# Supplementary material for: Fully automated antibody structure prediction using BIOVIA tools: Validation study
Source: PLoS One. 2017 May 18;12(5):e0177923. doi: 10.1371/journal.pone.0177923 (PMC5436848; doi:10.1371/journal.pone.0177923)
Supplement: S3 Dataset — Predicted structures using the Top5 framework method, Chothia CDR definition with canonical filtering, using up to 5 CDR templates rather than the default 3, and generating 10 CDR models. (ZIP) [file pone.0177923.s005.zip › 4IOF_FE_FV_FinalModel.pdb]

REMARK   Accelrys Discovery Studio PDB file
REMARK   Created:  2015-11-30T21:52:07Z
SSBOND   1 CYS L   20    CYS L   85                                     
SSBOND   2 CYS H  127    CYS H  201                                     
ATOM      1  N   MET L   1      30.673  28.067  32.278  1.00 68.01           N1+
ATOM      2  CA  MET L   1      31.356  28.281  33.567  1.00 66.58           C  
ATOM      3  CB  MET L   1      30.485  27.823  34.747  1.00 65.29           C  
ATOM      4  CG  MET L   1      29.206  28.644  34.901  1.00 66.34           C  
ATOM      5  SD  MET L   1      28.155  28.151  36.298  1.00 69.04           S  
ATOM      6  CE  MET L   1      29.155  29.010  37.547  1.00 69.08           C  
ATOM      7  C   MET L   1      32.658  27.574  33.642  1.00 66.34           C  
ATOM      8  O   MET L   1      32.864  26.534  33.016  1.00 66.43           O  
ATOM      9  N   THR L   2      33.580  28.150  34.430  1.00 73.06           N  
ATOM     10  CA  THR L   2      34.880  27.581  34.564  1.00 72.19           C  
ATOM     11  CB  THR L   2      35.986  28.593  34.500  1.00 73.32           C  
ATOM     12  OG1 THR L   2      35.954  29.280  33.258  1.00 72.96           O  
ATOM     13  CG2 THR L   2      37.332  27.867  34.674  1.00 73.53           C  
ATOM     14  C   THR L   2      34.947  26.951  35.905  1.00 71.67           C  
ATOM     15  O   THR L   2      34.825  27.616  36.933  1.00 73.01           O  
ATOM     16  N   GLN L   3      35.142  25.626  35.915  1.00 70.09           N  
ATOM     17  CA  GLN L   3      35.239  24.935  37.156  1.00 69.45           C  
ATOM     18  CB  GLN L   3      34.428  23.629  37.160  1.00 68.01           C  
ATOM     19  CG  GLN L   3      34.344  22.940  38.518  1.00 66.50           C  
ATOM     20  CD  GLN L   3      33.349  21.800  38.372  1.00 65.32           C  
ATOM     21  OE1 GLN L   3      32.643  21.703  37.369  1.00 63.21           O  
ATOM     22  NE2 GLN L   3      33.282  20.913  39.400  1.00 63.68           N  
ATOM     23  C   GLN L   3      36.688  24.616  37.330  1.00 70.53           C  
ATOM     24  O   GLN L   3      37.369  24.258  36.372  1.00 71.32           O  
ATOM     25  N   SER L   4      37.213  24.792  38.557  1.00 71.12           N  
ATOM     26  CA  SER L   4      38.600  24.497  38.768  1.00 71.59           C  
ATOM     27  CB  SER L   4      39.501  25.742  38.736  1.00 72.29           C  
ATOM     28  OG  SER L   4      39.155  26.621  39.797  1.00 69.06           O  
ATOM     29  C   SER L   4      38.734  23.897  40.127  1.00 71.60           C  
ATOM     30  O   SER L   4      37.960  24.214  41.030  1.00 71.74           O  
ATOM     31  N   PRO L   5      39.684  23.017  40.303  1.00 71.70           N  
ATOM     32  CA  PRO L   5      40.537  22.565  39.234  1.00 72.18           C  
ATOM     33  CD  PRO L   5      40.323  22.885  41.602  1.00 71.95           C  
ATOM     34  CB  PRO L   5      41.837  22.098  39.895  1.00 72.56           C  
ATOM     35  CG  PRO L   5      41.463  21.882  41.370  1.00 73.39           C  
ATOM     36  C   PRO L   5      39.841  21.474  38.479  1.00 72.06           C  
ATOM     37  O   PRO L   5      38.824  20.972  38.956  1.00 72.33           O  
ATOM     38  N   SER L   6      40.353  21.115  37.285  1.00 71.77           N  
ATOM     39  CA  SER L   6      39.781  20.052  36.508  1.00 70.91           C  
ATOM     40  CB  SER L   6      40.396  19.945  35.101  1.00 72.00           C  
ATOM     41  OG  SER L   6      41.778  19.634  35.188  1.00 74.08           O  
ATOM     42  C   SER L   6      40.023  18.753  37.217  1.00 70.02           C  
ATOM     43  O   SER L   6      39.154  17.881  37.242  1.00 68.46           O  
ATOM     44  N   SER L   7      41.220  18.598  37.822  1.00 69.55           N  
ATOM     45  CA  SER L   7      41.556  17.375  38.503  1.00 69.47           C  
ATOM     46  CB  SER L   7      42.675  16.595  37.791  1.00 70.92           C  
ATOM     47  OG  SER L   7      42.972  15.403  38.499  1.00 73.18           O  
ATOM     48  C   SER L   7      42.068  17.738  39.866  1.00 69.64           C  
ATOM     49  O   SER L   7      42.593  18.832  40.072  1.00 70.68           O  
ATOM     50  N   LEU L   8      41.907  16.817  40.840  1.00 69.01           N  
ATOM     51  CA  LEU L   8      42.310  17.093  42.192  1.00 70.18           C  
ATOM     52  CB  LEU L   8      41.115  17.674  42.985  1.00 69.85           C  
ATOM     53  CG  LEU L   8      41.351  18.179  44.425  1.00 70.22           C  
ATOM     54  CD1 LEU L   8      41.903  17.087  45.347  1.00 74.61           C  
ATOM     55  CD2 LEU L   8      42.155  19.483  44.453  1.00 72.62           C  
ATOM     56  C   LEU L   8      42.682  15.779  42.825  1.00 69.55           C  
ATOM     57  O   LEU L   8      41.971  14.790  42.661  1.00 68.39           O  
ATOM     58  N   SER L   9      43.813  15.731  43.565  1.00 70.30           N  
ATOM     59  CA  SER L   9      44.202  14.519  44.238  1.00 71.53           C  
ATOM     60  CB  SER L   9      45.613  14.029  43.868  1.00 73.64           C  
ATOM     61  OG  SER L   9      45.673  13.679  42.495  1.00 76.46           O  
ATOM     62  C   SER L   9      44.246  14.827  45.703  1.00 72.59           C  
ATOM     63  O   SER L   9      44.910  15.774  46.123  1.00 73.85           O  
ATOM     64  N   ALA L  10      43.549  14.014  46.526  1.00 71.85           N  
ATOM     65  CA  ALA L  10      43.519  14.280  47.937  1.00 72.27           C  
ATOM     66  CB  ALA L  10      42.283  15.077  48.388  1.00 71.88           C  
ATOM     67  C   ALA L  10      43.491  12.978  48.671  1.00 72.95           C  
ATOM     68  O   ALA L  10      43.346  11.912  48.077  1.00 72.24           O  
ATOM     69  N   SER L  11      43.665  13.050  50.006  1.00 75.09           N  
ATOM     70  CA  SER L  11      43.649  11.885  50.841  1.00 76.08           C  
ATOM     71  CB  SER L  11      44.891  11.759  51.739  1.00 77.57           C  
ATOM     72  OG  SER L  11      46.056  11.599  50.943  1.00 78.82           O  
ATOM     73  C   SER L  11      42.463  12.015  51.742  1.00 75.96           C  
ATOM     74  O   SER L  11      41.916  13.104  51.912  1.00 75.44           O  
ATOM     75  N   VAL L  12      42.019  10.893  52.341  1.00 76.23           N  
ATOM     76  CA  VAL L  12      40.863  10.971  53.182  1.00 75.02           C  
ATOM     77  CB  VAL L  12      40.338   9.644  53.657  1.00 74.44           C  
ATOM     78  CG1 VAL L  12      39.769   8.886  52.448  1.00 73.83           C  
ATOM     79  CG2 VAL L  12      41.463   8.887  54.379  1.00 72.47           C  
ATOM     80  C   VAL L  12      41.178  11.820  54.368  1.00 75.91           C  
ATOM     81  O   VAL L  12      42.258  11.732  54.950  1.00 77.71           O  
ATOM     82  N   GLY L  13      40.207  12.681  54.739  1.00 76.42           N  
ATOM     83  CA  GLY L  13      40.343  13.554  55.868  1.00 77.12           C  
ATOM     84  C   GLY L  13      40.678  14.943  55.407  1.00 76.93           C  
ATOM     85  O   GLY L  13      40.567  15.894  56.178  1.00 78.58           O  
ATOM     86  N   ASP L  14      41.077  15.110  54.132  1.00 75.93           N  
ATOM     87  CA  ASP L  14      41.466  16.414  53.667  1.00 75.84           C  
ATOM     88  CB  ASP L  14      42.250  16.394  52.343  1.00 75.01           C  
ATOM     89  CG  ASP L  14      43.635  15.815  52.598  1.00 76.22           C  
ATOM     90  OD1 ASP L  14      44.004  15.653  53.791  1.00 77.31           O  
ATOM     91  OD2 ASP L  14      44.349  15.534  51.598  1.00 75.37           O1-
ATOM     92  C   ASP L  14      40.248  17.255  53.441  1.00 75.81           C  
ATOM     93  O   ASP L  14      39.138  16.750  53.284  1.00 75.37           O  
ATOM     94  N   ARG L  15      40.442  18.589  53.436  1.00 76.87           N  
ATOM     95  CA  ARG L  15      39.361  19.485  53.160  1.00 77.04           C  
ATOM     96  CB  ARG L  15      39.374  20.750  54.037  1.00 79.41           C  
ATOM     97  CG  ARG L  15      38.174  21.668  53.798  1.00 78.45           C  
ATOM     98  CD  ARG L  15      38.176  22.926  54.668  1.00 82.37           C  
ATOM     99  NE  ARG L  15      36.950  23.700  54.325  1.00 85.40           N  
ATOM    100  CZ  ARG L  15      36.458  24.627  55.195  1.00 87.17           C  
ATOM    101  NH1 ARG L  15      37.101  24.862  56.375  1.00 88.64           N1+
ATOM    102  NH2 ARG L  15      35.323  25.320  54.887  1.00 87.15           N  
ATOM    103  C   ARG L  15      39.549  19.918  51.741  1.00 76.55           C  
ATOM    104  O   ARG L  15      40.596  20.464  51.393  1.00 76.44           O  
ATOM    105  N   VAL L  16      38.546  19.669  50.873  1.00 75.43           N  
ATOM    106  CA  VAL L  16      38.691  20.054  49.500  1.00 74.21           C  
ATOM    107  CB  VAL L  16      38.579  18.931  48.504  1.00 73.18           C  
ATOM    108  CG1 VAL L  16      39.869  18.106  48.519  1.00 72.51           C  
ATOM    109  CG2 VAL L  16      37.345  18.090  48.859  1.00 73.61           C  
ATOM    110  C   VAL L  16      37.667  21.076  49.136  1.00 73.61           C  
ATOM    111  O   VAL L  16      36.524  21.038  49.589  1.00 73.63           O  
ATOM    112  N   THR L  17      38.091  22.045  48.300  1.00 72.80           N  
ATOM    113  CA  THR L  17      37.217  23.076  47.830  1.00 71.75           C  
ATOM    114  CB  THR L  17      37.628  24.450  48.267  1.00 73.56           C  
ATOM    115  OG1 THR L  17      37.679  24.526  49.684  1.00 74.76           O  
ATOM    116  CG2 THR L  17      36.606  25.462  47.730  1.00 74.05           C  
ATOM    117  C   THR L  17      37.274  23.056  46.331  1.00 70.51           C  
ATOM    118  O   THR L  17      38.348  22.946  45.742  1.00 70.92           O  
ATOM    119  N   ILE L  18      36.097  23.156  45.681  1.00 68.57           N  
ATOM    120  CA  ILE L  18      35.992  23.176  44.245  1.00 67.16           C  
ATOM    121  CB  ILE L  18      35.030  22.148  43.716  1.00 66.51           C  
ATOM    122  CG1 ILE L  18      35.381  20.720  44.175  1.00 66.59           C  
ATOM    123  CG2 ILE L  18      34.995  22.306  42.187  1.00 65.18           C  
ATOM    124  CD1 ILE L  18      36.660  20.147  43.579  1.00 66.10           C  
ATOM    125  C   ILE L  18      35.357  24.496  43.913  1.00 67.32           C  
ATOM    126  O   ILE L  18      34.361  24.869  44.529  1.00 67.41           O  
ATOM    127  N   THR L  19      35.896  25.240  42.923  1.00 68.02           N  
ATOM    128  CA  THR L  19      35.331  26.535  42.650  1.00 69.62           C  
ATOM    129  CB  THR L  19      36.333  27.649  42.733  1.00 70.97           C  
ATOM    130  OG1 THR L  19      36.922  27.685  44.024  1.00 71.72           O  
ATOM    131  CG2 THR L  19      35.611  28.976  42.455  1.00 71.19           C  
ATOM    132  C   THR L  19      34.748  26.566  41.270  1.00 69.62           C  
ATOM    133  O   THR L  19      35.253  25.924  40.351  1.00 68.74           O  
ATOM    134  N   CYS L  20      33.633  27.314  41.099  1.00 71.03           N  
ATOM    135  CA  CYS L  20      33.024  27.422  39.801  1.00 71.12           C  
ATOM    136  CB  CYS L  20      31.697  26.621  39.716  1.00 70.34           C  
ATOM    137  SG  CYS L  20      31.429  25.897  38.066  1.00 71.58           S  
ATOM    138  C   CYS L  20      32.758  28.895  39.581  1.00 72.28           C  
ATOM    139  O   CYS L  20      32.102  29.544  40.399  1.00 71.76           O  
ATOM    140  N   ARG L  21      33.286  29.475  38.475  1.00 74.41           N  
ATOM    141  CA  ARG L  21      33.083  30.876  38.199  1.00 76.83           C  
ATOM    142  CB  ARG L  21      34.357  31.700  37.950  1.00 77.26           C  
ATOM    143  CG  ARG L  21      35.207  31.998  39.180  1.00 79.51           C  
ATOM    144  CD  ARG L  21      36.016  33.287  39.021  1.00 83.31           C  
ATOM    145  NE  ARG L  21      36.813  33.176  37.770  1.00 85.00           N  
ATOM    146  CZ  ARG L  21      38.121  32.792  37.823  1.00 85.96           C  
ATOM    147  NH1 ARG L  21      38.705  32.528  39.028  1.00 87.82           N1+
ATOM    148  NH2 ARG L  21      38.848  32.683  36.674  1.00 85.54           N  
ATOM    149  C   ARG L  21      32.336  31.006  36.919  1.00 77.75           C  
ATOM    150  O   ARG L  21      32.613  30.317  35.939  1.00 78.37           O  
ATOM    151  N   ALA L  22      31.379  31.945  36.883  1.00 78.24           N  
ATOM    152  CA  ALA L  22      30.623  32.119  35.683  1.00 78.89           C  
ATOM    153  CB  ALA L  22      29.107  32.211  35.925  1.00 77.87           C  
ATOM    154  C   ALA L  22      31.053  33.392  35.028  1.00 81.29           C  
ATOM    155  O   ALA L  22      31.460  34.343  35.696  1.00 82.96           O  
ATOM    156  N   SER L  23      30.904  33.434  33.695  1.00 56.69           N  
ATOM    157  CA  SER L  23      31.160  34.651  32.999  1.00 58.46           C  
ATOM    158  CB  SER L  23      31.044  34.552  31.474  1.00 58.83           C  
ATOM    159  OG  SER L  23      31.293  35.834  30.916  1.00 57.51           O  
ATOM    160  C   SER L  23      30.138  35.657  33.435  1.00 59.25           C  
ATOM    161  O   SER L  23      30.480  36.798  33.737  1.00 60.81           O  
ATOM    162  N   GLN L  24      28.847  35.269  33.480  1.00 58.38           N  
ATOM    163  CA  GLN L  24      27.850  36.208  33.922  1.00 59.03           C  
ATOM    164  CB  GLN L  24      26.621  36.299  32.996  1.00 59.63           C  
ATOM    165  CG  GLN L  24      25.810  35.007  32.881  1.00 62.41           C  
ATOM    166  CD  GLN L  24      24.649  35.287  31.937  1.00 61.85           C  
ATOM    167  OE1 GLN L  24      24.343  36.438  31.633  1.00 62.83           O  
ATOM    168  NE2 GLN L  24      23.986  34.204  31.450  1.00 62.73           N  
ATOM    169  C   GLN L  24      27.398  35.749  35.274  1.00 57.59           C  
ATOM    170  O   GLN L  24      27.233  34.552  35.501  1.00 56.04           O  
ATOM    171  N   SER L  25      27.202  36.689  36.223  1.00 57.61           N  
ATOM    172  CA  SER L  25      26.842  36.296  37.555  1.00 56.96           C  
ATOM    173  CB  SER L  25      27.150  37.361  38.629  1.00 58.43           C  
ATOM    174  OG  SER L  25      26.336  38.509  38.432  1.00 57.28           O  
ATOM    175  C   SER L  25      25.377  36.015  37.617  1.00 55.30           C  
ATOM    176  O   SER L  25      24.580  36.575  36.865  1.00 55.21           O  
ATOM    177  N   VAL L  26      24.998  35.115  38.545  1.00 53.95           N  
ATOM    178  CA  VAL L  26      23.632  34.752  38.776  1.00 52.15           C  
ATOM    179  CB  VAL L  26      23.367  33.297  38.646  1.00 50.86           C  
ATOM    180  CG1 VAL L  26      23.625  32.961  37.188  1.00 49.95           C  
ATOM    181  CG2 VAL L  26      24.261  32.521  39.629  1.00 48.18           C  
ATOM    182  C   VAL L  26      23.340  35.091  40.187  1.00 52.56           C  
ATOM    183  O   VAL L  26      24.249  35.345  40.974  1.00 52.84           O  
ATOM    184  N   SER L  27      22.049  35.133  40.557  1.00 51.56           N  
ATOM    185  CA  SER L  27      21.799  35.472  41.917  1.00 52.25           C  
ATOM    186  CB  SER L  27      20.549  36.355  42.053  1.00 52.07           C  
ATOM    187  OG  SER L  27      20.480  36.920  43.351  1.00 45.97           O  
ATOM    188  C   SER L  27      21.577  34.185  42.650  1.00 50.82           C  
ATOM    189  O   SER L  27      20.468  33.872  43.049  1.00 51.87           O  
ATOM    190  N   SER L  28      22.651  33.414  42.874  1.00 49.02           N  
ATOM    191  CA  SER L  28      22.692  32.172  43.606  1.00 47.39           C  
ATOM    192  CB  SER L  28      22.352  32.301  45.109  1.00 47.76           C  
ATOM    193  OG  SER L  28      21.027  32.763  45.308  1.00 50.09           O  
ATOM    194  C   SER L  28      21.919  31.011  43.014  1.00 44.91           C  
ATOM    195  O   SER L  28      21.731  30.010  43.706  1.00 43.66           O  
ATOM    196  N   ALA L  29      21.494  31.043  41.728  1.00 43.40           N  
ATOM    197  CA  ALA L  29      20.853  29.847  41.233  1.00 42.44           C  
ATOM    198  CB  ALA L  29      19.844  30.091  40.095  1.00 42.02           C  
ATOM    199  C   ALA L  29      21.939  28.968  40.687  1.00 41.44           C  
ATOM    200  O   ALA L  29      22.218  28.940  39.490  1.00 40.76           O  
ATOM    201  N   VAL L  30      22.549  28.165  41.579  1.00 62.36           N  
ATOM    202  CA  VAL L  30      23.667  27.328  41.227  1.00 61.11           C  
ATOM    203  CB  VAL L  30      24.989  27.895  41.650  1.00 61.16           C  
ATOM    204  CG1 VAL L  30      26.079  26.859  41.340  1.00 59.69           C  
ATOM    205  CG2 VAL L  30      25.197  29.240  40.938  1.00 62.04           C  
ATOM    206  C   VAL L  30      23.498  26.036  41.973  1.00 60.90           C  
ATOM    207  O   VAL L  30      23.186  26.044  43.164  1.00 62.24           O  
ATOM    208  N   ALA L  31      23.712  24.890  41.290  1.00 58.92           N  
ATOM    209  CA  ALA L  31      23.579  23.601  41.906  1.00 58.52           C  
ATOM    210  CB  ALA L  31      22.446  22.751  41.305  1.00 57.56           C  
ATOM    211  C   ALA L  31      24.863  22.843  41.740  1.00 58.47           C  
ATOM    212  O   ALA L  31      25.701  23.172  40.898  1.00 57.68           O  
ATOM    213  N   TRP L  32      25.071  21.825  42.605  1.00 58.29           N  
ATOM    214  CA  TRP L  32      26.268  21.023  42.515  1.00 57.65           C  
ATOM    215  CB  TRP L  32      27.231  21.199  43.702  1.00 57.78           C  
ATOM    216  CG  TRP L  32      27.874  22.559  43.763  1.00 57.59           C  
ATOM    217  CD2 TRP L  32      29.135  22.886  43.162  1.00 57.40           C  
ATOM    218  CD1 TRP L  32      27.423  23.698  44.360  1.00 58.02           C  
ATOM    219  NE1 TRP L  32      28.324  24.717  44.169  1.00 58.97           N  
ATOM    220  CE2 TRP L  32      29.384  24.231  43.432  1.00 58.25           C  
ATOM    221  CE3 TRP L  32      30.013  22.129  42.442  1.00 56.70           C  
ATOM    222  CZ2 TRP L  32      30.520  24.843  42.983  1.00 58.91           C  
ATOM    223  CZ3 TRP L  32      31.156  22.747  41.992  1.00 57.74           C  
ATOM    224  CH2 TRP L  32      31.405  24.077  42.258  1.00 58.42           C  
ATOM    225  C   TRP L  32      25.864  19.582  42.516  1.00 57.07           C  
ATOM    226  O   TRP L  32      24.998  19.178  43.291  1.00 57.93           O  
ATOM    227  N   TYR L  33      26.492  18.764  41.639  1.00 56.68           N  
ATOM    228  CA  TYR L  33      26.183  17.359  41.619  1.00 56.98           C  
ATOM    229  CB  TYR L  33      25.534  16.797  40.348  1.00 56.96           C  
ATOM    230  CG  TYR L  33      24.292  17.548  40.046  1.00 55.76           C  
ATOM    231  CD1 TYR L  33      23.257  17.658  40.945  1.00 55.25           C  
ATOM    232  CD2 TYR L  33      24.184  18.188  38.844  1.00 56.59           C  
ATOM    233  CE1 TYR L  33      22.127  18.381  40.635  1.00 55.55           C  
ATOM    234  CE2 TYR L  33      23.059  18.904  38.527  1.00 56.87           C  
ATOM    235  CZ  TYR L  33      22.023  18.997  39.416  1.00 55.46           C  
ATOM    236  OH  TYR L  33      20.871  19.735  39.086  1.00 55.42           O  
ATOM    237  C   TYR L  33      27.436  16.545  41.737  1.00 57.36           C  
ATOM    238  O   TYR L  33      28.542  17.003  41.443  1.00 57.35           O  
ATOM    239  N   GLN L  34      27.253  15.284  42.186  1.00 57.73           N  
ATOM    240  CA  GLN L  34      28.307  14.318  42.309  1.00 58.24           C  
ATOM    241  CB  GLN L  34      28.396  13.682  43.705  1.00 59.49           C  
ATOM    242  CG  GLN L  34      29.430  12.557  43.779  1.00 59.84           C  
ATOM    243  CD  GLN L  34      29.345  11.930  45.158  1.00 62.41           C  
ATOM    244  OE1 GLN L  34      29.888  12.455  46.126  1.00 62.74           O  
ATOM    245  NE2 GLN L  34      28.641  10.773  45.265  1.00 62.15           N  
ATOM    246  C   GLN L  34      27.996  13.193  41.372  1.00 58.02           C  
ATOM    247  O   GLN L  34      26.864  12.714  41.321  1.00 59.14           O  
ATOM    248  N   GLN L  35      28.997  12.742  40.586  1.00 58.07           N  
ATOM    249  CA  GLN L  35      28.740  11.645  39.696  1.00 58.48           C  
ATOM    250  CB  GLN L  35      28.639  12.049  38.211  1.00 57.41           C  
ATOM    251  CG  GLN L  35      28.328  10.871  37.280  1.00 56.90           C  
ATOM    252  CD  GLN L  35      28.250  11.381  35.845  1.00 57.56           C  
ATOM    253  OE1 GLN L  35      27.234  11.239  35.168  1.00 56.72           O  
ATOM    254  NE2 GLN L  35      29.361  11.990  35.356  1.00 56.78           N  
ATOM    255  C   GLN L  35      29.860  10.658  39.803  1.00 60.67           C  
ATOM    256  O   GLN L  35      31.034  11.019  39.871  1.00 61.43           O  
ATOM    257  N   LYS L  36      29.510   9.360  39.836  1.00 62.17           N  
ATOM    258  CA  LYS L  36      30.509   8.336  39.870  1.00 64.28           C  
ATOM    259  CB  LYS L  36      30.466   7.440  41.123  1.00 65.18           C  
ATOM    260  CG  LYS L  36      29.068   7.134  41.660  1.00 66.79           C  
ATOM    261  CD  LYS L  36      29.106   6.250  42.911  1.00 69.32           C  
ATOM    262  CE  LYS L  36      29.657   6.970  44.147  1.00 70.77           C  
ATOM    263  NZ  LYS L  36      29.835   6.004  45.258  1.00 72.03           N1+
ATOM    264  C   LYS L  36      30.396   7.558  38.603  1.00 65.50           C  
ATOM    265  O   LYS L  36      29.398   7.632  37.885  1.00 64.78           O  
ATOM    266  N   PRO L  37      31.424   6.827  38.289  1.00 67.43           N  
ATOM    267  CA  PRO L  37      31.450   6.169  37.023  1.00 67.14           C  
ATOM    268  CD  PRO L  37      32.756   7.091  38.809  1.00 68.15           C  
ATOM    269  CB  PRO L  37      32.852   5.575  36.904  1.00 68.17           C  
ATOM    270  CG  PRO L  37      33.720   6.535  37.747  1.00 69.39           C  
ATOM    271  C   PRO L  37      30.329   5.200  36.850  1.00 67.47           C  
ATOM    272  O   PRO L  37      30.092   4.379  37.735  1.00 67.68           O  
ATOM    273  N   GLY L  38      29.631   5.294  35.704  1.00 68.10           N  
ATOM    274  CA  GLY L  38      28.589   4.384  35.342  1.00 68.17           C  
ATOM    275  C   GLY L  38      27.312   4.703  36.058  1.00 68.11           C  
ATOM    276  O   GLY L  38      26.384   3.896  36.018  1.00 68.80           O  
ATOM    277  N   LYS L  39      27.209   5.865  36.736  1.00 66.65           N  
ATOM    278  CA  LYS L  39      25.954   6.122  37.390  1.00 64.65           C  
ATOM    279  CB  LYS L  39      25.951   5.856  38.903  1.00 66.60           C  
ATOM    280  CG  LYS L  39      26.018   4.364  39.226  1.00 70.12           C  
ATOM    281  CD  LYS L  39      26.183   4.047  40.712  1.00 73.96           C  
ATOM    282  CE  LYS L  39      24.856   4.001  41.473  1.00 80.58           C  
ATOM    283  NZ  LYS L  39      24.298   5.367  41.603  1.00 79.59           N1+
ATOM    284  C   LYS L  39      25.511   7.532  37.153  1.00 61.50           C  
ATOM    285  O   LYS L  39      26.284   8.386  36.722  1.00 61.28           O  
ATOM    286  N   ALA L  40      24.212   7.787  37.423  1.00 59.38           N  
ATOM    287  CA  ALA L  40      23.598   9.072  37.225  1.00 58.17           C  
ATOM    288  CB  ALA L  40      22.061   9.036  37.285  1.00 57.73           C  
ATOM    289  C   ALA L  40      24.084  10.008  38.288  1.00 58.00           C  
ATOM    290  O   ALA L  40      24.453   9.596  39.386  1.00 59.39           O  
ATOM    291  N   PRO L  41      24.097  11.276  37.972  1.00 57.18           N  
ATOM    292  CA  PRO L  41      24.562  12.269  38.902  1.00 56.80           C  
ATOM    293  CD  PRO L  41      24.222  11.713  36.592  1.00 56.82           C  
ATOM    294  CB  PRO L  41      24.810  13.536  38.074  1.00 56.31           C  
ATOM    295  CG  PRO L  41      24.184  13.243  36.693  1.00 55.85           C  
ATOM    296  C   PRO L  41      23.598  12.431  40.033  1.00 58.07           C  
ATOM    297  O   PRO L  41      22.429  12.082  39.873  1.00 57.16           O  
ATOM    298  N   LYS L  42      24.076  12.906  41.204  1.00 58.87           N  
ATOM    299  CA  LYS L  42      23.178  13.133  42.298  1.00 60.56           C  
ATOM    300  CB  LYS L  42      23.222  12.048  43.391  1.00 62.02           C  
ATOM    301  CG  LYS L  42      24.611  11.565  43.801  1.00 64.83           C  
ATOM    302  CD  LYS L  42      24.555  10.525  44.925  1.00 73.64           C  
ATOM    303  CE  LYS L  42      23.597   9.361  44.642  1.00 76.09           C  
ATOM    304  NZ  LYS L  42      23.568   8.435  45.798  1.00 77.03           N1+
ATOM    305  C   LYS L  42      23.402  14.513  42.852  1.00 59.77           C  
ATOM    306  O   LYS L  42      24.535  14.979  42.964  1.00 60.44           O  
ATOM    307  N   LEU L  43      22.284  15.207  43.179  1.00 58.14           N  
ATOM    308  CA  LEU L  43      22.245  16.574  43.646  1.00 57.34           C  
ATOM    309  CB  LEU L  43      20.808  17.141  43.631  1.00 56.93           C  
ATOM    310  CG  LEU L  43      20.645  18.589  44.132  1.00 57.13           C  
ATOM    311  CD1 LEU L  43      21.354  19.594  43.215  1.00 55.19           C  
ATOM    312  CD2 LEU L  43      19.156  18.915  44.337  1.00 56.09           C  
ATOM    313  C   LEU L  43      22.761  16.702  45.047  1.00 58.63           C  
ATOM    314  O   LEU L  43      22.282  16.041  45.967  1.00 59.10           O  
ATOM    315  N   LEU L  44      23.863  17.462  45.203  1.00 58.49           N  
ATOM    316  CA  LEU L  44      24.430  17.801  46.482  1.00 59.55           C  
ATOM    317  CB  LEU L  44      25.949  18.024  46.366  1.00 59.49           C  
ATOM    318  CG  LEU L  44      26.724  16.779  45.886  1.00 60.21           C  
ATOM    319  CD1 LEU L  44      28.230  17.070  45.790  1.00 61.08           C  
ATOM    320  CD2 LEU L  44      26.442  15.572  46.791  1.00 60.21           C  
ATOM    321  C   LEU L  44      23.842  19.060  47.075  1.00 59.87           C  
ATOM    322  O   LEU L  44      23.338  19.078  48.201  1.00 59.35           O  
ATOM    323  N   ILE L  45      23.876  20.168  46.296  1.00 59.60           N  
ATOM    324  CA  ILE L  45      23.528  21.449  46.838  1.00 59.77           C  
ATOM    325  CB  ILE L  45      24.747  22.226  47.252  1.00 60.18           C  
ATOM    326  CG1 ILE L  45      25.496  21.427  48.341  1.00 61.09           C  
ATOM    327  CG2 ILE L  45      24.303  23.636  47.688  1.00 59.80           C  
ATOM    328  CD1 ILE L  45      26.878  21.965  48.708  1.00 62.21           C  
ATOM    329  C   ILE L  45      22.749  22.203  45.804  1.00 58.74           C  
ATOM    330  O   ILE L  45      22.960  22.053  44.601  1.00 58.24           O  
ATOM    331  N   TYR L  46      21.775  23.016  46.260  1.00 57.49           N  
ATOM    332  CA  TYR L  46      21.008  23.819  45.357  1.00 57.09           C  
ATOM    333  CB  TYR L  46      19.616  23.251  45.048  1.00 55.79           C  
ATOM    334  CG  TYR L  46      18.970  22.892  46.334  1.00 57.94           C  
ATOM    335  CD1 TYR L  46      19.193  21.646  46.854  1.00 58.34           C  
ATOM    336  CD2 TYR L  46      18.174  23.772  47.027  1.00 58.44           C  
ATOM    337  CE1 TYR L  46      18.619  21.269  48.035  1.00 58.79           C  
ATOM    338  CE2 TYR L  46      17.594  23.403  48.217  1.00 59.27           C  
ATOM    339  CZ  TYR L  46      17.814  22.142  48.718  1.00 59.91           C  
ATOM    340  OH  TYR L  46      17.224  21.742  49.933  1.00 61.41           O  
ATOM    341  C   TYR L  46      20.850  25.198  45.924  1.00 60.06           C  
ATOM    342  O   TYR L  46      20.998  25.418  47.122  1.00 60.20           O  
ATOM    343  N   SER L  47      20.600  26.181  45.033  1.00 42.19           N  
ATOM    344  CA  SER L  47      20.465  27.559  45.419  1.00 42.83           C  
ATOM    345  CB  SER L  47      19.284  27.813  46.371  1.00 43.20           C  
ATOM    346  OG  SER L  47      18.056  27.517  45.719  1.00 44.36           O  
ATOM    347  C   SER L  47      21.720  28.017  46.099  1.00 43.68           C  
ATOM    348  O   SER L  47      21.663  28.771  47.067  1.00 44.01           O  
ATOM    349  N   THR L  48      22.871  27.516  45.612  1.00 43.27           N  
ATOM    350  CA  THR L  48      24.237  27.816  45.957  1.00 44.10           C  
ATOM    351  CB  THR L  48      24.666  29.242  45.735  1.00 44.50           C  
ATOM    352  OG1 THR L  48      26.073  29.331  45.908  1.00  0.00           O  
ATOM    353  CG2 THR L  48      23.968  30.189  46.721  1.00  0.00           C  
ATOM    354  C   THR L  48      24.639  27.417  47.349  1.00 44.71           C  
ATOM    355  O   THR L  48      25.821  27.152  47.563  1.00 45.03           O  
ATOM    356  N   SER L  49      23.709  27.256  48.316  1.00 45.28           N  
ATOM    357  CA  SER L  49      24.220  26.964  49.636  1.00 46.51           C  
ATOM    358  CB  SER L  49      24.362  28.215  50.525  1.00 47.06           C  
ATOM    359  OG  SER L  49      23.087  28.773  50.803  1.00 50.38           O  
ATOM    360  C   SER L  49      23.313  26.036  50.371  1.00 45.90           C  
ATOM    361  O   SER L  49      23.659  25.544  51.443  1.00 46.47           O  
ATOM    362  N   SER L  50      22.112  25.770  49.839  1.00 67.66           N  
ATOM    363  CA  SER L  50      21.287  24.826  50.547  1.00 68.03           C  
ATOM    364  CB  SER L  50      19.789  24.987  50.227  1.00 68.60           C  
ATOM    365  OG  SER L  50      19.010  24.067  50.977  1.00 71.50           O  
ATOM    366  C   SER L  50      21.669  23.414  50.232  1.00 67.40           C  
ATOM    367  O   SER L  50      21.845  23.038  49.074  1.00 66.81           O  
ATOM    368  N   LEU L  51      21.755  22.579  51.297  1.00 67.43           N  
ATOM    369  CA  LEU L  51      22.102  21.192  51.152  1.00 66.35           C  
ATOM    370  CB  LEU L  51      22.785  20.536  52.370  1.00 66.90           C  
ATOM    371  CG  LEU L  51      24.253  20.930  52.589  1.00 68.27           C  
ATOM    372  CD1 LEU L  51      24.815  20.201  53.820  1.00 68.17           C  
ATOM    373  CD2 LEU L  51      25.099  20.684  51.326  1.00 69.70           C  
ATOM    374  C   LEU L  51      20.858  20.412  50.896  1.00 65.39           C  
ATOM    375  O   LEU L  51      19.819  20.617  51.522  1.00 65.77           O  
ATOM    376  N   TYR L  52      20.976  19.459  49.959  1.00 64.00           N  
ATOM    377  CA  TYR L  52      19.912  18.608  49.524  1.00 64.87           C  
ATOM    378  CB  TYR L  52      20.242  17.942  48.167  1.00 64.53           C  
ATOM    379  CG  TYR L  52      19.147  17.014  47.774  1.00 64.82           C  
ATOM    380  CD1 TYR L  52      17.976  17.474  47.220  1.00 65.36           C  
ATOM    381  CD2 TYR L  52      19.306  15.664  47.971  1.00 64.84           C  
ATOM    382  CE1 TYR L  52      16.980  16.594  46.865  1.00 65.39           C  
ATOM    383  CE2 TYR L  52      18.319  14.781  47.621  1.00 65.17           C  
ATOM    384  CZ  TYR L  52      17.158  15.247  47.070  1.00 65.67           C  
ATOM    385  OH  TYR L  52      16.164  14.318  46.717  1.00 66.47           O  
ATOM    386  C   TYR L  52      19.707  17.589  50.590  1.00 66.62           C  
ATOM    387  O   TYR L  52      20.654  17.164  51.246  1.00 66.04           O  
ATOM    388  N   SER L  53      18.441  17.205  50.821  1.00 68.02           N  
ATOM    389  CA  SER L  53      18.157  16.314  51.900  1.00 70.30           C  
ATOM    390  CB  SER L  53      16.655  16.054  52.080  1.00 71.81           C  
ATOM    391  OG  SER L  53      16.152  15.369  50.943  1.00 73.64           O  
ATOM    392  C   SER L  53      18.846  15.008  51.671  1.00 70.25           C  
ATOM    393  O   SER L  53      18.885  14.484  50.561  1.00 68.12           O  
ATOM    394  N   GLY L  54      19.422  14.450  52.753  1.00 71.52           N  
ATOM    395  CA  GLY L  54      20.062  13.169  52.687  1.00 71.64           C  
ATOM    396  C   GLY L  54      21.533  13.338  52.448  1.00 71.16           C  
ATOM    397  O   GLY L  54      22.299  12.383  52.574  1.00 72.04           O  
ATOM    398  N   VAL L  55      21.977  14.561  52.098  1.00 70.24           N  
ATOM    399  CA  VAL L  55      23.376  14.778  51.842  1.00 68.98           C  
ATOM    400  CB  VAL L  55      23.653  16.000  51.010  1.00 68.38           C  
ATOM    401  CG1 VAL L  55      25.174  16.191  50.897  1.00 67.76           C  
ATOM    402  CG2 VAL L  55      22.952  15.841  49.655  1.00 66.33           C  
ATOM    403  C   VAL L  55      24.065  14.973  53.158  1.00 70.36           C  
ATOM    404  O   VAL L  55      23.533  15.623  54.055  1.00 70.49           O  
ATOM    405  N   PRO L  56      25.257  14.439  53.284  1.00 71.02           N  
ATOM    406  CA  PRO L  56      26.010  14.534  54.506  1.00 72.79           C  
ATOM    407  CD  PRO L  56      25.675  13.310  52.476  1.00 70.17           C  
ATOM    408  CB  PRO L  56      27.163  13.535  54.377  1.00 72.65           C  
ATOM    409  CG  PRO L  56      27.134  13.089  52.901  1.00 71.28           C  
ATOM    410  C   PRO L  56      26.424  15.946  54.773  1.00 73.69           C  
ATOM    411  O   PRO L  56      26.642  16.702  53.828  1.00 73.67           O  
ATOM    412  N   SER L  57      26.555  16.298  56.065  1.00 74.96           N  
ATOM    413  CA  SER L  57      26.819  17.633  56.519  1.00 75.56           C  
ATOM    414  CB  SER L  57      26.770  17.747  58.050  1.00 77.28           C  
ATOM    415  OG  SER L  57      25.474  17.407  58.521  1.00 74.64           O  
ATOM    416  C   SER L  57      28.177  18.089  56.086  1.00 74.74           C  
ATOM    417  O   SER L  57      28.451  19.287  56.101  1.00 75.72           O  
ATOM    418  N   ARG L  58      29.070  17.164  55.689  1.00 73.93           N  
ATOM    419  CA  ARG L  58      30.408  17.574  55.358  1.00 73.80           C  
ATOM    420  CB  ARG L  58      31.381  16.427  54.996  1.00 72.95           C  
ATOM    421  CG  ARG L  58      31.139  15.739  53.647  1.00 72.59           C  
ATOM    422  CD  ARG L  58      30.187  14.541  53.637  1.00 73.43           C  
ATOM    423  NE  ARG L  58      30.788  13.412  54.401  1.00 72.14           N  
ATOM    424  CZ  ARG L  58      30.600  12.133  53.960  1.00 72.19           C  
ATOM    425  NH1 ARG L  58      30.213  11.891  52.673  1.00 70.71           N1+
ATOM    426  NH2 ARG L  58      30.759  11.091  54.825  1.00 72.74           N  
ATOM    427  C   ARG L  58      30.346  18.475  54.157  1.00 72.43           C  
ATOM    428  O   ARG L  58      31.192  19.357  54.000  1.00 72.53           O  
ATOM    429  N   PHE L  59      29.366  18.237  53.259  1.00 70.72           N  
ATOM    430  CA  PHE L  59      29.230  19.010  52.053  1.00 69.44           C  
ATOM    431  CB  PHE L  59      28.359  18.318  50.987  1.00 67.23           C  
ATOM    432  CG  PHE L  59      29.067  17.099  50.488  1.00 66.75           C  
ATOM    433  CD1 PHE L  59      29.982  17.191  49.465  1.00 66.07           C  
ATOM    434  CD2 PHE L  59      28.814  15.861  51.034  1.00 67.41           C  
ATOM    435  CE1 PHE L  59      30.633  16.075  48.997  1.00 65.78           C  
ATOM    436  CE2 PHE L  59      29.465  14.740  50.571  1.00 65.86           C  
ATOM    437  CZ  PHE L  59      30.377  14.843  49.550  1.00 65.75           C  
ATOM    438  C   PHE L  59      28.595  20.335  52.367  1.00 70.59           C  
ATOM    439  O   PHE L  59      27.638  20.416  53.136  1.00 72.24           O  
ATOM    440  N   SER L  60      29.128  21.420  51.762  1.00 70.82           N  
ATOM    441  CA  SER L  60      28.600  22.743  51.966  1.00 71.54           C  
ATOM    442  CB  SER L  60      29.343  23.550  53.047  1.00 73.03           C  
ATOM    443  OG  SER L  60      29.166  22.962  54.325  1.00 73.14           O  
ATOM    444  C   SER L  60      28.796  23.513  50.698  1.00 70.98           C  
ATOM    445  O   SER L  60      29.609  23.137  49.853  1.00 70.03           O  
ATOM    446  N   GLY L  61      28.048  24.627  50.539  1.00 71.44           N  
ATOM    447  CA  GLY L  61      28.193  25.441  49.364  1.00 70.98           C  
ATOM    448  C   GLY L  61      28.176  26.873  49.799  1.00 73.01           C  
ATOM    449  O   GLY L  61      27.445  27.241  50.719  1.00 73.92           O  
ATOM    450  N   SER L  62      28.975  27.722  49.121  1.00 73.83           N  
ATOM    451  CA  SER L  62      29.039  29.102  49.505  1.00 75.08           C  
ATOM    452  CB  SER L  62      30.251  29.415  50.400  1.00 76.57           C  
ATOM    453  OG  SER L  62      30.260  30.789  50.755  1.00 78.16           O  
ATOM    454  C   SER L  62      29.165  29.938  48.269  1.00 75.08           C  
ATOM    455  O   SER L  62      29.569  29.461  47.209  1.00 73.73           O  
ATOM    456  N   ARG L  63      28.798  31.228  48.381  1.00 76.59           N  
ATOM    457  CA  ARG L  63      28.862  32.119  47.259  1.00 77.45           C  
ATOM    458  CB  ARG L  63      27.455  32.486  46.769  1.00 76.81           C  
ATOM    459  CG  ARG L  63      27.368  33.707  45.857  1.00 77.37           C  
ATOM    460  CD  ARG L  63      25.930  33.942  45.397  1.00 77.44           C  
ATOM    461  NE  ARG L  63      25.815  35.322  44.857  1.00 71.84           N  
ATOM    462  CZ  ARG L  63      25.368  36.314  45.678  1.00 73.34           C  
ATOM    463  NH1 ARG L  63      25.141  36.056  47.001  1.00 74.94           N1+
ATOM    464  NH2 ARG L  63      25.129  37.559  45.175  1.00 73.71           N  
ATOM    465  C   ARG L  63      29.547  33.375  47.680  1.00 79.33           C  
ATOM    466  O   ARG L  63      29.115  34.057  48.609  1.00 81.65           O  
ATOM    467  N   SER L  64      30.657  33.715  47.003  1.00 80.04           N  
ATOM    468  CA  SER L  64      31.317  34.948  47.304  1.00 81.98           C  
ATOM    469  CB  SER L  64      32.700  34.758  47.941  1.00 82.59           C  
ATOM    470  OG  SER L  64      33.293  36.018  48.217  1.00 75.18           O  
ATOM    471  C   SER L  64      31.513  35.638  45.999  1.00 82.29           C  
ATOM    472  O   SER L  64      32.350  35.235  45.191  1.00 82.18           O  
ATOM    473  N   GLY L  65      30.751  36.719  45.766  1.00 82.67           N  
ATOM    474  CA  GLY L  65      30.893  37.413  44.526  1.00 82.88           C  
ATOM    475  C   GLY L  65      30.485  36.483  43.425  1.00 81.51           C  
ATOM    476  O   GLY L  65      29.421  35.872  43.466  1.00 81.50           O  
ATOM    477  N   THR L  66      31.330  36.421  42.379  1.00 80.62           N  
ATOM    478  CA  THR L  66      31.181  35.621  41.193  1.00 78.75           C  
ATOM    479  CB  THR L  66      32.134  36.038  40.114  1.00 79.49           C  
ATOM    480  OG1 THR L  66      31.931  35.253  38.949  1.00 77.46           O  
ATOM    481  CG2 THR L  66      33.570  35.867  40.636  1.00 76.69           C  
ATOM    482  C   THR L  66      31.447  34.170  41.457  1.00 77.20           C  
ATOM    483  O   THR L  66      30.941  33.304  40.741  1.00 74.82           O  
ATOM    484  N   ASP L  67      32.301  33.872  42.455  1.00 78.22           N  
ATOM    485  CA  ASP L  67      32.753  32.528  42.680  1.00 77.98           C  
ATOM    486  CB  ASP L  67      34.088  32.464  43.448  1.00 81.34           C  
ATOM    487  CG  ASP L  67      35.180  33.120  42.620  1.00 84.14           C  
ATOM    488  OD1 ASP L  67      34.870  33.591  41.496  1.00 86.27           O  
ATOM    489  OD2 ASP L  67      36.343  33.155  43.107  1.00 85.69           O1-
ATOM    490  C   ASP L  67      31.786  31.757  43.521  1.00 76.00           C  
ATOM    491  O   ASP L  67      31.296  32.241  44.539  1.00 77.15           O  
ATOM    492  N   PHE L  68      31.502  30.506  43.100  1.00 73.42           N  
ATOM    493  CA  PHE L  68      30.681  29.609  43.861  1.00 72.02           C  
ATOM    494  CB  PHE L  68      29.485  29.033  43.081  1.00 71.84           C  
ATOM    495  CG  PHE L  68      28.512  30.138  42.859  1.00 71.95           C  
ATOM    496  CD1 PHE L  68      28.589  30.941  41.744  1.00 72.87           C  
ATOM    497  CD2 PHE L  68      27.519  30.377  43.776  1.00 72.02           C  
ATOM    498  CE1 PHE L  68      27.687  31.961  41.549  1.00 73.52           C  
ATOM    499  CE2 PHE L  68      26.614  31.394  43.586  1.00 72.97           C  
ATOM    500  CZ  PHE L  68      26.695  32.191  42.470  1.00 73.59           C  
ATOM    501  C   PHE L  68      31.567  28.458  44.236  1.00 71.28           C  
ATOM    502  O   PHE L  68      32.307  27.949  43.396  1.00 71.41           O  
ATOM    503  N   THR L  69      31.521  28.016  45.512  1.00 70.40           N  
ATOM    504  CA  THR L  69      32.415  26.970  45.922  1.00 69.00           C  
ATOM    505  CB  THR L  69      33.429  27.422  46.934  1.00 69.70           C  
ATOM    506  OG1 THR L  69      32.773  27.898  48.101  1.00 70.94           O  
ATOM    507  CG2 THR L  69      34.298  28.534  46.322  1.00 70.29           C  
ATOM    508  C   THR L  69      31.660  25.847  46.562  1.00 68.65           C  
ATOM    509  O   THR L  69      30.664  26.048  47.254  1.00 71.14           O  
ATOM    510  N   LEU L  70      32.138  24.612  46.311  1.00 67.13           N  
ATOM    511  CA  LEU L  70      31.634  23.418  46.925  1.00 67.07           C  
ATOM    512  CB  LEU L  70      31.383  22.285  45.912  1.00 66.96           C  
ATOM    513  CG  LEU L  70      30.915  20.962  46.546  1.00 66.96           C  
ATOM    514  CD1 LEU L  70      29.542  21.108  47.210  1.00 67.77           C  
ATOM    515  CD2 LEU L  70      30.959  19.811  45.532  1.00 66.65           C  
ATOM    516  C   LEU L  70      32.735  22.962  47.835  1.00 68.39           C  
ATOM    517  O   LEU L  70      33.876  22.827  47.399  1.00 68.85           O  
ATOM    518  N   THR L  71      32.430  22.723  49.127  1.00 69.41           N  
ATOM    519  CA  THR L  71      33.475  22.353  50.044  1.00 70.01           C  
ATOM    520  CB  THR L  71      33.683  23.363  51.135  1.00 71.18           C  
ATOM    521  OG1 THR L  71      34.040  24.622  50.587  1.00 71.42           O  
ATOM    522  CG2 THR L  71      34.790  22.860  52.075  1.00 71.46           C  
ATOM    523  C   THR L  71      33.131  21.072  50.736  1.00 70.57           C  
ATOM    524  O   THR L  71      31.993  20.852  51.146  1.00 71.69           O  
ATOM    525  N   ILE L  72      34.140  20.188  50.881  1.00 70.35           N  
ATOM    526  CA  ILE L  72      33.973  18.968  51.615  1.00 70.80           C  
ATOM    527  CB  ILE L  72      34.410  17.750  50.848  1.00 69.72           C  
ATOM    528  CG1 ILE L  72      33.638  17.647  49.523  1.00 64.83           C  
ATOM    529  CG2 ILE L  72      34.216  16.519  51.750  1.00 69.74           C  
ATOM    530  CD1 ILE L  72      34.216  16.613  48.555  1.00 63.47           C  
ATOM    531  C   ILE L  72      34.887  19.115  52.797  1.00 73.15           C  
ATOM    532  O   ILE L  72      36.106  19.202  52.643  1.00 74.07           O  
ATOM    533  N   SER L  73      34.310  19.150  54.014  1.00 74.76           N  
ATOM    534  CA  SER L  73      35.067  19.397  55.212  1.00 77.10           C  
ATOM    535  CB  SER L  73      34.187  19.396  56.472  1.00 77.45           C  
ATOM    536  OG  SER L  73      33.181  20.389  56.364  1.00 77.33           O  
ATOM    537  C   SER L  73      36.091  18.325  55.406  1.00 78.58           C  
ATOM    538  O   SER L  73      37.272  18.619  55.584  1.00 81.16           O  
ATOM    539  N   SER L  74      35.656  17.049  55.402  1.00 77.06           N  
ATOM    540  CA  SER L  74      36.578  15.960  55.572  1.00 77.08           C  
ATOM    541  CB  SER L  74      36.416  15.201  56.899  1.00 78.59           C  
ATOM    542  OG  SER L  74      36.760  16.034  57.993  1.00 79.11           O  
ATOM    543  C   SER L  74      36.261  14.970  54.505  1.00 75.90           C  
ATOM    544  O   SER L  74      35.154  14.440  54.444  1.00 75.60           O  
ATOM    545  N   LEU L  75      37.257  14.659  53.660  1.00 75.15           N  
ATOM    546  CA  LEU L  75      37.032  13.796  52.542  1.00 74.52           C  
ATOM    547  CB  LEU L  75      38.206  13.860  51.548  1.00 74.36           C  
ATOM    548  CG  LEU L  75      37.934  13.231  50.173  1.00 72.65           C  
ATOM    549  CD1 LEU L  75      36.828  14.001  49.430  1.00 70.94           C  
ATOM    550  CD2 LEU L  75      39.226  13.130  49.348  1.00 72.60           C  
ATOM    551  C   LEU L  75      36.869  12.389  53.044  1.00 75.17           C  
ATOM    552  O   LEU L  75      37.595  11.947  53.934  1.00 76.64           O  
ATOM    553  N   GLN L  76      35.888  11.655  52.473  1.00 73.95           N  
ATOM    554  CA  GLN L  76      35.602  10.296  52.853  1.00 74.65           C  
ATOM    555  CB  GLN L  76      34.144  10.094  53.302  1.00 74.93           C  
ATOM    556  CG  GLN L  76      33.750  10.930  54.521  1.00 77.10           C  
ATOM    557  CD  GLN L  76      34.454  10.362  55.744  1.00 78.93           C  
ATOM    558  OE1 GLN L  76      35.243   9.427  55.644  1.00 79.99           O  
ATOM    559  NE2 GLN L  76      34.162  10.943  56.937  1.00 79.34           N  
ATOM    560  C   GLN L  76      35.799   9.453  51.625  1.00 74.02           C  
ATOM    561  O   GLN L  76      35.743   9.952  50.503  1.00 73.40           O  
ATOM    562  N   PRO L  77      36.033   8.182  51.806  1.00 74.44           N  
ATOM    563  CA  PRO L  77      36.301   7.273  50.719  1.00 73.47           C  
ATOM    564  CD  PRO L  77      35.682   7.493  53.037  1.00 75.54           C  
ATOM    565  CB  PRO L  77      36.437   5.900  51.372  1.00 74.60           C  
ATOM    566  CG  PRO L  77      35.566   6.014  52.637  1.00 75.70           C  
ATOM    567  C   PRO L  77      35.229   7.291  49.665  1.00 72.52           C  
ATOM    568  O   PRO L  77      35.546   7.062  48.499  1.00 72.39           O  
ATOM    569  N   GLU L  78      33.962   7.526  50.047  1.00 72.40           N  
ATOM    570  CA  GLU L  78      32.844   7.529  49.142  1.00 71.29           C  
ATOM    571  CB  GLU L  78      31.489   7.654  49.856  1.00 72.60           C  
ATOM    572  CG  GLU L  78      31.248   6.582  50.917  1.00 74.66           C  
ATOM    573  CD  GLU L  78      31.849   7.107  52.212  1.00 78.64           C  
ATOM    574  OE1 GLU L  78      31.625   8.311  52.506  1.00 79.03           O  
ATOM    575  OE2 GLU L  78      32.537   6.326  52.919  1.00 79.50           O1-
ATOM    576  C   GLU L  78      32.927   8.725  48.242  1.00 70.22           C  
ATOM    577  O   GLU L  78      32.403   8.708  47.131  1.00 69.81           O  
ATOM    578  N   ASP L  79      33.560   9.803  48.738  1.00 69.39           N  
ATOM    579  CA  ASP L  79      33.618  11.109  48.135  1.00 67.98           C  
ATOM    580  CB  ASP L  79      34.240  12.150  49.082  1.00 68.67           C  
ATOM    581  CG  ASP L  79      33.268  12.334  50.245  1.00 70.23           C  
ATOM    582  OD1 ASP L  79      32.088  11.918  50.098  1.00 70.19           O  
ATOM    583  OD2 ASP L  79      33.688  12.891  51.294  1.00 70.53           O1-
ATOM    584  C   ASP L  79      34.364  11.127  46.831  1.00 67.36           C  
ATOM    585  O   ASP L  79      34.160  12.026  46.019  1.00 66.85           O  
ATOM    586  N   PHE L  80      35.297  10.189  46.614  0.90 66.65           N  
ATOM    587  CA  PHE L  80      36.021  10.122  45.376  0.90 65.94           C  
ATOM    588  CB  PHE L  80      36.880   8.843  45.408  0.90 66.45           C  
ATOM    589  CG  PHE L  80      37.517   8.547  44.107  1.00 68.11           C  
ATOM    590  CD1 PHE L  80      38.729   9.097  43.775  1.00 69.48           C  
ATOM    591  CD2 PHE L  80      36.902   7.689  43.227  1.00 68.24           C  
ATOM    592  CE1 PHE L  80      39.307   8.801  42.564  1.00 70.74           C  
ATOM    593  CE2 PHE L  80      37.476   7.390  42.014  1.00 69.52           C  
ATOM    594  CZ  PHE L  80      38.685   7.950  41.679  1.00 70.29           C  
ATOM    595  C   PHE L  80      35.007  10.033  44.260  0.90 64.65           C  
ATOM    596  O   PHE L  80      34.271   9.052  44.177  0.90 65.22           O  
ATOM    597  N   ALA L  81      34.951  11.056  43.364  1.00 63.27           N  
ATOM    598  CA  ALA L  81      33.990  11.080  42.284  1.00 61.38           C  
ATOM    599  CB  ALA L  81      32.529  11.114  42.764  1.00 60.70           C  
ATOM    600  C   ALA L  81      34.228  12.326  41.475  1.00 61.45           C  
ATOM    601  O   ALA L  81      35.212  13.031  41.690  1.00 62.98           O  
ATOM    602  N   THR L  82      33.341  12.608  40.490  1.00 59.82           N  
ATOM    603  CA  THR L  82      33.452  13.793  39.679  1.00 58.95           C  
ATOM    604  CB  THR L  82      33.283  13.535  38.209  1.00 58.78           C  
ATOM    605  OG1 THR L  82      34.244  12.592  37.758  1.00 59.09           O  
ATOM    606  CG2 THR L  82      33.461  14.864  37.459  1.00 57.54           C  
ATOM    607  C   THR L  82      32.342  14.721  40.095  1.00 59.54           C  
ATOM    608  O   THR L  82      31.223  14.282  40.349  1.00 60.88           O  
ATOM    609  N   TYR L  83      32.631  16.041  40.171  1.00 58.96           N  
ATOM    610  CA  TYR L  83      31.657  16.991  40.644  1.00 58.68           C  
ATOM    611  CB  TYR L  83      32.120  17.747  41.905  1.00 59.47           C  
ATOM    612  CG  TYR L  83      32.237  16.765  43.022  1.00 61.06           C  
ATOM    613  CD1 TYR L  83      33.369  15.998  43.170  1.00 61.41           C  
ATOM    614  CD2 TYR L  83      31.209  16.618  43.926  1.00 61.26           C  
ATOM    615  CE1 TYR L  83      33.472  15.096  44.204  1.00 62.51           C  
ATOM    616  CE2 TYR L  83      31.306  15.718  44.961  1.00 62.17           C  
ATOM    617  CZ  TYR L  83      32.439  14.955  45.101  1.00 62.82           C  
ATOM    618  OH  TYR L  83      32.535  14.032  46.165  1.00 62.69           O  
ATOM    619  C   TYR L  83      31.403  18.025  39.580  1.00 58.73           C  
ATOM    620  O   TYR L  83      32.315  18.427  38.858  1.00 58.50           O  
ATOM    621  N   TYR L  84      30.130  18.469  39.457  1.00 57.57           N  
ATOM    622  CA  TYR L  84      29.753  19.442  38.465  1.00 56.69           C  
ATOM    623  CB  TYR L  84      28.826  18.875  37.372  1.00 56.32           C  
ATOM    624  CG  TYR L  84      29.533  17.834  36.570  1.00 54.88           C  
ATOM    625  CD1 TYR L  84      30.310  18.186  35.489  1.00 54.21           C  
ATOM    626  CD2 TYR L  84      29.409  16.501  36.890  1.00 54.27           C  
ATOM    627  CE1 TYR L  84      30.958  17.226  34.747  1.00 53.23           C  
ATOM    628  CE2 TYR L  84      30.056  15.536  36.151  1.00 54.01           C  
ATOM    629  CZ  TYR L  84      30.833  15.899  35.077  1.00 53.70           C  
ATOM    630  OH  TYR L  84      31.498  14.914  34.315  1.00 54.73           O  
ATOM    631  C   TYR L  84      28.948  20.533  39.115  1.00 57.23           C  
ATOM    632  O   TYR L  84      28.169  20.290  40.035  1.00 58.24           O  
ATOM    633  N   CYS L  85      29.125  21.783  38.635  1.00 58.21           N  
ATOM    634  CA  CYS L  85      28.338  22.887  39.106  1.00 59.88           C  
ATOM    635  CB  CYS L  85      29.179  24.155  39.426  1.00 61.90           C  
ATOM    636  SG  CYS L  85      29.497  25.222  37.980  1.00 67.56           S  
ATOM    637  C   CYS L  85      27.417  23.218  37.967  1.00 58.97           C  
ATOM    638  O   CYS L  85      27.790  23.011  36.809  1.00 56.80           O  
ATOM    639  N   GLN L  86      26.159  23.656  38.246  1.00 58.83           N  
ATOM    640  CA  GLN L  86      25.403  24.122  37.113  1.00 57.76           C  
ATOM    641  CB  GLN L  86      24.125  23.423  36.668  1.00 57.37           C  
ATOM    642  CG  GLN L  86      24.180  21.934  36.682  1.00 57.76           C  
ATOM    643  CD  GLN L  86      23.546  21.740  38.026  1.00 59.45           C  
ATOM    644  OE1 GLN L  86      22.332  21.635  38.151  1.00 59.97           O  
ATOM    645  NE2 GLN L  86      24.385  21.730  39.089  1.00 59.06           N  
ATOM    646  C   GLN L  86      24.848  25.447  37.464  1.00 57.27           C  
ATOM    647  O   GLN L  86      24.549  25.749  38.620  1.00 57.04           O  
ATOM    648  N   GLN L  87      24.674  26.264  36.421  1.00 57.90           N  
ATOM    649  CA  GLN L  87      24.136  27.569  36.600  1.00 58.88           C  
ATOM    650  CB  GLN L  87      25.087  28.709  36.161  1.00 59.91           C  
ATOM    651  CG  GLN L  87      24.514  30.118  36.369  1.00 62.85           C  
ATOM    652  CD  GLN L  87      25.551  31.148  35.936  1.00 64.93           C  
ATOM    653  OE1 GLN L  87      26.422  31.536  36.714  1.00 66.30           O  
ATOM    654  NE2 GLN L  87      25.459  31.608  34.658  1.00 65.34           N  
ATOM    655  C   GLN L  87      22.907  27.641  35.769  1.00 58.67           C  
ATOM    656  O   GLN L  87      22.842  27.050  34.692  1.00 58.18           O  
ATOM    657  N   SER L  88      21.885  28.077  36.572  1.00 41.09           N  
ATOM    658  CA  SER L  88      20.493  28.384  36.376  1.00 42.25           C  
ATOM    659  CB  SER L  88      19.707  28.163  37.671  1.00 41.54           C  
ATOM    660  OG  SER L  88      19.870  26.813  38.082  1.00  0.00           O  
ATOM    661  C   SER L  88      20.267  29.785  35.893  1.00 45.60           C  
ATOM    662  O   SER L  88      19.465  29.958  34.979  1.00 46.75           O  
ATOM    663  N   SER L  89      20.924  30.799  36.529  1.00 46.35           N  
ATOM    664  CA  SER L  89      20.881  32.192  36.134  1.00 48.57           C  
ATOM    665  CB  SER L  89      21.827  32.441  34.939  1.00 49.28           C  
ATOM    666  OG  SER L  89      21.493  31.599  33.847  1.00 50.03           O  
ATOM    667  C   SER L  89      19.503  32.557  35.713  1.00 51.03           C  
ATOM    668  O   SER L  89      18.507  31.984  36.151  1.00 51.21           O  
ATOM    669  N   PRO L  90      19.415  33.559  34.909  1.00 51.87           N  
ATOM    670  CA  PRO L  90      18.146  33.725  34.288  1.00 53.14           C  
ATOM    671  CD  PRO L  90      20.021  34.843  35.238  1.00  0.00           C  
ATOM    672  CB  PRO L  90      18.114  35.153  33.762  1.00 55.42           C  
ATOM    673  CG  PRO L  90      19.013  35.900  34.763  1.00 46.75           C  
ATOM    674  C   PRO L  90      18.151  32.637  33.270  1.00 54.54           C  
ATOM    675  O   PRO L  90      19.232  32.275  32.809  1.00 54.70           O  
ATOM    676  N   SER L  91      16.985  32.092  32.899  1.00 54.06           N  
ATOM    677  CA  SER L  91      17.016  30.970  32.025  1.00 54.24           C  
ATOM    678  CB  SER L  91      15.662  30.243  31.915  1.00 55.84           C  
ATOM    679  OG  SER L  91      15.284  29.751  33.190  1.00123.76           O  
ATOM    680  C   SER L  91      17.421  31.365  30.644  1.00 54.27           C  
ATOM    681  O   SER L  91      17.274  32.499  30.192  1.00 55.25           O  
ATOM    682  N   PHE L  92      17.990  30.356  29.977  1.00 52.54           N  
ATOM    683  CA  PHE L  92      18.519  30.255  28.660  1.00 51.79           C  
ATOM    684  CB  PHE L  92      19.615  31.278  28.279  1.00 51.92           C  
ATOM    685  CG  PHE L  92      20.811  31.238  29.173  1.00 52.57           C  
ATOM    686  CD1 PHE L  92      20.858  32.011  30.306  1.00101.74           C  
ATOM    687  CD2 PHE L  92      21.893  30.448  28.864  1.00101.80           C  
ATOM    688  CE1 PHE L  92      21.962  31.976  31.123  1.00105.92           C  
ATOM    689  CE2 PHE L  92      23.000  30.403  29.673  1.00106.55           C  
ATOM    690  CZ  PHE L  92      23.029  31.169  30.810  1.00114.72           C  
ATOM    691  C   PHE L  92      19.020  28.858  28.707  1.00 51.45           C  
ATOM    692  O   PHE L  92      18.430  28.035  29.410  1.00 51.93           O  
ATOM    693  N   LEU L  93      20.078  28.503  27.973  1.00 49.65           N  
ATOM    694  CA  LEU L  93      20.511  27.152  28.145  1.00 48.39           C  
ATOM    695  CB  LEU L  93      21.648  26.738  27.204  1.00 49.22           C  
ATOM    696  CG  LEU L  93      21.160  26.736  25.759  1.00 59.23           C  
ATOM    697  CD1 LEU L  93      22.096  25.973  24.812  1.00  0.00           C  
ATOM    698  CD2 LEU L  93      19.720  26.230  25.738  1.00  0.00           C  
ATOM    699  C   LEU L  93      21.027  26.986  29.535  1.00 46.89           C  
ATOM    700  O   LEU L  93      21.806  27.805  30.021  1.00 46.82           O  
ATOM    701  N   ILE L  94      20.605  25.908  30.223  1.00 43.96           N  
ATOM    702  CA  ILE L  94      21.181  25.724  31.520  1.00 42.37           C  
ATOM    703  CB  ILE L  94      20.653  24.599  32.368  1.00 42.74           C  
ATOM    704  CG1 ILE L  94      19.177  24.783  32.723  1.00 24.15           C  
ATOM    705  CG2 ILE L  94      21.549  24.507  33.615  1.00 24.76           C  
ATOM    706  CD1 ILE L  94      18.614  23.576  33.471  1.00 44.21           C  
ATOM    707  C   ILE L  94      22.592  25.367  31.241  1.00 41.16           C  
ATOM    708  O   ILE L  94      22.885  24.650  30.284  1.00 40.46           O  
ATOM    709  N   THR L  95      23.515  25.888  32.059  1.00 58.59           N  
ATOM    710  CA  THR L  95      24.927  25.637  31.764  1.00 58.03           C  
ATOM    711  CB  THR L  95      25.702  26.917  31.627  1.00 59.04           C  
ATOM    712  OG1 THR L  95      27.011  26.662  31.146  1.00 60.15           O  
ATOM    713  CG2 THR L  95      25.759  27.603  33.002  1.00 58.82           C  
ATOM    714  C   THR L  95      25.618  24.814  32.849  1.00 57.49           C  
ATOM    715  O   THR L  95      25.364  25.009  34.036  1.00 57.79           O  
ATOM    716  N   PHE L  96      26.564  23.907  32.461  1.00 56.79           N  
ATOM    717  CA  PHE L  96      27.316  23.053  33.371  1.00 56.57           C  
ATOM    718  CB  PHE L  96      27.342  21.550  33.002  1.00 56.45           C  
ATOM    719  CG  PHE L  96      26.080  20.818  33.318  1.00 56.62           C  
ATOM    720  CD1 PHE L  96      25.903  20.269  34.565  1.00 58.10           C  
ATOM    721  CD2 PHE L  96      25.082  20.650  32.388  1.00 56.88           C  
ATOM    722  CE1 PHE L  96      24.755  19.578  34.882  1.00 58.72           C  
ATOM    723  CE2 PHE L  96      23.934  19.957  32.700  1.00 57.26           C  
ATOM    724  CZ  PHE L  96      23.762  19.417  33.950  1.00 58.24           C  
ATOM    725  C   PHE L  96      28.779  23.400  33.310  1.00 56.58           C  
ATOM    726  O   PHE L  96      29.279  23.869  32.289  1.00 57.60           O  
ATOM    727  N   GLY L  97      29.509  23.155  34.423  1.00 55.83           N  
ATOM    728  CA  GLY L  97      30.935  23.339  34.454  1.00 56.52           C  
ATOM    729  C   GLY L  97      31.541  22.094  33.871  1.00 57.54           C  
ATOM    730  O   GLY L  97      30.861  21.085  33.695  1.00 56.20           O  
ATOM    731  N   GLN L  98      32.860  22.133  33.594  1.00 59.17           N  
ATOM    732  CA  GLN L  98      33.590  21.062  32.966  1.00 60.60           C  
ATOM    733  CB  GLN L  98      35.059  21.409  32.663  1.00 62.76           C  
ATOM    734  CG  GLN L  98      35.258  22.512  31.621  0.90 65.87           C  
ATOM    735  CD  GLN L  98      35.307  23.855  32.335  0.90 68.90           C  
ATOM    736  OE1 GLN L  98      34.465  24.162  33.176  0.90 69.71           O  
ATOM    737  NE2 GLN L  98      36.334  24.680  32.001  0.90 71.07           N  
ATOM    738  C   GLN L  98      33.610  19.846  33.841  1.00 60.12           C  
ATOM    739  O   GLN L  98      33.627  18.722  33.339  1.00 61.79           O  
ATOM    740  N   GLY L  99      33.653  20.027  35.175  1.00 58.26           N  
ATOM    741  CA  GLY L  99      33.683  18.894  36.059  1.00 58.11           C  
ATOM    742  C   GLY L  99      35.020  18.827  36.731  1.00 59.80           C  
ATOM    743  O   GLY L  99      36.038  19.230  36.170  1.00 61.16           O  
ATOM    744  N   THR L 100      35.031  18.331  37.988  1.00 59.34           N  
ATOM    745  CA  THR L 100      36.257  18.162  38.716  1.00 60.91           C  
ATOM    746  CB  THR L 100      36.354  19.032  39.939  1.00 61.46           C  
ATOM    747  OG1 THR L 100      36.253  20.400  39.573  1.00 61.91           O  
ATOM    748  CG2 THR L 100      37.702  18.772  40.635  1.00 61.62           C  
ATOM    749  C   THR L 100      36.309  16.740  39.182  1.00 60.71           C  
ATOM    750  O   THR L 100      35.399  16.257  39.856  1.00 59.90           O  
ATOM    751  N   LYS L 101      37.399  16.031  38.838  1.00 61.16           N  
ATOM    752  CA  LYS L 101      37.551  14.660  39.230  1.00 61.88           C  
ATOM    753  CB  LYS L 101      38.256  13.822  38.146  1.00 63.02           C  
ATOM    754  CG  LYS L 101      38.534  12.362  38.516  1.00 65.31           C  
ATOM    755  CD  LYS L 101      37.298  11.466  38.593  1.00 67.75           C  
ATOM    756  CE  LYS L 101      37.634   9.999  38.877  1.00 72.95           C  
ATOM    757  NZ  LYS L 101      38.422   9.434  37.757  1.00 73.29           N1+
ATOM    758  C   LYS L 101      38.414  14.638  40.454  1.00 62.11           C  
ATOM    759  O   LYS L 101      39.558  15.088  40.426  1.00 62.29           O  
ATOM    760  N   VAL L 102      37.872  14.113  41.571  1.00 61.85           N  
ATOM    761  CA  VAL L 102      38.635  14.021  42.785  1.00 62.13           C  
ATOM    762  CB  VAL L 102      37.830  14.302  44.022  1.00 62.29           C  
ATOM    763  CG1 VAL L 102      38.698  14.005  45.257  1.00 62.85           C  
ATOM    764  CG2 VAL L 102      37.331  15.756  43.957  1.00 61.31           C  
ATOM    765  C   VAL L 102      39.146  12.619  42.866  1.00 63.24           C  
ATOM    766  O   VAL L 102      38.371  11.664  42.882  1.00 62.75           O  
ATOM    767  N   GLU L 103      40.486  12.473  42.929  1.00 64.96           N  
ATOM    768  CA  GLU L 103      41.118  11.184  42.921  1.00 66.03           C  
ATOM    769  CB  GLU L 103      42.162  11.049  41.796  1.00 67.15           C  
ATOM    770  CG  GLU L 103      41.542  11.132  40.399  1.00 69.08           C  
ATOM    771  CD  GLU L 103      42.641  10.993  39.353  1.00 72.39           C  
ATOM    772  OE1 GLU L 103      43.752  11.540  39.580  1.00 74.52           O  
ATOM    773  OE2 GLU L 103      42.378  10.341  38.307  1.00 71.82           O1-
ATOM    774  C   GLU L 103      41.828  10.991  44.223  1.00 66.32           C  
ATOM    775  O   GLU L 103      42.099  11.944  44.953  1.00 65.64           O  
ATOM    776  N   ILE L 104      42.142   9.722  44.548  1.00 66.06           N  
ATOM    777  CA  ILE L 104      42.781   9.392  45.788  1.00 66.74           C  
ATOM    778  CB  ILE L 104      42.480   7.990  46.230  1.00 66.84           C  
ATOM    779  CG1 ILE L 104      40.965   7.769  46.368  1.00 69.90           C  
ATOM    780  CG2 ILE L 104      43.255   7.727  47.530  1.00 69.78           C  
ATOM    781  CD1 ILE L 104      40.585   6.295  46.512  1.00 69.31           C  
ATOM    782  C   ILE L 104      44.263   9.479  45.591  1.00 66.42           C  
ATOM    783  O   ILE L 104      44.818   8.888  44.666  1.00 65.17           O  
ATOM    784  N   LYS L 105      44.943  10.243  46.468  1.00 66.68           N  
ATOM    785  CA  LYS L 105      46.369  10.364  46.381  1.00 68.03           C  
ATOM    786  CB  LYS L 105      46.910  11.667  46.997  1.00 69.90           C  
ATOM    787  CG  LYS L 105      48.436  11.778  46.923  1.00 72.66           C  
ATOM    788  CD  LYS L 105      48.976  11.770  45.493  1.00 74.93           C  
ATOM    789  CE  LYS L 105      48.921  10.384  44.846  1.00 77.19           C  
ATOM    790  NZ  LYS L 105      49.457  10.442  43.468  1.00 77.50           N1+
ATOM    791  C   LYS L 105      46.980   9.201  47.150  1.00 67.77           C  
ATOM    792  O   LYS L 105      46.701   9.085  48.372  1.00 68.79           O  
ATOM    793  OXT LYS L 105      47.737   8.411  46.524  1.00  0.00           O1-
TER     794      LYS L 105 
ATOM    795  N   GLU H 106       7.571   5.587  45.779  1.00 81.04           N1+
ATOM    796  CA  GLU H 106       8.961   6.065  45.598  1.00 80.86           C  
ATOM    797  CB  GLU H 106       9.924   4.874  45.567  1.00 82.35           C  
ATOM    798  CG  GLU H 106       9.981   4.101  46.879  1.00 86.97           C  
ATOM    799  CD  GLU H 106      10.940   2.945  46.658  1.00 88.37           C  
ATOM    800  OE1 GLU H 106      10.735   2.196  45.666  1.00 88.53           O  
ATOM    801  OE2 GLU H 106      11.889   2.796  47.473  1.00 90.37           O1-
ATOM    802  C   GLU H 106       9.086   6.781  44.296  1.00 77.53           C  
ATOM    803  O   GLU H 106       8.456   6.406  43.310  1.00 76.87           O  
ATOM    804  N   VAL H 107       9.910   7.844  44.266  1.00 74.45           N  
ATOM    805  CA  VAL H 107      10.077   8.594  43.058  1.00 71.10           C  
ATOM    806  CB  VAL H 107      10.713   9.932  43.303  1.00 70.74           C  
ATOM    807  CG1 VAL H 107      10.969  10.628  41.957  1.00 69.12           C  
ATOM    808  CG2 VAL H 107       9.804  10.729  44.254  1.00 71.04           C  
ATOM    809  C   VAL H 107      10.976   7.807  42.155  1.00 69.60           C  
ATOM    810  O   VAL H 107      12.035   7.342  42.574  1.00 69.31           O  
ATOM    811  N   GLN H 108      10.569   7.639  40.878  1.00 68.02           N  
ATOM    812  CA  GLN H 108      11.351   6.869  39.949  1.00 66.65           C  
ATOM    813  CB  GLN H 108      10.790   5.447  39.737  1.00 68.76           C  
ATOM    814  CG  GLN H 108      10.819   4.533  40.965  1.00 73.09           C  
ATOM    815  CD  GLN H 108      11.929   3.508  40.789  1.00 76.09           C  
ATOM    816  OE1 GLN H 108      12.293   3.153  39.670  1.00 76.94           O  
ATOM    817  NE2 GLN H 108      12.472   2.998  41.927  1.00 76.11           N  
ATOM    818  C   GLN H 108      11.253   7.508  38.597  1.00 63.79           C  
ATOM    819  O   GLN H 108      10.196   8.005  38.210  1.00 63.93           O  
ATOM    820  N   LEU H 109      12.376   7.527  37.849  1.00 61.24           N  
ATOM    821  CA  LEU H 109      12.329   7.961  36.483  1.00 58.92           C  
ATOM    822  CB  LEU H 109      13.100   9.261  36.178  1.00 57.28           C  
ATOM    823  CG  LEU H 109      12.558  10.503  36.910  1.00 55.68           C  
ATOM    824  CD1 LEU H 109      12.949  10.504  38.392  1.00 54.55           C  
ATOM    825  CD2 LEU H 109      12.944  11.800  36.192  1.00 55.18           C  
ATOM    826  C   LEU H 109      12.971   6.869  35.686  1.00 58.76           C  
ATOM    827  O   LEU H 109      14.165   6.609  35.821  1.00 60.38           O  
ATOM    828  N   VAL H 110      12.178   6.192  34.833  1.00 57.79           N  
ATOM    829  CA  VAL H 110      12.692   5.111  34.043  1.00 57.79           C  
ATOM    830  CB  VAL H 110      11.864   3.863  34.132  1.00 58.71           C  
ATOM    831  CG1 VAL H 110      12.073   3.212  35.505  1.00 57.36           C  
ATOM    832  CG2 VAL H 110      10.399   4.265  33.902  1.00 59.58           C  
ATOM    833  C   VAL H 110      12.679   5.539  32.619  1.00 58.18           C  
ATOM    834  O   VAL H 110      11.647   5.928  32.076  1.00 57.76           O  
ATOM    835  N   GLU H 111      13.844   5.448  31.960  1.00 58.05           N  
ATOM    836  CA  GLU H 111      13.937   5.899  30.608  1.00 58.78           C  
ATOM    837  CB  GLU H 111      15.065   6.914  30.447  1.00 58.89           C  
ATOM    838  CG  GLU H 111      16.333   6.450  31.154  1.00 60.92           C  
ATOM    839  CD  GLU H 111      17.117   7.704  31.459  1.00 61.99           C  
ATOM    840  OE1 GLU H 111      17.356   8.475  30.497  1.00 60.17           O  
ATOM    841  OE2 GLU H 111      17.464   7.931  32.644  1.00 61.69           O1-
ATOM    842  C   GLU H 111      14.149   4.727  29.712  1.00 59.08           C  
ATOM    843  O   GLU H 111      14.639   3.683  30.139  1.00 60.06           O  
ATOM    844  N   SER H 112      13.723   4.871  28.439  1.00 58.75           N  
ATOM    845  CA  SER H 112      13.854   3.816  27.476  1.00 58.63           C  
ATOM    846  CB  SER H 112      12.685   2.815  27.497  1.00 59.01           C  
ATOM    847  OG  SER H 112      12.624   2.147  28.747  1.00 59.57           O  
ATOM    848  C   SER H 112      13.845   4.433  26.109  1.00 58.70           C  
ATOM    849  O   SER H 112      13.644   5.638  25.959  1.00 57.25           O  
ATOM    850  N   GLY H 113      14.064   3.596  25.072  1.00 59.15           N  
ATOM    851  CA  GLY H 113      14.006   4.052  23.710  1.00 59.57           C  
ATOM    852  C   GLY H 113      15.377   4.277  23.143  1.00 59.32           C  
ATOM    853  O   GLY H 113      15.502   4.643  21.974  1.00 60.19           O  
ATOM    854  N   GLY H 114      16.450   4.056  23.928  1.00 58.40           N  
ATOM    855  CA  GLY H 114      17.771   4.289  23.409  1.00 57.67           C  
ATOM    856  C   GLY H 114      18.159   3.133  22.540  1.00 57.74           C  
ATOM    857  O   GLY H 114      17.439   2.141  22.446  1.00 57.72           O  
ATOM    858  N   GLY H 115      19.324   3.239  21.864  1.00 57.55           N  
ATOM    859  CA  GLY H 115      19.739   2.150  21.028  1.00 56.99           C  
ATOM    860  C   GLY H 115      20.635   2.665  19.944  1.00 56.80           C  
ATOM    861  O   GLY H 115      21.170   3.770  20.021  1.00 57.55           O  
ATOM    862  N   LEU H 116      20.816   1.843  18.891  1.00 56.72           N  
ATOM    863  CA  LEU H 116      21.687   2.180  17.803  1.00 57.41           C  
ATOM    864  CB  LEU H 116      22.452   0.945  17.274  1.00 57.82           C  
ATOM    865  CG  LEU H 116      23.512   1.184  16.174  1.00 58.05           C  
ATOM    866  CD1 LEU H 116      24.269  -0.117  15.879  1.00 56.04           C  
ATOM    867  CD2 LEU H 116      22.927   1.776  14.884  1.00 57.34           C  
ATOM    868  C   LEU H 116      20.846   2.757  16.709  1.00 58.06           C  
ATOM    869  O   LEU H 116      19.745   2.281  16.437  1.00 58.40           O  
ATOM    870  N   VAL H 117      21.347   3.834  16.069  1.00 57.99           N  
ATOM    871  CA  VAL H 117      20.615   4.454  15.002  1.00 59.01           C  
ATOM    872  CB  VAL H 117      19.742   5.570  15.511  1.00 59.18           C  
ATOM    873  CG1 VAL H 117      20.625   6.605  16.222  1.00 60.00           C  
ATOM    874  CG2 VAL H 117      18.910   6.135  14.355  1.00 58.78           C  
ATOM    875  C   VAL H 117      21.599   4.982  13.995  1.00 59.66           C  
ATOM    876  O   VAL H 117      22.730   5.328  14.334  1.00 60.24           O  
ATOM    877  N   GLN H 118      21.183   5.040  12.710  1.00 60.02           N  
ATOM    878  CA  GLN H 118      22.026   5.498  11.638  1.00 61.09           C  
ATOM    879  CB  GLN H 118      21.485   5.141  10.240  1.00 64.05           C  
ATOM    880  CG  GLN H 118      21.358   3.641   9.963  1.00 68.01           C  
ATOM    881  CD  GLN H 118      22.705   3.100   9.502  1.00 71.84           C  
ATOM    882  OE1 GLN H 118      23.663   3.848   9.319  1.00 73.94           O  
ATOM    883  NE2 GLN H 118      22.779   1.758   9.296  1.00 73.13           N  
ATOM    884  C   GLN H 118      22.070   6.992  11.702  1.00 59.53           C  
ATOM    885  O   GLN H 118      21.179   7.628  12.262  1.00 57.95           O  
ATOM    886  N   PRO H 119      23.098   7.573  11.148  1.00 59.24           N  
ATOM    887  CA  PRO H 119      23.178   9.003  11.142  1.00 59.32           C  
ATOM    888  CD  PRO H 119      24.412   6.952  11.147  1.00 59.13           C  
ATOM    889  CB  PRO H 119      24.597   9.337  10.689  1.00 60.03           C  
ATOM    890  CG  PRO H 119      25.415   8.119  11.161  1.00 59.91           C  
ATOM    891  C   PRO H 119      22.094   9.552  10.275  1.00 59.76           C  
ATOM    892  O   PRO H 119      21.817   8.970   9.229  1.00 61.00           O  
ATOM    893  N   GLY H 120      21.468  10.667  10.699  1.00 59.39           N  
ATOM    894  CA  GLY H 120      20.411  11.267   9.941  1.00 58.97           C  
ATOM    895  C   GLY H 120      19.121  10.614  10.341  1.00 58.27           C  
ATOM    896  O   GLY H 120      18.048  11.038   9.916  1.00 58.12           O  
ATOM    897  N   GLY H 121      19.194   9.577  11.198  1.00 57.33           N  
ATOM    898  CA  GLY H 121      18.019   8.846  11.583  1.00 56.68           C  
ATOM    899  C   GLY H 121      17.363   9.531  12.739  1.00 56.47           C  
ATOM    900  O   GLY H 121      17.782  10.609  13.159  1.00 56.91           O  
ATOM    901  N   SER H 122      16.297   8.904  13.284  1.00 56.19           N  
ATOM    902  CA  SER H 122      15.582   9.502  14.375  1.00 55.83           C  
ATOM    903  CB  SER H 122      14.241  10.127  13.953  1.00 56.27           C  
ATOM    904  OG  SER H 122      13.390   9.136  13.398  1.00 59.10           O  
ATOM    905  C   SER H 122      15.303   8.470  15.426  1.00 55.31           C  
ATOM    906  O   SER H 122      15.290   7.268  15.155  1.00 55.30           O  
ATOM    907  N   LEU H 123      15.104   8.930  16.681  1.00 55.28           N  
ATOM    908  CA  LEU H 123      14.841   8.031  17.767  1.00 56.15           C  
ATOM    909  CB  LEU H 123      16.159   7.565  18.415  1.00 56.90           C  
ATOM    910  CG  LEU H 123      16.050   6.376  19.380  1.00 58.32           C  
ATOM    911  CD1 LEU H 123      15.578   5.108  18.654  1.00 58.48           C  
ATOM    912  CD2 LEU H 123      17.379   6.147  20.114  1.00 59.54           C  
ATOM    913  C   LEU H 123      14.024   8.795  18.774  1.00 56.81           C  
ATOM    914  O   LEU H 123      14.160  10.012  18.891  1.00 57.49           O  
ATOM    915  N   ARG H 124      13.122   8.110  19.514  1.00 57.09           N  
ATOM    916  CA  ARG H 124      12.329   8.808  20.491  1.00 56.81           C  
ATOM    917  CB  ARG H 124      10.816   8.743  20.216  1.00 57.59           C  
ATOM    918  CG  ARG H 124       9.987   9.557  21.210  1.00 60.76           C  
ATOM    919  CD  ARG H 124       8.483   9.532  20.926  1.00 64.61           C  
ATOM    920  NE  ARG H 124       7.938   8.271  21.497  1.00 68.73           N  
ATOM    921  CZ  ARG H 124       6.644   8.228  21.928  1.00 70.58           C  
ATOM    922  NH1 ARG H 124       5.851   9.333  21.820  1.00 71.51           N1+
ATOM    923  NH2 ARG H 124       6.146   7.080  22.472  1.00 70.28           N  
ATOM    924  C   ARG H 124      12.571   8.187  21.834  1.00 55.44           C  
ATOM    925  O   ARG H 124      12.372   6.987  22.022  1.00 55.83           O  
ATOM    926  N   LEU H 125      13.001   9.011  22.813  1.00 53.95           N  
ATOM    927  CA  LEU H 125      13.282   8.524  24.133  1.00 53.87           C  
ATOM    928  CB  LEU H 125      14.483   9.216  24.803  1.00 52.98           C  
ATOM    929  CG  LEU H 125      15.817   9.032  24.056  1.00 52.98           C  
ATOM    930  CD1 LEU H 125      16.967   9.747  24.779  1.00 51.19           C  
ATOM    931  CD2 LEU H 125      16.118   7.551  23.794  1.00 52.45           C  
ATOM    932  C   LEU H 125      12.094   8.802  24.993  1.00 54.77           C  
ATOM    933  O   LEU H 125      11.385   9.791  24.796  1.00 55.03           O  
ATOM    934  N   SER H 126      11.832   7.916  25.972  1.00 54.78           N  
ATOM    935  CA  SER H 126      10.720   8.133  26.847  1.00 54.57           C  
ATOM    936  CB  SER H 126       9.609   7.082  26.689  1.00 55.03           C  
ATOM    937  OG  SER H 126      10.149   5.778  26.827  1.00 56.18           O  
ATOM    938  C   SER H 126      11.223   8.120  28.255  1.00 55.38           C  
ATOM    939  O   SER H 126      12.226   7.481  28.566  1.00 55.14           O  
ATOM    940  N   CYS H 127      10.553   8.893  29.135  1.00 56.46           N  
ATOM    941  CA  CYS H 127      10.921   8.928  30.524  1.00 56.85           C  
ATOM    942  CB  CYS H 127      11.600  10.256  30.941  1.00 57.63           C  
ATOM    943  SG  CYS H 127      12.087  10.338  32.697  1.00 60.52           S  
ATOM    944  C   CYS H 127       9.647   8.764  31.300  1.00 57.27           C  
ATOM    945  O   CYS H 127       8.866   9.705  31.439  1.00 57.61           O  
ATOM    946  N   ALA H 128       9.399   7.545  31.827  1.00 56.53           N  
ATOM    947  CA  ALA H 128       8.195   7.304  32.567  1.00 56.47           C  
ATOM    948  CB  ALA H 128       7.731   5.835  32.550  1.00 55.89           C  
ATOM    949  C   ALA H 128       8.445   7.685  33.990  1.00 56.53           C  
ATOM    950  O   ALA H 128       9.475   7.342  34.569  1.00 57.25           O  
ATOM    951  N   ALA H 129       7.483   8.401  34.600  1.00 55.98           N  
ATOM    952  CA  ALA H 129       7.681   8.862  35.941  1.00 56.13           C  
ATOM    953  CB  ALA H 129       7.437  10.373  36.103  1.00 55.83           C  
ATOM    954  C   ALA H 129       6.714   8.162  36.835  1.00 57.36           C  
ATOM    955  O   ALA H 129       5.584   7.870  36.447  1.00 57.93           O  
ATOM    956  N   SER H 130       7.166   7.849  38.064  1.00 57.51           N  
ATOM    957  CA  SER H 130       6.310   7.230  39.028  1.00 59.43           C  
ATOM    958  CB  SER H 130       6.539   5.716  39.162  1.00 60.21           C  
ATOM    959  OG  SER H 130       7.877   5.465  39.563  1.00 61.21           O  
ATOM    960  C   SER H 130       6.618   7.859  40.349  1.00 59.97           C  
ATOM    961  O   SER H 130       7.735   8.319  40.581  1.00 58.86           O  
ATOM    962  N   GLY H 131       5.563   8.372  41.086  1.00 53.87           N  
ATOM    963  CA  GLY H 131       5.743   9.216  42.295  1.00 55.64           C  
ATOM    964  C   GLY H 131       5.551  10.751  42.212  1.00 56.13           C  
ATOM    965  O   GLY H 131       5.708  11.442  43.223  1.00 62.36           O  
ATOM    966  N   PHE H 132       5.240  11.385  41.061  1.00 49.52           N  
ATOM    967  CA  PHE H 132       5.018  12.839  41.072  1.00 60.40           C  
ATOM    968  CB  PHE H 132       6.318  13.665  40.997  1.00 59.62           C  
ATOM    969  CG  PHE H 132       7.080  13.368  39.750  1.00 56.05           C  
ATOM    970  CD1 PHE H 132       7.764  12.185  39.584  1.00 52.95           C  
ATOM    971  CD2 PHE H 132       7.147  14.311  38.753  1.00 54.33           C  
ATOM    972  CE1 PHE H 132       8.475  11.939  38.431  1.00 53.44           C  
ATOM    973  CE2 PHE H 132       7.855  14.072  37.600  1.00 56.14           C  
ATOM    974  CZ  PHE H 132       8.520  12.882  37.434  1.00 57.19           C  
ATOM    975  C   PHE H 132       4.141  13.155  39.915  1.00 59.90           C  
ATOM    976  O   PHE H 132       3.997  12.328  39.016  1.00 58.81           O  
ATOM    977  N   ASN H 133       3.500  14.344  39.935  1.00 55.80           N  
ATOM    978  CA  ASN H 133       2.666  14.749  38.844  1.00 53.00           C  
ATOM    979  CB  ASN H 133       1.636  15.826  39.223  1.00 57.64           C  
ATOM    980  CG  ASN H 133       0.678  15.271  40.260  1.00 76.37           C  
ATOM    981  OD1 ASN H 133       0.099  14.199  40.092  1.00 76.75           O  
ATOM    982  ND2 ASN H 133       0.506  16.031  41.375  1.00 79.42           N  
ATOM    983  C   ASN H 133       3.599  15.408  37.901  1.00 55.41           C  
ATOM    984  O   ASN H 133       4.200  16.424  38.235  1.00 57.24           O  
ATOM    985  N   VAL H 134       3.719  14.852  36.689  1.00 51.44           N  
ATOM    986  CA  VAL H 134       4.629  15.350  35.706  1.00 51.94           C  
ATOM    987  CB  VAL H 134       4.431  14.624  34.409  1.00 54.72           C  
ATOM    988  CG1 VAL H 134       5.342  15.239  33.347  1.00 57.72           C  
ATOM    989  CG2 VAL H 134       4.645  13.122  34.633  1.00 48.71           C  
ATOM    990  C   VAL H 134       4.223  16.759  35.483  1.00 52.46           C  
ATOM    991  O   VAL H 134       5.044  17.654  35.247  1.00 51.68           O  
ATOM    992  N   SER H 135       2.901  16.970  35.559  1.00 48.69           N  
ATOM    993  CA  SER H 135       2.414  18.282  35.383  1.00 47.76           C  
ATOM    994  CB  SER H 135       0.897  18.428  35.606  1.00 45.69           C  
ATOM    995  OG  SER H 135       0.587  18.254  36.981  1.00 61.78           O  
ATOM    996  C   SER H 135       3.104  19.162  36.409  1.00 47.74           C  
ATOM    997  O   SER H 135       3.697  20.172  36.045  1.00 52.57           O  
ATOM    998  N   SER H 136       3.143  18.762  37.701  1.00 46.24           N  
ATOM    999  CA  SER H 136       3.643  19.631  38.761  1.00 47.38           C  
ATOM   1000  CB  SER H 136       3.069  19.291  40.145  1.00 43.54           C  
ATOM   1001  OG  SER H 136       1.652  19.373  40.102  1.00 54.09           O  
ATOM   1002  C   SER H 136       5.158  19.799  38.848  1.00 46.57           C  
ATOM   1003  O   SER H 136       5.631  20.456  39.785  1.00 45.03           O  
ATOM   1004  N   TYR H 137       5.972  19.201  37.938  1.00 42.43           N  
ATOM   1005  CA  TYR H 137       7.407  19.407  37.975  1.00 43.64           C  
ATOM   1006  CB  TYR H 137       8.216  18.185  38.441  1.00 44.46           C  
ATOM   1007  CG  TYR H 137       7.934  17.986  39.884  1.00 31.59           C  
ATOM   1008  CD1 TYR H 137       8.469  18.858  40.794  1.00 31.68           C  
ATOM   1009  CD2 TYR H 137       7.124  16.968  40.328  1.00 30.66           C  
ATOM   1010  CE1 TYR H 137       8.218  18.704  42.130  1.00 35.28           C  
ATOM   1011  CE2 TYR H 137       6.873  16.811  41.669  1.00 33.19           C  
ATOM   1012  CZ  TYR H 137       7.420  17.684  42.570  1.00 35.48           C  
ATOM   1013  OH  TYR H 137       7.169  17.543  43.948  1.00 37.00           O  
ATOM   1014  C   TYR H 137       7.886  19.738  36.571  1.00 42.19           C  
ATOM   1015  O   TYR H 137       7.139  19.519  35.626  1.00 45.32           O  
ATOM   1016  N   SER H 138       9.085  20.375  36.407  1.00 55.67           N  
ATOM   1017  CA  SER H 138       9.801  20.533  35.182  1.00 54.47           C  
ATOM   1018  CB  SER H 138      10.739  21.750  35.159  1.00 54.50           C  
ATOM   1019  OG  SER H 138       9.959  22.935  35.129  1.00 63.98           O  
ATOM   1020  C   SER H 138      10.604  19.309  34.954  1.00 53.11           C  
ATOM   1021  O   SER H 138      11.144  18.723  35.891  1.00 53.27           O  
ATOM   1022  N   ILE H 139      10.690  18.888  33.678  1.00 51.60           N  
ATOM   1023  CA  ILE H 139      11.422  17.697  33.386  1.00 51.21           C  
ATOM   1024  CB  ILE H 139      10.554  16.664  32.724  1.00 51.18           C  
ATOM   1025  CG1 ILE H 139      10.951  15.264  33.202  1.00 58.54           C  
ATOM   1026  CG2 ILE H 139      10.683  16.825  31.204  1.00 58.75           C  
ATOM   1027  CD1 ILE H 139      10.560  15.005  34.658  1.00 60.65           C  
ATOM   1028  C   ILE H 139      12.535  18.110  32.454  1.00 51.48           C  
ATOM   1029  O   ILE H 139      12.342  18.974  31.595  1.00 50.97           O  
ATOM   1030  N   HIS H 140      13.743  17.521  32.621  1.00 51.19           N  
ATOM   1031  CA  HIS H 140      14.863  17.949  31.823  1.00 50.36           C  
ATOM   1032  ND1 HIS H 140      14.895  18.984  34.858  1.00 52.82           N  
ATOM   1033  CG  HIS H 140      15.595  19.481  33.783  1.00 51.56           C  
ATOM   1034  CB  HIS H 140      16.007  18.611  32.631  1.00 50.47           C  
ATOM   1035  NE2 HIS H 140      15.332  21.109  35.326  1.00 51.95           N  
ATOM   1036  CD2 HIS H 140      15.851  20.784  34.085  1.00 51.81           C  
ATOM   1037  CE1 HIS H 140      14.767  19.996  35.749  1.00 53.44           C  
ATOM   1038  C   HIS H 140      15.522  16.740  31.226  1.00 51.12           C  
ATOM   1039  O   HIS H 140      15.431  15.635  31.759  1.00 51.17           O  
ATOM   1040  N   TRP H 141      16.194  16.926  30.070  1.00 51.99           N  
ATOM   1041  CA  TRP H 141      16.989  15.876  29.500  1.00 51.70           C  
ATOM   1042  CB  TRP H 141      16.608  15.493  28.058  1.00 51.63           C  
ATOM   1043  CG  TRP H 141      15.309  14.730  27.946  1.00 51.96           C  
ATOM   1044  CD2 TRP H 141      15.199  13.305  28.096  1.00 51.31           C  
ATOM   1045  CD1 TRP H 141      14.049  15.192  27.698  1.00 51.24           C  
ATOM   1046  NE1 TRP H 141      13.163  14.142  27.673  1.00 51.99           N  
ATOM   1047  CE2 TRP H 141      13.857  12.974  27.920  1.00 51.38           C  
ATOM   1048  CE3 TRP H 141      16.140  12.348  28.359  1.00 51.40           C  
ATOM   1049  CZ2 TRP H 141      13.432  11.678  28.002  1.00 52.04           C  
ATOM   1050  CZ3 TRP H 141      15.709  11.043  28.445  1.00 52.06           C  
ATOM   1051  CH2 TRP H 141      14.381  10.713  28.269  1.00 52.45           C  
ATOM   1052  C   TRP H 141      18.391  16.399  29.485  1.00 52.14           C  
ATOM   1053  O   TRP H 141      18.638  17.531  29.070  1.00 51.82           O  
ATOM   1054  N   VAL H 142      19.342  15.590  29.991  1.00 52.60           N  
ATOM   1055  CA  VAL H 142      20.731  15.953  30.016  1.00 51.62           C  
ATOM   1056  CB  VAL H 142      21.245  16.170  31.409  1.00 51.31           C  
ATOM   1057  CG1 VAL H 142      22.741  16.511  31.341  1.00 50.55           C  
ATOM   1058  CG2 VAL H 142      20.386  17.254  32.083  1.00 50.51           C  
ATOM   1059  C   VAL H 142      21.498  14.803  29.433  1.00 50.73           C  
ATOM   1060  O   VAL H 142      21.174  13.641  29.680  1.00 51.15           O  
ATOM   1061  N   ARG H 143      22.554  15.094  28.641  1.00 50.81           N  
ATOM   1062  CA  ARG H 143      23.275  14.000  28.045  1.00 51.25           C  
ATOM   1063  CB  ARG H 143      23.164  13.919  26.513  1.00 51.15           C  
ATOM   1064  CG  ARG H 143      23.711  15.136  25.767  1.00 51.86           C  
ATOM   1065  CD  ARG H 143      23.554  15.005  24.254  1.00 52.63           C  
ATOM   1066  NE  ARG H 143      24.070  16.246  23.615  1.00 53.21           N  
ATOM   1067  CZ  ARG H 143      23.695  16.546  22.342  1.00 54.44           C  
ATOM   1068  NH1 ARG H 143      22.778  15.764  21.698  1.00 55.17           N1+
ATOM   1069  NH2 ARG H 143      24.235  17.619  21.697  1.00 55.11           N  
ATOM   1070  C   ARG H 143      24.731  14.101  28.370  1.00 52.02           C  
ATOM   1071  O   ARG H 143      25.238  15.156  28.750  1.00 51.56           O  
ATOM   1072  N   GLN H 144      25.436  12.956  28.263  1.00 51.90           N  
ATOM   1073  CA  GLN H 144      26.845  12.943  28.531  1.00 53.45           C  
ATOM   1074  CB  GLN H 144      27.170  12.432  29.947  1.00 52.91           C  
ATOM   1075  CG  GLN H 144      28.657  12.470  30.304  1.00 52.59           C  
ATOM   1076  CD  GLN H 144      28.811  11.957  31.731  1.00 54.75           C  
ATOM   1077  OE1 GLN H 144      27.849  11.514  32.355  1.00 56.46           O  
ATOM   1078  NE2 GLN H 144      30.058  12.023  32.266  1.00 53.74           N  
ATOM   1079  C   GLN H 144      27.520  12.040  27.540  1.00 54.26           C  
ATOM   1080  O   GLN H 144      27.292  10.831  27.524  1.00 53.91           O  
ATOM   1081  N   ALA H 145      28.396  12.622  26.696  1.00 55.66           N  
ATOM   1082  CA  ALA H 145      29.144  11.893  25.707  1.00 57.47           C  
ATOM   1083  CB  ALA H 145      29.895  12.825  24.739  1.00 56.93           C  
ATOM   1084  C   ALA H 145      30.137  11.071  26.470  1.00 59.57           C  
ATOM   1085  O   ALA H 145      30.448  11.420  27.608  1.00 60.15           O  
ATOM   1086  N   PRO H 146      30.652  10.013  25.874  1.00 61.45           N  
ATOM   1087  CA  PRO H 146      31.442   9.038  26.588  1.00 62.42           C  
ATOM   1088  CD  PRO H 146      30.958  10.013  24.450  1.00 61.25           C  
ATOM   1089  CB  PRO H 146      32.133   8.187  25.521  1.00 61.74           C  
ATOM   1090  CG  PRO H 146      32.201   9.122  24.302  1.00 62.13           C  
ATOM   1091  C   PRO H 146      32.395   9.535  27.634  1.00 63.37           C  
ATOM   1092  O   PRO H 146      32.094   9.340  28.800  1.00 65.20           O  
ATOM   1093  N   GLY H 147      33.518  10.177  27.292  1.00 62.98           N  
ATOM   1094  CA  GLY H 147      34.461  10.654  28.272  1.00 64.73           C  
ATOM   1095  C   GLY H 147      34.005  11.897  28.970  1.00 65.64           C  
ATOM   1096  O   GLY H 147      34.376  12.119  30.119  1.00 67.38           O  
ATOM   1097  N   LYS H 148      33.224  12.732  28.254  1.00 63.40           N  
ATOM   1098  CA  LYS H 148      32.872  14.106  28.530  1.00 62.34           C  
ATOM   1099  CB  LYS H 148      32.237  14.793  27.314  1.00 62.85           C  
ATOM   1100  CG  LYS H 148      33.217  15.020  26.164  1.00 66.24           C  
ATOM   1101  CD  LYS H 148      33.706  13.746  25.477  1.00 71.00           C  
ATOM   1102  CE  LYS H 148      34.675  14.020  24.325  1.00 74.11           C  
ATOM   1103  NZ  LYS H 148      35.111  12.749  23.706  1.00 74.29           N1+
ATOM   1104  C   LYS H 148      31.974  14.382  29.703  1.00 61.80           C  
ATOM   1105  O   LYS H 148      31.560  13.502  30.456  1.00 62.12           O  
ATOM   1106  N   GLY H 149      31.716  15.702  29.883  1.00 61.02           N  
ATOM   1107  CA  GLY H 149      30.930  16.270  30.943  1.00 59.23           C  
ATOM   1108  C   GLY H 149      29.477  16.275  30.574  1.00 57.64           C  
ATOM   1109  O   GLY H 149      29.076  15.765  29.529  1.00 58.50           O  
ATOM   1110  N   LEU H 150      28.651  16.866  31.463  1.00 57.79           N  
ATOM   1111  CA  LEU H 150      27.230  16.895  31.313  1.00 56.43           C  
ATOM   1112  CB  LEU H 150      26.518  17.104  32.657  1.00 54.80           C  
ATOM   1113  CG  LEU H 150      26.773  15.972  33.672  1.00 53.39           C  
ATOM   1114  CD1 LEU H 150      26.044  16.244  34.995  1.00 51.19           C  
ATOM   1115  CD2 LEU H 150      26.407  14.601  33.084  1.00 50.99           C  
ATOM   1116  C   LEU H 150      26.840  18.035  30.428  1.00 56.84           C  
ATOM   1117  O   LEU H 150      27.420  19.119  30.489  1.00 58.23           O  
ATOM   1118  N   GLU H 151      25.824  17.806  29.573  1.00 55.84           N  
ATOM   1119  CA  GLU H 151      25.320  18.840  28.723  1.00 57.16           C  
ATOM   1120  CB  GLU H 151      25.668  18.654  27.237  1.00 57.35           C  
ATOM   1121  CG  GLU H 151      25.123  19.775  26.347  1.00 58.75           C  
ATOM   1122  CD  GLU H 151      25.488  19.462  24.903  1.00 62.16           C  
ATOM   1123  OE1 GLU H 151      26.463  18.694  24.690  1.00 62.08           O  
ATOM   1124  OE2 GLU H 151      24.791  19.986  23.992  1.00 64.98           O1-
ATOM   1125  C   GLU H 151      23.824  18.793  28.814  1.00 55.53           C  
ATOM   1126  O   GLU H 151      23.221  17.744  28.600  1.00 56.15           O  
ATOM   1127  N   TRP H 152      23.172  19.926  29.147  1.00 55.41           N  
ATOM   1128  CA  TRP H 152      21.735  19.904  29.192  1.00 53.97           C  
ATOM   1129  CB  TRP H 152      21.123  20.985  30.083  1.00 54.32           C  
ATOM   1130  CG  TRP H 152      19.625  21.192  30.000  1.00 54.65           C  
ATOM   1131  CD2 TRP H 152      18.967  22.011  29.010  1.00 54.71           C  
ATOM   1132  CD1 TRP H 152      18.652  20.760  30.852  1.00 53.77           C  
ATOM   1133  NE1 TRP H 152      17.436  21.289  30.482  1.00 54.73           N  
ATOM   1134  CE2 TRP H 152      17.616  22.060  29.351  1.00 54.39           C  
ATOM   1135  CE3 TRP H 152      19.446  22.671  27.909  1.00 55.31           C  
ATOM   1136  CZ2 TRP H 152      16.730  22.781  28.602  1.00 55.12           C  
ATOM   1137  CZ3 TRP H 152      18.552  23.405  27.161  1.00 54.51           C  
ATOM   1138  CH2 TRP H 152      17.218  23.460  27.505  1.00 55.81           C  
ATOM   1139  C   TRP H 152      21.195  20.080  27.806  1.00 54.42           C  
ATOM   1140  O   TRP H 152      21.647  20.949  27.064  1.00 55.07           O  
ATOM   1141  N   VAL H 153      20.306  19.146  27.399  1.00 52.99           N  
ATOM   1142  CA  VAL H 153      19.628  19.114  26.130  1.00 51.62           C  
ATOM   1143  CB  VAL H 153      19.238  17.715  25.747  1.00 51.76           C  
ATOM   1144  CG1 VAL H 153      18.465  17.760  24.420  1.00 52.31           C  
ATOM   1145  CG2 VAL H 153      20.509  16.848  25.702  1.00 51.47           C  
ATOM   1146  C   VAL H 153      18.382  19.963  26.038  1.00 51.41           C  
ATOM   1147  O   VAL H 153      18.283  20.826  25.166  1.00 51.19           O  
ATOM   1148  N   ALA H 154      17.396  19.746  26.948  1.00 50.99           N  
ATOM   1149  CA  ALA H 154      16.123  20.428  26.843  1.00 50.49           C  
ATOM   1150  CB  ALA H 154      15.248  19.895  25.697  1.00 48.81           C  
ATOM   1151  C   ALA H 154      15.319  20.239  28.103  1.00 50.99           C  
ATOM   1152  O   ALA H 154      15.583  19.340  28.900  1.00 52.07           O  
ATOM   1153  N   SER H 155      14.313  21.118  28.329  1.00 51.00           N  
ATOM   1154  CA  SER H 155      13.458  20.959  29.479  1.00 51.58           C  
ATOM   1155  CB  SER H 155      13.885  21.761  30.720  1.00 51.60           C  
ATOM   1156  OG  SER H 155      13.891  23.146  30.425  1.00 48.40           O  
ATOM   1157  C   SER H 155      12.063  21.359  29.105  1.00 52.10           C  
ATOM   1158  O   SER H 155      11.854  22.071  28.124  1.00 51.48           O  
ATOM   1159  N   ILE H 156      11.059  20.853  29.858  1.00 52.43           N  
ATOM   1160  CA  ILE H 156       9.692  21.196  29.582  1.00 52.66           C  
ATOM   1161  CB  ILE H 156       8.978  20.173  28.744  1.00 51.63           C  
ATOM   1162  CG1 ILE H 156       7.631  20.725  28.243  1.00 52.55           C  
ATOM   1163  CG2 ILE H 156       8.851  18.879  29.567  1.00 50.61           C  
ATOM   1164  CD1 ILE H 156       6.983  19.866  27.158  1.00 52.13           C  
ATOM   1165  C   ILE H 156       8.916  21.316  30.859  1.00 53.68           C  
ATOM   1166  O   ILE H 156       9.206  20.643  31.849  1.00 54.53           O  
ATOM   1167  N   SER H 157       7.918  22.224  30.872  1.00 54.63           N  
ATOM   1168  CA  SER H 157       7.021  22.282  31.987  1.00 55.25           C  
ATOM   1169  CB  SER H 157       7.121  23.562  32.837  1.00 55.56           C  
ATOM   1170  OG  SER H 157       6.626  24.684  32.121  1.00 55.04           O  
ATOM   1171  C   SER H 157       5.646  22.237  31.399  1.00 55.68           C  
ATOM   1172  O   SER H 157       5.257  23.104  30.621  1.00 55.78           O  
ATOM   1173  N   SER H 158       4.881  21.189  31.709  1.00 54.46           N  
ATOM   1174  CA  SER H 158       3.573  21.098  31.145  1.00 54.28           C  
ATOM   1175  CB  SER H 158       2.959  19.703  31.313  1.00 55.56           C  
ATOM   1176  OG  SER H 158       2.883  19.384  32.691  1.00 52.61           O  
ATOM   1177  C   SER H 158       2.650  22.131  31.739  1.00 57.05           C  
ATOM   1178  O   SER H 158       1.719  22.573  31.071  1.00 55.36           O  
ATOM   1179  N   TYR H 159       2.840  22.544  33.012  1.00 55.41           N  
ATOM   1180  CA  TYR H 159       1.929  23.529  33.540  1.00 59.20           C  
ATOM   1181  CB  TYR H 159       1.945  23.715  35.068  1.00 56.35           C  
ATOM   1182  CG  TYR H 159       0.785  22.909  35.543  1.00 64.67           C  
ATOM   1183  CD1 TYR H 159      -0.472  23.368  35.227  1.00 65.59           C  
ATOM   1184  CD2 TYR H 159       0.904  21.755  36.282  1.00 61.88           C  
ATOM   1185  CE1 TYR H 159      -1.591  22.685  35.627  1.00 61.48           C  
ATOM   1186  CE2 TYR H 159      -0.220  21.064  36.688  1.00 65.70           C  
ATOM   1187  CZ  TYR H 159      -1.473  21.529  36.357  1.00 63.52           C  
ATOM   1188  OH  TYR H 159      -2.630  20.832  36.767  1.00 61.50           O  
ATOM   1189  C   TYR H 159       2.018  24.865  32.859  1.00 60.16           C  
ATOM   1190  O   TYR H 159       0.985  25.437  32.514  1.00 61.59           O  
ATOM   1191  N   TYR H 160       3.232  25.428  32.675  1.00 58.58           N  
ATOM   1192  CA  TYR H 160       3.336  26.648  31.910  1.00 57.13           C  
ATOM   1193  CB  TYR H 160       4.729  27.289  31.748  1.00 57.37           C  
ATOM   1194  CG  TYR H 160       5.150  28.356  32.696  1.00 60.91           C  
ATOM   1195  CD1 TYR H 160       4.525  29.583  32.711  1.00 61.09           C  
ATOM   1196  CD2 TYR H 160       6.244  28.164  33.503  1.00 61.74           C  
ATOM   1197  CE1 TYR H 160       4.949  30.586  33.554  1.00 60.70           C  
ATOM   1198  CE2 TYR H 160       6.672  29.162  34.345  1.00 59.75           C  
ATOM   1199  CZ  TYR H 160       6.032  30.378  34.375  1.00 63.07           C  
ATOM   1200  OH  TYR H 160       6.485  31.391  35.249  1.00 60.96           O  
ATOM   1201  C   TYR H 160       3.066  26.350  30.482  1.00 57.96           C  
ATOM   1202  O   TYR H 160       2.374  27.099  29.794  1.00 60.02           O  
ATOM   1203  N   GLY H 161       3.622  25.226  30.003  1.00 57.42           N  
ATOM   1204  CA  GLY H 161       3.601  24.969  28.601  1.00 56.97           C  
ATOM   1205  C   GLY H 161       4.877  25.544  28.061  1.00 58.61           C  
ATOM   1206  O   GLY H 161       4.903  26.019  26.925  1.00 59.86           O  
ATOM   1207  N   SER H 162       5.970  25.540  28.876  1.00 57.41           N  
ATOM   1208  CA  SER H 162       7.189  26.099  28.380  1.00 56.80           C  
ATOM   1209  CB  SER H 162       7.908  26.995  29.402  1.00 58.08           C  
ATOM   1210  OG  SER H 162       8.234  26.245  30.563  1.00 63.11           O  
ATOM   1211  C   SER H 162       8.114  24.994  27.990  1.00 56.07           C  
ATOM   1212  O   SER H 162       8.127  23.919  28.589  1.00 55.66           O  
ATOM   1213  N   THR H 163       8.893  25.235  26.916  1.00 55.33           N  
ATOM   1214  CA  THR H 163       9.867  24.290  26.462  1.00 53.65           C  
ATOM   1215  CB  THR H 163       9.494  23.611  25.176  1.00 52.97           C  
ATOM   1216  OG1 THR H 163       9.367  24.567  24.133  1.00 53.42           O  
ATOM   1217  CG2 THR H 163       8.167  22.866  25.375  1.00 51.74           C  
ATOM   1218  C   THR H 163      11.116  25.067  26.203  1.00 54.07           C  
ATOM   1219  O   THR H 163      11.063  26.220  25.781  1.00 55.47           O  
ATOM   1220  N   SER H 164      12.286  24.459  26.472  1.00 53.16           N  
ATOM   1221  CA  SER H 164      13.525  25.139  26.237  1.00 53.26           C  
ATOM   1222  CB  SER H 164      14.150  25.720  27.514  1.00 53.28           C  
ATOM   1223  OG  SER H 164      15.364  26.388  27.210  1.00 60.69           O  
ATOM   1224  C   SER H 164      14.485  24.141  25.667  1.00 53.53           C  
ATOM   1225  O   SER H 164      14.463  22.969  26.041  1.00 53.83           O  
ATOM   1226  N   TYR H 165      15.357  24.585  24.734  1.00 53.77           N  
ATOM   1227  CA  TYR H 165      16.270  23.666  24.109  1.00 53.06           C  
ATOM   1228  CB  TYR H 165      15.907  23.317  22.652  1.00 53.37           C  
ATOM   1229  CG  TYR H 165      14.558  22.679  22.592  1.00 53.93           C  
ATOM   1230  CD1 TYR H 165      13.429  23.452  22.454  1.00 53.22           C  
ATOM   1231  CD2 TYR H 165      14.417  21.312  22.669  1.00 54.20           C  
ATOM   1232  CE1 TYR H 165      12.181  22.876  22.391  1.00 53.96           C  
ATOM   1233  CE2 TYR H 165      13.172  20.729  22.607  1.00 53.81           C  
ATOM   1234  CZ  TYR H 165      12.051  21.511  22.468  1.00 53.58           C  
ATOM   1235  OH  TYR H 165      10.771  20.917  22.403  1.00 54.03           O  
ATOM   1236  C   TYR H 165      17.627  24.300  24.039  1.00 53.62           C  
ATOM   1237  O   TYR H 165      17.756  25.523  23.997  1.00 54.06           O  
ATOM   1238  N   ALA H 166      18.685  23.464  24.046  1.00 54.19           N  
ATOM   1239  CA  ALA H 166      20.033  23.930  23.878  1.00 54.42           C  
ATOM   1240  CB  ALA H 166      21.097  22.884  24.249  1.00 52.76           C  
ATOM   1241  C   ALA H 166      20.197  24.267  22.429  1.00 55.98           C  
ATOM   1242  O   ALA H 166      19.516  23.714  21.570  1.00 54.58           O  
ATOM   1243  N   ASP H 167      21.128  25.188  22.121  1.00 58.91           N  
ATOM   1244  CA  ASP H 167      21.319  25.651  20.774  1.00 61.09           C  
ATOM   1245  CB  ASP H 167      22.387  26.752  20.677  1.00 63.27           C  
ATOM   1246  CG  ASP H 167      21.825  28.007  21.332  1.00 66.41           C  
ATOM   1247  OD1 ASP H 167      20.572  28.144  21.376  1.00 68.61           O  
ATOM   1248  OD2 ASP H 167      22.640  28.845  21.799  1.00 68.96           O1-
ATOM   1249  C   ASP H 167      21.745  24.518  19.893  1.00 60.86           C  
ATOM   1250  O   ASP H 167      21.331  24.441  18.738  1.00 61.87           O  
ATOM   1251  N   SER H 168      22.577  23.595  20.410  1.00 59.96           N  
ATOM   1252  CA  SER H 168      23.096  22.549  19.570  1.00 59.47           C  
ATOM   1253  CB  SER H 168      24.097  21.639  20.305  1.00 58.93           C  
ATOM   1254  OG  SER H 168      23.453  20.942  21.362  1.00 60.21           O  
ATOM   1255  C   SER H 168      21.986  21.683  19.042  1.00 58.81           C  
ATOM   1256  O   SER H 168      22.053  21.192  17.916  1.00 59.56           O  
ATOM   1257  N   VAL H 169      20.991  21.409  19.900  1.00 58.26           N  
ATOM   1258  CA  VAL H 169      19.824  20.591  19.688  1.00 57.65           C  
ATOM   1259  CB  VAL H 169      19.286  20.128  21.006  1.00 55.95           C  
ATOM   1260  CG1 VAL H 169      18.005  19.335  20.777  1.00 54.59           C  
ATOM   1261  CG2 VAL H 169      20.378  19.328  21.727  1.00 54.95           C  
ATOM   1262  C   VAL H 169      18.689  21.268  18.959  1.00 58.34           C  
ATOM   1263  O   VAL H 169      17.859  20.599  18.345  1.00 57.25           O  
ATOM   1264  N   LYS H 170      18.582  22.606  19.055  1.00 59.12           N  
ATOM   1265  CA  LYS H 170      17.434  23.332  18.578  1.00 61.20           C  
ATOM   1266  CB  LYS H 170      17.649  24.857  18.637  1.00 63.02           C  
ATOM   1267  CG  LYS H 170      16.392  25.694  18.397  1.00 65.95           C  
ATOM   1268  CD  LYS H 170      15.452  25.759  19.600  1.00 69.50           C  
ATOM   1269  CE  LYS H 170      15.803  26.877  20.583  1.00 71.44           C  
ATOM   1270  NZ  LYS H 170      15.531  28.196  19.966  1.00 72.70           N1+
ATOM   1271  C   LYS H 170      17.100  22.993  17.154  1.00 60.92           C  
ATOM   1272  O   LYS H 170      17.960  22.985  16.277  1.00 61.90           O  
ATOM   1273  N   GLY H 171      15.803  22.687  16.915  1.00 59.10           N  
ATOM   1274  CA  GLY H 171      15.242  22.447  15.614  1.00 60.13           C  
ATOM   1275  C   GLY H 171      15.133  20.973  15.367  1.00 59.95           C  
ATOM   1276  O   GLY H 171      14.131  20.497  14.833  1.00 61.37           O  
ATOM   1277  N   ARG H 172      16.197  20.229  15.714  1.00 57.94           N  
ATOM   1278  CA  ARG H 172      16.296  18.810  15.527  1.00 56.72           C  
ATOM   1279  CB  ARG H 172      17.746  18.322  15.656  1.00 57.03           C  
ATOM   1280  CG  ARG H 172      18.682  18.985  14.643  1.00 58.37           C  
ATOM   1281  CD  ARG H 172      20.085  18.377  14.614  1.00 59.36           C  
ATOM   1282  NE  ARG H 172      20.747  18.679  15.915  1.00 60.28           N  
ATOM   1283  CZ  ARG H 172      21.348  17.670  16.608  1.00 60.91           C  
ATOM   1284  NH1 ARG H 172      21.259  16.388  16.152  1.00 59.84           N1+
ATOM   1285  NH2 ARG H 172      22.038  17.937  17.755  1.00 61.03           N  
ATOM   1286  C   ARG H 172      15.475  18.030  16.517  1.00 55.45           C  
ATOM   1287  O   ARG H 172      14.877  17.014  16.166  1.00 55.87           O  
ATOM   1288  N   PHE H 173      15.439  18.484  17.788  1.00 54.59           N  
ATOM   1289  CA  PHE H 173      14.826  17.717  18.841  1.00 53.93           C  
ATOM   1290  CB  PHE H 173      15.717  17.612  20.091  1.00 53.96           C  
ATOM   1291  CG  PHE H 173      16.920  16.769  19.827  1.00 53.82           C  
ATOM   1292  CD1 PHE H 173      17.708  16.972  18.718  1.00 53.64           C  
ATOM   1293  CD2 PHE H 173      17.311  15.821  20.743  1.00 53.80           C  
ATOM   1294  CE1 PHE H 173      18.828  16.204  18.498  1.00 54.50           C  
ATOM   1295  CE2 PHE H 173      18.433  15.054  20.529  1.00 53.47           C  
ATOM   1296  CZ  PHE H 173      19.192  15.238  19.402  1.00 53.76           C  
ATOM   1297  C   PHE H 173      13.579  18.395  19.312  1.00 53.85           C  
ATOM   1298  O   PHE H 173      13.447  19.616  19.238  1.00 53.41           O  
ATOM   1299  N   THR H 174      12.611  17.587  19.794  1.00 53.50           N  
ATOM   1300  CA  THR H 174      11.404  18.129  20.345  1.00 54.67           C  
ATOM   1301  CB  THR H 174      10.205  17.927  19.467  1.00 55.52           C  
ATOM   1302  OG1 THR H 174      10.428  18.528  18.199  1.00 57.38           O  
ATOM   1303  CG2 THR H 174       8.981  18.569  20.141  1.00 55.46           C  
ATOM   1304  C   THR H 174      11.145  17.428  21.645  1.00 54.51           C  
ATOM   1305  O   THR H 174      11.184  16.201  21.725  1.00 55.69           O  
ATOM   1306  N   ILE H 175      10.861  18.209  22.704  1.00 52.59           N  
ATOM   1307  CA  ILE H 175      10.608  17.665  24.008  1.00 51.67           C  
ATOM   1308  CB  ILE H 175      11.355  18.416  25.083  1.00 50.18           C  
ATOM   1309  CG1 ILE H 175      11.485  17.608  26.387  1.00 49.11           C  
ATOM   1310  CG2 ILE H 175      10.688  19.792  25.253  1.00 48.34           C  
ATOM   1311  CD1 ILE H 175      10.172  17.295  27.091  1.00 48.50           C  
ATOM   1312  C   ILE H 175       9.131  17.796  24.229  1.00 53.74           C  
ATOM   1313  O   ILE H 175       8.535  18.809  23.868  1.00 55.16           O  
ATOM   1314  N   SER H 176       8.486  16.742  24.774  1.00 53.97           N  
ATOM   1315  CA  SER H 176       7.062  16.791  24.971  1.00 55.35           C  
ATOM   1316  CB  SER H 176       6.270  16.217  23.783  1.00 56.02           C  
ATOM   1317  OG  SER H 176       6.587  14.845  23.601  1.00 55.70           O  
ATOM   1318  C   SER H 176       6.711  15.967  26.171  1.00 56.15           C  
ATOM   1319  O   SER H 176       7.559  15.280  26.738  1.00 55.76           O  
ATOM   1320  N   ALA H 177       5.435  16.046  26.607  1.00 56.51           N  
ATOM   1321  CA  ALA H 177       5.006  15.285  27.744  1.00 57.08           C  
ATOM   1322  CB  ALA H 177       5.106  16.062  29.068  1.00 56.44           C  
ATOM   1323  C   ALA H 177       3.566  14.913  27.568  1.00 58.78           C  
ATOM   1324  O   ALA H 177       2.781  15.657  26.981  1.00 59.56           O  
ATOM   1325  N   ASP H 178       3.200  13.716  28.071  1.00 59.27           N  
ATOM   1326  CA  ASP H 178       1.842  13.254  28.058  1.00 59.64           C  
ATOM   1327  CB  ASP H 178       1.681  11.893  27.358  1.00 60.37           C  
ATOM   1328  CG  ASP H 178       0.198  11.571  27.218  1.00 62.02           C  
ATOM   1329  OD1 ASP H 178      -0.612  12.088  28.030  1.00 61.18           O  
ATOM   1330  OD2 ASP H 178      -0.144  10.796  26.286  1.00 62.82           O1-
ATOM   1331  C   ASP H 178       1.478  13.081  29.501  1.00 60.38           C  
ATOM   1332  O   ASP H 178       1.930  12.140  30.151  1.00 60.63           O  
ATOM   1333  N   THR H 179       0.647  13.995  30.037  1.00 60.60           N  
ATOM   1334  CA  THR H 179       0.301  13.972  31.430  1.00 61.26           C  
ATOM   1335  CB  THR H 179      -0.505  15.159  31.872  1.00 61.82           C  
ATOM   1336  OG1 THR H 179      -1.727  15.229  31.153  1.00 62.95           O  
ATOM   1337  CG2 THR H 179       0.325  16.433  31.650  1.00 61.43           C  
ATOM   1338  C   THR H 179      -0.475  12.736  31.761  1.00 61.89           C  
ATOM   1339  O   THR H 179      -0.272  12.144  32.818  1.00 62.16           O  
ATOM   1340  N   SER H 180      -1.385  12.300  30.870  1.00 61.83           N  
ATOM   1341  CA  SER H 180      -2.187  11.154  31.193  1.00 62.23           C  
ATOM   1342  CB  SER H 180      -3.183  10.780  30.078  1.00 63.26           C  
ATOM   1343  OG  SER H 180      -2.494  10.390  28.899  1.00 64.35           O  
ATOM   1344  C   SER H 180      -1.280   9.984  31.432  1.00 60.96           C  
ATOM   1345  O   SER H 180      -1.499   9.199  32.354  1.00 61.72           O  
ATOM   1346  N   LYS H 181      -0.257   9.830  30.573  1.00 58.67           N  
ATOM   1347  CA  LYS H 181       0.735   8.793  30.647  1.00 57.78           C  
ATOM   1348  CB  LYS H 181       1.469   8.572  29.314  1.00 57.35           C  
ATOM   1349  CG  LYS H 181       0.560   7.899  28.281  1.00 59.01           C  
ATOM   1350  CD  LYS H 181       1.085   7.931  26.846  1.00 60.74           C  
ATOM   1351  CE  LYS H 181       0.163   7.221  25.850  1.00 62.54           C  
ATOM   1352  NZ  LYS H 181      -1.188   7.825  25.888  1.00 62.79           N1+
ATOM   1353  C   LYS H 181       1.728   9.057  31.746  1.00 56.37           C  
ATOM   1354  O   LYS H 181       2.414   8.140  32.197  1.00 55.14           O  
ATOM   1355  N   ASN H 182       1.861  10.326  32.183  1.00 56.02           N  
ATOM   1356  CA  ASN H 182       2.852  10.681  33.163  1.00 56.01           C  
ATOM   1357  CB  ASN H 182       2.667  10.044  34.551  1.00 56.53           C  
ATOM   1358  CG  ASN H 182       1.800  10.996  35.362  1.00 56.78           C  
ATOM   1359  OD1 ASN H 182       2.270  12.038  35.814  1.00 56.54           O  
ATOM   1360  ND2 ASN H 182       0.503  10.642  35.547  1.00 56.23           N  
ATOM   1361  C   ASN H 182       4.202  10.337  32.637  1.00 55.36           C  
ATOM   1362  O   ASN H 182       5.071   9.859  33.367  1.00 54.85           O  
ATOM   1363  N   THR H 183       4.410  10.600  31.333  1.00 54.49           N  
ATOM   1364  CA  THR H 183       5.678  10.319  30.730  1.00 53.94           C  
ATOM   1365  CB  THR H 183       5.623   9.139  29.806  1.00 54.37           C  
ATOM   1366  OG1 THR H 183       5.184   7.988  30.513  1.00 54.59           O  
ATOM   1367  CG2 THR H 183       7.025   8.895  29.224  1.00 53.16           C  
ATOM   1368  C   THR H 183       6.101  11.515  29.926  1.00 53.41           C  
ATOM   1369  O   THR H 183       5.269  12.292  29.459  1.00 53.30           O  
ATOM   1370  N   ALA H 184       7.429  11.695  29.763  1.00 51.86           N  
ATOM   1371  CA  ALA H 184       7.980  12.774  28.984  1.00 51.05           C  
ATOM   1372  CB  ALA H 184       8.965  13.662  29.763  1.00 49.73           C  
ATOM   1373  C   ALA H 184       8.748  12.139  27.866  1.00 50.77           C  
ATOM   1374  O   ALA H 184       9.266  11.034  28.023  1.00 51.62           O  
ATOM   1375  N   TYR H 185       8.833  12.809  26.693  1.00 49.68           N  
ATOM   1376  CA  TYR H 185       9.517  12.179  25.598  1.00 49.84           C  
ATOM   1377  CB  TYR H 185       8.604  11.748  24.433  1.00 50.60           C  
ATOM   1378  CG  TYR H 185       7.477  10.917  24.947  1.00 50.42           C  
ATOM   1379  CD1 TYR H 185       7.662   9.634  25.404  1.00 48.70           C  
ATOM   1380  CD2 TYR H 185       6.212  11.449  24.996  1.00 51.37           C  
ATOM   1381  CE1 TYR H 185       6.601   8.895  25.876  1.00 50.08           C  
ATOM   1382  CE2 TYR H 185       5.148  10.718  25.464  1.00 51.27           C  
ATOM   1383  CZ  TYR H 185       5.340   9.434  25.903  1.00 51.86           C  
ATOM   1384  OH  TYR H 185       4.249   8.680  26.386  1.00 53.42           O  
ATOM   1385  C   TYR H 185      10.497  13.136  24.994  1.00 50.14           C  
ATOM   1386  O   TYR H 185      10.416  14.351  25.184  1.00 50.52           O  
ATOM   1387  N   LEU H 186      11.496  12.578  24.275  1.00 50.13           N  
ATOM   1388  CA  LEU H 186      12.442  13.388  23.569  1.00 50.66           C  
ATOM   1389  CB  LEU H 186      13.849  13.342  24.190  1.00 50.30           C  
ATOM   1390  CG  LEU H 186      14.854  14.291  23.518  1.00 50.28           C  
ATOM   1391  CD1 LEU H 186      14.432  15.759  23.696  1.00 48.39           C  
ATOM   1392  CD2 LEU H 186      16.285  14.023  24.012  1.00 49.23           C  
ATOM   1393  C   LEU H 186      12.535  12.842  22.177  1.00 51.77           C  
ATOM   1394  O   LEU H 186      13.097  11.768  21.956  1.00 51.88           O  
ATOM   1395  N   GLN H 187      11.985  13.582  21.195  1.00 53.11           N  
ATOM   1396  CA  GLN H 187      12.039  13.159  19.825  1.00 54.39           C  
ATOM   1397  CB  GLN H 187      10.866  13.685  18.977  1.00 55.20           C  
ATOM   1398  CG  GLN H 187      10.922  13.269  17.504  1.00 56.40           C  
ATOM   1399  CD  GLN H 187      10.696  11.766  17.410  1.00 57.79           C  
ATOM   1400  OE1 GLN H 187       9.780  11.223  18.026  1.00 57.69           O  
ATOM   1401  NE2 GLN H 187      11.558  11.072  16.620  1.00 56.80           N  
ATOM   1402  C   GLN H 187      13.303  13.714  19.260  1.00 55.39           C  
ATOM   1403  O   GLN H 187      13.531  14.923  19.292  1.00 56.88           O  
ATOM   1404  N   MET H 188      14.170  12.829  18.732  1.00 55.46           N  
ATOM   1405  CA  MET H 188      15.428  13.271  18.214  1.00 56.56           C  
ATOM   1406  CB  MET H 188      16.622  12.522  18.829  1.00 56.58           C  
ATOM   1407  CG  MET H 188      16.710  12.672  20.349  1.00 57.66           C  
ATOM   1408  SD  MET H 188      18.109  11.805  21.124  1.00 62.06           S  
ATOM   1409  CE  MET H 188      17.375  10.147  21.028  1.00 60.22           C  
ATOM   1410  C   MET H 188      15.447  12.989  16.745  1.00 56.44           C  
ATOM   1411  O   MET H 188      15.203  11.860  16.319  1.00 57.22           O  
ATOM   1412  N   ASN H 189      15.750  14.019  15.929  1.00 56.08           N  
ATOM   1413  CA  ASN H 189      15.773  13.834  14.507  1.00 56.84           C  
ATOM   1414  CB  ASN H 189      14.676  14.618  13.767  1.00 57.96           C  
ATOM   1415  CG  ASN H 189      13.329  14.012  14.137  1.00 59.45           C  
ATOM   1416  OD1 ASN H 189      13.136  12.799  14.062  1.00 60.34           O  
ATOM   1417  ND2 ASN H 189      12.367  14.878  14.555  1.00 59.29           N  
ATOM   1418  C   ASN H 189      17.095  14.316  13.994  1.00 57.13           C  
ATOM   1419  O   ASN H 189      17.820  15.028  14.686  1.00 57.49           O  
ATOM   1420  N   SER H 190      17.445  13.903  12.757  1.00 57.39           N  
ATOM   1421  CA  SER H 190      18.673  14.290  12.118  1.00 58.28           C  
ATOM   1422  CB  SER H 190      18.691  15.752  11.632  1.00 59.49           C  
ATOM   1423  OG  SER H 190      18.600  16.644  12.730  1.00 61.45           O  
ATOM   1424  C   SER H 190      19.810  14.065  13.064  1.00 57.79           C  
ATOM   1425  O   SER H 190      20.629  14.953  13.296  1.00 57.81           O  
ATOM   1426  N   LEU H 191      19.890  12.840  13.618  1.00 57.05           N  
ATOM   1427  CA  LEU H 191      20.896  12.484  14.578  1.00 56.17           C  
ATOM   1428  CB  LEU H 191      20.656  11.102  15.214  1.00 55.57           C  
ATOM   1429  CG  LEU H 191      19.463  11.059  16.187  1.00 54.72           C  
ATOM   1430  CD1 LEU H 191      19.229   9.640  16.726  1.00 52.56           C  
ATOM   1431  CD2 LEU H 191      19.652  12.067  17.330  1.00 54.69           C  
ATOM   1432  C   LEU H 191      22.246  12.456  13.930  1.00 55.89           C  
ATOM   1433  O   LEU H 191      22.389  12.109  12.758  1.00 55.83           O  
ATOM   1434  N   ARG H 192      23.275  12.833  14.720  1.00 56.78           N  
ATOM   1435  CA  ARG H 192      24.638  12.907  14.274  0.90 59.46           C  
ATOM   1436  CB  ARG H 192      25.223  14.324  14.371  0.90 62.45           C  
ATOM   1437  CG  ARG H 192      24.405  15.393  13.659  0.90 65.18           C  
ATOM   1438  CD  ARG H 192      24.792  16.819  14.056  0.90 68.15           C  
ATOM   1439  NE  ARG H 192      25.896  17.261  13.164  0.90 70.29           N  
ATOM   1440  CZ  ARG H 192      26.343  18.547  13.248  0.88 76.77           C  
ATOM   1441  NH1 ARG H 192      25.770  19.404  14.143  0.88 76.81           N1+
ATOM   1442  NH2 ARG H 192      27.362  18.975  12.444  0.88 77.40           N  
ATOM   1443  C   ARG H 192      25.467  12.114  15.238  1.00 58.28           C  
ATOM   1444  O   ARG H 192      25.033  11.799  16.344  1.00 57.98           O  
ATOM   1445  N   ALA H 193      26.718  11.814  14.844  1.00 59.80           N  
ATOM   1446  CA  ALA H 193      27.621  11.036  15.646  1.00 60.13           C  
ATOM   1447  CB  ALA H 193      28.995  10.848  14.981  1.00 59.29           C  
ATOM   1448  C   ALA H 193      27.843  11.746  16.948  1.00 60.52           C  
ATOM   1449  O   ALA H 193      27.931  11.113  17.999  1.00 61.67           O  
ATOM   1450  N   GLU H 194      27.906  13.090  16.907  1.00 61.97           N  
ATOM   1451  CA  GLU H 194      28.168  13.923  18.049  1.00 61.96           C  
ATOM   1452  CB  GLU H 194      28.148  15.429  17.731  1.00 64.20           C  
ATOM   1453  CG  GLU H 194      29.304  15.910  16.852  1.00 68.90           C  
ATOM   1454  CD  GLU H 194      28.922  15.721  15.391  1.00 73.70           C  
ATOM   1455  OE1 GLU H 194      27.797  15.220  15.134  1.00 74.12           O  
ATOM   1456  OE2 GLU H 194      29.749  16.082  14.512  1.00 76.78           O1-
ATOM   1457  C   GLU H 194      27.104  13.694  19.075  1.00 59.66           C  
ATOM   1458  O   GLU H 194      27.321  13.921  20.261  1.00 60.07           O  
ATOM   1459  N   ASP H 195      25.903  13.300  18.628  1.00 57.10           N  
ATOM   1460  CA  ASP H 195      24.766  13.059  19.473  1.00 56.76           C  
ATOM   1461  CB  ASP H 195      23.463  12.866  18.681  1.00 56.70           C  
ATOM   1462  CG  ASP H 195      23.091  14.212  18.075  1.00 57.53           C  
ATOM   1463  OD1 ASP H 195      23.310  15.253  18.751  1.00 56.72           O  
ATOM   1464  OD2 ASP H 195      22.592  14.215  16.919  1.00 56.90           O1-
ATOM   1465  C   ASP H 195      24.969  11.840  20.331  1.00 55.38           C  
ATOM   1466  O   ASP H 195      24.258  11.657  21.316  1.00 53.59           O  
ATOM   1467  N   THR H 196      25.896  10.934  19.963  1.00 54.34           N  
ATOM   1468  CA  THR H 196      26.068   9.727  20.728  1.00 54.77           C  
ATOM   1469  CB  THR H 196      27.209   8.879  20.240  1.00 55.23           C  
ATOM   1470  OG1 THR H 196      27.002   8.512  18.883  1.00 54.74           O  
ATOM   1471  CG2 THR H 196      27.310   7.622  21.120  1.00 53.77           C  
ATOM   1472  C   THR H 196      26.341  10.082  22.158  1.00 54.30           C  
ATOM   1473  O   THR H 196      27.233  10.877  22.453  1.00 56.76           O  
ATOM   1474  N   ALA H 197      25.554   9.502  23.095  1.00 53.03           N  
ATOM   1475  CA  ALA H 197      25.763   9.802  24.483  1.00 53.04           C  
ATOM   1476  CB  ALA H 197      25.621  11.301  24.803  1.00 52.34           C  
ATOM   1477  C   ALA H 197      24.737   9.078  25.301  1.00 52.67           C  
ATOM   1478  O   ALA H 197      23.829   8.443  24.767  1.00 51.43           O  
ATOM   1479  N   VAL H 198      24.905   9.116  26.640  1.00 52.23           N  
ATOM   1480  CA  VAL H 198      23.912   8.590  27.528  1.00 50.99           C  
ATOM   1481  CB  VAL H 198      24.414   8.118  28.861  1.00 50.71           C  
ATOM   1482  CG1 VAL H 198      25.159   6.795  28.689  1.00 49.63           C  
ATOM   1483  CG2 VAL H 198      25.304   9.223  29.442  1.00 48.82           C  
ATOM   1484  C   VAL H 198      22.996   9.724  27.811  1.00 51.72           C  
ATOM   1485  O   VAL H 198      23.435  10.810  28.191  1.00 53.40           O  
ATOM   1486  N   TYR H 199      21.684   9.487  27.651  1.00 51.89           N  
ATOM   1487  CA  TYR H 199      20.727  10.527  27.874  1.00 52.17           C  
ATOM   1488  CB  TYR H 199      19.653  10.630  26.775  1.00 52.33           C  
ATOM   1489  CG  TYR H 199      20.255  11.269  25.571  1.00 52.26           C  
ATOM   1490  CD1 TYR H 199      21.184  10.620  24.794  1.00 51.63           C  
ATOM   1491  CD2 TYR H 199      19.866  12.537  25.211  1.00 52.22           C  
ATOM   1492  CE1 TYR H 199      21.714  11.239  23.686  1.00 51.17           C  
ATOM   1493  CE2 TYR H 199      20.392  13.159  24.104  1.00 51.79           C  
ATOM   1494  CZ  TYR H 199      21.323  12.506  23.336  1.00 52.32           C  
ATOM   1495  OH  TYR H 199      21.874  13.126  22.194  1.00 52.49           O  
ATOM   1496  C   TYR H 199      20.012  10.227  29.145  1.00 52.22           C  
ATOM   1497  O   TYR H 199      19.500   9.128  29.337  1.00 52.23           O  
ATOM   1498  N   TYR H 200      19.960  11.226  30.049  1.00 52.05           N  
ATOM   1499  CA  TYR H 200      19.308  11.050  31.314  1.00 52.75           C  
ATOM   1500  CB  TYR H 200      20.175  11.445  32.528  1.00 53.48           C  
ATOM   1501  CG  TYR H 200      21.467  10.694  32.578  1.00 54.18           C  
ATOM   1502  CD1 TYR H 200      22.579  11.182  31.930  1.00 54.41           C  
ATOM   1503  CD2 TYR H 200      21.590   9.523  33.290  1.00 55.16           C  
ATOM   1504  CE1 TYR H 200      23.780  10.511  31.975  1.00 56.04           C  
ATOM   1505  CE2 TYR H 200      22.788   8.846  33.339  1.00 56.36           C  
ATOM   1506  CZ  TYR H 200      23.887   9.338  32.679  1.00 57.15           C  
ATOM   1507  OH  TYR H 200      25.114   8.645  32.728  1.00 58.13           O  
ATOM   1508  C   TYR H 200      18.158  12.017  31.369  1.00 53.40           C  
ATOM   1509  O   TYR H 200      18.230  13.114  30.817  1.00 54.18           O  
ATOM   1510  N   CYS H 201      17.038  11.608  32.003  1.00 53.81           N  
ATOM   1511  CA  CYS H 201      15.961  12.524  32.254  1.00 55.38           C  
ATOM   1512  CB  CYS H 201      14.550  11.981  31.908  1.00 56.60           C  
ATOM   1513  SG  CYS H 201      14.130  10.406  32.716  1.00 63.06           S  
ATOM   1514  C   CYS H 201      16.035  12.825  33.721  1.00 55.29           C  
ATOM   1515  O   CYS H 201      16.425  11.966  34.513  1.00 56.84           O  
ATOM   1516  N   ALA H 202      15.710  14.077  34.108  1.00 54.40           N  
ATOM   1517  CA  ALA H 202      15.787  14.498  35.478  1.00 53.59           C  
ATOM   1518  CB  ALA H 202      17.049  15.315  35.802  1.00 53.59           C  
ATOM   1519  C   ALA H 202      14.608  15.379  35.748  1.00 53.54           C  
ATOM   1520  O   ALA H 202      13.945  15.854  34.827  1.00 53.96           O  
ATOM   1521  N   ARG H 203      14.312  15.606  37.042  1.00 52.56           N  
ATOM   1522  CA  ARG H 203      13.162  16.366  37.437  1.00 53.67           C  
ATOM   1523  CB  ARG H 203      12.189  15.486  38.235  1.00 53.74           C  
ATOM   1524  CG  ARG H 203      11.169  16.246  39.074  1.00 54.11           C  
ATOM   1525  CD  ARG H 203      10.395  15.347  40.039  1.00 55.02           C  
ATOM   1526  NE  ARG H 203      11.280  15.022  41.197  1.00 57.02           N  
ATOM   1527  CZ  ARG H 203      10.762  14.333  42.260  1.00 59.43           C  
ATOM   1528  NH1 ARG H 203       9.463  13.906  42.236  1.00 60.41           N1+
ATOM   1529  NH2 ARG H 203      11.531  14.065  43.354  1.00 59.78           N  
ATOM   1530  C   ARG H 203      13.551  17.462  38.367  1.00 55.01           C  
ATOM   1531  O   ARG H 203      14.500  17.349  39.138  1.00 56.20           O  
ATOM   1532  N   ASP H 204      12.822  18.589  38.286  1.00 54.38           N  
ATOM   1533  CA  ASP H 204      13.008  19.596  39.280  1.00 55.05           C  
ATOM   1534  CB  ASP H 204      13.581  20.923  38.817  1.00 55.80           C  
ATOM   1535  CG  ASP H 204      13.959  21.519  40.160  1.00 61.38           C  
ATOM   1536  OD1 ASP H 204      13.886  20.785  41.180  1.00  0.00           O  
ATOM   1537  OD2 ASP H 204      14.350  22.706  40.192  1.00  0.00           O1-
ATOM   1538  C   ASP H 204      11.656  19.896  39.842  1.00 56.53           C  
ATOM   1539  O   ASP H 204      10.830  20.471  39.138  1.00 56.26           O  
ATOM   1540  N   ARG H 205      11.677  19.637  41.170  1.00 46.58           N  
ATOM   1541  CA  ARG H 205      10.808  20.174  42.140  1.00 46.31           C  
ATOM   1542  CB  ARG H 205      10.957  19.566  43.552  1.00 34.99           C  
ATOM   1543  CG  ARG H 205      10.628  18.077  43.682  1.00 42.01           C  
ATOM   1544  CD  ARG H 205      10.598  17.580  45.131  1.00 46.90           C  
ATOM   1545  NE  ARG H 205      11.982  17.687  45.676  1.00  0.00           N  
ATOM   1546  CZ  ARG H 205      12.193  17.930  47.003  1.00 33.45           C  
ATOM   1547  NH1 ARG H 205      11.137  18.168  47.835  1.00  0.00           N1+
ATOM   1548  NH2 ARG H 205      13.467  17.936  47.494  1.00  0.00           N  
ATOM   1549  C   ARG H 205      11.232  21.581  42.295  1.00 49.86           C  
ATOM   1550  O   ARG H 205      12.255  21.922  42.891  1.00 53.31           O  
ATOM   1551  N   VAL H 206      10.396  22.422  41.711  1.00 49.43           N  
ATOM   1552  CA  VAL H 206      10.481  23.828  41.693  1.00 50.79           C  
ATOM   1553  CB  VAL H 206       9.813  24.278  40.431  1.00 53.58           C  
ATOM   1554  CG1 VAL H 206       9.675  25.784  40.447  1.00  0.00           C  
ATOM   1555  CG2 VAL H 206      10.578  23.698  39.227  1.00 92.93           C  
ATOM   1556  C   VAL H 206       9.633  24.184  42.877  1.00 53.11           C  
ATOM   1557  O   VAL H 206       9.089  23.312  43.530  1.00 54.84           O  
ATOM   1558  N   MET H 207       9.542  25.433  43.315  1.00 51.87           N  
ATOM   1559  CA  MET H 207       8.630  25.620  44.420  1.00 52.02           C  
ATOM   1560  CB  MET H 207       8.832  26.918  45.204  1.00 51.98           C  
ATOM   1561  CG  MET H 207       9.857  26.746  46.324  1.00 56.83           C  
ATOM   1562  SD  MET H 207       9.193  25.938  47.821  1.00  0.00           S  
ATOM   1563  CE  MET H 207       8.719  24.348  47.079  1.00  0.00           C  
ATOM   1564  C   MET H 207       7.203  25.504  44.000  1.00 55.22           C  
ATOM   1565  O   MET H 207       6.307  25.175  44.775  1.00 57.79           O  
ATOM   1566  N   TYR H 208       6.947  25.810  42.739  1.00 52.09           N  
ATOM   1567  CA  TYR H 208       5.618  25.878  42.231  1.00 53.35           C  
ATOM   1568  CB  TYR H 208       5.593  26.447  40.833  1.00 55.82           C  
ATOM   1569  CG  TYR H 208       4.352  27.204  40.550  1.00 58.16           C  
ATOM   1570  CD1 TYR H 208       3.834  28.062  41.495  1.00 60.57           C  
ATOM   1571  CD2 TYR H 208       3.793  27.158  39.296  1.00 59.85           C  
ATOM   1572  CE1 TYR H 208       2.702  28.797  41.249  1.00 61.51           C  
ATOM   1573  CE2 TYR H 208       2.656  27.893  39.055  1.00 60.92           C  
ATOM   1574  CZ  TYR H 208       2.105  28.698  40.020  1.00 64.72           C  
ATOM   1575  OH  TYR H 208       0.939  29.440  39.745  1.00 65.51           O  
ATOM   1576  C   TYR H 208       5.044  24.521  42.246  1.00 58.62           C  
ATOM   1577  O   TYR H 208       3.825  24.388  42.144  1.00 60.07           O  
ATOM   1578  N   TYR H 209       5.915  23.484  42.266  1.00 61.06           N  
ATOM   1579  CA  TYR H 209       5.342  22.183  42.388  1.00 63.58           C  
ATOM   1580  CB  TYR H 209       6.340  20.991  42.542  0.80 66.88           C  
ATOM   1581  CG  TYR H 209       6.703  20.681  43.971  1.00106.25           C  
ATOM   1582  CD1 TYR H 209       5.887  19.924  44.789  1.00 91.70           C  
ATOM   1583  CD2 TYR H 209       7.894  21.095  44.510  1.00105.65           C  
ATOM   1584  CE1 TYR H 209       6.232  19.646  46.096  1.00109.80           C  
ATOM   1585  CE2 TYR H 209       8.256  20.828  45.808  1.00 91.28           C  
ATOM   1586  CZ  TYR H 209       7.418  20.105  46.614  1.00 91.73           C  
ATOM   1587  OH  TYR H 209       7.785  19.832  47.949  1.00 91.94           O  
ATOM   1588  C   TYR H 209       4.508  22.251  43.647  1.00 65.40           C  
ATOM   1589  O   TYR H 209       3.388  21.756  43.716  0.80 63.51           O  
ATOM   1590  N   TRP H 210       5.003  22.926  44.692  1.00 66.82           N  
ATOM   1591  CA  TRP H 210       4.226  23.053  45.880  1.00 68.03           C  
ATOM   1592  CB  TRP H 210       4.972  23.825  46.964  0.80 67.43           C  
ATOM   1593  CG  TRP H 210       4.223  23.849  48.259  0.80 70.00           C  
ATOM   1594  CD2 TRP H 210       4.298  22.801  49.233  0.67 46.24           C  
ATOM   1595  CD1 TRP H 210       3.368  24.788  48.759  0.67 58.10           C  
ATOM   1596  NE1 TRP H 210       2.918  24.394  49.994  1.00  0.00           N  
ATOM   1597  CE2 TRP H 210       3.481  23.171  50.298  0.50 54.90           C  
ATOM   1598  CE3 TRP H 210       4.995  21.623  49.240  1.00  0.00           C  
ATOM   1599  CZ2 TRP H 210       3.349  22.371  51.394  1.00  0.00           C  
ATOM   1600  CZ3 TRP H 210       4.857  20.817  50.349  1.00  0.00           C  
ATOM   1601  CH2 TRP H 210       4.051  21.184  51.405  1.00  0.00           C  
ATOM   1602  C   TRP H 210       2.927  23.765  45.610  1.00 70.52           C  
ATOM   1603  O   TRP H 210       1.867  23.265  45.983  0.80 71.08           O  
ATOM   1604  N   SER H 211       2.952  24.950  44.962  1.00 68.31           N  
ATOM   1605  CA  SER H 211       1.736  25.704  44.793  1.00 71.01           C  
ATOM   1606  CB  SER H 211       1.966  26.998  44.009  0.80 72.82           C  
ATOM   1607  OG  SER H 211       3.049  27.720  44.570  1.00164.94           O  
ATOM   1608  C   SER H 211       0.760  24.933  43.966  1.00 72.72           C  
ATOM   1609  O   SER H 211      -0.177  24.318  44.473  0.80 72.14           O  
ATOM   1610  N   PHE H 212       1.008  24.992  42.644  1.00 70.67           N  
ATOM   1611  CA  PHE H 212       0.253  24.444  41.549  1.00 70.06           C  
ATOM   1612  CB  PHE H 212      -1.193  24.931  41.531  1.00 50.52           C  
ATOM   1613  CG  PHE H 212      -1.852  24.367  40.331  1.00 36.37           C  
ATOM   1614  CD1 PHE H 212      -2.211  23.040  40.283  1.00 40.55           C  
ATOM   1615  CD2 PHE H 212      -2.084  25.175  39.246  1.00 34.09           C  
ATOM   1616  CE1 PHE H 212      -2.824  22.533  39.163  1.00 34.35           C  
ATOM   1617  CE2 PHE H 212      -2.698  24.673  38.125  1.00 25.60           C  
ATOM   1618  CZ  PHE H 212      -3.070  23.351  38.085  1.00 32.31           C  
ATOM   1619  C   PHE H 212       1.011  24.995  40.373  1.00 70.63           C  
ATOM   1620  O   PHE H 212       1.903  25.781  40.626  1.00 70.70           O  
ATOM   1621  N   SER H 213       0.729  24.751  39.075  1.00 69.48           N  
ATOM   1622  CA  SER H 213       1.905  25.087  38.299  1.00 72.09           C  
ATOM   1623  CB  SER H 213       2.792  23.861  37.988  1.00 73.44           C  
ATOM   1624  OG  SER H 213       3.497  23.439  39.152  1.00 92.67           O  
ATOM   1625  C   SER H 213       1.825  25.930  37.041  1.00 72.87           C  
ATOM   1626  O   SER H 213       0.773  26.249  36.481  1.00 73.40           O  
ATOM   1627  N   LYS H 214       3.070  26.364  36.673  1.00 71.13           N  
ATOM   1628  CA  LYS H 214       3.637  27.152  35.600  1.00 69.93           C  
ATOM   1629  CB  LYS H 214       2.715  28.268  35.066  1.00 65.07           C  
ATOM   1630  CG  LYS H 214       1.511  27.766  34.257  1.00 91.82           C  
ATOM   1631  CD  LYS H 214       0.529  28.868  33.848  1.00 91.11           C  
ATOM   1632  CE  LYS H 214      -0.028  29.663  35.029  1.00  0.00           C  
ATOM   1633  NZ  LYS H 214      -0.768  28.766  35.944  1.00  0.00           N1+
ATOM   1634  C   LYS H 214       4.801  27.780  36.306  1.00 69.98           C  
ATOM   1635  O   LYS H 214       4.852  29.006  36.389  1.00 71.90           O  
ATOM   1636  N   TYR H 215       5.755  26.967  36.860  1.00 64.41           N  
ATOM   1637  CA  TYR H 215       6.637  27.672  37.757  1.00 61.45           C  
ATOM   1638  CB  TYR H 215       7.518  26.909  38.737  1.00 63.06           C  
ATOM   1639  CG  TYR H 215       7.881  28.130  39.549  1.00 84.60           C  
ATOM   1640  CD1 TYR H 215       6.889  28.952  40.043  1.00 62.07           C  
ATOM   1641  CD2 TYR H 215       9.166  28.566  39.743  1.00 62.24           C  
ATOM   1642  CE1 TYR H 215       7.156  30.094  40.764  1.00 62.64           C  
ATOM   1643  CE2 TYR H 215       9.461  29.698  40.463  1.00 65.42           C  
ATOM   1644  CZ  TYR H 215       8.458  30.466  40.985  1.00 65.21           C  
ATOM   1645  OH  TYR H 215       8.774  31.626  41.719  1.00 63.68           O  
ATOM   1646  C   TYR H 215       7.635  28.643  37.168  1.00 58.71           C  
ATOM   1647  O   TYR H 215       7.493  29.856  37.313  1.00 57.47           O  
ATOM   1648  N   GLY H 216       8.634  28.154  36.409  1.00 56.50           N  
ATOM   1649  CA  GLY H 216       9.673  29.019  35.898  1.00 51.83           C  
ATOM   1650  C   GLY H 216      10.818  29.249  36.865  1.00 49.83           C  
ATOM   1651  O   GLY H 216      11.444  30.302  36.803  1.00 51.76           O  
ATOM   1652  N   TYR H 217      11.142  28.284  37.757  1.00 49.32           N  
ATOM   1653  CA  TYR H 217      12.201  28.390  38.748  1.00 50.44           C  
ATOM   1654  CB  TYR H 217      11.935  27.609  40.045  1.00 47.93           C  
ATOM   1655  CG  TYR H 217      12.865  28.037  41.131  1.00 48.44           C  
ATOM   1656  CD1 TYR H 217      12.618  29.186  41.844  1.00 52.79           C  
ATOM   1657  CD2 TYR H 217      13.963  27.278  41.470  1.00 51.17           C  
ATOM   1658  CE1 TYR H 217      13.460  29.591  42.854  1.00 53.09           C  
ATOM   1659  CE2 TYR H 217      14.811  27.676  42.480  1.00 52.56           C  
ATOM   1660  CZ  TYR H 217      14.563  28.834  43.175  1.00 55.99           C  
ATOM   1661  OH  TYR H 217      15.432  29.241  44.207  1.00 58.14           O  
ATOM   1662  C   TYR H 217      13.486  27.851  38.163  1.00 53.21           C  
ATOM   1663  O   TYR H 217      13.470  26.973  37.310  1.00 54.67           O  
ATOM   1664  N   PRO H 218      14.606  28.386  38.578  1.00 53.65           N  
ATOM   1665  CA  PRO H 218      15.908  28.023  38.039  1.00 53.39           C  
ATOM   1666  CD  PRO H 218      14.603  29.752  39.079  1.00 64.95           C  
ATOM   1667  CB  PRO H 218      16.885  29.039  38.615  1.00 51.90           C  
ATOM   1668  CG  PRO H 218      16.015  30.296  38.811  1.00 48.80           C  
ATOM   1669  C   PRO H 218      16.378  26.623  38.199  1.00 51.87           C  
ATOM   1670  O   PRO H 218      17.180  26.181  37.374  1.00 53.44           O  
ATOM   1671  N   TYR H 219      15.994  25.974  39.309  1.00 49.65           N  
ATOM   1672  CA  TYR H 219      16.124  24.556  39.372  1.00 47.26           C  
ATOM   1673  CB  TYR H 219      16.106  23.774  38.021  1.00 43.72           C  
ATOM   1674  CG  TYR H 219      14.924  24.055  37.139  1.00 43.09           C  
ATOM   1675  CD1 TYR H 219      13.696  23.469  37.347  1.00 43.85           C  
ATOM   1676  CD2 TYR H 219      15.053  24.920  36.076  1.00 43.32           C  
ATOM   1677  CE1 TYR H 219      12.628  23.733  36.519  1.00 43.90           C  
ATOM   1678  CE2 TYR H 219      13.994  25.189  35.242  1.00 43.41           C  
ATOM   1679  CZ  TYR H 219      12.775  24.603  35.464  1.00 45.69           C  
ATOM   1680  OH  TYR H 219      11.691  24.884  34.604  1.00 46.22           O  
ATOM   1681  C   TYR H 219      17.271  23.982  40.114  1.00 49.77           C  
ATOM   1682  O   TYR H 219      18.267  24.617  40.453  1.00 51.98           O  
ATOM   1683  N   GLY H 220      17.033  22.701  40.453  1.00 49.60           N  
ATOM   1684  CA  GLY H 220      17.967  21.764  40.982  1.00 50.40           C  
ATOM   1685  C   GLY H 220      17.416  20.436  40.561  1.00 51.86           C  
ATOM   1686  O   GLY H 220      16.265  20.121  40.835  1.00 51.90           O  
ATOM   1687  N   MET H 221      18.209  19.593  39.886  1.00 48.17           N  
ATOM   1688  CA  MET H 221      17.660  18.348  39.432  1.00 46.61           C  
ATOM   1689  CB  MET H 221      18.365  17.836  38.172  1.00 48.22           C  
ATOM   1690  CG  MET H 221      18.084  18.714  36.956  1.00 50.09           C  
ATOM   1691  SD  MET H 221      19.211  18.454  35.556  1.00 56.98           S  
ATOM   1692  CE  MET H 221      18.708  19.970  34.695  1.00 54.93           C  
ATOM   1693  C   MET H 221      17.872  17.343  40.513  1.00 49.57           C  
ATOM   1694  O   MET H 221      18.957  16.782  40.658  1.00 51.88           O  
ATOM   1695  N   ASP H 222      16.833  17.125  41.336  1.00 49.82           N  
ATOM   1696  CA  ASP H 222      16.956  16.208  42.427  1.00 52.00           C  
ATOM   1697  CB  ASP H 222      15.992  16.484  43.590  1.00 52.21           C  
ATOM   1698  CG  ASP H 222      14.560  16.424  43.105  1.00 57.55           C  
ATOM   1699  OD1 ASP H 222      14.317  16.586  41.879  1.00 62.16           O  
ATOM   1700  OD2 ASP H 222      13.680  16.218  43.979  1.00 56.77           O1-
ATOM   1701  C   ASP H 222      16.897  14.766  42.028  1.00 54.02           C  
ATOM   1702  O   ASP H 222      17.589  13.950  42.635  1.00 55.04           O  
ATOM   1703  N   TYR H 223      16.071  14.382  41.029  1.00 60.11           N  
ATOM   1704  CA  TYR H 223      16.109  12.961  40.759  1.00 60.00           C  
ATOM   1705  CB  TYR H 223      14.782  12.228  41.053  1.00 60.92           C  
ATOM   1706  CG  TYR H 223      14.899  11.535  42.377  1.00 62.94           C  
ATOM   1707  CD1 TYR H 223      15.060  12.216  43.561  1.00 64.76           C  
ATOM   1708  CD2 TYR H 223      14.884  10.161  42.419  1.00 64.89           C  
ATOM   1709  CE1 TYR H 223      15.186  11.540  44.755  1.00 66.15           C  
ATOM   1710  CE2 TYR H 223      15.003   9.473  43.604  1.00 66.52           C  
ATOM   1711  CZ  TYR H 223      15.156  10.168  44.781  1.00 66.82           C  
ATOM   1712  OH  TYR H 223      15.287   9.473  46.010  1.00 68.31           O  
ATOM   1713  C   TYR H 223      16.461  12.715  39.331  1.00 59.78           C  
ATOM   1714  O   TYR H 223      16.004  13.429  38.440  1.00 60.52           O  
ATOM   1715  N   TRP H 224      17.273  11.660  39.086  1.00 58.12           N  
ATOM   1716  CA  TRP H 224      17.721  11.368  37.751  1.00 56.02           C  
ATOM   1717  CB  TRP H 224      19.232  11.596  37.584  1.00 54.09           C  
ATOM   1718  CG  TRP H 224      19.700  13.020  37.766  1.00 53.98           C  
ATOM   1719  CD2 TRP H 224      20.432  13.775  36.786  1.00 52.74           C  
ATOM   1720  CD1 TRP H 224      19.599  13.821  38.868  1.00 54.08           C  
ATOM   1721  NE1 TRP H 224      20.208  15.029  38.631  1.00 53.85           N  
ATOM   1722  CE2 TRP H 224      20.730  15.014  37.355  1.00 53.39           C  
ATOM   1723  CE3 TRP H 224      20.827  13.462  35.520  1.00 51.82           C  
ATOM   1724  CZ2 TRP H 224      21.434  15.957  36.663  1.00 53.06           C  
ATOM   1725  CZ3 TRP H 224      21.534  14.417  34.819  1.00 52.57           C  
ATOM   1726  CH2 TRP H 224      21.829  15.640  35.384  1.00 51.88           C  
ATOM   1727  C   TRP H 224      17.496   9.912  37.453  1.00 57.33           C  
ATOM   1728  O   TRP H 224      17.595   9.057  38.332  1.00 58.85           O  
ATOM   1729  N   GLY H 225      17.194   9.599  36.174  1.00 57.28           N  
ATOM   1730  CA  GLY H 225      17.017   8.234  35.763  1.00 57.71           C  
ATOM   1731  C   GLY H 225      18.388   7.671  35.572  1.00 58.15           C  
ATOM   1732  O   GLY H 225      19.377   8.397  35.620  1.00 58.94           O  
ATOM   1733  N   GLN H 226      18.506   6.346  35.385  1.00 58.56           N  
ATOM   1734  CA  GLN H 226      19.833   5.842  35.211  1.00 60.14           C  
ATOM   1735  CB  GLN H 226      20.118   4.431  35.719  1.00 62.15           C  
ATOM   1736  CG  GLN H 226      19.354   3.270  35.125  1.00 64.65           C  
ATOM   1737  CD  GLN H 226      19.900   2.151  35.983  1.00 66.35           C  
ATOM   1738  OE1 GLN H 226      19.904   2.251  37.209  1.00 66.87           O  
ATOM   1739  NE2 GLN H 226      20.427   1.082  35.332  1.00 65.42           N  
ATOM   1740  C   GLN H 226      20.408   6.141  33.863  1.00 59.32           C  
ATOM   1741  O   GLN H 226      21.626   6.111  33.697  1.00 60.91           O  
ATOM   1742  N   GLY H 227      19.563   6.369  32.841  1.00 57.54           N  
ATOM   1743  CA  GLY H 227      20.095   6.804  31.577  1.00 56.24           C  
ATOM   1744  C   GLY H 227      19.993   5.726  30.545  1.00 56.56           C  
ATOM   1745  O   GLY H 227      19.998   4.535  30.852  1.00 57.24           O  
ATOM   1746  N   THR H 228      19.886   6.153  29.269  1.00 55.85           N  
ATOM   1747  CA  THR H 228      19.815   5.240  28.162  1.00 55.73           C  
ATOM   1748  CB  THR H 228      18.590   5.378  27.314  1.00 55.78           C  
ATOM   1749  OG1 THR H 228      18.614   6.634  26.653  1.00 57.54           O  
ATOM   1750  CG2 THR H 228      17.339   5.280  28.192  1.00 54.98           C  
ATOM   1751  C   THR H 228      20.917   5.624  27.236  1.00 55.29           C  
ATOM   1752  O   THR H 228      21.170   6.805  27.013  1.00 55.43           O  
ATOM   1753  N   LEU H 229      21.593   4.632  26.634  1.00 54.19           N  
ATOM   1754  CA  LEU H 229      22.683   4.971  25.775  1.00 53.50           C  
ATOM   1755  CB  LEU H 229      23.853   3.979  25.903  1.00 53.86           C  
ATOM   1756  CG  LEU H 229      25.065   4.287  25.008  1.00 54.73           C  
ATOM   1757  CD1 LEU H 229      25.742   5.614  25.387  1.00 54.67           C  
ATOM   1758  CD2 LEU H 229      26.043   3.105  24.998  1.00 54.15           C  
ATOM   1759  C   LEU H 229      22.205   4.986  24.360  1.00 53.44           C  
ATOM   1760  O   LEU H 229      21.604   4.026  23.885  1.00 53.43           O  
ATOM   1761  N   VAL H 230      22.430   6.115  23.661  1.00 52.06           N  
ATOM   1762  CA  VAL H 230      22.099   6.178  22.267  1.00 50.77           C  
ATOM   1763  CB  VAL H 230      21.262   7.349  21.845  1.00 50.48           C  
ATOM   1764  CG1 VAL H 230      19.825   7.165  22.338  1.00 48.68           C  
ATOM   1765  CG2 VAL H 230      21.929   8.605  22.400  1.00 49.58           C  
ATOM   1766  C   VAL H 230      23.379   6.278  21.517  1.00 51.92           C  
ATOM   1767  O   VAL H 230      24.223   7.129  21.799  1.00 52.53           O  
ATOM   1768  N   THR H 231      23.556   5.380  20.532  1.00 52.36           N  
ATOM   1769  CA  THR H 231      24.756   5.414  19.760  1.00 52.82           C  
ATOM   1770  CB  THR H 231      25.550   4.139  19.861  1.00 53.30           C  
ATOM   1771  OG1 THR H 231      26.816   4.291  19.240  1.00 54.25           O  
ATOM   1772  CG2 THR H 231      24.767   2.987  19.216  1.00 52.09           C  
ATOM   1773  C   THR H 231      24.367   5.657  18.337  1.00 52.37           C  
ATOM   1774  O   THR H 231      23.528   4.956  17.771  1.00 52.70           O  
ATOM   1775  N   VAL H 232      24.963   6.696  17.724  1.00 52.62           N  
ATOM   1776  CA  VAL H 232      24.630   7.001  16.365  1.00 53.36           C  
ATOM   1777  CB  VAL H 232      24.391   8.466  16.142  1.00 52.44           C  
ATOM   1778  CG1 VAL H 232      24.093   8.700  14.652  1.00 52.66           C  
ATOM   1779  CG2 VAL H 232      23.270   8.927  17.090  1.00 50.90           C  
ATOM   1780  C   VAL H 232      25.789   6.593  15.515  1.00 55.27           C  
ATOM   1781  O   VAL H 232      26.844   7.227  15.538  1.00 56.49           O  
ATOM   1782  N   SER H 233      25.615   5.517  14.723  1.00 56.47           N  
ATOM   1783  CA  SER H 233      26.700   5.076  13.899  1.00 58.40           C  
ATOM   1784  CB  SER H 233      27.620   4.052  14.586  1.00 58.45           C  
ATOM   1785  OG  SER H 233      26.906   2.856  14.860  1.00 61.29           O  
ATOM   1786  C   SER H 233      26.130   4.415  12.689  1.00 59.33           C  
ATOM   1787  O   SER H 233      24.968   4.010  12.669  1.00 59.36           O  
ATOM   1788  N   SER H 234      26.956   4.306  11.634  1.00 61.43           N  
ATOM   1789  CA  SER H 234      26.536   3.676  10.421  1.00 62.98           C  
ATOM   1790  CB  SER H 234      27.416   4.047   9.217  1.00 64.03           C  
ATOM   1791  OG  SER H 234      27.341   5.442   8.962  1.00 65.34           O  
ATOM   1792  C   SER H 234      26.684   2.175  10.644  1.00 63.99           C  
ATOM   1793  O   SER H 234      26.586   1.411   9.647  1.00 65.34           O  
ATOM   1794  OXT SER H 234      26.906   1.776  11.819  1.00  0.00           O1-
TER    1795      SER H 234 
CONECT  137  636
CONECT  636  137
CONECT  943 1513
CONECT 1513  943
END
