# Supplementary material for: Fully automated antibody structure prediction using BIOVIA tools: Validation study
Source: PLoS One. 2017 May 18;12(5):e0177923. doi: 10.1371/journal.pone.0177923 (PMC5436848; doi:10.1371/journal.pone.0177923)
Supplement: S3 Dataset — Predicted structures using the Top5 framework method, Chothia CDR definition with canonical filtering, using up to 5 CDR templates rather than the default 3, and generating 10 CDR models. (ZIP) [file pone.0177923.s005.zip › 4IOI_AB_FV_FinalModel.pdb]

REMARK   Accelrys Discovery Studio PDB file
REMARK   Created:  2015-11-30T21:42:30Z
SSBOND   1 CYS L   23    CYS L   88                                     
SSBOND   2 CYS H  129    CYS H  203                                     
ATOM      1  N   ASP L   1      25.022  33.097  26.582  1.00 63.31           N1+
ATOM      2  CA  ASP L   1      25.163  31.890  27.423  1.00 61.77           C  
ATOM      3  CB  ASP L   1      25.644  30.693  26.582  1.00 65.02           C  
ATOM      4  CG  ASP L   1      24.503  30.249  25.678  1.00 67.52           C  
ATOM      5  OD1 ASP L   1      23.322  30.395  26.092  1.00 67.52           O  
ATOM      6  OD2 ASP L   1      24.801  29.757  24.558  1.00 69.11           O1-
ATOM      7  C   ASP L   1      26.172  32.148  28.487  1.00 58.94           C  
ATOM      8  O   ASP L   1      27.264  32.638  28.209  1.00 59.95           O  
ATOM      9  N   ILE L   2      25.818  31.835  29.748  1.00 54.15           N  
ATOM     10  CA  ILE L   2      26.738  32.050  30.822  1.00 48.31           C  
ATOM     11  CB  ILE L   2      26.090  32.208  32.175  1.00 45.19           C  
ATOM     12  CG1 ILE L   2      25.233  33.485  32.262  1.00 40.71           C  
ATOM     13  CG2 ILE L   2      27.208  32.188  33.229  1.00 45.03           C  
ATOM     14  CD1 ILE L   2      23.916  33.441  31.494  1.00 40.27           C  
ATOM     15  C   ILE L   2      27.621  30.847  30.891  1.00 47.15           C  
ATOM     16  O   ILE L   2      27.147  29.710  30.889  1.00 47.51           O  
ATOM     17  N   GLN L   3      28.949  31.064  30.940  1.00 45.63           N  
ATOM     18  CA  GLN L   3      29.818  29.927  30.982  1.00 45.37           C  
ATOM     19  CB  GLN L   3      31.031  30.048  30.042  1.00 50.78           C  
ATOM     20  CG  GLN L   3      31.881  28.778  29.949  1.00 57.31           C  
ATOM     21  CD  GLN L   3      32.894  28.988  28.834  1.00 63.28           C  
ATOM     22  OE1 GLN L   3      33.525  30.039  28.739  1.00 62.68           O  
ATOM     23  NE2 GLN L   3      33.041  27.964  27.950  1.00 65.88           N  
ATOM     24  C   GLN L   3      30.305  29.763  32.385  1.00 41.88           C  
ATOM     25  O   GLN L   3      30.617  30.731  33.076  1.00 42.76           O  
ATOM     26  N   MET L   4      30.353  28.504  32.855  1.00 39.21           N  
ATOM     27  CA  MET L   4      30.795  28.249  34.189  1.00 36.26           C  
ATOM     28  CB  MET L   4      29.888  27.245  34.919  1.00 34.30           C  
ATOM     29  CG  MET L   4      28.420  27.676  34.940  1.00 32.18           C  
ATOM     30  SD  MET L   4      28.066  29.143  35.950  1.00 36.53           S  
ATOM     31  CE  MET L   4      27.816  28.189  37.474  1.00 28.28           C  
ATOM     32  C   MET L   4      32.132  27.608  34.041  1.00 34.64           C  
ATOM     33  O   MET L   4      32.257  26.578  33.380  1.00 36.81           O  
ATOM     34  N   THR L   5      33.184  28.197  34.640  1.00 33.87           N  
ATOM     35  CA  THR L   5      34.463  27.577  34.468  1.00 34.58           C  
ATOM     36  CB  THR L   5      35.517  28.512  33.934  1.00 36.03           C  
ATOM     37  OG1 THR L   5      36.621  27.761  33.451  1.00 38.36           O  
ATOM     38  CG2 THR L   5      35.976  29.486  35.030  1.00 38.80           C  
ATOM     39  C   THR L   5      34.865  27.035  35.803  1.00 33.81           C  
ATOM     40  O   THR L   5      34.833  27.744  36.807  1.00 35.93           O  
ATOM     41  N   GLN L   6      35.238  25.740  35.866  1.00 32.02           N  
ATOM     42  CA  GLN L   6      35.533  25.215  37.166  1.00 31.38           C  
ATOM     43  CB  GLN L   6      34.579  24.096  37.638  1.00 29.29           C  
ATOM     44  CG  GLN L   6      34.632  22.784  36.858  1.00 29.04           C  
ATOM     45  CD  GLN L   6      33.488  21.916  37.372  1.00 27.42           C  
ATOM     46  OE1 GLN L   6      32.361  22.011  36.888  1.00 27.96           O  
ATOM     47  NE2 GLN L   6      33.777  21.054  38.381  1.00 28.19           N  
ATOM     48  C   GLN L   6      36.951  24.755  37.253  1.00 32.60           C  
ATOM     49  O   GLN L   6      37.547  24.299  36.279  1.00 34.37           O  
ATOM     50  N   SER L   7      37.538  24.919  38.457  1.00 33.23           N  
ATOM     51  CA  SER L   7      38.893  24.520  38.703  1.00 32.86           C  
ATOM     52  CB  SER L   7      39.872  25.702  38.792  1.00 34.81           C  
ATOM     53  OG  SER L   7      39.549  26.515  39.909  1.00 41.12           O  
ATOM     54  C   SER L   7      38.913  23.850  40.040  1.00 31.08           C  
ATOM     55  O   SER L   7      38.102  24.182  40.906  1.00 30.57           O  
ATOM     56  N   PRO L   8      39.800  22.912  40.263  1.00 30.90           N  
ATOM     57  CA  PRO L   8      40.754  22.447  39.291  1.00 31.79           C  
ATOM     58  CD  PRO L   8      40.228  22.625  41.625  1.00 30.97           C  
ATOM     59  CB  PRO L   8      41.936  21.891  40.089  1.00 30.05           C  
ATOM     60  CG  PRO L   8      41.347  21.583  41.475  1.00 31.11           C  
ATOM     61  C   PRO L   8      40.122  21.410  38.417  1.00 33.23           C  
ATOM     62  O   PRO L   8      38.973  21.044  38.662  1.00 36.29           O  
ATOM     63  N   ILE L   9      40.842  20.961  37.367  1.00 34.30           N  
ATOM     64  CA  ILE L   9      40.368  19.934  36.481  1.00 35.40           C  
ATOM     65  CB  ILE L   9      41.276  19.733  35.301  1.00 39.18           C  
ATOM     66  CG1 ILE L   9      41.371  21.023  34.464  1.00  0.00           C  
ATOM     67  CG2 ILE L   9      40.773  18.512  34.515  1.00  0.00           C  
ATOM     68  CD1 ILE L   9      40.033  21.518  33.918  1.00  0.00           C  
ATOM     69  C   ILE L   9      40.299  18.629  37.220  1.00 34.22           C  
ATOM     70  O   ILE L   9      39.304  17.912  37.132  1.00 33.79           O  
ATOM     71  N   LEU L  10      41.372  18.274  37.958  1.00 34.72           N  
ATOM     72  CA  LEU L  10      41.392  17.057  38.724  1.00 33.59           C  
ATOM     73  CB  LEU L  10      41.978  15.842  37.976  1.00 34.68           C  
ATOM     74  CG  LEU L  10      43.246  16.146  37.157  1.00  0.00           C  
ATOM     75  CD1 LEU L  10      42.921  17.036  35.945  1.00  0.00           C  
ATOM     76  CD2 LEU L  10      44.369  16.720  38.034  1.00  0.00           C  
ATOM     77  C   LEU L  10      42.208  17.297  39.956  1.00 32.86           C  
ATOM     78  O   LEU L  10      43.031  18.211  39.994  1.00 31.48           O  
ATOM     79  N   LEU L  11      41.975  16.502  41.023  1.00 32.64           N  
ATOM     80  CA  LEU L  11      42.734  16.704  42.222  1.00 32.28           C  
ATOM     81  CB  LEU L  11      42.093  17.745  43.166  1.00 31.89           C  
ATOM     82  CG  LEU L  11      40.657  17.401  43.633  1.00 32.59           C  
ATOM     83  CD1 LEU L  11      40.623  16.269  44.676  1.00 32.20           C  
ATOM     84  CD2 LEU L  11      39.899  18.660  44.085  1.00 30.99           C  
ATOM     85  C   LEU L  11      42.848  15.409  42.964  1.00 32.72           C  
ATOM     86  O   LEU L  11      41.955  14.564  42.910  1.00 31.84           O  
ATOM     87  N   SER L  12      43.977  15.218  43.676  1.00 32.65           N  
ATOM     88  CA  SER L  12      44.123  14.070  44.521  1.00 30.86           C  
ATOM     89  CB  SER L  12      45.367  13.218  44.216  1.00 32.40           C  
ATOM     90  OG  SER L  12      46.543  13.998  44.358  1.00 38.20           O  
ATOM     91  C   SER L  12      44.257  14.613  45.908  1.00 30.93           C  
ATOM     92  O   SER L  12      44.992  15.571  46.135  1.00 32.80           O  
ATOM     93  N   ALA L  13      43.522  14.025  46.873  1.00 28.97           N  
ATOM     94  CA  ALA L  13      43.592  14.512  48.219  1.00 28.75           C  
ATOM     95  CB  ALA L  13      42.479  15.514  48.572  1.00 27.61           C  
ATOM     96  C   ALA L  13      43.450  13.339  49.137  1.00 29.70           C  
ATOM     97  O   ALA L  13      42.916  12.297  48.758  1.00 29.98           O  
ATOM     98  N   SER L  14      43.940  13.494  50.382  1.00 30.27           N  
ATOM     99  CA  SER L  14      43.928  12.447  51.365  1.00 31.35           C  
ATOM    100  CB  SER L  14      44.970  12.664  52.475  1.00 34.15           C  
ATOM    101  OG  SER L  14      46.275  12.694  51.921  1.00 39.71           O  
ATOM    102  C   SER L  14      42.579  12.374  52.023  1.00 29.60           C  
ATOM    103  O   SER L  14      41.736  13.252  51.860  1.00 30.60           O  
ATOM    104  N   VAL L  15      42.372  11.298  52.811  1.00 26.49           N  
ATOM    105  CA  VAL L  15      41.143  10.944  53.472  1.00 26.55           C  
ATOM    106  CB  VAL L  15      41.140   9.556  54.038  1.00 27.55           C  
ATOM    107  CG1 VAL L  15      42.002   9.518  55.309  1.00 27.17           C  
ATOM    108  CG2 VAL L  15      39.674   9.141  54.248  1.00 26.23           C  
ATOM    109  C   VAL L  15      40.750  11.886  54.585  1.00 28.11           C  
ATOM    110  O   VAL L  15      39.681  11.766  55.157  1.00 32.79           O  
ATOM    111  N   GLY L  16      41.652  12.667  55.155  1.00 28.16           N  
ATOM    112  CA  GLY L  16      41.243  13.635  56.142  1.00 27.21           C  
ATOM    113  C   GLY L  16      40.883  14.963  55.562  1.00 27.97           C  
ATOM    114  O   GLY L  16      40.132  15.733  56.159  1.00 27.74           O  
ATOM    115  N   ASP L  17      41.489  15.269  54.402  1.00 26.60           N  
ATOM    116  CA  ASP L  17      41.590  16.603  53.881  1.00 29.49           C  
ATOM    117  CB  ASP L  17      42.456  16.715  52.617  1.00 31.55           C  
ATOM    118  CG  ASP L  17      43.907  16.487  53.003  1.00 36.95           C  
ATOM    119  OD1 ASP L  17      44.153  15.706  53.960  1.00 39.49           O  
ATOM    120  OD2 ASP L  17      44.790  17.103  52.348  1.00 41.25           O1-
ATOM    121  C   ASP L  17      40.314  17.293  53.563  1.00 29.75           C  
ATOM    122  O   ASP L  17      39.265  16.700  53.314  1.00 30.35           O  
ATOM    123  N   ARG L  18      40.426  18.636  53.602  1.00 30.76           N  
ATOM    124  CA  ARG L  18      39.382  19.534  53.227  1.00 31.90           C  
ATOM    125  CB  ARG L  18      39.445  20.870  53.983  1.00 32.60           C  
ATOM    126  CG  ARG L  18      38.307  21.836  53.650  1.00 34.41           C  
ATOM    127  CD  ARG L  18      38.493  23.197  54.323  1.00 37.96           C  
ATOM    128  NE  ARG L  18      37.241  23.986  54.148  1.00 40.96           N  
ATOM    129  CZ  ARG L  18      36.262  23.919  55.096  1.00 43.90           C  
ATOM    130  NH1 ARG L  18      36.408  23.090  56.172  1.00 44.40           N1+
ATOM    131  NH2 ARG L  18      35.142  24.692  54.983  1.00 44.78           N  
ATOM    132  C   ARG L  18      39.655  19.833  51.785  1.00 31.99           C  
ATOM    133  O   ARG L  18      40.783  20.163  51.423  1.00 35.20           O  
ATOM    134  N   VAL L  19      38.639  19.698  50.913  1.00 31.57           N  
ATOM    135  CA  VAL L  19      38.884  19.952  49.525  1.00 30.24           C  
ATOM    136  CB  VAL L  19      38.646  18.758  48.642  1.00 31.42           C  
ATOM    137  CG1 VAL L  19      38.788  19.198  47.176  1.00 31.96           C  
ATOM    138  CG2 VAL L  19      39.622  17.639  49.044  1.00 32.27           C  
ATOM    139  C   VAL L  19      37.943  21.030  49.092  1.00 28.63           C  
ATOM    140  O   VAL L  19      36.807  21.089  49.558  1.00 29.38           O  
ATOM    141  N   THR L  20      38.418  21.935  48.210  1.00 29.04           N  
ATOM    142  CA  THR L  20      37.579  22.988  47.715  1.00 31.53           C  
ATOM    143  CB  THR L  20      37.961  24.363  48.184  1.00 34.83           C  
ATOM    144  OG1 THR L  20      39.321  24.620  47.885  1.00 41.51           O  
ATOM    145  CG2 THR L  20      37.708  24.481  49.694  1.00 33.79           C  
ATOM    146  C   THR L  20      37.619  22.995  46.218  1.00 30.39           C  
ATOM    147  O   THR L  20      38.681  22.932  45.602  1.00 31.97           O  
ATOM    148  N   ILE L  21      36.426  23.082  45.598  1.00 30.39           N  
ATOM    149  CA  ILE L  21      36.292  23.119  44.169  1.00 28.03           C  
ATOM    150  CB  ILE L  21      35.367  22.056  43.643  1.00 26.11           C  
ATOM    151  CG1 ILE L  21      35.890  20.658  44.019  1.00 23.46           C  
ATOM    152  CG2 ILE L  21      35.193  22.266  42.127  1.00 26.38           C  
ATOM    153  CD1 ILE L  21      34.869  19.544  43.794  1.00 23.93           C  
ATOM    154  C   ILE L  21      35.660  24.442  43.869  1.00 26.96           C  
ATOM    155  O   ILE L  21      34.771  24.883  44.596  1.00 26.45           O  
ATOM    156  N   THR L  22      36.116  25.129  42.802  1.00 27.43           N  
ATOM    157  CA  THR L  22      35.564  26.426  42.539  1.00 30.29           C  
ATOM    158  CB  THR L  22      36.579  27.525  42.636  1.00 32.36           C  
ATOM    159  OG1 THR L  22      37.183  27.535  43.920  1.00 37.51           O  
ATOM    160  CG2 THR L  22      35.858  28.857  42.413  1.00 35.50           C  
ATOM    161  C   THR L  22      34.981  26.468  41.158  1.00 29.76           C  
ATOM    162  O   THR L  22      35.440  25.784  40.245  1.00 27.68           O  
ATOM    163  N   CYS L  23      33.916  27.277  40.989  1.00 29.88           N  
ATOM    164  CA  CYS L  23      33.257  27.434  39.723  1.00 32.15           C  
ATOM    165  CB  CYS L  23      31.909  26.668  39.706  1.00 34.64           C  
ATOM    166  SG  CYS L  23      31.049  26.630  38.106  1.00 41.81           S  
ATOM    167  C   CYS L  23      33.034  28.913  39.558  1.00 32.20           C  
ATOM    168  O   CYS L  23      32.449  29.558  40.427  1.00 33.19           O  
ATOM    169  N   ARG L  24      33.517  29.501  38.439  1.00 35.04           N  
ATOM    170  CA  ARG L  24      33.390  30.925  38.257  1.00 36.18           C  
ATOM    171  CB  ARG L  24      34.711  31.620  37.867  1.00 39.38           C  
ATOM    172  CG  ARG L  24      34.591  33.146  37.765  1.00 46.82           C  
ATOM    173  CD  ARG L  24      35.798  33.857  37.134  1.00 52.17           C  
ATOM    174  NE  ARG L  24      36.951  33.771  38.076  1.00 54.57           N  
ATOM    175  CZ  ARG L  24      37.792  32.700  38.016  1.00 54.17           C  
ATOM    176  NH1 ARG L  24      37.546  31.704  37.117  1.00 52.11           N1+
ATOM    177  NH2 ARG L  24      38.875  32.623  38.844  1.00 56.20           N  
ATOM    178  C   ARG L  24      32.417  31.191  37.151  1.00 35.80           C  
ATOM    179  O   ARG L  24      32.581  30.716  36.029  1.00 35.83           O  
ATOM    180  N   ALA L  25      31.362  31.971  37.457  1.00 35.59           N  
ATOM    181  CA  ALA L  25      30.350  32.330  36.500  1.00 36.44           C  
ATOM    182  CB  ALA L  25      29.033  32.772  37.157  1.00 35.53           C  
ATOM    183  C   ALA L  25      30.854  33.471  35.661  1.00 37.74           C  
ATOM    184  O   ALA L  25      31.569  34.343  36.149  1.00 39.01           O  
ATOM    185  N   SER L  26      30.479  33.464  34.368  1.00 24.29           N  
ATOM    186  CA  SER L  26      30.892  34.486  33.457  1.00 26.96           C  
ATOM    187  CB  SER L  26      30.462  34.190  32.012  1.00 27.04           C  
ATOM    188  OG  SER L  26      30.893  35.238  31.158  1.00 27.18           O  
ATOM    189  C   SER L  26      30.237  35.769  33.860  1.00 29.64           C  
ATOM    190  O   SER L  26      30.844  36.838  33.779  1.00 32.48           O  
ATOM    191  N   GLN L  27      28.966  35.689  34.302  1.00 28.09           N  
ATOM    192  CA  GLN L  27      28.252  36.866  34.698  1.00 29.31           C  
ATOM    193  CB  GLN L  27      27.166  37.322  33.709  1.00 31.77           C  
ATOM    194  CG  GLN L  27      27.727  37.894  32.406  1.00 39.30           C  
ATOM    195  CD  GLN L  27      26.572  38.497  31.617  1.00 43.11           C  
ATOM    196  OE1 GLN L  27      25.959  37.834  30.780  1.00 44.35           O  
ATOM    197  NE2 GLN L  27      26.261  39.791  31.893  1.00 45.16           N  
ATOM    198  C   GLN L  27      27.583  36.586  36.004  1.00 28.10           C  
ATOM    199  O   GLN L  27      27.747  35.515  36.587  1.00 27.83           O  
ATOM    200  N   ASP L  28      26.818  37.578  36.497  1.00 27.34           N  
ATOM    201  CA  ASP L  28      26.141  37.492  37.757  1.00 27.79           C  
ATOM    202  CB  ASP L  28      25.673  38.873  38.254  1.00 31.93           C  
ATOM    203  CG  ASP L  28      25.109  38.757  39.662  1.00 35.70           C  
ATOM    204  OD1 ASP L  28      24.961  37.611  40.165  1.00 37.63           O  
ATOM    205  OD2 ASP L  28      24.811  39.827  40.256  1.00 38.78           O1-
ATOM    206  C   ASP L  28      24.932  36.618  37.605  1.00 26.85           C  
ATOM    207  O   ASP L  28      23.914  37.008  37.038  1.00 28.14           O  
ATOM    208  N   VAL L  29      25.079  35.362  38.058  1.00 23.33           N  
ATOM    209  CA  VAL L  29      24.086  34.326  38.120  1.00 19.75           C  
ATOM    210  CB  VAL L  29      24.653  32.937  38.075  1.00 20.40           C  
ATOM    211  CG1 VAL L  29      25.288  32.717  36.694  1.00 19.42           C  
ATOM    212  CG2 VAL L  29      25.646  32.768  39.227  1.00 18.32           C  
ATOM    213  C   VAL L  29      23.226  34.463  39.337  1.00 22.12           C  
ATOM    214  O   VAL L  29      22.273  33.703  39.510  1.00 22.11           O  
ATOM    215  N   ASN L  30      23.623  35.330  40.287  1.00 23.63           N  
ATOM    216  CA  ASN L  30      22.853  35.458  41.488  1.00 23.32           C  
ATOM    217  CB  ASN L  30      21.330  35.568  41.283  1.00 29.08           C  
ATOM    218  CG  ASN L  30      20.750  36.223  42.530  1.00 37.68           C  
ATOM    219  OD1 ASN L  30      21.113  35.887  43.657  1.00 40.70           O  
ATOM    220  ND2 ASN L  30      19.835  37.206  42.326  1.00 40.28           N  
ATOM    221  C   ASN L  30      23.184  34.231  42.266  1.00 23.18           C  
ATOM    222  O   ASN L  30      24.339  33.815  42.280  1.00 25.15           O  
ATOM    223  N   THR L  31      22.212  33.615  42.960  1.00 24.20           N  
ATOM    224  CA  THR L  31      22.605  32.440  43.679  1.00 22.70           C  
ATOM    225  CB  THR L  31      22.142  32.472  45.106  1.00 24.03           C  
ATOM    226  OG1 THR L  31      22.696  31.384  45.830  1.00 26.03           O  
ATOM    227  CG2 THR L  31      20.606  32.416  45.131  1.00 24.63           C  
ATOM    228  C   THR L  31      22.010  31.224  43.023  1.00 21.57           C  
ATOM    229  O   THR L  31      21.784  30.214  43.686  1.00 24.40           O  
ATOM    230  N   ALA L  32      21.795  31.252  41.689  1.00 18.40           N  
ATOM    231  CA  ALA L  32      21.193  30.099  41.082  1.00 17.70           C  
ATOM    232  CB  ALA L  32      20.308  30.457  39.875  1.00 16.20           C  
ATOM    233  C   ALA L  32      22.275  29.190  40.579  1.00 17.02           C  
ATOM    234  O   ALA L  32      22.570  29.152  39.386  1.00 16.35           O  
ATOM    235  N   VAL L  33      22.841  28.370  41.486  1.00 21.91           N  
ATOM    236  CA  VAL L  33      23.903  27.463  41.156  1.00 21.05           C  
ATOM    237  CB  VAL L  33      25.276  27.961  41.497  1.00 20.17           C  
ATOM    238  CG1 VAL L  33      26.287  26.829  41.234  1.00 18.61           C  
ATOM    239  CG2 VAL L  33      25.555  29.224  40.668  1.00 18.91           C  
ATOM    240  C   VAL L  33      23.682  26.218  41.951  1.00 20.16           C  
ATOM    241  O   VAL L  33      23.372  26.275  43.141  1.00 20.15           O  
ATOM    242  N   ALA L  34      23.849  25.051  41.302  1.00 18.83           N  
ATOM    243  CA  ALA L  34      23.666  23.799  41.975  1.00 17.67           C  
ATOM    244  CB  ALA L  34      22.482  22.981  41.432  1.00 16.95           C  
ATOM    245  C   ALA L  34      24.903  22.995  41.735  1.00 18.40           C  
ATOM    246  O   ALA L  34      25.622  23.231  40.766  1.00 21.18           O  
ATOM    247  N   TRP L  35      25.207  22.042  42.641  1.00 16.80           N  
ATOM    248  CA  TRP L  35      26.369  21.210  42.477  1.00 16.85           C  
ATOM    249  CB  TRP L  35      27.396  21.339  43.618  1.00 18.70           C  
ATOM    250  CG  TRP L  35      28.175  22.636  43.577  1.00 18.10           C  
ATOM    251  CD2 TRP L  35      29.418  22.783  42.881  1.00 17.65           C  
ATOM    252  CD1 TRP L  35      27.886  23.847  44.122  1.00 19.86           C  
ATOM    253  NE1 TRP L  35      28.876  24.753  43.803  1.00 22.28           N  
ATOM    254  CE2 TRP L  35      29.823  24.105  43.038  1.00 18.79           C  
ATOM    255  CE3 TRP L  35      30.164  21.890  42.162  1.00 18.69           C  
ATOM    256  CZ2 TRP L  35      30.985  24.559  42.476  1.00 18.51           C  
ATOM    257  CZ3 TRP L  35      31.333  22.347  41.599  1.00 18.64           C  
ATOM    258  CH2 TRP L  35      31.734  23.659  41.749  1.00 19.41           C  
ATOM    259  C   TRP L  35      25.921  19.778  42.430  1.00 16.87           C  
ATOM    260  O   TRP L  35      25.038  19.373  43.184  1.00 16.91           O  
ATOM    261  N   TYR L  36      26.548  18.976  41.540  1.00 17.85           N  
ATOM    262  CA  TYR L  36      26.172  17.599  41.338  1.00 17.91           C  
ATOM    263  CB  TYR L  36      25.685  17.292  39.913  1.00 15.08           C  
ATOM    264  CG  TYR L  36      24.402  18.003  39.683  1.00 15.28           C  
ATOM    265  CD1 TYR L  36      23.207  17.398  39.997  1.00 14.91           C  
ATOM    266  CD2 TYR L  36      24.396  19.272  39.159  1.00 16.50           C  
ATOM    267  CE1 TYR L  36      22.021  18.053  39.787  1.00 15.96           C  
ATOM    268  CE2 TYR L  36      23.209  19.932  38.947  1.00 15.99           C  
ATOM    269  CZ  TYR L  36      22.020  19.321  39.260  1.00 16.10           C  
ATOM    270  OH  TYR L  36      20.799  19.994  39.046  1.00 16.12           O  
ATOM    271  C   TYR L  36      27.366  16.712  41.518  1.00 17.82           C  
ATOM    272  O   TYR L  36      28.505  17.122  41.303  1.00 18.51           O  
ATOM    273  N   GLN L  37      27.112  15.452  41.936  1.00 16.79           N  
ATOM    274  CA  GLN L  37      28.162  14.483  42.085  1.00 17.66           C  
ATOM    275  CB  GLN L  37      28.250  13.887  43.503  1.00 18.08           C  
ATOM    276  CG  GLN L  37      29.369  12.853  43.665  1.00 16.52           C  
ATOM    277  CD  GLN L  37      29.329  12.308  45.089  1.00 18.83           C  
ATOM    278  OE1 GLN L  37      28.259  12.152  45.675  1.00 21.50           O  
ATOM    279  NE2 GLN L  37      30.523  12.003  45.659  1.00 21.30           N  
ATOM    280  C   GLN L  37      27.846  13.346  41.165  1.00 19.84           C  
ATOM    281  O   GLN L  37      26.716  12.861  41.129  1.00 21.87           O  
ATOM    282  N   GLN L  38      28.835  12.893  40.375  1.00 20.59           N  
ATOM    283  CA  GLN L  38      28.545  11.796  39.502  1.00 21.65           C  
ATOM    284  CB  GLN L  38      28.541  12.172  38.010  1.00 21.63           C  
ATOM    285  CG  GLN L  38      28.160  11.006  37.095  1.00 20.76           C  
ATOM    286  CD  GLN L  38      28.197  11.475  35.647  1.00 20.49           C  
ATOM    287  OE1 GLN L  38      28.549  12.617  35.353  1.00 22.99           O  
ATOM    288  NE2 GLN L  38      27.824  10.563  34.707  1.00 24.43           N  
ATOM    289  C   GLN L  38      29.597  10.749  39.685  1.00 24.06           C  
ATOM    290  O   GLN L  38      30.777  10.984  39.426  1.00 22.64           O  
ATOM    291  N   ARG L  39      29.177   9.557  40.150  1.00 26.79           N  
ATOM    292  CA  ARG L  39      30.090   8.462  40.283  1.00 30.61           C  
ATOM    293  CB  ARG L  39      29.694   7.440  41.356  1.00 32.13           C  
ATOM    294  CG  ARG L  39      29.605   8.077  42.741  1.00 33.97           C  
ATOM    295  CD  ARG L  39      29.458   7.069  43.874  1.00 37.78           C  
ATOM    296  NE  ARG L  39      28.941   7.814  45.053  1.00  0.00           N  
ATOM    297  CZ  ARG L  39      27.595   8.011  45.164  1.00  0.00           C  
ATOM    298  NH1 ARG L  39      26.760   7.528  44.197  1.00  0.00           N1+
ATOM    299  NH2 ARG L  39      27.085   8.686  46.235  1.00  0.00           N  
ATOM    300  C   ARG L  39      30.110   7.790  38.949  1.00 31.96           C  
ATOM    301  O   ARG L  39      29.187   7.947  38.154  1.00 31.94           O  
ATOM    302  N   THR L  40      31.170   7.010  38.673  1.00 36.18           N  
ATOM    303  CA  THR L  40      31.347   6.448  37.369  1.00 37.45           C  
ATOM    304  CB  THR L  40      32.570   5.587  37.267  1.00 38.34           C  
ATOM    305  OG1 THR L  40      33.723   6.340  37.612  1.00  0.00           O  
ATOM    306  CG2 THR L  40      32.692   5.071  35.824  1.00  0.00           C  
ATOM    307  C   THR L  40      30.163   5.626  36.962  1.00 37.91           C  
ATOM    308  O   THR L  40      29.673   4.776  37.706  1.00 39.21           O  
ATOM    309  N   ASN L  41      29.711   5.882  35.718  1.00 37.31           N  
ATOM    310  CA  ASN L  41      28.633   5.220  35.039  1.00 35.34           C  
ATOM    311  CB  ASN L  41      28.952   3.747  34.721  1.00  0.00           C  
ATOM    312  CG  ASN L  41      28.110   3.325  33.525  1.00  0.00           C  
ATOM    313  OD1 ASN L  41      26.881   3.319  33.582  1.00  0.00           O  
ATOM    314  ND2 ASN L  41      28.791   2.972  32.400  1.00  0.00           N  
ATOM    315  C   ASN L  41      27.353   5.321  35.818  1.00 35.05           C  
ATOM    316  O   ASN L  41      26.591   4.359  35.893  1.00 37.29           O  
ATOM    317  N   GLY L  42      27.061   6.507  36.390  1.00 33.39           N  
ATOM    318  CA  GLY L  42      25.833   6.682  37.117  1.00 32.50           C  
ATOM    319  C   GLY L  42      25.325   8.060  36.824  1.00 28.85           C  
ATOM    320  O   GLY L  42      26.052   8.901  36.300  1.00 27.08           O  
ATOM    321  N   SER L  43      24.047   8.321  37.164  1.00 26.77           N  
ATOM    322  CA  SER L  43      23.453   9.603  36.907  1.00 27.07           C  
ATOM    323  CB  SER L  43      21.915   9.581  36.951  1.00 27.88           C  
ATOM    324  OG  SER L  43      21.465   9.259  38.254  1.00  0.00           O  
ATOM    325  C   SER L  43      23.934  10.572  37.941  1.00 25.20           C  
ATOM    326  O   SER L  43      24.388  10.192  39.019  1.00 26.68           O  
ATOM    327  N   PRO L  44      23.848  11.835  37.622  1.00 24.30           N  
ATOM    328  CA  PRO L  44      24.275  12.832  38.561  1.00 25.46           C  
ATOM    329  CD  PRO L  44      24.063  12.262  36.249  1.00 22.27           C  
ATOM    330  CB  PRO L  44      24.386  14.130  37.768  1.00 25.89           C  
ATOM    331  CG  PRO L  44      24.722  13.648  36.344  1.00 24.91           C  
ATOM    332  C   PRO L  44      23.330  12.887  39.718  1.00 26.20           C  
ATOM    333  O   PRO L  44      22.188  12.454  39.576  1.00 28.84           O  
ATOM    334  N   ARG L  45      23.804  13.372  40.882  1.00 28.79           N  
ATOM    335  CA  ARG L  45      22.990  13.486  42.053  1.00 27.69           C  
ATOM    336  CB  ARG L  45      23.432  12.543  43.186  1.00 30.95           C  
ATOM    337  CG  ARG L  45      22.684  12.777  44.497  1.00 38.95           C  
ATOM    338  CD  ARG L  45      22.919  11.696  45.553  1.00 44.67           C  
ATOM    339  NE  ARG L  45      22.070  10.527  45.188  1.00  0.00           N  
ATOM    340  CZ  ARG L  45      22.400   9.287  45.649  1.00  0.00           C  
ATOM    341  NH1 ARG L  45      23.493   9.134  46.449  1.00  0.00           N1+
ATOM    342  NH2 ARG L  45      21.651   8.200  45.299  1.00  0.00           N  
ATOM    343  C   ARG L  45      23.138  14.895  42.539  1.00 25.43           C  
ATOM    344  O   ARG L  45      24.202  15.495  42.405  1.00 24.48           O  
ATOM    345  N   LEU L  46      22.063  15.460  43.127  1.00 22.79           N  
ATOM    346  CA  LEU L  46      22.101  16.834  43.538  1.00 21.53           C  
ATOM    347  CB  LEU L  46      20.702  17.465  43.543  1.00 18.42           C  
ATOM    348  CG  LEU L  46      20.681  18.935  43.981  1.00 17.66           C  
ATOM    349  CD1 LEU L  46      21.388  19.841  42.962  1.00 17.00           C  
ATOM    350  CD2 LEU L  46      19.247  19.382  44.298  1.00 17.25           C  
ATOM    351  C   LEU L  46      22.610  16.902  44.943  1.00 22.26           C  
ATOM    352  O   LEU L  46      22.062  16.241  45.821  1.00 24.42           O  
ATOM    353  N   LEU L  47      23.780  17.551  45.148  1.00 21.18           N  
ATOM    354  CA  LEU L  47      24.316  17.846  46.452  1.00 19.36           C  
ATOM    355  CB  LEU L  47      25.853  17.876  46.477  1.00 15.53           C  
ATOM    356  CG  LEU L  47      26.496  16.499  46.203  1.00 14.54           C  
ATOM    357  CD1 LEU L  47      28.027  16.584  46.240  1.00 17.36           C  
ATOM    358  CD2 LEU L  47      25.960  15.409  47.148  1.00 13.38           C  
ATOM    359  C   LEU L  47      23.811  19.141  47.043  1.00 21.23           C  
ATOM    360  O   LEU L  47      23.375  19.177  48.193  1.00 22.91           O  
ATOM    361  N   ILE L  48      23.864  20.251  46.263  1.00 21.03           N  
ATOM    362  CA  ILE L  48      23.545  21.553  46.795  1.00 21.12           C  
ATOM    363  CB  ILE L  48      24.774  22.322  47.192  1.00 20.36           C  
ATOM    364  CG1 ILE L  48      25.474  21.595  48.352  1.00 20.75           C  
ATOM    365  CG2 ILE L  48      24.381  23.770  47.520  1.00 20.36           C  
ATOM    366  CD1 ILE L  48      26.855  22.142  48.700  1.00 20.32           C  
ATOM    367  C   ILE L  48      22.806  22.354  45.770  1.00 22.51           C  
ATOM    368  O   ILE L  48      23.094  22.276  44.576  1.00 23.55           O  
ATOM    369  N   TYR L  49      21.824  23.161  46.222  1.00 22.07           N  
ATOM    370  CA  TYR L  49      21.070  23.973  45.315  1.00 23.29           C  
ATOM    371  CB  TYR L  49      19.642  23.448  45.077  1.00 24.59           C  
ATOM    372  CG  TYR L  49      18.903  23.449  46.370  1.00 24.08           C  
ATOM    373  CD1 TYR L  49      18.927  22.364  47.213  1.00 25.35           C  
ATOM    374  CD2 TYR L  49      18.179  24.548  46.749  1.00 25.14           C  
ATOM    375  CE1 TYR L  49      18.239  22.370  48.406  1.00 25.12           C  
ATOM    376  CE2 TYR L  49      17.489  24.564  47.936  1.00 23.73           C  
ATOM    377  CZ  TYR L  49      17.516  23.476  48.772  1.00 25.37           C  
ATOM    378  OH  TYR L  49      16.807  23.495  49.991  1.00 27.47           O  
ATOM    379  C   TYR L  49      21.014  25.364  45.869  1.00 24.06           C  
ATOM    380  O   TYR L  49      21.184  25.574  47.069  1.00 26.65           O  
ATOM    381  N   SER L  50      20.770  26.372  45.014  1.00 24.91           N  
ATOM    382  CA  SER L  50      20.667  27.721  45.498  1.00 26.11           C  
ATOM    383  CB  SER L  50      19.533  27.893  46.527  1.00 29.76           C  
ATOM    384  OG  SER L  50      19.448  29.245  46.961  1.00 34.66           O  
ATOM    385  C   SER L  50      21.971  28.132  46.123  1.00 26.66           C  
ATOM    386  O   SER L  50      22.016  28.952  47.038  1.00 24.96           O  
ATOM    387  N   ALA L  51      23.066  27.531  45.627  1.00 25.42           N  
ATOM    388  CA  ALA L  51      24.426  27.839  45.955  1.00 25.72           C  
ATOM    389  CB  ALA L  51      24.743  29.338  45.819  1.00 23.97           C  
ATOM    390  C   ALA L  51      24.822  27.417  47.340  1.00 27.22           C  
ATOM    391  O   ALA L  51      25.992  27.095  47.544  1.00 25.53           O  
ATOM    392  N   SER L  52      23.891  27.318  48.316  1.00 24.59           N  
ATOM    393  CA  SER L  52      24.398  27.023  49.634  1.00 24.34           C  
ATOM    394  CB  SER L  52      24.586  28.281  50.500  1.00 27.09           C  
ATOM    395  OG  SER L  52      25.539  29.155  49.917  1.00 30.08           O  
ATOM    396  C   SER L  52      23.469  26.149  50.415  1.00 25.60           C  
ATOM    397  O   SER L  52      23.730  25.889  51.590  1.00 27.14           O  
ATOM    398  N   PHE L  53      22.373  25.645  49.822  1.00 27.18           N  
ATOM    399  CA  PHE L  53      21.545  24.816  50.657  1.00 28.68           C  
ATOM    400  CB  PHE L  53      20.040  25.071  50.499  1.00 30.81           C  
ATOM    401  CG  PHE L  53      19.797  26.447  51.000  1.00 29.02           C  
ATOM    402  CD1 PHE L  53      19.903  27.520  50.147  1.00 31.19           C  
ATOM    403  CD2 PHE L  53      19.478  26.662  52.319  1.00 31.92           C  
ATOM    404  CE1 PHE L  53      19.685  28.796  50.605  1.00 34.63           C  
ATOM    405  CE2 PHE L  53      19.259  27.937  52.784  1.00 33.86           C  
ATOM    406  CZ  PHE L  53      19.360  29.005  51.925  1.00 33.51           C  
ATOM    407  C   PHE L  53      21.782  23.384  50.316  1.00 28.36           C  
ATOM    408  O   PHE L  53      21.869  23.018  49.146  1.00 30.21           O  
ATOM    409  N   LEU L  54      21.900  22.536  51.356  1.00 29.73           N  
ATOM    410  CA  LEU L  54      22.141  21.136  51.149  1.00 30.03           C  
ATOM    411  CB  LEU L  54      22.721  20.388  52.360  1.00 29.10           C  
ATOM    412  CG  LEU L  54      24.217  20.623  52.611  1.00 30.84           C  
ATOM    413  CD1 LEU L  54      24.693  19.810  53.822  1.00 29.21           C  
ATOM    414  CD2 LEU L  54      25.047  20.323  51.353  1.00 30.90           C  
ATOM    415  C   LEU L  54      20.885  20.410  50.797  1.00 31.25           C  
ATOM    416  O   LEU L  54      19.805  20.670  51.325  1.00 31.53           O  
ATOM    417  N   TYR L  55      21.042  19.435  49.888  1.00 32.19           N  
ATOM    418  CA  TYR L  55      20.011  18.546  49.449  1.00 31.74           C  
ATOM    419  CB  TYR L  55      20.435  17.739  48.208  1.00 30.69           C  
ATOM    420  CG  TYR L  55      19.355  16.788  47.829  1.00 32.66           C  
ATOM    421  CD1 TYR L  55      18.153  17.241  47.337  1.00 35.97           C  
ATOM    422  CD2 TYR L  55      19.566  15.432  47.929  1.00 35.15           C  
ATOM    423  CE1 TYR L  55      17.166  16.354  46.979  1.00 34.14           C  
ATOM    424  CE2 TYR L  55      18.582  14.541  47.570  1.00 33.66           C  
ATOM    425  CZ  TYR L  55      17.378  15.002  47.095  1.00 35.79           C  
ATOM    426  OH  TYR L  55      16.367  14.090  46.725  1.00 36.80           O  
ATOM    427  C   TYR L  55      19.738  17.624  50.589  1.00 32.58           C  
ATOM    428  O   TYR L  55      20.602  17.425  51.443  1.00 31.96           O  
ATOM    429  N   SER L  56      18.513  17.061  50.628  1.00 33.72           N  
ATOM    430  CA  SER L  56      18.041  16.293  51.743  1.00 34.35           C  
ATOM    431  CB  SER L  56      16.734  15.543  51.424  1.00 38.12           C  
ATOM    432  OG  SER L  56      16.935  14.644  50.346  1.00 45.09           O  
ATOM    433  C   SER L  56      19.068  15.306  52.213  1.00 34.68           C  
ATOM    434  O   SER L  56      19.836  15.650  53.090  1.00 37.40           O  
ATOM    435  N   GLY L  57      19.236  14.132  51.590  1.00 34.82           N  
ATOM    436  CA  GLY L  57      20.060  13.075  52.132  1.00 35.79           C  
ATOM    437  C   GLY L  57      21.505  13.451  52.342  1.00 35.11           C  
ATOM    438  O   GLY L  57      22.141  12.907  53.241  1.00 37.01           O  
ATOM    439  N   VAL L  58      22.078  14.357  51.525  1.00 33.74           N  
ATOM    440  CA  VAL L  58      23.491  14.667  51.531  1.00 33.35           C  
ATOM    441  CB  VAL L  58      23.806  15.910  50.748  1.00 31.89           C  
ATOM    442  CG1 VAL L  58      25.307  16.202  50.866  1.00 32.48           C  
ATOM    443  CG2 VAL L  58      23.317  15.721  49.303  1.00 28.89           C  
ATOM    444  C   VAL L  58      24.060  14.873  52.912  1.00 33.45           C  
ATOM    445  O   VAL L  58      23.447  15.471  53.793  1.00 34.13           O  
ATOM    446  N   PRO L  59      25.273  14.372  53.078  1.00 33.29           N  
ATOM    447  CA  PRO L  59      26.014  14.464  54.314  1.00 33.76           C  
ATOM    448  CD  PRO L  59      25.745  13.280  52.248  1.00 33.35           C  
ATOM    449  CB  PRO L  59      27.155  13.445  54.207  1.00 32.29           C  
ATOM    450  CG  PRO L  59      27.188  13.050  52.719  1.00 32.96           C  
ATOM    451  C   PRO L  59      26.482  15.862  54.594  1.00 33.89           C  
ATOM    452  O   PRO L  59      26.720  16.618  53.656  1.00 35.82           O  
ATOM    453  N   SER L  60      26.663  16.198  55.885  1.00 34.50           N  
ATOM    454  CA  SER L  60      26.983  17.523  56.337  1.00 33.11           C  
ATOM    455  CB  SER L  60      27.004  17.629  57.870  1.00 35.73           C  
ATOM    456  OG  SER L  60      25.721  17.336  58.397  1.00 42.63           O  
ATOM    457  C   SER L  60      28.338  17.949  55.867  1.00 30.23           C  
ATOM    458  O   SER L  60      28.652  19.137  55.893  1.00 30.36           O  
ATOM    459  N   ARG L  61      29.171  17.000  55.411  1.00 27.40           N  
ATOM    460  CA  ARG L  61      30.529  17.284  55.030  1.00 26.53           C  
ATOM    461  CB  ARG L  61      31.272  16.061  54.469  1.00 27.21           C  
ATOM    462  CG  ARG L  61      31.457  14.925  55.466  1.00 27.88           C  
ATOM    463  CD  ARG L  61      32.485  13.891  55.004  1.00 29.79           C  
ATOM    464  NE  ARG L  61      31.960  13.239  53.774  1.00 32.46           N  
ATOM    465  CZ  ARG L  61      31.170  12.132  53.886  1.00 34.42           C  
ATOM    466  NH1 ARG L  61      30.817  11.669  55.121  1.00 35.78           N1+
ATOM    467  NH2 ARG L  61      30.744  11.485  52.763  1.00 37.62           N  
ATOM    468  C   ARG L  61      30.553  18.281  53.915  1.00 26.96           C  
ATOM    469  O   ARG L  61      31.478  19.090  53.830  1.00 30.09           O  
ATOM    470  N   PHE L  62      29.561  18.206  53.005  1.00 24.95           N  
ATOM    471  CA  PHE L  62      29.514  19.047  51.842  1.00 22.61           C  
ATOM    472  CB  PHE L  62      28.672  18.439  50.709  1.00 19.05           C  
ATOM    473  CG  PHE L  62      29.348  17.197  50.243  1.00 17.06           C  
ATOM    474  CD1 PHE L  62      30.311  17.258  49.264  1.00 16.93           C  
ATOM    475  CD2 PHE L  62      29.024  15.976  50.791  1.00 19.12           C  
ATOM    476  CE1 PHE L  62      30.936  16.115  48.827  1.00 18.60           C  
ATOM    477  CE2 PHE L  62      29.646  14.831  50.356  1.00 17.63           C  
ATOM    478  CZ  PHE L  62      30.607  14.900  49.375  1.00 18.77           C  
ATOM    479  C   PHE L  62      28.883  20.366  52.181  1.00 23.90           C  
ATOM    480  O   PHE L  62      27.933  20.429  52.959  1.00 26.78           O  
ATOM    481  N   SER L  63      29.411  21.466  51.592  1.00 24.43           N  
ATOM    482  CA  SER L  63      28.865  22.778  51.816  1.00 25.47           C  
ATOM    483  CB  SER L  63      29.512  23.519  53.000  1.00 28.87           C  
ATOM    484  OG  SER L  63      29.307  22.804  54.206  1.00 37.21           O  
ATOM    485  C   SER L  63      29.148  23.611  50.602  1.00 25.53           C  
ATOM    486  O   SER L  63      30.149  23.404  49.916  1.00 26.90           O  
ATOM    487  N   GLY L  64      28.276  24.601  50.313  1.00 25.37           N  
ATOM    488  CA  GLY L  64      28.486  25.437  49.163  1.00 26.73           C  
ATOM    489  C   GLY L  64      28.448  26.861  49.612  1.00 30.75           C  
ATOM    490  O   GLY L  64      27.779  27.202  50.585  1.00 31.07           O  
ATOM    491  N   SER L  65      29.175  27.741  48.894  1.00 31.68           N  
ATOM    492  CA  SER L  65      29.190  29.123  49.274  1.00 33.56           C  
ATOM    493  CB  SER L  65      30.342  29.476  50.231  1.00 36.65           C  
ATOM    494  OG  SER L  65      31.589  29.168  49.634  1.00 43.79           O  
ATOM    495  C   SER L  65      29.313  29.970  48.050  1.00 34.01           C  
ATOM    496  O   SER L  65      29.653  29.495  46.967  1.00 34.67           O  
ATOM    497  N   ARG L  66      29.009  31.274  48.206  1.00 34.54           N  
ATOM    498  CA  ARG L  66      29.044  32.158  47.080  1.00 36.09           C  
ATOM    499  CB  ARG L  66      27.634  32.524  46.596  1.00 33.90           C  
ATOM    500  CG  ARG L  66      27.593  33.489  45.414  1.00 37.19           C  
ATOM    501  CD  ARG L  66      26.167  33.773  44.947  1.00 41.19           C  
ATOM    502  NE  ARG L  66      26.219  34.784  43.855  1.00 45.54           N  
ATOM    503  CZ  ARG L  66      25.763  36.050  44.085  1.00 49.15           C  
ATOM    504  NH1 ARG L  66      25.274  36.376  45.317  1.00 50.66           N1+
ATOM    505  NH2 ARG L  66      25.781  36.980  43.085  1.00 50.14           N  
ATOM    506  C   ARG L  66      29.727  33.430  47.473  1.00 36.64           C  
ATOM    507  O   ARG L  66      29.489  33.972  48.551  1.00 37.45           O  
ATOM    508  N   SER L  67      30.632  33.916  46.605  1.00 37.47           N  
ATOM    509  CA  SER L  67      31.246  35.188  46.810  1.00 37.78           C  
ATOM    510  CB  SER L  67      32.722  35.087  47.242  1.00 39.56           C  
ATOM    511  OG  SER L  67      33.274  36.380  47.426  1.00 44.94           O  
ATOM    512  C   SER L  67      31.227  35.835  45.473  1.00 37.50           C  
ATOM    513  O   SER L  67      32.080  35.562  44.631  1.00 38.56           O  
ATOM    514  N   GLY L  68      30.258  36.733  45.240  1.00 37.87           N  
ATOM    515  CA  GLY L  68      30.195  37.342  43.945  1.00 38.16           C  
ATOM    516  C   GLY L  68      29.951  36.276  42.916  1.00 38.14           C  
ATOM    517  O   GLY L  68      28.966  35.541  42.971  1.00 41.70           O  
ATOM    518  N   THR L  69      30.828  36.243  41.897  1.00 36.65           N  
ATOM    519  CA  THR L  69      30.797  35.341  40.772  1.00 34.84           C  
ATOM    520  CB  THR L  69      31.629  35.819  39.622  1.00 35.50           C  
ATOM    521  OG1 THR L  69      32.984  35.921  40.022  1.00 37.68           O  
ATOM    522  CG2 THR L  69      31.111  37.188  39.156  1.00 31.24           C  
ATOM    523  C   THR L  69      31.312  33.973  41.110  1.00 35.69           C  
ATOM    524  O   THR L  69      31.034  33.027  40.374  1.00 37.31           O  
ATOM    525  N   ASP L  70      32.152  33.842  42.160  1.00 33.48           N  
ATOM    526  CA  ASP L  70      32.746  32.569  42.452  1.00 31.95           C  
ATOM    527  CB  ASP L  70      34.144  32.670  43.089  1.00 34.82           C  
ATOM    528  CG  ASP L  70      35.137  33.114  42.019  1.00 40.54           C  
ATOM    529  OD1 ASP L  70      34.874  32.854  40.814  1.00 41.25           O  
ATOM    530  OD2 ASP L  70      36.176  33.716  42.396  1.00 45.45           O1-
ATOM    531  C   ASP L  70      31.886  31.778  43.386  1.00 30.33           C  
ATOM    532  O   ASP L  70      31.355  32.297  44.366  1.00 31.57           O  
ATOM    533  N   PHE L  71      31.731  30.474  43.076  1.00 27.86           N  
ATOM    534  CA  PHE L  71      30.945  29.585  43.882  1.00 25.56           C  
ATOM    535  CB  PHE L  71      29.799  28.909  43.110  1.00 23.55           C  
ATOM    536  CG  PHE L  71      28.853  29.968  42.665  1.00 22.28           C  
ATOM    537  CD1 PHE L  71      29.110  30.701  41.530  1.00 22.78           C  
ATOM    538  CD2 PHE L  71      27.708  30.223  43.384  1.00 21.75           C  
ATOM    539  CE1 PHE L  71      28.239  31.682  41.116  1.00 23.77           C  
ATOM    540  CE2 PHE L  71      26.835  31.201  42.974  1.00 21.28           C  
ATOM    541  CZ  PHE L  71      27.099  31.931  41.841  1.00 22.67           C  
ATOM    542  C   PHE L  71      31.871  28.487  44.289  1.00 25.25           C  
ATOM    543  O   PHE L  71      32.690  28.046  43.485  1.00 26.40           O  
ATOM    544  N   THR L  72      31.781  28.016  45.549  1.00 25.65           N  
ATOM    545  CA  THR L  72      32.721  27.002  45.900  1.00 24.40           C  
ATOM    546  CB  THR L  72      33.820  27.500  46.785  1.00 26.33           C  
ATOM    547  OG1 THR L  72      34.946  26.648  46.678  1.00 26.98           O  
ATOM    548  CG2 THR L  72      33.327  27.493  48.238  1.00 25.20           C  
ATOM    549  C   THR L  72      32.023  25.878  46.603  1.00 24.18           C  
ATOM    550  O   THR L  72      31.109  26.079  47.402  1.00 24.43           O  
ATOM    551  N   LEU L  73      32.444  24.640  46.287  1.00 23.46           N  
ATOM    552  CA  LEU L  73      31.935  23.484  46.953  1.00 23.31           C  
ATOM    553  CB  LEU L  73      31.602  22.324  45.993  1.00 20.99           C  
ATOM    554  CG  LEU L  73      31.059  21.076  46.712  1.00 19.63           C  
ATOM    555  CD1 LEU L  73      29.740  21.371  47.435  1.00 19.92           C  
ATOM    556  CD2 LEU L  73      30.937  19.876  45.770  1.00 19.98           C  
ATOM    557  C   LEU L  73      33.047  23.042  47.844  1.00 24.32           C  
ATOM    558  O   LEU L  73      34.199  22.988  47.421  1.00 26.22           O  
ATOM    559  N   THR L  74      32.739  22.751  49.123  1.00 24.43           N  
ATOM    560  CA  THR L  74      33.786  22.358  50.023  1.00 24.60           C  
ATOM    561  CB  THR L  74      33.976  23.327  51.149  1.00 24.34           C  
ATOM    562  OG1 THR L  74      34.301  24.616  50.652  1.00 25.65           O  
ATOM    563  CG2 THR L  74      35.104  22.804  52.052  1.00 21.42           C  
ATOM    564  C   THR L  74      33.403  21.067  50.661  1.00 25.50           C  
ATOM    565  O   THR L  74      32.264  20.875  51.079  1.00 27.90           O  
ATOM    566  N   ILE L  75      34.371  20.137  50.740  1.00 25.33           N  
ATOM    567  CA  ILE L  75      34.156  18.904  51.431  1.00 24.27           C  
ATOM    568  CB  ILE L  75      34.582  17.711  50.632  1.00 24.60           C  
ATOM    569  CG1 ILE L  75      33.835  17.684  49.290  1.00 25.77           C  
ATOM    570  CG2 ILE L  75      34.335  16.455  51.484  1.00 23.02           C  
ATOM    571  CD1 ILE L  75      34.427  16.701  48.283  1.00 24.04           C  
ATOM    572  C   ILE L  75      35.062  19.001  52.621  1.00 26.39           C  
ATOM    573  O   ILE L  75      36.284  18.972  52.480  1.00 26.56           O  
ATOM    574  N   SER L  76      34.485  19.124  53.833  1.00 28.71           N  
ATOM    575  CA  SER L  76      35.286  19.332  55.010  1.00 29.28           C  
ATOM    576  CB  SER L  76      34.441  19.534  56.279  1.00 28.21           C  
ATOM    577  OG  SER L  76      33.677  18.369  56.556  1.00 31.06           O  
ATOM    578  C   SER L  76      36.230  18.191  55.239  1.00 30.19           C  
ATOM    579  O   SER L  76      37.433  18.406  55.382  1.00 32.31           O  
ATOM    580  N   SER L  77      35.729  16.942  55.303  1.00 29.33           N  
ATOM    581  CA  SER L  77      36.653  15.851  55.483  1.00 28.30           C  
ATOM    582  CB  SER L  77      36.561  15.169  56.862  1.00 30.74           C  
ATOM    583  OG  SER L  77      35.283  14.589  57.055  1.00 34.86           O  
ATOM    584  C   SER L  77      36.347  14.828  54.434  1.00 28.01           C  
ATOM    585  O   SER L  77      35.396  14.060  54.539  1.00 29.74           O  
ATOM    586  N   LEU L  78      37.211  14.763  53.411  1.00 27.36           N  
ATOM    587  CA  LEU L  78      37.030  13.916  52.269  1.00 27.67           C  
ATOM    588  CB  LEU L  78      38.188  14.103  51.268  1.00 27.01           C  
ATOM    589  CG  LEU L  78      38.059  13.332  49.945  1.00 27.64           C  
ATOM    590  CD1 LEU L  78      36.847  13.823  49.141  1.00 27.68           C  
ATOM    591  CD2 LEU L  78      39.366  13.394  49.134  1.00 25.95           C  
ATOM    592  C   LEU L  78      36.995  12.482  52.697  1.00 28.65           C  
ATOM    593  O   LEU L  78      37.858  12.029  53.444  1.00 30.21           O  
ATOM    594  N   GLN L  79      35.981  11.723  52.217  1.00 29.06           N  
ATOM    595  CA  GLN L  79      35.880  10.329  52.551  1.00 28.89           C  
ATOM    596  CB  GLN L  79      34.481   9.909  53.032  1.00 29.43           C  
ATOM    597  CG  GLN L  79      34.102  10.489  54.395  1.00 33.16           C  
ATOM    598  CD  GLN L  79      34.887   9.742  55.468  1.00 36.93           C  
ATOM    599  OE1 GLN L  79      36.115   9.678  55.433  1.00 40.94           O  
ATOM    600  NE2 GLN L  79      34.157   9.148  56.448  1.00 39.31           N  
ATOM    601  C   GLN L  79      36.181   9.562  51.298  1.00 27.62           C  
ATOM    602  O   GLN L  79      36.187  10.135  50.212  1.00 29.77           O  
ATOM    603  N   PRO L  80      36.463   8.289  51.408  1.00 28.45           N  
ATOM    604  CA  PRO L  80      36.809   7.535  50.236  1.00 28.47           C  
ATOM    605  CD  PRO L  80      37.156   7.788  52.586  1.00 29.48           C  
ATOM    606  CB  PRO L  80      37.417   6.229  50.736  1.00 28.66           C  
ATOM    607  CG  PRO L  80      38.037   6.629  52.085  1.00 28.88           C  
ATOM    608  C   PRO L  80      35.699   7.374  49.244  1.00 28.57           C  
ATOM    609  O   PRO L  80      36.001   7.176  48.068  1.00 30.81           O  
ATOM    610  N   GLU L  81      34.427   7.430  49.687  1.00 28.76           N  
ATOM    611  CA  GLU L  81      33.280   7.287  48.834  1.00 28.11           C  
ATOM    612  CB  GLU L  81      31.949   7.030  49.567  1.00 30.85           C  
ATOM    613  CG  GLU L  81      31.506   8.134  50.523  1.00 37.28           C  
ATOM    614  CD  GLU L  81      31.939   7.752  51.932  1.00 42.19           C  
ATOM    615  OE1 GLU L  81      32.752   6.800  52.075  1.00 42.60           O  
ATOM    616  OE2 GLU L  81      31.452   8.412  52.886  1.00 43.79           O1-
ATOM    617  C   GLU L  81      33.114   8.499  47.969  1.00 28.15           C  
ATOM    618  O   GLU L  81      32.399   8.461  46.971  1.00 30.23           O  
ATOM    619  N   ASP L  82      33.732   9.618  48.373  1.00 28.12           N  
ATOM    620  CA  ASP L  82      33.673  10.906  47.744  1.00 26.35           C  
ATOM    621  CB  ASP L  82      34.310  12.004  48.611  1.00 26.45           C  
ATOM    622  CG  ASP L  82      33.391  12.205  49.814  1.00 30.34           C  
ATOM    623  OD1 ASP L  82      32.182  11.873  49.697  1.00 32.92           O  
ATOM    624  OD2 ASP L  82      33.885  12.693  50.865  1.00 34.13           O1-
ATOM    625  C   ASP L  82      34.333  10.871  46.398  1.00 25.46           C  
ATOM    626  O   ASP L  82      34.313  11.871  45.686  1.00 26.61           O  
ATOM    627  N   ILE L  83      35.026   9.768  46.049  1.00 24.01           N  
ATOM    628  CA  ILE L  83      35.624   9.694  44.742  1.00 25.35           C  
ATOM    629  CB  ILE L  83      36.195   8.341  44.416  1.00 32.08           C  
ATOM    630  CG1 ILE L  83      37.267   7.930  45.436  1.00  0.00           C  
ATOM    631  CG2 ILE L  83      36.700   8.375  42.962  1.00  0.00           C  
ATOM    632  CD1 ILE L  83      37.602   6.438  45.379  1.00 37.88           C  
ATOM    633  C   ILE L  83      34.518   9.905  43.760  1.00 25.62           C  
ATOM    634  O   ILE L  83      33.530   9.172  43.757  1.00 26.30           O  
ATOM    635  N   ALA L  84      34.662  10.922  42.887  1.00 22.93           N  
ATOM    636  CA  ALA L  84      33.624  11.184  41.937  1.00 20.96           C  
ATOM    637  CB  ALA L  84      32.272  11.509  42.591  1.00 22.38           C  
ATOM    638  C   ALA L  84      34.024  12.387  41.145  1.00 21.61           C  
ATOM    639  O   ALA L  84      35.095  12.955  41.342  1.00 25.69           O  
ATOM    640  N   ASP L  85      33.161  12.763  40.183  1.00 20.84           N  
ATOM    641  CA  ASP L  85      33.341  13.927  39.369  1.00 19.36           C  
ATOM    642  CB  ASP L  85      33.064  13.634  37.884  1.00 18.68           C  
ATOM    643  CG  ASP L  85      33.412  14.843  37.033  1.00  0.00           C  
ATOM    644  OD1 ASP L  85      33.770  15.907  37.606  1.00  0.00           O  
ATOM    645  OD2 ASP L  85      33.321  14.709  35.784  1.00  0.00           O1-
ATOM    646  C   ASP L  85      32.298  14.887  39.848  1.00 20.02           C  
ATOM    647  O   ASP L  85      31.135  14.517  39.994  1.00 21.76           O  
ATOM    648  N   TYR L  86      32.677  16.149  40.115  1.00 19.18           N  
ATOM    649  CA  TYR L  86      31.722  17.088  40.630  1.00 17.94           C  
ATOM    650  CB  TYR L  86      32.211  17.837  41.882  1.00 16.49           C  
ATOM    651  CG  TYR L  86      32.325  16.857  43.001  1.00 15.14           C  
ATOM    652  CD1 TYR L  86      33.449  16.079  43.154  1.00 16.12           C  
ATOM    653  CD2 TYR L  86      31.294  16.718  43.904  1.00 15.10           C  
ATOM    654  CE1 TYR L  86      33.542  15.181  44.193  1.00 15.78           C  
ATOM    655  CE2 TYR L  86      31.382  15.823  44.942  1.00 17.36           C  
ATOM    656  CZ  TYR L  86      32.509  15.050  45.087  1.00 16.44           C  
ATOM    657  OH  TYR L  86      32.604  14.128  46.151  1.00 17.80           O  
ATOM    658  C   TYR L  86      31.481  18.112  39.569  1.00 19.31           C  
ATOM    659  O   TYR L  86      32.414  18.550  38.898  1.00 19.51           O  
ATOM    660  N   TYR L  87      30.200  18.504  39.380  1.00 19.20           N  
ATOM    661  CA  TYR L  87      29.847  19.457  38.365  1.00 19.35           C  
ATOM    662  CB  TYR L  87      28.863  18.919  37.301  1.00 20.58           C  
ATOM    663  CG  TYR L  87      29.486  17.846  36.472  1.00 19.51           C  
ATOM    664  CD1 TYR L  87      29.449  16.535  36.873  1.00 18.43           C  
ATOM    665  CD2 TYR L  87      30.096  18.146  35.277  1.00 18.68           C  
ATOM    666  CE1 TYR L  87      30.021  15.546  36.106  1.00 17.70           C  
ATOM    667  CE2 TYR L  87      30.669  17.166  34.507  1.00 18.95           C  
ATOM    668  CZ  TYR L  87      30.634  15.857  34.919  1.00 19.20           C  
ATOM    669  OH  TYR L  87      31.223  14.847  34.128  1.00 25.31           O  
ATOM    670  C   TYR L  87      29.098  20.587  38.999  1.00 19.93           C  
ATOM    671  O   TYR L  87      28.303  20.386  39.914  1.00 19.74           O  
ATOM    672  N   CYS L  88      29.347  21.820  38.514  1.00 21.87           N  
ATOM    673  CA  CYS L  88      28.602  22.966  38.955  1.00 24.56           C  
ATOM    674  CB  CYS L  88      29.468  24.225  39.214  1.00 28.79           C  
ATOM    675  SG  CYS L  88      30.514  24.683  37.797  1.00 35.69           S  
ATOM    676  C   CYS L  88      27.650  23.274  37.838  1.00 24.32           C  
ATOM    677  O   CYS L  88      27.866  22.841  36.707  1.00 21.78           O  
ATOM    678  N   GLN L  89      26.545  23.990  38.138  1.00 23.38           N  
ATOM    679  CA  GLN L  89      25.573  24.312  37.127  1.00 24.46           C  
ATOM    680  CB  GLN L  89      24.389  23.327  37.106  1.00 23.62           C  
ATOM    681  CG  GLN L  89      23.328  23.634  36.042  1.00 25.07           C  
ATOM    682  CD  GLN L  89      22.049  22.896  36.426  1.00 27.12           C  
ATOM    683  OE1 GLN L  89      21.239  22.527  35.579  1.00 31.72           O  
ATOM    684  NE2 GLN L  89      21.852  22.692  37.754  1.00 27.02           N  
ATOM    685  C   GLN L  89      24.960  25.641  37.453  1.00 24.81           C  
ATOM    686  O   GLN L  89      24.702  25.942  38.617  1.00 27.05           O  
ATOM    687  N   GLN L  90      24.701  26.486  36.432  1.00 23.69           N  
ATOM    688  CA  GLN L  90      23.999  27.710  36.707  1.00 24.64           C  
ATOM    689  CB  GLN L  90      24.699  28.976  36.170  1.00 21.89           C  
ATOM    690  CG  GLN L  90      24.866  29.026  34.649  1.00 24.07           C  
ATOM    691  CD  GLN L  90      23.636  29.655  34.016  1.00 24.19           C  
ATOM    692  OE1 GLN L  90      22.842  30.316  34.684  1.00 27.71           O  
ATOM    693  NE2 GLN L  90      23.478  29.453  32.678  1.00 22.87           N  
ATOM    694  C   GLN L  90      22.667  27.556  36.049  1.00 26.51           C  
ATOM    695  O   GLN L  90      22.581  27.125  34.902  1.00 27.04           O  
ATOM    696  N   HIS L  91      21.579  27.720  36.834  1.00 36.02           N  
ATOM    697  CA  HIS L  91      20.189  27.682  36.428  1.00 36.74           C  
ATOM    698  ND1 HIS L  91      19.113  27.795  39.784  1.00 33.36           N  
ATOM    699  CG  HIS L  91      19.653  26.946  38.844  1.00 35.03           C  
ATOM    700  CB  HIS L  91      19.259  26.922  37.397  1.00 37.00           C  
ATOM    701  NE2 HIS L  91      20.558  26.487  40.860  1.00 36.80           N  
ATOM    702  CD2 HIS L  91      20.533  26.156  39.516  1.00 35.90           C  
ATOM    703  CE1 HIS L  91      19.689  27.474  40.972  1.00 34.35           C  
ATOM    704  C   HIS L  91      19.608  29.023  36.062  1.00 35.12           C  
ATOM    705  O   HIS L  91      18.466  29.108  35.613  1.00 35.61           O  
ATOM    706  N   TYR L  92      20.353  30.115  36.294  1.00 35.78           N  
ATOM    707  CA  TYR L  92      19.839  31.455  36.203  1.00 35.65           C  
ATOM    708  CB  TYR L  92      20.961  32.483  36.449  1.00 33.85           C  
ATOM    709  CG  TYR L  92      20.394  33.860  36.538  1.00 34.73           C  
ATOM    710  CD1 TYR L  92      19.819  34.300  37.709  1.00 35.58           C  
ATOM    711  CD2 TYR L  92      20.451  34.719  35.465  1.00 36.01           C  
ATOM    712  CE1 TYR L  92      19.302  35.571  37.807  1.00 37.31           C  
ATOM    713  CE2 TYR L  92      19.935  35.992  35.557  1.00 34.75           C  
ATOM    714  CZ  TYR L  92      19.359  36.419  36.728  1.00 39.26           C  
ATOM    715  OH  TYR L  92      18.831  37.725  36.822  1.00 43.13           O  
ATOM    716  C   TYR L  92      19.228  31.729  34.858  1.00 37.38           C  
ATOM    717  O   TYR L  92      18.139  32.296  34.787  1.00 38.12           O  
ATOM    718  N   THR L  93      19.888  31.341  33.749  1.00 35.82           N  
ATOM    719  CA  THR L  93      19.318  31.664  32.472  1.00 35.07           C  
ATOM    720  CB  THR L  93      20.183  32.616  31.696  1.00 35.96           C  
ATOM    721  OG1 THR L  93      20.487  33.744  32.498  1.00 33.99           O  
ATOM    722  CG2 THR L  93      19.422  33.096  30.450  1.00 28.85           C  
ATOM    723  C   THR L  93      19.240  30.388  31.698  1.00 37.70           C  
ATOM    724  O   THR L  93      19.753  29.357  32.131  1.00 39.23           O  
ATOM    725  N   THR L  94      18.554  30.418  30.539  1.00 39.48           N  
ATOM    726  CA  THR L  94      18.469  29.253  29.714  1.00 40.57           C  
ATOM    727  CB  THR L  94      17.084  28.997  29.190  1.00 40.26           C  
ATOM    728  OG1 THR L  94      17.018  27.721  28.569  1.00 42.15           O  
ATOM    729  CG2 THR L  94      16.733  30.099  28.176  1.00 38.07           C  
ATOM    730  C   THR L  94      19.348  29.533  28.540  1.00 42.36           C  
ATOM    731  O   THR L  94      19.415  30.669  28.074  1.00 43.55           O  
ATOM    732  N   PRO L  95      20.053  28.548  28.054  1.00 42.62           N  
ATOM    733  CA  PRO L  95      20.028  27.222  28.608  1.00 38.18           C  
ATOM    734  CD  PRO L  95      20.478  28.555  26.665  1.00 41.45           C  
ATOM    735  CB  PRO L  95      20.552  26.300  27.508  1.00 39.07           C  
ATOM    736  CG  PRO L  95      21.240  27.235  26.499  1.00 41.67           C  
ATOM    737  C   PRO L  95      20.845  27.131  29.858  1.00 37.38           C  
ATOM    738  O   PRO L  95      21.705  27.982  30.077  1.00 39.39           O  
ATOM    739  N   PRO L  96      20.593  26.138  30.670  1.00 34.89           N  
ATOM    740  CA  PRO L  96      21.400  25.954  31.841  1.00 34.79           C  
ATOM    741  CD  PRO L  96      19.233  25.663  30.872  1.00 31.14           C  
ATOM    742  CB  PRO L  96      20.646  24.967  32.727  1.00 33.89           C  
ATOM    743  CG  PRO L  96      19.175  25.195  32.338  1.00 32.03           C  
ATOM    744  C   PRO L  96      22.730  25.471  31.377  1.00 36.95           C  
ATOM    745  O   PRO L  96      22.790  24.796  30.349  1.00 40.20           O  
ATOM    746  N   THR L  97      23.809  25.805  32.102  1.00 23.38           N  
ATOM    747  CA  THR L  97      25.106  25.408  31.645  1.00 22.25           C  
ATOM    748  CB  THR L  97      25.914  26.570  31.150  1.00 23.32           C  
ATOM    749  OG1 THR L  97      26.088  27.517  32.191  1.00 27.08           O  
ATOM    750  CG2 THR L  97      25.170  27.221  29.968  1.00 22.83           C  
ATOM    751  C   THR L  97      25.822  24.777  32.794  1.00 22.08           C  
ATOM    752  O   THR L  97      25.540  25.068  33.957  1.00 21.60           O  
ATOM    753  N   PHE L  98      26.775  23.875  32.481  1.00 22.13           N  
ATOM    754  CA  PHE L  98      27.489  23.159  33.500  1.00 21.87           C  
ATOM    755  CB  PHE L  98      27.397  21.628  33.393  1.00 19.77           C  
ATOM    756  CG  PHE L  98      26.023  21.145  33.700  1.00 18.53           C  
ATOM    757  CD1 PHE L  98      25.082  21.006  32.709  1.00 16.88           C  
ATOM    758  CD2 PHE L  98      25.682  20.813  34.989  1.00 16.31           C  
ATOM    759  CE1 PHE L  98      23.818  20.551  33.000  1.00 18.71           C  
ATOM    760  CE2 PHE L  98      24.419  20.358  35.285  1.00 16.21           C  
ATOM    761  CZ  PHE L  98      23.483  20.222  34.289  1.00 19.04           C  
ATOM    762  C   PHE L  98      28.948  23.442  33.370  1.00 23.10           C  
ATOM    763  O   PHE L  98      29.435  23.851  32.316  1.00 23.05           O  
ATOM    764  N   GLY L  99      29.688  23.233  34.474  1.00 25.35           N  
ATOM    765  CA  GLY L  99      31.109  23.391  34.438  1.00 25.19           C  
ATOM    766  C   GLY L  99      31.662  22.147  33.810  1.00 26.30           C  
ATOM    767  O   GLY L  99      30.941  21.175  33.580  1.00 27.83           O  
ATOM    768  N   ALA L 100      32.974  22.172  33.519  1.00 27.33           N  
ATOM    769  CA  ALA L 100      33.724  21.116  32.895  1.00 28.10           C  
ATOM    770  CB  ALA L 100      35.171  21.537  32.588  1.00 34.42           C  
ATOM    771  C   ALA L 100      33.785  19.901  33.779  1.00 26.48           C  
ATOM    772  O   ALA L 100      33.798  18.775  33.285  1.00 26.45           O  
ATOM    773  N   GLY L 101      33.866  20.084  35.110  1.00 22.94           N  
ATOM    774  CA  GLY L 101      33.923  18.946  35.988  1.00 21.93           C  
ATOM    775  C   GLY L 101      35.255  18.878  36.667  1.00 23.37           C  
ATOM    776  O   GLY L 101      36.266  19.370  36.169  1.00 25.22           O  
ATOM    777  N   THR L 102      35.261  18.274  37.875  1.00 22.04           N  
ATOM    778  CA  THR L 102      36.467  18.110  38.629  1.00 21.86           C  
ATOM    779  CB  THR L 102      36.497  18.973  39.859  1.00 20.69           C  
ATOM    780  OG1 THR L 102      36.351  20.340  39.502  1.00 20.13           O  
ATOM    781  CG2 THR L 102      37.834  18.762  40.589  1.00 18.82           C  
ATOM    782  C   THR L 102      36.513  16.688  39.088  1.00 21.75           C  
ATOM    783  O   THR L 102      35.642  16.248  39.837  1.00 21.67           O  
ATOM    784  N   LYS L 103      37.533  15.923  38.642  1.00 23.48           N  
ATOM    785  CA  LYS L 103      37.660  14.573  39.107  1.00 25.23           C  
ATOM    786  CB  LYS L 103      38.527  13.636  38.240  1.00 29.55           C  
ATOM    787  CG  LYS L 103      37.938  13.173  36.907  1.00 35.93           C  
ATOM    788  CD  LYS L 103      37.955  14.238  35.811  1.00 39.68           C  
ATOM    789  CE  LYS L 103      37.705  13.672  34.410  1.00 44.42           C  
ATOM    790  NZ  LYS L 103      36.297  13.243  34.271  1.00 44.97           N1+
ATOM    791  C   LYS L 103      38.385  14.626  40.407  1.00 25.07           C  
ATOM    792  O   LYS L 103      39.467  15.202  40.513  1.00 25.82           O  
ATOM    793  N   VAL L 104      37.800  14.003  41.440  1.00 25.21           N  
ATOM    794  CA  VAL L 104      38.441  13.961  42.715  1.00 25.52           C  
ATOM    795  CB  VAL L 104      37.499  14.269  43.843  1.00 23.80           C  
ATOM    796  CG1 VAL L 104      38.227  14.057  45.178  1.00 24.01           C  
ATOM    797  CG2 VAL L 104      36.960  15.697  43.645  1.00 21.88           C  
ATOM    798  C   VAL L 104      38.923  12.556  42.884  1.00 28.98           C  
ATOM    799  O   VAL L 104      38.148  11.607  42.769  1.00 31.84           O  
ATOM    800  N   GLU L 105      40.237  12.391  43.136  1.00 31.99           N  
ATOM    801  CA  GLU L 105      40.809  11.091  43.343  1.00 33.54           C  
ATOM    802  CB  GLU L 105      41.981  10.772  42.400  1.00 38.25           C  
ATOM    803  CG  GLU L 105      41.562  10.609  40.941  1.00 47.30           C  
ATOM    804  CD  GLU L 105      42.800  10.229  40.147  1.00 52.85           C  
ATOM    805  OE1 GLU L 105      43.910  10.699  40.510  1.00 55.61           O  
ATOM    806  OE2 GLU L 105      42.650   9.450  39.168  1.00 54.96           O1-
ATOM    807  C   GLU L 105      41.362  11.091  44.728  1.00 33.00           C  
ATOM    808  O   GLU L 105      41.774  12.134  45.234  1.00 32.78           O  
ATOM    809  N   ILE L 106      41.402   9.919  45.389  1.00 32.15           N  
ATOM    810  CA  ILE L 106      41.845   9.946  46.750  1.00 31.94           C  
ATOM    811  CB  ILE L 106      40.913   9.237  47.689  1.00 31.32           C  
ATOM    812  CG1 ILE L 106      39.550   9.947  47.659  1.00 31.63           C  
ATOM    813  CG2 ILE L 106      41.552   9.210  49.086  1.00 28.11           C  
ATOM    814  CD1 ILE L 106      38.429   9.165  48.329  1.00 31.12           C  
ATOM    815  C   ILE L 106      43.205   9.350  46.863  1.00 31.88           C  
ATOM    816  O   ILE L 106      43.509   8.316  46.269  1.00 30.61           O  
ATOM    817  N   LYS L 107      44.088  10.043  47.610  1.00 32.74           N  
ATOM    818  CA  LYS L 107      45.389   9.496  47.827  1.00 35.38           C  
ATOM    819  CB  LYS L 107      46.360  10.413  48.593  1.00 35.73           C  
ATOM    820  CG  LYS L 107      46.893  11.614  47.813  1.00 37.84           C  
ATOM    821  CD  LYS L 107      47.819  12.478  48.673  1.00 42.66           C  
ATOM    822  CE  LYS L 107      48.644  13.510  47.903  1.00 47.39           C  
ATOM    823  NZ  LYS L 107      49.652  14.109  48.807  1.00 50.80           N1+
ATOM    824  C   LYS L 107      45.135   8.305  48.739  1.00 36.76           C  
ATOM    825  O   LYS L 107      45.021   8.531  49.974  1.00 38.88           O  
ATOM    826  OXT LYS L 107      45.031   7.164  48.219  1.00  0.00           O1-
TER     827      LYS L 107 
ATOM    828  N   GLU H 108       8.485   5.745  44.894  1.00 57.26           N1+
ATOM    829  CA  GLU H 108       9.004   7.117  45.088  1.00 55.43           C  
ATOM    830  CB  GLU H 108      10.402   7.095  45.737  1.00 58.61           C  
ATOM    831  CG  GLU H 108      11.467   6.369  44.907  0.80 62.64           C  
ATOM    832  CD  GLU H 108      12.809   6.511  45.617  0.80 66.09           C  
ATOM    833  OE1 GLU H 108      12.830   6.359  46.866  0.80 66.46           O  
ATOM    834  OE2 GLU H 108      13.826   6.777  44.923  0.80 69.06           O1-
ATOM    835  C   GLU H 108       9.119   7.816  43.780  1.00 51.12           C  
ATOM    836  O   GLU H 108       8.718   7.291  42.743  1.00 50.27           O  
ATOM    837  N   VAL H 109       9.673   9.041  43.806  1.00 46.27           N  
ATOM    838  CA  VAL H 109       9.816   9.774  42.588  1.00 42.80           C  
ATOM    839  CB  VAL H 109      10.252  11.194  42.810  1.00 40.10           C  
ATOM    840  CG1 VAL H 109      10.485  11.872  41.449  1.00 41.15           C  
ATOM    841  CG2 VAL H 109       9.201  11.891  43.691  1.00 38.26           C  
ATOM    842  C   VAL H 109      10.875   9.086  41.797  1.00 39.81           C  
ATOM    843  O   VAL H 109      11.983   8.859  42.283  1.00 40.42           O  
ATOM    844  N   GLN H 110      10.547   8.727  40.543  1.00 38.08           N  
ATOM    845  CA  GLN H 110      11.504   8.047  39.730  1.00 37.36           C  
ATOM    846  CB  GLN H 110      11.385   6.523  39.851  1.00 39.67           C  
ATOM    847  CG  GLN H 110      12.421   5.759  39.040  1.00 44.13           C  
ATOM    848  CD  GLN H 110      12.152   4.281  39.252  1.00 48.64           C  
ATOM    849  OE1 GLN H 110      11.382   3.668  38.516  1.00 50.24           O  
ATOM    850  NE2 GLN H 110      12.790   3.696  40.299  1.00 47.92           N  
ATOM    851  C   GLN H 110      11.237   8.402  38.300  1.00 33.77           C  
ATOM    852  O   GLN H 110      10.103   8.679  37.914  1.00 32.22           O  
ATOM    853  N   LEU H 111      12.307   8.433  37.484  1.00 31.23           N  
ATOM    854  CA  LEU H 111      12.192   8.697  36.079  1.00 29.16           C  
ATOM    855  CB  LEU H 111      12.825  10.034  35.652  1.00 27.54           C  
ATOM    856  CG  LEU H 111      12.010  11.266  36.090  1.00 27.58           C  
ATOM    857  CD1 LEU H 111      12.674  12.576  35.648  1.00 26.71           C  
ATOM    858  CD2 LEU H 111      10.563  11.173  35.583  1.00 28.86           C  
ATOM    859  C   LEU H 111      12.924   7.597  35.378  1.00 27.74           C  
ATOM    860  O   LEU H 111      14.064   7.292  35.724  1.00 31.66           O  
ATOM    861  N   VAL H 112      12.285   6.952  34.382  1.00 27.75           N  
ATOM    862  CA  VAL H 112      12.938   5.880  33.684  1.00 28.18           C  
ATOM    863  CB  VAL H 112      12.227   4.568  33.807  1.00 28.34           C  
ATOM    864  CG1 VAL H 112      12.423   4.031  35.230  1.00 26.72           C  
ATOM    865  CG2 VAL H 112      10.748   4.816  33.479  1.00 28.77           C  
ATOM    866  C   VAL H 112      12.996   6.214  32.228  1.00 28.47           C  
ATOM    867  O   VAL H 112      12.006   6.639  31.638  1.00 31.25           O  
ATOM    868  N   GLU H 113      14.174   6.012  31.606  1.00 28.55           N  
ATOM    869  CA  GLU H 113      14.313   6.325  30.212  1.00 28.36           C  
ATOM    870  CB  GLU H 113      15.605   7.081  29.840  1.00 30.63           C  
ATOM    871  CG  GLU H 113      15.708   8.509  30.375  1.00 31.08           C  
ATOM    872  CD  GLU H 113      16.438   8.469  31.706  1.00 30.97           C  
ATOM    873  OE1 GLU H 113      15.843   7.964  32.693  1.00 36.38           O  
ATOM    874  OE2 GLU H 113      17.605   8.939  31.751  1.00 31.62           O1-
ATOM    875  C   GLU H 113      14.377   5.042  29.450  1.00 29.08           C  
ATOM    876  O   GLU H 113      14.682   3.989  30.009  1.00 30.79           O  
ATOM    877  N   SER H 114      14.052   5.102  28.140  1.00 29.31           N  
ATOM    878  CA  SER H 114      14.128   3.929  27.319  1.00 27.93           C  
ATOM    879  CB  SER H 114      12.916   2.992  27.493  1.00 30.22           C  
ATOM    880  OG  SER H 114      11.716   3.664  27.150  1.00 38.84           O  
ATOM    881  C   SER H 114      14.185   4.338  25.876  1.00 26.44           C  
ATOM    882  O   SER H 114      13.944   5.496  25.534  1.00 25.89           O  
ATOM    883  N   GLY H 115      14.527   3.377  24.988  1.00 26.21           N  
ATOM    884  CA  GLY H 115      14.481   3.629  23.573  1.00 25.93           C  
ATOM    885  C   GLY H 115      15.819   3.932  22.958  1.00 26.95           C  
ATOM    886  O   GLY H 115      15.874   4.246  21.771  1.00 29.45           O  
ATOM    887  N   GLY H 116      16.936   3.858  23.709  1.00 28.85           N  
ATOM    888  CA  GLY H 116      18.207   4.153  23.099  1.00 28.32           C  
ATOM    889  C   GLY H 116      18.683   2.945  22.352  1.00 30.63           C  
ATOM    890  O   GLY H 116      18.122   1.860  22.482  1.00 32.71           O  
ATOM    891  N   GLY H 117      19.756   3.103  21.545  1.00 29.60           N  
ATOM    892  CA  GLY H 117      20.252   1.973  20.811  1.00 27.16           C  
ATOM    893  C   GLY H 117      21.178   2.455  19.738  1.00 27.26           C  
ATOM    894  O   GLY H 117      21.621   3.602  19.742  1.00 29.16           O  
ATOM    895  N   LEU H 118      21.497   1.558  18.782  1.00 27.74           N  
ATOM    896  CA  LEU H 118      22.393   1.874  17.706  1.00 27.55           C  
ATOM    897  CB  LEU H 118      23.170   0.627  17.227  1.00 25.94           C  
ATOM    898  CG  LEU H 118      24.278   0.860  16.178  1.00 25.73           C  
ATOM    899  CD1 LEU H 118      23.720   1.390  14.850  1.00 26.28           C  
ATOM    900  CD2 LEU H 118      25.421   1.717  16.740  1.00 25.02           C  
ATOM    901  C   LEU H 118      21.543   2.375  16.577  1.00 28.75           C  
ATOM    902  O   LEU H 118      20.517   1.779  16.250  1.00 30.12           O  
ATOM    903  N   VAL H 119      21.932   3.522  15.975  1.00 28.38           N  
ATOM    904  CA  VAL H 119      21.192   4.064  14.871  1.00 29.81           C  
ATOM    905  CB  VAL H 119      20.385   5.274  15.231  1.00 31.20           C  
ATOM    906  CG1 VAL H 119      19.649   5.776  13.980  1.00 31.25           C  
ATOM    907  CG2 VAL H 119      19.434   4.898  16.367  1.00 32.26           C  
ATOM    908  C   VAL H 119      22.189   4.522  13.860  1.00 30.66           C  
ATOM    909  O   VAL H 119      23.293   4.934  14.209  1.00 32.56           O  
ATOM    910  N   GLN H 120      21.827   4.458  12.568  1.00 31.15           N  
ATOM    911  CA  GLN H 120      22.735   4.904  11.553  1.00 30.66           C  
ATOM    912  CB  GLN H 120      22.481   4.272  10.178  1.00 31.80           C  
ATOM    913  CG  GLN H 120      22.790   2.777  10.149  1.00 34.97           C  
ATOM    914  CD  GLN H 120      22.547   2.294   8.733  1.00 37.37           C  
ATOM    915  OE1 GLN H 120      22.872   2.988   7.771  1.00 40.25           O  
ATOM    916  NE2 GLN H 120      21.958   1.077   8.597  1.00 39.21           N  
ATOM    917  C   GLN H 120      22.582   6.384  11.441  1.00 28.23           C  
ATOM    918  O   GLN H 120      21.553   6.936  11.822  1.00 28.91           O  
ATOM    919  N   PRO H 121      23.580   7.058  10.938  1.00 27.03           N  
ATOM    920  CA  PRO H 121      23.463   8.481  10.844  1.00 28.47           C  
ATOM    921  CD  PRO H 121      24.957   6.651  11.167  1.00 26.57           C  
ATOM    922  CB  PRO H 121      24.861   9.003  10.539  1.00 27.02           C  
ATOM    923  CG  PRO H 121      25.770   7.960  11.215  1.00 26.94           C  
ATOM    924  C   PRO H 121      22.399   8.884   9.884  1.00 28.54           C  
ATOM    925  O   PRO H 121      22.205   8.205   8.878  1.00 28.78           O  
ATOM    926  N   GLY H 122      21.689   9.986  10.198  1.00 28.93           N  
ATOM    927  CA  GLY H 122      20.634  10.469   9.363  1.00 28.39           C  
ATOM    928  C   GLY H 122      19.368   9.775   9.764  1.00 29.55           C  
ATOM    929  O   GLY H 122      18.306  10.050   9.207  1.00 32.39           O  
ATOM    930  N   GLY H 123      19.446   8.866  10.756  1.00 28.52           N  
ATOM    931  CA  GLY H 123      18.293   8.111  11.168  1.00 27.22           C  
ATOM    932  C   GLY H 123      17.549   8.862  12.227  1.00 26.85           C  
ATOM    933  O   GLY H 123      17.887   9.997  12.559  1.00 26.37           O  
ATOM    934  N   SER H 124      16.493   8.232  12.785  1.00 28.59           N  
ATOM    935  CA  SER H 124      15.735   8.892  13.809  1.00 28.53           C  
ATOM    936  CB  SER H 124      14.362   9.412  13.336  1.00 30.17           C  
ATOM    937  OG  SER H 124      13.512   8.337  12.974  1.00 32.67           O  
ATOM    938  C   SER H 124      15.509   7.937  14.943  1.00 28.43           C  
ATOM    939  O   SER H 124      15.510   6.720  14.762  1.00 29.64           O  
ATOM    940  N   LEU H 125      15.364   8.482  16.169  1.00 28.99           N  
ATOM    941  CA  LEU H 125      15.091   7.682  17.332  1.00 27.96           C  
ATOM    942  CB  LEU H 125      16.293   7.360  18.234  1.00 30.31           C  
ATOM    943  CG  LEU H 125      17.167   6.184  17.795  1.00 31.47           C  
ATOM    944  CD1 LEU H 125      18.226   5.884  18.868  1.00 31.62           C  
ATOM    945  CD2 LEU H 125      16.303   4.957  17.463  1.00 31.62           C  
ATOM    946  C   LEU H 125      14.170   8.426  18.231  1.00 25.98           C  
ATOM    947  O   LEU H 125      14.125   9.655  18.227  1.00 26.85           O  
ATOM    948  N   ARG H 126      13.394   7.675  19.032  1.00 25.18           N  
ATOM    949  CA  ARG H 126      12.554   8.318  19.990  1.00 24.88           C  
ATOM    950  CB  ARG H 126      11.048   8.105  19.772  1.00 24.74           C  
ATOM    951  CG  ARG H 126      10.217   8.730  20.893  1.00 27.25           C  
ATOM    952  CD  ARG H 126       8.703   8.560  20.750  1.00 31.87           C  
ATOM    953  NE  ARG H 126       8.194   9.659  19.887  1.00 39.24           N  
ATOM    954  CZ  ARG H 126       7.007  10.264  20.188  1.00 42.81           C  
ATOM    955  NH1 ARG H 126       6.298   9.876  21.288  1.00 43.01           N1+
ATOM    956  NH2 ARG H 126       6.531  11.260  19.387  1.00 41.94           N  
ATOM    957  C   ARG H 126      12.892   7.763  21.335  1.00 24.19           C  
ATOM    958  O   ARG H 126      12.871   6.551  21.552  1.00 23.42           O  
ATOM    959  N   LEU H 127      13.226   8.658  22.280  1.00 25.84           N  
ATOM    960  CA  LEU H 127      13.525   8.227  23.612  1.00 26.32           C  
ATOM    961  CB  LEU H 127      14.769   8.912  24.199  1.00 26.08           C  
ATOM    962  CG  LEU H 127      16.032   8.616  23.366  1.00 25.28           C  
ATOM    963  CD1 LEU H 127      17.275   9.304  23.937  1.00 23.95           C  
ATOM    964  CD2 LEU H 127      16.244   7.108  23.180  1.00 25.22           C  
ATOM    965  C   LEU H 127      12.339   8.597  24.445  1.00 26.36           C  
ATOM    966  O   LEU H 127      11.631   9.555  24.135  1.00 25.26           O  
ATOM    967  N   SER H 128      12.077   7.814  25.512  1.00 27.05           N  
ATOM    968  CA  SER H 128      10.944   8.060  26.361  1.00 25.58           C  
ATOM    969  CB  SER H 128       9.958   6.880  26.420  1.00 24.30           C  
ATOM    970  OG  SER H 128       9.340   6.681  25.159  1.00 31.92           O  
ATOM    971  C   SER H 128      11.424   8.251  27.769  1.00 24.34           C  
ATOM    972  O   SER H 128      12.466   7.729  28.163  1.00 25.37           O  
ATOM    973  N   CYS H 129      10.673   9.039  28.568  1.00 24.00           N  
ATOM    974  CA  CYS H 129      11.004   9.246  29.953  1.00 23.42           C  
ATOM    975  CB  CYS H 129      11.574  10.658  30.223  1.00 25.39           C  
ATOM    976  SG  CYS H 129      11.984  10.983  31.966  1.00 27.45           S  
ATOM    977  C   CYS H 129       9.721   9.102  30.716  1.00 23.98           C  
ATOM    978  O   CYS H 129       8.846   9.960  30.630  1.00 25.82           O  
ATOM    979  N   ALA H 130       9.576   8.015  31.502  1.00 24.20           N  
ATOM    980  CA  ALA H 130       8.332   7.818  32.192  1.00 24.42           C  
ATOM    981  CB  ALA H 130       7.861   6.355  32.202  1.00 23.33           C  
ATOM    982  C   ALA H 130       8.497   8.247  33.612  1.00 24.66           C  
ATOM    983  O   ALA H 130       9.379   7.769  34.324  1.00 27.04           O  
ATOM    984  N   ALA H 131       7.608   9.153  34.066  1.00 24.80           N  
ATOM    985  CA  ALA H 131       7.697   9.685  35.393  1.00 26.20           C  
ATOM    986  CB  ALA H 131       7.293  11.169  35.493  1.00 24.99           C  
ATOM    987  C   ALA H 131       6.796   8.919  36.301  1.00 28.15           C  
ATOM    988  O   ALA H 131       5.709   8.490  35.918  1.00 32.27           O  
ATOM    989  N   SER H 132       7.269   8.715  37.547  1.00 31.34           N  
ATOM    990  CA  SER H 132       6.504   8.025  38.539  1.00 32.41           C  
ATOM    991  CB  SER H 132       7.032   6.609  38.827  1.00 32.08           C  
ATOM    992  OG  SER H 132       6.970   5.809  37.654  1.00 37.48           O  
ATOM    993  C   SER H 132       6.651   8.792  39.818  1.00 33.72           C  
ATOM    994  O   SER H 132       7.692   9.390  40.087  1.00 34.76           O  
ATOM    995  N   GLY H 133       5.584   8.784  40.640  1.00 35.03           N  
ATOM    996  CA  GLY H 133       5.631   9.380  41.941  1.00 33.89           C  
ATOM    997  C   GLY H 133       5.174  10.799  41.874  1.00 34.24           C  
ATOM    998  O   GLY H 133       4.823  11.384  42.896  1.00 35.14           O  
ATOM    999  N   PHE H 134       5.162  11.401  40.671  1.00 33.71           N  
ATOM   1000  CA  PHE H 134       4.734  12.767  40.584  1.00 33.04           C  
ATOM   1001  CB  PHE H 134       5.874  13.790  40.787  1.00 30.16           C  
ATOM   1002  CG  PHE H 134       6.891  13.682  39.700  1.00 29.09           C  
ATOM   1003  CD1 PHE H 134       7.803  12.652  39.669  1.00 27.96           C  
ATOM   1004  CD2 PHE H 134       6.960  14.638  38.716  1.00 29.37           C  
ATOM   1005  CE1 PHE H 134       8.742  12.572  38.665  1.00 28.90           C  
ATOM   1006  CE2 PHE H 134       7.897  14.561  37.713  1.00 28.31           C  
ATOM   1007  CZ  PHE H 134       8.794  13.525  37.679  1.00 28.10           C  
ATOM   1008  C   PHE H 134       4.116  12.972  39.237  1.00 33.89           C  
ATOM   1009  O   PHE H 134       4.215  12.115  38.361  1.00 34.98           O  
ATOM   1010  N   ASN H 135       3.436  14.121  39.047  1.00 37.12           N  
ATOM   1011  CA  ASN H 135       2.778  14.371  37.796  1.00 37.66           C  
ATOM   1012  CB  ASN H 135       1.412  15.058  37.964  1.00 40.40           C  
ATOM   1013  CG  ASN H 135       0.606  14.931  36.677  1.00 44.59           C  
ATOM   1014  OD1 ASN H 135       0.999  14.243  35.737  1.00 48.10           O  
ATOM   1015  ND2 ASN H 135      -0.564  15.621  36.631  1.00 44.49           N  
ATOM   1016  C   ASN H 135       3.653  15.282  36.992  1.00 36.53           C  
ATOM   1017  O   ASN H 135       4.148  16.293  37.481  1.00 35.85           O  
ATOM   1018  N   ILE H 136       3.839  14.929  35.709  1.00 35.09           N  
ATOM   1019  CA  ILE H 136       4.687  15.603  34.762  1.00 33.76           C  
ATOM   1020  CB  ILE H 136       4.734  14.865  33.455  1.00 33.98           C  
ATOM   1021  CG1 ILE H 136       5.878  15.369  32.567  1.00 33.58           C  
ATOM   1022  CG2 ILE H 136       3.347  14.955  32.808  1.00 32.90           C  
ATOM   1023  CD1 ILE H 136       6.141  14.464  31.364  1.00 33.63           C  
ATOM   1024  C   ILE H 136       4.193  17.004  34.526  1.00 33.98           C  
ATOM   1025  O   ILE H 136       4.978  17.920  34.278  1.00 34.10           O  
ATOM   1026  N   LYS H 137       2.864  17.194  34.591  1.00 34.81           N  
ATOM   1027  CA  LYS H 137       2.174  18.422  34.309  1.00 35.21           C  
ATOM   1028  CB  LYS H 137       0.699  18.257  34.707  1.00 35.84           C  
ATOM   1029  CG  LYS H 137      -0.294  19.232  34.092  1.00 37.59           C  
ATOM   1030  CD  LYS H 137      -1.731  18.870  34.478  1.00 40.77           C  
ATOM   1031  CE  LYS H 137      -2.800  19.412  33.533  1.00 43.12           C  
ATOM   1032  NZ  LYS H 137      -3.164  18.372  32.547  1.00 43.52           N1+
ATOM   1033  C   LYS H 137       2.732  19.511  35.177  1.00 34.73           C  
ATOM   1034  O   LYS H 137       2.961  20.635  34.727  1.00 34.32           O  
ATOM   1035  N   ASP H 138       2.986  19.177  36.451  1.00 33.16           N  
ATOM   1036  CA  ASP H 138       3.402  20.093  37.477  1.00 35.86           C  
ATOM   1037  CB  ASP H 138       3.573  19.387  38.833  1.00 39.25           C  
ATOM   1038  CG  ASP H 138       2.240  18.791  39.256  1.00 42.19           C  
ATOM   1039  OD1 ASP H 138       1.182  19.299  38.796  1.00 42.47           O  
ATOM   1040  OD2 ASP H 138       2.267  17.808  40.044  1.00 43.23           O1-
ATOM   1041  C   ASP H 138       4.741  20.706  37.182  1.00 35.84           C  
ATOM   1042  O   ASP H 138       4.959  21.881  37.478  1.00 36.30           O  
ATOM   1043  N   THR H 139       5.682  19.941  36.597  1.00 33.59           N  
ATOM   1044  CA  THR H 139       7.026  20.444  36.522  1.00 31.48           C  
ATOM   1045  CB  THR H 139       7.999  19.571  37.261  1.00 32.72           C  
ATOM   1046  OG1 THR H 139       7.903  18.233  36.789  1.00 33.61           O  
ATOM   1047  CG2 THR H 139       7.698  19.622  38.765  1.00 32.97           C  
ATOM   1048  C   THR H 139       7.529  20.553  35.122  1.00 28.94           C  
ATOM   1049  O   THR H 139       6.828  20.301  34.145  1.00 29.79           O  
ATOM   1050  N   TYR H 140       8.783  21.032  35.025  1.00 27.21           N  
ATOM   1051  CA  TYR H 140       9.517  21.065  33.787  1.00 25.00           C  
ATOM   1052  CB  TYR H 140      10.538  22.221  33.677  1.00 25.25           C  
ATOM   1053  CG  TYR H 140       9.860  23.537  33.460  1.00 24.45           C  
ATOM   1054  CD1 TYR H 140       9.257  24.222  34.491  1.00 27.03           C  
ATOM   1055  CD2 TYR H 140       9.855  24.106  32.205  1.00 25.95           C  
ATOM   1056  CE1 TYR H 140       8.648  25.437  34.262  1.00 28.32           C  
ATOM   1057  CE2 TYR H 140       9.250  25.320  31.966  1.00 27.06           C  
ATOM   1058  CZ  TYR H 140       8.641  25.988  33.000  1.00 30.99           C  
ATOM   1059  OH  TYR H 140       8.017  27.230  32.766  1.00 34.51           O  
ATOM   1060  C   TYR H 140      10.322  19.799  33.698  1.00 24.72           C  
ATOM   1061  O   TYR H 140      10.855  19.324  34.699  1.00 24.57           O  
ATOM   1062  N   ILE H 141      10.397  19.200  32.487  1.00 24.14           N  
ATOM   1063  CA  ILE H 141      11.182  18.013  32.278  1.00 22.04           C  
ATOM   1064  CB  ILE H 141      10.423  16.893  31.620  1.00 21.52           C  
ATOM   1065  CG1 ILE H 141       9.241  16.470  32.507  1.00 20.93           C  
ATOM   1066  CG2 ILE H 141      11.404  15.743  31.323  1.00 20.95           C  
ATOM   1067  CD1 ILE H 141       9.669  16.026  33.903  1.00 21.51           C  
ATOM   1068  C   ILE H 141      12.290  18.403  31.351  1.00 20.87           C  
ATOM   1069  O   ILE H 141      12.073  19.147  30.396  1.00 21.09           O  
ATOM   1070  N   HIS H 142      13.522  17.920  31.626  1.00 20.20           N  
ATOM   1071  CA  HIS H 142      14.659  18.307  30.840  1.00 18.71           C  
ATOM   1072  ND1 HIS H 142      15.449  21.546  31.699  1.00 17.61           N  
ATOM   1073  CG  HIS H 142      15.304  20.309  32.283  1.00 17.29           C  
ATOM   1074  CB  HIS H 142      15.747  19.024  31.655  1.00 18.84           C  
ATOM   1075  NE2 HIS H 142      14.488  21.889  33.671  1.00 19.17           N  
ATOM   1076  CD2 HIS H 142      14.715  20.538  33.488  1.00 19.53           C  
ATOM   1077  CE1 HIS H 142      14.946  22.455  32.570  1.00 20.75           C  
ATOM   1078  C   HIS H 142      15.340  17.084  30.318  1.00 18.86           C  
ATOM   1079  O   HIS H 142      15.277  16.012  30.916  1.00 19.68           O  
ATOM   1080  N   TRP H 143      16.004  17.228  29.155  1.00 20.10           N  
ATOM   1081  CA  TRP H 143      16.811  16.165  28.642  1.00 21.02           C  
ATOM   1082  CB  TRP H 143      16.472  15.757  27.206  1.00 19.63           C  
ATOM   1083  CG  TRP H 143      15.166  15.015  27.086  1.00 20.32           C  
ATOM   1084  CD2 TRP H 143      15.048  13.592  27.231  1.00 18.31           C  
ATOM   1085  CD1 TRP H 143      13.914  15.489  26.831  1.00 19.63           C  
ATOM   1086  NE1 TRP H 143      13.020  14.446  26.797  1.00 18.27           N  
ATOM   1087  CE2 TRP H 143      13.706  13.273  27.042  1.00 18.08           C  
ATOM   1088  CE3 TRP H 143      15.982  12.629  27.494  1.00 18.22           C  
ATOM   1089  CZ2 TRP H 143      13.271  11.980  27.116  1.00 18.74           C  
ATOM   1090  CZ3 TRP H 143      15.541  11.327  27.571  1.00 18.74           C  
ATOM   1091  CH2 TRP H 143      14.211  11.009  27.383  1.00 19.18           C  
ATOM   1092  C   TRP H 143      18.206  16.690  28.646  1.00 21.53           C  
ATOM   1093  O   TRP H 143      18.473  17.771  28.123  1.00 20.51           O  
ATOM   1094  N   VAL H 144      19.123  15.932  29.273  1.00 22.72           N  
ATOM   1095  CA  VAL H 144      20.509  16.290  29.368  1.00 21.48           C  
ATOM   1096  CB  VAL H 144      20.957  16.492  30.787  1.00 20.27           C  
ATOM   1097  CG1 VAL H 144      22.473  16.748  30.795  1.00 18.44           C  
ATOM   1098  CG2 VAL H 144      20.120  17.618  31.418  1.00 19.04           C  
ATOM   1099  C   VAL H 144      21.278  15.122  28.837  1.00 20.86           C  
ATOM   1100  O   VAL H 144      20.927  13.973  29.102  1.00 22.07           O  
ATOM   1101  N   ARG H 145      22.358  15.377  28.069  1.00 19.61           N  
ATOM   1102  CA  ARG H 145      23.102  14.275  27.521  1.00 22.61           C  
ATOM   1103  CB  ARG H 145      23.022  14.174  25.990  1.00 22.05           C  
ATOM   1104  CG  ARG H 145      23.570  15.403  25.263  1.00 21.23           C  
ATOM   1105  CD  ARG H 145      23.444  15.303  23.743  1.00 20.78           C  
ATOM   1106  NE  ARG H 145      24.040  16.527  23.142  1.00 24.88           N  
ATOM   1107  CZ  ARG H 145      23.651  16.909  21.889  1.00 25.50           C  
ATOM   1108  NH1 ARG H 145      22.664  16.217  21.251  1.00 27.93           N1+
ATOM   1109  NH2 ARG H 145      24.247  17.971  21.272  1.00 26.65           N  
ATOM   1110  C   ARG H 145      24.548  14.409  27.886  1.00 24.07           C  
ATOM   1111  O   ARG H 145      25.015  15.478  28.275  1.00 24.04           O  
ATOM   1112  N   GLN H 146      25.293  13.286  27.805  1.00 24.86           N  
ATOM   1113  CA  GLN H 146      26.691  13.305  28.122  1.00 25.13           C  
ATOM   1114  CB  GLN H 146      26.973  12.756  29.533  1.00 24.64           C  
ATOM   1115  CG  GLN H 146      28.437  12.792  29.980  1.00 26.79           C  
ATOM   1116  CD  GLN H 146      28.472  12.209  31.390  1.00 28.28           C  
ATOM   1117  OE1 GLN H 146      27.511  11.577  31.824  1.00 30.71           O  
ATOM   1118  NE2 GLN H 146      29.593  12.421  32.130  1.00 30.04           N  
ATOM   1119  C   GLN H 146      27.387  12.401  27.149  1.00 25.23           C  
ATOM   1120  O   GLN H 146      27.158  11.193  27.143  1.00 22.95           O  
ATOM   1121  N   SER H 147      28.281  12.965  26.315  1.00 26.71           N  
ATOM   1122  CA  SER H 147      29.000  12.176  25.354  1.00 31.32           C  
ATOM   1123  CB  SER H 147      29.651  13.019  24.251  1.00 28.88           C  
ATOM   1124  OG  SER H 147      30.529  13.957  24.838  1.00  0.00           O  
ATOM   1125  C   SER H 147      30.071  11.439  26.087  1.00 36.06           C  
ATOM   1126  O   SER H 147      30.387  11.770  27.228  1.00 36.13           O  
ATOM   1127  N   PRO H 148      30.639  10.432  25.480  1.00 41.40           N  
ATOM   1128  CA  PRO H 148      31.616   9.671  26.195  1.00 43.62           C  
ATOM   1129  CD  PRO H 148      29.924   9.619  24.508  1.00 43.02           C  
ATOM   1130  CB  PRO H 148      31.856   8.411  25.370  1.00 46.03           C  
ATOM   1131  CG  PRO H 148      30.506   8.201  24.653  1.00 45.87           C  
ATOM   1132  C   PRO H 148      32.835  10.466  26.530  1.00 45.49           C  
ATOM   1133  O   PRO H 148      33.468  11.017  25.630  1.00 45.86           O  
ATOM   1134  N   GLY H 149      33.187  10.514  27.829  1.00 45.78           N  
ATOM   1135  CA  GLY H 149      34.380  11.166  28.277  1.00 46.77           C  
ATOM   1136  C   GLY H 149      34.171  12.647  28.393  1.00 47.16           C  
ATOM   1137  O   GLY H 149      35.081  13.366  28.804  1.00 48.95           O  
ATOM   1138  N   LYS H 150      32.970  13.156  28.064  1.00 46.90           N  
ATOM   1139  CA  LYS H 150      32.793  14.581  28.125  1.00 44.13           C  
ATOM   1140  CB  LYS H 150      32.260  15.213  26.829  1.00 47.16           C  
ATOM   1141  CG  LYS H 150      33.288  15.201  25.696  1.00 51.12           C  
ATOM   1142  CD  LYS H 150      32.709  15.592  24.335  1.00 55.95           C  
ATOM   1143  CE  LYS H 150      33.689  15.479  23.171  1.00 57.87           C  
ATOM   1144  NZ  LYS H 150      34.634  16.616  23.199  1.00 59.91           N1+
ATOM   1145  C   LYS H 150      31.844  14.921  29.228  1.00 40.03           C  
ATOM   1146  O   LYS H 150      31.432  14.063  30.007  1.00 39.30           O  
ATOM   1147  N   GLY H 151      31.499  16.222  29.325  1.00 36.37           N  
ATOM   1148  CA  GLY H 151      30.664  16.709  30.385  1.00 34.34           C  
ATOM   1149  C   GLY H 151      29.221  16.610  30.006  1.00 32.22           C  
ATOM   1150  O   GLY H 151      28.858  15.984  29.012  1.00 32.03           O  
ATOM   1151  N   LEU H 152      28.367  17.259  30.827  1.00 29.93           N  
ATOM   1152  CA  LEU H 152      26.937  17.249  30.693  1.00 26.49           C  
ATOM   1153  CB  LEU H 152      26.230  17.452  32.046  1.00 24.07           C  
ATOM   1154  CG  LEU H 152      26.505  16.336  33.073  1.00 23.52           C  
ATOM   1155  CD1 LEU H 152      25.824  16.628  34.419  1.00 22.18           C  
ATOM   1156  CD2 LEU H 152      26.107  14.960  32.522  1.00 22.99           C  
ATOM   1157  C   LEU H 152      26.525  18.397  29.819  1.00 27.21           C  
ATOM   1158  O   LEU H 152      26.999  19.519  29.988  1.00 28.61           O  
ATOM   1159  N   GLU H 153      25.622  18.132  28.849  1.00 27.67           N  
ATOM   1160  CA  GLU H 153      25.129  19.156  27.969  1.00 27.42           C  
ATOM   1161  CB  GLU H 153      25.577  18.976  26.507  1.00 30.71           C  
ATOM   1162  CG  GLU H 153      25.141  20.110  25.576  1.00 36.10           C  
ATOM   1163  CD  GLU H 153      25.675  19.792  24.186  1.00 39.86           C  
ATOM   1164  OE1 GLU H 153      26.110  18.630  23.978  1.00 42.88           O  
ATOM   1165  OE2 GLU H 153      25.662  20.702  23.316  1.00 43.11           O1-
ATOM   1166  C   GLU H 153      23.630  19.094  27.994  1.00 25.45           C  
ATOM   1167  O   GLU H 153      23.042  18.018  27.909  1.00 27.49           O  
ATOM   1168  N   TRP H 154      22.970  20.264  28.108  1.00 23.83           N  
ATOM   1169  CA  TRP H 154      21.534  20.311  28.189  1.00 24.24           C  
ATOM   1170  CB  TRP H 154      21.065  21.514  29.022  1.00 22.04           C  
ATOM   1171  CG  TRP H 154      19.575  21.714  29.095  1.00 23.60           C  
ATOM   1172  CD2 TRP H 154      18.866  22.674  28.296  1.00 22.27           C  
ATOM   1173  CD1 TRP H 154      18.647  21.106  29.889  1.00 22.63           C  
ATOM   1174  NE1 TRP H 154      17.402  21.630  29.635  1.00 23.01           N  
ATOM   1175  CE2 TRP H 154      17.522  22.597  28.658  1.00 21.51           C  
ATOM   1176  CE3 TRP H 154      19.300  23.553  27.345  1.00 20.91           C  
ATOM   1177  CZ2 TRP H 154      16.586  23.398  28.069  1.00 22.11           C  
ATOM   1178  CZ3 TRP H 154      18.351  24.355  26.750  1.00 21.04           C  
ATOM   1179  CH2 TRP H 154      17.020  24.280  27.105  1.00 22.56           C  
ATOM   1180  C   TRP H 154      20.976  20.419  26.796  1.00 24.98           C  
ATOM   1181  O   TRP H 154      21.396  21.277  26.023  1.00 27.19           O  
ATOM   1182  N   VAL H 155      20.128  19.447  26.387  1.00 22.05           N  
ATOM   1183  CA  VAL H 155      19.494  19.479  25.092  1.00 21.65           C  
ATOM   1184  CB  VAL H 155      19.323  18.117  24.471  1.00 22.83           C  
ATOM   1185  CG1 VAL H 155      20.710  17.575  24.101  1.00 23.55           C  
ATOM   1186  CG2 VAL H 155      18.574  17.195  25.440  1.00 21.31           C  
ATOM   1187  C   VAL H 155      18.181  20.225  24.989  1.00 20.33           C  
ATOM   1188  O   VAL H 155      18.021  21.057  24.097  1.00 22.09           O  
ATOM   1189  N   ALA H 156      17.198  19.962  25.890  1.00 19.43           N  
ATOM   1190  CA  ALA H 156      15.891  20.547  25.680  1.00 19.00           C  
ATOM   1191  CB  ALA H 156      15.066  19.806  24.613  1.00 18.19           C  
ATOM   1192  C   ALA H 156      15.086  20.517  26.954  1.00 20.80           C  
ATOM   1193  O   ALA H 156      15.399  19.777  27.884  1.00 20.23           O  
ATOM   1194  N   ARG H 157      14.009  21.341  27.008  1.00 21.69           N  
ATOM   1195  CA  ARG H 157      13.155  21.486  28.162  1.00 21.59           C  
ATOM   1196  CB  ARG H 157      13.426  22.821  28.883  1.00 24.10           C  
ATOM   1197  CG  ARG H 157      12.478  23.143  30.038  1.00 27.28           C  
ATOM   1198  CD  ARG H 157      12.165  24.638  30.191  1.00 29.34           C  
ATOM   1199  NE  ARG H 157      13.433  25.380  30.430  1.00 34.42           N  
ATOM   1200  CZ  ARG H 157      13.401  26.693  30.800  1.00 35.63           C  
ATOM   1201  NH1 ARG H 157      12.205  27.327  30.976  1.00 36.76           N1+
ATOM   1202  NH2 ARG H 157      14.566  27.368  31.018  1.00 34.75           N  
ATOM   1203  C   ARG H 157      11.733  21.578  27.687  1.00 20.39           C  
ATOM   1204  O   ARG H 157      11.476  22.069  26.588  1.00 21.07           O  
ATOM   1205  N   ILE H 158      10.768  21.069  28.492  1.00 19.89           N  
ATOM   1206  CA  ILE H 158       9.373  21.195  28.151  1.00 21.38           C  
ATOM   1207  CB  ILE H 158       8.798  19.996  27.451  1.00 20.48           C  
ATOM   1208  CG1 ILE H 158       7.389  20.312  26.923  1.00 19.14           C  
ATOM   1209  CG2 ILE H 158       8.858  18.791  28.408  1.00 17.03           C  
ATOM   1210  CD1 ILE H 158       6.864  19.287  25.919  1.00 18.73           C  
ATOM   1211  C   ILE H 158       8.573  21.406  29.401  1.00 23.59           C  
ATOM   1212  O   ILE H 158       8.904  20.882  30.464  1.00 25.26           O  
ATOM   1213  N   TYR H 159       7.497  22.216  29.306  1.00 23.22           N  
ATOM   1214  CA  TYR H 159       6.607  22.373  30.420  1.00 23.50           C  
ATOM   1215  CB  TYR H 159       6.390  23.848  30.813  1.00 24.17           C  
ATOM   1216  CG  TYR H 159       5.482  23.919  31.994  1.00 24.87           C  
ATOM   1217  CD1 TYR H 159       5.783  23.244  33.156  1.00 27.56           C  
ATOM   1218  CD2 TYR H 159       4.360  24.711  31.961  1.00 26.49           C  
ATOM   1219  CE1 TYR H 159       4.953  23.314  34.251  1.00 29.70           C  
ATOM   1220  CE2 TYR H 159       3.526  24.788  33.053  1.00 28.59           C  
ATOM   1221  CZ  TYR H 159       3.821  24.089  34.199  1.00 29.48           C  
ATOM   1222  OH  TYR H 159       2.962  24.170  35.315  1.00 35.99           O  
ATOM   1223  C   TYR H 159       5.336  21.750  29.933  1.00 23.54           C  
ATOM   1224  O   TYR H 159       4.659  22.276  29.052  1.00 23.84           O  
ATOM   1225  N   PRO H 160       4.980  20.651  30.542  1.00 30.41           N  
ATOM   1226  CA  PRO H 160       3.854  19.897  30.069  1.00 32.25           C  
ATOM   1227  CD  PRO H 160       5.959  19.809  31.208  1.00 30.41           C  
ATOM   1228  CB  PRO H 160       3.908  18.561  30.814  1.00 31.42           C  
ATOM   1229  CG  PRO H 160       5.410  18.377  31.104  1.00 30.50           C  
ATOM   1230  C   PRO H 160       2.521  20.571  30.125  1.00 35.86           C  
ATOM   1231  O   PRO H 160       1.687  20.285  29.267  1.00 38.42           O  
ATOM   1232  N   THR H 161       2.258  21.439  31.115  1.00 38.19           N  
ATOM   1233  CA  THR H 161       0.942  22.004  31.138  1.00 39.51           C  
ATOM   1234  CB  THR H 161       0.734  22.896  32.326  1.00 39.34           C  
ATOM   1235  OG1 THR H 161       0.994  22.175  33.521  1.00 39.70           O  
ATOM   1236  CG2 THR H 161      -0.722  23.394  32.327  1.00 38.19           C  
ATOM   1237  C   THR H 161       0.733  22.835  29.905  1.00 40.97           C  
ATOM   1238  O   THR H 161      -0.163  22.561  29.108  1.00 42.27           O  
ATOM   1239  N   ASN H 162       1.584  23.867  29.717  1.00 41.13           N  
ATOM   1240  CA  ASN H 162       1.487  24.794  28.620  1.00 40.93           C  
ATOM   1241  CB  ASN H 162       2.144  26.153  28.932  1.00 40.53           C  
ATOM   1242  CG  ASN H 162       3.594  25.968  29.347  1.00 42.29           C  
ATOM   1243  OD1 ASN H 162       4.199  24.925  29.106  1.00 44.06           O  
ATOM   1244  ND2 ASN H 162       4.176  27.023  29.980  1.00 43.13           N  
ATOM   1245  C   ASN H 162       1.982  24.219  27.320  1.00 41.06           C  
ATOM   1246  O   ASN H 162       1.468  24.562  26.257  1.00 41.94           O  
ATOM   1247  N   GLY H 163       3.000  23.339  27.354  1.00 40.20           N  
ATOM   1248  CA  GLY H 163       3.512  22.740  26.148  1.00 36.78           C  
ATOM   1249  C   GLY H 163       4.684  23.516  25.616  1.00 35.92           C  
ATOM   1250  O   GLY H 163       5.191  23.221  24.534  1.00 37.05           O  
ATOM   1251  N   TYR H 164       5.154  24.526  26.367  1.00 29.51           N  
ATOM   1252  CA  TYR H 164       6.278  25.330  25.960  1.00 28.59           C  
ATOM   1253  CB  TYR H 164       6.538  26.550  26.859  1.00 31.10           C  
ATOM   1254  CG  TYR H 164       5.540  27.591  26.502  1.00 35.98           C  
ATOM   1255  CD1 TYR H 164       4.237  27.508  26.934  1.00 37.41           C  
ATOM   1256  CD2 TYR H 164       5.922  28.661  25.735  1.00 38.88           C  
ATOM   1257  CE1 TYR H 164       3.327  28.480  26.598  1.00 40.54           C  
ATOM   1258  CE2 TYR H 164       5.015  29.637  25.396  1.00 41.23           C  
ATOM   1259  CZ  TYR H 164       3.713  29.546  25.823  1.00 42.36           C  
ATOM   1260  OH  TYR H 164       2.778  30.545  25.476  1.00 44.74           O  
ATOM   1261  C   TYR H 164       7.531  24.521  25.949  1.00 26.80           C  
ATOM   1262  O   TYR H 164       7.759  23.677  26.815  1.00 26.65           O  
ATOM   1263  N   THR H 165       8.376  24.754  24.926  1.00 25.42           N  
ATOM   1264  CA  THR H 165       9.600  24.021  24.820  1.00 25.76           C  
ATOM   1265  CB  THR H 165       9.516  22.955  23.764  1.00 26.01           C  
ATOM   1266  OG1 THR H 165      10.738  22.239  23.674  1.00 26.60           O  
ATOM   1267  CG2 THR H 165       9.131  23.589  22.422  1.00 23.91           C  
ATOM   1268  C   THR H 165      10.724  24.965  24.509  1.00 26.01           C  
ATOM   1269  O   THR H 165      10.510  26.050  23.971  1.00 26.47           O  
ATOM   1270  N   ARG H 166      11.960  24.583  24.896  1.00 26.13           N  
ATOM   1271  CA  ARG H 166      13.136  25.361  24.602  1.00 27.09           C  
ATOM   1272  CB  ARG H 166      13.588  26.209  25.801  1.00 30.60           C  
ATOM   1273  CG  ARG H 166      12.582  27.318  26.128  1.00 35.55           C  
ATOM   1274  CD  ARG H 166      12.800  27.969  27.491  1.00 47.47           C  
ATOM   1275  NE  ARG H 166      11.886  29.141  27.592  1.00 56.79           N  
ATOM   1276  CZ  ARG H 166      10.598  28.998  28.025  1.00 61.18           C  
ATOM   1277  NH1 ARG H 166      10.084  27.768  28.322  1.00 58.39           N1+
ATOM   1278  NH2 ARG H 166       9.818  30.108  28.158  1.00 63.27           N  
ATOM   1279  C   ARG H 166      14.215  24.385  24.226  1.00 25.11           C  
ATOM   1280  O   ARG H 166      14.244  23.263  24.732  1.00 22.11           O  
ATOM   1281  N   TYR H 167      15.127  24.771  23.306  1.00 24.80           N  
ATOM   1282  CA  TYR H 167      16.122  23.824  22.861  1.00 24.23           C  
ATOM   1283  CB  TYR H 167      15.949  23.310  21.421  1.00 24.30           C  
ATOM   1284  CG  TYR H 167      14.670  22.576  21.270  1.00 24.98           C  
ATOM   1285  CD1 TYR H 167      14.557  21.274  21.688  1.00 24.09           C  
ATOM   1286  CD2 TYR H 167      13.583  23.199  20.707  1.00 25.05           C  
ATOM   1287  CE1 TYR H 167      13.367  20.598  21.543  1.00 24.77           C  
ATOM   1288  CE2 TYR H 167      12.396  22.529  20.559  1.00 25.40           C  
ATOM   1289  CZ  TYR H 167      12.286  21.225  20.976  1.00 25.85           C  
ATOM   1290  OH  TYR H 167      11.060  20.543  20.821  1.00 26.78           O  
ATOM   1291  C   TYR H 167      17.467  24.471  22.796  1.00 25.48           C  
ATOM   1292  O   TYR H 167      17.587  25.688  22.665  1.00 27.58           O  
ATOM   1293  N   ALA H 168      18.522  23.634  22.888  1.00 25.84           N  
ATOM   1294  CA  ALA H 168      19.875  24.063  22.692  1.00 26.88           C  
ATOM   1295  CB  ALA H 168      20.917  23.060  23.216  1.00 23.87           C  
ATOM   1296  C   ALA H 168      20.052  24.183  21.204  1.00 29.80           C  
ATOM   1297  O   ALA H 168      19.359  23.520  20.435  1.00 32.06           O  
ATOM   1298  N   ASP H 169      20.997  25.028  20.760  1.00 32.68           N  
ATOM   1299  CA  ASP H 169      21.199  25.318  19.366  1.00 35.30           C  
ATOM   1300  CB  ASP H 169      22.288  26.375  19.124  1.00 40.24           C  
ATOM   1301  CG  ASP H 169      21.743  27.728  19.551  1.00 46.18           C  
ATOM   1302  OD1 ASP H 169      20.660  28.123  19.043  1.00 52.06           O  
ATOM   1303  OD2 ASP H 169      22.413  28.394  20.384  1.00 48.56           O1-
ATOM   1304  C   ASP H 169      21.612  24.097  18.607  1.00 35.21           C  
ATOM   1305  O   ASP H 169      21.241  23.928  17.448  1.00 38.11           O  
ATOM   1306  N   SER H 170      22.398  23.212  19.234  1.00 34.48           N  
ATOM   1307  CA  SER H 170      22.935  22.076  18.544  1.00 33.28           C  
ATOM   1308  CB  SER H 170      23.731  21.165  19.488  1.00 34.69           C  
ATOM   1309  OG  SER H 170      24.706  21.928  20.179  1.00 38.38           O  
ATOM   1310  C   SER H 170      21.811  21.237  18.013  1.00 32.81           C  
ATOM   1311  O   SER H 170      21.884  20.716  16.900  1.00 34.72           O  
ATOM   1312  N   VAL H 171      20.797  21.013  18.867  1.00 31.02           N  
ATOM   1313  CA  VAL H 171      19.615  20.220  18.638  1.00 30.37           C  
ATOM   1314  CB  VAL H 171      19.058  19.618  19.903  1.00 29.63           C  
ATOM   1315  CG1 VAL H 171      20.029  18.554  20.418  1.00 28.28           C  
ATOM   1316  CG2 VAL H 171      18.828  20.722  20.936  1.00 26.90           C  
ATOM   1317  C   VAL H 171      18.461  20.884  17.917  1.00 31.67           C  
ATOM   1318  O   VAL H 171      17.617  20.191  17.355  1.00 31.36           O  
ATOM   1319  N   LYS H 172      18.392  22.225  17.876  1.00 35.45           N  
ATOM   1320  CA  LYS H 172      17.163  22.938  17.607  1.00 36.22           C  
ATOM   1321  CB  LYS H 172      17.411  24.448  17.445  1.00 39.37           C  
ATOM   1322  CG  LYS H 172      16.136  25.284  17.543  1.00 44.47           C  
ATOM   1323  CD  LYS H 172      16.383  26.780  17.747  1.00 48.31           C  
ATOM   1324  CE  LYS H 172      15.088  27.577  17.910  1.00 52.76           C  
ATOM   1325  NZ  LYS H 172      15.384  28.957  18.352  1.00 52.50           N1+
ATOM   1326  C   LYS H 172      16.325  22.488  16.429  1.00 34.84           C  
ATOM   1327  O   LYS H 172      15.124  22.322  16.569  1.00 36.88           O  
ATOM   1328  N   GLY H 173      16.815  22.325  15.206  1.00 33.80           N  
ATOM   1329  CA  GLY H 173      15.848  21.940  14.202  1.00 31.33           C  
ATOM   1330  C   GLY H 173      15.428  20.496  14.304  1.00 31.40           C  
ATOM   1331  O   GLY H 173      14.271  20.140  14.083  1.00 33.12           O  
ATOM   1332  N   ARG H 174      16.418  19.634  14.579  1.00 29.41           N  
ATOM   1333  CA  ARG H 174      16.376  18.197  14.512  1.00 27.26           C  
ATOM   1334  CB  ARG H 174      17.796  17.634  14.528  1.00 28.30           C  
ATOM   1335  CG  ARG H 174      18.654  18.316  13.461  1.00 29.87           C  
ATOM   1336  CD  ARG H 174      20.129  17.943  13.539  1.00 29.67           C  
ATOM   1337  NE  ARG H 174      20.602  18.322  14.899  1.00 30.86           N  
ATOM   1338  CZ  ARG H 174      21.302  17.413  15.636  1.00 32.98           C  
ATOM   1339  NH1 ARG H 174      21.580  16.189  15.101  1.00 34.12           N1+
ATOM   1340  NH2 ARG H 174      21.715  17.720  16.901  1.00 31.80           N  
ATOM   1341  C   ARG H 174      15.580  17.484  15.571  1.00 27.89           C  
ATOM   1342  O   ARG H 174      14.965  16.458  15.282  1.00 30.62           O  
ATOM   1343  N   PHE H 175      15.600  17.974  16.826  1.00 27.59           N  
ATOM   1344  CA  PHE H 175      14.993  17.279  17.931  1.00 26.59           C  
ATOM   1345  CB  PHE H 175      15.856  17.338  19.204  1.00 26.25           C  
ATOM   1346  CG  PHE H 175      17.060  16.470  19.081  1.00 25.32           C  
ATOM   1347  CD1 PHE H 175      17.906  16.570  18.002  1.00 25.78           C  
ATOM   1348  CD2 PHE H 175      17.375  15.593  20.093  1.00 27.80           C  
ATOM   1349  CE1 PHE H 175      19.021  15.771  17.911  1.00 24.87           C  
ATOM   1350  CE2 PHE H 175      18.489  14.795  20.009  1.00 25.29           C  
ATOM   1351  CZ  PHE H 175      19.314  14.879  18.913  1.00 26.98           C  
ATOM   1352  C   PHE H 175      13.718  17.954  18.320  1.00 26.92           C  
ATOM   1353  O   PHE H 175      13.562  19.162  18.150  1.00 27.36           O  
ATOM   1354  N   THR H 176      12.758  17.156  18.844  1.00 28.45           N  
ATOM   1355  CA  THR H 176      11.538  17.721  19.337  1.00 27.49           C  
ATOM   1356  CB  THR H 176      10.360  17.499  18.433  1.00 28.75           C  
ATOM   1357  OG1 THR H 176      10.615  18.049  17.148  1.00 29.37           O  
ATOM   1358  CG2 THR H 176       9.128  18.177  19.060  1.00 27.75           C  
ATOM   1359  C   THR H 176      11.241  17.040  20.632  1.00 27.64           C  
ATOM   1360  O   THR H 176      11.356  15.820  20.737  1.00 29.19           O  
ATOM   1361  N   ILE H 177      10.860  17.808  21.673  1.00 26.83           N  
ATOM   1362  CA  ILE H 177      10.518  17.134  22.879  1.00 26.78           C  
ATOM   1363  CB  ILE H 177      11.215  17.572  24.135  1.00 25.44           C  
ATOM   1364  CG1 ILE H 177      10.769  18.945  24.620  1.00 24.90           C  
ATOM   1365  CG2 ILE H 177      12.721  17.524  23.870  1.00 23.61           C  
ATOM   1366  CD1 ILE H 177      11.263  19.184  26.043  1.00 24.47           C  
ATOM   1367  C   ILE H 177       9.069  17.384  23.047  1.00 27.97           C  
ATOM   1368  O   ILE H 177       8.568  18.453  22.696  1.00 28.53           O  
ATOM   1369  N   SER H 178       8.352  16.355  23.524  1.00 28.58           N  
ATOM   1370  CA  SER H 178       6.941  16.460  23.711  1.00 28.37           C  
ATOM   1371  CB  SER H 178       6.135  15.813  22.571  1.00 28.08           C  
ATOM   1372  OG  SER H 178       6.406  14.422  22.511  1.00 31.30           O  
ATOM   1373  C   SER H 178       6.618  15.725  24.970  1.00 27.60           C  
ATOM   1374  O   SER H 178       7.482  15.066  25.545  1.00 28.52           O  
ATOM   1375  N   ALA H 179       5.366  15.858  25.455  1.00 27.40           N  
ATOM   1376  CA  ALA H 179       4.978  15.172  26.655  1.00 29.19           C  
ATOM   1377  CB  ALA H 179       5.076  16.045  27.918  1.00 28.98           C  
ATOM   1378  C   ALA H 179       3.544  14.758  26.525  1.00 31.03           C  
ATOM   1379  O   ALA H 179       2.724  15.470  25.947  1.00 33.43           O  
ATOM   1380  N   ASP H 180       3.207  13.567  27.057  1.00 32.36           N  
ATOM   1381  CA  ASP H 180       1.842  13.127  27.041  1.00 33.21           C  
ATOM   1382  CB  ASP H 180       1.644  11.763  26.346  1.00 37.62           C  
ATOM   1383  CG  ASP H 180       0.163  11.556  26.030  1.00 38.51           C  
ATOM   1384  OD1 ASP H 180      -0.690  12.205  26.692  1.00 41.70           O  
ATOM   1385  OD2 ASP H 180      -0.135  10.746  25.111  1.00 39.84           O1-
ATOM   1386  C   ASP H 180       1.458  13.007  28.482  1.00 33.17           C  
ATOM   1387  O   ASP H 180       1.899  12.103  29.191  1.00 33.99           O  
ATOM   1388  N   THR H 181       0.613  13.938  28.949  1.00 34.55           N  
ATOM   1389  CA  THR H 181       0.246  14.028  30.332  1.00 37.50           C  
ATOM   1390  CB  THR H 181      -0.677  15.169  30.610  1.00 38.40           C  
ATOM   1391  OG1 THR H 181      -0.089  16.397  30.212  1.00 41.53           O  
ATOM   1392  CG2 THR H 181      -0.946  15.181  32.119  1.00 37.74           C  
ATOM   1393  C   THR H 181      -0.477  12.793  30.785  1.00 38.02           C  
ATOM   1394  O   THR H 181      -0.284  12.344  31.914  1.00 40.29           O  
ATOM   1395  N   SER H 182      -1.360  12.226  29.941  1.00 38.33           N  
ATOM   1396  CA  SER H 182      -2.118  11.079  30.365  1.00 38.86           C  
ATOM   1397  CB  SER H 182      -3.147  10.608  29.321  1.00 38.80           C  
ATOM   1398  OG  SER H 182      -2.487  10.111  28.167  1.00 42.23           O  
ATOM   1399  C   SER H 182      -1.186   9.936  30.616  1.00 38.70           C  
ATOM   1400  O   SER H 182      -1.361   9.180  31.572  1.00 38.06           O  
ATOM   1401  N   LYS H 183      -0.188   9.777  29.729  1.00 36.45           N  
ATOM   1402  CA  LYS H 183       0.834   8.771  29.786  1.00 34.23           C  
ATOM   1403  CB  LYS H 183       1.707   8.761  28.519  1.00 33.42           C  
ATOM   1404  CG  LYS H 183       0.956   8.427  27.228  1.00 35.18           C  
ATOM   1405  CD  LYS H 183       0.358   7.020  27.194  1.00 39.20           C  
ATOM   1406  CE  LYS H 183      -0.349   6.689  25.879  1.00 39.91           C  
ATOM   1407  NZ  LYS H 183      -1.517   7.577  25.700  1.00 41.78           N1+
ATOM   1408  C   LYS H 183       1.752   9.069  30.939  1.00 32.81           C  
ATOM   1409  O   LYS H 183       2.347   8.166  31.526  1.00 32.87           O  
ATOM   1410  N   ASN H 184       1.900  10.365  31.279  1.00 31.14           N  
ATOM   1411  CA  ASN H 184       2.801  10.810  32.307  1.00 30.05           C  
ATOM   1412  CB  ASN H 184       2.570  10.131  33.670  1.00 30.39           C  
ATOM   1413  CG  ASN H 184       3.169  11.014  34.763  1.00 33.45           C  
ATOM   1414  OD1 ASN H 184       3.311  12.223  34.594  1.00 32.65           O  
ATOM   1415  ND2 ASN H 184       3.520  10.392  35.919  1.00 34.91           N  
ATOM   1416  C   ASN H 184       4.193  10.503  31.848  1.00 29.34           C  
ATOM   1417  O   ASN H 184       5.082  10.218  32.650  1.00 30.56           O  
ATOM   1418  N   THR H 185       4.410  10.571  30.518  1.00 27.17           N  
ATOM   1419  CA  THR H 185       5.705  10.341  29.945  1.00 25.36           C  
ATOM   1420  CB  THR H 185       5.781   9.172  29.011  1.00 24.26           C  
ATOM   1421  OG1 THR H 185       4.742   9.255  28.051  1.00 25.62           O  
ATOM   1422  CG2 THR H 185       5.718   7.861  29.790  1.00 22.63           C  
ATOM   1423  C   THR H 185       6.078  11.521  29.112  1.00 24.22           C  
ATOM   1424  O   THR H 185       5.223  12.288  28.672  1.00 24.19           O  
ATOM   1425  N   ALA H 186       7.399  11.683  28.892  1.00 22.26           N  
ATOM   1426  CA  ALA H 186       7.934  12.726  28.069  1.00 22.75           C  
ATOM   1427  CB  ALA H 186       8.900  13.664  28.811  1.00 20.89           C  
ATOM   1428  C   ALA H 186       8.706  12.032  26.992  1.00 23.20           C  
ATOM   1429  O   ALA H 186       9.162  10.904  27.179  1.00 24.34           O  
ATOM   1430  N   TYR H 187       8.854  12.676  25.817  1.00 22.29           N  
ATOM   1431  CA  TYR H 187       9.513  12.004  24.735  1.00 21.47           C  
ATOM   1432  CB  TYR H 187       8.542  11.588  23.615  1.00 23.51           C  
ATOM   1433  CG  TYR H 187       7.502  10.656  24.152  1.00 24.26           C  
ATOM   1434  CD1 TYR H 187       7.763   9.314  24.314  1.00 22.99           C  
ATOM   1435  CD2 TYR H 187       6.247  11.123  24.480  1.00 24.13           C  
ATOM   1436  CE1 TYR H 187       6.798   8.461  24.798  1.00 26.17           C  
ATOM   1437  CE2 TYR H 187       5.277  10.274  24.964  1.00 25.02           C  
ATOM   1438  CZ  TYR H 187       5.551   8.936  25.125  1.00 26.94           C  
ATOM   1439  OH  TYR H 187       4.562   8.059  25.619  1.00 31.03           O  
ATOM   1440  C   TYR H 187      10.488  12.939  24.102  1.00 22.12           C  
ATOM   1441  O   TYR H 187      10.341  14.159  24.170  1.00 23.44           O  
ATOM   1442  N   LEU H 188      11.545  12.366  23.489  1.00 21.94           N  
ATOM   1443  CA  LEU H 188      12.487  13.151  22.754  1.00 21.05           C  
ATOM   1444  CB  LEU H 188      13.881  13.183  23.406  1.00 21.02           C  
ATOM   1445  CG  LEU H 188      14.919  14.043  22.664  1.00 20.27           C  
ATOM   1446  CD1 LEU H 188      14.535  15.532  22.672  1.00 19.51           C  
ATOM   1447  CD2 LEU H 188      16.329  13.789  23.220  1.00 21.85           C  
ATOM   1448  C   LEU H 188      12.611  12.491  21.420  1.00 22.06           C  
ATOM   1449  O   LEU H 188      13.100  11.367  21.317  1.00 21.68           O  
ATOM   1450  N   GLN H 189      12.148  13.187  20.364  1.00 22.89           N  
ATOM   1451  CA  GLN H 189      12.231  12.680  19.025  1.00 23.57           C  
ATOM   1452  CB  GLN H 189      11.055  13.134  18.137  1.00 23.50           C  
ATOM   1453  CG  GLN H 189      11.169  12.706  16.672  1.00 26.44           C  
ATOM   1454  CD  GLN H 189      10.927  11.207  16.568  1.00 25.62           C  
ATOM   1455  OE1 GLN H 189      10.189  10.629  17.364  1.00 27.99           O  
ATOM   1456  NE2 GLN H 189      11.563  10.559  15.556  1.00 26.39           N  
ATOM   1457  C   GLN H 189      13.488  13.232  18.439  1.00 23.07           C  
ATOM   1458  O   GLN H 189      13.670  14.445  18.354  1.00 22.20           O  
ATOM   1459  N   MET H 190      14.403  12.336  18.020  1.00 24.22           N  
ATOM   1460  CA  MET H 190      15.647  12.804  17.488  1.00 25.58           C  
ATOM   1461  CB  MET H 190      16.865  12.126  18.143  1.00 26.46           C  
ATOM   1462  CG  MET H 190      16.919  12.318  19.663  1.00 28.38           C  
ATOM   1463  SD  MET H 190      18.332  11.538  20.503  1.00 29.48           S  
ATOM   1464  CE  MET H 190      17.946   9.843  19.992  1.00 28.33           C  
ATOM   1465  C   MET H 190      15.665  12.448  16.038  1.00 25.87           C  
ATOM   1466  O   MET H 190      15.438  11.296  15.667  1.00 26.70           O  
ATOM   1467  N   ASN H 191      15.935  13.439  15.168  1.00 24.98           N  
ATOM   1468  CA  ASN H 191      15.961  13.165  13.761  1.00 24.90           C  
ATOM   1469  CB  ASN H 191      14.867  13.904  12.969  1.00 25.24           C  
ATOM   1470  CG  ASN H 191      13.505  13.404  13.440  1.00 26.09           C  
ATOM   1471  OD1 ASN H 191      13.235  12.205  13.449  1.00 28.47           O  
ATOM   1472  ND2 ASN H 191      12.625  14.354  13.850  1.00 26.66           N  
ATOM   1473  C   ASN H 191      17.282  13.648  13.250  1.00 26.00           C  
ATOM   1474  O   ASN H 191      17.974  14.412  13.920  1.00 26.65           O  
ATOM   1475  N   SER H 192      17.676  13.184  12.047  1.00 27.41           N  
ATOM   1476  CA  SER H 192      18.905  13.590  11.418  1.00 28.14           C  
ATOM   1477  CB  SER H 192      18.905  15.042  10.909  1.00 28.78           C  
ATOM   1478  OG  SER H 192      17.947  15.203   9.880  1.00 35.56           O  
ATOM   1479  C   SER H 192      20.036  13.455  12.382  1.00 27.19           C  
ATOM   1480  O   SER H 192      20.811  14.390  12.572  1.00 27.06           O  
ATOM   1481  N   LEU H 193      20.168  12.269  12.999  1.00 26.21           N  
ATOM   1482  CA  LEU H 193      21.194  12.028  13.972  1.00 26.53           C  
ATOM   1483  CB  LEU H 193      21.039  10.683  14.704  1.00 24.66           C  
ATOM   1484  CG  LEU H 193      19.873  10.651  15.704  1.00 25.45           C  
ATOM   1485  CD1 LEU H 193      19.775   9.278  16.385  1.00 23.09           C  
ATOM   1486  CD2 LEU H 193      20.003  11.787  16.733  1.00 25.25           C  
ATOM   1487  C   LEU H 193      22.552  12.034  13.339  1.00 27.93           C  
ATOM   1488  O   LEU H 193      22.765  11.494  12.254  1.00 27.90           O  
ATOM   1489  N   ARG H 194      23.518  12.650  14.051  1.00 29.78           N  
ATOM   1490  CA  ARG H 194      24.877  12.739  13.600  1.00 31.30           C  
ATOM   1491  CB  ARG H 194      25.381  14.191  13.480  1.00 34.08           C  
ATOM   1492  CG  ARG H 194      24.582  15.004  12.454  1.00 38.70           C  
ATOM   1493  CD  ARG H 194      25.031  16.457  12.282  1.00 42.12           C  
ATOM   1494  NE  ARG H 194      24.738  17.197  13.540  1.00 50.32           N  
ATOM   1495  CZ  ARG H 194      24.502  18.541  13.490  1.00 52.97           C  
ATOM   1496  NH1 ARG H 194      24.397  19.166  12.282  1.00 54.12           N1+
ATOM   1497  NH2 ARG H 194      24.378  19.263  14.641  1.00 55.69           N  
ATOM   1498  C   ARG H 194      25.720  12.022  14.611  1.00 30.86           C  
ATOM   1499  O   ARG H 194      25.248  11.661  15.686  1.00 32.56           O  
ATOM   1500  N   ALA H 195      27.005  11.796  14.282  1.00 30.91           N  
ATOM   1501  CA  ALA H 195      27.914  11.064  15.121  1.00 31.01           C  
ATOM   1502  CB  ALA H 195      29.325  10.939  14.516  1.00 31.01           C  
ATOM   1503  C   ALA H 195      28.058  11.771  16.435  1.00 30.09           C  
ATOM   1504  O   ALA H 195      28.229  11.134  17.472  1.00 29.25           O  
ATOM   1505  N   GLU H 196      27.993  13.114  16.417  1.00 31.39           N  
ATOM   1506  CA  GLU H 196      28.189  13.925  17.585  1.00 32.03           C  
ATOM   1507  CB  GLU H 196      28.090  15.436  17.302  1.00 37.85           C  
ATOM   1508  CG  GLU H 196      29.190  15.978  16.386  1.00 46.02           C  
ATOM   1509  CD  GLU H 196      28.748  15.791  14.942  1.00 51.46           C  
ATOM   1510  OE1 GLU H 196      27.637  15.236  14.732  1.00 50.71           O  
ATOM   1511  OE2 GLU H 196      29.509  16.207  14.031  1.00 55.86           O1-
ATOM   1512  C   GLU H 196      27.144  13.607  18.612  1.00 31.55           C  
ATOM   1513  O   GLU H 196      27.373  13.786  19.805  1.00 36.59           O  
ATOM   1514  N   ASP H 197      25.956  13.162  18.172  1.00 29.52           N  
ATOM   1515  CA  ASP H 197      24.832  12.869  19.021  1.00 25.16           C  
ATOM   1516  CB  ASP H 197      23.533  12.658  18.227  1.00 25.06           C  
ATOM   1517  CG  ASP H 197      23.140  14.020  17.664  1.00 26.98           C  
ATOM   1518  OD1 ASP H 197      23.187  15.013  18.440  1.00 27.48           O  
ATOM   1519  OD2 ASP H 197      22.807  14.089  16.452  1.00 26.16           O1-
ATOM   1520  C   ASP H 197      25.080  11.676  19.902  1.00 23.39           C  
ATOM   1521  O   ASP H 197      24.313  11.434  20.832  1.00 22.58           O  
ATOM   1522  N   THR H 198      26.093  10.837  19.611  1.00 22.88           N  
ATOM   1523  CA  THR H 198      26.304   9.711  20.483  1.00 23.22           C  
ATOM   1524  CB  THR H 198      27.469   8.844  20.110  1.00 23.27           C  
ATOM   1525  OG1 THR H 198      28.667   9.602  20.079  1.00 23.85           O  
ATOM   1526  CG2 THR H 198      27.197   8.219  18.742  1.00 22.37           C  
ATOM   1527  C   THR H 198      26.549  10.215  21.863  1.00 24.43           C  
ATOM   1528  O   THR H 198      27.416  11.056  22.094  1.00 27.13           O  
ATOM   1529  N   ALA H 199      25.762   9.699  22.826  1.00 23.37           N  
ATOM   1530  CA  ALA H 199      25.908  10.133  24.180  1.00 21.50           C  
ATOM   1531  CB  ALA H 199      25.553  11.616  24.387  1.00 21.30           C  
ATOM   1532  C   ALA H 199      24.946   9.342  24.998  1.00 19.84           C  
ATOM   1533  O   ALA H 199      24.188   8.527  24.475  1.00 18.36           O  
ATOM   1534  N   ILE H 200      24.986   9.550  26.326  1.00 20.85           N  
ATOM   1535  CA  ILE H 200      24.051   8.926  27.209  1.00 20.45           C  
ATOM   1536  CB  ILE H 200      24.681   8.465  28.486  1.00 19.53           C  
ATOM   1537  CG1 ILE H 200      25.298   9.657  29.228  1.00 16.21           C  
ATOM   1538  CG2 ILE H 200      25.692   7.361  28.140  1.00 18.07           C  
ATOM   1539  CD1 ILE H 200      25.958   9.267  30.546  1.00  0.00           C  
ATOM   1540  C   ILE H 200      23.054   9.995  27.503  1.00 20.85           C  
ATOM   1541  O   ILE H 200      23.428  11.123  27.818  1.00 22.28           O  
ATOM   1542  N   TYR H 201      21.753   9.673  27.371  1.00 22.23           N  
ATOM   1543  CA  TYR H 201      20.734  10.674  27.520  1.00 20.66           C  
ATOM   1544  CB  TYR H 201      19.662  10.629  26.418  1.00 20.33           C  
ATOM   1545  CG  TYR H 201      20.240  11.160  25.152  1.00 19.73           C  
ATOM   1546  CD1 TYR H 201      21.077  10.395  24.371  1.00 20.91           C  
ATOM   1547  CD2 TYR H 201      19.918  12.432  24.739  1.00 20.48           C  
ATOM   1548  CE1 TYR H 201      21.596  10.901  23.202  1.00 20.25           C  
ATOM   1549  CE2 TYR H 201      20.433  12.944  23.573  1.00 20.31           C  
ATOM   1550  CZ  TYR H 201      21.273  12.177  22.802  1.00 20.71           C  
ATOM   1551  OH  TYR H 201      21.803  12.701  21.604  1.00 21.19           O  
ATOM   1552  C   TYR H 201      20.009  10.479  28.804  1.00 21.63           C  
ATOM   1553  O   TYR H 201      19.502   9.395  29.093  1.00 22.52           O  
ATOM   1554  N   TYR H 202      19.928  11.563  29.601  1.00 22.71           N  
ATOM   1555  CA  TYR H 202      19.247  11.483  30.854  1.00 21.83           C  
ATOM   1556  CB  TYR H 202      20.028  11.985  32.088  1.00 21.71           C  
ATOM   1557  CG  TYR H 202      21.317  11.280  32.351  1.00 20.32           C  
ATOM   1558  CD1 TYR H 202      21.341  10.009  32.877  1.00 19.29           C  
ATOM   1559  CD2 TYR H 202      22.512  11.893  32.069  1.00 18.42           C  
ATOM   1560  CE1 TYR H 202      22.532   9.375  33.132  1.00 19.72           C  
ATOM   1561  CE2 TYR H 202      23.711  11.264  32.323  1.00 19.27           C  
ATOM   1562  CZ  TYR H 202      23.722  10.001  32.858  1.00 20.76           C  
ATOM   1563  OH  TYR H 202      24.942   9.344  33.127  1.00 23.51           O  
ATOM   1564  C   TYR H 202      18.123  12.458  30.806  1.00 21.61           C  
ATOM   1565  O   TYR H 202      18.253  13.551  30.257  1.00 22.85           O  
ATOM   1566  N   CYS H 203      16.964  12.068  31.367  1.00 22.47           N  
ATOM   1567  CA  CYS H 203      15.918  13.025  31.541  1.00 23.36           C  
ATOM   1568  CB  CYS H 203      14.505  12.517  31.165  1.00 25.11           C  
ATOM   1569  SG  CYS H 203      14.019  11.001  32.043  1.00 31.39           S  
ATOM   1570  C   CYS H 203      15.956  13.365  32.999  1.00 23.34           C  
ATOM   1571  O   CYS H 203      16.367  12.548  33.824  1.00 22.43           O  
ATOM   1572  N   SER H 204      15.588  14.610  33.351  1.00 21.37           N  
ATOM   1573  CA  SER H 204      15.594  15.013  34.728  1.00 22.60           C  
ATOM   1574  CB  SER H 204      16.918  15.667  35.172  1.00 19.53           C  
ATOM   1575  OG  SER H 204      17.227  16.783  34.355  1.00 16.91           O  
ATOM   1576  C   SER H 204      14.491  16.008  34.893  1.00 24.84           C  
ATOM   1577  O   SER H 204      13.876  16.425  33.912  1.00 23.39           O  
ATOM   1578  N   ARG H 205      14.181  16.385  36.152  1.00 25.30           N  
ATOM   1579  CA  ARG H 205      13.123  17.337  36.347  1.00 26.42           C  
ATOM   1580  CB  ARG H 205      11.864  16.776  37.031  1.00 27.43           C  
ATOM   1581  CG  ARG H 205      12.110  16.349  38.478  1.00 30.65           C  
ATOM   1582  CD  ARG H 205      10.824  16.159  39.285  1.00 33.22           C  
ATOM   1583  NE  ARG H 205      11.197  16.161  40.729  1.00 35.82           N  
ATOM   1584  CZ  ARG H 205      10.223  16.124  41.684  1.00 38.36           C  
ATOM   1585  NH1 ARG H 205       8.915  16.003  41.318  1.00 38.22           N1+
ATOM   1586  NH2 ARG H 205      10.550  16.213  43.006  1.00 39.46           N  
ATOM   1587  C   ARG H 205      13.600  18.416  37.265  1.00 26.35           C  
ATOM   1588  O   ARG H 205      14.575  18.251  37.996  1.00 27.76           O  
ATOM   1589  N   TRP H 206      12.929  19.584  37.199  1.00 28.87           N  
ATOM   1590  CA  TRP H 206      13.169  20.642  38.141  1.00 33.01           C  
ATOM   1591  CB  TRP H 206      12.880  22.067  37.627  1.00 31.38           C  
ATOM   1592  CG  TRP H 206      13.984  22.705  36.812  1.00 32.85           C  
ATOM   1593  CD2 TRP H 206      13.857  23.965  36.139  1.00 35.43           C  
ATOM   1594  CD1 TRP H 206      15.254  22.270  36.588  1.00 35.53           C  
ATOM   1595  NE1 TRP H 206      15.936  23.188  35.821  1.00 34.46           N  
ATOM   1596  CE2 TRP H 206      15.083  24.235  35.536  1.00 36.66           C  
ATOM   1597  CE3 TRP H 206      12.808  24.833  36.034  1.00 35.25           C  
ATOM   1598  CZ2 TRP H 206      15.282  25.379  34.815  1.00 37.49           C  
ATOM   1599  CZ3 TRP H 206      13.006  25.981  35.301  1.00 36.22           C  
ATOM   1600  CH2 TRP H 206      14.219  26.250  34.704  1.00 38.35           C  
ATOM   1601  C   TRP H 206      12.219  20.386  39.265  1.00 35.71           C  
ATOM   1602  O   TRP H 206      11.068  20.029  39.036  1.00 37.04           O  
ATOM   1603  N   GLY H 207      12.701  20.585  40.509  1.00 40.65           N  
ATOM   1604  CA  GLY H 207      11.862  20.359  41.647  1.00 45.56           C  
ATOM   1605  C   GLY H 207      10.713  21.313  41.563  1.00 49.82           C  
ATOM   1606  O   GLY H 207       9.561  20.911  41.715  1.00 49.22           O  
ATOM   1607  N   GLY H 208      11.012  22.610  41.336  1.00 50.28           N  
ATOM   1608  CA  GLY H 208      10.034  23.636  41.097  1.00 51.91           C  
ATOM   1609  C   GLY H 208       9.633  24.294  42.362  1.00 48.92           C  
ATOM   1610  O   GLY H 208       9.474  25.511  42.410  1.00 55.36           O  
ATOM   1611  N   ASP H 209       9.502  23.504  43.436  0.80 48.25           N  
ATOM   1612  CA  ASP H 209       9.026  24.039  44.669  0.80 50.59           C  
ATOM   1613  CB  ASP H 209       8.877  22.956  45.746  0.80 53.74           C  
ATOM   1614  CG  ASP H 209       7.886  21.938  45.221  0.75 41.23           C  
ATOM   1615  OD1 ASP H 209       6.742  22.340  44.883  0.67 46.12           O  
ATOM   1616  OD2 ASP H 209       8.266  20.739  45.146  0.67 47.93           O1-
ATOM   1617  C   ASP H 209      10.074  24.968  45.157  0.80 54.10           C  
ATOM   1618  O   ASP H 209      10.167  26.129  44.764  0.80 49.66           O  
ATOM   1619  N   GLY H 210      10.862  24.471  46.112  0.80 51.19           N  
ATOM   1620  CA  GLY H 210      11.931  25.252  46.632  0.80 48.59           C  
ATOM   1621  C   GLY H 210      12.997  25.430  45.603  0.80 48.66           C  
ATOM   1622  O   GLY H 210      13.553  26.519  45.469  0.80 48.01           O  
ATOM   1623  N   PHE H 211      13.324  24.372  44.832  1.00 45.47           N  
ATOM   1624  CA  PHE H 211      14.487  24.592  44.028  1.00 41.88           C  
ATOM   1625  CB  PHE H 211      15.756  23.955  44.636  1.00 47.31           C  
ATOM   1626  CG  PHE H 211      15.572  22.488  44.859  1.00 48.19           C  
ATOM   1627  CD1 PHE H 211      15.774  21.586  43.842  1.00 48.03           C  
ATOM   1628  CD2 PHE H 211      15.214  22.003  46.094  1.00 52.55           C  
ATOM   1629  CE1 PHE H 211      15.613  20.236  44.052  1.00 48.09           C  
ATOM   1630  CE2 PHE H 211      15.050  20.655  46.313  1.00 52.20           C  
ATOM   1631  CZ  PHE H 211      15.247  19.765  45.289  1.00 50.47           C  
ATOM   1632  C   PHE H 211      14.342  24.165  42.612  1.00 45.27           C  
ATOM   1633  O   PHE H 211      13.827  23.092  42.299  1.00 47.05           O  
ATOM   1634  N   TYR H 212      14.842  25.035  41.713  1.00 45.19           N  
ATOM   1635  CA  TYR H 212      14.834  24.724  40.324  1.00 46.07           C  
ATOM   1636  CB  TYR H 212      14.704  25.934  39.382  1.00 37.47           C  
ATOM   1637  CG  TYR H 212      13.317  26.474  39.349  1.00 43.20           C  
ATOM   1638  CD1 TYR H 212      12.270  25.684  38.935  1.00 46.71           C  
ATOM   1639  CD2 TYR H 212      13.072  27.790  39.667  1.00 45.07           C  
ATOM   1640  CE1 TYR H 212      10.991  26.183  38.875  1.00 52.64           C  
ATOM   1641  CE2 TYR H 212      11.796  28.294  39.605  1.00 46.59           C  
ATOM   1642  CZ  TYR H 212      10.751  27.490  39.216  1.00 49.71           C  
ATOM   1643  OH  TYR H 212       9.441  28.012  39.152  1.00 39.29           O  
ATOM   1644  C   TYR H 212      16.172  24.147  40.014  1.00 41.02           C  
ATOM   1645  O   TYR H 212      16.924  24.684  39.204  1.00 38.58           O  
ATOM   1646  N   ALA H 213      16.477  23.002  40.642  1.00 37.99           N  
ATOM   1647  CA  ALA H 213      17.693  22.288  40.390  1.00 37.53           C  
ATOM   1648  CB  ALA H 213      18.577  22.096  41.633  1.00 30.91           C  
ATOM   1649  C   ALA H 213      17.218  20.941  39.962  1.00 44.60           C  
ATOM   1650  O   ALA H 213      16.095  20.553  40.279  1.00 41.63           O  
ATOM   1651  N   MET H 214      18.030  20.185  39.205  1.00 39.89           N  
ATOM   1652  CA  MET H 214      17.514  18.928  38.754  1.00 35.38           C  
ATOM   1653  CB  MET H 214      18.198  18.459  37.460  1.00 41.34           C  
ATOM   1654  CG  MET H 214      17.963  19.427  36.295  1.00 40.63           C  
ATOM   1655  SD  MET H 214      18.959  19.092  34.812  1.00 42.51           S  
ATOM   1656  CE  MET H 214      18.421  20.560  33.890  1.00 34.44           C  
ATOM   1657  C   MET H 214      17.736  17.914  39.838  1.00 37.17           C  
ATOM   1658  O   MET H 214      18.799  17.304  39.932  1.00 38.26           O  
ATOM   1659  N   ASP H 215      16.719  17.737  40.713  1.00 38.80           N  
ATOM   1660  CA  ASP H 215      16.800  16.829  41.826  1.00 37.66           C  
ATOM   1661  CB  ASP H 215      15.801  17.148  42.961  1.00 40.73           C  
ATOM   1662  CG  ASP H 215      14.359  17.108  42.478  1.00 45.15           C  
ATOM   1663  OD1 ASP H 215      14.133  17.080  41.239  1.00 43.88           O  
ATOM   1664  OD2 ASP H 215      13.456  17.126  43.358  1.00 59.02           O1-
ATOM   1665  C   ASP H 215      16.711  15.377  41.442  1.00 36.03           C  
ATOM   1666  O   ASP H 215      17.425  14.555  42.013  1.00 38.30           O  
ATOM   1667  N   TYR H 216      15.845  15.002  40.475  1.00 25.94           N  
ATOM   1668  CA  TYR H 216      15.726  13.616  40.108  1.00 24.62           C  
ATOM   1669  CB  TYR H 216      14.303  13.043  40.254  1.00 26.61           C  
ATOM   1670  CG  TYR H 216      14.026  12.923  41.714  1.00 32.06           C  
ATOM   1671  CD1 TYR H 216      13.624  14.012  42.452  1.00 32.66           C  
ATOM   1672  CD2 TYR H 216      14.171  11.711  42.349  1.00 32.64           C  
ATOM   1673  CE1 TYR H 216      13.373  13.890  43.800  1.00 35.06           C  
ATOM   1674  CE2 TYR H 216      13.921  11.582  43.695  1.00 33.00           C  
ATOM   1675  CZ  TYR H 216      13.525  12.675  44.424  1.00 35.40           C  
ATOM   1676  OH  TYR H 216      13.269  12.547  45.806  1.00 38.02           O  
ATOM   1677  C   TYR H 216      16.146  13.442  38.687  1.00 23.23           C  
ATOM   1678  O   TYR H 216      15.764  14.216  37.811  1.00 24.75           O  
ATOM   1679  N   TRP H 217      16.966  12.397  38.445  1.00 23.65           N  
ATOM   1680  CA  TRP H 217      17.489  12.100  37.143  1.00 22.96           C  
ATOM   1681  CB  TRP H 217      19.017  12.268  37.093  1.00 20.92           C  
ATOM   1682  CG  TRP H 217      19.499  13.684  37.315  1.00 20.16           C  
ATOM   1683  CD2 TRP H 217      20.422  14.370  36.457  1.00 19.95           C  
ATOM   1684  CD1 TRP H 217      19.233  14.532  38.349  1.00 17.97           C  
ATOM   1685  NE1 TRP H 217      19.915  15.713  38.178  1.00 17.68           N  
ATOM   1686  CE2 TRP H 217      20.657  15.625  37.018  1.00 18.72           C  
ATOM   1687  CE3 TRP H 217      21.031  13.984  35.300  1.00 20.58           C  
ATOM   1688  CZ2 TRP H 217      21.507  16.516  36.427  1.00 19.66           C  
ATOM   1689  CZ3 TRP H 217      21.881  14.888  34.702  1.00 20.30           C  
ATOM   1690  CH2 TRP H 217      22.115  16.128  35.254  1.00 20.22           C  
ATOM   1691  C   TRP H 217      17.212  10.650  36.873  1.00 24.09           C  
ATOM   1692  O   TRP H 217      17.043   9.855  37.796  1.00 24.66           O  
ATOM   1693  N   GLY H 218      17.134  10.274  35.582  1.00 25.87           N  
ATOM   1694  CA  GLY H 218      16.917   8.900  35.235  1.00 26.62           C  
ATOM   1695  C   GLY H 218      18.259   8.236  35.173  1.00 28.55           C  
ATOM   1696  O   GLY H 218      19.289   8.878  35.371  1.00 29.25           O  
ATOM   1697  N   GLN H 219      18.264   6.913  34.901  1.00 30.93           N  
ATOM   1698  CA  GLN H 219      19.460   6.120  34.824  1.00 32.72           C  
ATOM   1699  CB  GLN H 219      19.203   4.601  34.777  1.00 39.98           C  
ATOM   1700  CG  GLN H 219      18.507   4.102  33.510  1.00 46.35           C  
ATOM   1701  CD  GLN H 219      17.012   4.346  33.640  1.00 48.74           C  
ATOM   1702  OE1 GLN H 219      16.535   4.837  34.660  1.00 51.67           O  
ATOM   1703  NE2 GLN H 219      16.245   3.983  32.576  1.00 47.18           N  
ATOM   1704  C   GLN H 219      20.255   6.490  33.611  1.00 31.65           C  
ATOM   1705  O   GLN H 219      21.481   6.406  33.621  1.00 31.53           O  
ATOM   1706  N   GLY H 220      19.569   6.866  32.512  1.00 30.61           N  
ATOM   1707  CA  GLY H 220      20.243   7.254  31.305  1.00 28.05           C  
ATOM   1708  C   GLY H 220      20.147   6.131  30.324  1.00 27.49           C  
ATOM   1709  O   GLY H 220      20.140   4.960  30.697  1.00 26.53           O  
ATOM   1710  N   THR H 221      20.061   6.478  29.023  1.00 28.39           N  
ATOM   1711  CA  THR H 221      19.998   5.496  27.979  1.00 27.12           C  
ATOM   1712  CB  THR H 221      18.655   5.459  27.303  1.00 29.03           C  
ATOM   1713  OG1 THR H 221      18.568   4.362  26.408  1.00 31.84           O  
ATOM   1714  CG2 THR H 221      18.436   6.781  26.558  1.00 29.58           C  
ATOM   1715  C   THR H 221      21.051   5.866  26.978  1.00 26.24           C  
ATOM   1716  O   THR H 221      21.232   7.040  26.659  1.00 26.37           O  
ATOM   1717  N   LEU H 222      21.777   4.861  26.448  1.00 25.45           N  
ATOM   1718  CA  LEU H 222      22.877   5.128  25.566  1.00 24.50           C  
ATOM   1719  CB  LEU H 222      24.017   4.100  25.722  1.00 24.14           C  
ATOM   1720  CG  LEU H 222      25.232   4.327  24.802  1.00 25.90           C  
ATOM   1721  CD1 LEU H 222      26.007   5.601  25.174  1.00 24.68           C  
ATOM   1722  CD2 LEU H 222      26.125   3.079  24.749  1.00 25.57           C  
ATOM   1723  C   LEU H 222      22.417   5.076  24.149  1.00 25.09           C  
ATOM   1724  O   LEU H 222      21.825   4.095  23.700  1.00 27.75           O  
ATOM   1725  N   VAL H 223      22.671   6.171  23.406  1.00 22.39           N  
ATOM   1726  CA  VAL H 223      22.345   6.212  22.014  1.00 23.11           C  
ATOM   1727  CB  VAL H 223      21.494   7.392  21.642  1.00 24.65           C  
ATOM   1728  CG1 VAL H 223      21.315   7.424  20.115  1.00 21.92           C  
ATOM   1729  CG2 VAL H 223      20.170   7.289  22.417  1.00 23.59           C  
ATOM   1730  C   VAL H 223      23.647   6.321  21.295  1.00 23.70           C  
ATOM   1731  O   VAL H 223      24.421   7.249  21.528  1.00 23.60           O  
ATOM   1732  N   THR H 224      23.941   5.348  20.411  1.00 24.10           N  
ATOM   1733  CA  THR H 224      25.174   5.436  19.692  1.00 24.73           C  
ATOM   1734  CB  THR H 224      26.127   4.306  19.984  1.00 22.98           C  
ATOM   1735  OG1 THR H 224      27.414   4.595  19.459  1.00 24.82           O  
ATOM   1736  CG2 THR H 224      25.580   2.998  19.394  1.00 21.73           C  
ATOM   1737  C   THR H 224      24.832   5.471  18.236  1.00 26.49           C  
ATOM   1738  O   THR H 224      24.120   4.610  17.723  1.00 29.65           O  
ATOM   1739  N   VAL H 225      25.309   6.513  17.529  1.00 26.86           N  
ATOM   1740  CA  VAL H 225      25.013   6.613  16.133  1.00 27.13           C  
ATOM   1741  CB  VAL H 225      24.583   7.982  15.693  1.00 26.85           C  
ATOM   1742  CG1 VAL H 225      23.172   8.260  16.229  1.00 26.98           C  
ATOM   1743  CG2 VAL H 225      25.605   8.994  16.214  1.00 26.17           C  
ATOM   1744  C   VAL H 225      26.232   6.233  15.363  1.00 28.95           C  
ATOM   1745  O   VAL H 225      27.279   6.870  15.464  1.00 29.45           O  
ATOM   1746  N   SER H 226      26.104   5.153  14.567  1.00 30.40           N  
ATOM   1747  CA  SER H 226      27.192   4.668  13.772  1.00 31.71           C  
ATOM   1748  CB  SER H 226      28.103   3.679  14.519  1.00 33.57           C  
ATOM   1749  OG  SER H 226      29.122   3.205  13.653  1.00 37.58           O  
ATOM   1750  C   SER H 226      26.606   3.914  12.625  1.00 32.74           C  
ATOM   1751  O   SER H 226      25.465   3.462  12.681  1.00 33.47           O  
ATOM   1752  N   SER H 227      27.387   3.764  11.539  1.00 34.20           N  
ATOM   1753  CA  SER H 227      26.914   3.030  10.404  1.00 35.76           C  
ATOM   1754  CB  SER H 227      27.083   3.783   9.074  1.00 35.96           C  
ATOM   1755  OG  SER H 227      28.460   3.978   8.790  1.00 39.28           O  
ATOM   1756  C   SER H 227      27.731   1.748  10.316  1.00 36.15           C  
ATOM   1757  O   SER H 227      27.110   0.657  10.228  1.00 37.48           O  
ATOM   1758  OXT SER H 227      28.986   1.844  10.330  1.00 45.06           O1-
TER    1759      SER H 227 
CONECT  166  675
CONECT  675  166
CONECT  976 1569
CONECT 1569  976
END
