# Supplementary material for: Fully automated antibody structure prediction using BIOVIA tools: Validation study
Source: PLoS One. 2017 May 18;12(5):e0177923. doi: 10.1371/journal.pone.0177923 (PMC5436848; doi:10.1371/journal.pone.0177923)
Supplement: S3 Dataset — Predicted structures using the Top5 framework method, Chothia CDR definition with canonical filtering, using up to 5 CDR templates rather than the default 3, and generating 10 CDR models. (ZIP) [file pone.0177923.s005.zip › 4IRZ_LH_FV_FinalModel.pdb]

REMARK   Accelrys Discovery Studio PDB file
REMARK   Created:  2015-11-30T20:52:16Z
SSBOND   1 CYS L   21    CYS L   86                                     
SSBOND   2 CYS H  126    CYS H  200                                     
ATOM      1  N   GLN L   1      28.816  30.871  30.726  0.94 28.15           N1+
ATOM      2  CA  GLN L   1      30.078  30.099  30.725  0.94 28.35           C  
ATOM      3  CB  GLN L   1      31.183  30.964  30.102  0.94 30.19           C  
ATOM      4  CG  GLN L   1      32.552  30.296  30.040  0.94 35.85           C  
ATOM      5  CD  GLN L   1      33.507  31.320  29.447  0.94 41.84           C  
ATOM      6  OE1 GLN L   1      33.084  32.289  28.816  0.94 44.86           O  
ATOM      7  NE2 GLN L   1      34.832  31.111  29.663  0.94 43.82           N  
ATOM      8  C   GLN L   1      30.468  29.774  32.130  0.94 27.54           C  
ATOM      9  O   GLN L   1      30.672  30.671  32.947  0.94 27.61           O  
ATOM     10  N   MET L   2      30.570  28.470  32.453  1.00 25.64           N  
ATOM     11  CA  MET L   2      30.932  28.089  33.786  1.00 24.72           C  
ATOM     12  CB  MET L   2      29.964  27.074  34.414  1.00 24.36           C  
ATOM     13  CG  MET L   2      28.528  27.587  34.513  1.00 24.31           C  
ATOM     14  SD  MET L   2      28.309  29.034  35.588  1.00 24.99           S  
ATOM     15  CE  MET L   2      28.309  28.077  37.130  1.00 24.01           C  
ATOM     16  C   MET L   2      32.257  27.411  33.689  1.00 24.66           C  
ATOM     17  O   MET L   2      32.422  26.462  32.924  1.00 25.85           O  
ATOM     18  N   THR L   3      33.251  27.884  34.464  1.00 23.23           N  
ATOM     19  CA  THR L   3      34.529  27.246  34.396  1.00 24.31           C  
ATOM     20  CB  THR L   3      35.635  28.149  33.938  1.00 25.08           C  
ATOM     21  OG1 THR L   3      35.323  28.698  32.666  1.00 27.95           O  
ATOM     22  CG2 THR L   3      36.927  27.320  33.840  1.00 26.82           C  
ATOM     23  C   THR L   3      34.868  26.786  35.774  1.00 23.47           C  
ATOM     24  O   THR L   3      34.763  27.545  36.736  1.00 23.80           O  
ATOM     25  N   GLN L   4      35.287  25.516  35.911  1.00 23.93           N  
ATOM     26  CA  GLN L   4      35.595  25.061  37.231  1.00 24.16           C  
ATOM     27  CB  GLN L   4      34.680  23.923  37.732  1.00 21.19           C  
ATOM     28  CG  GLN L   4      34.670  22.646  36.898  1.00 21.78           C  
ATOM     29  CD  GLN L   4      33.543  21.774  37.443  1.00 21.39           C  
ATOM     30  OE1 GLN L   4      32.408  21.842  36.974  1.00 21.42           O  
ATOM     31  NE2 GLN L   4      33.858  20.939  38.468  1.00 19.76           N  
ATOM     32  C   GLN L   4      37.044  24.710  37.323  1.00 26.03           C  
ATOM     33  O   GLN L   4      37.683  24.357  36.333  1.00 24.91           O  
ATOM     34  N   SER L   5      37.611  24.875  38.537  1.00 26.66           N  
ATOM     35  CA  SER L   5      39.001  24.596  38.758  1.00 28.81           C  
ATOM     36  CB  SER L   5      39.864  25.867  38.864  1.00 29.96           C  
ATOM     37  OG  SER L   5      39.826  26.598  37.647  1.00 33.80           O  
ATOM     38  C   SER L   5      39.114  23.910  40.083  1.00 29.42           C  
ATOM     39  O   SER L   5      38.340  24.194  40.997  1.00 30.29           O  
ATOM     40  N   PRO L   6      40.040  22.999  40.236  1.00 30.52           N  
ATOM     41  CA  PRO L   6      40.915  22.556  39.181  1.00 30.62           C  
ATOM     42  CD  PRO L   6      40.615  22.755  41.550  1.00 31.59           C  
ATOM     43  CB  PRO L   6      42.181  22.042  39.865  1.00 30.43           C  
ATOM     44  CG  PRO L   6      41.739  21.738  41.304  1.00 31.89           C  
ATOM     45  C   PRO L   6      40.209  21.478  38.424  1.00 30.54           C  
ATOM     46  O   PRO L   6      39.123  21.075  38.836  1.00 30.06           O  
ATOM     47  N   SER L   7      40.790  21.023  37.299  0.94 30.40           N  
ATOM     48  CA  SER L   7      40.220  19.957  36.529  0.94 31.57           C  
ATOM     49  CB  SER L   7      40.958  19.747  35.195  0.94 32.60           C  
ATOM     50  OG  SER L   7      40.361  18.682  34.472  0.94 38.36           O  
ATOM     51  C   SER L   7      40.322  18.678  37.304  0.94 30.45           C  
ATOM     52  O   SER L   7      39.417  17.846  37.261  0.94 29.82           O  
ATOM     53  N   SER L   8      41.436  18.484  38.040  0.94 30.79           N  
ATOM     54  CA  SER L   8      41.619  17.255  38.758  0.94 30.71           C  
ATOM     55  CB  SER L   8      42.544  16.274  38.018  0.94 31.04           C  
ATOM     56  OG  SER L   8      42.691  15.075  38.758  0.93 32.31           O  
ATOM     57  C   SER L   8      42.253  17.580  40.077  0.94 30.12           C  
ATOM     58  O   SER L   8      42.947  18.585  40.213  0.94 29.33           O  
ATOM     59  N   LEU L   9      42.019  16.725  41.095  1.00 29.27           N  
ATOM     60  CA  LEU L   9      42.515  17.023  42.409  1.00 29.63           C  
ATOM     61  CB  LEU L   9      41.393  17.741  43.194  1.00 31.79           C  
ATOM     62  CG  LEU L   9      41.713  18.344  44.571  1.00 32.58           C  
ATOM     63  CD1 LEU L   9      42.144  17.271  45.575  1.00 35.85           C  
ATOM     64  CD2 LEU L   9      42.670  19.539  44.465  1.00 33.80           C  
ATOM     65  C   LEU L   9      42.837  15.713  43.082  1.00 30.34           C  
ATOM     66  O   LEU L   9      42.073  14.754  42.975  1.00 29.56           O  
ATOM     67  N   SER L  10      43.986  15.631  43.791  1.00 29.71           N  
ATOM     68  CA  SER L  10      44.336  14.415  44.479  1.00 28.90           C  
ATOM     69  CB  SER L  10      45.775  13.947  44.200  1.00 29.89           C  
ATOM     70  OG  SER L  10      45.923  13.626  42.825  1.00 33.51           O  
ATOM     71  C   SER L  10      44.236  14.700  45.947  1.00 28.23           C  
ATOM     72  O   SER L  10      44.752  15.708  46.425  1.00 29.69           O  
ATOM     73  N   ALA L  11      43.559  13.810  46.706  1.00 25.81           N  
ATOM     74  CA  ALA L  11      43.394  14.073  48.108  1.00 27.41           C  
ATOM     75  CB  ALA L  11      42.099  14.835  48.436  1.00 28.74           C  
ATOM     76  C   ALA L  11      43.334  12.777  48.852  1.00 28.55           C  
ATOM     77  O   ALA L  11      43.157  11.709  48.268  1.00 27.93           O  
ATOM     78  N   SER L  12      43.493  12.857  50.189  1.00 28.69           N  
ATOM     79  CA  SER L  12      43.461  11.700  51.038  1.00 28.51           C  
ATOM     80  CB  SER L  12      44.675  11.585  51.977  1.00 28.61           C  
ATOM     81  OG  SER L  12      45.867  11.410  51.227  1.00 31.48           O  
ATOM     82  C   SER L  12      42.257  11.820  51.915  1.00 27.85           C  
ATOM     83  O   SER L  12      41.707  12.905  52.103  1.00 28.58           O  
ATOM     84  N   VAL L  13      41.812  10.682  52.480  1.00 27.09           N  
ATOM     85  CA  VAL L  13      40.653  10.693  53.319  1.00 25.83           C  
ATOM     86  CB  VAL L  13      40.286   9.333  53.835  1.00 26.64           C  
ATOM     87  CG1 VAL L  13      39.101   9.478  54.805  1.00 22.77           C  
ATOM     88  CG2 VAL L  13      40.009   8.415  52.633  1.00 27.70           C  
ATOM     89  C   VAL L  13      40.944  11.558  54.502  1.00 26.97           C  
ATOM     90  O   VAL L  13      42.030  11.501  55.078  1.00 27.57           O  
ATOM     91  N   GLY L  14      39.958  12.396  54.884  1.00 25.83           N  
ATOM     92  CA  GLY L  14      40.096  13.255  56.025  1.00 26.28           C  
ATOM     93  C   GLY L  14      40.512  14.625  55.581  1.00 26.59           C  
ATOM     94  O   GLY L  14      40.514  15.560  56.381  1.00 26.46           O  
ATOM     95  N   ASP L  15      40.865  14.792  54.293  1.00 25.39           N  
ATOM     96  CA  ASP L  15      41.311  16.078  53.834  1.00 27.53           C  
ATOM     97  CB  ASP L  15      42.064  16.028  52.491  1.00 27.94           C  
ATOM     98  CG  ASP L  15      43.420  15.371  52.704  1.00 29.46           C  
ATOM     99  OD1 ASP L  15      43.816  15.192  53.887  1.00 30.04           O  
ATOM    100  OD2 ASP L  15      44.081  15.045  51.683  1.00 31.25           O1-
ATOM    101  C   ASP L  15      40.131  16.974  53.620  1.00 28.61           C  
ATOM    102  O   ASP L  15      38.987  16.528  53.547  1.00 27.33           O  
ATOM    103  N   ARG L  16      40.401  18.293  53.540  0.94 29.31           N  
ATOM    104  CA  ARG L  16      39.366  19.237  53.242  0.84 30.49           C  
ATOM    105  CB  ARG L  16      39.399  20.494  54.129  0.84 31.44           C  
ATOM    106  CG  ARG L  16      38.233  21.455  53.878  0.84 34.14           C  
ATOM    107  CD  ARG L  16      38.271  22.705  54.763  0.84 35.56           C  
ATOM    108  NE  ARG L  16      37.044  23.503  54.481  0.84 41.29           N  
ATOM    109  CZ  ARG L  16      36.553  24.353  55.429  0.84 43.65           C  
ATOM    110  NH1 ARG L  16      37.202  24.490  56.622  0.84 44.06           N1+
ATOM    111  NH2 ARG L  16      35.412  25.064  55.193  0.84 45.01           N  
ATOM    112  C   ARG L  16      39.633  19.665  51.834  0.94 29.88           C  
ATOM    113  O   ARG L  16      40.709  20.179  51.530  0.94 28.95           O  
ATOM    114  N   VAL L  17      38.666  19.443  50.922  1.00 28.62           N  
ATOM    115  CA  VAL L  17      38.903  19.806  49.557  1.00 26.71           C  
ATOM    116  CB  VAL L  17      38.782  18.668  48.580  1.00 26.90           C  
ATOM    117  CG1 VAL L  17      39.982  17.729  48.765  1.00 27.78           C  
ATOM    118  CG2 VAL L  17      37.439  17.962  48.811  1.00 27.55           C  
ATOM    119  C   VAL L  17      37.939  20.867  49.150  1.00 25.98           C  
ATOM    120  O   VAL L  17      36.798  20.910  49.607  1.00 25.26           O  
ATOM    121  N   THR L  18      38.412  21.782  48.278  1.00 25.11           N  
ATOM    122  CA  THR L  18      37.572  22.849  47.834  1.00 26.49           C  
ATOM    123  CB  THR L  18      37.991  24.172  48.414  1.00 28.43           C  
ATOM    124  OG1 THR L  18      36.963  25.134  48.257  1.00 32.54           O  
ATOM    125  CG2 THR L  18      39.277  24.647  47.723  1.00 27.81           C  
ATOM    126  C   THR L  18      37.640  22.901  46.335  1.00 26.38           C  
ATOM    127  O   THR L  18      38.714  22.837  45.740  1.00 26.06           O  
ATOM    128  N   ILE L  19      36.464  23.001  45.683  1.00 25.42           N  
ATOM    129  CA  ILE L  19      36.387  23.073  44.251  1.00 24.53           C  
ATOM    130  CB  ILE L  19      35.563  21.968  43.655  1.00 25.57           C  
ATOM    131  CG1 ILE L  19      36.228  20.612  43.953  1.00 23.95           C  
ATOM    132  CG2 ILE L  19      35.372  22.245  42.155  1.00 25.52           C  
ATOM    133  CD1 ILE L  19      35.332  19.408  43.668  1.00 24.90           C  
ATOM    134  C   ILE L  19      35.737  24.385  43.935  1.00 24.92           C  
ATOM    135  O   ILE L  19      34.803  24.802  44.621  1.00 25.99           O  
ATOM    136  N   THR L  20      36.228  25.088  42.893  1.00 25.33           N  
ATOM    137  CA  THR L  20      35.715  26.401  42.620  1.00 27.44           C  
ATOM    138  CB  THR L  20      36.789  27.450  42.589  1.00 29.44           C  
ATOM    139  OG1 THR L  20      37.558  27.413  43.780  1.00 33.20           O  
ATOM    140  CG2 THR L  20      36.106  28.817  42.500  1.00 31.07           C  
ATOM    141  C   THR L  20      35.072  26.412  41.266  1.00 26.60           C  
ATOM    142  O   THR L  20      35.458  25.662  40.370  1.00 26.21           O  
ATOM    143  N   CYS L  21      34.044  27.271  41.098  1.00 27.33           N  
ATOM    144  CA  CYS L  21      33.342  27.398  39.851  1.00 27.06           C  
ATOM    145  CB  CYS L  21      31.962  26.690  39.904  1.00 27.74           C  
ATOM    146  SG  CYS L  21      31.010  26.725  38.355  1.00 33.60           S  
ATOM    147  C   CYS L  21      33.165  28.873  39.611  1.00 26.94           C  
ATOM    148  O   CYS L  21      32.772  29.614  40.511  1.00 29.72           O  
ATOM    149  N   LYS L  22      33.477  29.342  38.382  1.00 26.64           N  
ATOM    150  CA  LYS L  22      33.391  30.746  38.075  1.00 26.42           C  
ATOM    151  CB  LYS L  22      34.736  31.334  37.613  1.00 28.41           C  
ATOM    152  CG  LYS L  22      34.688  32.825  37.277  1.00 34.58           C  
ATOM    153  CD  LYS L  22      36.072  33.450  37.088  1.00 39.80           C  
ATOM    154  CE  LYS L  22      36.039  34.894  36.580  1.00 30.11           C  
ATOM    155  NZ  LYS L  22      35.885  35.837  37.710  1.00 34.51           N1+
ATOM    156  C   LYS L  22      32.424  30.931  36.947  1.00 25.50           C  
ATOM    157  O   LYS L  22      32.492  30.233  35.937  1.00 26.64           O  
ATOM    158  N   THR L  23      31.500  31.904  37.094  1.00 23.88           N  
ATOM    159  CA  THR L  23      30.513  32.173  36.089  1.00 22.50           C  
ATOM    160  CB  THR L  23      29.175  32.501  36.679  1.00 21.72           C  
ATOM    161  OG1 THR L  23      29.267  33.690  37.451  1.00  0.00           O  
ATOM    162  CG2 THR L  23      28.734  31.335  37.579  1.00  0.00           C  
ATOM    163  C   THR L  23      30.956  33.375  35.310  1.00 22.65           C  
ATOM    164  O   THR L  23      31.605  34.272  35.843  1.00 22.07           O  
ATOM    165  N   SER L  24      30.589  33.411  34.009  1.00 25.30           N  
ATOM    166  CA  SER L  24      30.947  34.490  33.128  1.00 26.88           C  
ATOM    167  CB  SER L  24      30.616  34.189  31.658  1.00 23.51           C  
ATOM    168  OG  SER L  24      29.216  34.019  31.494  1.00 25.74           O  
ATOM    169  C   SER L  24      30.191  35.717  33.521  1.00 26.38           C  
ATOM    170  O   SER L  24      30.671  36.833  33.316  1.00 26.10           O  
ATOM    171  N   GLN L  25      28.976  35.541  34.080  1.00 26.74           N  
ATOM    172  CA  GLN L  25      28.190  36.676  34.476  1.00 27.72           C  
ATOM    173  CB  GLN L  25      27.016  36.958  33.537  1.00 30.16           C  
ATOM    174  CG  GLN L  25      27.437  37.315  32.113  1.00 32.63           C  
ATOM    175  CD  GLN L  25      26.176  37.503  31.279  1.00 34.43           C  
ATOM    176  OE1 GLN L  25      25.069  37.207  31.725  1.00 35.81           O  
ATOM    177  NE2 GLN L  25      26.347  38.004  30.028  1.00 34.62           N  
ATOM    178  C   GLN L  25      27.583  36.364  35.805  1.00 26.99           C  
ATOM    179  O   GLN L  25      27.591  35.218  36.246  1.00 28.00           O  
ATOM    180  N   ASP L  26      27.037  37.394  36.483  1.00 27.20           N  
ATOM    181  CA  ASP L  26      26.470  37.189  37.781  1.00 27.06           C  
ATOM    182  CB  ASP L  26      26.082  38.505  38.482  1.00 30.17           C  
ATOM    183  CG  ASP L  26      25.879  38.229  39.965  1.00 34.74           C  
ATOM    184  OD1 ASP L  26      25.635  37.046  40.322  1.00 34.31           O  
ATOM    185  OD2 ASP L  26      25.965  39.201  40.763  1.00 37.07           O1-
ATOM    186  C   ASP L  26      25.253  36.321  37.646  1.00 26.60           C  
ATOM    187  O   ASP L  26      24.269  36.686  37.006  1.00 27.44           O  
ATOM    188  N   ILE L  27      25.356  35.101  38.204  1.00 24.84           N  
ATOM    189  CA  ILE L  27      24.368  34.058  38.277  1.00 22.58           C  
ATOM    190  CB  ILE L  27      24.921  32.657  38.306  1.00 19.89           C  
ATOM    191  CG1 ILE L  27      25.802  32.380  39.522  1.00 17.58           C  
ATOM    192  CG2 ILE L  27      25.646  32.432  36.969  1.00 18.23           C  
ATOM    193  CD1 ILE L  27      26.157  30.897  39.624  1.00 16.68           C  
ATOM    194  C   ILE L  27      23.313  34.272  39.332  1.00 23.19           C  
ATOM    195  O   ILE L  27      22.314  33.555  39.347  1.00 23.95           O  
ATOM    196  N   ASN L  28      23.564  35.145  40.331  1.00 24.74           N  
ATOM    197  CA  ASN L  28      22.567  35.454  41.328  1.00 25.86           C  
ATOM    198  CB  ASN L  28      21.223  35.878  40.706  1.00 29.46           C  
ATOM    199  CG  ASN L  28      21.433  37.166  39.925  1.00 31.83           C  
ATOM    200  OD1 ASN L  28      21.130  37.239  38.736  1.00 31.75           O  
ATOM    201  ND2 ASN L  28      21.963  38.213  40.614  1.00 29.99           N  
ATOM    202  C   ASN L  28      22.278  34.284  42.227  1.00 25.78           C  
ATOM    203  O   ASN L  28      21.147  34.087  42.671  1.00 25.34           O  
ATOM    204  N   LYS L  29      23.318  33.497  42.548  1.00 25.61           N  
ATOM    205  CA  LYS L  29      23.227  32.390  43.462  1.00 25.19           C  
ATOM    206  CB  LYS L  29      22.604  32.760  44.819  1.00 30.46           C  
ATOM    207  CG  LYS L  29      23.499  33.595  45.735  1.00 31.29           C  
ATOM    208  CD  LYS L  29      22.746  34.173  46.938  1.00 34.20           C  
ATOM    209  CE  LYS L  29      23.652  34.785  48.007  1.00 37.04           C  
ATOM    210  NZ  LYS L  29      24.345  33.714  48.760  1.00 41.31           N1+
ATOM    211  C   LYS L  29      22.403  31.273  42.903  1.00 23.03           C  
ATOM    212  O   LYS L  29      22.070  30.338  43.632  1.00 19.87           O  
ATOM    213  N   TYR L  30      22.111  31.287  41.588  1.00 24.19           N  
ATOM    214  CA  TYR L  30      21.341  30.201  41.059  1.00 23.80           C  
ATOM    215  CB  TYR L  30      20.458  30.597  39.861  1.00 27.74           C  
ATOM    216  CG  TYR L  30      19.376  31.506  40.331  1.00 31.31           C  
ATOM    217  CD1 TYR L  30      18.414  31.049  41.203  1.00 30.96           C  
ATOM    218  CD2 TYR L  30      19.292  32.797  39.868  1.00 31.75           C  
ATOM    219  CE1 TYR L  30      17.406  31.875  41.637  1.00 31.64           C  
ATOM    220  CE2 TYR L  30      18.284  33.627  40.298  1.00 31.96           C  
ATOM    221  CZ  TYR L  30      17.341  33.169  41.185  1.00 33.87           C  
ATOM    222  OH  TYR L  30      16.308  34.022  41.625  1.00 34.09           O  
ATOM    223  C   TYR L  30      22.318  29.209  40.546  1.00 23.33           C  
ATOM    224  O   TYR L  30      22.550  29.081  39.344  1.00 23.16           O  
ATOM    225  N   MET L  31      22.898  28.447  41.480  1.00 18.95           N  
ATOM    226  CA  MET L  31      23.881  27.486  41.070  1.00 17.79           C  
ATOM    227  CB  MET L  31      25.319  28.012  41.243  1.00 15.27           C  
ATOM    228  CG  MET L  31      26.402  27.086  40.688  1.00 18.05           C  
ATOM    229  SD  MET L  31      26.883  25.732  41.797  1.00  0.00           S  
ATOM    230  CE  MET L  31      27.975  26.787  42.789  1.00  0.00           C  
ATOM    231  C   MET L  31      23.713  26.233  41.881  1.00 18.46           C  
ATOM    232  O   MET L  31      23.350  26.272  43.057  1.00 18.32           O  
ATOM    233  N   ALA L  32      23.969  25.068  41.248  1.00 18.13           N  
ATOM    234  CA  ALA L  32      23.828  23.808  41.930  1.00 16.74           C  
ATOM    235  CB  ALA L  32      22.684  22.929  41.413  1.00 16.31           C  
ATOM    236  C   ALA L  32      25.084  23.014  41.739  1.00 17.35           C  
ATOM    237  O   ALA L  32      25.850  23.249  40.806  1.00 17.37           O  
ATOM    238  N   TRP L  33      25.330  22.060  42.661  1.00 15.66           N  
ATOM    239  CA  TRP L  33      26.484  21.208  42.580  1.00 16.20           C  
ATOM    240  CB  TRP L  33      27.430  21.310  43.790  1.00 16.10           C  
ATOM    241  CG  TRP L  33      28.189  22.611  43.882  1.00 17.17           C  
ATOM    242  CD2 TRP L  33      29.421  22.875  43.191  1.00 17.15           C  
ATOM    243  CD1 TRP L  33      27.894  23.740  44.590  1.00 19.16           C  
ATOM    244  NE1 TRP L  33      28.869  24.689  44.387  1.00 18.20           N  
ATOM    245  CE2 TRP L  33      29.813  24.169  43.526  1.00 16.05           C  
ATOM    246  CE3 TRP L  33      30.164  22.102  42.344  1.00 17.29           C  
ATOM    247  CZ2 TRP L  33      30.962  24.711  43.022  1.00 15.96           C  
ATOM    248  CZ3 TRP L  33      31.321  22.650  41.833  1.00 15.92           C  
ATOM    249  CH2 TRP L  33      31.710  23.931  42.167  1.00 16.66           C  
ATOM    250  C   TRP L  33      26.027  19.783  42.511  1.00 17.82           C  
ATOM    251  O   TRP L  33      25.075  19.387  43.185  1.00 17.72           O  
ATOM    252  N   TYR L  34      26.725  18.972  41.685  1.00 18.44           N  
ATOM    253  CA  TYR L  34      26.356  17.595  41.510  1.00 18.40           C  
ATOM    254  CB  TYR L  34      25.817  17.271  40.102  1.00 17.48           C  
ATOM    255  CG  TYR L  34      24.569  18.040  39.828  1.00 16.75           C  
ATOM    256  CD1 TYR L  34      23.346  17.599  40.279  1.00 16.86           C  
ATOM    257  CD2 TYR L  34      24.620  19.203  39.094  1.00 15.94           C  
ATOM    258  CE1 TYR L  34      22.199  18.311  40.011  1.00 15.74           C  
ATOM    259  CE2 TYR L  34      23.476  19.918  38.826  1.00 17.64           C  
ATOM    260  CZ  TYR L  34      22.260  19.474  39.286  1.00 16.40           C  
ATOM    261  OH  TYR L  34      21.086  20.207  39.012  1.00 16.22           O  
ATOM    262  C   TYR L  34      27.571  16.730  41.667  1.00 18.59           C  
ATOM    263  O   TYR L  34      28.700  17.157  41.422  1.00 17.82           O  
ATOM    264  N   GLN L  35      27.351  15.472  42.101  1.00 19.67           N  
ATOM    265  CA  GLN L  35      28.414  14.514  42.222  1.00 20.15           C  
ATOM    266  CB  GLN L  35      28.505  13.888  43.625  1.00 18.43           C  
ATOM    267  CG  GLN L  35      29.647  12.882  43.783  1.00 18.87           C  
ATOM    268  CD  GLN L  35      29.563  12.306  45.190  1.00 21.29           C  
ATOM    269  OE1 GLN L  35      28.578  11.665  45.550  1.00 22.68           O  
ATOM    270  NE2 GLN L  35      30.622  12.540  46.011  1.00 21.47           N  
ATOM    271  C   GLN L  35      28.076  13.410  41.270  1.00 20.36           C  
ATOM    272  O   GLN L  35      26.913  13.037  41.132  1.00 20.41           O  
ATOM    273  N   GLN L  36      29.081  12.875  40.547  1.00 20.14           N  
ATOM    274  CA  GLN L  36      28.790  11.797  39.647  1.00 20.52           C  
ATOM    275  CB  GLN L  36      28.695  12.224  38.169  1.00 17.71           C  
ATOM    276  CG  GLN L  36      28.310  11.080  37.226  1.00 16.35           C  
ATOM    277  CD  GLN L  36      28.250  11.626  35.805  1.00 18.09           C  
ATOM    278  OE1 GLN L  36      28.889  12.624  35.480  1.00 18.34           O  
ATOM    279  NE2 GLN L  36      27.455  10.951  34.930  1.00 17.22           N  
ATOM    280  C   GLN L  36      29.876  10.775  39.751  1.00 21.93           C  
ATOM    281  O   GLN L  36      31.058  11.105  39.834  1.00 22.77           O  
ATOM    282  N   THR L  37      29.483   9.487  39.739  1.00 22.08           N  
ATOM    283  CA  THR L  37      30.419   8.402  39.794  1.00 23.48           C  
ATOM    284  CB  THR L  37      30.109   7.399  40.865  1.00 22.47           C  
ATOM    285  OG1 THR L  37      31.176   6.473  41.001  1.00  0.00           O  
ATOM    286  CG2 THR L  37      28.812   6.668  40.489  1.00  0.00           C  
ATOM    287  C   THR L  37      30.314   7.722  38.466  1.00 24.71           C  
ATOM    288  O   THR L  37      29.350   7.932  37.731  1.00 23.89           O  
ATOM    289  N   PRO L  38      31.278   6.921  38.114  1.00 25.39           N  
ATOM    290  CA  PRO L  38      31.232   6.338  36.806  1.00 26.12           C  
ATOM    291  CD  PRO L  38      32.644   7.139  38.563  1.00 27.02           C  
ATOM    292  CB  PRO L  38      32.607   5.714  36.585  1.00 25.08           C  
ATOM    293  CG  PRO L  38      33.538   6.612  37.424  1.00 26.80           C  
ATOM    294  C   PRO L  38      30.072   5.424  36.592  1.00 27.26           C  
ATOM    295  O   PRO L  38      29.784   4.594  37.453  1.00 27.78           O  
ATOM    296  N   GLY L  39      29.392   5.579  35.438  1.00 27.69           N  
ATOM    297  CA  GLY L  39      28.304   4.728  35.056  1.00 28.37           C  
ATOM    298  C   GLY L  39      27.053   5.108  35.789  1.00 28.50           C  
ATOM    299  O   GLY L  39      26.052   4.398  35.699  1.00 28.76           O  
ATOM    300  N   LYS L  40      27.055   6.237  36.525  1.00 26.98           N  
ATOM    301  CA  LYS L  40      25.867   6.563  37.266  1.00 25.04           C  
ATOM    302  CB  LYS L  40      26.086   6.556  38.787  1.00 26.98           C  
ATOM    303  CG  LYS L  40      26.543   5.196  39.320  1.00 28.77           C  
ATOM    304  CD  LYS L  40      25.545   4.062  39.089  1.00 35.52           C  
ATOM    305  CE  LYS L  40      26.093   2.688  39.482  1.00 38.77           C  
ATOM    306  NZ  LYS L  40      26.556   2.709  40.887  1.00 39.97           N1+
ATOM    307  C   LYS L  40      25.425   7.942  36.892  1.00 23.51           C  
ATOM    308  O   LYS L  40      26.184   8.720  36.317  1.00 22.61           O  
ATOM    309  N   ALA L  41      24.149   8.259  37.193  1.00 23.26           N  
ATOM    310  CA  ALA L  41      23.605   9.562  36.928  1.00 22.80           C  
ATOM    311  CB  ALA L  41      22.068   9.605  36.955  1.00 22.71           C  
ATOM    312  C   ALA L  41      24.111  10.490  37.992  1.00 22.10           C  
ATOM    313  O   ALA L  41      24.519  10.056  39.066  1.00 22.46           O  
ATOM    314  N   PRO L  42      24.096  11.768  37.715  1.00 20.59           N  
ATOM    315  CA  PRO L  42      24.573  12.735  38.669  1.00 18.75           C  
ATOM    316  CD  PRO L  42      24.231  12.240  36.346  1.00 19.47           C  
ATOM    317  CB  PRO L  42      24.684  14.051  37.903  1.00 19.38           C  
ATOM    318  CG  PRO L  42      24.929  13.607  36.450  1.00 18.04           C  
ATOM    319  C   PRO L  42      23.657  12.805  39.850  1.00 18.87           C  
ATOM    320  O   PRO L  42      22.480  12.471  39.711  1.00 18.04           O  
ATOM    321  N   ARG L  43      24.188  13.212  41.024  0.82 19.69           N  
ATOM    322  CA  ARG L  43      23.402  13.336  42.221  0.82 21.31           C  
ATOM    323  CB  ARG L  43      23.961  12.543  43.416  0.82 21.90           C  
ATOM    324  CG  ARG L  43      23.997  11.029  43.220  0.82 28.28           C  
ATOM    325  CD  ARG L  43      24.563  10.283  44.430  0.90 32.04           C  
ATOM    326  NE  ARG L  43      23.432   9.997  45.357  1.00  0.00           N  
ATOM    327  CZ  ARG L  43      23.654   9.961  46.703  1.00  0.00           C  
ATOM    328  NH1 ARG L  43      24.890  10.266  47.199  1.00  0.00           N1+
ATOM    329  NH2 ARG L  43      22.640   9.623  47.553  1.00  0.00           N  
ATOM    330  C   ARG L  43      23.475  14.773  42.645  0.82 20.08           C  
ATOM    331  O   ARG L  43      24.536  15.392  42.573  0.82 18.61           O  
ATOM    332  N   LEU L  44      22.342  15.330  43.125  1.00 19.37           N  
ATOM    333  CA  LEU L  44      22.255  16.714  43.520  1.00 18.52           C  
ATOM    334  CB  LEU L  44      20.801  17.218  43.498  1.00 17.41           C  
ATOM    335  CG  LEU L  44      20.611  18.684  43.925  1.00 18.48           C  
ATOM    336  CD1 LEU L  44      21.298  19.650  42.948  1.00 15.77           C  
ATOM    337  CD2 LEU L  44      19.123  19.004  44.139  1.00 13.60           C  
ATOM    338  C   LEU L  44      22.760  16.875  44.924  1.00 18.12           C  
ATOM    339  O   LEU L  44      22.248  16.243  45.848  1.00 18.59           O  
ATOM    340  N   LEU L  45      23.890  17.600  45.086  1.00 17.37           N  
ATOM    341  CA  LEU L  45      24.441  17.932  46.374  1.00 17.75           C  
ATOM    342  CB  LEU L  45      25.966  18.111  46.311  1.00 17.67           C  
ATOM    343  CG  LEU L  45      26.722  16.829  45.917  1.00 19.06           C  
ATOM    344  CD1 LEU L  45      28.239  17.073  45.876  1.00 16.51           C  
ATOM    345  CD2 LEU L  45      26.346  15.649  46.830  1.00 18.04           C  
ATOM    346  C   LEU L  45      23.887  19.193  46.975  1.00 18.76           C  
ATOM    347  O   LEU L  45      23.398  19.196  48.105  1.00 20.24           O  
ATOM    348  N   ILE L  46      23.957  20.305  46.205  1.00 19.37           N  
ATOM    349  CA  ILE L  46      23.626  21.610  46.715  1.00 17.94           C  
ATOM    350  CB  ILE L  46      24.850  22.446  46.965  1.00 17.87           C  
ATOM    351  CG1 ILE L  46      25.760  21.788  48.015  1.00 19.63           C  
ATOM    352  CG2 ILE L  46      24.390  23.861  47.349  1.00 17.11           C  
ATOM    353  CD1 ILE L  46      25.117  21.669  49.395  1.00 21.76           C  
ATOM    354  C   ILE L  46      22.813  22.365  45.700  1.00 17.74           C  
ATOM    355  O   ILE L  46      23.042  22.259  44.495  1.00 19.07           O  
ATOM    356  N   HIS L  47      21.828  23.161  46.172  1.00 17.33           N  
ATOM    357  CA  HIS L  47      21.068  23.993  45.280  1.00 19.37           C  
ATOM    358  ND1 HIS L  47      18.715  22.665  47.293  1.00  0.00           N  
ATOM    359  CG  HIS L  47      18.766  23.638  46.318  1.00 21.46           C  
ATOM    360  CB  HIS L  47      19.608  23.549  45.080  1.00 18.95           C  
ATOM    361  NE2 HIS L  47      17.321  24.276  47.931  1.00  0.00           N  
ATOM    362  CD2 HIS L  47      17.910  24.613  46.724  1.00 22.16           C  
ATOM    363  CE1 HIS L  47      17.837  23.098  48.232  1.00 26.63           C  
ATOM    364  C   HIS L  47      21.061  25.375  45.869  1.00 20.31           C  
ATOM    365  O   HIS L  47      21.294  25.545  47.065  1.00 19.84           O  
ATOM    366  N   TYR L  48      20.850  26.401  45.023  1.00 21.31           N  
ATOM    367  CA  TYR L  48      20.804  27.776  45.440  1.00 22.35           C  
ATOM    368  CB  TYR L  48      19.541  28.145  46.239  1.00 24.42           C  
ATOM    369  CG  TYR L  48      19.447  29.634  46.237  1.00 24.15           C  
ATOM    370  CD1 TYR L  48      19.007  30.288  45.106  1.00 23.49           C  
ATOM    371  CD2 TYR L  48      19.776  30.380  47.345  1.00 23.85           C  
ATOM    372  CE1 TYR L  48      18.906  31.657  45.073  1.00 24.49           C  
ATOM    373  CE2 TYR L  48      19.676  31.752  47.319  1.00 23.92           C  
ATOM    374  CZ  TYR L  48      19.244  32.392  46.183  1.00 26.35           C  
ATOM    375  OH  TYR L  48      19.141  33.799  46.157  1.00 29.32           O  
ATOM    376  C   TYR L  48      22.031  28.106  46.242  1.00 23.57           C  
ATOM    377  O   TYR L  48      21.953  28.708  47.312  1.00 24.14           O  
ATOM    378  N   THR L  49      23.191  27.645  45.738  1.00 24.07           N  
ATOM    379  CA  THR L  49      24.546  27.901  46.162  1.00 22.59           C  
ATOM    380  CB  THR L  49      24.922  29.359  46.119  1.00 21.69           C  
ATOM    381  OG1 THR L  49      24.150  30.117  47.036  1.00 21.47           O  
ATOM    382  CG2 THR L  49      24.682  29.874  44.692  1.00 21.01           C  
ATOM    383  C   THR L  49      24.938  27.338  47.501  1.00 23.18           C  
ATOM    384  O   THR L  49      26.076  26.893  47.645  1.00 23.26           O  
ATOM    385  N   SER L  50      24.039  27.232  48.500  1.00 22.52           N  
ATOM    386  CA  SER L  50      24.591  26.780  49.751  1.00 21.59           C  
ATOM    387  CB  SER L  50      24.944  27.938  50.702  1.00 24.38           C  
ATOM    388  OG  SER L  50      23.778  28.672  51.042  1.00 27.10           O  
ATOM    389  C   SER L  50      23.611  25.923  50.440  1.00 21.33           C  
ATOM    390  O   SER L  50      23.819  25.483  51.571  1.00 20.99           O  
ATOM    391  N   ALA L  51      22.515  25.602  49.762  1.00 21.11           N  
ATOM    392  CA  ALA L  51      21.624  24.802  50.559  1.00 22.23           C  
ATOM    393  CB  ALA L  51      20.138  25.111  50.311  1.00 22.27           C  
ATOM    394  C   ALA L  51      21.841  23.356  50.238  1.00 22.58           C  
ATOM    395  O   ALA L  51      21.815  22.955  49.074  1.00 22.72           O  
ATOM    396  N   LEU L  52      22.054  22.530  51.285  1.00 22.46           N  
ATOM    397  CA  LEU L  52      22.279  21.122  51.096  1.00 21.67           C  
ATOM    398  CB  LEU L  52      22.773  20.355  52.335  1.00 21.23           C  
ATOM    399  CG  LEU L  52      24.228  20.645  52.740  1.00 23.93           C  
ATOM    400  CD1 LEU L  52      24.405  22.094  53.207  1.00 30.03           C  
ATOM    401  CD2 LEU L  52      24.731  19.617  53.764  1.00 25.31           C  
ATOM    402  C   LEU L  52      20.994  20.478  50.698  1.00 20.98           C  
ATOM    403  O   LEU L  52      19.926  20.782  51.226  1.00 21.43           O  
ATOM    404  N   GLN L  53      21.090  19.536  49.745  1.00 20.69           N  
ATOM    405  CA  GLN L  53      19.938  18.834  49.272  1.00 21.80           C  
ATOM    406  CB  GLN L  53      20.201  18.108  47.938  1.00 20.50           C  
ATOM    407  CG  GLN L  53      18.942  17.822  47.115  1.00 18.99           C  
ATOM    408  CD  GLN L  53      18.440  16.419  47.393  1.00 22.32           C  
ATOM    409  OE1 GLN L  53      17.273  16.225  47.721  1.00 23.14           O  
ATOM    410  NE2 GLN L  53      19.337  15.409  47.229  1.00 22.18           N  
ATOM    411  C   GLN L  53      19.590  17.846  50.337  1.00 22.04           C  
ATOM    412  O   GLN L  53      20.420  17.528  51.189  1.00 22.92           O  
ATOM    413  N   PRO L  54      18.385  17.353  50.346  1.00 22.96           N  
ATOM    414  CA  PRO L  54      18.025  16.468  51.415  1.00 23.55           C  
ATOM    415  CD  PRO L  54      17.245  18.119  49.869  1.00  0.00           C  
ATOM    416  CB  PRO L  54      16.510  16.308  51.328  1.00 25.29           C  
ATOM    417  CG  PRO L  54      16.050  17.648  50.720  1.00 35.67           C  
ATOM    418  C   PRO L  54      18.805  15.191  51.435  1.00 23.58           C  
ATOM    419  O   PRO L  54      18.994  14.581  50.385  1.00 23.18           O  
ATOM    420  N   GLY L  55      19.276  14.779  52.629  1.00 25.40           N  
ATOM    421  CA  GLY L  55      19.956  13.524  52.789  1.00 25.23           C  
ATOM    422  C   GLY L  55      21.421  13.662  52.511  1.00 25.73           C  
ATOM    423  O   GLY L  55      22.172  12.704  52.686  1.00 26.89           O  
ATOM    424  N   ILE L  56      21.881  14.853  52.083  1.00 24.40           N  
ATOM    425  CA  ILE L  56      23.279  15.012  51.789  1.00 23.47           C  
ATOM    426  CB  ILE L  56      23.575  16.158  50.866  1.00 21.73           C  
ATOM    427  CG1 ILE L  56      25.050  16.124  50.435  1.00 19.70           C  
ATOM    428  CG2 ILE L  56      23.159  17.457  51.577  1.00 20.76           C  
ATOM    429  CD1 ILE L  56      25.410  14.902  49.594  1.00  0.00           C  
ATOM    430  C   ILE L  56      24.005  15.265  53.072  1.00 23.67           C  
ATOM    431  O   ILE L  56      23.536  16.017  53.925  1.00 23.72           O  
ATOM    432  N   PRO L  57      25.147  14.642  53.226  1.00 25.21           N  
ATOM    433  CA  PRO L  57      25.902  14.782  54.444  1.00 24.86           C  
ATOM    434  CD  PRO L  57      25.387  13.356  52.590  1.00 25.78           C  
ATOM    435  CB  PRO L  57      26.997  13.720  54.379  1.00 26.02           C  
ATOM    436  CG  PRO L  57      26.367  12.612  53.515  1.00 26.52           C  
ATOM    437  C   PRO L  57      26.404  16.176  54.663  1.00 25.35           C  
ATOM    438  O   PRO L  57      26.712  16.872  53.696  1.00 23.90           O  
ATOM    439  N   SER L  58      26.520  16.575  55.945  1.00 25.27           N  
ATOM    440  CA  SER L  58      26.875  17.900  56.372  1.00 25.56           C  
ATOM    441  CB  SER L  58      26.767  18.078  57.895  1.00 27.05           C  
ATOM    442  OG  SER L  58      25.421  17.908  58.310  1.00 30.38           O  
ATOM    443  C   SER L  58      28.282  18.233  55.990  1.00 24.62           C  
ATOM    444  O   SER L  58      28.672  19.398  56.015  1.00 25.95           O  
ATOM    445  N   ARG L  59      29.091  17.225  55.630  1.00 23.65           N  
ATOM    446  CA  ARG L  59      30.457  17.486  55.285  1.00 24.14           C  
ATOM    447  CB  ARG L  59      31.300  16.211  55.071  1.00 24.63           C  
ATOM    448  CG  ARG L  59      30.787  15.247  54.001  1.00 25.10           C  
ATOM    449  CD  ARG L  59      31.675  14.007  53.850  1.00 22.29           C  
ATOM    450  NE  ARG L  59      31.018  13.079  52.886  1.00 22.34           N  
ATOM    451  CZ  ARG L  59      30.293  12.012  53.336  1.00 23.60           C  
ATOM    452  NH1 ARG L  59      30.178  11.778  54.675  1.00 21.56           N1+
ATOM    453  NH2 ARG L  59      29.692  11.171  52.444  1.00 24.56           N  
ATOM    454  C   ARG L  59      30.502  18.353  54.060  1.00 24.63           C  
ATOM    455  O   ARG L  59      31.473  19.084  53.859  1.00 22.71           O  
ATOM    456  N   PHE L  60      29.469  18.267  53.191  1.00 24.95           N  
ATOM    457  CA  PHE L  60      29.423  19.051  51.984  1.00 23.90           C  
ATOM    458  CB  PHE L  60      28.522  18.432  50.898  1.00 22.75           C  
ATOM    459  CG  PHE L  60      29.095  17.119  50.484  1.00 21.69           C  
ATOM    460  CD1 PHE L  60      30.079  17.051  49.526  1.00 22.21           C  
ATOM    461  CD2 PHE L  60      28.644  15.948  51.050  1.00 23.63           C  
ATOM    462  CE1 PHE L  60      30.610  15.845  49.136  1.00 22.14           C  
ATOM    463  CE2 PHE L  60      29.171  14.736  50.666  1.00 24.24           C  
ATOM    464  CZ  PHE L  60      30.155  14.682  49.708  1.00 24.37           C  
ATOM    465  C   PHE L  60      28.841  20.400  52.289  1.00 23.47           C  
ATOM    466  O   PHE L  60      27.858  20.518  53.018  1.00 24.27           O  
ATOM    467  N   SER L  61      29.450  21.468  51.731  1.00 22.53           N  
ATOM    468  CA  SER L  61      28.937  22.792  51.943  1.00 24.30           C  
ATOM    469  CB  SER L  61      29.580  23.513  53.141  1.00 24.89           C  
ATOM    470  OG  SER L  61      30.967  23.707  52.907  1.00 27.42           O  
ATOM    471  C   SER L  61      29.242  23.601  50.722  1.00 24.50           C  
ATOM    472  O   SER L  61      30.193  23.315  49.996  1.00 25.00           O  
ATOM    473  N   GLY L  62      28.426  24.643  50.459  1.00 23.80           N  
ATOM    474  CA  GLY L  62      28.667  25.465  49.312  1.00 23.74           C  
ATOM    475  C   GLY L  62      28.559  26.890  49.740  1.00 24.02           C  
ATOM    476  O   GLY L  62      27.885  27.212  50.718  1.00 25.48           O  
ATOM    477  N   SER L  63      29.247  27.788  49.008  0.94 23.65           N  
ATOM    478  CA  SER L  63      29.176  29.179  49.337  0.94 25.15           C  
ATOM    479  CB  SER L  63      30.214  29.625  50.383  0.94 26.25           C  
ATOM    480  OG  SER L  63      31.526  29.516  49.850  0.94 30.23           O  
ATOM    481  C   SER L  63      29.451  29.955  48.093  0.94 25.74           C  
ATOM    482  O   SER L  63      29.964  29.422  47.109  0.94 26.97           O  
ATOM    483  N   GLY L  64      29.079  31.248  48.100  1.00 25.65           N  
ATOM    484  CA  GLY L  64      29.393  32.079  46.979  1.00 26.22           C  
ATOM    485  C   GLY L  64      28.161  32.769  46.500  1.00 27.27           C  
ATOM    486  O   GLY L  64      27.033  32.359  46.781  1.00 28.20           O  
ATOM    487  N   SER L  65      28.379  33.863  45.750  0.94 27.77           N  
ATOM    488  CA  SER L  65      27.326  34.632  45.168  0.94 29.24           C  
ATOM    489  CB  SER L  65      26.739  35.679  46.128  0.94 30.47           C  
ATOM    490  OG  SER L  65      25.701  36.404  45.488  0.94 32.30           O  
ATOM    491  C   SER L  65      27.964  35.359  44.034  0.94 28.92           C  
ATOM    492  O   SER L  65      29.190  35.437  43.948  0.94 28.52           O  
ATOM    493  N   GLY L  66      27.153  35.911  43.117  1.00 28.49           N  
ATOM    494  CA  GLY L  66      27.744  36.626  42.027  1.00 26.42           C  
ATOM    495  C   GLY L  66      28.390  35.641  41.100  1.00 26.50           C  
ATOM    496  O   GLY L  66      27.739  34.731  40.595  1.00 25.20           O  
ATOM    497  N   ARG L  67      29.658  35.914  40.741  1.00 26.48           N  
ATOM    498  CA  ARG L  67      30.457  35.116  39.848  1.00 26.53           C  
ATOM    499  CB  ARG L  67      31.595  35.923  39.203  1.00 26.50           C  
ATOM    500  CG  ARG L  67      32.644  36.405  40.208  1.00  0.00           C  
ATOM    501  CD  ARG L  67      33.770  37.228  39.579  1.00  0.00           C  
ATOM    502  NE  ARG L  67      34.898  37.257  40.554  1.00  0.00           N  
ATOM    503  CZ  ARG L  67      34.910  38.158  41.580  1.00  0.00           C  
ATOM    504  NH1 ARG L  67      33.873  39.030  41.740  1.00  0.00           N1+
ATOM    505  NH2 ARG L  67      35.962  38.178  42.450  1.00  0.00           N  
ATOM    506  C   ARG L  67      31.118  33.904  40.453  1.00 26.79           C  
ATOM    507  O   ARG L  67      31.243  32.881  39.781  1.00 27.66           O  
ATOM    508  N   ASP L  68      31.603  33.984  41.714  1.00 27.15           N  
ATOM    509  CA  ASP L  68      32.452  32.915  42.187  1.00 27.56           C  
ATOM    510  CB  ASP L  68      33.789  33.415  42.765  1.00 30.86           C  
ATOM    511  CG  ASP L  68      34.639  33.907  41.599  1.00 36.78           C  
ATOM    512  OD1 ASP L  68      34.445  33.387  40.469  1.00 31.87           O  
ATOM    513  OD2 ASP L  68      35.491  34.808  41.818  1.00 32.86           O1-
ATOM    514  C   ASP L  68      31.778  32.066  43.220  1.00 26.53           C  
ATOM    515  O   ASP L  68      31.204  32.569  44.185  1.00 26.85           O  
ATOM    516  N   TYR L  69      31.858  30.728  43.039  1.00 25.17           N  
ATOM    517  CA  TYR L  69      31.216  29.824  43.950  1.00 25.10           C  
ATOM    518  CB  TYR L  69      29.979  29.145  43.341  1.00 24.18           C  
ATOM    519  CG  TYR L  69      29.018  30.241  43.035  1.00 23.38           C  
ATOM    520  CD1 TYR L  69      29.047  30.887  41.822  1.00 23.67           C  
ATOM    521  CD2 TYR L  69      28.095  30.638  43.971  1.00 23.90           C  
ATOM    522  CE1 TYR L  69      28.159  31.902  41.547  1.00 23.96           C  
ATOM    523  CE2 TYR L  69      27.207  31.650  43.703  1.00 24.61           C  
ATOM    524  CZ  TYR L  69      27.234  32.286  42.488  1.00 24.82           C  
ATOM    525  OH  TYR L  69      26.317  33.323  42.222  1.00 15.73           O  
ATOM    526  C   TYR L  69      32.182  28.749  44.337  1.00 24.82           C  
ATOM    527  O   TYR L  69      33.132  28.461  43.610  1.00 25.55           O  
ATOM    528  N   THR L  70      31.982  28.142  45.528  1.00 23.11           N  
ATOM    529  CA  THR L  70      32.896  27.116  45.928  1.00 23.45           C  
ATOM    530  CB  THR L  70      33.948  27.627  46.867  1.00 26.11           C  
ATOM    531  OG1 THR L  70      35.043  26.731  46.920  1.00 28.85           O  
ATOM    532  CG2 THR L  70      33.325  27.791  48.260  1.00 25.50           C  
ATOM    533  C   THR L  70      32.141  26.004  46.596  1.00 23.47           C  
ATOM    534  O   THR L  70      31.139  26.225  47.277  1.00 23.95           O  
ATOM    535  N   PHE L  71      32.610  24.758  46.381  1.00 22.99           N  
ATOM    536  CA  PHE L  71      32.040  23.604  47.009  1.00 22.23           C  
ATOM    537  CB  PHE L  71      31.666  22.505  46.004  1.00 18.54           C  
ATOM    538  CG  PHE L  71      30.896  21.479  46.749  1.00 19.48           C  
ATOM    539  CD1 PHE L  71      29.557  21.670  47.005  1.00 19.61           C  
ATOM    540  CD2 PHE L  71      31.506  20.329  47.186  1.00 20.86           C  
ATOM    541  CE1 PHE L  71      28.834  20.726  47.693  1.00  0.00           C  
ATOM    542  CE2 PHE L  71      30.786  19.383  47.874  1.00  0.00           C  
ATOM    543  CZ  PHE L  71      29.451  19.579  48.130  1.00  0.00           C  
ATOM    544  C   PHE L  71      33.123  23.075  47.892  1.00 22.81           C  
ATOM    545  O   PHE L  71      34.266  22.936  47.461  1.00 21.27           O  
ATOM    546  N   THR L  72      32.803  22.785  49.168  1.00 23.57           N  
ATOM    547  CA  THR L  72      33.845  22.323  50.038  1.00 23.88           C  
ATOM    548  CB  THR L  72      34.169  23.282  51.144  1.00 24.82           C  
ATOM    549  OG1 THR L  72      34.575  24.531  50.606  1.00 24.21           O  
ATOM    550  CG2 THR L  72      35.298  22.681  51.997  1.00 24.10           C  
ATOM    551  C   THR L  72      33.428  21.037  50.676  1.00 25.11           C  
ATOM    552  O   THR L  72      32.264  20.849  51.029  1.00 25.82           O  
ATOM    553  N   ILE L  73      34.391  20.103  50.808  1.00 24.48           N  
ATOM    554  CA  ILE L  73      34.150  18.867  51.495  1.00 25.93           C  
ATOM    555  CB  ILE L  73      34.519  17.657  50.684  1.00 25.74           C  
ATOM    556  CG1 ILE L  73      33.761  17.664  49.346  1.00 24.87           C  
ATOM    557  CG2 ILE L  73      34.216  16.407  51.530  1.00 24.57           C  
ATOM    558  CD1 ILE L  73      34.296  16.654  48.330  1.00 23.54           C  
ATOM    559  C   ILE L  73      35.057  18.927  52.695  1.00 27.03           C  
ATOM    560  O   ILE L  73      36.280  18.933  52.559  1.00 27.49           O  
ATOM    561  N   SER L  74      34.461  18.975  53.906  1.00 28.17           N  
ATOM    562  CA  SER L  74      35.164  19.189  55.147  1.00 29.28           C  
ATOM    563  CB  SER L  74      34.216  19.190  56.357  1.00 28.64           C  
ATOM    564  OG  SER L  74      33.196  20.164  56.196  1.00 31.00           O  
ATOM    565  C   SER L  74      36.160  18.106  55.416  1.00 30.20           C  
ATOM    566  O   SER L  74      37.350  18.379  55.574  1.00 30.60           O  
ATOM    567  N   SER L  75      35.679  16.850  55.517  1.00 31.17           N  
ATOM    568  CA  SER L  75      36.542  15.730  55.759  1.00 31.43           C  
ATOM    569  CB  SER L  75      36.345  15.077  57.138  1.00 33.35           C  
ATOM    570  OG  SER L  75      36.744  15.970  58.167  1.00 39.80           O  
ATOM    571  C   SER L  75      36.165  14.703  54.746  1.00 31.08           C  
ATOM    572  O   SER L  75      35.104  14.087  54.828  1.00 32.56           O  
ATOM    573  N   LEU L  76      37.070  14.453  53.790  1.00 30.17           N  
ATOM    574  CA  LEU L  76      36.789  13.600  52.677  1.00 28.64           C  
ATOM    575  CB  LEU L  76      37.922  13.668  51.633  1.00 27.58           C  
ATOM    576  CG  LEU L  76      37.619  13.019  50.271  1.00 28.30           C  
ATOM    577  CD1 LEU L  76      36.526  13.799  49.522  1.00 29.43           C  
ATOM    578  CD2 LEU L  76      38.899  12.862  49.437  1.00 26.93           C  
ATOM    579  C   LEU L  76      36.642  12.182  53.149  1.00 28.79           C  
ATOM    580  O   LEU L  76      37.418  11.704  53.976  1.00 29.03           O  
ATOM    581  N   GLN L  77      35.619  11.477  52.614  1.00 27.03           N  
ATOM    582  CA  GLN L  77      35.346  10.106  52.954  1.00 28.19           C  
ATOM    583  CB  GLN L  77      33.881   9.860  53.356  1.00 28.65           C  
ATOM    584  CG  GLN L  77      33.436  10.655  54.585  1.00 31.92           C  
ATOM    585  CD  GLN L  77      34.200  10.139  55.797  1.00 36.28           C  
ATOM    586  OE1 GLN L  77      35.122   9.334  55.672  1.00 38.84           O  
ATOM    587  NE2 GLN L  77      33.807  10.616  57.007  1.00 35.34           N  
ATOM    588  C   GLN L  77      35.603   9.297  51.716  1.00 29.14           C  
ATOM    589  O   GLN L  77      35.697   9.846  50.620  1.00 27.81           O  
ATOM    590  N   PRO L  78      35.727   8.004  51.846  1.00 29.83           N  
ATOM    591  CA  PRO L  78      36.024   7.179  50.705  1.00 30.26           C  
ATOM    592  CD  PRO L  78      36.175   7.401  53.090  1.00 30.45           C  
ATOM    593  CB  PRO L  78      36.284   5.784  51.270  1.00 29.48           C  
ATOM    594  CG  PRO L  78      36.826   6.066  52.685  1.00 30.27           C  
ATOM    595  C   PRO L  78      34.959   7.239  49.652  1.00 29.96           C  
ATOM    596  O   PRO L  78      35.273   7.052  48.478  1.00 31.64           O  
ATOM    597  N   GLU L  79      33.701   7.492  50.051  1.00 27.66           N  
ATOM    598  CA  GLU L  79      32.570   7.549  49.166  1.00 27.36           C  
ATOM    599  CB  GLU L  79      31.232   7.745  49.902  1.00 27.21           C  
ATOM    600  CG  GLU L  79      30.871   6.645  50.899  1.00 30.81           C  
ATOM    601  CD  GLU L  79      31.452   7.022  52.256  1.00 30.72           C  
ATOM    602  OE1 GLU L  79      32.700   6.948  52.412  1.00 29.57           O  
ATOM    603  OE2 GLU L  79      30.652   7.391  53.157  1.00 33.20           O1-
ATOM    604  C   GLU L  79      32.697   8.746  48.274  1.00 26.67           C  
ATOM    605  O   GLU L  79      32.135   8.777  47.182  1.00 26.61           O  
ATOM    606  N   ASP L  80      33.399   9.782  48.767  1.00 24.54           N  
ATOM    607  CA  ASP L  80      33.535  11.082  48.169  1.00 23.67           C  
ATOM    608  CB  ASP L  80      34.143  12.100  49.146  1.00 23.60           C  
ATOM    609  CG  ASP L  80      33.121  12.291  50.259  1.00 24.06           C  
ATOM    610  OD1 ASP L  80      31.958  11.845  50.070  1.00 22.62           O  
ATOM    611  OD2 ASP L  80      33.487  12.880  51.311  1.00 24.05           O1-
ATOM    612  C   ASP L  80      34.340  11.109  46.898  1.00 22.82           C  
ATOM    613  O   ASP L  80      34.247  12.080  46.150  1.00 22.70           O  
ATOM    614  N   ILE L  81      35.210  10.114  46.631  1.00 21.74           N  
ATOM    615  CA  ILE L  81      35.972  10.195  45.411  1.00 20.63           C  
ATOM    616  CB  ILE L  81      36.992   9.096  45.286  1.00 18.98           C  
ATOM    617  CG1 ILE L  81      38.047   9.223  46.397  1.00  0.00           C  
ATOM    618  CG2 ILE L  81      37.579   9.135  43.867  1.00  0.00           C  
ATOM    619  CD1 ILE L  81      38.825  10.537  46.346  1.00 18.78           C  
ATOM    620  C   ILE L  81      35.009  10.075  44.269  1.00 22.34           C  
ATOM    621  O   ILE L  81      34.299   9.078  44.149  1.00 21.80           O  
ATOM    622  N   ALA L  82      34.975  11.104  43.393  1.00 21.03           N  
ATOM    623  CA  ALA L  82      34.053  11.130  42.290  1.00 20.32           C  
ATOM    624  CB  ALA L  82      32.578  11.143  42.726  1.00 18.40           C  
ATOM    625  C   ALA L  82      34.301  12.399  41.534  1.00 20.04           C  
ATOM    626  O   ALA L  82      35.255  13.123  41.816  1.00 19.44           O  
ATOM    627  N   THR L  83      33.458  12.681  40.519  1.00 20.17           N  
ATOM    628  CA  THR L  83      33.595  13.895  39.767  1.00 20.70           C  
ATOM    629  CB  THR L  83      33.496  13.685  38.286  1.00 20.79           C  
ATOM    630  OG1 THR L  83      34.504  12.782  37.856  1.00 20.03           O  
ATOM    631  CG2 THR L  83      33.675  15.040  37.584  1.00 20.40           C  
ATOM    632  C   THR L  83      32.488  14.812  40.203  1.00 20.56           C  
ATOM    633  O   THR L  83      31.370  14.370  40.463  1.00 21.27           O  
ATOM    634  N   TYR L  84      32.785  16.126  40.313  1.00 19.09           N  
ATOM    635  CA  TYR L  84      31.815  17.084  40.777  1.00 18.21           C  
ATOM    636  CB  TYR L  84      32.267  17.851  42.031  1.00 17.64           C  
ATOM    637  CG  TYR L  84      32.395  16.883  43.155  1.00 19.78           C  
ATOM    638  CD1 TYR L  84      33.533  16.121  43.291  1.00 19.08           C  
ATOM    639  CD2 TYR L  84      31.380  16.742  44.072  1.00 18.41           C  
ATOM    640  CE1 TYR L  84      33.653  15.229  44.330  1.00 16.59           C  
ATOM    641  CE2 TYR L  84      31.495  15.852  45.113  1.00 19.05           C  
ATOM    642  CZ  TYR L  84      32.633  15.093  45.242  1.00 17.90           C  
ATOM    643  OH  TYR L  84      32.754  14.179  46.308  1.00 18.71           O  
ATOM    644  C   TYR L  84      31.599  18.117  39.712  1.00 18.69           C  
ATOM    645  O   TYR L  84      32.547  18.548  39.057  1.00 20.06           O  
ATOM    646  N   TYR L  85      30.326  18.537  39.507  1.00 19.15           N  
ATOM    647  CA  TYR L  85      30.046  19.522  38.496  1.00 18.56           C  
ATOM    648  CB  TYR L  85      29.225  18.995  37.301  1.00 20.14           C  
ATOM    649  CG  TYR L  85      29.863  17.772  36.730  1.00 19.74           C  
ATOM    650  CD1 TYR L  85      30.998  17.834  35.953  1.00 18.85           C  
ATOM    651  CD2 TYR L  85      29.319  16.538  37.002  1.00 19.65           C  
ATOM    652  CE1 TYR L  85      31.562  16.684  35.445  1.00 19.45           C  
ATOM    653  CE2 TYR L  85      29.877  15.388  36.494  1.00 20.20           C  
ATOM    654  CZ  TYR L  85      31.002  15.461  35.711  1.00 19.92           C  
ATOM    655  OH  TYR L  85      31.582  14.287  35.184  1.00 20.90           O  
ATOM    656  C   TYR L  85      29.194  20.608  39.095  1.00 19.74           C  
ATOM    657  O   TYR L  85      28.365  20.361  39.972  1.00 19.08           O  
ATOM    658  N   CYS L  86      29.395  21.857  38.623  1.00 18.46           N  
ATOM    659  CA  CYS L  86      28.597  22.981  39.024  1.00 19.07           C  
ATOM    660  CB  CYS L  86      29.424  24.259  39.329  1.00 18.90           C  
ATOM    661  SG  CYS L  86      30.519  24.777  37.967  1.00 24.19           S  
ATOM    662  C   CYS L  86      27.679  23.269  37.872  1.00 19.95           C  
ATOM    663  O   CYS L  86      27.993  22.954  36.725  1.00 19.46           O  
ATOM    664  N   LEU L  87      26.489  23.837  38.154  1.00 19.73           N  
ATOM    665  CA  LEU L  87      25.521  24.119  37.128  1.00 18.36           C  
ATOM    666  CB  LEU L  87      24.376  23.090  37.126  1.00 17.78           C  
ATOM    667  CG  LEU L  87      23.156  23.465  36.263  1.00 16.75           C  
ATOM    668  CD1 LEU L  87      23.485  23.459  34.764  1.00 13.18           C  
ATOM    669  CD2 LEU L  87      21.930  22.606  36.622  1.00  9.22           C  
ATOM    670  C   LEU L  87      24.871  25.433  37.424  1.00 19.04           C  
ATOM    671  O   LEU L  87      24.528  25.714  38.571  1.00 18.45           O  
ATOM    672  N   GLN L  88      24.679  26.273  36.383  1.00 17.95           N  
ATOM    673  CA  GLN L  88      23.970  27.504  36.577  1.00 17.77           C  
ATOM    674  CB  GLN L  88      24.722  28.753  36.075  1.00 17.38           C  
ATOM    675  CG  GLN L  88      24.955  28.805  34.566  1.00 19.20           C  
ATOM    676  CD  GLN L  88      23.698  29.339  33.895  1.00 16.33           C  
ATOM    677  OE1 GLN L  88      22.776  29.806  34.561  1.00 18.29           O  
ATOM    678  NE2 GLN L  88      23.659  29.270  32.538  1.00 19.66           N  
ATOM    679  C   GLN L  88      22.676  27.377  35.841  1.00 17.74           C  
ATOM    680  O   GLN L  88      22.611  26.864  34.726  1.00 18.03           O  
ATOM    681  N   TYR L  89      21.620  27.574  36.650  1.00 20.44           N  
ATOM    682  CA  TYR L  89      20.236  27.673  36.322  1.00 21.01           C  
ATOM    683  CB  TYR L  89      19.304  26.824  37.212  1.00 20.88           C  
ATOM    684  CG  TYR L  89      19.587  27.028  38.654  1.00 24.62           C  
ATOM    685  CD1 TYR L  89      20.575  26.299  39.275  1.00 20.95           C  
ATOM    686  CD2 TYR L  89      18.865  27.936  39.385  1.00 23.29           C  
ATOM    687  CE1 TYR L  89      20.844  26.476  40.610  1.00 21.05           C  
ATOM    688  CE2 TYR L  89      19.129  28.117  40.719  1.00 22.13           C  
ATOM    689  CZ  TYR L  89      20.116  27.388  41.331  1.00 19.87           C  
ATOM    690  OH  TYR L  89      20.380  27.580  42.697  1.00 16.83           O  
ATOM    691  C   TYR L  89      19.732  29.074  36.078  1.00 22.25           C  
ATOM    692  O   TYR L  89      18.607  29.233  35.614  1.00 21.68           O  
ATOM    693  N   ASP L  90      20.464  30.138  36.478  1.00 22.78           N  
ATOM    694  CA  ASP L  90      19.849  31.446  36.441  1.00 21.44           C  
ATOM    695  CB  ASP L  90      20.646  32.595  37.106  1.00 20.70           C  
ATOM    696  CG  ASP L  90      21.951  32.900  36.398  1.00 23.11           C  
ATOM    697  OD1 ASP L  90      22.795  31.973  36.295  1.00 26.63           O  
ATOM    698  OD2 ASP L  90      22.122  34.070  35.964  1.00 32.47           O1-
ATOM    699  C   ASP L  90      19.386  31.865  35.072  1.00 21.38           C  
ATOM    700  O   ASP L  90      18.271  32.364  34.936  1.00 24.97           O  
ATOM    701  N   ASN L  91      20.193  31.677  34.015  1.00 20.47           N  
ATOM    702  CA  ASN L  91      19.716  32.015  32.704  1.00 21.31           C  
ATOM    703  CB  ASN L  91      20.728  32.802  31.854  1.00 23.18           C  
ATOM    704  CG  ASN L  91      19.971  33.483  30.719  1.00 29.74           C  
ATOM    705  OD1 ASN L  91      18.841  33.120  30.398  1.00 30.98           O  
ATOM    706  ND2 ASN L  91      20.611  34.510  30.097  1.00 29.17           N  
ATOM    707  C   ASN L  91      19.518  30.676  32.097  1.00 23.05           C  
ATOM    708  O   ASN L  91      18.993  29.784  32.751  1.00 23.71           O  
ATOM    709  N   LEU L  92      19.970  30.430  30.861  1.00 25.33           N  
ATOM    710  CA  LEU L  92      19.793  29.098  30.344  1.00 24.88           C  
ATOM    711  CB  LEU L  92      20.281  28.946  28.897  1.00 26.08           C  
ATOM    712  CG  LEU L  92      19.475  29.798  27.900  1.00 27.38           C  
ATOM    713  CD1 LEU L  92      19.621  31.300  28.189  1.00 31.60           C  
ATOM    714  CD2 LEU L  92      19.829  29.440  26.451  1.00 25.69           C  
ATOM    715  C   LEU L  92      20.580  28.152  31.221  1.00 24.48           C  
ATOM    716  O   LEU L  92      21.141  28.529  32.243  1.00 21.59           O  
ATOM    717  N   TRP L  93      20.591  26.848  30.901  1.00 23.51           N  
ATOM    718  CA  TRP L  93      21.280  25.959  31.792  1.00 23.40           C  
ATOM    719  CB  TRP L  93      20.537  24.625  31.957  1.00 23.51           C  
ATOM    720  CG  TRP L  93      19.151  24.763  32.538  1.00 23.28           C  
ATOM    721  CD2 TRP L  93      18.704  24.168  33.766  1.00 22.47           C  
ATOM    722  CD1 TRP L  93      18.075  25.414  32.011  1.00 23.43           C  
ATOM    723  NE1 TRP L  93      16.989  25.273  32.838  1.00 11.34           N  
ATOM    724  CE2 TRP L  93      17.359  24.505  33.920  1.00 22.64           C  
ATOM    725  CE3 TRP L  93      19.359  23.400  34.685  1.00  9.21           C  
ATOM    726  CZ2 TRP L  93      16.645  24.076  35.001  1.00  7.76           C  
ATOM    727  CZ3 TRP L  93      18.634  22.974  35.777  1.00  8.82           C  
ATOM    728  CH2 TRP L  93      17.305  23.304  35.930  1.00 12.44           C  
ATOM    729  C   TRP L  93      22.588  25.623  31.167  1.00 23.25           C  
ATOM    730  O   TRP L  93      22.676  25.317  29.981  1.00 23.43           O  
ATOM    731  N   THR L  94      23.655  25.718  31.969  1.00 19.58           N  
ATOM    732  CA  THR L  94      24.981  25.316  31.564  1.00 20.63           C  
ATOM    733  CB  THR L  94      25.806  26.460  31.046  1.00 21.01           C  
ATOM    734  OG1 THR L  94      26.964  25.972  30.388  1.00 22.97           O  
ATOM    735  CG2 THR L  94      26.212  27.351  32.230  1.00 23.61           C  
ATOM    736  C   THR L  94      25.722  24.716  32.732  1.00 19.59           C  
ATOM    737  O   THR L  94      25.504  25.092  33.883  1.00 19.67           O  
ATOM    738  N   PHE L  95      26.655  23.774  32.448  1.00 20.09           N  
ATOM    739  CA  PHE L  95      27.387  23.073  33.478  1.00 18.89           C  
ATOM    740  CB  PHE L  95      27.317  21.535  33.361  1.00 18.10           C  
ATOM    741  CG  PHE L  95      25.923  21.034  33.553  1.00 16.92           C  
ATOM    742  CD1 PHE L  95      25.067  20.896  32.487  1.00 17.21           C  
ATOM    743  CD2 PHE L  95      25.464  20.684  34.799  1.00 18.59           C  
ATOM    744  CE1 PHE L  95      23.784  20.426  32.663  1.00 19.35           C  
ATOM    745  CE2 PHE L  95      24.182  20.214  34.978  1.00 17.46           C  
ATOM    746  CZ  PHE L  95      23.332  20.082  33.911  1.00 19.33           C  
ATOM    747  C   PHE L  95      28.852  23.393  33.358  1.00 20.60           C  
ATOM    748  O   PHE L  95      29.322  23.879  32.331  1.00 22.21           O  
ATOM    749  N   GLY L  96      29.615  23.137  34.446  1.00 21.42           N  
ATOM    750  CA  GLY L  96      31.038  23.335  34.446  1.00 20.63           C  
ATOM    751  C   GLY L  96      31.657  22.113  33.838  1.00 20.78           C  
ATOM    752  O   GLY L  96      30.969  21.132  33.582  1.00 20.23           O  
ATOM    753  N   GLN L  97      32.985  22.148  33.618  0.90 20.48           N  
ATOM    754  CA  GLN L  97      33.772  21.113  32.995  0.90 20.88           C  
ATOM    755  CB  GLN L  97      35.244  21.526  32.845  0.88 24.19           C  
ATOM    756  CG  GLN L  97      35.438  22.847  32.108  0.88 29.30           C  
ATOM    757  CD  GLN L  97      34.841  22.688  30.724  0.88 32.19           C  
ATOM    758  OE1 GLN L  97      33.647  22.436  30.576  0.88 32.16           O  
ATOM    759  NE2 GLN L  97      35.696  22.835  29.678  0.88 33.56           N  
ATOM    760  C   GLN L  97      33.799  19.891  33.858  0.90 21.20           C  
ATOM    761  O   GLN L  97      33.908  18.771  33.363  0.90 20.42           O  
ATOM    762  N   GLY L  98      33.772  20.077  35.187  1.00 21.32           N  
ATOM    763  CA  GLY L  98      33.817  18.945  36.064  1.00 20.89           C  
ATOM    764  C   GLY L  98      35.180  18.885  36.678  1.00 23.34           C  
ATOM    765  O   GLY L  98      36.168  19.301  36.077  1.00 23.36           O  
ATOM    766  N   THR L  99      35.244  18.380  37.928  1.00 22.82           N  
ATOM    767  CA  THR L  99      36.488  18.231  38.629  1.00 22.76           C  
ATOM    768  CB  THR L  99      36.634  19.173  39.792  1.00 22.28           C  
ATOM    769  OG1 THR L  99      36.573  20.518  39.345  1.00 24.28           O  
ATOM    770  CG2 THR L  99      37.979  18.910  40.493  1.00 24.42           C  
ATOM    771  C   THR L  99      36.511  16.840  39.182  1.00 22.30           C  
ATOM    772  O   THR L  99      35.584  16.423  39.873  1.00 22.23           O  
ATOM    773  N   LYS L 100      37.586  16.079  38.904  1.00 22.98           N  
ATOM    774  CA  LYS L 100      37.648  14.730  39.387  1.00 23.85           C  
ATOM    775  CB  LYS L 100      38.300  13.759  38.389  1.00 24.99           C  
ATOM    776  CG  LYS L 100      38.370  12.314  38.888  1.00 25.52           C  
ATOM    777  CD  LYS L 100      38.779  11.318  37.802  1.00 30.14           C  
ATOM    778  CE  LYS L 100      40.232  11.479  37.352  1.00 31.86           C  
ATOM    779  NZ  LYS L 100      40.554  10.485  36.305  1.00 35.92           N1+
ATOM    780  C   LYS L 100      38.482  14.710  40.627  1.00 23.99           C  
ATOM    781  O   LYS L 100      39.597  15.228  40.649  1.00 22.87           O  
ATOM    782  N   VAL L 101      37.944  14.108  41.707  1.00 24.09           N  
ATOM    783  CA  VAL L 101      38.692  14.009  42.926  1.00 24.32           C  
ATOM    784  CB  VAL L 101      37.878  14.323  44.149  1.00 24.17           C  
ATOM    785  CG1 VAL L 101      38.738  14.070  45.400  1.00 25.19           C  
ATOM    786  CG2 VAL L 101      37.373  15.771  44.034  1.00 22.36           C  
ATOM    787  C   VAL L 101      39.170  12.591  43.021  1.00 25.90           C  
ATOM    788  O   VAL L 101      38.372  11.661  43.141  1.00 25.81           O  
ATOM    789  N   GLU L 102      40.505  12.394  42.981  0.90 26.24           N  
ATOM    790  CA  GLU L 102      41.061  11.068  43.001  0.90 26.66           C  
ATOM    791  CB  GLU L 102      42.088  10.783  41.897  0.90 26.94           C  
ATOM    792  CG  GLU L 102      43.330  11.664  42.019  0.90 29.38           C  
ATOM    793  CD  GLU L 102      44.515  10.885  41.458  0.90 32.56           C  
ATOM    794  OE1 GLU L 102      44.284   9.847  40.782  0.90 31.57           O  
ATOM    795  OE2 GLU L 102      45.672  11.308  41.719  0.90 33.07           O1-
ATOM    796  C   GLU L 102      41.806  10.867  44.283  0.90 27.01           C  
ATOM    797  O   GLU L 102      42.119  11.818  44.998  0.90 25.81           O  
ATOM    798  N   ILE L 103      42.119   9.592  44.595  0.94 26.82           N  
ATOM    799  CA  ILE L 103      42.775   9.267  45.827  0.88 25.96           C  
ATOM    800  CB  ILE L 103      42.459   7.894  46.345  0.88 25.00           C  
ATOM    801  CG1 ILE L 103      42.881   6.817  45.334  0.88 25.92           C  
ATOM    802  CG2 ILE L 103      40.977   7.853  46.734  0.88 24.39           C  
ATOM    803  CD1 ILE L 103      42.834   5.403  45.911  0.85 27.89           C  
ATOM    804  C   ILE L 103      44.253   9.363  45.681  0.94 26.53           C  
ATOM    805  O   ILE L 103      44.849   8.825  44.748  0.94 25.59           O  
ATOM    806  N   LYS L 104      44.877  10.083  46.632  1.00 26.50           N  
ATOM    807  CA  LYS L 104      46.301  10.205  46.638  1.00 27.36           C  
ATOM    808  CB  LYS L 104      46.830  11.329  47.546  1.00 29.45           C  
ATOM    809  CG  LYS L 104      46.492  12.747  47.081  1.00 32.65           C  
ATOM    810  CD  LYS L 104      46.785  13.820  48.134  1.00 35.73           C  
ATOM    811  CE  LYS L 104      48.267  13.928  48.499  1.00 39.81           C  
ATOM    812  NZ  LYS L 104      48.471  15.003  49.496  1.00 44.54           N1+
ATOM    813  C   LYS L 104      46.819   8.898  47.224  1.00 27.54           C  
ATOM    814  O   LYS L 104      45.990   8.120  47.768  1.00 27.39           O  
ATOM    815  OXT LYS L 104      48.055   8.664  47.144  1.00  0.00           O1-
TER     816      LYS L 104 
ATOM    817  N   GLN H 105       8.212   5.492  46.133  1.00 39.28           N1+
ATOM    818  CA  GLN H 105       9.483   6.217  45.913  1.00 38.40           C  
ATOM    819  CB  GLN H 105      10.689   5.273  46.096  1.00 39.93           C  
ATOM    820  CG  GLN H 105      10.721   4.096  45.118  1.00 46.29           C  
ATOM    821  CD  GLN H 105       9.709   3.062  45.591  1.00 51.51           C  
ATOM    822  OE1 GLN H 105       9.171   2.291  44.797  1.00 54.33           O  
ATOM    823  NE2 GLN H 105       9.440   3.046  46.923  1.00 43.50           N  
ATOM    824  C   GLN H 105       9.531   6.830  44.553  1.00 36.14           C  
ATOM    825  O   GLN H 105       8.998   6.283  43.589  1.00 35.77           O  
ATOM    826  N   VAL H 106      10.171   8.011  44.457  1.00 33.76           N  
ATOM    827  CA  VAL H 106      10.250   8.708  43.209  1.00 32.68           C  
ATOM    828  CB  VAL H 106      10.737  10.120  43.362  1.00 33.46           C  
ATOM    829  CG1 VAL H 106      10.924  10.733  41.964  1.00 33.40           C  
ATOM    830  CG2 VAL H 106       9.749  10.886  44.257  1.00 33.38           C  
ATOM    831  C   VAL H 106      11.226   7.992  42.342  1.00 31.27           C  
ATOM    832  O   VAL H 106      12.337   7.673  42.764  1.00 31.11           O  
ATOM    833  N   GLN H 107      10.828   7.720  41.085  0.90 30.28           N  
ATOM    834  CA  GLN H 107      11.712   7.007  40.216  0.90 30.16           C  
ATOM    835  CB  GLN H 107      11.517   5.485  40.338  0.90 31.70           C  
ATOM    836  CG  GLN H 107      10.093   5.031  40.009  0.90 34.49           C  
ATOM    837  CD  GLN H 107       9.975   3.553  40.348  0.90 38.50           C  
ATOM    838  OE1 GLN H 107      10.830   2.746  39.986  0.90 41.25           O  
ATOM    839  NE2 GLN H 107       8.887   3.183  41.075  0.90 39.79           N  
ATOM    840  C   GLN H 107      11.452   7.414  38.799  0.90 28.22           C  
ATOM    841  O   GLN H 107      10.310   7.625  38.395  0.90 27.43           O  
ATOM    842  N   LEU H 108      12.542   7.564  38.016  1.00 25.18           N  
ATOM    843  CA  LEU H 108      12.466   7.870  36.614  1.00 23.35           C  
ATOM    844  CB  LEU H 108      13.245   9.141  36.214  1.00 21.36           C  
ATOM    845  CG  LEU H 108      12.664  10.486  36.706  1.00 21.15           C  
ATOM    846  CD1 LEU H 108      11.362  10.848  35.978  1.00 21.63           C  
ATOM    847  CD2 LEU H 108      12.509  10.525  38.231  1.00 21.69           C  
ATOM    848  C   LEU H 108      13.135   6.731  35.906  1.00 23.43           C  
ATOM    849  O   LEU H 108      14.322   6.482  36.114  1.00 24.13           O  
ATOM    850  N   VAL H 109      12.390   6.008  35.041  1.00 21.60           N  
ATOM    851  CA  VAL H 109      12.967   4.889  34.349  1.00 22.79           C  
ATOM    852  CB  VAL H 109      12.186   3.621  34.531  1.00 23.01           C  
ATOM    853  CG1 VAL H 109      12.827   2.515  33.675  1.00 19.80           C  
ATOM    854  CG2 VAL H 109      12.130   3.295  36.032  1.00 17.85           C  
ATOM    855  C   VAL H 109      12.967   5.202  32.886  1.00 22.56           C  
ATOM    856  O   VAL H 109      11.930   5.524  32.308  1.00 23.85           O  
ATOM    857  N   GLN H 110      14.153   5.098  32.251  1.00 22.72           N  
ATOM    858  CA  GLN H 110      14.299   5.434  30.862  1.00 22.30           C  
ATOM    859  CB  GLN H 110      15.595   6.211  30.574  1.00 21.40           C  
ATOM    860  CG  GLN H 110      15.647   7.549  31.318  1.00 23.60           C  
ATOM    861  CD  GLN H 110      16.959   8.248  30.985  1.00 23.28           C  
ATOM    862  OE1 GLN H 110      17.664   8.726  31.872  1.00 23.04           O  
ATOM    863  NE2 GLN H 110      17.288   8.327  29.669  1.00 20.75           N  
ATOM    864  C   GLN H 110      14.298   4.189  30.028  1.00 22.58           C  
ATOM    865  O   GLN H 110      14.477   3.079  30.528  1.00 22.72           O  
ATOM    866  N   SER H 111      14.075   4.362  28.707  1.00 23.06           N  
ATOM    867  CA  SER H 111      14.046   3.272  27.772  1.00 22.67           C  
ATOM    868  CB  SER H 111      13.435   3.649  26.409  1.00 22.80           C  
ATOM    869  OG  SER H 111      14.178   4.700  25.810  1.00 24.45           O  
ATOM    870  C   SER H 111      15.452   2.795  27.555  1.00 23.71           C  
ATOM    871  O   SER H 111      16.410   3.426  27.995  1.00 24.37           O  
ATOM    872  N   GLY H 112      15.602   1.649  26.859  1.00 24.10           N  
ATOM    873  CA  GLY H 112      16.877   1.003  26.692  1.00 22.90           C  
ATOM    874  C   GLY H 112      17.711   1.673  25.644  1.00 22.67           C  
ATOM    875  O   GLY H 112      17.263   2.563  24.923  1.00 21.47           O  
ATOM    876  N   ALA H 113      18.971   1.199  25.532  1.00 22.41           N  
ATOM    877  CA  ALA H 113      19.957   1.742  24.641  1.00 23.06           C  
ATOM    878  CB  ALA H 113      21.342   1.087  24.789  1.00 22.16           C  
ATOM    879  C   ALA H 113      19.513   1.558  23.229  1.00 24.22           C  
ATOM    880  O   ALA H 113      18.782   0.623  22.904  1.00 23.69           O  
ATOM    881  N   GLU H 114      19.933   2.489  22.346  1.00 24.45           N  
ATOM    882  CA  GLU H 114      19.536   2.391  20.974  1.00 25.30           C  
ATOM    883  CB  GLU H 114      18.412   3.369  20.602  1.00 27.42           C  
ATOM    884  CG  GLU H 114      17.106   3.063  21.340  1.00 32.00           C  
ATOM    885  CD  GLU H 114      16.060   4.077  20.912  1.00 35.50           C  
ATOM    886  OE1 GLU H 114      15.909   4.283  19.679  1.00 37.48           O  
ATOM    887  OE2 GLU H 114      15.397   4.657  21.814  1.00 38.96           O1-
ATOM    888  C   GLU H 114      20.713   2.678  20.097  1.00 24.77           C  
ATOM    889  O   GLU H 114      21.648   3.376  20.489  1.00 25.30           O  
ATOM    890  N   VAL H 115      20.702   2.098  18.880  1.00 24.81           N  
ATOM    891  CA  VAL H 115      21.743   2.338  17.923  1.00 23.70           C  
ATOM    892  CB  VAL H 115      22.479   1.092  17.524  1.00 24.05           C  
ATOM    893  CG1 VAL H 115      23.540   1.463  16.475  1.00 22.70           C  
ATOM    894  CG2 VAL H 115      23.057   0.436  18.789  1.00 23.15           C  
ATOM    895  C   VAL H 115      21.059   2.862  16.701  1.00 24.35           C  
ATOM    896  O   VAL H 115      20.070   2.288  16.248  1.00 23.98           O  
ATOM    897  N   LYS H 116      21.566   3.975  16.132  1.00 24.22           N  
ATOM    898  CA  LYS H 116      20.899   4.543  14.994  1.00 24.63           C  
ATOM    899  CB  LYS H 116      20.068   5.790  15.339  1.00 23.59           C  
ATOM    900  CG  LYS H 116      18.802   5.482  16.142  1.00 23.20           C  
ATOM    901  CD  LYS H 116      17.796   4.618  15.377  1.00 26.16           C  
ATOM    902  CE  LYS H 116      16.523   4.298  16.163  1.00 29.88           C  
ATOM    903  NZ  LYS H 116      16.804   3.283  17.202  1.00 33.17           N1+
ATOM    904  C   LYS H 116      21.905   4.953  13.967  1.00 24.39           C  
ATOM    905  O   LYS H 116      23.069   5.207  14.271  1.00 24.01           O  
ATOM    906  N   LYS H 117      21.461   5.003  12.694  1.00 25.91           N  
ATOM    907  CA  LYS H 117      22.301   5.428  11.612  1.00 27.44           C  
ATOM    908  CB  LYS H 117      21.924   4.801  10.259  1.00 29.96           C  
ATOM    909  CG  LYS H 117      22.083   3.278  10.232  1.00 33.67           C  
ATOM    910  CD  LYS H 117      23.510   2.797  10.507  1.00 36.76           C  
ATOM    911  CE  LYS H 117      23.663   1.274  10.481  1.00 35.94           C  
ATOM    912  NZ  LYS H 117      25.069   0.902  10.753  1.00 36.31           N1+
ATOM    913  C   LYS H 117      22.136   6.909  11.497  1.00 26.04           C  
ATOM    914  O   LYS H 117      21.139   7.467  11.949  1.00 27.23           O  
ATOM    915  N   PRO H 118      23.091   7.574  10.912  1.00 25.43           N  
ATOM    916  CA  PRO H 118      22.968   8.998  10.804  1.00 25.98           C  
ATOM    917  CD  PRO H 118      24.480   7.161  11.032  1.00 27.23           C  
ATOM    918  CB  PRO H 118      24.342   9.504  10.378  1.00 26.66           C  
ATOM    919  CG  PRO H 118      25.301   8.463  10.986  1.00 26.09           C  
ATOM    920  C   PRO H 118      21.842   9.388   9.904  1.00 27.35           C  
ATOM    921  O   PRO H 118      21.608   8.707   8.907  1.00 28.03           O  
ATOM    922  N   GLY H 119      21.132  10.480  10.253  1.00 26.92           N  
ATOM    923  CA  GLY H 119      20.044  10.968   9.455  1.00 26.28           C  
ATOM    924  C   GLY H 119      18.749  10.460  10.014  1.00 27.19           C  
ATOM    925  O   GLY H 119      17.681  10.971   9.681  1.00 28.12           O  
ATOM    926  N   ALA H 120      18.812   9.436  10.885  1.00 26.41           N  
ATOM    927  CA  ALA H 120      17.635   8.851  11.469  1.00 26.62           C  
ATOM    928  CB  ALA H 120      17.828   7.386  11.897  1.00 28.02           C  
ATOM    929  C   ALA H 120      17.256   9.633  12.689  1.00 25.84           C  
ATOM    930  O   ALA H 120      17.908  10.613  13.044  1.00 23.73           O  
ATOM    931  N   SER H 121      16.137   9.235  13.334  1.00 25.14           N  
ATOM    932  CA  SER H 121      15.694   9.888  14.532  0.90 24.88           C  
ATOM    933  CB  SER H 121      14.326  10.573  14.379  0.90 24.92           C  
ATOM    934  OG  SER H 121      13.346   9.622  13.990  0.90 30.73           O  
ATOM    935  C   SER H 121      15.580   8.861  15.622  1.00 25.21           C  
ATOM    936  O   SER H 121      15.437   7.669  15.357  1.00 27.25           O  
ATOM    937  N   VAL H 122      15.681   9.311  16.893  1.00 23.79           N  
ATOM    938  CA  VAL H 122      15.565   8.427  18.018  1.00 22.28           C  
ATOM    939  CB  VAL H 122      16.868   8.224  18.741  1.00 21.71           C  
ATOM    940  CG1 VAL H 122      17.323   9.573  19.325  1.00 21.72           C  
ATOM    941  CG2 VAL H 122      16.686   7.118  19.793  1.00 23.35           C  
ATOM    942  C   VAL H 122      14.596   9.050  18.976  1.00 22.20           C  
ATOM    943  O   VAL H 122      14.507  10.273  19.076  1.00 21.97           O  
ATOM    944  N   LYS H 123      13.813   8.210  19.684  1.00 22.93           N  
ATOM    945  CA  LYS H 123      12.865   8.710  20.638  1.00 22.32           C  
ATOM    946  CB  LYS H 123      11.412   8.471  20.191  1.00 22.01           C  
ATOM    947  CG  LYS H 123      10.352   9.202  21.013  1.00 23.06           C  
ATOM    948  CD  LYS H 123       8.985   9.214  20.326  1.00 22.79           C  
ATOM    949  CE  LYS H 123       7.893   9.931  21.120  1.00 25.03           C  
ATOM    950  NZ  LYS H 123       6.612   9.880  20.379  1.00 26.92           N1+
ATOM    951  C   LYS H 123      13.096   7.945  21.905  1.00 23.32           C  
ATOM    952  O   LYS H 123      12.959   6.723  21.927  1.00 25.96           O  
ATOM    953  N   VAL H 124      13.448   8.652  22.999  1.00 23.02           N  
ATOM    954  CA  VAL H 124      13.726   8.010  24.254  1.00 21.87           C  
ATOM    955  CB  VAL H 124      15.013   8.473  24.877  1.00 21.32           C  
ATOM    956  CG1 VAL H 124      15.183   7.777  26.238  1.00 23.45           C  
ATOM    957  CG2 VAL H 124      16.163   8.212  23.888  1.00 19.86           C  
ATOM    958  C   VAL H 124      12.628   8.372  25.201  1.00 21.83           C  
ATOM    959  O   VAL H 124      12.092   9.479  25.149  1.00 22.43           O  
ATOM    960  N   SER H 125      12.261   7.437  26.101  1.00 21.19           N  
ATOM    961  CA  SER H 125      11.172   7.700  26.998  1.00 21.67           C  
ATOM    962  CB  SER H 125      10.055   6.644  26.928  1.00 22.27           C  
ATOM    963  OG  SER H 125      10.546   5.383  27.355  1.00 26.32           O  
ATOM    964  C   SER H 125      11.672   7.726  28.407  1.00 22.03           C  
ATOM    965  O   SER H 125      12.730   7.185  28.726  1.00 21.06           O  
ATOM    966  N   CYS H 126      10.914   8.414  29.283  1.00 22.05           N  
ATOM    967  CA  CYS H 126      11.243   8.507  30.675  1.00 22.32           C  
ATOM    968  CB  CYS H 126      11.835   9.893  31.030  1.00 22.64           C  
ATOM    969  SG  CYS H 126      12.293  10.119  32.777  1.00 25.05           S  
ATOM    970  C   CYS H 126       9.956   8.313  31.422  1.00 22.22           C  
ATOM    971  O   CYS H 126       9.069   9.164  31.368  1.00 22.65           O  
ATOM    972  N   LYS H 127       9.818   7.178  32.142  1.00 22.37           N  
ATOM    973  CA  LYS H 127       8.602   6.913  32.859  1.00 23.18           C  
ATOM    974  CB  LYS H 127       8.213   5.430  32.927  1.00 26.07           C  
ATOM    975  CG  LYS H 127       6.915   5.234  33.705  1.00 32.01           C  
ATOM    976  CD  LYS H 127       6.279   3.857  33.547  1.00 37.14           C  
ATOM    977  CE  LYS H 127       5.069   3.658  34.462  1.00 38.29           C  
ATOM    978  NZ  LYS H 127       4.027   4.662  34.145  1.00 38.97           N1+
ATOM    979  C   LYS H 127       8.776   7.373  34.269  1.00 22.84           C  
ATOM    980  O   LYS H 127       9.744   7.015  34.937  1.00 23.77           O  
ATOM    981  N   ALA H 128       7.808   8.165  34.768  1.00 22.84           N  
ATOM    982  CA  ALA H 128       7.924   8.706  36.091  1.00 23.27           C  
ATOM    983  CB  ALA H 128       7.730  10.231  36.144  1.00 23.42           C  
ATOM    984  C   ALA H 128       6.885   8.095  36.974  1.00 24.31           C  
ATOM    985  O   ALA H 128       5.777   7.786  36.537  1.00 25.17           O  
ATOM    986  N   SER H 129       7.247   7.875  38.257  1.00 25.08           N  
ATOM    987  CA  SER H 129       6.306   7.333  39.193  1.00 26.44           C  
ATOM    988  CB  SER H 129       6.314   5.796  39.271  1.00 26.99           C  
ATOM    989  OG  SER H 129       5.930   5.227  38.029  1.00 29.25           O  
ATOM    990  C   SER H 129       6.688   7.814  40.557  1.00 25.95           C  
ATOM    991  O   SER H 129       7.816   8.251  40.783  1.00 25.07           O  
ATOM    992  N   GLY H 130       5.743   7.661  41.496  1.00 35.03           N  
ATOM    993  CA  GLY H 130       5.955   8.056  42.849  1.00 33.89           C  
ATOM    994  C   GLY H 130       5.447   9.449  42.922  1.00 34.24           C  
ATOM    995  O   GLY H 130       5.102   9.947  43.991  1.00 35.14           O  
ATOM    996  N   PHE H 131       5.393  10.106  41.750  1.00 33.71           N  
ATOM    997  CA  PHE H 131       4.878  11.437  41.684  1.00 33.04           C  
ATOM    998  CB  PHE H 131       5.932  12.554  41.866  1.00 30.16           C  
ATOM    999  CG  PHE H 131       6.953  12.524  40.775  1.00 29.09           C  
ATOM   1000  CD1 PHE H 131       6.668  12.999  39.519  1.00 27.96           C  
ATOM   1001  CD2 PHE H 131       8.224  12.055  41.005  1.00 29.37           C  
ATOM   1002  CE1 PHE H 131       7.607  12.982  38.515  1.00 28.90           C  
ATOM   1003  CE2 PHE H 131       9.165  12.039  40.001  1.00 28.31           C  
ATOM   1004  CZ  PHE H 131       8.866  12.499  38.747  1.00 28.10           C  
ATOM   1005  C   PHE H 131       4.216  11.604  40.354  1.00 33.89           C  
ATOM   1006  O   PHE H 131       4.409  10.810  39.435  1.00 34.98           O  
ATOM   1007  N   ASN H 132       3.381  12.650  40.229  1.00 37.12           N  
ATOM   1008  CA  ASN H 132       2.717  12.884  38.986  1.00 37.66           C  
ATOM   1009  CB  ASN H 132       1.373  13.613  39.153  1.00 40.40           C  
ATOM   1010  CG  ASN H 132       0.557  13.456  37.877  1.00 44.59           C  
ATOM   1011  OD1 ASN H 132       0.856  12.623  37.024  1.00 48.10           O  
ATOM   1012  ND2 ASN H 132      -0.510  14.286  37.739  1.00 44.49           N  
ATOM   1013  C   ASN H 132       3.623  13.749  38.169  1.00 36.53           C  
ATOM   1014  O   ASN H 132       4.266  14.663  38.682  1.00 35.85           O  
ATOM   1015  N   ILE H 133       3.655  13.479  36.854  1.00 35.09           N  
ATOM   1016  CA  ILE H 133       4.500  14.128  35.895  1.00 33.76           C  
ATOM   1017  CB  ILE H 133       4.228  13.654  34.500  1.00 33.98           C  
ATOM   1018  CG1 ILE H 133       4.351  12.140  34.364  1.00 33.58           C  
ATOM   1019  CG2 ILE H 133       5.274  14.314  33.613  1.00 32.90           C  
ATOM   1020  CD1 ILE H 133       5.793  11.668  34.455  1.00 33.63           C  
ATOM   1021  C   ILE H 133       4.175  15.593  35.891  1.00 33.98           C  
ATOM   1022  O   ILE H 133       5.052  16.439  35.730  1.00 34.10           O  
ATOM   1023  N   LYS H 134       2.881  15.921  36.050  1.00 34.81           N  
ATOM   1024  CA  LYS H 134       2.397  17.275  36.008  1.00 35.21           C  
ATOM   1025  CB  LYS H 134       0.875  17.399  36.201  1.00 35.84           C  
ATOM   1026  CG  LYS H 134       0.030  16.953  35.008  1.00 37.59           C  
ATOM   1027  CD  LYS H 134      -1.459  16.830  35.343  1.00 40.77           C  
ATOM   1028  CE  LYS H 134      -2.333  16.435  34.151  1.00 43.12           C  
ATOM   1029  NZ  LYS H 134      -3.737  16.256  34.587  1.00 43.52           N1+
ATOM   1030  C   LYS H 134       3.017  18.082  37.108  1.00 34.73           C  
ATOM   1031  O   LYS H 134       3.127  19.301  37.007  1.00 34.32           O  
ATOM   1032  N   ASP H 135       3.418  17.432  38.212  1.00 33.16           N  
ATOM   1033  CA  ASP H 135       3.886  18.165  39.355  1.00 35.86           C  
ATOM   1034  CB  ASP H 135       4.312  17.260  40.525  1.00 39.25           C  
ATOM   1035  CG  ASP H 135       3.074  16.615  41.130  1.00 42.19           C  
ATOM   1036  OD1 ASP H 135       1.985  16.696  40.503  1.00 43.23           O  
ATOM   1037  OD2 ASP H 135       3.206  16.027  42.236  1.00 42.47           O1-
ATOM   1038  C   ASP H 135       5.074  19.031  39.047  1.00 35.84           C  
ATOM   1039  O   ASP H 135       5.102  20.187  39.471  1.00 36.30           O  
ATOM   1040  N   THR H 136       6.082  18.528  38.300  1.00 33.59           N  
ATOM   1041  CA  THR H 136       7.281  19.313  38.142  1.00 31.48           C  
ATOM   1042  CB  THR H 136       8.473  18.763  38.869  1.00 32.72           C  
ATOM   1043  OG1 THR H 136       8.790  17.472  38.373  1.00 33.61           O  
ATOM   1044  CG2 THR H 136       8.175  18.687  40.370  1.00 32.97           C  
ATOM   1045  C   THR H 136       7.712  19.377  36.720  1.00 28.94           C  
ATOM   1046  O   THR H 136       7.019  18.918  35.815  1.00 29.79           O  
ATOM   1047  N   TYR H 137       8.900  19.986  36.501  1.00 19.24           N  
ATOM   1048  CA  TYR H 137       9.391  20.134  35.159  1.00 19.69           C  
ATOM   1049  CB  TYR H 137      10.290  21.366  34.946  1.00 20.32           C  
ATOM   1050  CG  TYR H 137       9.464  22.592  35.099  1.00 22.09           C  
ATOM   1051  CD1 TYR H 137       9.183  23.096  36.345  1.00 23.59           C  
ATOM   1052  CD2 TYR H 137       8.977  23.244  33.990  1.00 23.63           C  
ATOM   1053  CE1 TYR H 137       8.420  24.229  36.485  1.00 24.59           C  
ATOM   1054  CE2 TYR H 137       8.214  24.379  34.125  1.00 23.64           C  
ATOM   1055  CZ  TYR H 137       7.933  24.874  35.375  1.00 24.34           C  
ATOM   1056  OH  TYR H 137       7.150  26.038  35.522  1.00 24.66           O  
ATOM   1057  C   TYR H 137      10.262  18.951  34.885  1.00 19.33           C  
ATOM   1058  O   TYR H 137      10.921  18.445  35.791  1.00 21.70           O  
ATOM   1059  N   ILE H 138      10.250  18.439  33.636  1.00 18.30           N  
ATOM   1060  CA  ILE H 138      11.099  17.331  33.300  1.00 17.58           C  
ATOM   1061  CB  ILE H 138      10.365  16.152  32.722  1.00 16.17           C  
ATOM   1062  CG1 ILE H 138       9.416  15.548  33.770  1.00 17.76           C  
ATOM   1063  CG2 ILE H 138      11.407  15.151  32.190  1.00 13.23           C  
ATOM   1064  CD1 ILE H 138      10.139  14.987  34.997  1.00 17.19           C  
ATOM   1065  C   ILE H 138      12.073  17.806  32.262  1.00 17.80           C  
ATOM   1066  O   ILE H 138      11.687  18.335  31.219  1.00 16.52           O  
ATOM   1067  N   HIS H 139      13.382  17.611  32.524  1.00 15.23           N  
ATOM   1068  CA  HIS H 139      14.398  18.099  31.638  1.00 15.80           C  
ATOM   1069  ND1 HIS H 139      15.390  21.551  32.177  1.00 14.75           N  
ATOM   1070  CG  HIS H 139      14.783  20.381  32.558  1.00 16.24           C  
ATOM   1071  CB  HIS H 139      15.385  19.034  32.339  1.00 16.62           C  
ATOM   1072  NE2 HIS H 139      13.450  22.119  33.093  1.00 17.16           N  
ATOM   1073  CD2 HIS H 139      13.593  20.744  33.106  1.00 17.07           C  
ATOM   1074  CE1 HIS H 139      14.554  22.557  32.515  1.00 16.57           C  
ATOM   1075  C   HIS H 139      15.175  16.956  31.068  1.00 17.56           C  
ATOM   1076  O   HIS H 139      15.141  15.840  31.583  1.00 18.20           O  
ATOM   1077  N   TRP H 140      15.867  17.215  29.937  1.00 14.85           N  
ATOM   1078  CA  TRP H 140      16.701  16.221  29.332  1.00 14.90           C  
ATOM   1079  CB  TRP H 140      16.234  15.808  27.925  1.00 14.34           C  
ATOM   1080  CG  TRP H 140      14.909  15.080  27.946  1.00 16.30           C  
ATOM   1081  CD2 TRP H 140      14.770  13.652  28.026  1.00 15.95           C  
ATOM   1082  CD1 TRP H 140      13.643  15.589  27.916  1.00 17.99           C  
ATOM   1083  NE1 TRP H 140      12.724  14.569  27.982  1.00 19.34           N  
ATOM   1084  CE2 TRP H 140      13.403  13.371  28.050  1.00 17.06           C  
ATOM   1085  CE3 TRP H 140      15.703  12.656  28.083  1.00 16.36           C  
ATOM   1086  CZ2 TRP H 140      12.948  12.086  28.129  1.00 17.69           C  
ATOM   1087  CZ3 TRP H 140      15.240  11.362  28.158  1.00 17.74           C  
ATOM   1088  CH2 TRP H 140      13.889  11.081  28.181  1.00 18.03           C  
ATOM   1089  C   TRP H 140      18.085  16.797  29.241  1.00 16.28           C  
ATOM   1090  O   TRP H 140      18.268  17.942  28.830  1.00 16.60           O  
ATOM   1091  N   VAL H 141      19.095  16.003  29.657  1.00 16.58           N  
ATOM   1092  CA  VAL H 141      20.470  16.423  29.632  1.00 16.88           C  
ATOM   1093  CB  VAL H 141      21.029  16.691  31.003  1.00 17.93           C  
ATOM   1094  CG1 VAL H 141      22.510  17.090  30.876  1.00 17.67           C  
ATOM   1095  CG2 VAL H 141      20.155  17.752  31.692  1.00 16.68           C  
ATOM   1096  C   VAL H 141      21.262  15.295  29.046  1.00 17.44           C  
ATOM   1097  O   VAL H 141      20.937  14.130  29.266  1.00 18.14           O  
ATOM   1098  N   ARG H 142      22.330  15.606  28.280  1.00 17.72           N  
ATOM   1099  CA  ARG H 142      23.078  14.528  27.693  1.00 18.12           C  
ATOM   1100  CB  ARG H 142      23.009  14.456  26.156  1.00 19.82           C  
ATOM   1101  CG  ARG H 142      23.647  15.626  25.402  1.00 20.35           C  
ATOM   1102  CD  ARG H 142      23.435  15.506  23.890  1.00 21.18           C  
ATOM   1103  NE  ARG H 142      24.368  16.427  23.183  1.00 23.22           N  
ATOM   1104  CZ  ARG H 142      24.278  16.535  21.823  1.00 25.57           C  
ATOM   1105  NH1 ARG H 142      23.293  15.867  21.159  1.00 28.26           N1+
ATOM   1106  NH2 ARG H 142      25.162  17.299  21.121  1.00 23.73           N  
ATOM   1107  C   ARG H 142      24.521  14.669  28.061  1.00 18.49           C  
ATOM   1108  O   ARG H 142      24.982  15.747  28.435  1.00 17.85           O  
ATOM   1109  N   GLN H 143      25.265  13.546  27.998  1.00 19.44           N  
ATOM   1110  CA  GLN H 143      26.665  13.576  28.311  1.00 20.54           C  
ATOM   1111  CB  GLN H 143      26.959  13.048  29.727  1.00 19.73           C  
ATOM   1112  CG  GLN H 143      28.413  13.201  30.180  1.00 20.36           C  
ATOM   1113  CD  GLN H 143      28.518  12.672  31.607  1.00 20.01           C  
ATOM   1114  OE1 GLN H 143      27.776  11.773  32.005  1.00 19.44           O  
ATOM   1115  NE2 GLN H 143      29.458  13.248  32.403  1.00 17.89           N  
ATOM   1116  C   GLN H 143      27.370  12.695  27.322  1.00 22.64           C  
ATOM   1117  O   GLN H 143      27.042  11.519  27.183  1.00 20.70           O  
ATOM   1118  N   ALA H 144      28.370  13.250  26.607  1.00 24.75           N  
ATOM   1119  CA  ALA H 144      29.105  12.489  25.630  1.00 27.87           C  
ATOM   1120  CB  ALA H 144      29.893  13.360  24.634  1.00 28.81           C  
ATOM   1121  C   ALA H 144      30.071  11.615  26.358  1.00 31.23           C  
ATOM   1122  O   ALA H 144      30.392  11.877  27.515  1.00 30.53           O  
ATOM   1123  N   PRO H 145      30.547  10.568  25.737  1.00 34.69           N  
ATOM   1124  CA  PRO H 145      31.457   9.720  26.443  1.00 35.80           C  
ATOM   1125  CD  PRO H 145      29.775   9.833  24.748  1.00 35.15           C  
ATOM   1126  CB  PRO H 145      31.632   8.480  25.573  1.00 36.36           C  
ATOM   1127  CG  PRO H 145      30.281   8.380  24.837  1.00 36.79           C  
ATOM   1128  C   PRO H 145      32.706  10.460  26.774  1.00 36.95           C  
ATOM   1129  O   PRO H 145      33.342  11.005  25.873  1.00 38.45           O  
ATOM   1130  N   GLY H 146      33.078  10.477  28.067  1.00 37.35           N  
ATOM   1131  CA  GLY H 146      34.284  11.119  28.503  1.00 37.26           C  
ATOM   1132  C   GLY H 146      34.062  12.595  28.677  1.00 37.19           C  
ATOM   1133  O   GLY H 146      34.975  13.308  29.098  1.00 38.45           O  
ATOM   1134  N   GLN H 147      32.842  13.101  28.400  1.00 36.23           N  
ATOM   1135  CA  GLN H 147      32.645  14.528  28.455  1.00 36.52           C  
ATOM   1136  CB  GLN H 147      32.045  15.136  27.172  1.00 38.81           C  
ATOM   1137  CG  GLN H 147      32.967  15.096  25.949  1.00 42.74           C  
ATOM   1138  CD  GLN H 147      34.071  16.132  26.124  1.00 48.07           C  
ATOM   1139  OE1 GLN H 147      34.761  16.487  25.170  1.00 51.11           O  
ATOM   1140  NE2 GLN H 147      34.249  16.640  27.372  1.00 49.22           N  
ATOM   1141  C   GLN H 147      31.721  14.909  29.575  1.00 34.42           C  
ATOM   1142  O   GLN H 147      31.378  14.106  30.442  1.00 32.04           O  
ATOM   1143  N   ARG H 148      31.360  16.213  29.568  1.00 32.25           N  
ATOM   1144  CA  ARG H 148      30.510  16.921  30.486  1.00 30.35           C  
ATOM   1145  CB  ARG H 148      30.798  18.424  30.554  1.00  0.00           C  
ATOM   1146  CG  ARG H 148      31.748  18.767  31.677  1.00  0.00           C  
ATOM   1147  CD  ARG H 148      31.180  18.231  32.985  1.00  0.00           C  
ATOM   1148  NE  ARG H 148      29.810  18.799  33.153  1.00  0.00           N  
ATOM   1149  CZ  ARG H 148      28.837  18.124  33.832  1.00  0.00           C  
ATOM   1150  NH1 ARG H 148      29.008  16.812  34.161  1.00  0.00           N1+
ATOM   1151  NH2 ARG H 148      27.692  18.772  34.195  1.00  0.00           N  
ATOM   1152  C   ARG H 148      29.073  16.850  30.085  1.00 27.60           C  
ATOM   1153  O   ARG H 148      28.694  16.255  29.079  1.00 28.72           O  
ATOM   1154  N   LEU H 149      28.231  17.468  30.937  1.00 24.03           N  
ATOM   1155  CA  LEU H 149      26.809  17.503  30.777  1.00 21.24           C  
ATOM   1156  CB  LEU H 149      26.089  17.598  32.134  1.00 20.04           C  
ATOM   1157  CG  LEU H 149      26.401  16.411  33.066  1.00 19.82           C  
ATOM   1158  CD1 LEU H 149      25.777  16.593  34.454  1.00 20.10           C  
ATOM   1159  CD2 LEU H 149      26.006  15.074  32.424  1.00 21.25           C  
ATOM   1160  C   LEU H 149      26.380  18.677  29.937  1.00 21.03           C  
ATOM   1161  O   LEU H 149      26.982  19.751  29.971  1.00 21.49           O  
ATOM   1162  N   GLU H 150      25.293  18.480  29.157  0.94 20.70           N  
ATOM   1163  CA  GLU H 150      24.752  19.506  28.308  0.94 21.72           C  
ATOM   1164  CB  GLU H 150      25.116  19.288  26.828  0.94 20.97           C  
ATOM   1165  CG  GLU H 150      24.845  20.489  25.923  0.94 29.93           C  
ATOM   1166  CD  GLU H 150      25.512  20.204  24.584  0.94 33.64           C  
ATOM   1167  OE1 GLU H 150      25.959  19.042  24.384  0.94 35.64           O  
ATOM   1168  OE2 GLU H 150      25.586  21.141  23.745  0.94 39.07           O1-
ATOM   1169  C   GLU H 150      23.251  19.469  28.440  0.94 20.71           C  
ATOM   1170  O   GLU H 150      22.643  18.401  28.413  0.94 19.72           O  
ATOM   1171  N   TRP H 151      22.605  20.649  28.569  1.00 19.80           N  
ATOM   1172  CA  TRP H 151      21.181  20.723  28.785  1.00 19.46           C  
ATOM   1173  CB  TRP H 151      20.807  21.957  29.619  1.00 18.75           C  
ATOM   1174  CG  TRP H 151      19.330  22.211  29.707  1.00 18.85           C  
ATOM   1175  CD2 TRP H 151      18.630  23.167  28.894  1.00 18.40           C  
ATOM   1176  CD1 TRP H 151      18.400  21.643  30.523  1.00 18.71           C  
ATOM   1177  NE1 TRP H 151      17.164  22.180  30.260  1.00 19.24           N  
ATOM   1178  CE2 TRP H 151      17.289  23.118  29.265  1.00 18.79           C  
ATOM   1179  CE3 TRP H 151      19.068  24.013  27.916  1.00 17.39           C  
ATOM   1180  CZ2 TRP H 151      16.357  23.916  28.665  1.00 18.31           C  
ATOM   1181  CZ3 TRP H 151      18.125  24.820  27.316  1.00 17.32           C  
ATOM   1182  CH2 TRP H 151      16.796  24.773  27.682  1.00 18.07           C  
ATOM   1183  C   TRP H 151      20.461  20.848  27.475  1.00 18.47           C  
ATOM   1184  O   TRP H 151      20.750  21.752  26.697  1.00 18.22           O  
ATOM   1185  N   MET H 152      19.597  19.859  27.147  1.00 16.65           N  
ATOM   1186  CA  MET H 152      18.787  19.836  25.953  1.00 17.33           C  
ATOM   1187  CB  MET H 152      18.424  18.406  25.536  1.00 18.16           C  
ATOM   1188  CG  MET H 152      19.671  17.581  25.215  1.00 20.57           C  
ATOM   1189  SD  MET H 152      19.344  15.869  24.708  1.00 23.27           S  
ATOM   1190  CE  MET H 152      18.747  16.315  23.050  1.00 24.21           C  
ATOM   1191  C   MET H 152      17.521  20.655  25.971  1.00 18.60           C  
ATOM   1192  O   MET H 152      17.234  21.369  25.011  1.00 19.52           O  
ATOM   1193  N   GLY H 153      16.722  20.582  27.062  1.00 18.07           N  
ATOM   1194  CA  GLY H 153      15.452  21.269  27.076  1.00 16.12           C  
ATOM   1195  C   GLY H 153      14.601  20.715  28.180  1.00 17.83           C  
ATOM   1196  O   GLY H 153      15.016  19.813  28.906  1.00 18.82           O  
ATOM   1197  N   ARG H 154      13.364  21.249  28.320  1.00 18.20           N  
ATOM   1198  CA  ARG H 154      12.484  20.857  29.389  1.00 19.46           C  
ATOM   1199  CB  ARG H 154      12.408  21.897  30.497  1.00 21.53           C  
ATOM   1200  CG  ARG H 154      11.838  23.231  30.010  1.00 22.54           C  
ATOM   1201  CD  ARG H 154      11.758  24.313  31.088  1.00  0.00           C  
ATOM   1202  NE  ARG H 154      11.027  25.469  30.494  1.00  0.00           N  
ATOM   1203  CZ  ARG H 154      11.299  26.741  30.909  1.00  0.00           C  
ATOM   1204  NH1 ARG H 154      12.277  26.962  31.835  1.00  0.00           N1+
ATOM   1205  NH2 ARG H 154      10.593  27.791  30.396  1.00  0.00           N  
ATOM   1206  C   ARG H 154      11.079  20.864  28.883  1.00 19.06           C  
ATOM   1207  O   ARG H 154      10.783  21.460  27.849  1.00 19.23           O  
ATOM   1208  N   ILE H 155      10.179  20.180  29.623  1.00 17.66           N  
ATOM   1209  CA  ILE H 155       8.773  20.198  29.331  1.00 18.79           C  
ATOM   1210  CB  ILE H 155       8.299  18.963  28.617  1.00 19.12           C  
ATOM   1211  CG1 ILE H 155       6.849  19.134  28.136  1.00 18.48           C  
ATOM   1212  CG2 ILE H 155       8.531  17.754  29.539  1.00 19.49           C  
ATOM   1213  CD1 ILE H 155       6.410  18.070  27.130  1.00 17.81           C  
ATOM   1214  C   ILE H 155       8.031  20.305  30.632  1.00 20.11           C  
ATOM   1215  O   ILE H 155       8.439  19.725  31.636  1.00 21.42           O  
ATOM   1216  N   ASP H 156       6.927  21.082  30.648  1.00 19.38           N  
ATOM   1217  CA  ASP H 156       6.090  21.211  31.812  1.00 20.01           C  
ATOM   1218  CB  ASP H 156       5.598  22.658  32.018  1.00 20.46           C  
ATOM   1219  CG  ASP H 156       4.745  22.754  33.278  1.00 23.92           C  
ATOM   1220  OD1 ASP H 156       4.422  21.692  33.871  1.00 26.78           O  
ATOM   1221  OD2 ASP H 156       4.398  23.904  33.660  1.00 33.36           O1-
ATOM   1222  C   ASP H 156       4.902  20.350  31.528  1.00 20.93           C  
ATOM   1223  O   ASP H 156       4.082  20.689  30.680  1.00 21.84           O  
ATOM   1224  N   PRO H 157       4.696  19.200  32.062  1.00 43.77           N  
ATOM   1225  CA  PRO H 157       3.608  18.406  31.539  1.00 44.62           C  
ATOM   1226  CD  PRO H 157       5.813  18.378  32.477  1.00 41.71           C  
ATOM   1227  CB  PRO H 157       3.843  16.999  32.070  1.00 43.62           C  
ATOM   1228  CG  PRO H 157       5.379  16.942  32.170  1.00 42.71           C  
ATOM   1229  C   PRO H 157       2.232  18.959  31.728  1.00 47.37           C  
ATOM   1230  O   PRO H 157       1.313  18.492  31.053  1.00 49.70           O  
ATOM   1231  N   ALA H 158       2.043  19.888  32.677  1.00 50.79           N  
ATOM   1232  CA  ALA H 158       0.743  20.471  32.838  1.00 48.45           C  
ATOM   1233  CB  ALA H 158       0.652  21.349  34.097  1.00 47.77           C  
ATOM   1234  C   ALA H 158       0.405  21.340  31.653  1.00 49.72           C  
ATOM   1235  O   ALA H 158      -0.696  21.265  31.108  1.00 55.28           O  
ATOM   1236  N   ASN H 159       1.346  22.223  31.254  1.00 46.85           N  
ATOM   1237  CA  ASN H 159       1.196  23.166  30.168  1.00 47.80           C  
ATOM   1238  CB  ASN H 159       2.319  24.215  30.094  1.00 49.17           C  
ATOM   1239  CG  ASN H 159       2.454  24.923  31.419  1.00 50.19           C  
ATOM   1240  OD1 ASN H 159       1.715  24.646  32.359  1.00 49.64           O  
ATOM   1241  ND2 ASN H 159       3.434  25.861  31.503  1.00 49.78           N  
ATOM   1242  C   ASN H 159       1.355  22.476  28.858  1.00 48.26           C  
ATOM   1243  O   ASN H 159       0.674  22.785  27.882  1.00 52.02           O  
ATOM   1244  N   GLY H 160       2.309  21.533  28.809  1.00 46.01           N  
ATOM   1245  CA  GLY H 160       2.664  20.928  27.568  1.00 42.56           C  
ATOM   1246  C   GLY H 160       3.666  21.858  26.984  1.00 45.40           C  
ATOM   1247  O   GLY H 160       4.130  21.686  25.860  1.00 48.75           O  
ATOM   1248  N   TYR H 161       4.044  22.878  27.769  1.00 21.65           N  
ATOM   1249  CA  TYR H 161       4.954  23.859  27.234  1.00 20.79           C  
ATOM   1250  CB  TYR H 161       4.910  25.208  27.974  1.00 22.62           C  
ATOM   1251  CG  TYR H 161       5.965  26.091  27.398  1.00 26.55           C  
ATOM   1252  CD1 TYR H 161       7.245  26.074  27.908  1.00 23.28           C  
ATOM   1253  CD2 TYR H 161       5.681  26.935  26.348  1.00 17.83           C  
ATOM   1254  CE1 TYR H 161       8.223  26.883  27.381  1.00 16.90           C  
ATOM   1255  CE2 TYR H 161       6.656  27.747  25.818  1.00  0.00           C  
ATOM   1256  CZ  TYR H 161       7.930  27.722  26.334  1.00  0.00           C  
ATOM   1257  OH  TYR H 161       8.932  28.555  25.792  1.00  0.00           O  
ATOM   1258  C   TYR H 161       6.350  23.327  27.332  1.00 20.63           C  
ATOM   1259  O   TYR H 161       6.725  22.717  28.333  1.00 20.41           O  
ATOM   1260  N   THR H 162       7.158  23.529  26.269  1.00 19.82           N  
ATOM   1261  CA  THR H 162       8.506  23.035  26.280  1.00 18.16           C  
ATOM   1262  CB  THR H 162       8.735  21.916  25.307  1.00 17.58           C  
ATOM   1263  OG1 THR H 162       8.495  22.366  23.982  1.00 24.05           O  
ATOM   1264  CG2 THR H 162       7.786  20.759  25.653  1.00 19.23           C  
ATOM   1265  C   THR H 162       9.448  24.136  25.902  1.00 19.27           C  
ATOM   1266  O   THR H 162       9.081  25.090  25.218  1.00 21.17           O  
ATOM   1267  N   LYS H 163      10.704  24.033  26.378  1.00 19.37           N  
ATOM   1268  CA  LYS H 163      11.700  24.998  26.018  1.00 19.59           C  
ATOM   1269  CB  LYS H 163      12.103  25.935  27.163  1.00 20.50           C  
ATOM   1270  CG  LYS H 163      13.057  27.017  26.678  1.00 20.51           C  
ATOM   1271  CD  LYS H 163      13.319  28.127  27.686  1.00 18.83           C  
ATOM   1272  CE  LYS H 163      14.274  29.183  27.135  1.00 23.90           C  
ATOM   1273  NZ  LYS H 163      14.730  30.076  28.221  1.00 25.18           N1+
ATOM   1274  C   LYS H 163      12.926  24.235  25.618  1.00 20.40           C  
ATOM   1275  O   LYS H 163      13.274  23.238  26.251  1.00 20.24           O  
ATOM   1276  N   TYR H 164      13.633  24.700  24.565  1.00 19.90           N  
ATOM   1277  CA  TYR H 164      14.757  23.947  24.079  1.00 18.66           C  
ATOM   1278  CB  TYR H 164      14.574  23.419  22.644  1.00 17.71           C  
ATOM   1279  CG  TYR H 164      13.358  22.561  22.584  1.00 17.60           C  
ATOM   1280  CD1 TYR H 164      13.363  21.285  23.096  1.00 17.81           C  
ATOM   1281  CD2 TYR H 164      12.210  23.036  21.993  1.00 17.91           C  
ATOM   1282  CE1 TYR H 164      12.235  20.501  23.031  1.00 18.71           C  
ATOM   1283  CE2 TYR H 164      11.078  22.257  21.924  1.00 20.03           C  
ATOM   1284  CZ  TYR H 164      11.090  20.987  22.444  1.00 20.80           C  
ATOM   1285  OH  TYR H 164       9.931  20.187  22.374  1.00 22.38           O  
ATOM   1286  C   TYR H 164      15.972  24.822  24.023  1.00 18.57           C  
ATOM   1287  O   TYR H 164      15.879  26.043  23.916  1.00 19.37           O  
ATOM   1288  N   ASP H 165      17.162  24.188  24.120  1.00 19.48           N  
ATOM   1289  CA  ASP H 165      18.414  24.877  23.996  1.00 21.01           C  
ATOM   1290  CB  ASP H 165      19.619  23.956  24.288  1.00 21.58           C  
ATOM   1291  CG  ASP H 165      20.930  24.738  24.325  1.00 21.55           C  
ATOM   1292  OD1 ASP H 165      21.149  25.609  23.442  1.00 23.66           O  
ATOM   1293  OD2 ASP H 165      21.739  24.462  25.250  1.00 26.02           O1-
ATOM   1294  C   ASP H 165      18.483  25.320  22.569  1.00 24.30           C  
ATOM   1295  O   ASP H 165      18.057  24.597  21.671  1.00 24.22           O  
ATOM   1296  N   PRO H 166      19.004  26.490  22.322  1.00 26.59           N  
ATOM   1297  CA  PRO H 166      19.036  26.978  20.971  1.00 29.46           C  
ATOM   1298  CD  PRO H 166      18.927  27.576  23.287  1.00 35.64           C  
ATOM   1299  CB  PRO H 166      19.463  28.440  21.073  1.00 31.05           C  
ATOM   1300  CG  PRO H 166      18.926  28.869  22.452  1.00 35.36           C  
ATOM   1301  C   PRO H 166      19.866  26.143  20.050  1.00 29.54           C  
ATOM   1302  O   PRO H 166      19.582  26.132  18.853  1.00 29.86           O  
ATOM   1303  N   LYS H 167      20.892  25.442  20.563  1.00 29.68           N  
ATOM   1304  CA  LYS H 167      21.709  24.656  19.684  1.00 31.53           C  
ATOM   1305  CB  LYS H 167      22.848  23.912  20.399  1.00 31.88           C  
ATOM   1306  CG  LYS H 167      23.957  24.800  20.959  1.00 36.80           C  
ATOM   1307  CD  LYS H 167      24.920  24.024  21.861  1.00 38.67           C  
ATOM   1308  CE  LYS H 167      26.092  24.855  22.384  1.00 41.65           C  
ATOM   1309  NZ  LYS H 167      26.962  24.016  23.239  1.00 41.05           N1+
ATOM   1310  C   LYS H 167      20.851  23.585  19.082  1.00 32.25           C  
ATOM   1311  O   LYS H 167      20.943  23.290  17.892  1.00 33.34           O  
ATOM   1312  N   PHE H 168      20.027  22.957  19.940  1.00 32.41           N  
ATOM   1313  CA  PHE H 168      19.136  21.856  19.684  1.00 32.80           C  
ATOM   1314  CB  PHE H 168      18.746  21.099  20.959  1.00 31.55           C  
ATOM   1315  CG  PHE H 168      20.001  20.484  21.472  1.00 30.62           C  
ATOM   1316  CD1 PHE H 168      20.511  19.345  20.891  1.00 29.89           C  
ATOM   1317  CD2 PHE H 168      20.664  21.048  22.536  1.00 29.78           C  
ATOM   1318  CE1 PHE H 168      21.670  18.778  21.365  1.00 30.94           C  
ATOM   1319  CE2 PHE H 168      21.822  20.486  23.016  1.00 31.11           C  
ATOM   1320  CZ  PHE H 168      22.326  19.350  22.430  1.00 31.36           C  
ATOM   1321  C   PHE H 168      17.869  22.242  18.988  1.00 34.33           C  
ATOM   1322  O   PHE H 168      17.206  21.372  18.425  1.00 35.08           O  
ATOM   1323  N   GLN H 169      17.445  23.517  19.073  1.00 34.08           N  
ATOM   1324  CA  GLN H 169      16.155  23.878  18.552  1.00 35.70           C  
ATOM   1325  CB  GLN H 169      15.827  25.377  18.665  1.00 37.20           C  
ATOM   1326  CG  GLN H 169      15.665  25.826  20.120  1.00 39.41           C  
ATOM   1327  CD  GLN H 169      15.152  27.256  20.139  1.00 42.08           C  
ATOM   1328  OE1 GLN H 169      15.764  28.160  19.572  1.00 34.97           O  
ATOM   1329  NE2 GLN H 169      13.989  27.469  20.812  1.00 31.06           N  
ATOM   1330  C   GLN H 169      15.982  23.444  17.133  1.00 33.98           C  
ATOM   1331  O   GLN H 169      16.838  23.632  16.268  1.00 35.14           O  
ATOM   1332  N   GLY H 170      14.823  22.800  16.905  1.00 32.88           N  
ATOM   1333  CA  GLY H 170      14.394  22.289  15.644  1.00 32.78           C  
ATOM   1334  C   GLY H 170      14.576  20.803  15.665  1.00 32.17           C  
ATOM   1335  O   GLY H 170      13.678  20.053  15.289  1.00 33.96           O  
ATOM   1336  N   ARG H 171      15.764  20.342  16.103  1.00 30.15           N  
ATOM   1337  CA  ARG H 171      16.083  18.943  16.129  1.00 29.49           C  
ATOM   1338  CB  ARG H 171      17.591  18.661  16.220  1.00 30.11           C  
ATOM   1339  CG  ARG H 171      18.348  19.149  14.984  1.00 30.21           C  
ATOM   1340  CD  ARG H 171      19.639  18.379  14.706  1.00 26.95           C  
ATOM   1341  NE  ARG H 171      20.562  18.583  15.856  1.00 26.63           N  
ATOM   1342  CZ  ARG H 171      21.322  17.541  16.306  1.00 26.07           C  
ATOM   1343  NH1 ARG H 171      21.188  16.308  15.739  1.00 27.30           N1+
ATOM   1344  NH2 ARG H 171      22.212  17.731  17.323  1.00 24.65           N  
ATOM   1345  C   ARG H 171      15.399  18.197  17.237  1.00 27.99           C  
ATOM   1346  O   ARG H 171      15.012  17.042  17.052  1.00 28.20           O  
ATOM   1347  N   VAL H 172      15.242  18.825  18.421  1.00 26.12           N  
ATOM   1348  CA  VAL H 172      14.728  18.113  19.558  1.00 24.84           C  
ATOM   1349  CB  VAL H 172      15.465  18.443  20.826  1.00 25.52           C  
ATOM   1350  CG1 VAL H 172      14.845  17.651  21.985  1.00 24.82           C  
ATOM   1351  CG2 VAL H 172      16.963  18.173  20.621  1.00 24.42           C  
ATOM   1352  C   VAL H 172      13.299  18.475  19.793  1.00 24.00           C  
ATOM   1353  O   VAL H 172      12.907  19.635  19.694  1.00 23.93           O  
ATOM   1354  N   THR H 173      12.476  17.449  20.089  1.00 21.68           N  
ATOM   1355  CA  THR H 173      11.102  17.663  20.435  1.00 21.45           C  
ATOM   1356  CB  THR H 173      10.132  17.131  19.422  1.00 21.70           C  
ATOM   1357  OG1 THR H 173      10.356  17.738  18.158  1.00 23.82           O  
ATOM   1358  CG2 THR H 173       8.704  17.438  19.905  1.00 19.93           C  
ATOM   1359  C   THR H 173      10.871  16.905  21.705  1.00 22.07           C  
ATOM   1360  O   THR H 173      11.213  15.728  21.807  1.00 23.39           O  
ATOM   1361  N   ILE H 174      10.283  17.571  22.718  1.00 20.58           N  
ATOM   1362  CA  ILE H 174      10.021  16.917  23.968  1.00 18.18           C  
ATOM   1363  CB  ILE H 174      10.650  17.604  25.146  1.00 19.09           C  
ATOM   1364  CG1 ILE H 174      12.182  17.623  25.003  1.00 19.20           C  
ATOM   1365  CG2 ILE H 174      10.165  16.895  26.422  1.00 19.39           C  
ATOM   1366  CD1 ILE H 174      12.882  18.557  25.989  1.00 22.29           C  
ATOM   1367  C   ILE H 174       8.536  16.932  24.169  1.00 19.86           C  
ATOM   1368  O   ILE H 174       7.890  17.966  24.008  1.00 21.30           O  
ATOM   1369  N   THR H 175       7.954  15.762  24.508  1.00 19.04           N  
ATOM   1370  CA  THR H 175       6.535  15.672  24.704  1.00 19.36           C  
ATOM   1371  CB  THR H 175       5.828  14.963  23.585  1.00 20.49           C  
ATOM   1372  OG1 THR H 175       6.336  13.645  23.440  1.00 22.79           O  
ATOM   1373  CG2 THR H 175       6.035  15.759  22.286  1.00 20.03           C  
ATOM   1374  C   THR H 175       6.284  14.897  25.959  1.00 21.00           C  
ATOM   1375  O   THR H 175       7.204  14.333  26.547  1.00 20.65           O  
ATOM   1376  N   ALA H 176       5.016  14.885  26.423  1.00 21.73           N  
ATOM   1377  CA  ALA H 176       4.690  14.170  27.624  1.00 23.19           C  
ATOM   1378  CB  ALA H 176       4.730  15.041  28.892  1.00 22.13           C  
ATOM   1379  C   ALA H 176       3.292  13.647  27.510  1.00 23.78           C  
ATOM   1380  O   ALA H 176       2.435  14.259  26.875  1.00 26.27           O  
ATOM   1381  N   ASP H 177       3.043  12.474  28.125  1.00 25.24           N  
ATOM   1382  CA  ASP H 177       1.733  11.892  28.144  1.00 26.32           C  
ATOM   1383  CB  ASP H 177       1.713  10.458  27.582  1.00 27.97           C  
ATOM   1384  CG  ASP H 177       0.271  10.021  27.366  1.00 30.61           C  
ATOM   1385  OD1 ASP H 177      -0.623  10.906  27.299  1.00 30.39           O  
ATOM   1386  OD2 ASP H 177       0.044   8.786  27.266  1.00 31.55           O1-
ATOM   1387  C   ASP H 177       1.328  11.818  29.590  1.00 27.27           C  
ATOM   1388  O   ASP H 177       1.864  11.014  30.351  1.00 27.18           O  
ATOM   1389  N   THR H 178       0.363  12.658  30.011  0.94 28.17           N  
ATOM   1390  CA  THR H 178      -0.051  12.716  31.386  0.94 28.86           C  
ATOM   1391  CB  THR H 178      -1.028  13.823  31.674  0.94 27.97           C  
ATOM   1392  OG1 THR H 178      -2.210  13.658  30.904  1.00 33.06           O  
ATOM   1393  CG2 THR H 178      -0.357  15.170  31.353  1.00 28.96           C  
ATOM   1394  C   THR H 178      -0.694  11.424  31.798  0.94 28.79           C  
ATOM   1395  O   THR H 178      -0.566  11.003  32.945  0.94 30.89           O  
ATOM   1396  N   SER H 179      -1.431  10.768  30.883  1.00 28.05           N  
ATOM   1397  CA  SER H 179      -2.109   9.552  31.236  1.00 27.72           C  
ATOM   1398  CB  SER H 179      -2.872   8.946  30.048  1.00 26.75           C  
ATOM   1399  OG  SER H 179      -3.823   9.876  29.555  1.00 30.22           O  
ATOM   1400  C   SER H 179      -1.092   8.534  31.662  1.00 26.92           C  
ATOM   1401  O   SER H 179      -1.263   7.858  32.677  1.00 27.96           O  
ATOM   1402  N   ALA H 180      -0.044   8.379  30.829  1.00 26.38           N  
ATOM   1403  CA  ALA H 180       1.087   7.497  30.951  1.00 25.35           C  
ATOM   1404  CB  ALA H 180       1.873   7.355  29.635  1.00 26.52           C  
ATOM   1405  C   ALA H 180       2.059   7.923  32.015  1.00 25.73           C  
ATOM   1406  O   ALA H 180       2.768   7.091  32.578  1.00 25.93           O  
ATOM   1407  N   SER H 181       2.165   9.237  32.294  1.00 24.50           N  
ATOM   1408  CA  SER H 181       3.168   9.695  33.214  1.00 24.56           C  
ATOM   1409  CB  SER H 181       3.102   8.955  34.562  1.00 24.01           C  
ATOM   1410  OG  SER H 181       4.109   9.433  35.438  1.00 26.52           O  
ATOM   1411  C   SER H 181       4.507   9.428  32.590  1.00 23.70           C  
ATOM   1412  O   SER H 181       5.479   9.103  33.273  1.00 23.28           O  
ATOM   1413  N   THR H 182       4.587   9.578  31.250  1.00 22.47           N  
ATOM   1414  CA  THR H 182       5.828   9.347  30.571  1.00 21.88           C  
ATOM   1415  CB  THR H 182       5.770   8.166  29.646  1.00 20.96           C  
ATOM   1416  OG1 THR H 182       5.421   6.997  30.375  1.00 22.58           O  
ATOM   1417  CG2 THR H 182       7.144   7.984  28.981  1.00 19.93           C  
ATOM   1418  C   THR H 182       6.175  10.559  29.755  1.00 21.68           C  
ATOM   1419  O   THR H 182       5.305  11.209  29.178  1.00 22.04           O  
ATOM   1420  N   ALA H 183       7.484  10.888  29.701  1.00 21.36           N  
ATOM   1421  CA  ALA H 183       7.978  12.003  28.938  1.00 20.16           C  
ATOM   1422  CB  ALA H 183       8.843  12.976  29.758  1.00 20.13           C  
ATOM   1423  C   ALA H 183       8.846  11.430  27.858  1.00 21.67           C  
ATOM   1424  O   ALA H 183       9.476  10.389  28.044  1.00 22.27           O  
ATOM   1425  N   TYR H 184       8.882  12.094  26.682  1.00 21.81           N  
ATOM   1426  CA  TYR H 184       9.651  11.570  25.590  1.00 20.83           C  
ATOM   1427  CB  TYR H 184       8.803  11.146  24.376  1.00 21.69           C  
ATOM   1428  CG  TYR H 184       7.783  10.134  24.783  1.00 22.29           C  
ATOM   1429  CD1 TYR H 184       8.089   8.796  24.845  1.00 23.98           C  
ATOM   1430  CD2 TYR H 184       6.507  10.531  25.105  1.00 23.22           C  
ATOM   1431  CE1 TYR H 184       7.141   7.872  25.215  1.00 23.07           C  
ATOM   1432  CE2 TYR H 184       5.553   9.613  25.476  1.00 24.94           C  
ATOM   1433  CZ  TYR H 184       5.868   8.278  25.530  1.00 24.51           C  
ATOM   1434  OH  TYR H 184       4.893   7.332  25.909  1.00 25.42           O  
ATOM   1435  C   TYR H 184      10.552  12.647  25.070  1.00 20.36           C  
ATOM   1436  O   TYR H 184      10.244  13.835  25.159  1.00 23.25           O  
ATOM   1437  N   MET H 185      11.721  12.239  24.531  1.00 19.08           N  
ATOM   1438  CA  MET H 185      12.634  13.156  23.914  1.00 20.09           C  
ATOM   1439  CB  MET H 185      13.948  13.296  24.706  1.00 21.34           C  
ATOM   1440  CG  MET H 185      14.932  14.331  24.154  1.00 25.21           C  
ATOM   1441  SD  MET H 185      15.780  13.831  22.629  1.00 29.19           S  
ATOM   1442  CE  MET H 185      16.768  12.525  23.414  1.00 28.90           C  
ATOM   1443  C   MET H 185      12.945  12.577  22.569  1.00 21.28           C  
ATOM   1444  O   MET H 185      13.421  11.448  22.468  1.00 22.85           O  
ATOM   1445  N   GLU H 186      12.666  13.338  21.490  1.00 20.52           N  
ATOM   1446  CA  GLU H 186      12.920  12.845  20.167  1.00 20.85           C  
ATOM   1447  CB  GLU H 186      11.672  12.875  19.266  1.00 21.48           C  
ATOM   1448  CG  GLU H 186      11.917  12.350  17.851  1.00 25.79           C  
ATOM   1449  CD  GLU H 186      10.598  12.411  17.092  1.00 31.03           C  
ATOM   1450  OE1 GLU H 186       9.534  12.480  17.762  1.00 35.01           O  
ATOM   1451  OE2 GLU H 186      10.639  12.388  15.833  1.00 36.03           O1-
ATOM   1452  C   GLU H 186      13.957  13.725  19.542  1.00 21.26           C  
ATOM   1453  O   GLU H 186      13.818  14.946  19.516  1.00 21.93           O  
ATOM   1454  N   LEU H 187      15.039  13.110  19.029  1.00 21.38           N  
ATOM   1455  CA  LEU H 187      16.097  13.854  18.404  1.00 21.92           C  
ATOM   1456  CB  LEU H 187      17.461  13.602  19.077  1.00 21.77           C  
ATOM   1457  CG  LEU H 187      18.639  14.410  18.502  1.00 22.68           C  
ATOM   1458  CD1 LEU H 187      18.449  15.919  18.723  1.00 22.60           C  
ATOM   1459  CD2 LEU H 187      19.976  13.907  19.067  1.00 22.68           C  
ATOM   1460  C   LEU H 187      16.166  13.379  16.983  1.00 22.44           C  
ATOM   1461  O   LEU H 187      16.193  12.177  16.721  1.00 23.28           O  
ATOM   1462  N   SER H 188      16.215  14.326  16.023  1.00 23.25           N  
ATOM   1463  CA  SER H 188      16.170  13.983  14.628  1.00 25.17           C  
ATOM   1464  CB  SER H 188      15.034  14.712  13.890  1.00 27.76           C  
ATOM   1465  OG  SER H 188      15.024  14.359  12.517  1.00 30.85           O  
ATOM   1466  C   SER H 188      17.453  14.389  13.964  1.00 24.65           C  
ATOM   1467  O   SER H 188      18.278  15.091  14.546  1.00 24.31           O  
ATOM   1468  N   SER H 189      17.644  13.932  12.707  1.00 24.55           N  
ATOM   1469  CA  SER H 189      18.819  14.246  11.939  1.00 25.87           C  
ATOM   1470  CB  SER H 189      18.901  15.724  11.519  1.00 26.49           C  
ATOM   1471  OG  SER H 189      17.834  16.039  10.637  1.00 31.42           O  
ATOM   1472  C   SER H 189      20.020  13.920  12.763  1.00 24.70           C  
ATOM   1473  O   SER H 189      20.894  14.759  12.967  1.00 24.68           O  
ATOM   1474  N   LEU H 190      20.089  12.665  13.236  1.00 25.48           N  
ATOM   1475  CA  LEU H 190      21.148  12.228  14.099  1.00 23.95           C  
ATOM   1476  CB  LEU H 190      20.957  10.787  14.609  1.00 23.10           C  
ATOM   1477  CG  LEU H 190      19.746  10.610  15.544  1.00 21.97           C  
ATOM   1478  CD1 LEU H 190      19.611   9.152  16.012  1.00 23.02           C  
ATOM   1479  CD2 LEU H 190      19.807  11.595  16.721  1.00 20.55           C  
ATOM   1480  C   LEU H 190      22.459  12.273  13.383  1.00 25.41           C  
ATOM   1481  O   LEU H 190      22.553  12.016  12.184  1.00 25.57           O  
ATOM   1482  N   ARG H 191      23.516  12.633  14.145  1.00 27.35           N  
ATOM   1483  CA  ARG H 191      24.861  12.701  13.658  0.90 29.09           C  
ATOM   1484  CB  ARG H 191      25.421  14.132  13.575  0.90 30.41           C  
ATOM   1485  CG  ARG H 191      24.680  15.033  12.589  0.90 35.34           C  
ATOM   1486  CD  ARG H 191      25.376  16.370  12.326  0.90 40.49           C  
ATOM   1487  NE  ARG H 191      25.418  17.132  13.606  0.90 44.82           N  
ATOM   1488  CZ  ARG H 191      24.369  17.929  13.963  0.90 46.45           C  
ATOM   1489  NH1 ARG H 191      23.261  17.996  13.167  0.90 44.06           N1+
ATOM   1490  NH2 ARG H 191      24.430  18.665  15.112  0.90 47.01           N  
ATOM   1491  C   ARG H 191      25.705  11.977  14.664  1.00 28.27           C  
ATOM   1492  O   ARG H 191      25.246  11.657  15.757  1.00 27.59           O  
ATOM   1493  N   SER H 192      26.978  11.710  14.316  1.00 27.99           N  
ATOM   1494  CA  SER H 192      27.865  10.974  15.174  1.00 28.32           C  
ATOM   1495  CB  SER H 192      29.257  10.775  14.549  1.00 26.13           C  
ATOM   1496  OG  SER H 192      29.887  12.030  14.333  1.00 30.24           O  
ATOM   1497  C   SER H 192      28.047  11.710  16.469  1.00 27.49           C  
ATOM   1498  O   SER H 192      28.192  11.089  17.522  1.00 25.35           O  
ATOM   1499  N   GLU H 193      28.003  13.054  16.430  1.00 27.08           N  
ATOM   1500  CA  GLU H 193      28.232  13.883  17.582  1.00 27.87           C  
ATOM   1501  CB  GLU H 193      28.157  15.392  17.276  1.00 31.43           C  
ATOM   1502  CG  GLU H 193      29.297  15.916  16.399  1.00 39.87           C  
ATOM   1503  CD  GLU H 193      28.945  15.652  14.944  1.00 44.86           C  
ATOM   1504  OE1 GLU H 193      27.809  15.171  14.692  1.00 45.97           O  
ATOM   1505  OE2 GLU H 193      29.801  15.933  14.064  1.00 46.88           O1-
ATOM   1506  C   GLU H 193      27.193  13.597  18.620  1.00 26.41           C  
ATOM   1507  O   GLU H 193      27.441  13.764  19.811  1.00 25.82           O  
ATOM   1508  N   ASP H 194      25.994  13.184  18.176  1.00 24.02           N  
ATOM   1509  CA  ASP H 194      24.845  12.913  18.992  1.00 22.75           C  
ATOM   1510  CB  ASP H 194      23.584  12.669  18.146  1.00 23.47           C  
ATOM   1511  CG  ASP H 194      23.248  13.992  17.465  1.00 25.51           C  
ATOM   1512  OD1 ASP H 194      23.614  15.058  18.028  1.00 23.40           O  
ATOM   1513  OD2 ASP H 194      22.628  13.954  16.368  1.00 26.79           O1-
ATOM   1514  C   ASP H 194      25.074  11.725  19.885  1.00 22.56           C  
ATOM   1515  O   ASP H 194      24.316  11.510  20.829  1.00 22.20           O  
ATOM   1516  N   GLU H 195      26.068  10.867  19.583  1.00 21.98           N  
ATOM   1517  CA  GLU H 195      26.289   9.724  20.428  1.00 21.42           C  
ATOM   1518  CB  GLU H 195      27.490   8.879  19.969  1.00 20.48           C  
ATOM   1519  CG  GLU H 195      27.659   7.557  20.717  1.00  0.00           C  
ATOM   1520  CD  GLU H 195      28.818   6.814  20.066  1.00  0.00           C  
ATOM   1521  OE1 GLU H 195      28.788   6.655  18.815  1.00  0.00           O  
ATOM   1522  OE2 GLU H 195      29.751   6.403  20.805  1.00  0.00           O1-
ATOM   1523  C   GLU H 195      26.543  10.211  21.823  1.00 21.67           C  
ATOM   1524  O   GLU H 195      27.421  11.044  22.051  1.00 21.34           O  
ATOM   1525  N   ALA H 196      25.762   9.704  22.804  1.00 22.12           N  
ATOM   1526  CA  ALA H 196      25.940  10.136  24.163  1.00 20.86           C  
ATOM   1527  CB  ALA H 196      25.730  11.648  24.355  1.00 21.34           C  
ATOM   1528  C   ALA H 196      24.927   9.444  25.020  1.00 20.86           C  
ATOM   1529  O   ALA H 196      24.077   8.700  24.530  1.00 20.59           O  
ATOM   1530  N   VAL H 197      25.026   9.656  26.348  1.00 19.84           N  
ATOM   1531  CA  VAL H 197      24.063   9.107  27.256  1.00 19.41           C  
ATOM   1532  CB  VAL H 197      24.654   8.699  28.571  1.00 19.66           C  
ATOM   1533  CG1 VAL H 197      23.523   8.214  29.490  1.00 18.10           C  
ATOM   1534  CG2 VAL H 197      25.745   7.648  28.302  1.00 19.23           C  
ATOM   1535  C   VAL H 197      23.073  10.201  27.507  1.00 18.68           C  
ATOM   1536  O   VAL H 197      23.456  11.341  27.764  1.00 21.18           O  
ATOM   1537  N   TYR H 198      21.765   9.882  27.435  1.00 17.81           N  
ATOM   1538  CA  TYR H 198      20.764  10.898  27.603  1.00 18.46           C  
ATOM   1539  CB  TYR H 198      19.714  10.926  26.476  1.00 17.75           C  
ATOM   1540  CG  TYR H 198      20.379  11.415  25.233  1.00 19.51           C  
ATOM   1541  CD1 TYR H 198      21.023  10.556  24.373  1.00 18.09           C  
ATOM   1542  CD2 TYR H 198      20.363  12.752  24.921  1.00 17.94           C  
ATOM   1543  CE1 TYR H 198      21.634  11.024  23.232  1.00 18.01           C  
ATOM   1544  CE2 TYR H 198      20.971  13.226  23.783  1.00 17.93           C  
ATOM   1545  CZ  TYR H 198      21.610  12.363  22.931  1.00 18.90           C  
ATOM   1546  OH  TYR H 198      22.237  12.845  21.762  1.00 17.48           O  
ATOM   1547  C   TYR H 198      20.042  10.652  28.890  1.00 19.71           C  
ATOM   1548  O   TYR H 198      19.622   9.530  29.175  1.00 20.45           O  
ATOM   1549  N   TYR H 199      19.879  11.714  29.712  1.00 19.72           N  
ATOM   1550  CA  TYR H 199      19.231  11.538  30.982  1.00 19.35           C  
ATOM   1551  CB  TYR H 199      20.041  11.970  32.224  1.00 18.81           C  
ATOM   1552  CG  TYR H 199      21.349  11.261  32.350  1.00 19.09           C  
ATOM   1553  CD1 TYR H 199      21.436   9.951  32.757  1.00 19.00           C  
ATOM   1554  CD2 TYR H 199      22.511  11.925  32.049  1.00 17.89           C  
ATOM   1555  CE1 TYR H 199      22.655   9.323  32.872  1.00 19.85           C  
ATOM   1556  CE2 TYR H 199      23.733  11.305  32.163  1.00 18.45           C  
ATOM   1557  CZ  TYR H 199      23.810  10.000  32.576  1.00 17.47           C  
ATOM   1558  OH  TYR H 199      25.062   9.359  32.694  1.00 20.53           O  
ATOM   1559  C   TYR H 199      18.028  12.426  31.046  1.00 19.76           C  
ATOM   1560  O   TYR H 199      17.988  13.501  30.449  1.00 19.06           O  
ATOM   1561  N   CYS H 200      16.991  11.955  31.769  1.00 18.47           N  
ATOM   1562  CA  CYS H 200      15.844  12.761  32.060  1.00 18.76           C  
ATOM   1563  CB  CYS H 200      14.485  12.051  31.837  1.00 19.56           C  
ATOM   1564  SG  CYS H 200      14.300  10.495  32.765  1.00 26.02           S  
ATOM   1565  C   CYS H 200      15.988  13.103  33.510  1.00 18.20           C  
ATOM   1566  O   CYS H 200      16.511  12.308  34.290  1.00 19.73           O  
ATOM   1567  N   ALA H 201      15.582  14.326  33.903  1.00 18.01           N  
ATOM   1568  CA  ALA H 201      15.708  14.693  35.284  1.00 17.39           C  
ATOM   1569  CB  ALA H 201      16.985  15.483  35.596  1.00 17.36           C  
ATOM   1570  C   ALA H 201      14.539  15.550  35.650  1.00 18.09           C  
ATOM   1571  O   ALA H 201      14.013  16.300  34.829  1.00 20.30           O  
ATOM   1572  N   ARG H 202      14.108  15.432  36.921  1.00 18.35           N  
ATOM   1573  CA  ARG H 202      12.991  16.142  37.477  1.00 18.70           C  
ATOM   1574  CB  ARG H 202      12.332  15.310  38.594  1.00 17.74           C  
ATOM   1575  CG  ARG H 202      11.128  15.957  39.262  1.00 16.82           C  
ATOM   1576  CD  ARG H 202      10.439  15.074  40.302  1.00 17.92           C  
ATOM   1577  NE  ARG H 202      11.099  15.308  41.618  1.00 20.07           N  
ATOM   1578  CZ  ARG H 202      10.480  14.896  42.762  1.00 24.03           C  
ATOM   1579  NH1 ARG H 202       9.274  14.262  42.696  1.00 23.47           N1+
ATOM   1580  NH2 ARG H 202      11.063  15.120  43.976  1.00 22.97           N  
ATOM   1581  C   ARG H 202      13.499  17.426  38.070  1.00 18.28           C  
ATOM   1582  O   ARG H 202      14.570  17.454  38.674  1.00 18.92           O  
ATOM   1583  N   GLU H 203      12.722  18.522  37.919  0.90 17.07           N  
ATOM   1584  CA  GLU H 203      13.132  19.842  38.350  0.90 18.20           C  
ATOM   1585  CB  GLU H 203      13.100  20.808  37.182  0.90 17.91           C  
ATOM   1586  CG  GLU H 203      13.897  20.318  36.018  1.00 19.60           C  
ATOM   1587  CD  GLU H 203      15.343  20.461  36.371  1.00 23.25           C  
ATOM   1588  OE1 GLU H 203      15.647  20.621  37.578  1.00 16.47           O  
ATOM   1589  OE2 GLU H 203      16.167  20.435  35.423  1.00  9.90           O1-
ATOM   1590  C   GLU H 203      12.078  20.429  39.247  0.90 18.95           C  
ATOM   1591  O   GLU H 203      10.892  20.361  38.938  0.90 19.08           O  
ATOM   1592  N   GLY H 204      12.629  20.513  40.481  1.00 29.23           N  
ATOM   1593  CA  GLY H 204      11.946  20.760  41.697  1.00 30.82           C  
ATOM   1594  C   GLY H 204      12.309  22.110  42.158  1.00 35.09           C  
ATOM   1595  O   GLY H 204      13.438  22.574  42.012  1.00 35.06           O  
ATOM   1596  N   TYR H 205      11.322  22.749  42.786  1.00 34.42           N  
ATOM   1597  CA  TYR H 205      11.471  24.090  43.226  1.00 35.14           C  
ATOM   1598  CB  TYR H 205      10.346  25.004  42.719  1.00 34.90           C  
ATOM   1599  CG  TYR H 205      10.521  25.093  41.243  1.00 14.60           C  
ATOM   1600  CD1 TYR H 205      10.118  24.067  40.417  1.00 15.28           C  
ATOM   1601  CD2 TYR H 205      11.097  26.207  40.681  1.00 14.61           C  
ATOM   1602  CE1 TYR H 205      10.285  24.150  39.054  1.00 21.12           C  
ATOM   1603  CE2 TYR H 205      11.266  26.296  39.319  1.00 19.67           C  
ATOM   1604  CZ  TYR H 205      10.861  25.267  38.503  1.00 20.53           C  
ATOM   1605  OH  TYR H 205      11.032  25.352  37.104  1.00 22.09           O  
ATOM   1606  C   TYR H 205      11.420  24.055  44.708  1.00 38.11           C  
ATOM   1607  O   TYR H 205      10.890  23.120  45.305  1.00 38.52           O  
ATOM   1608  N   TYR H 206      12.021  25.069  45.351  1.00 39.00           N  
ATOM   1609  CA  TYR H 206      12.072  24.983  46.777  1.00 40.93           C  
ATOM   1610  CB  TYR H 206      13.490  25.180  47.325  1.00 52.44           C  
ATOM   1611  CG  TYR H 206      14.335  24.206  46.591  1.00 53.29           C  
ATOM   1612  CD1 TYR H 206      14.817  24.541  45.349  1.00 53.30           C  
ATOM   1613  CD2 TYR H 206      14.637  22.974  47.121  1.00 54.78           C  
ATOM   1614  CE1 TYR H 206      15.598  23.662  44.640  1.00 56.00           C  
ATOM   1615  CE2 TYR H 206      15.419  22.090  46.415  1.00 55.19           C  
ATOM   1616  CZ  TYR H 206      15.900  22.434  45.175  1.00 59.21           C  
ATOM   1617  OH  TYR H 206      16.702  21.527  44.451  1.00 59.48           O  
ATOM   1618  C   TYR H 206      11.243  26.064  47.379  1.00 46.36           C  
ATOM   1619  O   TYR H 206      11.517  27.252  47.223  1.00 45.59           O  
ATOM   1620  N   GLY H 207      10.194  25.654  48.107  1.00 44.27           N  
ATOM   1621  CA  GLY H 207       9.414  26.592  48.857  1.00 44.52           C  
ATOM   1622  C   GLY H 207       8.768  27.607  47.965  1.00 46.78           C  
ATOM   1623  O   GLY H 207       8.872  28.804  48.209  1.00 45.76           O  
ATOM   1624  N   ASN H 208       8.075  27.163  46.908  1.00 46.81           N  
ATOM   1625  CA  ASN H 208       7.385  28.077  46.040  1.00 46.22           C  
ATOM   1626  CB  ASN H 208       6.206  28.794  46.722  1.00 26.94           C  
ATOM   1627  CG  ASN H 208       5.256  29.290  45.636  1.00  0.00           C  
ATOM   1628  OD1 ASN H 208       5.676  29.838  44.618  1.00  0.00           O  
ATOM   1629  ND2 ASN H 208       3.931  29.073  45.851  1.00  0.00           N  
ATOM   1630  C   ASN H 208       8.354  29.102  45.527  1.00 47.80           C  
ATOM   1631  O   ASN H 208       8.034  30.287  45.440  1.00 46.90           O  
ATOM   1632  N   TYR H 209       9.576  28.656  45.170  1.00 46.62           N  
ATOM   1633  CA  TYR H 209      10.577  29.516  44.609  1.00 46.69           C  
ATOM   1634  CB  TYR H 209      11.787  29.790  45.523  1.00 50.97           C  
ATOM   1635  CG  TYR H 209      11.382  30.739  46.599  1.00 24.68           C  
ATOM   1636  CD1 TYR H 209      11.263  32.083  46.323  1.00 25.89           C  
ATOM   1637  CD2 TYR H 209      11.141  30.304  47.882  1.00 25.88           C  
ATOM   1638  CE1 TYR H 209      10.897  32.976  47.303  1.00 26.57           C  
ATOM   1639  CE2 TYR H 209      10.772  31.191  48.868  1.00 25.76           C  
ATOM   1640  CZ  TYR H 209      10.650  32.528  48.578  1.00 26.49           C  
ATOM   1641  OH  TYR H 209      10.274  33.443  49.586  1.00 26.92           O  
ATOM   1642  C   TYR H 209      11.087  28.823  43.398  1.00 45.23           C  
ATOM   1643  O   TYR H 209      11.025  27.598  43.307  1.00 44.12           O  
ATOM   1644  N   GLY H 210      11.605  29.592  42.423  1.00 42.58           N  
ATOM   1645  CA  GLY H 210      12.025  28.950  41.220  1.00 41.20           C  
ATOM   1646  C   GLY H 210      13.513  28.902  41.164  1.00 40.75           C  
ATOM   1647  O   GLY H 210      14.147  29.681  40.459  1.00 40.83           O  
ATOM   1648  N   VAL H 211      14.112  27.968  41.917  1.00 39.11           N  
ATOM   1649  CA  VAL H 211      15.510  27.681  41.802  1.00 39.32           C  
ATOM   1650  CB  VAL H 211      16.130  27.246  43.099  1.00 41.31           C  
ATOM   1651  CG1 VAL H 211      17.572  26.782  42.835  1.00  0.00           C  
ATOM   1652  CG2 VAL H 211      16.023  28.408  44.101  1.00  0.00           C  
ATOM   1653  C   VAL H 211      15.506  26.497  40.898  1.00 38.49           C  
ATOM   1654  O   VAL H 211      14.605  25.672  41.020  1.00 38.30           O  
ATOM   1655  N   TYR H 212      16.474  26.374  39.966  1.00 36.64           N  
ATOM   1656  CA  TYR H 212      16.399  25.266  39.056  1.00 34.77           C  
ATOM   1657  CB  TYR H 212      16.630  25.645  37.586  1.00 34.80           C  
ATOM   1658  CG  TYR H 212      15.515  26.509  37.118  1.00 35.83           C  
ATOM   1659  CD1 TYR H 212      14.327  25.953  36.699  1.00 35.80           C  
ATOM   1660  CD2 TYR H 212      15.662  27.876  37.090  1.00 36.99           C  
ATOM   1661  CE1 TYR H 212      13.298  26.754  36.262  1.00 37.23           C  
ATOM   1662  CE2 TYR H 212      14.638  28.682  36.653  1.00 38.32           C  
ATOM   1663  CZ  TYR H 212      13.455  28.120  36.238  1.00 39.54           C  
ATOM   1664  OH  TYR H 212      12.405  28.948  35.790  1.00 40.07           O  
ATOM   1665  C   TYR H 212      17.448  24.256  39.381  1.00 32.80           C  
ATOM   1666  O   TYR H 212      18.602  24.377  38.973  1.00 32.74           O  
ATOM   1667  N   ALA H 213      17.038  23.197  40.101  1.00 30.62           N  
ATOM   1668  CA  ALA H 213      17.914  22.120  40.444  1.00 30.16           C  
ATOM   1669  CB  ALA H 213      18.185  22.012  41.957  1.00 29.24           C  
ATOM   1670  C   ALA H 213      17.199  20.869  40.040  1.00 28.10           C  
ATOM   1671  O   ALA H 213      15.972  20.806  40.090  1.00 28.42           O  
ATOM   1672  N   MET H 214      17.951  19.842  39.597  1.00 26.38           N  
ATOM   1673  CA  MET H 214      17.327  18.602  39.222  1.00 26.25           C  
ATOM   1674  CB  MET H 214      17.935  17.923  37.979  1.00 26.20           C  
ATOM   1675  CG  MET H 214      17.907  18.720  36.673  1.00 26.61           C  
ATOM   1676  SD  MET H 214      19.181  20.009  36.523  1.00 29.25           S  
ATOM   1677  CE  MET H 214      19.013  20.237  34.730  1.00 30.05           C  
ATOM   1678  C   MET H 214      17.609  17.632  40.333  1.00 25.37           C  
ATOM   1679  O   MET H 214      18.749  17.210  40.509  1.00 24.68           O  
ATOM   1680  N   ASP H 215      16.589  17.284  41.145  1.00 25.15           N  
ATOM   1681  CA  ASP H 215      16.795  16.390  42.256  1.00 26.19           C  
ATOM   1682  CB  ASP H 215      15.730  16.563  43.356  1.00 27.45           C  
ATOM   1683  CG  ASP H 215      14.335  16.364  42.784  1.00 31.46           C  
ATOM   1684  OD1 ASP H 215      14.191  16.216  41.542  1.00 30.16           O  
ATOM   1685  OD2 ASP H 215      13.379  16.378  43.604  1.00 33.77           O1-
ATOM   1686  C   ASP H 215      16.932  14.929  41.904  1.00 27.69           C  
ATOM   1687  O   ASP H 215      17.855  14.262  42.363  1.00 29.19           O  
ATOM   1688  N   TYR H 216      16.022  14.402  41.063  1.00 19.97           N  
ATOM   1689  CA  TYR H 216      15.953  13.021  40.654  1.00 19.86           C  
ATOM   1690  CB  TYR H 216      14.556  12.386  40.808  1.00 21.72           C  
ATOM   1691  CG  TYR H 216      14.270  12.191  42.259  1.00 26.43           C  
ATOM   1692  CD1 TYR H 216      13.835  13.234  43.042  1.00 28.79           C  
ATOM   1693  CD2 TYR H 216      14.432  10.952  42.834  1.00 28.35           C  
ATOM   1694  CE1 TYR H 216      13.573  13.046  44.378  1.00 32.10           C  
ATOM   1695  CE2 TYR H 216      14.170  10.758  44.170  1.00 31.59           C  
ATOM   1696  CZ  TYR H 216      13.741  11.806  44.946  1.00 33.24           C  
ATOM   1697  OH  TYR H 216      13.473  11.613  46.318  1.00 33.63           O  
ATOM   1698  C   TYR H 216      16.313  12.889  39.211  1.00 20.12           C  
ATOM   1699  O   TYR H 216      15.893  13.680  38.367  1.00 20.85           O  
ATOM   1700  N   TRP H 217      17.106  11.846  38.899  1.00 19.97           N  
ATOM   1701  CA  TRP H 217      17.563  11.625  37.558  1.00 19.81           C  
ATOM   1702  CB  TRP H 217      19.093  11.733  37.431  1.00 18.21           C  
ATOM   1703  CG  TRP H 217      19.656  13.109  37.691  1.00 17.49           C  
ATOM   1704  CD2 TRP H 217      20.349  13.892  36.708  1.00 14.91           C  
ATOM   1705  CD1 TRP H 217      19.675  13.834  38.848  1.00 17.61           C  
ATOM   1706  NE1 TRP H 217      20.326  15.027  38.643  1.00 16.84           N  
ATOM   1707  CE2 TRP H 217      20.750  15.074  37.331  1.00 14.75           C  
ATOM   1708  CE3 TRP H 217      20.630  13.645  35.395  1.00 16.02           C  
ATOM   1709  CZ2 TRP H 217      21.443  16.030  36.646  1.00 15.25           C  
ATOM   1710  CZ3 TRP H 217      21.327  14.612  34.706  1.00 16.08           C  
ATOM   1711  CH2 TRP H 217      21.724  15.782  35.320  1.00 13.41           C  
ATOM   1712  C   TRP H 217      17.233  10.222  37.162  1.00 20.01           C  
ATOM   1713  O   TRP H 217      17.123   9.328  38.001  1.00 20.21           O  
ATOM   1714  N   GLY H 218      17.062  10.012  35.842  1.00 20.46           N  
ATOM   1715  CA  GLY H 218      16.827   8.703  35.313  1.00 18.80           C  
ATOM   1716  C   GLY H 218      18.159   8.020  35.244  1.00 20.03           C  
ATOM   1717  O   GLY H 218      19.193   8.629  35.514  1.00 21.18           O  
ATOM   1718  N   GLN H 219      18.157   6.719  34.888  1.00 20.57           N  
ATOM   1719  CA  GLN H 219      19.351   5.916  34.822  1.00 21.56           C  
ATOM   1720  CB  GLN H 219      19.106   4.399  34.682  1.00 21.47           C  
ATOM   1721  CG  GLN H 219      18.519   3.952  33.342  1.00 24.38           C  
ATOM   1722  CD  GLN H 219      17.007   4.074  33.390  1.00 25.26           C  
ATOM   1723  OE1 GLN H 219      16.446   4.728  34.268  1.00 25.41           O  
ATOM   1724  NE2 GLN H 219      16.322   3.419  32.415  1.00 27.37           N  
ATOM   1725  C   GLN H 219      20.222   6.329  33.674  1.00 21.59           C  
ATOM   1726  O   GLN H 219      21.440   6.163  33.728  1.00 21.82           O  
ATOM   1727  N   GLY H 220      19.624   6.830  32.577  1.00 21.04           N  
ATOM   1728  CA  GLY H 220      20.390   7.215  31.424  1.00 20.41           C  
ATOM   1729  C   GLY H 220      20.142   6.219  30.333  1.00 20.76           C  
ATOM   1730  O   GLY H 220      19.899   5.040  30.588  1.00 21.23           O  
ATOM   1731  N   THR H 221      20.179   6.697  29.072  1.00 20.09           N  
ATOM   1732  CA  THR H 221      19.996   5.848  27.927  1.00 18.74           C  
ATOM   1733  CB  THR H 221      18.724   6.134  27.181  1.00 18.22           C  
ATOM   1734  OG1 THR H 221      17.606   5.976  28.043  1.00 19.68           O  
ATOM   1735  CG2 THR H 221      18.611   5.166  25.991  1.00 19.86           C  
ATOM   1736  C   THR H 221      21.127   6.136  26.991  1.00 19.35           C  
ATOM   1737  O   THR H 221      21.383   7.288  26.647  1.00 20.48           O  
ATOM   1738  N   LEU H 222      21.829   5.085  26.532  1.00 19.84           N  
ATOM   1739  CA  LEU H 222      22.949   5.308  25.667  1.00 19.48           C  
ATOM   1740  CB  LEU H 222      24.049   4.246  25.858  1.00 19.31           C  
ATOM   1741  CG  LEU H 222      25.378   4.543  25.139  1.00 22.56           C  
ATOM   1742  CD1 LEU H 222      25.228   4.514  23.615  1.00 18.48           C  
ATOM   1743  CD2 LEU H 222      26.009   5.847  25.651  1.00 21.23           C  
ATOM   1744  C   LEU H 222      22.445   5.250  24.261  1.00 21.49           C  
ATOM   1745  O   LEU H 222      21.763   4.303  23.871  1.00 20.58           O  
ATOM   1746  N   VAL H 223      22.735   6.303  23.470  1.00 22.19           N  
ATOM   1747  CA  VAL H 223      22.338   6.316  22.094  1.00 20.41           C  
ATOM   1748  CB  VAL H 223      21.506   7.513  21.727  1.00 20.00           C  
ATOM   1749  CG1 VAL H 223      21.215   7.469  20.217  1.00 20.17           C  
ATOM   1750  CG2 VAL H 223      20.241   7.519  22.600  1.00 19.14           C  
ATOM   1751  C   VAL H 223      23.602   6.381  21.300  1.00 21.76           C  
ATOM   1752  O   VAL H 223      24.415   7.286  21.482  1.00 21.71           O  
ATOM   1753  N   THR H 224      23.801   5.403  20.397  1.00 20.69           N  
ATOM   1754  CA  THR H 224      24.995   5.398  19.607  1.00 21.82           C  
ATOM   1755  CB  THR H 224      25.720   4.086  19.626  1.00 22.57           C  
ATOM   1756  OG1 THR H 224      26.077   3.739  20.956  1.00 24.76           O  
ATOM   1757  CG2 THR H 224      26.983   4.213  18.757  1.00 21.08           C  
ATOM   1758  C   THR H 224      24.591   5.661  18.195  1.00 22.37           C  
ATOM   1759  O   THR H 224      23.682   5.022  17.666  1.00 23.27           O  
ATOM   1760  N   VAL H 225      25.252   6.640  17.549  1.00 22.15           N  
ATOM   1761  CA  VAL H 225      24.924   6.934  16.187  1.00 22.40           C  
ATOM   1762  CB  VAL H 225      24.589   8.380  15.967  1.00 21.16           C  
ATOM   1763  CG1 VAL H 225      24.322   8.603  14.470  1.00 21.85           C  
ATOM   1764  CG2 VAL H 225      23.401   8.747  16.872  1.00 19.42           C  
ATOM   1765  C   VAL H 225      26.132   6.627  15.365  1.00 23.92           C  
ATOM   1766  O   VAL H 225      27.191   7.226  15.553  1.00 21.74           O  
ATOM   1767  N   SER H 226      26.006   5.671  14.424  1.00 23.64           N  
ATOM   1768  CA  SER H 226      27.133   5.347  13.599  1.00 24.14           C  
ATOM   1769  CB  SER H 226      28.112   4.355  14.253  1.00 24.51           C  
ATOM   1770  OG  SER H 226      28.703   4.938  15.405  1.00 25.57           O  
ATOM   1771  C   SER H 226      26.626   4.702  12.353  1.00 24.76           C  
ATOM   1772  O   SER H 226      25.525   4.153  12.323  1.00 23.84           O  
ATOM   1773  N   SER H 227      27.429   4.766  11.276  0.94 25.79           N  
ATOM   1774  CA  SER H 227      27.027   4.142  10.053  0.88 27.64           C  
ATOM   1775  CB  SER H 227      27.426   4.930   8.792  0.88 26.13           C  
ATOM   1776  OG  SER H 227      26.712   6.155   8.739  0.88 31.99           O  
ATOM   1777  C   SER H 227      27.732   2.794   9.994  0.94 28.06           C  
ATOM   1778  O   SER H 227      27.340   1.966   9.130  0.94 30.11           O  
ATOM   1779  OXT SER H 227      28.668   2.574  10.809  1.00  0.00           O1-
TER    1780      SER H 227 
CONECT  146  661
CONECT  661  146
CONECT  969 1564
CONECT 1564  969
END
