# Supplementary material for: Fully automated antibody structure prediction using BIOVIA tools: Validation study
Source: PLoS One. 2017 May 18;12(5):e0177923. doi: 10.1371/journal.pone.0177923 (PMC5436848; doi:10.1371/journal.pone.0177923)
Supplement: S3 Dataset — Predicted structures using the Top5 framework method, Chothia CDR definition with canonical filtering, using up to 5 CDR templates rather than the default 3, and generating 10 CDR models. (ZIP) [file pone.0177923.s005.zip › 4J4P_DC_FV_FinalModel.pdb]

REMARK   Accelrys Discovery Studio PDB file
REMARK   Created:  2015-11-30T16:42:17Z
SSBOND   1 CYS L   22    CYS L   89                                     
SSBOND   2 CYS H  133    CYS H  210                                     
ATOM      1  N   GLN L   1      32.027  34.597  30.103  1.00 79.61           N1+
ATOM      2  CA  GLN L   1      30.783  35.361  29.851  1.00 75.84           C  
ATOM      3  CB  GLN L   1      30.773  35.994  28.453  1.00 77.31           C  
ATOM      4  CG  GLN L   1      29.420  36.654  28.169  1.00 78.34           C  
ATOM      5  CD  GLN L   1      29.415  37.231  26.763  1.00 89.38           C  
ATOM      6  OE1 GLN L   1      29.603  36.515  25.780  1.00 89.50           O  
ATOM      7  NE2 GLN L   1      29.182  38.567  26.662  1.00 88.80           N  
ATOM      8  C   GLN L   1      29.599  34.471  29.884  1.00 74.49           C  
ATOM      9  O   GLN L   1      28.516  34.890  30.289  1.00 76.62           O  
ATOM     10  N   SER L   2      29.754  33.227  29.396  1.00 69.82           N  
ATOM     11  CA  SER L   2      28.612  32.373  29.483  1.00 68.05           C  
ATOM     12  CB  SER L   2      27.746  32.370  28.212  1.00 66.84           C  
ATOM     13  OG  SER L   2      28.435  31.745  27.143  1.00 78.12           O  
ATOM     14  C   SER L   2      29.048  30.966  29.740  1.00 66.27           C  
ATOM     15  O   SER L   2      28.399  30.029  29.278  1.00 65.69           O  
ATOM     16  N   VAL L   3      30.134  30.765  30.513  1.00 60.04           N  
ATOM     17  CA  VAL L   3      30.544  29.414  30.779  1.00 52.70           C  
ATOM     18  CB  VAL L   3      31.610  28.900  29.847  1.00 55.88           C  
ATOM     19  CG1 VAL L   3      31.047  28.839  28.422  1.00 49.48           C  
ATOM     20  CG2 VAL L   3      32.859  29.789  29.980  1.00 56.03           C  
ATOM     21  C   VAL L   3      31.151  29.346  32.142  1.00 50.25           C  
ATOM     22  O   VAL L   3      31.936  30.210  32.528  1.00 52.33           O  
ATOM     23  N   LEU L   4      30.818  28.271  32.888  1.00 47.92           N  
ATOM     24  CA  LEU L   4      31.329  28.054  34.215  1.00 46.41           C  
ATOM     25  CB  LEU L   4      30.409  27.167  35.067  1.00 44.39           C  
ATOM     26  CG  LEU L   4      29.039  27.801  35.348  1.00 46.06           C  
ATOM     27  CD1 LEU L   4      28.159  26.876  36.202  1.00 42.25           C  
ATOM     28  CD2 LEU L   4      29.202  29.196  35.968  1.00 43.56           C  
ATOM     29  C   LEU L   4      32.630  27.321  34.106  1.00 45.65           C  
ATOM     30  O   LEU L   4      32.739  26.337  33.377  1.00 45.48           O  
ATOM     31  N   THR L   5      33.651  27.772  34.863  1.00 43.78           N  
ATOM     32  CA  THR L   5      34.955  27.175  34.784  1.00 43.19           C  
ATOM     33  CB  THR L   5      36.024  28.192  34.504  1.00 47.63           C  
ATOM     34  OG1 THR L   5      35.768  28.846  33.270  1.00 48.44           O  
ATOM     35  CG2 THR L   5      37.395  27.498  34.474  1.00 44.14           C  
ATOM     36  C   THR L   5      35.302  26.547  36.098  1.00 43.73           C  
ATOM     37  O   THR L   5      35.238  27.190  37.145  1.00 45.66           O  
ATOM     38  N   GLN L   6      35.687  25.252  36.066  1.00 41.06           N  
ATOM     39  CA  GLN L   6      36.112  24.577  37.259  1.00 40.49           C  
ATOM     40  CB  GLN L   6      35.192  23.433  37.723  1.00 39.98           C  
ATOM     41  CG  GLN L   6      33.826  23.918  38.210  1.00 40.75           C  
ATOM     42  CD  GLN L   6      33.085  22.733  38.814  1.00 38.16           C  
ATOM     43  OE1 GLN L   6      32.470  22.844  39.873  1.00 36.31           O  
ATOM     44  NE2 GLN L   6      33.131  21.563  38.128  1.00 35.40           N  
ATOM     45  C   GLN L   6      37.459  23.984  36.980  1.00 42.57           C  
ATOM     46  O   GLN L   6      37.863  23.835  35.827  1.00 43.10           O  
ATOM     47  N   PRO L   7      38.173  23.668  38.029  1.00 42.43           N  
ATOM     48  CA  PRO L   7      39.488  23.090  37.927  1.00 41.23           C  
ATOM     49  CD  PRO L   7      37.895  24.217  39.346  1.00 43.52           C  
ATOM     50  CB  PRO L   7      40.022  23.036  39.359  1.00 42.32           C  
ATOM     51  CG  PRO L   7      39.227  24.125  40.104  1.00 43.07           C  
ATOM     52  C   PRO L   7      39.340  21.727  37.337  1.00 42.97           C  
ATOM     53  O   PRO L   7      38.394  21.041  37.709  1.00 44.18           O  
ATOM     54  N   PRO L   8      40.197  21.289  36.470  1.00 45.32           N  
ATOM     55  CA  PRO L   8      39.989  19.980  35.919  1.00 44.60           C  
ATOM     56  CD  PRO L   8      40.829  22.186  35.517  1.00 44.78           C  
ATOM     57  CB  PRO L   8      40.918  19.889  34.712  1.00 40.98           C  
ATOM     58  CG  PRO L   8      41.021  21.351  34.238  1.00 44.71           C  
ATOM     59  C   PRO L   8      40.152  18.893  36.931  1.00 42.51           C  
ATOM     60  O   PRO L   8      39.538  17.839  36.767  1.00 40.94           O  
ATOM     61  N   SER L   9      40.971  19.110  37.979  1.00 39.66           N  
ATOM     62  CA  SER L   9      41.154  18.069  38.947  1.00 39.32           C  
ATOM     63  CB  SER L   9      42.366  17.158  38.680  1.00 39.82           C  
ATOM     64  OG  SER L   9      42.185  16.409  37.489  1.00 43.47           O  
ATOM     65  C   SER L   9      41.438  18.686  40.274  1.00 39.55           C  
ATOM     66  O   SER L   9      41.880  19.830  40.370  1.00 41.42           O  
ATOM     67  N   ALA L  10      41.156  17.916  41.342  1.00 37.20           N  
ATOM     68  CA  ALA L  10      41.492  18.303  42.680  1.00 39.29           C  
ATOM     69  CB  ALA L  10      40.345  19.009  43.425  1.00 39.73           C  
ATOM     70  C   ALA L  10      41.785  17.023  43.405  1.00 39.12           C  
ATOM     71  O   ALA L  10      41.109  16.018  43.194  1.00 42.00           O  
ATOM     72  N   SER L  11      42.808  17.007  44.280  1.00 38.28           N  
ATOM     73  CA  SER L  11      43.098  15.779  44.969  1.00 40.30           C  
ATOM     74  CB  SER L  11      44.399  15.090  44.516  1.00 43.51           C  
ATOM     75  OG  SER L  11      44.283  14.643  43.175  1.00 48.04           O  
ATOM     76  C   SER L  11      43.271  16.084  46.419  1.00 42.54           C  
ATOM     77  O   SER L  11      43.609  17.207  46.792  1.00 45.65           O  
ATOM     78  N   GLY L  12      43.034  15.074  47.280  1.00 42.17           N  
ATOM     79  CA  GLY L  12      43.189  15.287  48.688  1.00 44.48           C  
ATOM     80  C   GLY L  12      43.288  13.956  49.363  1.00 46.42           C  
ATOM     81  O   GLY L  12      42.850  12.936  48.835  1.00 47.33           O  
ATOM     82  N   THR L  13      43.873  13.944  50.576  1.00 44.95           N  
ATOM     83  CA  THR L  13      44.028  12.733  51.325  1.00 45.65           C  
ATOM     84  CB  THR L  13      45.205  12.782  52.246  1.00 45.03           C  
ATOM     85  OG1 THR L  13      44.996  13.751  53.262  1.00 86.20           O  
ATOM     86  CG2 THR L  13      46.427  13.177  51.401  1.00 85.48           C  
ATOM     87  C   THR L  13      42.795  12.570  52.153  1.00 46.22           C  
ATOM     88  O   THR L  13      42.051  13.527  52.357  1.00 48.06           O  
ATOM     89  N   PRO L  14      42.551  11.387  52.647  1.00 47.44           N  
ATOM     90  CA  PRO L  14      41.351  11.177  53.405  1.00 49.28           C  
ATOM     91  CD  PRO L  14      42.995  10.175  51.977  1.00 49.18           C  
ATOM     92  CB  PRO L  14      41.211   9.663  53.553  1.00 48.53           C  
ATOM     93  CG  PRO L  14      41.929   9.114  52.306  1.00 48.56           C  
ATOM     94  C   PRO L  14      41.381  11.928  54.695  1.00 50.01           C  
ATOM     95  O   PRO L  14      42.440  12.012  55.313  1.00 50.20           O  
ATOM     96  N   GLY L  15      40.229  12.488  55.109  1.00 49.74           N  
ATOM     97  CA  GLY L  15      40.146  13.190  56.356  1.00 50.01           C  
ATOM     98  C   GLY L  15      40.477  14.631  56.127  1.00 48.28           C  
ATOM     99  O   GLY L  15      40.288  15.467  57.008  1.00 48.28           O  
ATOM    100  N   GLN L  16      40.975  14.957  54.920  1.00 51.10           N  
ATOM    101  CA  GLN L  16      41.370  16.300  54.597  1.00 48.03           C  
ATOM    102  CB  GLN L  16      42.447  16.351  53.499  1.00 46.52           C  
ATOM    103  CG  GLN L  16      43.102  17.720  53.321  1.00 49.80           C  
ATOM    104  CD  GLN L  16      44.301  17.762  54.253  1.00 49.81           C  
ATOM    105  OE1 GLN L  16      44.726  16.730  54.772  1.00 47.24           O  
ATOM    106  NE2 GLN L  16      44.870  18.978  54.471  1.00 49.87           N  
ATOM    107  C   GLN L  16      40.175  17.012  54.049  1.00 48.50           C  
ATOM    108  O   GLN L  16      39.150  16.398  53.763  1.00 49.68           O  
ATOM    109  N   ARG L  17      40.271  18.350  53.907  1.00 45.41           N  
ATOM    110  CA  ARG L  17      39.176  19.089  53.350  1.00 47.14           C  
ATOM    111  CB  ARG L  17      38.728  20.281  54.203  1.00 46.03           C  
ATOM    112  CG  ARG L  17      37.508  20.991  53.616  1.00 76.79           C  
ATOM    113  CD  ARG L  17      37.310  22.403  54.162  1.00 76.31           C  
ATOM    114  NE  ARG L  17      38.381  23.249  53.566  1.00 75.30           N  
ATOM    115  CZ  ARG L  17      38.181  24.589  53.409  1.00 73.79           C  
ATOM    116  NH1 ARG L  17      37.021  25.160  53.846  1.00 72.61           N1+
ATOM    117  NH2 ARG L  17      39.135  25.356  52.804  1.00 72.02           N  
ATOM    118  C   ARG L  17      39.626  19.646  52.035  1.00 45.88           C  
ATOM    119  O   ARG L  17      40.777  20.055  51.885  1.00 47.94           O  
ATOM    120  N   VAL L  18      38.717  19.663  51.035  1.00 42.74           N  
ATOM    121  CA  VAL L  18      39.072  20.169  49.739  1.00 45.22           C  
ATOM    122  CB  VAL L  18      39.195  19.087  48.700  1.00 45.30           C  
ATOM    123  CG1 VAL L  18      39.464  19.723  47.331  1.00 54.92           C  
ATOM    124  CG2 VAL L  18      40.310  18.120  49.127  1.00 54.98           C  
ATOM    125  C   VAL L  18      37.999  21.116  49.281  1.00 44.57           C  
ATOM    126  O   VAL L  18      36.842  21.015  49.686  1.00 42.70           O  
ATOM    127  N   THR L  19      38.380  22.089  48.425  1.00 41.86           N  
ATOM    128  CA  THR L  19      37.451  23.051  47.898  1.00 44.10           C  
ATOM    129  CB  THR L  19      37.776  24.465  48.287  1.00 42.50           C  
ATOM    130  OG1 THR L  19      39.100  24.786  47.887  1.00 53.44           O  
ATOM    131  CG2 THR L  19      37.615  24.627  49.804  1.00 51.97           C  
ATOM    132  C   THR L  19      37.502  22.997  46.401  1.00 45.22           C  
ATOM    133  O   THR L  19      38.573  22.872  45.810  1.00 47.98           O  
ATOM    134  N   ILE L  20      36.318  23.093  45.758  1.00 41.27           N  
ATOM    135  CA  ILE L  20      36.173  23.066  44.326  1.00 42.23           C  
ATOM    136  CB  ILE L  20      35.121  22.095  43.869  1.00 41.87           C  
ATOM    137  CG1 ILE L  20      35.412  20.652  44.316  1.00 40.39           C  
ATOM    138  CG2 ILE L  20      34.974  22.269  42.351  1.00 41.05           C  
ATOM    139  CD1 ILE L  20      36.657  20.036  43.690  1.00 42.74           C  
ATOM    140  C   ILE L  20      35.584  24.388  43.933  1.00 42.62           C  
ATOM    141  O   ILE L  20      34.507  24.747  44.404  1.00 44.33           O  
ATOM    142  N   SER L  21      36.256  25.144  43.042  1.00 44.46           N  
ATOM    143  CA  SER L  21      35.739  26.433  42.672  1.00 44.38           C  
ATOM    144  CB  SER L  21      36.855  27.473  42.499  1.00 44.87           C  
ATOM    145  OG  SER L  21      36.298  28.764  42.329  1.00 49.57           O  
ATOM    146  C   SER L  21      34.967  26.334  41.385  1.00 44.22           C  
ATOM    147  O   SER L  21      35.099  25.372  40.629  1.00 42.01           O  
ATOM    148  N   CYS L  22      34.114  27.346  41.119  1.00 43.22           N  
ATOM    149  CA  CYS L  22      33.314  27.414  39.927  1.00 43.75           C  
ATOM    150  CB  CYS L  22      31.876  26.915  40.216  1.00 43.48           C  
ATOM    151  SG  CYS L  22      30.733  26.938  38.802  1.00 46.94           S  
ATOM    152  C   CYS L  22      33.273  28.869  39.547  1.00 48.25           C  
ATOM    153  O   CYS L  22      32.470  29.629  40.086  1.00 48.70           O  
ATOM    154  N   SER L  23      34.126  29.299  38.590  1.00 45.23           N  
ATOM    155  CA  SER L  23      34.182  30.696  38.247  1.00 45.56           C  
ATOM    156  CB  SER L  23      35.588  31.186  37.855  1.00 48.15           C  
ATOM    157  OG  SER L  23      36.462  31.113  38.972  1.00 61.87           O  
ATOM    158  C   SER L  23      33.277  30.934  37.086  1.00 47.83           C  
ATOM    159  O   SER L  23      33.247  30.159  36.131  1.00 47.64           O  
ATOM    160  N   GLY L  24      32.463  32.027  37.122  1.00 33.88           N  
ATOM    161  CA  GLY L  24      31.498  32.261  36.075  1.00 34.09           C  
ATOM    162  C   GLY L  24      31.425  33.716  35.747  1.00 35.83           C  
ATOM    163  O   GLY L  24      32.409  34.453  35.826  1.00 36.50           O  
ATOM    164  N   SER L  25      30.216  34.147  35.338  1.00 35.76           N  
ATOM    165  CA  SER L  25      29.990  35.490  34.899  1.00 36.75           C  
ATOM    166  CB  SER L  25      29.646  35.546  33.403  1.00 40.83           C  
ATOM    167  OG  SER L  25      29.363  36.880  33.019  1.00 40.30           O  
ATOM    168  C   SER L  25      28.821  36.038  35.650  1.00 36.54           C  
ATOM    169  O   SER L  25      28.113  35.318  36.351  1.00 35.55           O  
ATOM    170  N   SER L  26      28.608  37.360  35.526  1.00 35.88           N  
ATOM    171  CA  SER L  26      27.533  38.010  36.207  1.00 36.56           C  
ATOM    172  CB  SER L  26      27.586  39.537  36.058  1.00 36.84           C  
ATOM    173  OG  SER L  26      26.565  40.137  36.842  1.00 41.36           O  
ATOM    174  C   SER L  26      26.238  37.513  35.638  1.00 35.21           C  
ATOM    175  O   SER L  26      25.211  37.526  36.313  1.00 37.00           O  
ATOM    176  N   SER L  27      26.263  37.064  34.367  1.00 35.50           N  
ATOM    177  CA  SER L  27      25.097  36.594  33.672  1.00 34.77           C  
ATOM    178  CB  SER L  27      25.338  36.399  32.163  1.00 38.22           C  
ATOM    179  OG  SER L  27      26.322  35.398  31.950  1.00 42.51           O  
ATOM    180  C   SER L  27      24.638  35.291  34.247  1.00 33.79           C  
ATOM    181  O   SER L  27      23.472  34.924  34.109  1.00 34.79           O  
ATOM    182  N   ASN L  28      25.541  34.545  34.905  1.00 32.32           N  
ATOM    183  CA  ASN L  28      25.149  33.283  35.449  1.00 30.60           C  
ATOM    184  CB  ASN L  28      25.916  32.087  34.832  1.00 30.10           C  
ATOM    185  CG  ASN L  28      27.418  32.350  34.740  1.00 31.19           C  
ATOM    186  OD1 ASN L  28      28.163  32.249  35.713  1.00 32.02           O  
ATOM    187  ND2 ASN L  28      27.885  32.672  33.505  1.00 30.54           N  
ATOM    188  C   ASN L  28      25.247  33.314  36.949  1.00 31.54           C  
ATOM    189  O   ASN L  28      24.297  33.693  37.627  1.00 31.41           O  
ATOM    190  N   ILE L  29      26.401  32.933  37.515  1.00 30.75           N  
ATOM    191  CA  ILE L  29      26.553  32.815  38.935  1.00 31.46           C  
ATOM    192  CB  ILE L  29      27.916  32.327  39.316  1.00 31.04           C  
ATOM    193  CG1 ILE L  29      28.139  30.926  38.725  1.00 30.65           C  
ATOM    194  CG2 ILE L  29      28.035  32.372  40.846  1.00 30.55           C  
ATOM    195  CD1 ILE L  29      29.589  30.454  38.807  1.00 31.41           C  
ATOM    196  C   ILE L  29      26.305  34.120  39.619  1.00 34.19           C  
ATOM    197  O   ILE L  29      25.719  34.147  40.701  1.00 34.46           O  
ATOM    198  N   GLY L  30      26.748  35.243  39.032  1.00 34.57           N  
ATOM    199  CA  GLY L  30      26.552  36.488  39.717  1.00 36.26           C  
ATOM    200  C   GLY L  30      25.086  36.700  39.946  1.00 37.72           C  
ATOM    201  O   GLY L  30      24.684  37.161  41.014  1.00 41.13           O  
ATOM    202  N   ASN L  31      24.265  36.425  38.914  1.00 37.07           N  
ATOM    203  CA  ASN L  31      22.838  36.586  38.960  1.00 38.84           C  
ATOM    204  CB  ASN L  31      22.198  36.654  37.564  1.00 41.47           C  
ATOM    205  CG  ASN L  31      22.445  38.031  36.982  1.00 33.45           C  
ATOM    206  OD1 ASN L  31      22.513  39.019  37.709  1.00 36.70           O  
ATOM    207  ND2 ASN L  31      22.569  38.102  35.629  1.00 36.10           N  
ATOM    208  C   ASN L  31      22.103  35.487  39.668  1.00 36.98           C  
ATOM    209  O   ASN L  31      21.163  35.766  40.411  1.00 39.24           O  
ATOM    210  N   ASN L  32      22.496  34.210  39.465  1.00 34.32           N  
ATOM    211  CA  ASN L  32      21.612  33.164  39.906  1.00 34.11           C  
ATOM    212  CB  ASN L  32      21.085  32.302  38.744  1.00 32.25           C  
ATOM    213  CG  ASN L  32      20.323  33.205  37.783  1.00 34.79           C  
ATOM    214  OD1 ASN L  32      20.717  33.371  36.628  1.00 37.58           O  
ATOM    215  ND2 ASN L  32      19.208  33.815  38.267  1.00 35.33           N  
ATOM    216  C   ASN L  32      22.276  32.217  40.857  1.00 32.25           C  
ATOM    217  O   ASN L  32      23.494  32.209  41.027  1.00 34.33           O  
ATOM    218  N   GLY L  33      21.430  31.374  41.496  1.00 30.79           N  
ATOM    219  CA  GLY L  33      21.839  30.397  42.459  1.00 30.37           C  
ATOM    220  C   GLY L  33      22.562  29.311  41.728  1.00 29.64           C  
ATOM    221  O   GLY L  33      22.471  29.180  40.512  1.00 29.32           O  
ATOM    222  N   VAL L  34      23.268  28.471  42.496  1.00 39.31           N  
ATOM    223  CA  VAL L  34      24.204  27.536  41.955  1.00 37.03           C  
ATOM    224  CB  VAL L  34      25.620  27.884  42.341  1.00 41.03           C  
ATOM    225  CG1 VAL L  34      25.965  27.249  43.698  1.00 38.18           C  
ATOM    226  CG2 VAL L  34      26.561  27.543  41.183  1.00 38.44           C  
ATOM    227  C   VAL L  34      23.861  26.179  42.504  1.00 37.08           C  
ATOM    228  O   VAL L  34      23.503  26.042  43.674  1.00 36.90           O  
ATOM    229  N   ASN L  35      23.930  25.138  41.647  1.00 37.76           N  
ATOM    230  CA  ASN L  35      23.628  23.797  42.074  1.00 38.32           C  
ATOM    231  CB  ASN L  35      22.513  23.127  41.241  1.00 36.97           C  
ATOM    232  CG  ASN L  35      21.188  23.808  41.577  1.00 40.79           C  
ATOM    233  OD1 ASN L  35      20.251  23.806  40.781  1.00  0.00           O  
ATOM    234  ND2 ASN L  35      21.108  24.406  42.796  1.00  0.00           N  
ATOM    235  C   ASN L  35      24.881  22.982  41.912  1.00 35.82           C  
ATOM    236  O   ASN L  35      25.730  23.283  41.075  1.00 35.48           O  
ATOM    237  N   TRP L  36      25.042  21.931  42.745  1.00 35.71           N  
ATOM    238  CA  TRP L  36      26.222  21.114  42.705  1.00 33.75           C  
ATOM    239  CB  TRP L  36      27.024  21.214  44.010  1.00 32.29           C  
ATOM    240  CG  TRP L  36      27.502  22.610  44.346  1.00 38.14           C  
ATOM    241  CD2 TRP L  36      28.681  23.223  43.807  1.00 37.06           C  
ATOM    242  CD1 TRP L  36      26.947  23.524  45.197  1.00 36.90           C  
ATOM    243  NE1 TRP L  36      27.720  24.660  45.233  1.00 36.60           N  
ATOM    244  CE2 TRP L  36      28.789  24.490  44.380  1.00 37.55           C  
ATOM    245  CE3 TRP L  36      29.604  22.765  42.910  1.00 37.33           C  
ATOM    246  CZ2 TRP L  36      29.825  25.323  44.064  1.00 37.95           C  
ATOM    247  CZ3 TRP L  36      30.645  23.608  42.592  1.00 37.44           C  
ATOM    248  CH2 TRP L  36      30.754  24.862  43.158  1.00 38.74           C  
ATOM    249  C   TRP L  36      25.783  19.685  42.565  1.00 34.41           C  
ATOM    250  O   TRP L  36      24.894  19.232  43.286  1.00 33.71           O  
ATOM    251  N   TYR L  37      26.426  18.934  41.641  1.00 34.04           N  
ATOM    252  CA  TYR L  37      26.080  17.562  41.376  1.00 32.39           C  
ATOM    253  CB  TYR L  37      25.602  17.315  39.937  1.00 29.73           C  
ATOM    254  CG  TYR L  37      24.237  17.867  39.757  1.00 31.47           C  
ATOM    255  CD1 TYR L  37      24.049  19.204  39.507  1.00 32.13           C  
ATOM    256  CD2 TYR L  37      23.138  17.043  39.850  1.00 31.12           C  
ATOM    257  CE1 TYR L  37      22.781  19.701  39.340  1.00 31.22           C  
ATOM    258  CE2 TYR L  37      21.866  17.535  39.682  1.00 30.72           C  
ATOM    259  CZ  TYR L  37      21.691  18.872  39.425  1.00 32.58           C  
ATOM    260  OH  TYR L  37      20.396  19.400  39.245  1.00 37.43           O  
ATOM    261  C   TYR L  37      27.292  16.693  41.512  1.00 33.52           C  
ATOM    262  O   TYR L  37      28.412  17.089  41.188  1.00 33.59           O  
ATOM    263  N   GLN L  38      27.075  15.449  41.990  1.00 32.66           N  
ATOM    264  CA  GLN L  38      28.146  14.503  42.125  1.00 33.76           C  
ATOM    265  CB  GLN L  38      28.214  13.865  43.518  1.00 35.29           C  
ATOM    266  CG  GLN L  38      29.345  12.859  43.715  1.00 34.19           C  
ATOM    267  CD  GLN L  38      29.125  12.211  45.073  1.00 38.26           C  
ATOM    268  OE1 GLN L  38      28.361  12.713  45.896  1.00 39.46           O  
ATOM    269  NE2 GLN L  38      29.803  11.060  45.318  1.00 34.34           N  
ATOM    270  C   GLN L  38      27.877  13.386  41.160  1.00 34.76           C  
ATOM    271  O   GLN L  38      26.740  12.938  41.018  1.00 34.74           O  
ATOM    272  N   GLN L  39      28.925  12.919  40.449  1.00 34.89           N  
ATOM    273  CA  GLN L  39      28.736  11.821  39.542  1.00 33.88           C  
ATOM    274  CB  GLN L  39      28.906  12.142  38.045  1.00 32.39           C  
ATOM    275  CG  GLN L  39      27.763  12.900  37.381  1.00 32.93           C  
ATOM    276  CD  GLN L  39      28.085  12.991  35.891  1.00 36.03           C  
ATOM    277  OE1 GLN L  39      28.956  12.288  35.383  1.00 36.32           O  
ATOM    278  NE2 GLN L  39      27.362  13.880  35.159  1.00 34.99           N  
ATOM    279  C   GLN L  39      29.778  10.785  39.777  1.00 35.69           C  
ATOM    280  O   GLN L  39      30.974  11.048  39.678  1.00 35.62           O  
ATOM    281  N   VAL L  40      29.313   9.560  40.065  1.00 38.07           N  
ATOM    282  CA  VAL L  40      30.134   8.401  40.221  1.00 41.26           C  
ATOM    283  CB  VAL L  40      29.477   7.372  41.094  1.00 42.43           C  
ATOM    284  CG1 VAL L  40      30.378   6.131  41.184  1.00  0.00           C  
ATOM    285  CG2 VAL L  40      29.143   8.026  42.446  1.00  0.00           C  
ATOM    286  C   VAL L  40      30.235   7.821  38.840  1.00 42.48           C  
ATOM    287  O   VAL L  40      29.376   8.049  37.988  1.00 42.80           O  
ATOM    288  N   PRO L  41      31.271   7.084  38.580  1.00 46.77           N  
ATOM    289  CA  PRO L  41      31.433   6.516  37.275  1.00 46.63           C  
ATOM    290  CD  PRO L  41      32.528   7.234  39.292  1.00 47.14           C  
ATOM    291  CB  PRO L  41      32.830   5.897  37.276  1.00 46.06           C  
ATOM    292  CG  PRO L  41      33.604   6.743  38.310  1.00 48.14           C  
ATOM    293  C   PRO L  41      30.323   5.548  37.024  1.00 44.42           C  
ATOM    294  O   PRO L  41      29.989   4.786  37.931  1.00 42.78           O  
ATOM    295  N   GLY L  42      29.725   5.582  35.814  1.00 42.79           N  
ATOM    296  CA  GLY L  42      28.704   4.645  35.439  1.00 45.86           C  
ATOM    297  C   GLY L  42      27.422   4.934  36.163  1.00 47.16           C  
ATOM    298  O   GLY L  42      26.537   4.080  36.206  1.00 44.38           O  
ATOM    299  N   LYS L  43      27.263   6.143  36.737  1.00 45.72           N  
ATOM    300  CA  LYS L  43      26.063   6.386  37.492  1.00 42.25           C  
ATOM    301  CB  LYS L  43      26.342   6.441  38.999  1.00 43.63           C  
ATOM    302  CG  LYS L  43      25.102   6.610  39.867  1.00 42.76           C  
ATOM    303  CD  LYS L  43      25.408   6.508  41.362  1.00 50.90           C  
ATOM    304  CE  LYS L  43      25.827   5.105  41.797  1.00 65.22           C  
ATOM    305  NZ  LYS L  43      24.724   4.158  41.531  1.00 68.42           N1+
ATOM    306  C   LYS L  43      25.485   7.718  37.106  1.00 39.30           C  
ATOM    307  O   LYS L  43      26.172   8.572  36.549  1.00 41.58           O  
ATOM    308  N   PRO L  44      24.212   7.894  37.380  1.00 38.36           N  
ATOM    309  CA  PRO L  44      23.575   9.160  37.124  1.00 36.67           C  
ATOM    310  CD  PRO L  44      23.279   6.786  37.243  1.00  0.00           C  
ATOM    311  CB  PRO L  44      22.071   8.891  37.164  1.00 37.17           C  
ATOM    312  CG  PRO L  44      21.956   7.409  36.766  1.00  0.00           C  
ATOM    313  C   PRO L  44      24.042  10.150  38.142  1.00 34.69           C  
ATOM    314  O   PRO L  44      24.427   9.729  39.230  1.00 35.75           O  
ATOM    315  N   PRO L  45      24.021  11.418  37.842  1.00 35.93           N  
ATOM    316  CA  PRO L  45      24.501  12.406  38.773  1.00 34.52           C  
ATOM    317  CD  PRO L  45      24.140  11.855  36.462  1.00 35.61           C  
ATOM    318  CB  PRO L  45      24.624  13.698  37.974  1.00 34.94           C  
ATOM    319  CG  PRO L  45      24.844  13.218  36.530  1.00 35.27           C  
ATOM    320  C   PRO L  45      23.572  12.543  39.937  1.00 34.64           C  
ATOM    321  O   PRO L  45      22.400  12.190  39.809  1.00 31.97           O  
ATOM    322  N   LYS L  46      24.078  13.027  41.090  1.00 35.97           N  
ATOM    323  CA  LYS L  46      23.201  13.212  42.208  1.00 34.26           C  
ATOM    324  CB  LYS L  46      23.328  12.105  43.268  1.00 38.49           C  
ATOM    325  CG  LYS L  46      24.759  11.787  43.687  1.00 56.91           C  
ATOM    326  CD  LYS L  46      24.838  10.610  44.663  1.00 62.26           C  
ATOM    327  CE  LYS L  46      24.698  10.989  46.133  1.00 65.50           C  
ATOM    328  NZ  LYS L  46      25.950  11.625  46.595  1.00 64.22           N1+
ATOM    329  C   LYS L  46      23.430  14.577  42.781  1.00 36.58           C  
ATOM    330  O   LYS L  46      24.559  15.056  42.851  1.00 34.99           O  
ATOM    331  N   LEU L  47      22.337  15.255  43.189  1.00 37.03           N  
ATOM    332  CA  LEU L  47      22.443  16.610  43.659  1.00 32.20           C  
ATOM    333  CB  LEU L  47      21.087  17.331  43.640  1.00 33.10           C  
ATOM    334  CG  LEU L  47      21.131  18.792  44.106  1.00 36.96           C  
ATOM    335  CD1 LEU L  47      22.029  19.639  43.191  1.00 32.36           C  
ATOM    336  CD2 LEU L  47      19.710  19.365  44.227  1.00 33.27           C  
ATOM    337  C   LEU L  47      22.968  16.627  45.069  1.00 34.11           C  
ATOM    338  O   LEU L  47      22.394  16.005  45.964  1.00 32.73           O  
ATOM    339  N   LEU L  48      24.176  17.200  45.285  1.00 34.92           N  
ATOM    340  CA  LEU L  48      24.589  17.456  46.649  1.00 36.72           C  
ATOM    341  CB  LEU L  48      26.023  17.147  47.152  1.00 35.94           C  
ATOM    342  CG  LEU L  48      27.123  16.759  46.170  1.00 52.33           C  
ATOM    343  CD1 LEU L  48      26.761  15.414  45.548  1.00 43.90           C  
ATOM    344  CD2 LEU L  48      27.478  17.862  45.171  1.00 51.21           C  
ATOM    345  C   LEU L  48      24.189  18.777  47.214  1.00 37.59           C  
ATOM    346  O   LEU L  48      24.011  18.890  48.426  1.00 38.31           O  
ATOM    347  N   ILE L  49      24.143  19.843  46.390  1.00 37.32           N  
ATOM    348  CA  ILE L  49      23.752  21.086  46.993  1.00 39.05           C  
ATOM    349  CB  ILE L  49      24.884  21.911  47.540  1.00 37.92           C  
ATOM    350  CG1 ILE L  49      25.517  21.192  48.744  1.00 38.73           C  
ATOM    351  CG2 ILE L  49      24.341  23.306  47.887  1.00 36.92           C  
ATOM    352  CD1 ILE L  49      26.717  21.927  49.338  1.00 40.97           C  
ATOM    353  C   ILE L  49      22.985  21.903  46.023  1.00 38.63           C  
ATOM    354  O   ILE L  49      23.297  21.938  44.834  1.00 38.01           O  
ATOM    355  N   TYR L  50      21.935  22.582  46.524  1.00 37.84           N  
ATOM    356  CA  TYR L  50      21.169  23.434  45.674  1.00 38.58           C  
ATOM    357  CB  TYR L  50      19.773  22.910  45.283  1.00 37.29           C  
ATOM    358  CG  TYR L  50      18.894  22.788  46.477  1.00 42.47           C  
ATOM    359  CD1 TYR L  50      18.109  23.842  46.886  1.00 42.92           C  
ATOM    360  CD2 TYR L  50      18.851  21.609  47.182  1.00 44.62           C  
ATOM    361  CE1 TYR L  50      17.293  23.718  47.986  1.00 43.75           C  
ATOM    362  CE2 TYR L  50      18.038  21.479  48.282  1.00 45.46           C  
ATOM    363  CZ  TYR L  50      17.257  22.535  48.684  1.00 46.97           C  
ATOM    364  OH  TYR L  50      16.419  22.405  49.811  1.00 47.85           O  
ATOM    365  C   TYR L  50      21.040  24.764  46.340  1.00 38.63           C  
ATOM    366  O   TYR L  50      21.314  24.923  47.529  1.00 38.56           O  
ATOM    367  N   TYR L  51      20.674  25.816  45.580  1.00 50.84           N  
ATOM    368  CA  TYR L  51      20.569  27.146  46.127  1.00 58.11           C  
ATOM    369  CB  TYR L  51      19.378  27.429  47.055  1.00 63.74           C  
ATOM    370  CG  TYR L  51      18.227  27.808  46.203  1.00 60.49           C  
ATOM    371  CD1 TYR L  51      18.377  28.803  45.261  1.00 76.91           C  
ATOM    372  CD2 TYR L  51      16.996  27.234  46.386  1.00 71.75           C  
ATOM    373  CE1 TYR L  51      17.333  29.200  44.464  1.00 69.43           C  
ATOM    374  CE2 TYR L  51      15.953  27.635  45.593  1.00 67.27           C  
ATOM    375  CZ  TYR L  51      16.109  28.605  44.630  1.00 60.74           C  
ATOM    376  OH  TYR L  51      15.017  28.995  43.825  1.00 54.24           O  
ATOM    377  C   TYR L  51      21.803  27.578  46.856  1.00 61.68           C  
ATOM    378  O   TYR L  51      21.707  28.186  47.919  1.00 68.30           O  
ATOM    379  N   ASP L  52      22.993  27.313  46.284  1.00 52.07           N  
ATOM    380  CA  ASP L  52      24.230  27.766  46.857  1.00 56.94           C  
ATOM    381  CB  ASP L  52      24.220  29.253  47.262  1.00 59.85           C  
ATOM    382  CG  ASP L  52      24.318  30.078  45.988  1.00 64.49           C  
ATOM    383  OD1 ASP L  52      25.172  29.738  45.129  1.00 66.07           O  
ATOM    384  OD2 ASP L  52      23.543  31.062  45.857  1.00 64.14           O1-
ATOM    385  C   ASP L  52      24.627  26.957  48.052  1.00 58.90           C  
ATOM    386  O   ASP L  52      25.614  26.227  47.996  1.00 56.03           O  
ATOM    387  N   ASP L  53      23.972  27.226  49.200  1.00 65.90           N  
ATOM    388  CA  ASP L  53      24.208  26.605  50.479  1.00 69.97           C  
ATOM    389  CB  ASP L  53      24.033  27.583  51.658  1.00 75.98           C  
ATOM    390  CG  ASP L  53      22.581  28.027  51.727  1.00 84.29           C  
ATOM    391  OD1 ASP L  53      22.014  28.370  50.656  1.00 81.65           O  
ATOM    392  OD2 ASP L  53      22.015  28.019  52.852  1.00 84.07           O1-
ATOM    393  C   ASP L  53      23.424  25.356  50.828  1.00 66.23           C  
ATOM    394  O   ASP L  53      23.859  24.624  51.717  1.00 64.84           O  
ATOM    395  N   LEU L  54      22.240  25.081  50.227  1.00 40.42           N  
ATOM    396  CA  LEU L  54      21.410  24.066  50.843  1.00 39.46           C  
ATOM    397  CB  LEU L  54      19.902  24.218  50.553  1.00 41.17           C  
ATOM    398  CG  LEU L  54      19.243  25.415  51.268  1.00 46.27           C  
ATOM    399  CD1 LEU L  54      19.795  26.756  50.763  1.00  0.00           C  
ATOM    400  CD2 LEU L  54      17.709  25.330  51.196  1.00  0.00           C  
ATOM    401  C   LEU L  54      21.801  22.660  50.494  1.00 42.82           C  
ATOM    402  O   LEU L  54      22.183  22.358  49.365  1.00 43.58           O  
ATOM    403  N   LEU L  55      21.704  21.744  51.490  1.00 43.11           N  
ATOM    404  CA  LEU L  55      22.005  20.363  51.222  1.00 46.19           C  
ATOM    405  CB  LEU L  55      23.104  19.744  52.108  1.00 42.33           C  
ATOM    406  CG  LEU L  55      22.655  19.366  53.529  1.00 44.93           C  
ATOM    407  CD1 LEU L  55      23.823  18.777  54.337  1.00  0.00           C  
ATOM    408  CD2 LEU L  55      21.960  20.539  54.235  1.00  0.00           C  
ATOM    409  C   LEU L  55      20.744  19.579  51.418  1.00 46.28           C  
ATOM    410  O   LEU L  55      20.058  19.720  52.429  1.00 45.56           O  
ATOM    411  N   PRO L  56      20.420  18.759  50.455  1.00 46.54           N  
ATOM    412  CA  PRO L  56      19.233  17.953  50.515  1.00 47.36           C  
ATOM    413  CD  PRO L  56      20.914  18.913  49.099  1.00 44.71           C  
ATOM    414  CB  PRO L  56      18.972  17.473  49.086  1.00 46.66           C  
ATOM    415  CG  PRO L  56      20.295  17.728  48.341  1.00 44.95           C  
ATOM    416  C   PRO L  56      19.431  16.851  51.506  1.00 48.10           C  
ATOM    417  O   PRO L  56      20.574  16.497  51.789  1.00 49.81           O  
ATOM    418  N   SER L  57      18.336  16.295  52.055  1.00 50.31           N  
ATOM    419  CA  SER L  57      18.497  15.263  53.034  1.00 53.15           C  
ATOM    420  CB  SER L  57      17.180  14.818  53.693  1.00 51.39           C  
ATOM    421  OG  SER L  57      16.641  15.880  54.467  1.00 57.92           O  
ATOM    422  C   SER L  57      19.100  14.073  52.363  1.00 53.12           C  
ATOM    423  O   SER L  57      18.807  13.773  51.207  1.00 52.28           O  
ATOM    424  N   GLY L  58      19.968  13.358  53.103  1.00 54.06           N  
ATOM    425  CA  GLY L  58      20.617  12.190  52.588  1.00 52.95           C  
ATOM    426  C   GLY L  58      22.020  12.548  52.204  1.00 52.90           C  
ATOM    427  O   GLY L  58      22.855  11.665  52.011  1.00 56.73           O  
ATOM    428  N   VAL L  59      22.326  13.855  52.085  1.00 51.94           N  
ATOM    429  CA  VAL L  59      23.666  14.236  51.732  1.00 49.42           C  
ATOM    430  CB  VAL L  59      23.733  15.454  50.851  1.00 45.61           C  
ATOM    431  CG1 VAL L  59      25.208  15.801  50.592  1.00 44.18           C  
ATOM    432  CG2 VAL L  59      22.936  15.175  49.565  1.00 47.24           C  
ATOM    433  C   VAL L  59      24.393  14.532  53.005  1.00 50.14           C  
ATOM    434  O   VAL L  59      23.861  15.186  53.898  1.00 52.70           O  
ATOM    435  N   SER L  60      25.650  14.058  53.111  1.00 51.81           N  
ATOM    436  CA  SER L  60      26.405  14.222  54.321  1.00 49.53           C  
ATOM    437  CB  SER L  60      27.756  13.491  54.292  1.00 50.27           C  
ATOM    438  OG  SER L  60      28.447  13.692  55.515  1.00  0.00           O  
ATOM    439  C   SER L  60      26.671  15.677  54.562  1.00 50.49           C  
ATOM    440  O   SER L  60      26.787  16.479  53.638  1.00 48.58           O  
ATOM    441  N   ASP L  61      26.802  16.023  55.858  1.00 51.11           N  
ATOM    442  CA  ASP L  61      27.008  17.348  56.374  1.00 48.96           C  
ATOM    443  CB  ASP L  61      26.912  17.393  57.909  1.00 53.70           C  
ATOM    444  CG  ASP L  61      25.437  17.242  58.267  1.00 63.33           C  
ATOM    445  OD1 ASP L  61      24.617  18.014  57.703  1.00 67.15           O  
ATOM    446  OD2 ASP L  61      25.108  16.349  59.092  1.00 68.73           O1-
ATOM    447  C   ASP L  61      28.348  17.857  55.941  1.00 49.93           C  
ATOM    448  O   ASP L  61      28.603  19.060  55.963  1.00 52.97           O  
ATOM    449  N   ARG L  62      29.249  16.940  55.551  1.00 50.14           N  
ATOM    450  CA  ARG L  62      30.588  17.273  55.151  1.00 48.48           C  
ATOM    451  CB  ARG L  62      31.433  16.031  54.800  1.00 48.56           C  
ATOM    452  CG  ARG L  62      30.885  15.175  53.653  1.00 47.97           C  
ATOM    453  CD  ARG L  62      31.672  13.878  53.428  1.00 48.51           C  
ATOM    454  NE  ARG L  62      31.130  13.211  52.209  1.00 47.99           N  
ATOM    455  CZ  ARG L  62      30.383  12.071  52.301  1.00 48.82           C  
ATOM    456  NH1 ARG L  62      30.143  11.503  53.517  1.00 49.15           N1+
ATOM    457  NH2 ARG L  62      29.881  11.495  51.169  1.00 46.77           N  
ATOM    458  C   ARG L  62      30.557  18.183  53.952  1.00 44.83           C  
ATOM    459  O   ARG L  62      31.476  18.981  53.766  1.00 43.24           O  
ATOM    460  N   PHE L  63      29.525  18.059  53.088  1.00 43.85           N  
ATOM    461  CA  PHE L  63      29.417  18.873  51.902  1.00 43.52           C  
ATOM    462  CB  PHE L  63      28.489  18.274  50.821  1.00 42.36           C  
ATOM    463  CG  PHE L  63      29.080  17.047  50.209  1.00 41.81           C  
ATOM    464  CD1 PHE L  63      28.862  15.798  50.741  1.00 42.74           C  
ATOM    465  CD2 PHE L  63      29.851  17.148  49.077  1.00 45.58           C  
ATOM    466  CE1 PHE L  63      29.405  14.677  50.159  1.00 44.14           C  
ATOM    467  CE2 PHE L  63      30.397  16.030  48.491  1.00 41.02           C  
ATOM    468  CZ  PHE L  63      30.178  14.789  49.031  1.00 38.77           C  
ATOM    469  C   PHE L  63      28.813  20.219  52.226  1.00 43.67           C  
ATOM    470  O   PHE L  63      27.804  20.305  52.924  1.00 41.81           O  
ATOM    471  N   SER L  64      29.418  21.317  51.710  1.00 45.13           N  
ATOM    472  CA  SER L  64      28.862  22.633  51.923  1.00 42.52           C  
ATOM    473  CB  SER L  64      29.472  23.383  53.121  1.00 41.40           C  
ATOM    474  OG  SER L  64      30.825  23.724  52.854  1.00 46.74           O  
ATOM    475  C   SER L  64      29.128  23.469  50.697  1.00 42.54           C  
ATOM    476  O   SER L  64      30.115  23.254  49.996  1.00 41.28           O  
ATOM    477  N   GLY L  65      28.256  24.467  50.416  1.00 42.40           N  
ATOM    478  CA  GLY L  65      28.411  25.284  49.236  1.00 41.10           C  
ATOM    479  C   GLY L  65      28.432  26.735  49.624  1.00 44.85           C  
ATOM    480  O   GLY L  65      27.942  27.110  50.688  1.00 45.16           O  
ATOM    481  N   SER L  66      29.013  27.588  48.746  1.00 42.41           N  
ATOM    482  CA  SER L  66      29.112  29.000  48.999  1.00 41.83           C  
ATOM    483  CB  SER L  66      30.412  29.411  49.715  1.00 42.69           C  
ATOM    484  OG  SER L  66      30.448  28.881  51.031  1.00 51.22           O  
ATOM    485  C   SER L  66      29.147  29.718  47.685  1.00 44.36           C  
ATOM    486  O   SER L  66      29.457  29.129  46.650  1.00 47.76           O  
ATOM    487  N   LYS L  67      28.811  31.024  47.709  1.00 44.37           N  
ATOM    488  CA  LYS L  67      28.848  31.861  46.543  1.00 46.81           C  
ATOM    489  CB  LYS L  67      27.469  32.048  45.882  1.00 46.53           C  
ATOM    490  CG  LYS L  67      27.523  32.828  44.567  1.00 45.26           C  
ATOM    491  CD  LYS L  67      26.260  32.716  43.704  1.00 45.92           C  
ATOM    492  CE  LYS L  67      25.391  33.979  43.683  1.00 45.08           C  
ATOM    493  NZ  LYS L  67      24.339  33.898  44.718  1.00 46.68           N1+
ATOM    494  C   LYS L  67      29.317  33.204  47.011  1.00 53.40           C  
ATOM    495  O   LYS L  67      29.143  33.560  48.175  1.00 52.77           O  
ATOM    496  N   SER L  68      29.928  33.997  46.111  1.00 55.94           N  
ATOM    497  CA  SER L  68      30.452  35.269  46.525  1.00 56.30           C  
ATOM    498  CB  SER L  68      31.953  35.221  46.883  1.00 59.81           C  
ATOM    499  OG  SER L  68      32.725  34.682  45.818  1.00 62.52           O  
ATOM    500  C   SER L  68      30.215  36.267  45.437  1.00 58.02           C  
ATOM    501  O   SER L  68      29.167  36.908  45.389  1.00 56.62           O  
ATOM    502  N   GLY L  69      31.209  36.455  44.554  1.00 59.24           N  
ATOM    503  CA  GLY L  69      31.085  37.358  43.454  1.00 56.51           C  
ATOM    504  C   GLY L  69      30.532  36.519  42.359  1.00 55.84           C  
ATOM    505  O   GLY L  69      29.402  36.042  42.445  1.00 53.85           O  
ATOM    506  N   THR L  70      31.295  36.346  41.270  1.00 54.10           N  
ATOM    507  CA  THR L  70      30.782  35.489  40.256  1.00 55.28           C  
ATOM    508  CB  THR L  70      31.038  36.022  38.878  1.00 57.19           C  
ATOM    509  OG1 THR L  70      30.416  35.192  37.911  1.00 52.83           O  
ATOM    510  CG2 THR L  70      32.554  36.102  38.640  1.00 54.00           C  
ATOM    511  C   THR L  70      31.469  34.164  40.392  1.00 50.72           C  
ATOM    512  O   THR L  70      31.811  33.531  39.395  1.00 52.03           O  
ATOM    513  N   SER L  71      31.645  33.686  41.644  1.00 48.71           N  
ATOM    514  CA  SER L  71      32.308  32.427  41.839  1.00 46.16           C  
ATOM    515  CB  SER L  71      33.795  32.569  42.208  1.00 47.38           C  
ATOM    516  OG  SER L  71      34.505  33.186  41.144  1.00 59.32           O  
ATOM    517  C   SER L  71      31.645  31.700  42.968  1.00 46.48           C  
ATOM    518  O   SER L  71      31.224  32.300  43.955  1.00 46.01           O  
ATOM    519  N   ALA L  72      31.553  30.363  42.843  1.00 43.54           N  
ATOM    520  CA  ALA L  72      30.936  29.548  43.850  1.00 42.35           C  
ATOM    521  CB  ALA L  72      29.645  28.862  43.373  1.00 39.36           C  
ATOM    522  C   ALA L  72      31.907  28.466  44.197  1.00 42.32           C  
ATOM    523  O   ALA L  72      32.789  28.138  43.405  1.00 43.44           O  
ATOM    524  N   SER L  73      31.785  27.896  45.416  1.00 43.62           N  
ATOM    525  CA  SER L  73      32.721  26.879  45.804  1.00 40.44           C  
ATOM    526  CB  SER L  73      33.808  27.382  46.767  1.00 40.64           C  
ATOM    527  OG  SER L  73      34.594  28.388  46.149  1.00 50.61           O  
ATOM    528  C   SER L  73      32.019  25.793  46.556  1.00 39.92           C  
ATOM    529  O   SER L  73      31.115  26.049  47.349  1.00 40.82           O  
ATOM    530  N   LEU L  74      32.451  24.537  46.326  1.00 40.80           N  
ATOM    531  CA  LEU L  74      31.927  23.404  47.034  1.00 37.47           C  
ATOM    532  CB  LEU L  74      31.536  22.254  46.085  1.00 37.46           C  
ATOM    533  CG  LEU L  74      30.963  20.988  46.751  1.00 38.69           C  
ATOM    534  CD1 LEU L  74      29.632  21.261  47.464  1.00 37.47           C  
ATOM    535  CD2 LEU L  74      30.850  19.849  45.727  1.00 38.77           C  
ATOM    536  C   LEU L  74      33.039  22.936  47.922  1.00 38.53           C  
ATOM    537  O   LEU L  74      34.160  22.732  47.462  1.00 40.43           O  
ATOM    538  N   ALA L  75      32.773  22.775  49.234  1.00 39.19           N  
ATOM    539  CA  ALA L  75      33.831  22.343  50.102  1.00 37.22           C  
ATOM    540  CB  ALA L  75      34.138  23.314  51.258  1.00 37.38           C  
ATOM    541  C   ALA L  75      33.449  21.028  50.697  1.00 38.68           C  
ATOM    542  O   ALA L  75      32.294  20.798  51.054  1.00 40.29           O  
ATOM    543  N   ILE L  76      34.428  20.110  50.797  1.00 38.43           N  
ATOM    544  CA  ILE L  76      34.160  18.823  51.363  1.00 41.74           C  
ATOM    545  CB  ILE L  76      34.393  17.718  50.375  1.00 42.08           C  
ATOM    546  CG1 ILE L  76      33.528  17.976  49.128  1.00 40.31           C  
ATOM    547  CG2 ILE L  76      34.088  16.375  51.056  1.00 41.30           C  
ATOM    548  CD1 ILE L  76      33.833  17.064  47.943  1.00 43.10           C  
ATOM    549  C   ILE L  76      35.101  18.652  52.512  1.00 43.88           C  
ATOM    550  O   ILE L  76      36.311  18.820  52.365  1.00 45.14           O  
ATOM    551  N   SER L  77      34.562  18.318  53.702  1.00 45.16           N  
ATOM    552  CA  SER L  77      35.401  18.168  54.857  1.00 46.68           C  
ATOM    553  CB  SER L  77      34.887  18.937  56.088  1.00 45.40           C  
ATOM    554  OG  SER L  77      34.905  20.336  55.840  1.00 49.65           O  
ATOM    555  C   SER L  77      35.405  16.716  55.224  1.00 46.68           C  
ATOM    556  O   SER L  77      34.423  16.010  55.011  1.00 50.78           O  
ATOM    557  N   GLY L  78      36.529  16.219  55.778  1.00 49.60           N  
ATOM    558  CA  GLY L  78      36.578  14.843  56.188  1.00 49.06           C  
ATOM    559  C   GLY L  78      36.402  13.967  54.985  1.00 51.10           C  
ATOM    560  O   GLY L  78      35.518  13.113  54.957  1.00 54.83           O  
ATOM    561  N   LEU L  79      37.262  14.146  53.965  1.00 48.14           N  
ATOM    562  CA  LEU L  79      37.158  13.414  52.734  1.00 49.84           C  
ATOM    563  CB  LEU L  79      38.333  13.664  51.770  1.00 47.16           C  
ATOM    564  CG  LEU L  79      38.266  15.007  51.031  1.00 53.47           C  
ATOM    565  CD1 LEU L  79      39.473  15.196  50.099  1.00 54.45           C  
ATOM    566  CD2 LEU L  79      36.936  15.123  50.272  1.00 52.13           C  
ATOM    567  C   LEU L  79      37.114  11.943  52.985  1.00 48.61           C  
ATOM    568  O   LEU L  79      37.907  11.385  53.744  1.00 49.50           O  
ATOM    569  N   GLN L  80      36.148  11.296  52.305  1.00 48.74           N  
ATOM    570  CA  GLN L  80      35.891   9.887  52.358  1.00 47.53           C  
ATOM    571  CB  GLN L  80      34.388   9.574  52.486  1.00 50.04           C  
ATOM    572  CG  GLN L  80      33.742   9.985  53.808  1.00 48.23           C  
ATOM    573  CD  GLN L  80      33.719   8.745  54.682  1.00 51.49           C  
ATOM    574  OE1 GLN L  80      33.451   7.647  54.199  1.00 45.21           O  
ATOM    575  NE2 GLN L  80      34.013   8.912  55.998  1.00 43.81           N  
ATOM    576  C   GLN L  80      36.278   9.348  51.018  1.00 46.33           C  
ATOM    577  O   GLN L  80      36.317  10.087  50.037  1.00 44.51           O  
ATOM    578  N   SER L  81      36.573   8.036  50.944  1.00 46.95           N  
ATOM    579  CA  SER L  81      36.958   7.404  49.711  1.00 47.25           C  
ATOM    580  CB  SER L  81      37.331   5.923  49.899  1.00 42.79           C  
ATOM    581  OG  SER L  81      38.485   5.806  50.716  1.00 88.11           O  
ATOM    582  C   SER L  81      35.790   7.447  48.778  1.00 45.25           C  
ATOM    583  O   SER L  81      35.947   7.566  47.564  1.00 45.42           O  
ATOM    584  N   GLU L  82      34.580   7.381  49.355  1.00 44.99           N  
ATOM    585  CA  GLU L  82      33.323   7.363  48.667  1.00 44.94           C  
ATOM    586  CB  GLU L  82      32.155   7.217  49.648  1.00 46.09           C  
ATOM    587  CG  GLU L  82      30.784   7.285  48.995  1.00 52.17           C  
ATOM    588  CD  GLU L  82      29.770   7.046  50.100  1.00 58.34           C  
ATOM    589  OE1 GLU L  82      29.856   7.747  51.144  1.00 61.42           O  
ATOM    590  OE2 GLU L  82      28.903   6.151  49.920  1.00 56.67           O1-
ATOM    591  C   GLU L  82      33.143   8.648  47.920  1.00 45.91           C  
ATOM    592  O   GLU L  82      32.406   8.703  46.938  1.00 45.35           O  
ATOM    593  N   ASP L  83      33.772   9.729  48.409  1.00 44.09           N  
ATOM    594  CA  ASP L  83      33.677  11.038  47.826  1.00 42.02           C  
ATOM    595  CB  ASP L  83      34.216  12.165  48.718  1.00 40.67           C  
ATOM    596  CG  ASP L  83      33.097  12.515  49.684  1.00 44.86           C  
ATOM    597  OD1 ASP L  83      31.959  12.021  49.466  1.00 45.97           O  
ATOM    598  OD2 ASP L  83      33.356  13.292  50.639  1.00 44.14           O1-
ATOM    599  C   ASP L  83      34.341  11.133  46.480  1.00 41.28           C  
ATOM    600  O   ASP L  83      34.083  12.101  45.766  1.00 40.94           O  
ATOM    601  N   GLU L  84      35.256  10.213  46.103  1.00 40.37           N  
ATOM    602  CA  GLU L  84      35.859  10.372  44.802  1.00 39.17           C  
ATOM    603  CB  GLU L  84      36.789   9.242  44.327  1.00 40.32           C  
ATOM    604  CG  GLU L  84      38.211   9.245  44.871  1.00 42.97           C  
ATOM    605  CD  GLU L  84      38.986   8.251  44.016  1.00 47.83           C  
ATOM    606  OE1 GLU L  84      38.403   7.766  43.010  1.00 50.52           O  
ATOM    607  OE2 GLU L  84      40.166   7.967  44.349  1.00 47.19           O1-
ATOM    608  C   GLU L  84      34.784  10.355  43.769  1.00 38.95           C  
ATOM    609  O   GLU L  84      34.006   9.408  43.687  1.00 41.65           O  
ATOM    610  N   ALA L  85      34.741  11.401  42.926  1.00 37.57           N  
ATOM    611  CA  ALA L  85      33.751  11.450  41.890  1.00 36.83           C  
ATOM    612  CB  ALA L  85      32.308  11.526  42.416  1.00 38.43           C  
ATOM    613  C   ALA L  85      33.985  12.706  41.119  1.00 36.52           C  
ATOM    614  O   ALA L  85      34.904  13.468  41.417  1.00 37.66           O  
ATOM    615  N   ASP L  86      33.168  12.919  40.066  1.00 35.24           N  
ATOM    616  CA  ASP L  86      33.241  14.123  39.295  1.00 36.57           C  
ATOM    617  CB  ASP L  86      32.902  13.932  37.802  1.00 38.45           C  
ATOM    618  CG  ASP L  86      34.024  13.162  37.115  1.00 42.32           C  
ATOM    619  OD1 ASP L  86      33.964  11.903  37.115  1.00 48.34           O  
ATOM    620  OD2 ASP L  86      34.948  13.819  36.567  1.00 45.15           O1-
ATOM    621  C   ASP L  86      32.204  15.052  39.854  1.00 39.18           C  
ATOM    622  O   ASP L  86      31.067  14.645  40.088  1.00 35.29           O  
ATOM    623  N   TYR L  87      32.574  16.331  40.092  1.00 34.01           N  
ATOM    624  CA  TYR L  87      31.640  17.279  40.635  1.00 32.46           C  
ATOM    625  CB  TYR L  87      32.117  17.989  41.921  1.00 32.44           C  
ATOM    626  CG  TYR L  87      32.213  16.968  43.000  1.00 33.04           C  
ATOM    627  CD1 TYR L  87      31.069  16.478  43.582  1.00 30.18           C  
ATOM    628  CD2 TYR L  87      33.426  16.469  43.417  1.00 31.98           C  
ATOM    629  CE1 TYR L  87      31.130  15.529  44.574  1.00 32.17           C  
ATOM    630  CE2 TYR L  87      33.489  15.520  44.410  1.00 33.78           C  
ATOM    631  CZ  TYR L  87      32.342  15.049  44.996  1.00 31.73           C  
ATOM    632  OH  TYR L  87      32.405  14.076  46.016  1.00 31.34           O  
ATOM    633  C   TYR L  87      31.419  18.353  39.619  1.00 32.94           C  
ATOM    634  O   TYR L  87      32.360  18.853  39.005  1.00 34.80           O  
ATOM    635  N   TYR L  88      30.141  18.734  39.422  1.00 32.66           N  
ATOM    636  CA  TYR L  88      29.803  19.717  38.435  1.00 33.86           C  
ATOM    637  CB  TYR L  88      28.878  19.172  37.337  1.00 30.36           C  
ATOM    638  CG  TYR L  88      29.505  18.052  36.570  1.00 34.40           C  
ATOM    639  CD1 TYR L  88      30.288  18.296  35.466  1.00 36.06           C  
ATOM    640  CD2 TYR L  88      29.302  16.742  36.948  1.00 35.18           C  
ATOM    641  CE1 TYR L  88      30.843  17.260  34.749  1.00 35.83           C  
ATOM    642  CE2 TYR L  88      29.858  15.700  36.237  1.00 38.01           C  
ATOM    643  CZ  TYR L  88      30.634  15.956  35.132  1.00 37.53           C  
ATOM    644  OH  TYR L  88      31.206  14.897  34.391  1.00 40.24           O  
ATOM    645  C   TYR L  88      29.000  20.786  39.112  1.00 33.90           C  
ATOM    646  O   TYR L  88      28.202  20.491  40.000  1.00 33.89           O  
ATOM    647  N   CYS L  89      29.203  22.060  38.713  1.00 33.31           N  
ATOM    648  CA  CYS L  89      28.404  23.145  39.224  1.00 34.60           C  
ATOM    649  CB  CYS L  89      29.223  24.385  39.667  1.00 36.22           C  
ATOM    650  SG  CYS L  89      30.358  24.980  38.372  1.00 40.87           S  
ATOM    651  C   CYS L  89      27.489  23.553  38.107  1.00 36.30           C  
ATOM    652  O   CYS L  89      27.819  23.358  36.939  1.00 35.17           O  
ATOM    653  N   GLU L  90      26.289  24.087  38.435  1.00 36.60           N  
ATOM    654  CA  GLU L  90      25.358  24.481  37.411  1.00 36.39           C  
ATOM    655  CB  GLU L  90      24.271  23.453  37.125  1.00 34.68           C  
ATOM    656  CG  GLU L  90      23.336  23.395  38.321  1.00 32.82           C  
ATOM    657  CD  GLU L  90      21.981  22.880  37.894  1.00 36.96           C  
ATOM    658  OE1 GLU L  90      21.434  23.361  36.866  1.00  0.00           O  
ATOM    659  OE2 GLU L  90      21.469  22.005  38.637  1.00 36.97           O1-
ATOM    660  C   GLU L  90      24.566  25.650  37.898  1.00 38.12           C  
ATOM    661  O   GLU L  90      24.368  25.821  39.101  1.00 38.21           O  
ATOM    662  N   ALA L  91      24.068  26.467  36.946  1.00 36.18           N  
ATOM    663  CA  ALA L  91      23.239  27.598  37.252  1.00 39.05           C  
ATOM    664  CB  ALA L  91      24.040  28.849  37.661  1.00 39.05           C  
ATOM    665  C   ALA L  91      22.555  27.974  35.975  1.00 40.43           C  
ATOM    666  O   ALA L  91      22.860  27.438  34.917  1.00 43.03           O  
ATOM    667  N   TRP L  92      21.617  28.931  36.073  1.00 34.48           N  
ATOM    668  CA  TRP L  92      20.947  29.435  34.917  1.00 33.56           C  
ATOM    669  CB  TRP L  92      19.532  29.949  35.237  1.00 30.80           C  
ATOM    670  CG  TRP L  92      18.748  30.432  34.043  1.00 32.17           C  
ATOM    671  CD2 TRP L  92      18.010  29.566  33.167  1.00 31.94           C  
ATOM    672  CD1 TRP L  92      18.581  31.698  33.567  1.00 32.56           C  
ATOM    673  NE1 TRP L  92      17.776  31.677  32.453  1.00 33.29           N  
ATOM    674  CE2 TRP L  92      17.423  30.371  32.193  1.00 33.21           C  
ATOM    675  CE3 TRP L  92      17.841  28.213  33.175  1.00 30.57           C  
ATOM    676  CZ2 TRP L  92      16.645  29.832  31.208  1.00 33.17           C  
ATOM    677  CZ3 TRP L  92      17.060  27.670  32.180  1.00 30.30           C  
ATOM    678  CH2 TRP L  92      16.473  28.464  31.216  1.00 33.25           C  
ATOM    679  C   TRP L  92      21.768  30.569  34.386  1.00 35.32           C  
ATOM    680  O   TRP L  92      22.445  31.265  35.143  1.00 37.15           O  
ATOM    681  N   ASP L  93      21.762  30.764  33.050  1.00 30.64           N  
ATOM    682  CA  ASP L  93      22.497  31.858  32.482  1.00 32.66           C  
ATOM    683  CB  ASP L  93      23.599  31.421  31.501  1.00 32.08           C  
ATOM    684  CG  ASP L  93      24.516  32.612  31.258  1.00 34.93           C  
ATOM    685  OD1 ASP L  93      23.994  33.748  31.094  1.00 37.81           O  
ATOM    686  OD2 ASP L  93      25.757  32.401  31.254  1.00 32.11           O1-
ATOM    687  C   ASP L  93      21.519  32.717  31.743  1.00 34.36           C  
ATOM    688  O   ASP L  93      20.875  32.281  30.791  1.00 33.90           O  
ATOM    689  N   ASP L  94      21.392  33.980  32.187  1.00 34.19           N  
ATOM    690  CA  ASP L  94      20.436  34.903  31.646  1.00 36.25           C  
ATOM    691  CB  ASP L  94      20.382  36.211  32.451  1.00 35.28           C  
ATOM    692  CG  ASP L  94      19.789  35.887  33.821  1.00 42.01           C  
ATOM    693  OD1 ASP L  94      18.785  35.127  33.871  1.00 43.08           O  
ATOM    694  OD2 ASP L  94      20.343  36.386  34.838  1.00 47.84           O1-
ATOM    695  C   ASP L  94      20.737  35.231  30.208  1.00 37.84           C  
ATOM    696  O   ASP L  94      19.821  35.344  29.396  1.00 42.64           O  
ATOM    697  N   SER L  95      22.022  35.418  29.844  1.00 37.60           N  
ATOM    698  CA  SER L  95      22.313  35.797  28.484  1.00 40.70           C  
ATOM    699  CB  SER L  95      23.778  36.218  28.252  1.00 44.37           C  
ATOM    700  OG  SER L  95      24.658  35.117  28.429  1.00 49.52           O  
ATOM    701  C   SER L  95      22.004  34.674  27.540  1.00 41.47           C  
ATOM    702  O   SER L  95      21.395  34.882  26.492  1.00 41.94           O  
ATOM    703  N   LEU L  96      22.443  33.453  27.891  1.00 37.01           N  
ATOM    704  CA  LEU L  96      22.281  32.260  27.106  1.00 36.14           C  
ATOM    705  CB  LEU L  96      23.192  31.126  27.589  1.00 33.98           C  
ATOM    706  CG  LEU L  96      24.686  31.495  27.487  1.00 34.70           C  
ATOM    707  CD1 LEU L  96      25.578  30.280  27.785  1.00 32.52           C  
ATOM    708  CD2 LEU L  96      25.017  32.169  26.144  1.00 35.13           C  
ATOM    709  C   LEU L  96      20.853  31.793  27.113  1.00 36.47           C  
ATOM    710  O   LEU L  96      20.419  31.118  26.181  1.00 37.14           O  
ATOM    711  N   ASP L  97      20.082  32.126  28.167  1.00 39.32           N  
ATOM    712  CA  ASP L  97      18.729  31.647  28.277  1.00 38.96           C  
ATOM    713  CB  ASP L  97      17.830  31.977  27.072  1.00 38.92           C  
ATOM    714  CG  ASP L  97      17.384  33.428  27.139  1.00 46.82           C  
ATOM    715  OD1 ASP L  97      17.708  34.111  28.146  1.00 48.65           O  
ATOM    716  OD2 ASP L  97      16.694  33.866  26.180  1.00 44.75           O1-
ATOM    717  C   ASP L  97      18.727  30.156  28.390  1.00 37.43           C  
ATOM    718  O   ASP L  97      17.930  29.485  27.737  1.00 36.75           O  
ATOM    719  N   GLY L  98      19.622  29.588  29.223  1.00 31.90           N  
ATOM    720  CA  GLY L  98      19.591  28.163  29.391  1.00 30.40           C  
ATOM    721  C   GLY L  98      20.403  27.806  30.598  1.00 29.90           C  
ATOM    722  O   GLY L  98      21.215  28.602  31.068  1.00 30.57           O  
ATOM    723  N   VAL L  99      20.198  26.581  31.141  1.00 26.44           N  
ATOM    724  CA  VAL L  99      20.988  26.180  32.274  1.00 26.78           C  
ATOM    725  CB  VAL L  99      20.447  25.069  33.123  1.00 27.83           C  
ATOM    726  CG1 VAL L  99      18.993  25.392  33.502  1.00 43.60           C  
ATOM    727  CG2 VAL L  99      20.722  23.727  32.436  1.00 31.57           C  
ATOM    728  C   VAL L  99      22.279  25.690  31.717  1.00 28.30           C  
ATOM    729  O   VAL L  99      22.354  25.239  30.578  1.00 28.94           O  
ATOM    730  N   VAL L 100      23.342  25.780  32.524  1.00 38.64           N  
ATOM    731  CA  VAL L 100      24.660  25.496  32.052  1.00 37.27           C  
ATOM    732  CB  VAL L 100      25.397  26.708  31.581  1.00 38.40           C  
ATOM    733  CG1 VAL L 100      24.605  27.279  30.393  1.00 41.76           C  
ATOM    734  CG2 VAL L 100      25.568  27.691  32.748  1.00 39.12           C  
ATOM    735  C   VAL L 100      25.427  24.815  33.136  1.00 37.37           C  
ATOM    736  O   VAL L 100      25.161  25.001  34.324  1.00 35.95           O  
ATOM    737  N   PHE L 101      26.398  23.978  32.725  1.00 36.42           N  
ATOM    738  CA  PHE L 101      27.207  23.232  33.639  1.00 33.36           C  
ATOM    739  CB  PHE L 101      27.160  21.708  33.444  1.00 31.78           C  
ATOM    740  CG  PHE L 101      26.089  21.230  34.336  1.00 31.50           C  
ATOM    741  CD1 PHE L 101      24.778  21.495  34.050  1.00 31.23           C  
ATOM    742  CD2 PHE L 101      26.419  20.515  35.463  1.00 33.57           C  
ATOM    743  CE1 PHE L 101      23.816  21.048  34.906  1.00 32.91           C  
ATOM    744  CE2 PHE L 101      25.455  20.062  36.319  1.00 31.93           C  
ATOM    745  CZ  PHE L 101      24.154  20.344  36.032  1.00 31.25           C  
ATOM    746  C   PHE L 101      28.635  23.598  33.480  1.00 36.97           C  
ATOM    747  O   PHE L 101      29.067  24.094  32.441  1.00 38.02           O  
ATOM    748  N   GLY L 102      29.402  23.368  34.559  1.00 35.44           N  
ATOM    749  CA  GLY L 102      30.808  23.588  34.506  1.00 34.96           C  
ATOM    750  C   GLY L 102      31.373  22.388  33.827  1.00 39.32           C  
ATOM    751  O   GLY L 102      30.671  21.404  33.600  1.00 37.67           O  
ATOM    752  N   GLY L 103      32.676  22.457  33.494  1.00 37.63           N  
ATOM    753  CA  GLY L 103      33.402  21.429  32.803  1.00 34.94           C  
ATOM    754  C   GLY L 103      33.462  20.202  33.654  1.00 39.38           C  
ATOM    755  O   GLY L 103      33.508  19.084  33.141  1.00 40.08           O  
ATOM    756  N   GLY L 104      33.512  20.386  34.987  1.00 36.61           N  
ATOM    757  CA  GLY L 104      33.561  19.263  35.879  1.00 36.22           C  
ATOM    758  C   GLY L 104      34.923  19.203  36.484  1.00 34.66           C  
ATOM    759  O   GLY L 104      35.908  19.631  35.884  1.00 37.05           O  
ATOM    760  N   THR L 105      34.991  18.672  37.721  1.00 36.34           N  
ATOM    761  CA  THR L 105      36.220  18.533  38.442  1.00 35.53           C  
ATOM    762  CB  THR L 105      36.248  19.324  39.714  1.00 37.25           C  
ATOM    763  OG1 THR L 105      35.079  19.023  40.452  1.00 36.60           O  
ATOM    764  CG2 THR L 105      36.312  20.824  39.456  1.00 33.90           C  
ATOM    765  C   THR L 105      36.341  17.116  38.891  1.00 36.78           C  
ATOM    766  O   THR L 105      35.416  16.557  39.477  1.00 37.04           O  
ATOM    767  N   LYS L 106      37.516  16.517  38.634  1.00 37.73           N  
ATOM    768  CA  LYS L 106      37.846  15.189  39.062  1.00 37.01           C  
ATOM    769  CB  LYS L 106      39.121  14.675  38.378  1.00 41.17           C  
ATOM    770  CG  LYS L 106      38.962  14.066  36.999  1.00 47.44           C  
ATOM    771  CD  LYS L 106      38.496  12.616  37.036  1.00 51.10           C  
ATOM    772  CE  LYS L 106      39.612  11.683  37.514  1.00 52.42           C  
ATOM    773  NZ  LYS L 106      39.266  10.275  37.228  1.00 51.35           N1+
ATOM    774  C   LYS L 106      38.301  15.321  40.472  1.00 37.49           C  
ATOM    775  O   LYS L 106      39.303  15.983  40.733  1.00 38.55           O  
ATOM    776  N   LEU L 107      37.599  14.698  41.429  1.00 38.66           N  
ATOM    777  CA  LEU L 107      38.132  14.776  42.754  1.00 39.93           C  
ATOM    778  CB  LEU L 107      37.097  15.170  43.819  1.00 40.18           C  
ATOM    779  CG  LEU L 107      37.686  15.250  45.238  1.00 36.40           C  
ATOM    780  CD1 LEU L 107      38.795  16.308  45.330  1.00 37.54           C  
ATOM    781  CD2 LEU L 107      36.584  15.459  46.287  1.00 41.10           C  
ATOM    782  C   LEU L 107      38.686  13.425  43.077  1.00 40.27           C  
ATOM    783  O   LEU L 107      37.993  12.413  42.979  1.00 39.28           O  
ATOM    784  N   THR L 108      39.976  13.370  43.462  1.00 38.62           N  
ATOM    785  CA  THR L 108      40.576  12.104  43.761  1.00 40.79           C  
ATOM    786  CB  THR L 108      41.790  11.831  42.922  1.00 41.10           C  
ATOM    787  OG1 THR L 108      41.440  11.845  41.545  1.00 42.71           O  
ATOM    788  CG2 THR L 108      42.366  10.459  43.304  1.00 43.66           C  
ATOM    789  C   THR L 108      40.992  12.095  45.200  1.00 40.10           C  
ATOM    790  O   THR L 108      41.575  13.050  45.715  1.00 41.96           O  
ATOM    791  N   VAL L 109      40.664  10.992  45.897  1.00 42.67           N  
ATOM    792  CA  VAL L 109      41.059  10.831  47.264  1.00 44.19           C  
ATOM    793  CB  VAL L 109      39.994  10.170  48.091  1.00 44.36           C  
ATOM    794  CG1 VAL L 109      40.537   9.922  49.504  1.00 44.15           C  
ATOM    795  CG2 VAL L 109      38.732  11.051  48.052  1.00 40.65           C  
ATOM    796  C   VAL L 109      42.256   9.931  47.214  1.00 43.57           C  
ATOM    797  O   VAL L 109      42.154   8.774  46.813  1.00 45.64           O  
ATOM    798  N   LEU L 110      43.428  10.439  47.642  1.00 45.65           N  
ATOM    799  CA  LEU L 110      44.642   9.683  47.495  1.00 48.49           C  
ATOM    800  CB  LEU L 110      45.893  10.459  47.943  1.00 48.55           C  
ATOM    801  CG  LEU L 110      46.182  11.693  47.068  1.00 48.77           C  
ATOM    802  CD1 LEU L 110      47.439  12.439  47.544  1.00 50.37           C  
ATOM    803  CD2 LEU L 110      46.254  11.310  45.581  1.00 47.69           C  
ATOM    804  C   LEU L 110      44.570   8.428  48.304  1.00 50.00           C  
ATOM    805  O   LEU L 110      44.291   8.452  49.501  1.00 52.93           O  
ATOM    806  N   GLY L 111      44.864   7.281  47.660  1.00 50.71           N  
ATOM    807  CA  GLY L 111      44.789   6.024  48.346  1.00 49.59           C  
ATOM    808  C   GLY L 111      46.111   5.292  48.184  1.00 55.25           C  
ATOM    809  O   GLY L 111      46.146   4.286  47.428  1.00 55.81           O  
ATOM    810  OXT GLY L 111      47.105   5.725  48.826  1.00  0.00           O1-
TER     811      GLY L 111 
ATOM    812  N   GLN H 112       9.161   6.046  46.643  1.00 59.88           N1+
ATOM    813  CA  GLN H 112       9.536   7.377  46.124  1.00 58.69           C  
ATOM    814  CB  GLN H 112      10.957   7.735  46.594  1.00 64.27           C  
ATOM    815  CG  GLN H 112      12.046   6.753  46.167  1.00 67.79           C  
ATOM    816  CD  GLN H 112      13.269   7.077  47.014  1.00 72.05           C  
ATOM    817  OE1 GLN H 112      14.407   6.928  46.573  1.00 72.02           O  
ATOM    818  NE2 GLN H 112      13.023   7.529  48.273  1.00 71.03           N  
ATOM    819  C   GLN H 112       9.388   7.450  44.643  1.00 54.34           C  
ATOM    820  O   GLN H 112       8.727   6.610  44.036  1.00 54.81           O  
ATOM    821  N   VAL H 113       9.980   8.476  44.011  1.00 50.87           N  
ATOM    822  CA  VAL H 113       9.755   8.609  42.603  1.00 49.38           C  
ATOM    823  CB  VAL H 113       9.624  10.034  42.158  1.00 46.59           C  
ATOM    824  CG1 VAL H 113       9.582  10.082  40.622  1.00 38.53           C  
ATOM    825  CG2 VAL H 113       8.355  10.601  42.821  1.00 39.31           C  
ATOM    826  C   VAL H 113      10.845   7.947  41.836  1.00 49.00           C  
ATOM    827  O   VAL H 113      12.026   8.053  42.166  1.00 47.23           O  
ATOM    828  N   GLN H 114      10.447   7.224  40.770  1.00 48.02           N  
ATOM    829  CA  GLN H 114      11.399   6.510  39.977  1.00 45.82           C  
ATOM    830  CB  GLN H 114      11.202   4.989  40.078  1.00 47.31           C  
ATOM    831  CG  GLN H 114      11.348   4.478  41.512  1.00 53.43           C  
ATOM    832  CD  GLN H 114      10.935   3.017  41.560  1.00 56.81           C  
ATOM    833  OE1 GLN H 114       9.945   2.618  40.949  1.00 56.58           O  
ATOM    834  NE2 GLN H 114      11.714   2.192  42.310  1.00 54.81           N  
ATOM    835  C   GLN H 114      11.206   6.890  38.541  1.00 44.27           C  
ATOM    836  O   GLN H 114      10.079   7.067  38.079  1.00 41.49           O  
ATOM    837  N   LEU H 115      12.322   7.049  37.801  1.00 42.58           N  
ATOM    838  CA  LEU H 115      12.235   7.363  36.401  1.00 41.35           C  
ATOM    839  CB  LEU H 115      12.869   8.711  36.016  1.00 41.62           C  
ATOM    840  CG  LEU H 115      12.102   9.930  36.565  1.00 44.21           C  
ATOM    841  CD1 LEU H 115      12.105   9.953  38.098  1.00 43.70           C  
ATOM    842  CD2 LEU H 115      12.625  11.240  35.964  1.00 43.20           C  
ATOM    843  C   LEU H 115      12.944   6.285  35.630  1.00 39.75           C  
ATOM    844  O   LEU H 115      14.129   6.035  35.848  1.00 42.30           O  
ATOM    845  N   GLN H 116      12.227   5.624  34.692  1.00 38.39           N  
ATOM    846  CA  GLN H 116      12.803   4.555  33.917  1.00 41.61           C  
ATOM    847  CB  GLN H 116      11.931   3.292  33.849  1.00 41.23           C  
ATOM    848  CG  GLN H 116      11.719   2.564  35.172  1.00 48.16           C  
ATOM    849  CD  GLN H 116      10.837   1.367  34.858  1.00 52.59           C  
ATOM    850  OE1 GLN H 116      10.583   1.058  33.695  1.00 51.69           O  
ATOM    851  NE2 GLN H 116      10.348   0.673  35.920  1.00 51.37           N  
ATOM    852  C   GLN H 116      12.907   5.002  32.491  1.00 39.67           C  
ATOM    853  O   GLN H 116      11.923   5.426  31.888  1.00 36.92           O  
ATOM    854  N   GLN H 117      14.109   4.885  31.898  1.00 38.48           N  
ATOM    855  CA  GLN H 117      14.275   5.315  30.539  1.00 36.15           C  
ATOM    856  CB  GLN H 117      15.593   6.056  30.290  1.00 35.91           C  
ATOM    857  CG  GLN H 117      15.669   7.372  31.059  1.00 39.95           C  
ATOM    858  CD  GLN H 117      17.005   8.002  30.733  1.00 42.50           C  
ATOM    859  OE1 GLN H 117      17.803   8.296  31.620  1.00 45.74           O  
ATOM    860  NE2 GLN H 117      17.253   8.215  29.412  1.00 27.77           N  
ATOM    861  C   GLN H 117      14.230   4.131  29.624  1.00 36.08           C  
ATOM    862  O   GLN H 117      14.508   3.006  30.034  1.00 37.81           O  
ATOM    863  N   SER H 118      13.843   4.370  28.350  1.00 37.71           N  
ATOM    864  CA  SER H 118      13.778   3.303  27.389  1.00 38.83           C  
ATOM    865  CB  SER H 118      12.384   2.654  27.333  1.00 40.06           C  
ATOM    866  OG  SER H 118      12.366   1.595  26.390  1.00 48.16           O  
ATOM    867  C   SER H 118      14.070   3.878  26.028  1.00 40.76           C  
ATOM    868  O   SER H 118      13.695   5.015  25.742  1.00 42.10           O  
ATOM    869  N   GLY H 119      14.748   3.102  25.145  1.00 41.89           N  
ATOM    870  CA  GLY H 119      15.042   3.597  23.821  1.00 43.55           C  
ATOM    871  C   GLY H 119      16.011   2.678  23.108  1.00 40.56           C  
ATOM    872  O   GLY H 119      16.564   1.749  23.689  1.00 39.32           O  
ATOM    873  N   PRO H 120      16.243   2.984  21.846  1.00 43.41           N  
ATOM    874  CA  PRO H 120      17.004   2.159  20.923  1.00 42.07           C  
ATOM    875  CD  PRO H 120      15.334   3.877  21.145  1.00 42.85           C  
ATOM    876  CB  PRO H 120      16.821   2.805  19.550  1.00 38.99           C  
ATOM    877  CG  PRO H 120      15.464   3.517  19.655  1.00 44.96           C  
ATOM    878  C   PRO H 120      18.432   1.745  21.158  1.00 40.85           C  
ATOM    879  O   PRO H 120      18.771   0.620  20.790  1.00 40.23           O  
ATOM    880  N   GLY H 121      19.298   2.629  21.680  1.00 38.90           N  
ATOM    881  CA  GLY H 121      20.662   2.289  21.977  1.00 39.51           C  
ATOM    882  C   GLY H 121      21.540   2.610  20.802  1.00 38.75           C  
ATOM    883  O   GLY H 121      22.706   2.965  20.972  1.00 39.77           O  
ATOM    884  N   LEU H 122      21.008   2.497  19.570  1.00 36.92           N  
ATOM    885  CA  LEU H 122      21.823   2.761  18.415  1.00 40.64           C  
ATOM    886  CB  LEU H 122      22.337   1.472  17.751  1.00 42.52           C  
ATOM    887  CG  LEU H 122      23.219   1.690  16.509  1.00 43.56           C  
ATOM    888  CD1 LEU H 122      24.538   2.394  16.863  1.00 42.13           C  
ATOM    889  CD2 LEU H 122      23.434   0.368  15.753  1.00 42.79           C  
ATOM    890  C   LEU H 122      20.975   3.481  17.416  1.00 39.04           C  
ATOM    891  O   LEU H 122      19.847   3.066  17.150  1.00 41.74           O  
ATOM    892  N   VAL H 123      21.495   4.587  16.835  1.00 39.12           N  
ATOM    893  CA  VAL H 123      20.722   5.330  15.881  1.00 41.09           C  
ATOM    894  CB  VAL H 123      20.186   6.613  16.459  1.00 42.62           C  
ATOM    895  CG1 VAL H 123      19.380   7.356  15.382  1.00 41.47           C  
ATOM    896  CG2 VAL H 123      19.383   6.284  17.729  1.00 44.82           C  
ATOM    897  C   VAL H 123      21.611   5.694  14.727  1.00 43.19           C  
ATOM    898  O   VAL H 123      22.786   6.016  14.903  1.00 40.49           O  
ATOM    899  N   LYS H 124      21.052   5.654  13.501  1.00 44.64           N  
ATOM    900  CA  LYS H 124      21.780   5.985  12.307  1.00 44.46           C  
ATOM    901  CB  LYS H 124      21.149   5.405  11.032  1.00 46.05           C  
ATOM    902  CG  LYS H 124      21.201   3.876  11.017  1.00 52.96           C  
ATOM    903  CD  LYS H 124      20.310   3.223   9.961  1.00 55.29           C  
ATOM    904  CE  LYS H 124      20.379   1.695   9.982  1.00 59.40           C  
ATOM    905  NZ  LYS H 124      19.365   1.132   9.063  1.00 59.75           N1+
ATOM    906  C   LYS H 124      21.838   7.481  12.179  1.00 45.84           C  
ATOM    907  O   LYS H 124      21.042   8.222  12.748  1.00 44.85           O  
ATOM    908  N   PRO H 125      22.785   7.889  11.383  1.00 44.03           N  
ATOM    909  CA  PRO H 125      23.155   9.276  11.181  1.00 42.54           C  
ATOM    910  CD  PRO H 125      23.944   7.017  11.256  1.00 42.19           C  
ATOM    911  CB  PRO H 125      24.554   9.252  10.572  1.00 40.89           C  
ATOM    912  CG  PRO H 125      25.159   7.939  11.085  1.00 40.26           C  
ATOM    913  C   PRO H 125      22.256  10.240  10.451  1.00 44.76           C  
ATOM    914  O   PRO H 125      22.782  11.132   9.803  1.00 43.23           O  
ATOM    915  N   SER H 126      20.940  10.067  10.364  1.00 47.44           N  
ATOM    916  CA  SER H 126      20.184  11.153   9.797  1.00 48.80           C  
ATOM    917  CB  SER H 126      20.070  11.093   8.267  1.00 48.11           C  
ATOM    918  OG  SER H 126      21.341  11.296   7.670  1.00 49.16           O  
ATOM    919  C   SER H 126      18.834  10.904  10.325  1.00 47.89           C  
ATOM    920  O   SER H 126      17.844  11.523   9.939  1.00 51.63           O  
ATOM    921  N   GLN H 127      18.820   9.968  11.280  1.00 43.72           N  
ATOM    922  CA  GLN H 127      17.628   9.447  11.855  1.00 46.35           C  
ATOM    923  CB  GLN H 127      17.837   8.030  12.410  1.00 47.59           C  
ATOM    924  CG  GLN H 127      18.452   7.065  11.392  1.00 49.12           C  
ATOM    925  CD  GLN H 127      17.445   6.826  10.282  1.00 61.29           C  
ATOM    926  OE1 GLN H 127      16.316   6.412  10.537  1.00 57.91           O  
ATOM    927  NE2 GLN H 127      17.858   7.097   9.015  1.00 53.83           N  
ATOM    928  C   GLN H 127      17.232  10.308  13.003  1.00 45.43           C  
ATOM    929  O   GLN H 127      17.876  11.310  13.316  1.00 44.86           O  
ATOM    930  N   THR H 128      16.106   9.940  13.640  1.00 43.75           N  
ATOM    931  CA  THR H 128      15.649  10.665  14.785  1.00 46.66           C  
ATOM    932  CB  THR H 128      14.208  11.084  14.720  1.00 45.67           C  
ATOM    933  OG1 THR H 128      13.372   9.947  14.570  1.00 51.95           O  
ATOM    934  CG2 THR H 128      14.013  12.050  13.543  1.00 45.99           C  
ATOM    935  C   THR H 128      15.798   9.786  15.985  1.00 43.71           C  
ATOM    936  O   THR H 128      15.391   8.625  15.988  1.00 41.88           O  
ATOM    937  N   LEU H 129      16.422  10.347  17.037  1.00 40.51           N  
ATOM    938  CA  LEU H 129      16.649   9.695  18.295  1.00 40.93           C  
ATOM    939  CB  LEU H 129      17.840  10.377  19.012  1.00 41.56           C  
ATOM    940  CG  LEU H 129      18.160   9.984  20.467  1.00 40.37           C  
ATOM    941  CD1 LEU H 129      17.093  10.507  21.429  1.00 37.94           C  
ATOM    942  CD2 LEU H 129      18.427   8.489  20.632  1.00 42.59           C  
ATOM    943  C   LEU H 129      15.393   9.827  19.108  1.00 41.02           C  
ATOM    944  O   LEU H 129      14.848  10.921  19.248  1.00 40.54           O  
ATOM    945  N   SER H 130      14.874   8.705  19.657  1.00 39.23           N  
ATOM    946  CA  SER H 130      13.667   8.810  20.432  1.00 38.52           C  
ATOM    947  CB  SER H 130      12.417   8.289  19.703  1.00 36.52           C  
ATOM    948  OG  SER H 130      12.527   6.894  19.473  1.00 46.83           O  
ATOM    949  C   SER H 130      13.820   8.023  21.700  1.00 37.89           C  
ATOM    950  O   SER H 130      14.163   6.843  21.677  1.00 38.54           O  
ATOM    951  N   LEU H 131      13.548   8.676  22.851  1.00 35.05           N  
ATOM    952  CA  LEU H 131      13.675   8.037  24.137  1.00 35.92           C  
ATOM    953  CB  LEU H 131      14.861   8.564  24.958  1.00 36.47           C  
ATOM    954  CG  LEU H 131      16.228   8.217  24.346  1.00 37.15           C  
ATOM    955  CD1 LEU H 131      17.379   8.764  25.204  1.00 33.23           C  
ATOM    956  CD2 LEU H 131      16.348   6.704  24.092  1.00 33.93           C  
ATOM    957  C   LEU H 131      12.435   8.306  24.935  1.00 37.32           C  
ATOM    958  O   LEU H 131      11.721   9.276  24.686  1.00 35.95           O  
ATOM    959  N   THR H 132      12.136   7.430  25.921  1.00 36.34           N  
ATOM    960  CA  THR H 132      10.961   7.617  26.727  1.00 37.21           C  
ATOM    961  CB  THR H 132       9.904   6.585  26.463  1.00 36.62           C  
ATOM    962  OG1 THR H 132       9.520   6.619  25.096  1.00 42.45           O  
ATOM    963  CG2 THR H 132       8.691   6.870  27.362  1.00 40.99           C  
ATOM    964  C   THR H 132      11.338   7.492  28.174  1.00 38.37           C  
ATOM    965  O   THR H 132      12.164   6.659  28.542  1.00 37.37           O  
ATOM    966  N   CYS H 133      10.732   8.331  29.040  1.00 36.20           N  
ATOM    967  CA  CYS H 133      11.018   8.281  30.447  1.00 34.50           C  
ATOM    968  CB  CYS H 133      11.622   9.610  30.958  1.00 34.62           C  
ATOM    969  SG  CYS H 133      12.095   9.602  32.714  1.00 39.55           S  
ATOM    970  C   CYS H 133       9.721   8.009  31.156  1.00 36.78           C  
ATOM    971  O   CYS H 133       8.798   8.822  31.117  1.00 38.86           O  
ATOM    972  N   GLY H 134       9.619   6.843  31.834  1.00 34.49           N  
ATOM    973  CA  GLY H 134       8.403   6.478  32.509  1.00 36.03           C  
ATOM    974  C   GLY H 134       8.540   6.879  33.942  1.00 38.52           C  
ATOM    975  O   GLY H 134       9.547   6.593  34.586  1.00 37.16           O  
ATOM    976  N   ILE H 135       7.485   7.512  34.491  1.00 37.40           N  
ATOM    977  CA  ILE H 135       7.538   8.051  35.819  1.00 40.09           C  
ATOM    978  CB  ILE H 135       7.025   9.462  35.875  1.00 41.98           C  
ATOM    979  CG1 ILE H 135       7.856  10.368  34.952  1.00 40.34           C  
ATOM    980  CG2 ILE H 135       7.016   9.920  37.342  1.00 35.88           C  
ATOM    981  CD1 ILE H 135       7.189  11.712  34.660  1.00 31.42           C  
ATOM    982  C   ILE H 135       6.654   7.240  36.711  1.00 39.85           C  
ATOM    983  O   ILE H 135       5.548   6.856  36.335  1.00 39.11           O  
ATOM    984  N   SER H 136       7.157   6.920  37.921  1.00 42.27           N  
ATOM    985  CA  SER H 136       6.346   6.227  38.878  1.00 43.38           C  
ATOM    986  CB  SER H 136       6.769   4.769  39.129  1.00 43.81           C  
ATOM    987  OG  SER H 136       6.567   3.981  37.966  1.00 48.26           O  
ATOM    988  C   SER H 136       6.518   6.937  40.180  1.00 43.99           C  
ATOM    989  O   SER H 136       7.619   7.365  40.524  1.00 44.44           O  
ATOM    990  N   GLY H 137       5.407   7.112  40.930  1.00 44.11           N  
ATOM    991  CA  GLY H 137       5.448   7.720  42.231  1.00 44.31           C  
ATOM    992  C   GLY H 137       5.239   9.202  42.137  1.00 43.55           C  
ATOM    993  O   GLY H 137       5.180   9.885  43.159  1.00 42.24           O  
ATOM    994  N   ASP H 138       5.132   9.748  40.910  1.00 43.66           N  
ATOM    995  CA  ASP H 138       4.945  11.165  40.753  1.00 44.22           C  
ATOM    996  CB  ASP H 138       6.277  11.905  40.504  1.00 38.75           C  
ATOM    997  CG  ASP H 138       6.141  13.390  40.830  1.00 36.80           C  
ATOM    998  OD1 ASP H 138       4.998  13.855  41.087  1.00 39.54           O  
ATOM    999  OD2 ASP H 138       7.197  14.080  40.830  1.00 40.03           O1-
ATOM   1000  C   ASP H 138       4.077  11.343  39.540  1.00 46.01           C  
ATOM   1001  O   ASP H 138       3.822  10.389  38.807  1.00 47.52           O  
ATOM   1002  N   SER H 139       3.579  12.575  39.301  1.00 44.44           N  
ATOM   1003  CA  SER H 139       2.735  12.792  38.161  1.00 45.34           C  
ATOM   1004  CB  SER H 139       1.398  13.471  38.508  1.00 45.35           C  
ATOM   1005  OG  SER H 139       0.620  13.658  37.334  1.00 47.69           O  
ATOM   1006  C   SER H 139       3.449  13.671  37.175  1.00 44.84           C  
ATOM   1007  O   SER H 139       4.172  14.598  37.539  1.00 44.65           O  
ATOM   1008  N   VAL H 140       3.273  13.367  35.876  1.00 43.87           N  
ATOM   1009  CA  VAL H 140       3.870  14.147  34.829  1.00 44.87           C  
ATOM   1010  CB  VAL H 140       3.750  13.511  33.473  1.00 44.21           C  
ATOM   1011  CG1 VAL H 140       2.271  13.495  33.048  1.00 37.33           C  
ATOM   1012  CG2 VAL H 140       4.682  14.262  32.505  1.00 38.63           C  
ATOM   1013  C   VAL H 140       3.214  15.498  34.803  1.00 48.61           C  
ATOM   1014  O   VAL H 140       3.826  16.488  34.404  1.00 48.47           O  
ATOM   1015  N   SER H 141       1.915  15.543  35.163  1.00 47.93           N  
ATOM   1016  CA  SER H 141       1.111  16.737  35.207  1.00 47.68           C  
ATOM   1017  CB  SER H 141      -0.400  16.439  35.162  1.00 47.92           C  
ATOM   1018  OG  SER H 141      -0.732  15.754  33.965  1.00 50.34           O  
ATOM   1019  C   SER H 141       1.350  17.511  36.474  1.00 46.38           C  
ATOM   1020  O   SER H 141       0.716  18.542  36.685  1.00 48.64           O  
ATOM   1021  N   SER H 142       2.249  17.042  37.362  1.00 44.55           N  
ATOM   1022  CA  SER H 142       2.423  17.662  38.652  1.00 42.90           C  
ATOM   1023  CB  SER H 142       3.584  17.060  39.461  1.00 42.35           C  
ATOM   1024  OG  SER H 142       3.689  17.719  40.714  1.00 37.92           O  
ATOM   1025  C   SER H 142       2.695  19.136  38.513  1.00 44.94           C  
ATOM   1026  O   SER H 142       3.479  19.571  37.673  1.00 47.28           O  
ATOM   1027  N   ASN H 143       2.011  19.941  39.357  1.00 44.80           N  
ATOM   1028  CA  ASN H 143       2.116  21.376  39.427  1.00 44.39           C  
ATOM   1029  CB  ASN H 143       0.981  22.021  40.236  1.00 57.68           C  
ATOM   1030  CG  ASN H 143      -0.300  21.829  39.436  1.00 60.69           C  
ATOM   1031  OD1 ASN H 143      -0.539  20.760  38.877  1.00 53.39           O  
ATOM   1032  ND2 ASN H 143      -1.143  22.895  39.360  1.00 65.51           N  
ATOM   1033  C   ASN H 143       3.417  21.761  40.065  1.00 43.08           C  
ATOM   1034  O   ASN H 143       3.885  22.892  39.931  1.00 43.40           O  
ATOM   1035  N   SER H 144       3.960  20.849  40.884  1.00 42.43           N  
ATOM   1036  CA  SER H 144       5.171  21.050  41.629  1.00 40.55           C  
ATOM   1037  CB  SER H 144       5.257  20.104  42.837  1.00 41.18           C  
ATOM   1038  OG  SER H 144       6.469  20.323  43.541  1.00 47.82           O  
ATOM   1039  C   SER H 144       6.443  20.856  40.841  1.00 38.59           C  
ATOM   1040  O   SER H 144       7.481  21.383  41.247  1.00 37.96           O  
ATOM   1041  N   ALA H 145       6.440  20.114  39.713  1.00 36.85           N  
ATOM   1042  CA  ALA H 145       7.730  19.780  39.151  1.00 36.09           C  
ATOM   1043  CB  ALA H 145       8.106  18.300  39.346  1.00 34.34           C  
ATOM   1044  C   ALA H 145       7.828  20.062  37.678  1.00 34.73           C  
ATOM   1045  O   ALA H 145       6.847  20.393  37.013  1.00 34.86           O  
ATOM   1046  N   ALA H 146       9.077  19.994  37.155  1.00 37.93           N  
ATOM   1047  CA  ALA H 146       9.328  20.130  35.754  1.00 36.98           C  
ATOM   1048  CB  ALA H 146      10.214  21.328  35.395  1.00 34.48           C  
ATOM   1049  C   ALA H 146      10.072  18.897  35.371  1.00 34.30           C  
ATOM   1050  O   ALA H 146      10.829  18.358  36.179  1.00 33.77           O  
ATOM   1051  N   TRP H 147       9.863  18.418  34.127  1.00 32.12           N  
ATOM   1052  CA  TRP H 147      10.491  17.202  33.701  1.00 34.22           C  
ATOM   1053  CB  TRP H 147       9.460  16.170  33.210  1.00 30.59           C  
ATOM   1054  CG  TRP H 147       8.401  15.926  34.261  1.00 36.08           C  
ATOM   1055  CD2 TRP H 147       8.504  14.999  35.354  1.00 36.28           C  
ATOM   1056  CD1 TRP H 147       7.200  16.560  34.409  1.00 34.17           C  
ATOM   1057  NE1 TRP H 147       6.558  16.099  35.531  1.00 35.09           N  
ATOM   1058  CE2 TRP H 147       7.347  15.136  36.122  1.00 35.71           C  
ATOM   1059  CE3 TRP H 147       9.485  14.114  35.695  1.00 33.22           C  
ATOM   1060  CZ2 TRP H 147       7.154  14.388  37.248  1.00 33.98           C  
ATOM   1061  CZ3 TRP H 147       9.282  13.354  36.826  1.00 34.30           C  
ATOM   1062  CH2 TRP H 147       8.140  13.490  37.589  1.00 32.89           C  
ATOM   1063  C   TRP H 147      11.413  17.569  32.581  1.00 34.62           C  
ATOM   1064  O   TRP H 147      11.007  18.244  31.634  1.00 34.21           O  
ATOM   1065  N   ASN H 148      12.678  17.101  32.661  1.00 31.56           N  
ATOM   1066  CA  ASN H 148      13.723  17.557  31.783  1.00 33.60           C  
ATOM   1067  CB  ASN H 148      14.839  18.308  32.540  1.00 26.94           C  
ATOM   1068  CG  ASN H 148      14.267  19.424  33.395  1.00 34.13           C  
ATOM   1069  OD1 ASN H 148      14.845  19.799  34.415  1.00 34.35           O  
ATOM   1070  ND2 ASN H 148      13.100  19.976  32.982  1.00 30.95           N  
ATOM   1071  C   ASN H 148      14.509  16.408  31.198  1.00 33.12           C  
ATOM   1072  O   ASN H 148      14.418  15.263  31.640  1.00 30.78           O  
ATOM   1073  N   TRP H 149      15.330  16.726  30.167  1.00 33.17           N  
ATOM   1074  CA  TRP H 149      16.255  15.783  29.584  1.00 31.34           C  
ATOM   1075  CB  TRP H 149      15.947  15.412  28.127  1.00 31.46           C  
ATOM   1076  CG  TRP H 149      14.731  14.539  27.980  1.00 33.37           C  
ATOM   1077  CD2 TRP H 149      14.777  13.105  28.019  1.00 33.26           C  
ATOM   1078  CD1 TRP H 149      13.426  14.884  27.799  1.00 33.89           C  
ATOM   1079  NE1 TRP H 149      12.651  13.751  27.720  1.00 35.92           N  
ATOM   1080  CE2 TRP H 149      13.470  12.649  27.855  1.00 35.64           C  
ATOM   1081  CE3 TRP H 149      15.821  12.241  28.179  1.00 33.06           C  
ATOM   1082  CZ2 TRP H 149      13.187  11.313  27.847  1.00 35.11           C  
ATOM   1083  CZ3 TRP H 149      15.533  10.894  28.171  1.00 31.64           C  
ATOM   1084  CH2 TRP H 149      14.240  10.440  28.008  1.00 32.92           C  
ATOM   1085  C   TRP H 149      17.623  16.405  29.595  1.00 35.24           C  
ATOM   1086  O   TRP H 149      17.771  17.597  29.334  1.00 35.40           O  
ATOM   1087  N   LEU H 150      18.663  15.592  29.893  1.00 34.63           N  
ATOM   1088  CA  LEU H 150      20.014  16.063  30.070  1.00 33.88           C  
ATOM   1089  CB  LEU H 150      20.377  16.077  31.560  1.00 34.66           C  
ATOM   1090  CG  LEU H 150      19.385  16.851  32.460  1.00  0.00           C  
ATOM   1091  CD1 LEU H 150      17.967  16.257  32.517  1.00 38.85           C  
ATOM   1092  CD2 LEU H 150      19.927  16.902  33.873  1.00  0.00           C  
ATOM   1093  C   LEU H 150      20.909  15.021  29.452  1.00 34.71           C  
ATOM   1094  O   LEU H 150      20.649  13.830  29.600  1.00 36.64           O  
ATOM   1095  N   ARG H 151      21.997  15.413  28.749  1.00 34.99           N  
ATOM   1096  CA  ARG H 151      22.829  14.369  28.194  1.00 35.89           C  
ATOM   1097  CB  ARG H 151      22.765  14.217  26.673  1.00 32.20           C  
ATOM   1098  CG  ARG H 151      23.340  15.420  25.935  1.00 31.38           C  
ATOM   1099  CD  ARG H 151      23.520  15.165  24.442  1.00 34.36           C  
ATOM   1100  NE  ARG H 151      24.133  16.384  23.852  1.00 36.02           N  
ATOM   1101  CZ  ARG H 151      23.724  16.800  22.621  1.00 39.11           C  
ATOM   1102  NH1 ARG H 151      22.736  16.117  21.973  1.00 39.49           N1+
ATOM   1103  NH2 ARG H 151      24.294  17.898  22.043  1.00 39.66           N  
ATOM   1104  C   ARG H 151      24.266  14.671  28.494  1.00 37.27           C  
ATOM   1105  O   ARG H 151      24.617  15.797  28.840  1.00 35.47           O  
ATOM   1106  N   GLN H 152      25.143  13.645  28.403  1.00 37.06           N  
ATOM   1107  CA  GLN H 152      26.540  13.911  28.612  1.00 38.93           C  
ATOM   1108  CB  GLN H 152      27.073  13.563  30.012  1.00 35.84           C  
ATOM   1109  CG  GLN H 152      27.234  12.078  30.335  1.00 37.82           C  
ATOM   1110  CD  GLN H 152      27.320  12.025  31.851  1.00 40.01           C  
ATOM   1111  OE1 GLN H 152      26.353  12.375  32.523  1.00 40.72           O  
ATOM   1112  NE2 GLN H 152      28.481  11.605  32.420  1.00 37.94           N  
ATOM   1113  C   GLN H 152      27.323  13.082  27.655  1.00 43.06           C  
ATOM   1114  O   GLN H 152      27.059  11.891  27.508  1.00 41.96           O  
ATOM   1115  N   SER H 153      28.327  13.685  26.988  1.00 46.67           N  
ATOM   1116  CA  SER H 153      29.093  12.927  26.044  1.00 51.58           C  
ATOM   1117  CB  SER H 153      29.834  13.784  24.999  1.00 49.76           C  
ATOM   1118  OG  SER H 153      30.548  12.950  24.096  1.00 52.35           O  
ATOM   1119  C   SER H 153      30.110  12.141  26.795  1.00 54.32           C  
ATOM   1120  O   SER H 153      30.474  12.469  27.923  1.00 55.66           O  
ATOM   1121  N   PRO H 154      30.579  11.090  26.186  1.00 57.85           N  
ATOM   1122  CA  PRO H 154      31.580  10.326  26.847  1.00 62.43           C  
ATOM   1123  CD  PRO H 154      29.777  10.276  25.289  1.00 57.34           C  
ATOM   1124  CB  PRO H 154      31.769   9.067  26.010  1.00 59.71           C  
ATOM   1125  CG  PRO H 154      30.376   8.860  25.385  1.00 58.36           C  
ATOM   1126  C   PRO H 154      32.764  11.220  26.957  1.00 61.25           C  
ATOM   1127  O   PRO H 154      33.076  11.918  25.996  1.00 58.61           O  
ATOM   1128  N   SER H 155      33.414  11.228  28.128  1.00 58.84           N  
ATOM   1129  CA  SER H 155      34.573  12.029  28.388  1.00 62.21           C  
ATOM   1130  CB  SER H 155      35.771  11.765  27.449  1.00 51.48           C  
ATOM   1131  OG  SER H 155      35.585  12.398  26.192  1.00 52.07           O  
ATOM   1132  C   SER H 155      34.244  13.488  28.314  1.00 61.23           C  
ATOM   1133  O   SER H 155      35.141  14.328  28.271  1.00 60.37           O  
ATOM   1134  N   ARG H 156      32.949  13.849  28.341  1.00 60.85           N  
ATOM   1135  CA  ARG H 156      32.613  15.243  28.338  1.00 60.92           C  
ATOM   1136  CB  ARG H 156      31.883  15.757  27.079  1.00 57.45           C  
ATOM   1137  CG  ARG H 156      32.813  16.148  25.925  1.00 59.21           C  
ATOM   1138  CD  ARG H 156      32.081  16.734  24.711  1.00 59.87           C  
ATOM   1139  NE  ARG H 156      31.241  17.872  25.185  1.00 77.90           N  
ATOM   1140  CZ  ARG H 156      30.319  18.444  24.354  1.00 84.48           C  
ATOM   1141  NH1 ARG H 156      30.175  17.994  23.074  1.00 82.38           N1+
ATOM   1142  NH2 ARG H 156      29.534  19.466  24.804  1.00 78.68           N  
ATOM   1143  C   ARG H 156      31.712  15.491  29.498  1.00 58.33           C  
ATOM   1144  O   ARG H 156      31.475  14.605  30.318  1.00 56.41           O  
ATOM   1145  N   GLY H 157      31.234  16.747  29.602  1.00 53.36           N  
ATOM   1146  CA  GLY H 157      30.406  17.176  30.688  1.00 49.44           C  
ATOM   1147  C   GLY H 157      28.949  17.070  30.336  1.00 45.17           C  
ATOM   1148  O   GLY H 157      28.566  16.500  29.314  1.00 42.83           O  
ATOM   1149  N   LEU H 158      28.108  17.646  31.222  1.00 43.65           N  
ATOM   1150  CA  LEU H 158      26.671  17.614  31.149  1.00 40.30           C  
ATOM   1151  CB  LEU H 158      25.999  17.791  32.526  1.00 37.98           C  
ATOM   1152  CG  LEU H 158      26.232  16.631  33.511  1.00 37.89           C  
ATOM   1153  CD1 LEU H 158      25.467  15.377  33.096  1.00 38.33           C  
ATOM   1154  CD2 LEU H 158      27.718  16.331  33.691  1.00 33.83           C  
ATOM   1155  C   LEU H 158      26.136  18.715  30.275  1.00 37.28           C  
ATOM   1156  O   LEU H 158      26.705  19.802  30.194  1.00 38.92           O  
ATOM   1157  N   GLU H 159      24.995  18.435  29.601  1.00 34.98           N  
ATOM   1158  CA  GLU H 159      24.327  19.348  28.704  1.00 36.46           C  
ATOM   1159  CB  GLU H 159      24.470  18.903  27.238  1.00 35.28           C  
ATOM   1160  CG  GLU H 159      23.744  19.784  26.217  1.00 42.96           C  
ATOM   1161  CD  GLU H 159      24.776  20.512  25.370  1.00 47.01           C  
ATOM   1162  OE1 GLU H 159      25.900  19.970  25.205  1.00 49.65           O  
ATOM   1163  OE2 GLU H 159      24.444  21.615  24.861  1.00 49.52           O1-
ATOM   1164  C   GLU H 159      22.842  19.275  28.964  1.00 36.59           C  
ATOM   1165  O   GLU H 159      22.249  18.205  28.849  1.00 35.19           O  
ATOM   1166  N   TRP H 160      22.186  20.413  29.284  1.00 33.92           N  
ATOM   1167  CA  TRP H 160      20.756  20.447  29.516  1.00 33.23           C  
ATOM   1168  CB  TRP H 160      20.340  21.635  30.403  1.00 33.45           C  
ATOM   1169  CG  TRP H 160      18.848  21.846  30.523  1.00 34.20           C  
ATOM   1170  CD2 TRP H 160      18.135  22.953  29.938  1.00 36.50           C  
ATOM   1171  CD1 TRP H 160      17.922  21.101  31.192  1.00 32.77           C  
ATOM   1172  NE1 TRP H 160      16.674  21.659  31.046  1.00 36.79           N  
ATOM   1173  CE2 TRP H 160      16.788  22.803  30.280  1.00 36.97           C  
ATOM   1174  CE3 TRP H 160      18.567  24.019  29.196  1.00 36.07           C  
ATOM   1175  CZ2 TRP H 160      15.854  23.721  29.890  1.00 37.37           C  
ATOM   1176  CZ3 TRP H 160      17.619  24.931  28.783  1.00 35.87           C  
ATOM   1177  CH2 TRP H 160      16.289  24.783  29.125  1.00 39.29           C  
ATOM   1178  C   TRP H 160      20.079  20.591  28.182  1.00 34.48           C  
ATOM   1179  O   TRP H 160      20.442  21.455  27.392  1.00 33.86           O  
ATOM   1180  N   LEU H 161      19.178  19.647  27.836  1.00 32.33           N  
ATOM   1181  CA  LEU H 161      18.425  19.678  26.607  1.00 32.76           C  
ATOM   1182  CB  LEU H 161      18.069  18.261  26.138  1.00 29.12           C  
ATOM   1183  CG  LEU H 161      19.326  17.411  25.877  1.00 31.45           C  
ATOM   1184  CD1 LEU H 161      18.964  16.003  25.385  1.00 31.48           C  
ATOM   1185  CD2 LEU H 161      20.307  18.136  24.941  1.00 26.73           C  
ATOM   1186  C   LEU H 161      17.154  20.493  26.629  1.00 33.73           C  
ATOM   1187  O   LEU H 161      16.949  21.351  25.770  1.00 33.40           O  
ATOM   1188  N   GLY H 162      16.263  20.255  27.627  1.00 31.79           N  
ATOM   1189  CA  GLY H 162      14.976  20.911  27.613  1.00 31.65           C  
ATOM   1190  C   GLY H 162      14.136  20.467  28.772  1.00 34.40           C  
ATOM   1191  O   GLY H 162      14.505  19.573  29.531  1.00 33.21           O  
ATOM   1192  N   ARG H 163      12.941  21.086  28.896  1.00 33.37           N  
ATOM   1193  CA  ARG H 163      12.075  20.891  30.022  1.00 35.65           C  
ATOM   1194  CB  ARG H 163      12.362  22.013  31.048  1.00 34.71           C  
ATOM   1195  CG  ARG H 163      11.181  22.390  31.934  1.00 29.84           C  
ATOM   1196  CD  ARG H 163      11.483  23.339  33.103  1.00 35.37           C  
ATOM   1197  NE  ARG H 163      10.148  23.827  33.570  1.00 33.78           N  
ATOM   1198  CZ  ARG H 163       9.991  24.679  34.627  1.00 35.46           C  
ATOM   1199  NH1 ARG H 163      11.079  25.116  35.315  1.00 37.72           N1+
ATOM   1200  NH2 ARG H 163       8.747  25.101  34.992  1.00 41.53           N  
ATOM   1201  C   ARG H 163      10.631  20.988  29.578  1.00 36.52           C  
ATOM   1202  O   ARG H 163      10.316  21.664  28.600  1.00 33.73           O  
ATOM   1203  N   THR H 164       9.716  20.270  30.272  1.00 34.62           N  
ATOM   1204  CA  THR H 164       8.297  20.355  30.020  1.00 35.99           C  
ATOM   1205  CB  THR H 164       7.756  19.151  29.285  1.00 34.50           C  
ATOM   1206  OG1 THR H 164       6.406  19.353  28.892  1.00 38.22           O  
ATOM   1207  CG2 THR H 164       7.861  17.914  30.191  1.00 35.70           C  
ATOM   1208  C   THR H 164       7.625  20.445  31.364  1.00 36.54           C  
ATOM   1209  O   THR H 164       8.047  19.779  32.307  1.00 35.28           O  
ATOM   1210  N   TYR H 165       6.590  21.308  31.499  1.00 38.76           N  
ATOM   1211  CA  TYR H 165       5.888  21.475  32.749  1.00 40.56           C  
ATOM   1212  CB  TYR H 165       6.486  22.590  33.623  1.00 38.16           C  
ATOM   1213  CG  TYR H 165       6.728  23.815  32.797  1.00 39.80           C  
ATOM   1214  CD1 TYR H 165       7.800  23.837  31.927  1.00 34.14           C  
ATOM   1215  CD2 TYR H 165       5.922  24.929  32.892  1.00 36.77           C  
ATOM   1216  CE1 TYR H 165       8.082  24.946  31.166  1.00 38.49           C  
ATOM   1217  CE2 TYR H 165       6.203  26.044  32.129  1.00 35.08           C  
ATOM   1218  CZ  TYR H 165       7.276  26.053  31.267  1.00 34.35           C  
ATOM   1219  OH  TYR H 165       7.550  27.204  30.500  1.00 31.86           O  
ATOM   1220  C   TYR H 165       4.445  21.796  32.496  1.00 43.37           C  
ATOM   1221  O   TYR H 165       4.090  22.341  31.455  1.00 44.04           O  
ATOM   1222  N   TYR H 166       3.538  21.426  33.432  1.00 39.66           N  
ATOM   1223  CA  TYR H 166       2.138  21.677  33.195  1.00 41.25           C  
ATOM   1224  CB  TYR H 166       1.269  20.413  33.364  1.00 57.00           C  
ATOM   1225  CG  TYR H 166      -0.159  20.743  33.083  1.00 60.38           C  
ATOM   1226  CD1 TYR H 166      -0.610  20.780  31.782  1.00 48.49           C  
ATOM   1227  CD2 TYR H 166      -1.046  21.002  34.106  1.00 48.48           C  
ATOM   1228  CE1 TYR H 166      -1.924  21.075  31.502  1.00 47.45           C  
ATOM   1229  CE2 TYR H 166      -2.362  21.297  33.831  1.00 45.95           C  
ATOM   1230  CZ  TYR H 166      -2.798  21.332  32.528  1.00 46.63           C  
ATOM   1231  OH  TYR H 166      -4.147  21.632  32.240  1.00 45.82           O  
ATOM   1232  C   TYR H 166       1.655  22.685  34.191  1.00 42.31           C  
ATOM   1233  O   TYR H 166       1.616  22.407  35.389  1.00 45.02           O  
ATOM   1234  N   ARG H 167       1.296  23.901  33.718  1.00 42.10           N  
ATOM   1235  CA  ARG H 167       0.764  24.914  34.589  1.00 46.87           C  
ATOM   1236  CB  ARG H 167       1.787  26.021  34.900  1.00 47.63           C  
ATOM   1237  CG  ARG H 167       3.108  25.512  35.491  1.00 47.92           C  
ATOM   1238  CD  ARG H 167       2.967  24.722  36.796  1.00 65.52           C  
ATOM   1239  NE  ARG H 167       4.342  24.441  37.302  1.00 72.85           N  
ATOM   1240  CZ  ARG H 167       4.999  23.302  36.935  1.00 69.54           C  
ATOM   1241  NH1 ARG H 167       4.386  22.388  36.129  1.00 59.74           N1+
ATOM   1242  NH2 ARG H 167       6.273  23.081  37.369  1.00 68.74           N  
ATOM   1243  C   ARG H 167      -0.378  25.549  33.847  1.00 46.25           C  
ATOM   1244  O   ARG H 167      -0.211  26.549  33.150  1.00 44.45           O  
ATOM   1245  N   SER H 168      -1.577  24.951  33.996  1.00 42.06           N  
ATOM   1246  CA  SER H 168      -2.828  25.313  33.381  1.00 44.23           C  
ATOM   1247  CB  SER H 168      -3.250  26.788  33.572  1.00 56.41           C  
ATOM   1248  OG  SER H 168      -2.498  27.658  32.741  1.00 57.68           O  
ATOM   1249  C   SER H 168      -2.748  25.014  31.914  1.00 45.47           C  
ATOM   1250  O   SER H 168      -3.763  24.919  31.227  1.00 45.73           O  
ATOM   1251  N   LYS H 169      -1.528  24.788  31.402  1.00 43.12           N  
ATOM   1252  CA  LYS H 169      -1.324  24.452  30.026  1.00 44.14           C  
ATOM   1253  CB  LYS H 169      -1.345  25.643  29.056  1.00 54.23           C  
ATOM   1254  CG  LYS H 169      -1.434  25.190  27.595  1.00 64.63           C  
ATOM   1255  CD  LYS H 169      -1.600  26.322  26.584  1.00 66.99           C  
ATOM   1256  CE  LYS H 169      -2.486  27.462  27.071  1.00 65.92           C  
ATOM   1257  NZ  LYS H 169      -1.630  28.521  27.649  1.00 57.90           N1+
ATOM   1258  C   LYS H 169       0.057  23.888  29.965  1.00 42.51           C  
ATOM   1259  O   LYS H 169       0.836  24.065  30.898  1.00 42.17           O  
ATOM   1260  N   TRP H 170       0.407  23.194  28.866  1.00 43.75           N  
ATOM   1261  CA  TRP H 170       1.720  22.623  28.808  1.00 41.52           C  
ATOM   1262  CB  TRP H 170       1.801  21.387  27.899  1.00 44.80           C  
ATOM   1263  CG  TRP H 170       1.006  20.205  28.391  1.00 57.17           C  
ATOM   1264  CD2 TRP H 170       1.412  19.369  29.482  1.00 55.50           C  
ATOM   1265  CD1 TRP H 170      -0.190  19.715  27.951  1.00 54.80           C  
ATOM   1266  NE1 TRP H 170      -0.551  18.621  28.699  1.00 56.32           N  
ATOM   1267  CE2 TRP H 170       0.428  18.395  29.646  1.00 50.35           C  
ATOM   1268  CE3 TRP H 170       2.520  19.410  30.282  1.00 53.92           C  
ATOM   1269  CZ2 TRP H 170       0.535  17.443  30.619  1.00 45.25           C  
ATOM   1270  CZ3 TRP H 170       2.626  18.446  31.260  1.00 49.67           C  
ATOM   1271  CH2 TRP H 170       1.653  17.480  31.424  1.00 46.60           C  
ATOM   1272  C   TRP H 170       2.669  23.626  28.235  1.00 40.72           C  
ATOM   1273  O   TRP H 170       2.424  24.198  27.174  1.00 43.73           O  
ATOM   1274  N   TYR H 171       3.801  23.866  28.928  1.00 42.58           N  
ATOM   1275  CA  TYR H 171       4.779  24.754  28.372  1.00 45.46           C  
ATOM   1276  CB  TYR H 171       5.039  26.014  29.223  1.00 46.72           C  
ATOM   1277  CG  TYR H 171       3.765  26.780  29.393  1.00 57.33           C  
ATOM   1278  CD1 TYR H 171       3.214  27.504  28.359  1.00 63.99           C  
ATOM   1279  CD2 TYR H 171       3.129  26.794  30.614  1.00 60.61           C  
ATOM   1280  CE1 TYR H 171       2.043  28.209  28.535  1.00 67.17           C  
ATOM   1281  CE2 TYR H 171       1.959  27.495  30.797  1.00 66.85           C  
ATOM   1282  CZ  TYR H 171       1.412  28.203  29.757  1.00 69.19           C  
ATOM   1283  OH  TYR H 171       0.211  28.919  29.953  1.00 88.32           O  
ATOM   1284  C   TYR H 171       6.074  23.992  28.300  1.00 45.82           C  
ATOM   1285  O   TYR H 171       6.303  23.058  29.069  1.00 43.39           O  
ATOM   1286  N   ASN H 172       6.948  24.351  27.335  1.00 42.36           N  
ATOM   1287  CA  ASN H 172       8.213  23.683  27.187  1.00 40.35           C  
ATOM   1288  CB  ASN H 172       8.305  22.781  25.937  1.00 40.52           C  
ATOM   1289  CG  ASN H 172       7.466  21.523  26.097  1.00 49.08           C  
ATOM   1290  OD1 ASN H 172       7.023  21.189  27.193  1.00 55.26           O  
ATOM   1291  ND2 ASN H 172       7.259  20.790  24.970  1.00 47.69           N  
ATOM   1292  C   ASN H 172       9.277  24.717  26.963  1.00 41.60           C  
ATOM   1293  O   ASN H 172       9.049  25.737  26.314  1.00 39.60           O  
ATOM   1294  N   ASP H 173      10.483  24.479  27.517  1.00 41.00           N  
ATOM   1295  CA  ASP H 173      11.595  25.351  27.253  1.00 41.18           C  
ATOM   1296  CB  ASP H 173      11.929  26.349  28.379  1.00 42.76           C  
ATOM   1297  CG  ASP H 173      12.099  25.614  29.684  1.00 47.77           C  
ATOM   1298  OD1 ASP H 173      11.912  24.371  29.701  1.00 51.83           O  
ATOM   1299  OD2 ASP H 173      12.391  26.296  30.699  1.00 40.82           O1-
ATOM   1300  C   ASP H 173      12.763  24.512  26.824  1.00 40.92           C  
ATOM   1301  O   ASP H 173      13.023  23.451  27.391  1.00 40.70           O  
ATOM   1302  N   TYR H 174      13.489  24.961  25.777  1.00 40.97           N  
ATOM   1303  CA  TYR H 174      14.539  24.150  25.222  1.00 39.58           C  
ATOM   1304  CB  TYR H 174      14.349  23.770  23.738  1.00 37.69           C  
ATOM   1305  CG  TYR H 174      13.083  23.015  23.527  1.00 38.84           C  
ATOM   1306  CD1 TYR H 174      12.913  21.750  24.039  1.00 36.83           C  
ATOM   1307  CD2 TYR H 174      12.074  23.568  22.772  1.00 41.16           C  
ATOM   1308  CE1 TYR H 174      11.743  21.060  23.824  1.00 36.92           C  
ATOM   1309  CE2 TYR H 174      10.903  22.883  22.553  1.00 40.33           C  
ATOM   1310  CZ  TYR H 174      10.735  21.627  23.081  1.00 39.66           C  
ATOM   1311  OH  TYR H 174       9.535  20.922  22.857  1.00 33.27           O  
ATOM   1312  C   TYR H 174      15.827  24.906  25.212  1.00 40.09           C  
ATOM   1313  O   TYR H 174      15.869  26.134  25.296  1.00 43.49           O  
ATOM   1314  N   ALA H 175      16.936  24.145  25.127  1.00 37.71           N  
ATOM   1315  CA  ALA H 175      18.223  24.754  25.009  1.00 36.15           C  
ATOM   1316  CB  ALA H 175      19.390  23.768  25.181  1.00 35.77           C  
ATOM   1317  C   ALA H 175      18.281  25.327  23.628  1.00 41.65           C  
ATOM   1318  O   ALA H 175      17.760  24.750  22.675  1.00 38.49           O  
ATOM   1319  N   VAL H 176      18.948  26.484  23.489  1.00 41.97           N  
ATOM   1320  CA  VAL H 176      18.977  27.192  22.247  1.00 46.01           C  
ATOM   1321  CB  VAL H 176      19.703  28.499  22.355  1.00 47.27           C  
ATOM   1322  CG1 VAL H 176      21.186  28.222  22.653  1.00 49.12           C  
ATOM   1323  CG2 VAL H 176      19.452  29.301  21.069  1.00 49.50           C  
ATOM   1324  C   VAL H 176      19.632  26.369  21.182  1.00 46.53           C  
ATOM   1325  O   VAL H 176      19.194  26.382  20.034  1.00 46.69           O  
ATOM   1326  N   SER H 177      20.696  25.624  21.521  1.00 45.82           N  
ATOM   1327  CA  SER H 177      21.403  24.898  20.494  1.00 50.04           C  
ATOM   1328  CB  SER H 177      22.617  24.136  21.048  1.00 51.13           C  
ATOM   1329  OG  SER H 177      22.196  23.209  22.038  1.00 49.15           O  
ATOM   1330  C   SER H 177      20.515  23.900  19.786  1.00 49.44           C  
ATOM   1331  O   SER H 177      20.447  23.880  18.558  1.00 53.01           O  
ATOM   1332  N   MET H 178      19.854  23.026  20.565  1.00 42.70           N  
ATOM   1333  CA  MET H 178      18.989  21.930  20.186  1.00 42.55           C  
ATOM   1334  CB  MET H 178      18.722  20.943  21.340  1.00 44.03           C  
ATOM   1335  CG  MET H 178      19.780  19.862  21.586  1.00 51.28           C  
ATOM   1336  SD  MET H 178      21.380  20.427  22.231  1.00  0.00           S  
ATOM   1337  CE  MET H 178      22.132  20.595  20.588  1.00  0.00           C  
ATOM   1338  C   MET H 178      17.618  22.311  19.704  1.00 43.05           C  
ATOM   1339  O   MET H 178      16.971  21.503  19.038  1.00 42.12           O  
ATOM   1340  N   LYS H 179      17.113  23.513  20.037  1.00 44.87           N  
ATOM   1341  CA  LYS H 179      15.700  23.769  19.922  1.00 44.27           C  
ATOM   1342  CB  LYS H 179      15.283  25.199  20.321  1.00 47.24           C  
ATOM   1343  CG  LYS H 179      15.673  26.318  19.357  1.00 50.97           C  
ATOM   1344  CD  LYS H 179      14.982  27.639  19.700  1.00 56.63           C  
ATOM   1345  CE  LYS H 179      15.433  28.217  21.045  1.00 62.10           C  
ATOM   1346  NZ  LYS H 179      14.564  29.350  21.435  1.00 61.56           N1+
ATOM   1347  C   LYS H 179      15.100  23.448  18.584  1.00 44.56           C  
ATOM   1348  O   LYS H 179      13.976  22.952  18.530  1.00 45.92           O  
ATOM   1349  N   SER H 180      15.782  23.705  17.462  1.00 39.09           N  
ATOM   1350  CA  SER H 180      15.132  23.407  16.216  1.00 42.88           C  
ATOM   1351  CB  SER H 180      15.940  23.886  15.005  1.00 44.29           C  
ATOM   1352  OG  SER H 180      16.084  25.297  15.069  1.00 45.95           O  
ATOM   1353  C   SER H 180      14.916  21.927  16.067  1.00 42.82           C  
ATOM   1354  O   SER H 180      13.932  21.497  15.465  1.00 44.47           O  
ATOM   1355  N   ARG H 181      15.885  21.125  16.544  1.00 39.96           N  
ATOM   1356  CA  ARG H 181      15.935  19.688  16.456  1.00 39.13           C  
ATOM   1357  CB  ARG H 181      17.381  19.188  16.552  1.00 38.02           C  
ATOM   1358  CG  ARG H 181      18.254  19.850  15.482  1.00 41.75           C  
ATOM   1359  CD  ARG H 181      19.636  19.224  15.314  1.00 41.39           C  
ATOM   1360  NE  ARG H 181      20.366  19.365  16.605  1.00 40.61           N  
ATOM   1361  CZ  ARG H 181      21.251  18.393  16.972  1.00 40.87           C  
ATOM   1362  NH1 ARG H 181      21.450  17.320  16.156  1.00 38.43           N1+
ATOM   1363  NH2 ARG H 181      21.929  18.485  18.153  1.00 38.87           N  
ATOM   1364  C   ARG H 181      15.087  18.925  17.453  1.00 38.86           C  
ATOM   1365  O   ARG H 181      14.639  17.820  17.144  1.00 39.54           O  
ATOM   1366  N   ILE H 182      14.825  19.444  18.674  1.00 37.43           N  
ATOM   1367  CA  ILE H 182      14.267  18.515  19.628  1.00 36.22           C  
ATOM   1368  CB  ILE H 182      14.932  18.474  20.982  1.00 37.48           C  
ATOM   1369  CG1 ILE H 182      14.622  19.699  21.846  1.00 35.76           C  
ATOM   1370  CG2 ILE H 182      16.436  18.330  20.748  1.00 37.59           C  
ATOM   1371  CD1 ILE H 182      15.075  19.505  23.296  1.00 32.66           C  
ATOM   1372  C   ILE H 182      12.824  18.753  19.915  1.00 39.33           C  
ATOM   1373  O   ILE H 182      12.274  19.821  19.646  1.00 36.86           O  
ATOM   1374  N   THR H 183      12.154  17.681  20.399  1.00 39.20           N  
ATOM   1375  CA  THR H 183      10.790  17.791  20.814  1.00 38.04           C  
ATOM   1376  CB  THR H 183       9.803  17.319  19.780  1.00 40.06           C  
ATOM   1377  OG1 THR H 183       8.519  17.839  20.073  1.00 41.07           O  
ATOM   1378  CG2 THR H 183       9.733  15.786  19.780  1.00 39.29           C  
ATOM   1379  C   THR H 183      10.630  16.960  22.058  1.00 38.27           C  
ATOM   1380  O   THR H 183      11.114  15.832  22.138  1.00 37.90           O  
ATOM   1381  N   ILE H 184       9.986  17.526  23.100  1.00 36.02           N  
ATOM   1382  CA  ILE H 184       9.681  16.762  24.275  1.00 36.01           C  
ATOM   1383  CB  ILE H 184      10.423  17.162  25.522  1.00 35.56           C  
ATOM   1384  CG1 ILE H 184      10.318  18.661  25.797  1.00 31.76           C  
ATOM   1385  CG2 ILE H 184      11.845  16.611  25.458  1.00 30.91           C  
ATOM   1386  CD1 ILE H 184      11.068  19.062  27.066  1.00 30.92           C  
ATOM   1387  C   ILE H 184       8.213  16.832  24.513  1.00 37.90           C  
ATOM   1388  O   ILE H 184       7.643  17.913  24.645  1.00 37.04           O  
ATOM   1389  N   ASN H 185       7.555  15.658  24.562  1.00 34.85           N  
ATOM   1390  CA  ASN H 185       6.133  15.652  24.747  1.00 40.86           C  
ATOM   1391  CB  ASN H 185       5.358  15.253  23.476  1.00 41.24           C  
ATOM   1392  CG  ASN H 185       5.861  13.900  22.994  1.00 53.45           C  
ATOM   1393  OD1 ASN H 185       6.761  13.827  22.159  1.00 51.71           O  
ATOM   1394  ND2 ASN H 185       5.278  12.798  23.533  1.00 50.43           N  
ATOM   1395  C   ASN H 185       5.755  14.710  25.851  1.00 41.95           C  
ATOM   1396  O   ASN H 185       6.315  13.624  25.997  1.00 38.32           O  
ATOM   1397  N   PRO H 186       4.830  15.163  26.668  1.00 39.67           N  
ATOM   1398  CA  PRO H 186       4.311  14.348  27.737  1.00 41.67           C  
ATOM   1399  CD  PRO H 186       4.772  16.577  26.995  1.00 40.76           C  
ATOM   1400  CB  PRO H 186       3.855  15.314  28.835  1.00 41.75           C  
ATOM   1401  CG  PRO H 186       3.737  16.672  28.127  1.00 38.74           C  
ATOM   1402  C   PRO H 186       3.216  13.425  27.285  1.00 43.21           C  
ATOM   1403  O   PRO H 186       2.510  13.740  26.327  1.00 44.65           O  
ATOM   1404  N   ASP H 187       3.061  12.277  27.975  1.00 43.12           N  
ATOM   1405  CA  ASP H 187       2.012  11.335  27.699  1.00 43.91           C  
ATOM   1406  CB  ASP H 187       2.547   9.960  27.251  1.00 45.16           C  
ATOM   1407  CG  ASP H 187       1.388   9.062  26.832  1.00 49.34           C  
ATOM   1408  OD1 ASP H 187       0.376   8.990  27.577  1.00 55.17           O  
ATOM   1409  OD2 ASP H 187       1.511   8.415  25.758  1.00 52.85           O1-
ATOM   1410  C   ASP H 187       1.305  11.139  29.003  1.00 44.25           C  
ATOM   1411  O   ASP H 187       1.764  10.386  29.859  1.00 44.36           O  
ATOM   1412  N   THR H 188       0.164  11.824  29.191  1.00 45.17           N  
ATOM   1413  CA  THR H 188      -0.557  11.751  30.429  1.00 46.39           C  
ATOM   1414  CB  THR H 188      -1.692  12.730  30.506  1.00 44.46           C  
ATOM   1415  OG1 THR H 188      -2.623  12.493  29.460  1.00 49.31           O  
ATOM   1416  CG2 THR H 188      -1.121  14.155  30.403  1.00 45.15           C  
ATOM   1417  C   THR H 188      -1.102  10.369  30.636  1.00 45.77           C  
ATOM   1418  O   THR H 188      -1.146   9.869  31.758  1.00 48.90           O  
ATOM   1419  N   SER H 189      -1.551   9.704  29.560  1.00 48.40           N  
ATOM   1420  CA  SER H 189      -2.134   8.404  29.736  1.00 47.88           C  
ATOM   1421  CB  SER H 189      -2.592   7.789  28.405  1.00 49.78           C  
ATOM   1422  OG  SER H 189      -3.157   6.509  28.636  1.00 49.40           O  
ATOM   1423  C   SER H 189      -1.122   7.476  30.339  1.00 49.19           C  
ATOM   1424  O   SER H 189      -1.393   6.819  31.342  1.00 47.46           O  
ATOM   1425  N   ARG H 190       0.064   7.397  29.707  1.00 48.80           N  
ATOM   1426  CA  ARG H 190       1.166   6.557  30.088  1.00 45.23           C  
ATOM   1427  CB  ARG H 190       2.217   6.375  28.978  1.00 47.50           C  
ATOM   1428  CG  ARG H 190       1.711   5.597  27.761  1.00 48.92           C  
ATOM   1429  CD  ARG H 190       2.821   5.281  26.755  1.00 54.38           C  
ATOM   1430  NE  ARG H 190       2.203   4.652  25.554  1.00  0.00           N  
ATOM   1431  CZ  ARG H 190       2.065   3.296  25.473  1.00  0.00           C  
ATOM   1432  NH1 ARG H 190       2.449   2.502  26.515  1.00  0.00           N1+
ATOM   1433  NH2 ARG H 190       1.545   2.733  24.342  1.00  0.00           N  
ATOM   1434  C   ARG H 190       1.873   7.092  31.299  1.00 42.82           C  
ATOM   1435  O   ARG H 190       2.562   6.345  31.992  1.00 43.27           O  
ATOM   1436  N   ASN H 191       1.745   8.405  31.579  1.00 40.47           N  
ATOM   1437  CA  ASN H 191       2.469   9.023  32.658  1.00 37.26           C  
ATOM   1438  CB  ASN H 191       2.221   8.351  34.021  1.00 35.39           C  
ATOM   1439  CG  ASN H 191       2.658   9.306  35.125  1.00 39.98           C  
ATOM   1440  OD1 ASN H 191       2.574  10.525  34.982  1.00 45.12           O  
ATOM   1441  ND2 ASN H 191       3.140   8.737  36.263  1.00 39.63           N  
ATOM   1442  C   ASN H 191       3.936   8.967  32.339  1.00 37.79           C  
ATOM   1443  O   ASN H 191       4.759   8.559  33.158  1.00 36.82           O  
ATOM   1444  N   GLN H 192       4.286   9.382  31.101  1.00 35.81           N  
ATOM   1445  CA  GLN H 192       5.648   9.393  30.642  1.00 38.07           C  
ATOM   1446  CB  GLN H 192       5.937   8.270  29.633  1.00 38.46           C  
ATOM   1447  CG  GLN H 192       5.738   6.862  30.188  1.00 43.27           C  
ATOM   1448  CD  GLN H 192       5.765   5.890  29.015  1.00 46.88           C  
ATOM   1449  OE1 GLN H 192       5.589   6.281  27.863  1.00 49.05           O  
ATOM   1450  NE2 GLN H 192       5.981   4.583  29.318  1.00 50.51           N  
ATOM   1451  C   GLN H 192       5.877  10.668  29.882  1.00 37.30           C  
ATOM   1452  O   GLN H 192       4.938  11.404  29.588  1.00 36.94           O  
ATOM   1453  N   PHE H 193       7.161  10.985  29.595  1.00 34.67           N  
ATOM   1454  CA  PHE H 193       7.488  12.079  28.720  1.00 33.86           C  
ATOM   1455  CB  PHE H 193       7.847  13.416  29.411  1.00 31.73           C  
ATOM   1456  CG  PHE H 193       9.055  13.296  30.272  1.00 32.80           C  
ATOM   1457  CD1 PHE H 193       8.981  12.680  31.498  1.00 31.64           C  
ATOM   1458  CD2 PHE H 193      10.256  13.834  29.871  1.00 32.93           C  
ATOM   1459  CE1 PHE H 193      10.092  12.578  32.302  1.00 31.62           C  
ATOM   1460  CE2 PHE H 193      11.370  13.735  30.671  1.00 29.00           C  
ATOM   1461  CZ  PHE H 193      11.291  13.105  31.889  1.00 32.02           C  
ATOM   1462  C   PHE H 193       8.605  11.607  27.840  1.00 35.00           C  
ATOM   1463  O   PHE H 193       9.415  10.774  28.244  1.00 33.56           O  
ATOM   1464  N   SER H 194       8.680  12.132  26.600  1.00 35.39           N  
ATOM   1465  CA  SER H 194       9.601  11.586  25.643  1.00 32.92           C  
ATOM   1466  CB  SER H 194       8.856  10.981  24.438  1.00 36.53           C  
ATOM   1467  OG  SER H 194       9.761  10.443  23.489  1.00 39.23           O  
ATOM   1468  C   SER H 194      10.533  12.645  25.135  1.00 34.14           C  
ATOM   1469  O   SER H 194      10.365  13.834  25.404  1.00 36.60           O  
ATOM   1470  N   LEU H 195      11.592  12.194  24.425  1.00 36.06           N  
ATOM   1471  CA  LEU H 195      12.570  13.054  23.824  1.00 33.40           C  
ATOM   1472  CB  LEU H 195      13.965  12.921  24.455  1.00 33.15           C  
ATOM   1473  CG  LEU H 195      15.044  13.774  23.765  1.00 34.45           C  
ATOM   1474  CD1 LEU H 195      14.747  15.278  23.898  1.00 32.84           C  
ATOM   1475  CD2 LEU H 195      16.449  13.386  24.256  1.00 34.00           C  
ATOM   1476  C   LEU H 195      12.723  12.646  22.392  1.00 36.50           C  
ATOM   1477  O   LEU H 195      12.867  11.462  22.091  1.00 38.03           O  
ATOM   1478  N   GLN H 196      12.674  13.627  21.467  1.00 36.07           N  
ATOM   1479  CA  GLN H 196      12.879  13.353  20.070  1.00 37.59           C  
ATOM   1480  CB  GLN H 196      11.660  13.640  19.178  1.00 39.30           C  
ATOM   1481  CG  GLN H 196      10.543  12.601  19.235  1.00 44.40           C  
ATOM   1482  CD  GLN H 196      10.689  11.697  18.021  1.00 52.51           C  
ATOM   1483  OE1 GLN H 196      10.692  10.473  18.136  1.00 51.97           O  
ATOM   1484  NE2 GLN H 196      10.804  12.321  16.816  1.00 54.26           N  
ATOM   1485  C   GLN H 196      13.936  14.288  19.586  1.00 38.24           C  
ATOM   1486  O   GLN H 196      13.819  15.505  19.719  1.00 39.90           O  
ATOM   1487  N   LEU H 197      15.004  13.731  18.996  1.00 38.71           N  
ATOM   1488  CA  LEU H 197      16.069  14.542  18.494  1.00 36.60           C  
ATOM   1489  CB  LEU H 197      17.369  14.234  19.257  1.00 33.89           C  
ATOM   1490  CG  LEU H 197      18.579  15.119  18.936  1.00 37.16           C  
ATOM   1491  CD1 LEU H 197      18.305  16.592  19.266  1.00 36.45           C  
ATOM   1492  CD2 LEU H 197      19.823  14.597  19.670  1.00 39.87           C  
ATOM   1493  C   LEU H 197      16.228  14.153  17.059  1.00 40.16           C  
ATOM   1494  O   LEU H 197      16.612  13.024  16.761  1.00 40.89           O  
ATOM   1495  N   ASN H 198      15.921  15.065  16.117  1.00 40.60           N  
ATOM   1496  CA  ASN H 198      16.032  14.665  14.742  1.00 39.59           C  
ATOM   1497  CB  ASN H 198      14.872  15.121  13.838  1.00 42.18           C  
ATOM   1498  CG  ASN H 198      14.629  16.597  14.047  1.00 40.48           C  
ATOM   1499  OD1 ASN H 198      13.825  16.972  14.898  1.00 42.51           O  
ATOM   1500  ND2 ASN H 198      15.329  17.458  13.261  1.00 41.12           N  
ATOM   1501  C   ASN H 198      17.355  15.036  14.147  1.00 41.85           C  
ATOM   1502  O   ASN H 198      18.132  15.801  14.716  1.00 40.15           O  
ATOM   1503  N   SER H 199      17.641  14.442  12.969  1.00 41.95           N  
ATOM   1504  CA  SER H 199      18.846  14.655  12.215  1.00 42.29           C  
ATOM   1505  CB  SER H 199      18.910  16.029  11.519  1.00 43.01           C  
ATOM   1506  OG  SER H 199      18.936  17.076  12.476  1.00 45.99           O  
ATOM   1507  C   SER H 199      20.045  14.494  13.096  1.00 39.99           C  
ATOM   1508  O   SER H 199      20.900  15.372  13.166  1.00 42.51           O  
ATOM   1509  N   VAL H 200      20.147  13.337  13.773  1.00 38.70           N  
ATOM   1510  CA  VAL H 200      21.236  13.079  14.670  1.00 40.82           C  
ATOM   1511  CB  VAL H 200      21.071  11.834  15.493  1.00 39.94           C  
ATOM   1512  CG1 VAL H 200      19.871  12.018  16.437  1.00 40.76           C  
ATOM   1513  CG2 VAL H 200      20.936  10.632  14.543  1.00 38.82           C  
ATOM   1514  C   VAL H 200      22.525  12.955  13.925  1.00 42.28           C  
ATOM   1515  O   VAL H 200      22.567  12.576  12.753  1.00 41.29           O  
ATOM   1516  N   THR H 201      23.618  13.318  14.631  1.00 42.44           N  
ATOM   1517  CA  THR H 201      24.956  13.281  14.125  1.00 41.57           C  
ATOM   1518  CB  THR H 201      25.470  14.673  13.906  1.00 40.83           C  
ATOM   1519  OG1 THR H 201      26.794  14.661  13.405  1.00 48.91           O  
ATOM   1520  CG2 THR H 201      25.376  15.446  15.228  1.00 43.18           C  
ATOM   1521  C   THR H 201      25.785  12.585  15.169  1.00 44.17           C  
ATOM   1522  O   THR H 201      25.299  12.342  16.271  1.00 45.56           O  
ATOM   1523  N   PRO H 202      27.011  12.236  14.872  1.00 44.74           N  
ATOM   1524  CA  PRO H 202      27.815  11.525  15.831  1.00 41.64           C  
ATOM   1525  CD  PRO H 202      27.352  11.852  13.512  1.00 38.29           C  
ATOM   1526  CB  PRO H 202      29.049  11.058  15.070  1.00 41.46           C  
ATOM   1527  CG  PRO H 202      28.513  10.850  13.641  1.00 38.07           C  
ATOM   1528  C   PRO H 202      28.086  12.312  17.072  1.00 42.95           C  
ATOM   1529  O   PRO H 202      28.449  11.715  18.083  1.00 42.57           O  
ATOM   1530  N   GLU H 203      27.932  13.642  17.014  1.00 41.64           N  
ATOM   1531  CA  GLU H 203      28.141  14.515  18.131  1.00 45.44           C  
ATOM   1532  CB  GLU H 203      27.956  15.982  17.739  1.00 47.67           C  
ATOM   1533  CG  GLU H 203      28.950  16.443  16.679  1.00 50.00           C  
ATOM   1534  CD  GLU H 203      28.322  17.645  16.001  1.00 67.43           C  
ATOM   1535  OE1 GLU H 203      27.904  18.580  16.734  1.00 67.09           O  
ATOM   1536  OE2 GLU H 203      28.236  17.638  14.744  1.00 73.98           O1-
ATOM   1537  C   GLU H 203      27.105  14.203  19.163  1.00 43.53           C  
ATOM   1538  O   GLU H 203      27.325  14.390  20.358  1.00 44.34           O  
ATOM   1539  N   ASP H 204      25.929  13.755  18.695  1.00 41.43           N  
ATOM   1540  CA  ASP H 204      24.766  13.437  19.475  1.00 38.80           C  
ATOM   1541  CB  ASP H 204      23.506  13.264  18.616  1.00 37.69           C  
ATOM   1542  CG  ASP H 204      23.143  14.650  18.091  1.00 40.12           C  
ATOM   1543  OD1 ASP H 204      23.499  15.652  18.768  1.00 40.46           O  
ATOM   1544  OD2 ASP H 204      22.511  14.724  17.005  1.00 41.02           O1-
ATOM   1545  C   ASP H 204      24.983  12.205  20.308  1.00 37.22           C  
ATOM   1546  O   ASP H 204      24.156  11.896  21.161  1.00 36.36           O  
ATOM   1547  N   THR H 205      26.039  11.409  20.047  1.00 37.16           N  
ATOM   1548  CA  THR H 205      26.216  10.231  20.852  1.00 33.73           C  
ATOM   1549  CB  THR H 205      27.294   9.314  20.343  1.00 34.14           C  
ATOM   1550  OG1 THR H 205      27.143   8.033  20.927  1.00 37.13           O  
ATOM   1551  CG2 THR H 205      28.680   9.875  20.694  1.00 30.76           C  
ATOM   1552  C   THR H 205      26.524  10.633  22.268  1.00 31.77           C  
ATOM   1553  O   THR H 205      27.399  11.461  22.521  1.00 34.19           O  
ATOM   1554  N   ALA H 206      25.782  10.060  23.243  1.00 30.50           N  
ATOM   1555  CA  ALA H 206      26.013  10.409  24.619  1.00 31.94           C  
ATOM   1556  CB  ALA H 206      25.748  11.893  24.923  1.00 32.97           C  
ATOM   1557  C   ALA H 206      25.069   9.620  25.470  1.00 31.50           C  
ATOM   1558  O   ALA H 206      24.262   8.840  24.968  1.00 30.47           O  
ATOM   1559  N   VAL H 207      25.181   9.776  26.806  1.00 31.17           N  
ATOM   1560  CA  VAL H 207      24.256   9.133  27.692  1.00 29.97           C  
ATOM   1561  CB  VAL H 207      24.846   8.768  29.024  1.00 31.03           C  
ATOM   1562  CG1 VAL H 207      23.742   8.155  29.902  1.00 31.91           C  
ATOM   1563  CG2 VAL H 207      26.042   7.829  28.790  1.00 32.52           C  
ATOM   1564  C   VAL H 207      23.168  10.138  27.929  1.00 30.18           C  
ATOM   1565  O   VAL H 207      23.443  11.306  28.201  1.00 31.18           O  
ATOM   1566  N   TYR H 208      21.893   9.713  27.832  1.00 28.85           N  
ATOM   1567  CA  TYR H 208      20.804  10.640  27.981  1.00 32.07           C  
ATOM   1568  CB  TYR H 208      19.767  10.553  26.843  1.00 27.62           C  
ATOM   1569  CG  TYR H 208      20.349  11.123  25.591  1.00 32.42           C  
ATOM   1570  CD1 TYR H 208      21.251  10.418  24.826  1.00 30.02           C  
ATOM   1571  CD2 TYR H 208      19.966  12.377  25.172  1.00 31.29           C  
ATOM   1572  CE1 TYR H 208      21.770  10.965  23.673  1.00 29.69           C  
ATOM   1573  CE2 TYR H 208      20.479  12.928  24.022  1.00 31.01           C  
ATOM   1574  CZ  TYR H 208      21.385  12.221  23.270  1.00 32.28           C  
ATOM   1575  OH  TYR H 208      21.915  12.786  22.090  1.00 33.19           O  
ATOM   1576  C   TYR H 208      20.088  10.332  29.258  1.00 31.47           C  
ATOM   1577  O   TYR H 208      19.723   9.187  29.515  1.00 31.19           O  
ATOM   1578  N   TYR H 209      19.861  11.369  30.094  1.00 31.10           N  
ATOM   1579  CA  TYR H 209      19.212  11.176  31.363  1.00 30.19           C  
ATOM   1580  CB  TYR H 209      20.003  11.726  32.562  1.00 30.70           C  
ATOM   1581  CG  TYR H 209      21.324  11.055  32.721  1.00 31.91           C  
ATOM   1582  CD1 TYR H 209      21.431   9.839  33.357  1.00 31.64           C  
ATOM   1583  CD2 TYR H 209      22.464  11.665  32.252  1.00 32.78           C  
ATOM   1584  CE1 TYR H 209      22.658   9.236  33.513  1.00 32.41           C  
ATOM   1585  CE2 TYR H 209      23.692  11.069  32.406  1.00 35.24           C  
ATOM   1586  CZ  TYR H 209      23.789   9.853  33.038  1.00 35.89           C  
ATOM   1587  OH  TYR H 209      25.050   9.241  33.198  1.00 36.38           O  
ATOM   1588  C   TYR H 209      17.947  11.988  31.389  1.00 31.88           C  
ATOM   1589  O   TYR H 209      17.889  13.094  30.853  1.00 32.00           O  
ATOM   1590  N   CYS H 210      16.879  11.437  32.004  1.00 32.35           N  
ATOM   1591  CA  CYS H 210      15.687  12.208  32.236  1.00 32.15           C  
ATOM   1592  CB  CYS H 210      14.359  11.485  31.896  1.00 33.64           C  
ATOM   1593  SG  CYS H 210      14.118   9.880  32.720  1.00 38.90           S  
ATOM   1594  C   CYS H 210      15.720  12.551  33.696  1.00 34.99           C  
ATOM   1595  O   CYS H 210      16.282  11.800  34.492  1.00 34.69           O  
ATOM   1596  N   ALA H 211      15.156  13.714  34.092  1.00 35.44           N  
ATOM   1597  CA  ALA H 211      15.256  14.098  35.477  1.00 33.56           C  
ATOM   1598  CB  ALA H 211      16.527  14.913  35.770  1.00 34.25           C  
ATOM   1599  C   ALA H 211      14.083  14.950  35.854  1.00 34.58           C  
ATOM   1600  O   ALA H 211      13.379  15.475  34.991  1.00 33.09           O  
ATOM   1601  N   ARG H 212      13.813  15.087  37.175  1.00 32.53           N  
ATOM   1602  CA  ARG H 212      12.731  15.966  37.505  1.00 35.19           C  
ATOM   1603  CB  ARG H 212      11.579  15.384  38.334  1.00 33.99           C  
ATOM   1604  CG  ARG H 212      11.944  15.064  39.768  1.00 36.29           C  
ATOM   1605  CD  ARG H 212      10.740  14.627  40.589  1.00 34.75           C  
ATOM   1606  NE  ARG H 212      11.077  14.922  42.003  1.00 40.88           N  
ATOM   1607  CZ  ARG H 212      10.495  14.192  42.991  1.00 41.77           C  
ATOM   1608  NH1 ARG H 212       9.762  13.091  42.667  1.00 42.19           N1+
ATOM   1609  NH2 ARG H 212      10.631  14.563  44.296  1.00 37.44           N  
ATOM   1610  C   ARG H 212      13.273  17.128  38.263  1.00 33.56           C  
ATOM   1611  O   ARG H 212      13.995  17.000  39.251  1.00 33.20           O  
ATOM   1612  N   ASP H 213      12.914  18.311  37.757  1.00 34.71           N  
ATOM   1613  CA  ASP H 213      13.242  19.594  38.253  1.00 37.21           C  
ATOM   1614  CB  ASP H 213      12.891  20.560  37.113  1.00 36.82           C  
ATOM   1615  CG  ASP H 213      12.896  21.942  37.641  1.00 37.00           C  
ATOM   1616  OD1 ASP H 213      12.020  22.186  38.513  1.00  0.00           O  
ATOM   1617  OD2 ASP H 213      13.770  22.753  37.229  1.00  0.00           O1-
ATOM   1618  C   ASP H 213      12.362  19.736  39.450  1.00 36.69           C  
ATOM   1619  O   ASP H 213      11.162  19.487  39.378  1.00 36.71           O  
ATOM   1620  N   GLY H 214      12.813  20.182  40.643  1.00 30.99           N  
ATOM   1621  CA  GLY H 214      11.773  20.153  41.651  1.00 30.92           C  
ATOM   1622  C   GLY H 214      12.080  21.022  42.831  1.00 30.74           C  
ATOM   1623  O   GLY H 214      13.121  21.669  42.907  1.00 30.84           O  
ATOM   1624  N   GLU H 215      11.138  21.057  43.800  1.00 31.05           N  
ATOM   1625  CA  GLU H 215      11.314  21.859  44.980  1.00 31.01           C  
ATOM   1626  CB  GLU H 215      10.607  23.218  44.904  1.00 29.10           C  
ATOM   1627  CG  GLU H 215      11.331  24.182  43.970  1.00 32.17           C  
ATOM   1628  CD  GLU H 215      10.409  25.351  43.656  1.00  0.00           C  
ATOM   1629  OE1 GLU H 215      10.402  26.330  44.452  1.00  0.00           O  
ATOM   1630  OE2 GLU H 215       9.701  25.284  42.618  1.00  0.00           O1-
ATOM   1631  C   GLU H 215      10.763  21.127  46.157  1.00 32.95           C  
ATOM   1632  O   GLU H 215      10.205  20.039  46.033  1.00 35.10           O  
ATOM   1633  N   ILE H 216      10.944  21.727  47.346  1.00 32.45           N  
ATOM   1634  CA  ILE H 216      10.461  21.172  48.573  1.00 33.02           C  
ATOM   1635  CB  ILE H 216      10.914  21.925  49.790  1.00 33.20           C  
ATOM   1636  CG1 ILE H 216      10.562  21.154  51.076  1.00  0.00           C  
ATOM   1637  CG2 ILE H 216      10.310  23.334  49.719  1.00 10.46           C  
ATOM   1638  CD1 ILE H 216      11.372  19.873  51.277  1.00 33.06           C  
ATOM   1639  C   ILE H 216       8.969  21.221  48.495  1.00 33.40           C  
ATOM   1640  O   ILE H 216       8.413  22.013  47.739  1.00 33.57           O  
ATOM   1641  N   SER H 217       8.284  20.321  49.231  1.00 34.36           N  
ATOM   1642  CA  SER H 217       6.849  20.246  49.209  1.00 35.16           C  
ATOM   1643  CB  SER H 217       6.305  19.171  50.158  1.00 31.89           C  
ATOM   1644  OG  SER H 217       4.889  19.151  50.089  1.00 22.04           O  
ATOM   1645  C   SER H 217       6.294  21.558  49.666  1.00 35.85           C  
ATOM   1646  O   SER H 217       5.264  22.016  49.171  1.00 37.43           O  
ATOM   1647  N   TYR H 218       6.989  22.197  50.622  1.00 37.94           N  
ATOM   1648  CA  TYR H 218       6.630  23.480  51.159  1.00 38.63           C  
ATOM   1649  CB  TYR H 218       7.625  23.953  52.235  1.00 44.45           C  
ATOM   1650  CG  TYR H 218       7.084  25.167  52.905  1.00 84.68           C  
ATOM   1651  CD1 TYR H 218       7.291  26.422  52.380  1.00  0.00           C  
ATOM   1652  CD2 TYR H 218       6.357  25.033  54.066  1.00  0.00           C  
ATOM   1653  CE1 TYR H 218       6.784  27.533  53.013  1.00  0.00           C  
ATOM   1654  CE2 TYR H 218       5.849  26.139  54.702  1.00  0.00           C  
ATOM   1655  CZ  TYR H 218       6.062  27.390  54.175  1.00 98.49           C  
ATOM   1656  OH  TYR H 218       5.540  28.525  54.829  1.00  0.00           O  
ATOM   1657  C   TYR H 218       6.733  24.431  50.005  1.00 38.39           C  
ATOM   1658  O   TYR H 218       5.981  25.401  49.905  1.00 39.33           O  
ATOM   1659  N   ASP H 219       7.674  24.130  49.089  1.00 43.72           N  
ATOM   1660  CA  ASP H 219       8.025  24.930  47.948  1.00 43.79           C  
ATOM   1661  CB  ASP H 219       6.825  25.464  47.156  1.00 61.72           C  
ATOM   1662  CG  ASP H 219       6.228  24.331  46.328  1.00 68.88           C  
ATOM   1663  OD1 ASP H 219       6.966  23.355  46.033  1.00  0.00           O  
ATOM   1664  OD2 ASP H 219       5.023  24.433  45.976  1.00  0.00           O1-
ATOM   1665  C   ASP H 219       8.795  26.095  48.436  1.00 45.43           C  
ATOM   1666  O   ASP H 219       8.946  27.093  47.732  1.00 43.62           O  
ATOM   1667  N   TYR H 220       9.330  25.979  49.659  1.00 43.31           N  
ATOM   1668  CA  TYR H 220      10.130  27.024  50.207  1.00 42.84           C  
ATOM   1669  CB  TYR H 220      10.521  26.775  51.673  1.00 43.43           C  
ATOM   1670  CG  TYR H 220      11.151  28.024  52.180  1.00 42.62           C  
ATOM   1671  CD1 TYR H 220      10.383  29.047  52.687  1.00  0.00           C  
ATOM   1672  CD2 TYR H 220      12.513  28.175  52.144  1.00  0.00           C  
ATOM   1673  CE1 TYR H 220      10.972  30.198  53.155  1.00  0.00           C  
ATOM   1674  CE2 TYR H 220      13.111  29.320  52.610  1.00  0.00           C  
ATOM   1675  CZ  TYR H 220      12.339  30.333  53.117  1.00 81.00           C  
ATOM   1676  OH  TYR H 220      12.949  31.511  53.597  1.00  0.00           O  
ATOM   1677  C   TYR H 220      11.386  27.098  49.392  1.00 41.78           C  
ATOM   1678  O   TYR H 220      11.845  28.182  49.037  1.00 42.81           O  
ATOM   1679  N   TYR H 221      11.956  25.926  49.035  1.00 41.36           N  
ATOM   1680  CA  TYR H 221      13.223  25.940  48.355  1.00 39.67           C  
ATOM   1681  CB  TYR H 221      14.326  25.161  49.074  1.00 38.01           C  
ATOM   1682  CG  TYR H 221      14.528  25.707  50.442  1.00 37.01           C  
ATOM   1683  CD1 TYR H 221      15.257  26.855  50.640  1.00 39.59           C  
ATOM   1684  CD2 TYR H 221      13.964  25.074  51.527  1.00 37.50           C  
ATOM   1685  CE1 TYR H 221      15.448  27.344  51.911  1.00 33.49           C  
ATOM   1686  CE2 TYR H 221      14.152  25.558  52.800  1.00 32.19           C  
ATOM   1687  CZ  TYR H 221      14.900  26.694  52.993  1.00 35.71           C  
ATOM   1688  OH  TYR H 221      15.098  27.197  54.296  1.00 38.08           O  
ATOM   1689  C   TYR H 221      13.119  25.262  47.027  1.00 38.87           C  
ATOM   1690  O   TYR H 221      12.220  24.461  46.775  1.00 38.59           O  
ATOM   1691  N   TYR H 222      14.078  25.599  46.138  1.00 35.86           N  
ATOM   1692  CA  TYR H 222      14.163  25.037  44.818  1.00 35.86           C  
ATOM   1693  CB  TYR H 222      14.267  26.132  43.733  1.00 29.90           C  
ATOM   1694  CG  TYR H 222      14.592  25.575  42.394  1.00 29.43           C  
ATOM   1695  CD1 TYR H 222      13.603  24.982  41.648  1.00 26.53           C  
ATOM   1696  CD2 TYR H 222      15.866  25.678  41.878  1.00 27.76           C  
ATOM   1697  CE1 TYR H 222      13.886  24.471  40.405  1.00 12.93           C  
ATOM   1698  CE2 TYR H 222      16.153  25.169  40.638  1.00 26.68           C  
ATOM   1699  CZ  TYR H 222      15.164  24.567  39.905  1.00 12.06           C  
ATOM   1700  OH  TYR H 222      15.488  24.054  38.634  1.00 12.16           O  
ATOM   1701  C   TYR H 222      15.388  24.165  44.756  1.00 35.44           C  
ATOM   1702  O   TYR H 222      16.523  24.642  44.788  1.00 37.48           O  
ATOM   1703  N   TYR H 223      15.142  22.841  44.691  1.00 33.83           N  
ATOM   1704  CA  TYR H 223      16.096  21.761  44.668  1.00 32.53           C  
ATOM   1705  CB  TYR H 223      15.411  20.416  44.932  1.00 33.16           C  
ATOM   1706  CG  TYR H 223      15.014  20.471  46.363  1.00 34.14           C  
ATOM   1707  CD1 TYR H 223      13.969  21.258  46.787  1.00 34.74           C  
ATOM   1708  CD2 TYR H 223      15.696  19.723  47.288  1.00 34.86           C  
ATOM   1709  CE1 TYR H 223      13.622  21.295  48.117  1.00 35.33           C  
ATOM   1710  CE2 TYR H 223      15.352  19.756  48.619  1.00 36.17           C  
ATOM   1711  CZ  TYR H 223      14.312  20.548  49.038  1.00 36.41           C  
ATOM   1712  OH  TYR H 223      13.950  20.591  50.403  1.00 37.43           O  
ATOM   1713  C   TYR H 223      16.870  21.641  43.380  1.00 30.94           C  
ATOM   1714  O   TYR H 223      18.070  21.377  43.398  1.00 31.37           O  
ATOM   1715  N   GLY H 224      16.237  21.823  42.208  1.00 28.10           N  
ATOM   1716  CA  GLY H 224      16.991  21.548  41.009  1.00 27.79           C  
ATOM   1717  C   GLY H 224      16.655  20.138  40.607  1.00 27.26           C  
ATOM   1718  O   GLY H 224      15.571  19.652  40.918  1.00 27.73           O  
ATOM   1719  N   MET H 225      17.547  19.434  39.877  1.00 27.00           N  
ATOM   1720  CA  MET H 225      17.162  18.105  39.474  1.00 27.14           C  
ATOM   1721  CB  MET H 225      17.683  17.718  38.082  1.00 36.49           C  
ATOM   1722  CG  MET H 225      16.928  18.472  36.985  1.00 37.10           C  
ATOM   1723  SD  MET H 225      17.562  18.231  35.303  1.00 47.49           S  
ATOM   1724  CE  MET H 225      18.756  19.593  35.419  1.00 48.05           C  
ATOM   1725  C   MET H 225      17.633  17.108  40.486  1.00 26.52           C  
ATOM   1726  O   MET H 225      18.760  16.613  40.443  1.00 28.14           O  
ATOM   1727  N   ASP H 226      16.742  16.830  41.457  1.00 29.67           N  
ATOM   1728  CA  ASP H 226      16.966  15.898  42.519  1.00 30.69           C  
ATOM   1729  CB  ASP H 226      16.024  16.100  43.725  1.00 30.12           C  
ATOM   1730  CG  ASP H 226      14.576  15.884  43.303  1.00 32.87           C  
ATOM   1731  OD1 ASP H 226      14.204  16.316  42.181  1.00 33.73           O  
ATOM   1732  OD2 ASP H 226      13.820  15.278  44.109  1.00 34.04           O1-
ATOM   1733  C   ASP H 226      16.850  14.491  42.054  1.00 30.31           C  
ATOM   1734  O   ASP H 226      17.622  13.639  42.500  1.00 30.90           O  
ATOM   1735  N   VAL H 227      15.888  14.184  41.153  1.00 34.60           N  
ATOM   1736  CA  VAL H 227      15.829  12.783  40.827  1.00 35.95           C  
ATOM   1737  CB  VAL H 227      14.470  12.194  41.091  1.00 38.39           C  
ATOM   1738  CG1 VAL H 227      13.539  12.554  39.922  1.00 37.55           C  
ATOM   1739  CG2 VAL H 227      14.605  10.695  41.387  1.00 36.49           C  
ATOM   1740  C   VAL H 227      16.165  12.558  39.380  1.00 36.87           C  
ATOM   1741  O   VAL H 227      15.775  13.331  38.506  1.00 36.38           O  
ATOM   1742  N   TRP H 228      16.882  11.451  39.090  1.00 34.25           N  
ATOM   1743  CA  TRP H 228      17.334  11.189  37.749  1.00 32.87           C  
ATOM   1744  CB  TRP H 228      18.866  11.175  37.622  1.00 31.20           C  
ATOM   1745  CG  TRP H 228      19.592  12.471  37.888  1.00 32.17           C  
ATOM   1746  CD2 TRP H 228      20.364  13.169  36.898  1.00 30.95           C  
ATOM   1747  CD1 TRP H 228      19.767  13.145  39.060  1.00 32.19           C  
ATOM   1748  NE1 TRP H 228      20.619  14.207  38.869  1.00 31.87           N  
ATOM   1749  CE2 TRP H 228      20.993  14.232  37.543  1.00 31.57           C  
ATOM   1750  CE3 TRP H 228      20.557  12.923  35.572  1.00 30.65           C  
ATOM   1751  CZ2 TRP H 228      21.841  15.064  36.864  1.00 29.83           C  
ATOM   1752  CZ3 TRP H 228      21.377  13.789  34.883  1.00 32.25           C  
ATOM   1753  CH2 TRP H 228      22.009  14.839  35.517  1.00 31.20           C  
ATOM   1754  C   TRP H 228      16.929   9.806  37.335  1.00 34.39           C  
ATOM   1755  O   TRP H 228      16.560   8.960  38.148  1.00 32.83           O  
ATOM   1756  N   GLY H 229      16.975   9.559  36.010  1.00 35.62           N  
ATOM   1757  CA  GLY H 229      16.717   8.255  35.474  1.00 35.71           C  
ATOM   1758  C   GLY H 229      18.028   7.528  35.448  1.00 36.50           C  
ATOM   1759  O   GLY H 229      19.063   8.094  35.790  1.00 32.99           O  
ATOM   1760  N   ARG H 230      18.002   6.253  35.011  1.00 38.10           N  
ATOM   1761  CA  ARG H 230      19.146   5.380  34.948  1.00 38.50           C  
ATOM   1762  CB  ARG H 230      18.797   3.981  34.406  1.00 41.98           C  
ATOM   1763  CG  ARG H 230      17.862   3.160  35.291  1.00 44.60           C  
ATOM   1764  CD  ARG H 230      18.602   2.330  36.337  1.00 51.49           C  
ATOM   1765  NE  ARG H 230      19.360   3.297  37.174  1.00  0.00           N  
ATOM   1766  CZ  ARG H 230      18.707   3.978  38.159  1.00  0.00           C  
ATOM   1767  NH1 ARG H 230      17.379   3.750  38.375  1.00  0.00           N1+
ATOM   1768  NH2 ARG H 230      19.378   4.897  38.913  1.00  0.00           N  
ATOM   1769  C   ARG H 230      20.137   5.927  33.971  1.00 38.68           C  
ATOM   1770  O   ARG H 230      21.347   5.824  34.171  1.00 36.84           O  
ATOM   1771  N   GLY H 231      19.641   6.488  32.856  1.00 35.56           N  
ATOM   1772  CA  GLY H 231      20.505   6.991  31.829  1.00 35.77           C  
ATOM   1773  C   GLY H 231      20.574   5.937  30.773  1.00 37.15           C  
ATOM   1774  O   GLY H 231      20.668   4.750  31.076  1.00 38.99           O  
ATOM   1775  N   THR H 232      20.519   6.354  29.493  1.00 35.27           N  
ATOM   1776  CA  THR H 232      20.606   5.414  28.412  1.00 38.12           C  
ATOM   1777  CB  THR H 232      19.351   5.318  27.593  1.00 38.61           C  
ATOM   1778  OG1 THR H 232      19.002   6.598  27.089  1.00 46.82           O  
ATOM   1779  CG2 THR H 232      18.216   4.752  28.456  1.00 39.80           C  
ATOM   1780  C   THR H 232      21.683   5.873  27.483  1.00 38.24           C  
ATOM   1781  O   THR H 232      21.709   7.028  27.062  1.00 34.44           O  
ATOM   1782  N   LEU H 233      22.610   4.959  27.139  1.00 37.93           N  
ATOM   1783  CA  LEU H 233      23.686   5.281  26.245  1.00 38.80           C  
ATOM   1784  CB  LEU H 233      24.861   4.289  26.410  1.00 36.40           C  
ATOM   1785  CG  LEU H 233      26.097   4.509  25.515  1.00 33.77           C  
ATOM   1786  CD1 LEU H 233      25.803   4.203  24.041  1.00 39.01           C  
ATOM   1787  CD2 LEU H 233      26.712   5.900  25.732  1.00 39.51           C  
ATOM   1788  C   LEU H 233      23.148   5.194  24.849  1.00 35.57           C  
ATOM   1789  O   LEU H 233      22.530   4.199  24.475  1.00 37.61           O  
ATOM   1790  N   VAL H 234      23.366   6.249  24.037  1.00 34.98           N  
ATOM   1791  CA  VAL H 234      22.898   6.226  22.679  1.00 36.04           C  
ATOM   1792  CB  VAL H 234      21.877   7.289  22.384  1.00 35.30           C  
ATOM   1793  CG1 VAL H 234      21.564   7.270  20.879  1.00 36.13           C  
ATOM   1794  CG2 VAL H 234      20.648   7.048  23.275  1.00 35.79           C  
ATOM   1795  C   VAL H 234      24.071   6.488  21.786  1.00 41.01           C  
ATOM   1796  O   VAL H 234      24.767   7.492  21.934  1.00 36.98           O  
ATOM   1797  N   THR H 235      24.314   5.588  20.811  1.00 37.67           N  
ATOM   1798  CA  THR H 235      25.432   5.795  19.936  1.00 39.92           C  
ATOM   1799  CB  THR H 235      26.349   4.610  19.836  1.00 39.05           C  
ATOM   1800  OG1 THR H 235      26.842   4.251  21.117  1.00 40.15           O  
ATOM   1801  CG2 THR H 235      27.523   4.981  18.916  1.00 38.24           C  
ATOM   1802  C   THR H 235      24.895   6.042  18.565  1.00 38.46           C  
ATOM   1803  O   THR H 235      23.986   5.353  18.106  1.00 38.16           O  
ATOM   1804  N   VAL H 236      25.428   7.065  17.873  1.00 39.18           N  
ATOM   1805  CA  VAL H 236      24.975   7.300  16.536  1.00 43.34           C  
ATOM   1806  CB  VAL H 236      24.564   8.716  16.266  1.00 41.02           C  
ATOM   1807  CG1 VAL H 236      23.247   8.995  16.997  1.00 41.21           C  
ATOM   1808  CG2 VAL H 236      25.687   9.640  16.742  1.00 41.64           C  
ATOM   1809  C   VAL H 236      26.082   6.950  15.604  1.00 43.19           C  
ATOM   1810  O   VAL H 236      27.118   7.613  15.567  1.00 42.07           O  
ATOM   1811  N   SER H 237      25.869   5.876  14.822  1.00 44.28           N  
ATOM   1812  CA  SER H 237      26.849   5.440  13.876  1.00 47.00           C  
ATOM   1813  CB  SER H 237      27.887   4.475  14.475  1.00 45.95           C  
ATOM   1814  OG  SER H 237      28.818   4.080  13.480  1.00 46.79           O  
ATOM   1815  C   SER H 237      26.123   4.689  12.809  1.00 46.31           C  
ATOM   1816  O   SER H 237      25.006   4.220  13.018  1.00 46.94           O  
ATOM   1817  N   SER H 238      26.742   4.559  11.620  1.00 50.59           N  
ATOM   1818  CA  SER H 238      26.093   3.838  10.565  1.00 51.04           C  
ATOM   1819  CB  SER H 238      26.652   4.143   9.165  1.00 51.84           C  
ATOM   1820  OG  SER H 238      26.377   5.489   8.807  1.00 52.42           O  
ATOM   1821  C   SER H 238      26.305   2.354  10.821  1.00 52.27           C  
ATOM   1822  O   SER H 238      26.736   1.655   9.865  1.00 52.60           O  
ATOM   1823  OXT SER H 238      26.039   1.898  11.964  1.00  0.00           O1-
TER    1824      SER H 238 
CONECT  151  650
CONECT  650  151
CONECT  969 1593
CONECT 1593  969
END
