# Supplementary material for: Fully automated antibody structure prediction using BIOVIA tools: Validation study
Source: PLoS One. 2017 May 18;12(5):e0177923. doi: 10.1371/journal.pone.0177923 (PMC5436848; doi:10.1371/journal.pone.0177923)
Supplement: S3 Dataset — Predicted structures using the Top5 framework method, Chothia CDR definition with canonical filtering, using up to 5 CDR templates rather than the default 3, and generating 10 CDR models. (ZIP) [file pone.0177923.s005.zip › 4JG1_LH_FV_FinalModel.pdb]

REMARK   Accelrys Discovery Studio PDB file
REMARK   Created:  2015-11-30T22:11:43Z
SSBOND   1 CYS L   23    CYS L   88                                     
SSBOND   2 CYS H  129    CYS H  204                                     
ATOM      1  N   ASP L   1      26.063  32.867  26.218  1.00 29.71           N1+
ATOM      2  CA  ASP L   1      25.523  32.235  27.433  1.00 36.07           C  
ATOM      3  CB  ASP L   1      25.338  30.725  27.214  1.00 39.39           C  
ATOM      4  CG  ASP L   1      24.257  30.547  26.161  1.00 44.39           C  
ATOM      5  OD1 ASP L   1      23.672  31.580  25.738  1.00 57.83           O  
ATOM      6  OD2 ASP L   1      23.999  29.378  25.768  1.00 45.76           O1-
ATOM      7  C   ASP L   1      26.465  32.448  28.566  1.00 32.39           C  
ATOM      8  O   ASP L   1      27.352  33.296  28.500  1.00 30.98           O  
ATOM      9  N   ILE L   2      26.289  31.671  29.647  1.00 29.39           N  
ATOM     10  CA  ILE L   2      27.137  31.817  30.789  1.00 26.08           C  
ATOM     11  CB  ILE L   2      26.378  31.805  32.083  1.00 25.11           C  
ATOM     12  CG1 ILE L   2      25.519  33.072  32.199  1.00 25.90           C  
ATOM     13  CG2 ILE L   2      27.375  31.597  33.233  1.00 20.98           C  
ATOM     14  CD1 ILE L   2      24.508  33.024  33.341  1.00 25.99           C  
ATOM     15  C   ILE L   2      28.085  30.667  30.813  1.00 27.03           C  
ATOM     16  O   ILE L   2      27.680  29.506  30.779  1.00 26.70           O  
ATOM     17  N   VAL L   3      29.393  30.989  30.860  1.00 27.92           N  
ATOM     18  CA  VAL L   3      30.417  29.988  30.884  1.00 26.43           C  
ATOM     19  CB  VAL L   3      31.683  30.435  30.211  1.00 28.44           C  
ATOM     20  CG1 VAL L   3      32.734  29.323  30.356  1.00 20.65           C  
ATOM     21  CG2 VAL L   3      31.364  30.820  28.758  1.00 20.18           C  
ATOM     22  C   VAL L   3      30.764  29.721  32.312  1.00 22.33           C  
ATOM     23  O   VAL L   3      30.959  30.643  33.102  1.00 18.93           O  
ATOM     24  N   LEU L   4      30.845  28.428  32.682  1.00 21.64           N  
ATOM     25  CA  LEU L   4      31.200  28.065  34.024  1.00 19.99           C  
ATOM     26  CB  LEU L   4      30.279  26.997  34.644  1.00 16.32           C  
ATOM     27  CG  LEU L   4      28.814  27.433  34.823  1.00 15.44           C  
ATOM     28  CD1 LEU L   4      27.974  26.306  35.448  1.00 16.39           C  
ATOM     29  CD2 LEU L   4      28.707  28.757  35.598  1.00 11.43           C  
ATOM     30  C   LEU L   4      32.549  27.426  33.951  1.00 20.53           C  
ATOM     31  O   LEU L   4      32.733  26.441  33.240  1.00 18.41           O  
ATOM     32  N   THR L   5      33.529  27.962  34.701  1.00 21.74           N  
ATOM     33  CA  THR L   5      34.852  27.410  34.665  1.00 20.53           C  
ATOM     34  CB  THR L   5      35.897  28.451  34.388  1.00 23.16           C  
ATOM     35  OG1 THR L   5      35.640  29.074  33.138  1.00 23.64           O  
ATOM     36  CG2 THR L   5      37.282  27.785  34.368  1.00 22.59           C  
ATOM     37  C   THR L   5      35.138  26.829  36.012  1.00 19.07           C  
ATOM     38  O   THR L   5      35.049  27.522  37.023  1.00 19.83           O  
ATOM     39  N   GLN L   6      35.502  25.532  36.065  1.00 18.41           N  
ATOM     40  CA  GLN L   6      35.767  24.951  37.348  1.00 17.04           C  
ATOM     41  CB  GLN L   6      35.056  23.609  37.600  1.00 16.44           C  
ATOM     42  CG  GLN L   6      33.536  23.728  37.693  1.00 19.16           C  
ATOM     43  CD  GLN L   6      32.968  22.353  38.011  1.00 18.79           C  
ATOM     44  OE1 GLN L   6      32.171  21.805  37.253  1.00 17.82           O  
ATOM     45  NE2 GLN L   6      33.375  21.781  39.176  1.00 17.83           N  
ATOM     46  C   GLN L   6      37.236  24.713  37.474  1.00 19.68           C  
ATOM     47  O   GLN L   6      37.929  24.431  36.498  1.00 22.35           O  
ATOM     48  N   SER L   7      37.752  24.865  38.709  1.00 21.23           N  
ATOM     49  CA  SER L   7      39.137  24.605  38.974  1.00 25.61           C  
ATOM     50  CB  SER L   7      40.012  25.866  39.047  1.00 25.48           C  
ATOM     51  OG  SER L   7      40.138  26.458  37.761  1.00 41.16           O  
ATOM     52  C   SER L   7      39.203  23.968  40.321  1.00 26.34           C  
ATOM     53  O   SER L   7      38.380  24.263  41.188  1.00 20.51           O  
ATOM     54  N   PRO L   8      40.142  23.089  40.546  1.00 23.36           N  
ATOM     55  CA  PRO L   8      41.078  22.654  39.544  1.00 22.10           C  
ATOM     56  CD  PRO L   8      40.654  22.892  41.892  1.00 23.29           C  
ATOM     57  CB  PRO L   8      42.317  22.170  40.300  1.00 23.99           C  
ATOM     58  CG  PRO L   8      41.809  21.895  41.725  1.00 25.39           C  
ATOM     59  C   PRO L   8      40.432  21.569  38.744  1.00 20.32           C  
ATOM     60  O   PRO L   8      39.368  21.092  39.140  1.00 21.92           O  
ATOM     61  N   ALA L   9      41.042  21.180  37.610  1.00 20.46           N  
ATOM     62  CA  ALA L   9      40.500  20.138  36.789  1.00 21.40           C  
ATOM     63  CB  ALA L   9      41.323  19.914  35.507  1.00 25.16           C  
ATOM     64  C   ALA L   9      40.499  18.849  37.557  1.00 22.56           C  
ATOM     65  O   ALA L   9      39.510  18.120  37.546  1.00 20.45           O  
ATOM     66  N   THR L  10      41.610  18.529  38.251  1.00 21.02           N  
ATOM     67  CA  THR L  10      41.669  17.304  39.002  1.00 21.96           C  
ATOM     68  CB  THR L  10      42.556  16.253  38.394  1.00 24.97           C  
ATOM     69  OG1 THR L  10      43.876  16.754  38.248  1.00 27.15           O  
ATOM     70  CG2 THR L  10      41.984  15.821  37.032  1.00 23.89           C  
ATOM     71  C   THR L  10      42.216  17.613  40.358  1.00 20.50           C  
ATOM     72  O   THR L  10      43.009  18.537  40.530  1.00 21.33           O  
ATOM     73  N   LEU L  11      41.780  16.842  41.373  1.00 19.60           N  
ATOM     74  CA  LEU L  11      42.242  17.091  42.704  1.00 19.88           C  
ATOM     75  CB  LEU L  11      41.156  17.814  43.521  1.00 22.11           C  
ATOM     76  CG  LEU L  11      41.594  18.388  44.877  1.00 26.10           C  
ATOM     77  CD1 LEU L  11      42.665  19.476  44.702  1.00 23.39           C  
ATOM     78  CD2 LEU L  11      40.374  18.897  45.662  1.00 24.97           C  
ATOM     79  C   LEU L  11      42.533  15.750  43.316  1.00 19.95           C  
ATOM     80  O   LEU L  11      41.700  14.846  43.269  1.00 19.77           O  
ATOM     81  N   SER L  12      43.742  15.570  43.889  1.00 21.89           N  
ATOM     82  CA  SER L  12      44.067  14.306  44.490  1.00 19.87           C  
ATOM     83  CB  SER L  12      45.356  13.683  43.920  1.00 19.80           C  
ATOM     84  OG  SER L  12      45.627  12.437  44.544  1.00 25.37           O  
ATOM     85  C   SER L  12      44.308  14.565  45.945  1.00 21.42           C  
ATOM     86  O   SER L  12      45.206  15.324  46.306  1.00 22.52           O  
ATOM     87  N   LEU L  13      43.506  13.928  46.828  1.00 19.53           N  
ATOM     88  CA  LEU L  13      43.658  14.184  48.234  1.00 19.11           C  
ATOM     89  CB  LEU L  13      42.658  15.220  48.780  1.00 18.33           C  
ATOM     90  CG  LEU L  13      42.793  16.617  48.148  1.00 18.44           C  
ATOM     91  CD1 LEU L  13      41.768  17.595  48.740  1.00 20.27           C  
ATOM     92  CD2 LEU L  13      44.234  17.140  48.226  1.00 20.12           C  
ATOM     93  C   LEU L  13      43.409  12.915  48.994  1.00 18.48           C  
ATOM     94  O   LEU L  13      42.744  12.002  48.508  1.00 20.04           O  
ATOM     95  N   SER L  14      43.970  12.825  50.216  1.00 17.20           N  
ATOM     96  CA  SER L  14      43.760  11.660  51.028  1.00 16.85           C  
ATOM     97  CB  SER L  14      44.963  11.298  51.920  1.00 22.16           C  
ATOM     98  OG  SER L  14      45.358  12.410  52.707  1.00 25.47           O  
ATOM     99  C   SER L  14      42.537  11.870  51.868  1.00 16.98           C  
ATOM    100  O   SER L  14      42.020  12.977  51.991  1.00 20.02           O  
ATOM    101  N   PRO L  15      42.055  10.805  52.451  1.00 17.33           N  
ATOM    102  CA  PRO L  15      40.859  10.902  53.236  1.00 16.78           C  
ATOM    103  CD  PRO L  15      42.213   9.485  51.861  1.00 16.75           C  
ATOM    104  CB  PRO L  15      40.435   9.465  53.526  1.00 16.65           C  
ATOM    105  CG  PRO L  15      40.981   8.680  52.318  1.00 18.91           C  
ATOM    106  C   PRO L  15      41.074  11.732  54.456  1.00 20.79           C  
ATOM    107  O   PRO L  15      42.162  11.685  55.027  1.00 18.84           O  
ATOM    108  N   GLY L  16      40.053  12.509  54.862  1.00 18.67           N  
ATOM    109  CA  GLY L  16      40.170  13.302  56.050  1.00 14.41           C  
ATOM    110  C   GLY L  16      40.683  14.659  55.684  1.00 18.45           C  
ATOM    111  O   GLY L  16      40.705  15.560  56.521  1.00 20.88           O  
ATOM    112  N   GLU L  17      41.123  14.843  54.425  1.00 17.45           N  
ATOM    113  CA  GLU L  17      41.617  16.135  54.034  1.00 19.90           C  
ATOM    114  CB  GLU L  17      42.645  16.113  52.888  1.00 21.30           C  
ATOM    115  CG  GLU L  17      43.997  15.506  53.267  1.00 25.08           C  
ATOM    116  CD  GLU L  17      44.938  15.724  52.089  1.00 26.44           C  
ATOM    117  OE1 GLU L  17      45.252  16.910  51.802  1.00 35.20           O  
ATOM    118  OE2 GLU L  17      45.350  14.714  51.460  1.00 28.29           O1-
ATOM    119  C   GLU L  17      40.468  16.973  53.571  1.00 24.33           C  
ATOM    120  O   GLU L  17      39.383  16.468  53.285  1.00 21.46           O  
ATOM    121  N   ARG L  18      40.681  18.302  53.530  1.00 25.75           N  
ATOM    122  CA  ARG L  18      39.682  19.231  53.081  1.00 21.65           C  
ATOM    123  CB  ARG L  18      39.848  20.623  53.722  1.00 20.74           C  
ATOM    124  CG  ARG L  18      38.892  21.685  53.177  1.00 25.26           C  
ATOM    125  CD  ARG L  18      38.938  23.014  53.937  1.00 26.01           C  
ATOM    126  NE  ARG L  18      38.290  22.788  55.258  1.00 30.63           N  
ATOM    127  CZ  ARG L  18      37.862  23.844  56.007  1.00 33.55           C  
ATOM    128  NH1 ARG L  18      38.039  25.118  55.552  1.00 32.99           N1+
ATOM    129  NH2 ARG L  18      37.256  23.628  57.212  1.00 33.28           N  
ATOM    130  C   ARG L  18      39.828  19.401  51.597  1.00 21.99           C  
ATOM    131  O   ARG L  18      40.940  19.496  51.081  1.00 19.74           O  
ATOM    132  N   ALA L  19      38.696  19.436  50.864  1.00 19.16           N  
ATOM    133  CA  ALA L  19      38.771  19.646  49.447  1.00 18.34           C  
ATOM    134  CB  ALA L  19      38.140  18.515  48.620  1.00 18.06           C  
ATOM    135  C   ALA L  19      38.000  20.890  49.142  1.00 19.18           C  
ATOM    136  O   ALA L  19      36.911  21.105  49.675  1.00 18.38           O  
ATOM    137  N   THR L  20      38.567  21.756  48.278  1.00 20.73           N  
ATOM    138  CA  THR L  20      37.904  22.973  47.910  1.00 21.54           C  
ATOM    139  CB  THR L  20      38.634  24.202  48.380  1.00 24.85           C  
ATOM    140  OG1 THR L  20      38.764  24.183  49.795  1.00 26.36           O  
ATOM    141  CG2 THR L  20      37.861  25.452  47.928  1.00 26.69           C  
ATOM    142  C   THR L  20      37.862  23.020  46.416  1.00 21.36           C  
ATOM    143  O   THR L  20      38.902  22.999  45.758  1.00 20.57           O  
ATOM    144  N   LEU L  21      36.645  23.073  45.839  1.00 19.26           N  
ATOM    145  CA  LEU L  21      36.496  23.138  44.411  1.00 21.58           C  
ATOM    146  CB  LEU L  21      35.531  22.082  43.848  1.00 19.38           C  
ATOM    147  CG  LEU L  21      36.025  20.628  43.991  1.00 17.72           C  
ATOM    148  CD1 LEU L  21      36.224  20.241  45.465  1.00 22.75           C  
ATOM    149  CD2 LEU L  21      35.106  19.650  43.241  1.00  8.61           C  
ATOM    150  C   LEU L  21      35.902  24.477  44.101  1.00 21.76           C  
ATOM    151  O   LEU L  21      35.026  24.949  44.823  1.00 19.80           O  
ATOM    152  N   SER L  22      36.358  25.127  43.009  1.00 20.96           N  
ATOM    153  CA  SER L  22      35.860  26.440  42.699  1.00 22.38           C  
ATOM    154  CB  SER L  22      36.960  27.512  42.573  1.00 23.84           C  
ATOM    155  OG  SER L  22      37.598  27.725  43.823  1.00 32.61           O  
ATOM    156  C   SER L  22      35.158  26.419  41.375  1.00 21.84           C  
ATOM    157  O   SER L  22      35.490  25.638  40.484  1.00 18.98           O  
ATOM    158  N   CYS L  23      34.136  27.289  41.237  1.00 18.52           N  
ATOM    159  CA  CYS L  23      33.393  27.432  40.013  1.00 20.01           C  
ATOM    160  CB  CYS L  23      31.975  26.807  40.101  1.00 22.22           C  
ATOM    161  SG  CYS L  23      31.001  26.873  38.560  1.00 27.02           S  
ATOM    162  C   CYS L  23      33.275  28.914  39.764  1.00 24.65           C  
ATOM    163  O   CYS L  23      32.899  29.676  40.653  1.00 21.59           O  
ATOM    164  N   MET L  24      33.608  29.369  38.535  1.00 22.73           N  
ATOM    165  CA  MET L  24      33.583  30.777  38.229  1.00 24.42           C  
ATOM    166  CB  MET L  24      34.972  31.309  37.830  1.00 31.87           C  
ATOM    167  CG  MET L  24      35.012  32.800  37.492  1.00 39.52           C  
ATOM    168  SD  MET L  24      34.847  33.920  38.915  1.00  0.00           S  
ATOM    169  CE  MET L  24      36.485  33.553  39.607  1.00  0.00           C  
ATOM    170  C   MET L  24      32.680  30.992  37.055  1.00 21.75           C  
ATOM    171  O   MET L  24      32.756  30.268  36.066  1.00 24.03           O  
ATOM    172  N   THR L  25      31.815  32.026  37.125  1.00 23.93           N  
ATOM    173  CA  THR L  25      30.875  32.267  36.064  1.00 22.33           C  
ATOM    174  CB  THR L  25      29.480  32.497  36.564  1.00 17.14           C  
ATOM    175  OG1 THR L  25      28.593  32.709  35.476  1.00  0.00           O  
ATOM    176  CG2 THR L  25      29.484  33.722  37.490  1.00  0.00           C  
ATOM    177  C   THR L  25      31.296  33.491  35.313  1.00 21.06           C  
ATOM    178  O   THR L  25      31.858  34.422  35.887  1.00 22.88           O  
ATOM    179  N   SER L  26      30.940  33.528  34.006  1.00 20.82           N  
ATOM    180  CA  SER L  26      31.210  34.636  33.131  1.00 21.27           C  
ATOM    181  CB  SER L  26      30.934  34.317  31.650  1.00 22.08           C  
ATOM    182  OG  SER L  26      29.565  33.995  31.462  1.00 24.01           O  
ATOM    183  C   SER L  26      30.371  35.821  33.514  1.00 22.50           C  
ATOM    184  O   SER L  26      30.823  36.960  33.393  1.00 23.34           O  
ATOM    185  N   THR L  27      29.121  35.591  33.975  1.00 21.26           N  
ATOM    186  CA  THR L  27      28.276  36.696  34.339  1.00 21.44           C  
ATOM    187  CB  THR L  27      27.204  36.993  33.334  1.00 23.58           C  
ATOM    188  OG1 THR L  27      26.491  38.162  33.709  1.00 31.70           O  
ATOM    189  CG2 THR L  27      26.259  35.786  33.246  1.00 25.88           C  
ATOM    190  C   THR L  27      27.619  36.405  35.658  1.00 21.50           C  
ATOM    191  O   THR L  27      27.663  35.281  36.154  1.00 21.32           O  
ATOM    192  N   ASP L  28      26.982  37.442  36.249  1.00 20.13           N  
ATOM    193  CA  ASP L  28      26.376  37.409  37.553  1.00 19.95           C  
ATOM    194  CB  ASP L  28      25.984  38.815  38.039  1.00 22.26           C  
ATOM    195  CG  ASP L  28      25.569  38.752  39.498  1.00 27.26           C  
ATOM    196  OD1 ASP L  28      26.005  37.806  40.207  1.00 28.65           O  
ATOM    197  OD2 ASP L  28      24.805  39.660  39.922  1.00 30.51           O1-
ATOM    198  C   ASP L  28      25.135  36.560  37.548  1.00 20.27           C  
ATOM    199  O   ASP L  28      24.098  36.928  36.999  1.00 21.00           O  
ATOM    200  N   ILE L  29      25.270  35.342  38.094  1.00 18.32           N  
ATOM    201  CA  ILE L  29      24.262  34.343  38.314  1.00 16.99           C  
ATOM    202  CB  ILE L  29      24.777  32.936  38.238  1.00 16.68           C  
ATOM    203  CG1 ILE L  29      25.834  32.657  39.310  1.00 16.24           C  
ATOM    204  CG2 ILE L  29      25.271  32.710  36.800  1.00 15.42           C  
ATOM    205  CD1 ILE L  29      26.156  31.169  39.428  1.00 17.59           C  
ATOM    206  C   ILE L  29      23.437  34.547  39.561  1.00 17.80           C  
ATOM    207  O   ILE L  29      22.439  33.850  39.746  1.00 16.79           O  
ATOM    208  N   ASP L  30      23.917  35.367  40.525  1.00 17.22           N  
ATOM    209  CA  ASP L  30      23.253  35.517  41.799  1.00 17.51           C  
ATOM    210  CB  ASP L  30      21.707  35.531  41.768  1.00 18.28           C  
ATOM    211  CG  ASP L  30      21.190  36.884  41.305  1.00 25.36           C  
ATOM    212  OD1 ASP L  30      21.724  37.923  41.778  1.00 26.23           O  
ATOM    213  OD2 ASP L  30      20.236  36.893  40.480  1.00 26.19           O1-
ATOM    214  C   ASP L  30      23.662  34.320  42.585  1.00 18.72           C  
ATOM    215  O   ASP L  30      24.849  34.011  42.686  1.00 19.95           O  
ATOM    216  N   ASP L  31      22.698  33.618  43.204  1.00 16.76           N  
ATOM    217  CA  ASP L  31      23.118  32.435  43.892  1.00 17.08           C  
ATOM    218  CB  ASP L  31      22.878  32.488  45.418  1.00 18.32           C  
ATOM    219  CG  ASP L  31      21.405  32.717  45.736  1.00 23.40           C  
ATOM    220  OD1 ASP L  31      20.542  32.501  44.845  1.00 24.61           O  
ATOM    221  OD2 ASP L  31      21.128  33.136  46.892  1.00 31.25           O1-
ATOM    222  C   ASP L  31      22.424  31.246  43.293  1.00 17.50           C  
ATOM    223  O   ASP L  31      22.161  30.264  43.988  1.00 16.57           O  
ATOM    224  N   ASP L  32      22.169  31.287  41.963  1.00 16.01           N  
ATOM    225  CA  ASP L  32      21.465  30.226  41.286  1.00 14.85           C  
ATOM    226  CB  ASP L  32      20.671  30.727  40.066  1.00 15.63           C  
ATOM    227  CG  ASP L  32      19.557  31.645  40.559  1.00 18.89           C  
ATOM    228  OD1 ASP L  32      19.010  31.388  41.663  1.00 19.40           O  
ATOM    229  OD2 ASP L  32      19.250  32.630  39.836  1.00 20.85           O1-
ATOM    230  C   ASP L  32      22.460  29.243  40.781  1.00 14.93           C  
ATOM    231  O   ASP L  32      22.715  29.073  39.592  1.00 14.61           O  
ATOM    232  N   MET L  33      23.043  28.512  41.711  1.00 16.40           N  
ATOM    233  CA  MET L  33      24.088  27.612  41.315  1.00 17.58           C  
ATOM    234  CB  MET L  33      25.516  28.130  41.558  1.00 19.14           C  
ATOM    235  CG  MET L  33      26.564  27.113  41.096  1.00 21.71           C  
ATOM    236  SD  MET L  33      28.291  27.661  41.158  1.00 24.45           S  
ATOM    237  CE  MET L  33      28.139  28.783  39.739  1.00 21.51           C  
ATOM    238  C   MET L  33      23.948  26.347  42.099  1.00 18.71           C  
ATOM    239  O   MET L  33      23.728  26.369  43.310  1.00 15.96           O  
ATOM    240  N   ASN L  34      24.072  25.200  41.407  1.00 15.22           N  
ATOM    241  CA  ASN L  34      23.979  23.941  42.081  1.00 14.38           C  
ATOM    242  CB  ASN L  34      22.702  23.159  41.725  1.00 12.41           C  
ATOM    243  CG  ASN L  34      22.499  23.236  40.222  1.00 12.10           C  
ATOM    244  OD1 ASN L  34      23.029  22.427  39.468  1.00  0.00           O  
ATOM    245  ND2 ASN L  34      21.710  24.247  39.770  1.00  0.00           N  
ATOM    246  C   ASN L  34      25.223  23.139  41.843  1.00 15.33           C  
ATOM    247  O   ASN L  34      26.033  23.459  40.972  1.00 15.13           O  
ATOM    248  N   TRP L  35      25.438  22.113  42.694  1.00 16.15           N  
ATOM    249  CA  TRP L  35      26.592  21.269  42.583  1.00 13.37           C  
ATOM    250  CB  TRP L  35      27.535  21.385  43.790  1.00 13.05           C  
ATOM    251  CG  TRP L  35      28.178  22.746  43.934  1.00 13.21           C  
ATOM    252  CD2 TRP L  35      29.429  23.122  43.332  1.00 13.71           C  
ATOM    253  CD1 TRP L  35      27.736  23.840  44.619  1.00 13.79           C  
ATOM    254  NE1 TRP L  35      28.630  24.872  44.481  1.00 13.61           N  
ATOM    255  CE2 TRP L  35      29.676  24.446  43.691  1.00 13.64           C  
ATOM    256  CE3 TRP L  35      30.295  22.419  42.544  1.00 13.24           C  
ATOM    257  CZ2 TRP L  35      30.802  25.090  43.267  1.00 15.67           C  
ATOM    258  CZ3 TRP L  35      31.430  23.074  42.118  1.00 14.18           C  
ATOM    259  CH2 TRP L  35      31.677  24.383  42.473  1.00 14.67           C  
ATOM    260  C   TRP L  35      26.115  19.850  42.521  1.00 12.20           C  
ATOM    261  O   TRP L  35      25.228  19.455  43.275  1.00 13.55           O  
ATOM    262  N   TYR L  36      26.715  19.043  41.617  1.00 11.47           N  
ATOM    263  CA  TYR L  36      26.326  17.667  41.454  1.00 11.49           C  
ATOM    264  CB  TYR L  36      25.775  17.297  40.062  1.00 12.45           C  
ATOM    265  CG  TYR L  36      24.510  18.033  39.802  1.00 14.10           C  
ATOM    266  CD1 TYR L  36      23.330  17.621  40.367  1.00 13.14           C  
ATOM    267  CD2 TYR L  36      24.506  19.143  38.996  1.00 16.90           C  
ATOM    268  CE1 TYR L  36      22.157  18.294  40.128  1.00 13.57           C  
ATOM    269  CE2 TYR L  36      23.337  19.815  38.754  1.00 16.79           C  
ATOM    270  CZ  TYR L  36      22.158  19.403  39.320  1.00 16.39           C  
ATOM    271  OH  TYR L  36      20.956  20.102  39.072  1.00 19.28           O  
ATOM    272  C   TYR L  36      27.529  16.787  41.608  1.00 15.17           C  
ATOM    273  O   TYR L  36      28.665  17.203  41.382  1.00 13.95           O  
ATOM    274  N   GLN L  37      27.287  15.522  42.011  1.00 17.07           N  
ATOM    275  CA  GLN L  37      28.328  14.541  42.154  1.00 16.43           C  
ATOM    276  CB  GLN L  37      28.377  13.937  43.567  1.00 18.41           C  
ATOM    277  CG  GLN L  37      29.463  12.876  43.771  1.00 17.26           C  
ATOM    278  CD  GLN L  37      29.224  12.212  45.124  1.00 16.52           C  
ATOM    279  OE1 GLN L  37      28.107  11.810  45.448  1.00 15.65           O  
ATOM    280  NE2 GLN L  37      30.301  12.095  45.942  1.00 17.55           N  
ATOM    281  C   GLN L  37      27.993  13.419  41.220  1.00 15.98           C  
ATOM    282  O   GLN L  37      26.866  12.927  41.220  1.00 17.05           O  
ATOM    283  N   GLN L  38      28.957  12.978  40.381  1.00 13.79           N  
ATOM    284  CA  GLN L  38      28.639  11.881  39.508  1.00 13.88           C  
ATOM    285  CB  GLN L  38      28.569  12.248  38.012  1.00 13.27           C  
ATOM    286  CG  GLN L  38      28.011  11.119  37.139  1.00 13.95           C  
ATOM    287  CD  GLN L  38      27.911  11.603  35.696  1.00 14.31           C  
ATOM    288  OE1 GLN L  38      28.394  12.681  35.359  1.00 17.70           O  
ATOM    289  NE2 GLN L  38      27.268  10.786  34.819  1.00 13.74           N  
ATOM    290  C   GLN L  38      29.670  10.810  39.665  1.00 14.44           C  
ATOM    291  O   GLN L  38      30.873  11.064  39.612  1.00 15.53           O  
ATOM    292  N   LYS L  39      29.195   9.562  39.855  1.00 16.13           N  
ATOM    293  CA  LYS L  39      30.036   8.411  40.014  1.00 20.20           C  
ATOM    294  CB  LYS L  39      29.523   7.446  41.096  1.00 19.91           C  
ATOM    295  CG  LYS L  39      29.494   8.074  42.489  1.00 21.26           C  
ATOM    296  CD  LYS L  39      28.618   7.323  43.492  1.00 19.18           C  
ATOM    297  CE  LYS L  39      28.563   7.987  44.870  1.00 20.29           C  
ATOM    298  NZ  LYS L  39      27.564   7.306  45.727  1.00 21.41           N1+
ATOM    299  C   LYS L  39      29.991   7.688  38.712  1.00 19.74           C  
ATOM    300  O   LYS L  39      29.083   7.895  37.910  1.00 19.73           O  
ATOM    301  N   PRO L  40      30.942   6.838  38.459  1.00 22.58           N  
ATOM    302  CA  PRO L  40      30.943   6.182  37.185  1.00 25.65           C  
ATOM    303  CD  PRO L  40      32.288   7.002  38.988  1.00 22.09           C  
ATOM    304  CB  PRO L  40      32.296   5.484  37.078  1.00 27.32           C  
ATOM    305  CG  PRO L  40      33.219   6.373  37.934  1.00 24.80           C  
ATOM    306  C   PRO L  40      29.752   5.301  36.996  1.00 25.75           C  
ATOM    307  O   PRO L  40      29.400   4.552  37.907  1.00 22.68           O  
ATOM    308  N   GLY L  41      29.113   5.397  35.813  1.00 22.87           N  
ATOM    309  CA  GLY L  41      28.002   4.562  35.466  1.00 24.50           C  
ATOM    310  C   GLY L  41      26.758   5.035  36.152  1.00 25.74           C  
ATOM    311  O   GLY L  41      25.728   4.366  36.076  1.00 30.20           O  
ATOM    312  N   GLN L  42      26.794   6.196  36.832  1.00 19.94           N  
ATOM    313  CA  GLN L  42      25.586   6.590  37.499  1.00 20.41           C  
ATOM    314  CB  GLN L  42      25.665   6.519  39.032  1.00 22.64           C  
ATOM    315  CG  GLN L  42      25.861   5.081  39.523  1.00 26.01           C  
ATOM    316  CD  GLN L  42      25.611   5.049  41.024  1.00 34.65           C  
ATOM    317  OE1 GLN L  42      24.518   5.370  41.487  1.00 32.78           O  
ATOM    318  NE2 GLN L  42      26.647   4.654  41.812  1.00 42.33           N  
ATOM    319  C   GLN L  42      25.211   7.981  37.100  1.00 21.29           C  
ATOM    320  O   GLN L  42      25.997   8.710  36.495  1.00 20.89           O  
ATOM    321  N   ALA L  43      23.953   8.355  37.410  1.00 19.44           N  
ATOM    322  CA  ALA L  43      23.424   9.652  37.101  1.00 18.00           C  
ATOM    323  CB  ALA L  43      21.888   9.717  37.147  1.00 15.55           C  
ATOM    324  C   ALA L  43      23.946  10.624  38.114  1.00 18.60           C  
ATOM    325  O   ALA L  43      24.382  10.244  39.199  1.00 16.01           O  
ATOM    326  N   PRO L  44      23.905  11.886  37.779  1.00 16.40           N  
ATOM    327  CA  PRO L  44      24.376  12.906  38.675  1.00 15.31           C  
ATOM    328  CD  PRO L  44      23.938  12.315  36.390  1.00 15.53           C  
ATOM    329  CB  PRO L  44      24.366  14.200  37.866  1.00 16.55           C  
ATOM    330  CG  PRO L  44      24.549  13.726  36.412  1.00 16.14           C  
ATOM    331  C   PRO L  44      23.478  12.950  39.872  1.00 17.30           C  
ATOM    332  O   PRO L  44      22.314  12.571  39.764  1.00 20.41           O  
ATOM    333  N   ARG L  45      24.010  13.384  41.030  1.00 15.29           N  
ATOM    334  CA  ARG L  45      23.246  13.457  42.242  1.00 16.95           C  
ATOM    335  CB  ARG L  45      23.791  12.489  43.306  1.00 20.74           C  
ATOM    336  CG  ARG L  45      23.230  12.679  44.715  1.00 27.23           C  
ATOM    337  CD  ARG L  45      23.935  11.794  45.748  1.00 33.08           C  
ATOM    338  NE  ARG L  45      23.554  12.292  47.099  1.00 38.75           N  
ATOM    339  CZ  ARG L  45      24.172  11.807  48.215  1.00 39.77           C  
ATOM    340  NH1 ARG L  45      25.077  10.788  48.113  1.00 40.47           N1+
ATOM    341  NH2 ARG L  45      23.888  12.348  49.436  1.00 44.35           N  
ATOM    342  C   ARG L  45      23.398  14.846  42.779  1.00 17.27           C  
ATOM    343  O   ARG L  45      24.524  15.328  42.897  1.00 16.40           O  
ATOM    344  N   LEU L  46      22.268  15.516  43.129  1.00 14.54           N  
ATOM    345  CA  LEU L  46      22.355  16.877  43.595  1.00 16.07           C  
ATOM    346  CB  LEU L  46      21.033  17.656  43.664  1.00 16.30           C  
ATOM    347  CG  LEU L  46      21.287  19.098  44.153  1.00 18.10           C  
ATOM    348  CD1 LEU L  46      21.922  19.956  43.046  1.00 14.40           C  
ATOM    349  CD2 LEU L  46      20.063  19.742  44.809  1.00 15.40           C  
ATOM    350  C   LEU L  46      22.911  16.922  44.993  1.00 14.28           C  
ATOM    351  O   LEU L  46      22.435  16.224  45.890  1.00 15.84           O  
ATOM    352  N   LEU L  47      24.045  17.638  45.165  1.00 10.83           N  
ATOM    353  CA  LEU L  47      24.625  17.924  46.449  1.00 10.73           C  
ATOM    354  CB  LEU L  47      26.145  18.116  46.350  1.00 14.07           C  
ATOM    355  CG  LEU L  47      26.882  16.850  45.884  1.00 14.69           C  
ATOM    356  CD1 LEU L  47      28.396  17.096  45.801  1.00 11.17           C  
ATOM    357  CD2 LEU L  47      26.526  15.639  46.761  1.00 15.17           C  
ATOM    358  C   LEU L  47      24.086  19.165  47.101  1.00 14.25           C  
ATOM    359  O   LEU L  47      23.627  19.138  48.245  1.00 12.72           O  
ATOM    360  N   ILE L  48      24.145  20.297  46.359  1.00 16.45           N  
ATOM    361  CA  ILE L  48      23.777  21.578  46.899  1.00 13.28           C  
ATOM    362  CB  ILE L  48      24.956  22.362  47.392  1.00 16.04           C  
ATOM    363  CG1 ILE L  48      25.592  21.608  48.571  1.00 14.90           C  
ATOM    364  CG2 ILE L  48      24.494  23.788  47.736  1.00 14.23           C  
ATOM    365  CD1 ILE L  48      26.945  22.154  49.007  1.00 18.34           C  
ATOM    366  C   ILE L  48      23.079  22.379  45.848  1.00 14.76           C  
ATOM    367  O   ILE L  48      23.359  22.244  44.659  1.00 14.20           O  
ATOM    368  N   SER L  49      22.122  23.236  46.262  1.00 14.29           N  
ATOM    369  CA  SER L  49      21.429  24.046  45.303  1.00 14.13           C  
ATOM    370  CB  SER L  49      20.011  23.557  44.964  1.00 14.74           C  
ATOM    371  OG  SER L  49      19.418  24.419  44.005  1.00  0.00           O  
ATOM    372  C   SER L  49      21.308  25.420  45.869  1.00 15.29           C  
ATOM    373  O   SER L  49      21.465  25.626  47.070  1.00 15.80           O  
ATOM    374  N   GLU L  50      21.025  26.383  44.961  1.00 24.24           N  
ATOM    375  CA  GLU L  50      20.858  27.756  45.327  1.00 25.32           C  
ATOM    376  CB  GLU L  50      19.613  27.989  46.208  1.00 26.32           C  
ATOM    377  CG  GLU L  50      18.284  27.549  45.584  1.00 21.77           C  
ATOM    378  CD  GLU L  50      17.810  28.620  44.611  1.00  0.00           C  
ATOM    379  OE1 GLU L  50      17.479  29.743  45.078  1.00  0.00           O  
ATOM    380  OE2 GLU L  50      17.771  28.328  43.386  1.00  0.00           O1-
ATOM    381  C   GLU L  50      22.047  28.132  46.164  1.00 25.69           C  
ATOM    382  O   GLU L  50      21.897  28.609  47.291  1.00 26.98           O  
ATOM    383  N   GLY L  51      23.250  27.757  45.681  1.00 24.83           N  
ATOM    384  CA  GLY L  51      24.532  28.186  46.169  1.00 24.25           C  
ATOM    385  C   GLY L  51      24.923  27.513  47.425  1.00 25.37           C  
ATOM    386  O   GLY L  51      26.059  27.049  47.561  1.00 26.33           O  
ATOM    387  N   ASN L  52      23.990  27.438  48.390  1.00 23.78           N  
ATOM    388  CA  ASN L  52      24.503  26.959  49.635  1.00 25.39           C  
ATOM    389  CB  ASN L  52      24.695  28.066  50.690  1.00 26.84           C  
ATOM    390  CG  ASN L  52      25.710  29.106  50.257  1.00 47.70           C  
ATOM    391  OD1 ASN L  52      26.361  28.991  49.223  1.00 38.40           O  
ATOM    392  ND2 ASN L  52      25.853  30.166  51.092  1.00 28.23           N  
ATOM    393  C   ASN L  52      23.555  26.040  50.346  1.00 24.88           C  
ATOM    394  O   ASN L  52      23.816  25.661  51.484  1.00 25.17           O  
ATOM    395  N   THR L  53      22.453  25.609  49.728  1.00 15.44           N  
ATOM    396  CA  THR L  53      21.522  24.820  50.488  1.00 19.24           C  
ATOM    397  CB  THR L  53      20.072  25.075  50.169  1.00 20.13           C  
ATOM    398  OG1 THR L  53      19.787  24.748  48.818  1.00  0.00           O  
ATOM    399  CG2 THR L  53      19.760  26.556  50.442  1.00  0.00           C  
ATOM    400  C   THR L  53      21.820  23.379  50.232  1.00 16.83           C  
ATOM    401  O   THR L  53      21.990  22.949  49.093  1.00 18.48           O  
ATOM    402  N   LEU L  54      21.926  22.595  51.323  1.00 16.40           N  
ATOM    403  CA  LEU L  54      22.256  21.204  51.230  1.00 17.44           C  
ATOM    404  CB  LEU L  54      22.778  20.649  52.569  1.00 20.04           C  
ATOM    405  CG  LEU L  54      23.163  19.162  52.555  1.00 25.03           C  
ATOM    406  CD1 LEU L  54      24.408  18.922  51.686  1.00 22.05           C  
ATOM    407  CD2 LEU L  54      23.298  18.608  53.984  1.00 19.35           C  
ATOM    408  C   LEU L  54      21.016  20.444  50.863  1.00 20.19           C  
ATOM    409  O   LEU L  54      19.941  20.697  51.405  1.00 19.87           O  
ATOM    410  N   ARG L  55      21.146  19.487  49.920  1.00 19.04           N  
ATOM    411  CA  ARG L  55      20.042  18.651  49.536  1.00 21.23           C  
ATOM    412  CB  ARG L  55      20.326  17.813  48.275  1.00 23.50           C  
ATOM    413  CG  ARG L  55      19.215  16.811  47.942  1.00 28.71           C  
ATOM    414  CD  ARG L  55      19.578  15.807  46.844  1.00 31.14           C  
ATOM    415  NE  ARG L  55      18.417  14.883  46.694  1.00  0.00           N  
ATOM    416  CZ  ARG L  55      18.487  13.808  45.854  1.00  0.00           C  
ATOM    417  NH1 ARG L  55      19.630  13.569  45.146  1.00  0.00           N1+
ATOM    418  NH2 ARG L  55      17.416  12.970  45.728  1.00  0.00           N  
ATOM    419  C   ARG L  55      19.818  17.686  50.663  1.00 21.79           C  
ATOM    420  O   ARG L  55      20.750  17.326  51.378  1.00 18.22           O  
ATOM    421  N   PRO L  56      18.608  17.255  50.865  1.00 20.90           N  
ATOM    422  CA  PRO L  56      18.376  16.349  51.949  1.00 22.75           C  
ATOM    423  CD  PRO L  56      17.457  18.103  50.624  1.00 18.83           C  
ATOM    424  CB  PRO L  56      16.863  16.297  52.140  1.00 25.12           C  
ATOM    425  CG  PRO L  56      16.402  17.686  51.666  1.00 19.70           C  
ATOM    426  C   PRO L  56      19.004  15.024  51.678  1.00 23.39           C  
ATOM    427  O   PRO L  56      19.010  14.589  50.528  1.00 22.09           O  
ATOM    428  N   GLY L  57      19.540  14.375  52.727  1.00 24.90           N  
ATOM    429  CA  GLY L  57      20.129  13.080  52.580  1.00 27.44           C  
ATOM    430  C   GLY L  57      21.594  13.234  52.317  1.00 27.13           C  
ATOM    431  O   GLY L  57      22.338  12.256  52.378  1.00 23.67           O  
ATOM    432  N   VAL L  58      22.051  14.466  52.015  1.00 25.79           N  
ATOM    433  CA  VAL L  58      23.449  14.662  51.742  1.00 19.44           C  
ATOM    434  CB  VAL L  58      23.722  15.814  50.819  1.00 20.84           C  
ATOM    435  CG1 VAL L  58      25.246  15.977  50.658  1.00 18.70           C  
ATOM    436  CG2 VAL L  58      22.985  15.548  49.495  1.00 19.19           C  
ATOM    437  C   VAL L  58      24.151  14.925  53.040  1.00 18.17           C  
ATOM    438  O   VAL L  58      23.612  15.591  53.922  1.00 20.34           O  
ATOM    439  N   PRO L  59      25.356  14.423  53.167  1.00 19.28           N  
ATOM    440  CA  PRO L  59      26.094  14.573  54.393  1.00 18.04           C  
ATOM    441  CD  PRO L  59      25.735  13.214  52.455  1.00 16.56           C  
ATOM    442  CB  PRO L  59      27.268  13.603  54.298  1.00 18.48           C  
ATOM    443  CG  PRO L  59      26.752  12.499  53.359  1.00 20.77           C  
ATOM    444  C   PRO L  59      26.519  15.985  54.644  1.00 21.31           C  
ATOM    445  O   PRO L  59      26.696  16.751  53.699  1.00 20.61           O  
ATOM    446  N   ALA L  60      26.723  16.320  55.929  1.00 21.31           N  
ATOM    447  CA  ALA L  60      27.071  17.622  56.421  1.00 22.02           C  
ATOM    448  CB  ALA L  60      27.180  17.667  57.952  1.00 25.72           C  
ATOM    449  C   ALA L  60      28.393  18.052  55.860  1.00 20.76           C  
ATOM    450  O   ALA L  60      28.659  19.246  55.747  1.00 20.56           O  
ATOM    451  N   ARG L  61      29.266  17.090  55.509  1.00 18.55           N  
ATOM    452  CA  ARG L  61      30.607  17.366  55.066  1.00 18.83           C  
ATOM    453  CB  ARG L  61      31.339  16.141  54.489  1.00 18.94           C  
ATOM    454  CG  ARG L  61      31.442  14.909  55.384  1.00 20.74           C  
ATOM    455  CD  ARG L  61      32.210  13.779  54.695  1.00 22.28           C  
ATOM    456  NE  ARG L  61      31.533  13.532  53.390  1.00 18.83           N  
ATOM    457  CZ  ARG L  61      30.802  12.398  53.197  1.00 21.05           C  
ATOM    458  NH1 ARG L  61      30.813  11.411  54.138  1.00 19.80           N1+
ATOM    459  NH2 ARG L  61      30.058  12.249  52.062  1.00 19.91           N  
ATOM    460  C   ARG L  61      30.558  18.295  53.896  1.00 16.58           C  
ATOM    461  O   ARG L  61      31.475  19.096  53.707  1.00 20.28           O  
ATOM    462  N   PHE L  62      29.515  18.164  53.051  1.00 17.14           N  
ATOM    463  CA  PHE L  62      29.414  18.963  51.863  1.00 17.56           C  
ATOM    464  CB  PHE L  62      28.541  18.308  50.778  1.00 16.40           C  
ATOM    465  CG  PHE L  62      29.233  17.076  50.302  1.00 17.69           C  
ATOM    466  CD1 PHE L  62      30.183  17.157  49.311  1.00 15.45           C  
ATOM    467  CD2 PHE L  62      28.940  15.843  50.839  1.00 17.38           C  
ATOM    468  CE1 PHE L  62      30.827  16.029  48.860  1.00 15.44           C  
ATOM    469  CE2 PHE L  62      29.579  14.711  50.394  1.00 16.46           C  
ATOM    470  CZ  PHE L  62      30.526  14.803  49.404  1.00 17.39           C  
ATOM    471  C   PHE L  62      28.787  20.289  52.187  1.00 17.05           C  
ATOM    472  O   PHE L  62      27.773  20.364  52.878  1.00 19.16           O  
ATOM    473  N   SER L  63      29.390  21.387  51.684  1.00 16.11           N  
ATOM    474  CA  SER L  63      28.840  22.692  51.907  1.00 18.10           C  
ATOM    475  CB  SER L  63      29.438  23.417  53.126  1.00 19.14           C  
ATOM    476  OG  SER L  63      30.810  23.703  52.903  1.00 21.44           O  
ATOM    477  C   SER L  63      29.165  23.528  50.708  1.00 17.75           C  
ATOM    478  O   SER L  63      30.145  23.276  50.007  1.00 15.40           O  
ATOM    479  N   GLY L  64      28.342  24.563  50.444  1.00 15.62           N  
ATOM    480  CA  GLY L  64      28.602  25.401  49.312  1.00 14.91           C  
ATOM    481  C   GLY L  64      28.482  26.825  49.751  1.00 18.65           C  
ATOM    482  O   GLY L  64      27.805  27.133  50.732  1.00 16.50           O  
ATOM    483  N   SER L  65      29.152  27.737  49.022  1.00 19.59           N  
ATOM    484  CA  SER L  65      29.087  29.126  49.364  1.00 20.93           C  
ATOM    485  CB  SER L  65      30.096  29.535  50.452  1.00 22.68           C  
ATOM    486  OG  SER L  65      31.424  29.373  49.974  1.00 28.01           O  
ATOM    487  C   SER L  65      29.415  29.921  48.138  1.00 19.73           C  
ATOM    488  O   SER L  65      29.719  29.368  47.081  1.00 18.04           O  
ATOM    489  N   GLY L  66      29.357  31.263  48.267  1.00 20.76           N  
ATOM    490  CA  GLY L  66      29.690  32.135  47.174  1.00 21.47           C  
ATOM    491  C   GLY L  66      28.447  32.749  46.617  1.00 25.76           C  
ATOM    492  O   GLY L  66      27.331  32.339  46.932  1.00 23.58           O  
ATOM    493  N   SER L  67      28.631  33.803  45.800  1.00 26.33           N  
ATOM    494  CA  SER L  67      27.545  34.461  45.137  1.00 28.97           C  
ATOM    495  CB  SER L  67      26.818  35.533  45.971  1.00 29.67           C  
ATOM    496  OG  SER L  67      26.099  34.937  47.039  1.00 32.06           O  
ATOM    497  C   SER L  67      28.131  35.173  43.966  1.00 26.95           C  
ATOM    498  O   SER L  67      29.350  35.272  43.819  1.00 29.32           O  
ATOM    499  N   GLY L  68      27.256  35.695  43.091  1.00 23.18           N  
ATOM    500  CA  GLY L  68      27.742  36.434  41.966  1.00 24.58           C  
ATOM    501  C   GLY L  68      28.437  35.493  41.035  1.00 22.24           C  
ATOM    502  O   GLY L  68      27.825  34.588  40.476  1.00 23.34           O  
ATOM    503  N   THR L  69      29.713  35.801  40.740  1.00 20.78           N  
ATOM    504  CA  THR L  69      30.583  35.052  39.873  1.00 22.61           C  
ATOM    505  CB  THR L  69      31.612  35.934  39.239  1.00 25.81           C  
ATOM    506  OG1 THR L  69      32.465  36.484  40.233  1.00 27.79           O  
ATOM    507  CG2 THR L  69      30.868  37.064  38.506  1.00 27.50           C  
ATOM    508  C   THR L  69      31.313  33.901  40.513  1.00 22.03           C  
ATOM    509  O   THR L  69      31.652  32.940  39.823  1.00 24.43           O  
ATOM    510  N   ASP L  70      31.644  33.969  41.819  1.00 22.34           N  
ATOM    511  CA  ASP L  70      32.512  32.933  42.315  1.00 24.56           C  
ATOM    512  CB  ASP L  70      33.847  33.449  42.892  1.00 34.36           C  
ATOM    513  CG  ASP L  70      33.564  34.342  44.090  1.00 43.63           C  
ATOM    514  OD1 ASP L  70      32.459  34.946  44.125  1.00 49.37           O  
ATOM    515  OD2 ASP L  70      34.449  34.434  44.983  1.00 52.67           O1-
ATOM    516  C   ASP L  70      31.847  32.086  43.351  1.00 23.11           C  
ATOM    517  O   ASP L  70      31.323  32.580  44.349  1.00 23.86           O  
ATOM    518  N   PHE L  71      31.888  30.753  43.141  1.00 19.57           N  
ATOM    519  CA  PHE L  71      31.246  29.854  44.054  1.00 18.49           C  
ATOM    520  CB  PHE L  71      29.990  29.185  43.460  1.00 17.15           C  
ATOM    521  CG  PHE L  71      28.977  30.236  43.139  1.00 17.37           C  
ATOM    522  CD1 PHE L  71      29.060  30.955  41.968  1.00 19.17           C  
ATOM    523  CD2 PHE L  71      27.932  30.500  43.996  1.00 17.63           C  
ATOM    524  CE1 PHE L  71      28.128  31.920  41.661  1.00 20.03           C  
ATOM    525  CE2 PHE L  71      26.997  31.465  43.695  1.00 19.94           C  
ATOM    526  CZ  PHE L  71      27.093  32.181  42.526  1.00 18.93           C  
ATOM    527  C   PHE L  71      32.216  28.766  44.402  1.00 19.59           C  
ATOM    528  O   PHE L  71      33.116  28.453  43.624  1.00 20.33           O  
ATOM    529  N   THR L  72      32.078  28.171  45.609  1.00 16.84           N  
ATOM    530  CA  THR L  72      32.990  27.123  45.961  1.00 20.86           C  
ATOM    531  CB  THR L  72      34.070  27.559  46.906  1.00 23.99           C  
ATOM    532  OG1 THR L  72      33.505  27.926  48.154  1.00 31.21           O  
ATOM    533  CG2 THR L  72      34.807  28.761  46.293  1.00 17.95           C  
ATOM    534  C   THR L  72      32.244  26.020  46.645  1.00 18.25           C  
ATOM    535  O   THR L  72      31.309  26.252  47.411  1.00 20.39           O  
ATOM    536  N   LEU L  73      32.659  24.770  46.361  1.00 16.91           N  
ATOM    537  CA  LEU L  73      32.122  23.603  46.995  1.00 15.35           C  
ATOM    538  CB  LEU L  73      31.794  22.472  46.004  1.00 15.11           C  
ATOM    539  CG  LEU L  73      31.262  21.183  46.659  1.00 16.69           C  
ATOM    540  CD1 LEU L  73      29.892  21.392  47.325  1.00 17.21           C  
ATOM    541  CD2 LEU L  73      31.268  20.019  45.658  1.00 14.92           C  
ATOM    542  C   LEU L  73      33.206  23.105  47.892  1.00 17.96           C  
ATOM    543  O   LEU L  73      34.354  22.962  47.473  1.00 16.90           O  
ATOM    544  N   THR L  74      32.876  22.843  49.171  1.00 17.83           N  
ATOM    545  CA  THR L  74      33.889  22.370  50.068  1.00 17.81           C  
ATOM    546  CB  THR L  74      34.157  23.300  51.219  1.00 20.35           C  
ATOM    547  OG1 THR L  74      34.601  24.562  50.743  1.00 18.56           O  
ATOM    548  CG2 THR L  74      35.228  22.674  52.126  1.00 21.69           C  
ATOM    549  C   THR L  74      33.452  21.068  50.650  1.00 17.77           C  
ATOM    550  O   THR L  74      32.277  20.866  50.953  1.00 17.36           O  
ATOM    551  N   ILE L  75      34.415  20.134  50.774  1.00 16.91           N  
ATOM    552  CA  ILE L  75      34.189  18.876  51.417  1.00 13.97           C  
ATOM    553  CB  ILE L  75      34.624  17.712  50.579  1.00 16.27           C  
ATOM    554  CG1 ILE L  75      33.864  17.743  49.240  1.00 17.92           C  
ATOM    555  CG2 ILE L  75      34.410  16.420  51.386  1.00 14.54           C  
ATOM    556  CD1 ILE L  75      34.430  16.805  48.177  1.00 16.23           C  
ATOM    557  C   ILE L  75      35.073  18.948  52.622  1.00 17.02           C  
ATOM    558  O   ILE L  75      36.297  18.888  52.512  1.00 19.43           O  
ATOM    559  N   SER L  76      34.462  19.065  53.814  1.00 16.64           N  
ATOM    560  CA  SER L  76      35.214  19.300  55.013  1.00 19.01           C  
ATOM    561  CB  SER L  76      34.319  19.404  56.262  1.00 16.44           C  
ATOM    562  OG  SER L  76      33.644  18.178  56.491  1.00 23.93           O  
ATOM    563  C   SER L  76      36.203  18.199  55.231  1.00 22.83           C  
ATOM    564  O   SER L  76      37.380  18.468  55.464  1.00 22.79           O  
ATOM    565  N   SER L  77      35.761  16.928  55.185  1.00 23.05           N  
ATOM    566  CA  SER L  77      36.718  15.873  55.352  1.00 21.58           C  
ATOM    567  CB  SER L  77      36.715  15.239  56.756  1.00 23.51           C  
ATOM    568  OG  SER L  77      35.478  14.588  57.008  1.00 24.73           O  
ATOM    569  C   SER L  77      36.368  14.808  54.363  1.00 18.76           C  
ATOM    570  O   SER L  77      35.270  14.257  54.391  1.00 20.78           O  
ATOM    571  N   LEU L  78      37.323  14.467  53.483  1.00 17.83           N  
ATOM    572  CA  LEU L  78      37.103  13.520  52.427  1.00 17.94           C  
ATOM    573  CB  LEU L  78      38.277  13.432  51.435  1.00 16.37           C  
ATOM    574  CG  LEU L  78      38.418  14.635  50.488  1.00 21.20           C  
ATOM    575  CD1 LEU L  78      39.627  14.461  49.554  1.00 20.32           C  
ATOM    576  CD2 LEU L  78      37.124  14.856  49.691  1.00 17.32           C  
ATOM    577  C   LEU L  78      36.926  12.144  52.973  1.00 23.59           C  
ATOM    578  O   LEU L  78      37.555  11.755  53.956  1.00 21.52           O  
ATOM    579  N   GLU L  79      36.032  11.384  52.308  1.00 19.37           N  
ATOM    580  CA  GLU L  79      35.758  10.009  52.601  1.00 18.31           C  
ATOM    581  CB  GLU L  79      34.277   9.734  52.915  1.00 19.85           C  
ATOM    582  CG  GLU L  79      33.782  10.412  54.197  1.00 23.92           C  
ATOM    583  CD  GLU L  79      34.353   9.666  55.395  1.00 31.29           C  
ATOM    584  OE1 GLU L  79      34.974   8.588  55.191  1.00 34.24           O  
ATOM    585  OE2 GLU L  79      34.174  10.171  56.536  1.00 25.06           O1-
ATOM    586  C   GLU L  79      36.077   9.273  51.336  1.00 21.52           C  
ATOM    587  O   GLU L  79      36.171   9.869  50.266  1.00 19.90           O  
ATOM    588  N   PRO L  80      36.284   7.993  51.434  1.00 22.65           N  
ATOM    589  CA  PRO L  80      36.610   7.209  50.274  1.00 22.98           C  
ATOM    590  CD  PRO L  80      36.771   7.393  52.666  1.00 23.36           C  
ATOM    591  CB  PRO L  80      37.001   5.833  50.813  1.00 24.07           C  
ATOM    592  CG  PRO L  80      37.528   6.130  52.230  1.00 24.34           C  
ATOM    593  C   PRO L  80      35.491   7.172  49.275  1.00 20.50           C  
ATOM    594  O   PRO L  80      35.765   6.998  48.089  1.00 18.31           O  
ATOM    595  N   GLU L  81      34.230   7.312  49.724  1.00 18.52           N  
ATOM    596  CA  GLU L  81      33.088   7.259  48.850  1.00 21.32           C  
ATOM    597  CB  GLU L  81      31.725   7.125  49.560  1.00 24.13           C  
ATOM    598  CG  GLU L  81      31.359   8.264  50.508  1.00 25.81           C  
ATOM    599  CD  GLU L  81      31.772   7.830  51.904  1.00 35.02           C  
ATOM    600  OE1 GLU L  81      32.521   6.824  52.010  1.00 27.31           O  
ATOM    601  OE2 GLU L  81      31.337   8.494  52.883  1.00 30.55           O1-
ATOM    602  C   GLU L  81      33.035   8.479  47.987  1.00 18.82           C  
ATOM    603  O   GLU L  81      32.368   8.490  46.955  1.00 19.15           O  
ATOM    604  N   ASP L  82      33.710   9.552  48.430  1.00 16.83           N  
ATOM    605  CA  ASP L  82      33.708  10.852  47.824  1.00 18.73           C  
ATOM    606  CB  ASP L  82      34.372  11.916  48.717  1.00 16.25           C  
ATOM    607  CG  ASP L  82      33.461  12.091  49.929  1.00 19.53           C  
ATOM    608  OD1 ASP L  82      32.323  11.554  49.891  1.00 20.75           O  
ATOM    609  OD2 ASP L  82      33.887  12.762  50.907  1.00 21.03           O1-
ATOM    610  C   ASP L  82      34.359  10.885  46.471  1.00 20.05           C  
ATOM    611  O   ASP L  82      34.207  11.879  45.762  1.00 19.30           O  
ATOM    612  N   PHE L  83      35.151   9.866  46.074  1.00 18.18           N  
ATOM    613  CA  PHE L  83      35.792  10.024  44.794  1.00 15.66           C  
ATOM    614  CB  PHE L  83      36.788   8.905  44.396  1.00 16.69           C  
ATOM    615  CG  PHE L  83      36.107   7.719  43.792  1.00 17.65           C  
ATOM    616  CD1 PHE L  83      35.646   6.656  44.537  1.00 19.52           C  
ATOM    617  CD2 PHE L  83      35.948   7.681  42.425  1.00 19.01           C  
ATOM    618  CE1 PHE L  83      35.033   5.589  43.916  1.00 20.49           C  
ATOM    619  CE2 PHE L  83      35.337   6.620  41.803  1.00 19.93           C  
ATOM    620  CZ  PHE L  83      34.874   5.567  42.551  1.00 20.34           C  
ATOM    621  C   PHE L  83      34.727  10.094  43.744  1.00 17.19           C  
ATOM    622  O   PHE L  83      33.831   9.251  43.693  1.00 17.86           O  
ATOM    623  N   ALA L  84      34.803  11.125  42.875  1.00 18.75           N  
ATOM    624  CA  ALA L  84      33.816  11.285  41.850  1.00 17.85           C  
ATOM    625  CB  ALA L  84      32.385  11.456  42.394  1.00 11.90           C  
ATOM    626  C   ALA L  84      34.149  12.534  41.100  1.00 17.96           C  
ATOM    627  O   ALA L  84      35.125  13.218  41.405  1.00 16.14           O  
ATOM    628  N   VAL L  85      33.356  12.833  40.055  1.00 16.43           N  
ATOM    629  CA  VAL L  85      33.533  14.068  39.353  1.00 14.58           C  
ATOM    630  CB  VAL L  85      33.368  13.963  37.866  1.00 17.26           C  
ATOM    631  CG1 VAL L  85      33.521  15.366  37.256  1.00 15.94           C  
ATOM    632  CG2 VAL L  85      34.381  12.939  37.326  1.00 17.99           C  
ATOM    633  C   VAL L  85      32.459  14.981  39.862  1.00 17.30           C  
ATOM    634  O   VAL L  85      31.317  14.563  40.042  1.00 15.98           O  
ATOM    635  N   TYR L  86      32.798  16.259  40.125  1.00 17.32           N  
ATOM    636  CA  TYR L  86      31.821  17.170  40.657  1.00 14.65           C  
ATOM    637  CB  TYR L  86      32.263  17.871  41.951  1.00 12.72           C  
ATOM    638  CG  TYR L  86      32.365  16.841  43.021  1.00 17.30           C  
ATOM    639  CD1 TYR L  86      33.482  16.043  43.116  1.00 15.28           C  
ATOM    640  CD2 TYR L  86      31.346  16.679  43.932  1.00 16.30           C  
ATOM    641  CE1 TYR L  86      33.582  15.093  44.104  1.00 13.79           C  
ATOM    642  CE2 TYR L  86      31.441  15.729  44.923  1.00 16.00           C  
ATOM    643  CZ  TYR L  86      32.559  14.935  45.009  1.00 17.93           C  
ATOM    644  OH  TYR L  86      32.660  13.959  46.023  1.00 15.72           O  
ATOM    645  C   TYR L  86      31.567  18.245  39.644  1.00 17.19           C  
ATOM    646  O   TYR L  86      32.499  18.764  39.029  1.00 17.87           O  
ATOM    647  N   TYR L  87      30.279  18.599  39.439  1.00 14.72           N  
ATOM    648  CA  TYR L  87      29.953  19.586  38.449  1.00 16.73           C  
ATOM    649  CB  TYR L  87      29.021  19.080  37.330  1.00 13.42           C  
ATOM    650  CG  TYR L  87      29.611  17.929  36.586  1.00 15.96           C  
ATOM    651  CD1 TYR L  87      30.504  18.125  35.557  1.00 16.49           C  
ATOM    652  CD2 TYR L  87      29.264  16.642  36.918  1.00 15.09           C  
ATOM    653  CE1 TYR L  87      31.035  17.061  34.869  1.00 16.05           C  
ATOM    654  CE2 TYR L  87      29.793  15.573  36.234  1.00 14.50           C  
ATOM    655  CZ  TYR L  87      30.683  15.781  35.208  1.00 16.97           C  
ATOM    656  OH  TYR L  87      31.225  14.687  34.504  1.00 18.91           O  
ATOM    657  C   TYR L  87      29.172  20.696  39.086  1.00 19.90           C  
ATOM    658  O   TYR L  87      28.358  20.469  39.980  1.00 17.04           O  
ATOM    659  N   CYS L  88      29.426  21.947  38.639  1.00 16.87           N  
ATOM    660  CA  CYS L  88      28.635  23.066  39.064  1.00 17.23           C  
ATOM    661  CB  CYS L  88      29.440  24.349  39.402  1.00 14.92           C  
ATOM    662  SG  CYS L  88      30.563  24.929  38.088  1.00 22.27           S  
ATOM    663  C   CYS L  88      27.685  23.334  37.935  1.00 18.35           C  
ATOM    664  O   CYS L  88      27.982  23.021  36.782  1.00 16.07           O  
ATOM    665  N   LEU L  89      26.481  23.856  38.251  1.00 17.33           N  
ATOM    666  CA  LEU L  89      25.497  24.118  37.239  1.00 17.26           C  
ATOM    667  CB  LEU L  89      24.425  23.017  37.184  1.00 16.25           C  
ATOM    668  CG  LEU L  89      23.251  23.301  36.228  1.00 15.71           C  
ATOM    669  CD1 LEU L  89      23.664  23.206  34.754  1.00  0.00           C  
ATOM    670  CD2 LEU L  89      22.046  22.413  36.564  1.00  7.03           C  
ATOM    671  C   LEU L  89      24.787  25.393  37.576  1.00 17.66           C  
ATOM    672  O   LEU L  89      24.449  25.643  38.732  1.00 15.85           O  
ATOM    673  N   GLN L  90      24.527  26.237  36.558  1.00 19.21           N  
ATOM    674  CA  GLN L  90      23.831  27.461  36.827  1.00 18.58           C  
ATOM    675  CB  GLN L  90      24.536  28.711  36.259  1.00 15.99           C  
ATOM    676  CG  GLN L  90      24.636  28.762  34.733  1.00 19.33           C  
ATOM    677  CD  GLN L  90      23.397  29.457  34.191  1.00 19.42           C  
ATOM    678  OE1 GLN L  90      22.806  30.311  34.851  1.00 18.66           O  
ATOM    679  NE2 GLN L  90      22.997  29.090  32.946  1.00 19.26           N  
ATOM    680  C   GLN L  90      22.462  27.339  36.242  1.00 17.73           C  
ATOM    681  O   GLN L  90      22.291  26.825  35.139  1.00 17.86           O  
ATOM    682  N   SER L  91      21.495  27.776  37.071  1.00 21.32           N  
ATOM    683  CA  SER L  91      20.130  27.768  36.684  1.00 21.92           C  
ATOM    684  CB  SER L  91      19.283  26.862  37.592  1.00 22.41           C  
ATOM    685  OG  SER L  91      19.409  27.275  38.945  1.00 23.55           O  
ATOM    686  C   SER L  91      19.616  29.169  36.799  1.00 23.00           C  
ATOM    687  O   SER L  91      18.477  29.384  37.208  1.00 22.66           O  
ATOM    688  N   PHE L  92      20.470  30.159  36.462  1.00 22.72           N  
ATOM    689  CA  PHE L  92      20.088  31.542  36.440  1.00 23.87           C  
ATOM    690  CB  PHE L  92      21.310  32.477  36.356  1.00 23.90           C  
ATOM    691  CG  PHE L  92      20.818  33.870  36.556  1.00 25.78           C  
ATOM    692  CD1 PHE L  92      20.470  34.317  37.807  1.00 29.36           C  
ATOM    693  CD2 PHE L  92      20.722  34.736  35.496  1.00 30.49           C  
ATOM    694  CE1 PHE L  92      20.014  35.601  37.990  1.00 31.47           C  
ATOM    695  CE2 PHE L  92      20.266  36.023  35.668  1.00 30.51           C  
ATOM    696  CZ  PHE L  92      19.909  36.457  36.921  1.00 31.45           C  
ATOM    697  C   PHE L  92      19.206  31.766  35.246  1.00 25.39           C  
ATOM    698  O   PHE L  92      18.149  32.386  35.358  1.00 25.47           O  
ATOM    699  N   ASN L  93      19.623  31.247  34.065  1.00 25.29           N  
ATOM    700  CA  ASN L  93      18.878  31.407  32.842  1.00 26.49           C  
ATOM    701  CB  ASN L  93      19.234  32.669  32.042  1.00 27.22           C  
ATOM    702  CG  ASN L  93      18.387  33.809  32.570  1.00 26.57           C  
ATOM    703  OD1 ASN L  93      17.166  33.791  32.438  1.00 29.31           O  
ATOM    704  ND2 ASN L  93      19.036  34.830  33.185  1.00 27.09           N  
ATOM    705  C   ASN L  93      19.165  30.271  31.911  1.00 27.05           C  
ATOM    706  O   ASN L  93      20.181  29.591  32.033  1.00 26.18           O  
ATOM    707  N   VAL L  94      18.246  30.025  30.950  1.00 26.56           N  
ATOM    708  CA  VAL L  94      18.505  29.023  29.954  1.00 26.55           C  
ATOM    709  CB  VAL L  94      17.287  28.348  29.393  1.00 27.19           C  
ATOM    710  CG1 VAL L  94      16.609  27.547  30.516  1.00 12.92           C  
ATOM    711  CG2 VAL L  94      16.386  29.407  28.748  1.00  8.91           C  
ATOM    712  C   VAL L  94      19.223  29.712  28.843  1.00 26.74           C  
ATOM    713  O   VAL L  94      19.006  30.898  28.598  1.00 27.30           O  
ATOM    714  N   PRO L  95      20.098  29.012  28.168  1.00 24.81           N  
ATOM    715  CA  PRO L  95      20.349  27.629  28.465  1.00 24.08           C  
ATOM    716  CD  PRO L  95      20.369  29.323  26.774  1.00 24.80           C  
ATOM    717  CB  PRO L  95      21.155  27.084  27.288  1.00 24.14           C  
ATOM    718  CG  PRO L  95      20.740  27.984  26.115  1.00 25.25           C  
ATOM    719  C   PRO L  95      21.054  27.444  29.762  1.00 25.43           C  
ATOM    720  O   PRO L  95      21.875  28.283  30.132  1.00 24.78           O  
ATOM    721  N   LEU L  96      20.743  26.341  30.470  1.00 23.16           N  
ATOM    722  CA  LEU L  96      21.445  26.064  31.680  1.00 22.79           C  
ATOM    723  CB  LEU L  96      20.784  24.968  32.540  1.00 23.18           C  
ATOM    724  CG  LEU L  96      19.321  25.274  32.935  1.00 22.94           C  
ATOM    725  CD1 LEU L  96      18.785  24.232  33.930  1.00 25.71           C  
ATOM    726  CD2 LEU L  96      19.147  26.718  33.427  1.00 23.33           C  
ATOM    727  C   LEU L  96      22.779  25.561  31.234  1.00 23.35           C  
ATOM    728  O   LEU L  96      22.887  24.861  30.227  1.00 21.83           O  
ATOM    729  N   THR L  97      23.844  25.935  31.960  1.00 18.88           N  
ATOM    730  CA  THR L  97      25.154  25.488  31.590  1.00 18.32           C  
ATOM    731  CB  THR L  97      26.055  26.606  31.147  1.00 17.96           C  
ATOM    732  OG1 THR L  97      26.177  27.585  32.169  1.00 18.07           O  
ATOM    733  CG2 THR L  97      25.462  27.242  29.878  1.00 19.89           C  
ATOM    734  C   THR L  97      25.794  24.809  32.759  1.00 18.00           C  
ATOM    735  O   THR L  97      25.465  25.082  33.912  1.00 16.73           O  
ATOM    736  N   PHE L  98      26.745  23.894  32.471  1.00 18.84           N  
ATOM    737  CA  PHE L  98      27.425  23.138  33.487  1.00 16.96           C  
ATOM    738  CB  PHE L  98      27.388  21.610  33.276  1.00 14.19           C  
ATOM    739  CG  PHE L  98      26.010  21.061  33.416  1.00 15.03           C  
ATOM    740  CD1 PHE L  98      25.166  20.997  32.330  1.00 14.85           C  
ATOM    741  CD2 PHE L  98      25.573  20.595  34.634  1.00 14.33           C  
ATOM    742  CE1 PHE L  98      23.899  20.481  32.465  1.00 14.13           C  
ATOM    743  CE2 PHE L  98      24.309  20.079  34.771  1.00 16.42           C  
ATOM    744  CZ  PHE L  98      23.470  20.021  33.686  1.00 14.58           C  
ATOM    745  C   PHE L  98      28.883  23.447  33.392  1.00 18.47           C  
ATOM    746  O   PHE L  98      29.379  23.858  32.345  1.00 18.37           O  
ATOM    747  N   GLY L  99      29.618  23.249  34.504  1.00 18.43           N  
ATOM    748  CA  GLY L  99      31.041  23.422  34.477  1.00 15.71           C  
ATOM    749  C   GLY L  99      31.601  22.185  33.831  1.00 18.63           C  
ATOM    750  O   GLY L  99      30.874  21.227  33.578  1.00 19.49           O  
ATOM    751  N   GLN L 100      32.918  22.188  33.539  1.00 16.42           N  
ATOM    752  CA  GLN L 100      33.615  21.112  32.880  1.00 18.41           C  
ATOM    753  CB  GLN L 100      35.093  21.420  32.592  1.00 22.25           C  
ATOM    754  CG  GLN L 100      35.359  22.808  32.025  1.00 31.56           C  
ATOM    755  CD  GLN L 100      35.655  23.685  33.235  1.00 29.90           C  
ATOM    756  OE1 GLN L 100      36.709  23.565  33.860  1.00 31.78           O  
ATOM    757  NE2 GLN L 100      34.694  24.578  33.590  1.00 22.80           N  
ATOM    758  C   GLN L 100      33.679  19.934  33.801  1.00 19.79           C  
ATOM    759  O   GLN L 100      33.746  18.790  33.358  1.00 21.16           O  
ATOM    760  N   GLY L 101      33.744  20.193  35.118  1.00 20.03           N  
ATOM    761  CA  GLY L 101      33.819  19.124  36.071  1.00 20.37           C  
ATOM    762  C   GLY L 101      35.175  19.103  36.708  1.00 21.66           C  
ATOM    763  O   GLY L 101      36.181  19.478  36.106  1.00 20.95           O  
ATOM    764  N   THR L 102      35.209  18.665  37.984  1.00 20.30           N  
ATOM    765  CA  THR L 102      36.432  18.524  38.722  1.00 19.67           C  
ATOM    766  CB  THR L 102      36.487  19.369  39.964  1.00 19.15           C  
ATOM    767  OG1 THR L 102      36.344  20.743  39.631  1.00 20.76           O  
ATOM    768  CG2 THR L 102      37.835  19.138  40.672  1.00 13.40           C  
ATOM    769  C   THR L 102      36.492  17.099  39.166  1.00 18.37           C  
ATOM    770  O   THR L 102      35.564  16.593  39.795  1.00 18.69           O  
ATOM    771  N   LYS L 103      37.604  16.411  38.857  1.00 16.87           N  
ATOM    772  CA  LYS L 103      37.731  15.027  39.198  1.00 16.54           C  
ATOM    773  CB  LYS L 103      38.566  14.271  38.154  1.00 20.75           C  
ATOM    774  CG  LYS L 103      38.545  12.753  38.282  1.00 27.82           C  
ATOM    775  CD  LYS L 103      39.111  12.051  37.046  1.00 30.62           C  
ATOM    776  CE  LYS L 103      39.152  10.527  37.168  1.00 30.72           C  
ATOM    777  NZ  LYS L 103      39.600   9.933  35.887  1.00 33.50           N1+
ATOM    778  C   LYS L 103      38.448  14.940  40.505  1.00 17.60           C  
ATOM    779  O   LYS L 103      39.589  15.382  40.633  1.00 20.70           O  
ATOM    780  N   VAL L 104      37.780  14.366  41.523  1.00 16.33           N  
ATOM    781  CA  VAL L 104      38.426  14.217  42.793  1.00 17.75           C  
ATOM    782  CB  VAL L 104      37.531  14.530  43.958  1.00 19.86           C  
ATOM    783  CG1 VAL L 104      38.283  14.197  45.258  1.00 17.96           C  
ATOM    784  CG2 VAL L 104      37.078  15.997  43.857  1.00 15.00           C  
ATOM    785  C   VAL L 104      38.813  12.779  42.922  1.00 17.35           C  
ATOM    786  O   VAL L 104      37.960  11.893  42.902  1.00 15.38           O  
ATOM    787  N   GLU L 105      40.125  12.507  43.046  1.00 19.52           N  
ATOM    788  CA  GLU L 105      40.505  11.140  43.237  1.00 19.26           C  
ATOM    789  CB  GLU L 105      41.522  10.591  42.225  1.00 21.20           C  
ATOM    790  CG  GLU L 105      42.912  11.212  42.300  1.00 30.37           C  
ATOM    791  CD  GLU L 105      43.815  10.336  41.447  1.00 35.92           C  
ATOM    792  OE1 GLU L 105      43.729  10.448  40.195  1.00 34.02           O  
ATOM    793  OE2 GLU L 105      44.589   9.528  42.027  1.00 37.36           O1-
ATOM    794  C   GLU L 105      41.091  11.034  44.604  1.00 20.78           C  
ATOM    795  O   GLU L 105      41.736  11.961  45.093  1.00 18.90           O  
ATOM    796  N   ILE L 106      40.847   9.891  45.269  1.00 22.38           N  
ATOM    797  CA  ILE L 106      41.330   9.697  46.604  1.00 19.98           C  
ATOM    798  CB  ILE L 106      40.420   8.866  47.477  1.00 23.58           C  
ATOM    799  CG1 ILE L 106      40.035   7.532  46.807  1.00 25.97           C  
ATOM    800  CG2 ILE L 106      39.237   9.747  47.900  1.00 26.37           C  
ATOM    801  CD1 ILE L 106      41.158   6.501  46.710  1.00 32.74           C  
ATOM    802  C   ILE L 106      42.704   9.134  46.580  1.00 18.47           C  
ATOM    803  O   ILE L 106      43.035   8.251  45.791  1.00 21.32           O  
ATOM    804  N   LYS L 107      43.571   9.710  47.431  1.00 19.12           N  
ATOM    805  CA  LYS L 107      44.910   9.232  47.529  1.00 23.35           C  
ATOM    806  CB  LYS L 107      45.930  10.338  47.840  1.00 25.27           C  
ATOM    807  CG  LYS L 107      47.370   9.833  47.807  1.00 28.87           C  
ATOM    808  CD  LYS L 107      48.405  10.953  47.709  1.00 35.84           C  
ATOM    809  CE  LYS L 107      49.844  10.448  47.608  1.00 41.41           C  
ATOM    810  NZ  LYS L 107      50.767  11.591  47.437  1.00 42.37           N1+
ATOM    811  C   LYS L 107      44.938   8.248  48.690  1.00 23.05           C  
ATOM    812  O   LYS L 107      44.095   8.395  49.615  1.00 25.90           O  
ATOM    813  OXT LYS L 107      45.804   7.335  48.673  1.00  0.00           O1-
TER     814      LYS L 107 
ATOM    815  N   GLU H 108       7.952   6.220  46.106  1.00 42.88           N1+
ATOM    816  CA  GLU H 108       9.208   6.983  45.921  1.00 51.27           C  
ATOM    817  CB  GLU H 108      10.422   6.068  46.155  1.00 61.14           C  
ATOM    818  CG  GLU H 108      11.768   6.775  45.984  1.00 71.36           C  
ATOM    819  CD  GLU H 108      11.966   7.730  47.145  1.00 73.58           C  
ATOM    820  OE1 GLU H 108      11.653   7.327  48.296  1.00 61.19           O  
ATOM    821  OE2 GLU H 108      12.429   8.875  46.900  1.00  0.00           O1-
ATOM    822  C   GLU H 108       9.293   7.575  44.554  1.00 45.05           C  
ATOM    823  O   GLU H 108       8.717   7.056  43.601  1.00 43.67           O  
ATOM    824  N   VAL H 109      10.021   8.699  44.431  1.00 35.61           N  
ATOM    825  CA  VAL H 109      10.125   9.370  43.171  1.00 33.54           C  
ATOM    826  CB  VAL H 109      10.696  10.751  43.305  1.00 34.05           C  
ATOM    827  CG1 VAL H 109      10.855  11.362  41.905  1.00 35.46           C  
ATOM    828  CG2 VAL H 109       9.792  11.568  44.245  1.00 31.62           C  
ATOM    829  C   VAL H 109      11.034   8.583  42.283  1.00 33.59           C  
ATOM    830  O   VAL H 109      12.121   8.182  42.694  1.00 33.23           O  
ATOM    831  N   GLN H 110      10.604   8.335  41.028  1.00 29.40           N  
ATOM    832  CA  GLN H 110      11.435   7.582  40.130  1.00 31.09           C  
ATOM    833  CB  GLN H 110      11.112   6.084  40.057  1.00 35.19           C  
ATOM    834  CG  GLN H 110      11.362   5.271  41.317  1.00 41.53           C  
ATOM    835  CD  GLN H 110      10.983   3.838  40.967  1.00 48.19           C  
ATOM    836  OE1 GLN H 110      11.750   2.906  41.202  1.00 53.53           O  
ATOM    837  NE2 GLN H 110       9.768   3.653  40.384  1.00 51.50           N  
ATOM    838  C   GLN H 110      11.190   8.035  38.729  1.00 30.19           C  
ATOM    839  O   GLN H 110      10.075   8.410  38.366  1.00 28.86           O  
ATOM    840  N   LEU H 111      12.250   8.007  37.896  1.00 26.44           N  
ATOM    841  CA  LEU H 111      12.073   8.287  36.502  1.00 27.12           C  
ATOM    842  CB  LEU H 111      12.658   9.623  36.011  1.00 23.84           C  
ATOM    843  CG  LEU H 111      11.992  10.859  36.643  1.00 23.43           C  
ATOM    844  CD1 LEU H 111      12.453  11.072  38.089  1.00 21.21           C  
ATOM    845  CD2 LEU H 111      12.166  12.103  35.769  1.00 21.14           C  
ATOM    846  C   LEU H 111      12.748   7.192  35.735  1.00 27.01           C  
ATOM    847  O   LEU H 111      13.941   6.943  35.904  1.00 27.06           O  
ATOM    848  N   VAL H 112      11.991   6.499  34.860  1.00 26.05           N  
ATOM    849  CA  VAL H 112      12.586   5.436  34.101  1.00 25.95           C  
ATOM    850  CB  VAL H 112      11.839   4.137  34.214  1.00 27.63           C  
ATOM    851  CG1 VAL H 112      12.540   3.084  33.338  1.00 28.75           C  
ATOM    852  CG2 VAL H 112      11.749   3.746  35.699  1.00 17.66           C  
ATOM    853  C   VAL H 112      12.574   5.841  32.661  1.00 26.03           C  
ATOM    854  O   VAL H 112      11.521   6.121  32.090  1.00 29.41           O  
ATOM    855  N   GLU H 113      13.759   5.877  32.026  1.00 25.71           N  
ATOM    856  CA  GLU H 113      13.794   6.266  30.647  1.00 23.10           C  
ATOM    857  CB  GLU H 113      14.846   7.346  30.315  1.00 22.52           C  
ATOM    858  CG  GLU H 113      16.272   7.062  30.792  1.00 23.23           C  
ATOM    859  CD  GLU H 113      16.493   7.756  32.131  1.00 27.10           C  
ATOM    860  OE1 GLU H 113      16.056   7.188  33.169  1.00 29.27           O  
ATOM    861  OE2 GLU H 113      17.105   8.854  32.139  1.00 30.18           O1-
ATOM    862  C   GLU H 113      14.006   5.060  29.789  1.00 27.91           C  
ATOM    863  O   GLU H 113      14.509   4.032  30.241  1.00 26.94           O  
ATOM    864  N   SER H 114      13.562   5.151  28.519  1.00 26.24           N  
ATOM    865  CA  SER H 114      13.702   4.059  27.597  1.00 26.99           C  
ATOM    866  CB  SER H 114      12.520   3.074  27.653  1.00 30.71           C  
ATOM    867  OG  SER H 114      11.315   3.745  27.318  1.00 34.04           O  
ATOM    868  C   SER H 114      13.738   4.628  26.209  1.00 26.36           C  
ATOM    869  O   SER H 114      13.505   5.821  26.017  1.00 24.66           O  
ATOM    870  N   GLY H 115      14.049   3.776  25.204  1.00 24.98           N  
ATOM    871  CA  GLY H 115      14.015   4.197  23.828  1.00 24.76           C  
ATOM    872  C   GLY H 115      15.379   4.367  23.213  1.00 28.76           C  
ATOM    873  O   GLY H 115      15.478   4.547  22.000  1.00 30.60           O  
ATOM    874  N   GLY H 116      16.476   4.290  23.988  1.00 27.23           N  
ATOM    875  CA  GLY H 116      17.768   4.536  23.397  1.00 25.68           C  
ATOM    876  C   GLY H 116      18.189   3.375  22.553  1.00 26.76           C  
ATOM    877  O   GLY H 116      17.554   2.322  22.548  1.00 28.51           O  
ATOM    878  N   GLY H 117      19.295   3.547  21.795  1.00 29.51           N  
ATOM    879  CA  GLY H 117      19.750   2.468  20.965  1.00 28.52           C  
ATOM    880  C   GLY H 117      20.603   3.007  19.857  1.00 25.92           C  
ATOM    881  O   GLY H 117      21.047   4.156  19.884  1.00 28.25           O  
ATOM    882  N   LEU H 118      20.844   2.155  18.839  1.00 24.58           N  
ATOM    883  CA  LEU H 118      21.688   2.477  17.723  1.00 26.42           C  
ATOM    884  CB  LEU H 118      22.467   1.235  17.224  1.00 28.29           C  
ATOM    885  CG  LEU H 118      23.423   1.424  16.025  1.00 30.86           C  
ATOM    886  CD1 LEU H 118      24.285   0.170  15.839  1.00 25.12           C  
ATOM    887  CD2 LEU H 118      22.687   1.770  14.719  1.00 31.09           C  
ATOM    888  C   LEU H 118      20.828   3.014  16.623  1.00 28.40           C  
ATOM    889  O   LEU H 118      19.786   2.441  16.303  1.00 27.20           O  
ATOM    890  N   VAL H 119      21.242   4.155  16.030  1.00 28.39           N  
ATOM    891  CA  VAL H 119      20.506   4.764  14.955  1.00 30.98           C  
ATOM    892  CB  VAL H 119      19.632   5.896  15.420  1.00 30.67           C  
ATOM    893  CG1 VAL H 119      18.984   6.562  14.201  1.00 32.30           C  
ATOM    894  CG2 VAL H 119      18.616   5.351  16.437  1.00 29.27           C  
ATOM    895  C   VAL H 119      21.494   5.327  13.969  1.00 31.00           C  
ATOM    896  O   VAL H 119      22.563   5.815  14.337  1.00 33.35           O  
ATOM    897  N   GLN H 120      21.150   5.278  12.667  1.00 27.09           N  
ATOM    898  CA  GLN H 120      22.046   5.755  11.649  1.00 28.38           C  
ATOM    899  CB  GLN H 120      21.718   5.215  10.247  1.00 32.88           C  
ATOM    900  CG  GLN H 120      21.816   3.691  10.137  1.00 37.24           C  
ATOM    901  CD  GLN H 120      23.286   3.297  10.162  1.00 43.99           C  
ATOM    902  OE1 GLN H 120      23.774   2.735  11.142  1.00 55.08           O  
ATOM    903  NE2 GLN H 120      24.013   3.597   9.053  1.00 37.61           N  
ATOM    904  C   GLN H 120      21.944   7.247  11.591  1.00 26.27           C  
ATOM    905  O   GLN H 120      20.911   7.830  11.912  1.00 31.36           O  
ATOM    906  N   PRO H 121      23.013   7.878  11.188  1.00 25.84           N  
ATOM    907  CA  PRO H 121      23.055   9.310  11.073  1.00 25.31           C  
ATOM    908  CD  PRO H 121      24.051   7.229  10.403  1.00 28.71           C  
ATOM    909  CB  PRO H 121      24.414   9.624  10.448  1.00 27.37           C  
ATOM    910  CG  PRO H 121      24.718   8.367   9.613  1.00 27.53           C  
ATOM    911  C   PRO H 121      21.926   9.764  10.202  1.00 28.19           C  
ATOM    912  O   PRO H 121      21.663   9.125   9.184  1.00 28.49           O  
ATOM    913  N   GLY H 122      21.251  10.865  10.587  1.00 28.66           N  
ATOM    914  CA  GLY H 122      20.172  11.391   9.803  1.00 27.66           C  
ATOM    915  C   GLY H 122      18.909  10.693  10.199  1.00 27.82           C  
ATOM    916  O   GLY H 122      17.833  11.014   9.701  1.00 29.25           O  
ATOM    917  N   GLY H 123      19.007   9.731  11.135  1.00 25.04           N  
ATOM    918  CA  GLY H 123      17.854   8.969  11.522  1.00 25.85           C  
ATOM    919  C   GLY H 123      17.110   9.713  12.583  1.00 27.97           C  
ATOM    920  O   GLY H 123      17.426  10.860  12.896  1.00 28.63           O  
ATOM    921  N   SER H 124      16.079   9.059  13.159  1.00 29.03           N  
ATOM    922  CA  SER H 124      15.272   9.684  14.170  1.00 31.17           C  
ATOM    923  CB  SER H 124      13.878  10.086  13.662  1.00 33.63           C  
ATOM    924  OG  SER H 124      13.111   8.927  13.370  1.00 38.45           O  
ATOM    925  C   SER H 124      15.051   8.706  15.286  1.00 30.00           C  
ATOM    926  O   SER H 124      15.098   7.493  15.081  1.00 29.12           O  
ATOM    927  N   LEU H 125      14.821   9.221  16.516  1.00 28.56           N  
ATOM    928  CA  LEU H 125      14.581   8.334  17.622  1.00 25.84           C  
ATOM    929  CB  LEU H 125      15.884   7.843  18.282  1.00 28.98           C  
ATOM    930  CG  LEU H 125      15.678   6.738  19.333  1.00 31.50           C  
ATOM    931  CD1 LEU H 125      15.024   5.495  18.703  1.00 32.09           C  
ATOM    932  CD2 LEU H 125      16.997   6.400  20.048  1.00 34.03           C  
ATOM    933  C   LEU H 125      13.758   9.057  18.649  1.00 22.65           C  
ATOM    934  O   LEU H 125      13.838  10.279  18.778  1.00 25.23           O  
ATOM    935  N   ARG H 126      12.928   8.310  19.407  1.00 21.29           N  
ATOM    936  CA  ARG H 126      12.071   8.923  20.383  1.00 21.89           C  
ATOM    937  CB  ARG H 126      10.593   8.604  20.102  1.00 24.69           C  
ATOM    938  CG  ARG H 126       9.579   9.376  20.942  1.00 30.25           C  
ATOM    939  CD  ARG H 126       8.165   8.813  20.793  1.00 32.97           C  
ATOM    940  NE  ARG H 126       7.204   9.853  21.248  1.00 32.25           N  
ATOM    941  CZ  ARG H 126       5.923   9.507  21.561  1.00 32.96           C  
ATOM    942  NH1 ARG H 126       5.551   8.195  21.567  1.00 31.33           N1+
ATOM    943  NH2 ARG H 126       5.008  10.476  21.858  1.00 37.78           N  
ATOM    944  C   ARG H 126      12.405   8.349  21.727  1.00 23.04           C  
ATOM    945  O   ARG H 126      12.351   7.137  21.929  1.00 24.14           O  
ATOM    946  N   LEU H 127      12.755   9.221  22.692  1.00 21.23           N  
ATOM    947  CA  LEU H 127      13.078   8.762  24.012  1.00 20.17           C  
ATOM    948  CB  LEU H 127      14.282   9.482  24.641  1.00 19.63           C  
ATOM    949  CG  LEU H 127      15.608   9.234  23.900  1.00 20.44           C  
ATOM    950  CD1 LEU H 127      16.775   9.931  24.615  1.00 18.40           C  
ATOM    951  CD2 LEU H 127      15.850   7.732  23.674  1.00 19.23           C  
ATOM    952  C   LEU H 127      11.899   9.040  24.883  1.00 21.79           C  
ATOM    953  O   LEU H 127      11.155   9.993  24.656  1.00 23.10           O  
ATOM    954  N   SER H 128      11.686   8.189  25.906  1.00 21.17           N  
ATOM    955  CA  SER H 128      10.573   8.392  26.783  1.00 21.76           C  
ATOM    956  CB  SER H 128       9.487   7.311  26.650  1.00 21.87           C  
ATOM    957  OG  SER H 128       8.935   7.321  25.342  1.00 33.02           O  
ATOM    958  C   SER H 128      11.086   8.321  28.188  1.00 23.47           C  
ATOM    959  O   SER H 128      12.087   7.665  28.471  1.00 23.80           O  
ATOM    960  N   CYS H 129      10.414   9.044  29.104  1.00 23.19           N  
ATOM    961  CA  CYS H 129      10.771   9.020  30.492  1.00 23.63           C  
ATOM    962  CB  CYS H 129      11.522  10.297  30.942  1.00 24.14           C  
ATOM    963  SG  CYS H 129      11.991  10.309  32.702  1.00 34.93           S  
ATOM    964  C   CYS H 129       9.491   8.902  31.261  1.00 24.39           C  
ATOM    965  O   CYS H 129       8.656   9.806  31.251  1.00 27.97           O  
ATOM    966  N   VAL H 130       9.307   7.762  31.956  1.00 21.34           N  
ATOM    967  CA  VAL H 130       8.107   7.520  32.701  1.00 20.63           C  
ATOM    968  CB  VAL H 130       7.718   6.071  32.724  1.00 22.90           C  
ATOM    969  CG1 VAL H 130       8.858   5.256  33.357  1.00  0.00           C  
ATOM    970  CG2 VAL H 130       6.377   5.944  33.464  1.00  0.00           C  
ATOM    971  C   VAL H 130       8.350   7.961  34.108  1.00 22.38           C  
ATOM    972  O   VAL H 130       9.332   7.580  34.741  1.00 23.79           O  
ATOM    973  N   THR H 131       7.427   8.781  34.640  1.00 19.37           N  
ATOM    974  CA  THR H 131       7.593   9.353  35.944  1.00 19.52           C  
ATOM    975  CB  THR H 131       7.316  10.826  35.957  1.00 21.44           C  
ATOM    976  OG1 THR H 131       8.242  11.523  35.135  1.00  0.00           O  
ATOM    977  CG2 THR H 131       7.380  11.321  37.402  1.00  0.00           C  
ATOM    978  C   THR H 131       6.620   8.746  36.899  1.00 20.82           C  
ATOM    979  O   THR H 131       5.511   8.369  36.525  1.00 22.87           O  
ATOM    980  N   SER H 132       7.041   8.622  38.177  1.00 21.28           N  
ATOM    981  CA  SER H 132       6.157   8.128  39.191  1.00 24.13           C  
ATOM    982  CB  SER H 132       6.132   6.593  39.293  1.00 25.54           C  
ATOM    983  OG  SER H 132       7.413   6.108  39.666  1.00 34.50           O  
ATOM    984  C   SER H 132       6.641   8.649  40.511  1.00 24.79           C  
ATOM    985  O   SER H 132       7.791   9.066  40.639  1.00 23.08           O  
ATOM    986  N   GLY H 133       5.733   8.681  41.515  1.00 41.22           N  
ATOM    987  CA  GLY H 133       6.054   9.096  42.853  1.00 40.90           C  
ATOM    988  C   GLY H 133       5.639  10.519  43.120  1.00 41.35           C  
ATOM    989  O   GLY H 133       5.609  10.929  44.280  1.00 42.31           O  
ATOM    990  N   PHE H 134       5.311  11.327  42.090  1.00 41.34           N  
ATOM    991  CA  PHE H 134       4.932  12.682  42.396  1.00 41.17           C  
ATOM    992  CB  PHE H 134       6.121  13.668  42.478  1.00 40.40           C  
ATOM    993  CG  PHE H 134       6.859  13.731  41.181  1.00 40.13           C  
ATOM    994  CD1 PHE H 134       7.790  12.773  40.850  1.00 39.92           C  
ATOM    995  CD2 PHE H 134       6.647  14.771  40.306  1.00 38.84           C  
ATOM    996  CE1 PHE H 134       8.476  12.839  39.661  1.00 38.73           C  
ATOM    997  CE2 PHE H 134       7.330  14.841  39.114  1.00 39.48           C  
ATOM    998  CZ  PHE H 134       8.247  13.872  38.787  1.00 36.84           C  
ATOM    999  C   PHE H 134       3.946  13.180  41.384  1.00 41.87           C  
ATOM   1000  O   PHE H 134       3.627  12.491  40.416  1.00 41.97           O  
ATOM   1001  N   THR H 135       3.418  14.405  41.613  1.00 40.71           N  
ATOM   1002  CA  THR H 135       2.453  15.011  40.737  1.00 39.83           C  
ATOM   1003  CB  THR H 135       1.732  16.167  41.373  1.00 42.58           C  
ATOM   1004  OG1 THR H 135       1.062  15.744  42.551  1.00 44.06           O  
ATOM   1005  CG2 THR H 135       0.723  16.747  40.369  1.00 42.15           C  
ATOM   1006  C   THR H 135       3.240  15.572  39.599  1.00 38.81           C  
ATOM   1007  O   THR H 135       3.848  16.634  39.708  1.00 36.76           O  
ATOM   1008  N   PHE H 136       3.196  14.863  38.458  1.00 40.53           N  
ATOM   1009  CA  PHE H 136       3.978  15.120  37.280  1.00 38.74           C  
ATOM   1010  CB  PHE H 136       3.723  14.040  36.210  1.00 37.98           C  
ATOM   1011  CG  PHE H 136       4.637  14.253  35.055  1.00 36.77           C  
ATOM   1012  CD1 PHE H 136       5.968  13.931  35.170  1.00 36.77           C  
ATOM   1013  CD2 PHE H 136       4.167  14.739  33.856  1.00 35.55           C  
ATOM   1014  CE1 PHE H 136       6.825  14.117  34.114  1.00 36.28           C  
ATOM   1015  CE2 PHE H 136       5.020  14.926  32.795  1.00 36.01           C  
ATOM   1016  CZ  PHE H 136       6.353  14.617  32.926  1.00 35.55           C  
ATOM   1017  C   PHE H 136       3.685  16.471  36.692  1.00 39.16           C  
ATOM   1018  O   PHE H 136       4.604  17.212  36.350  1.00 39.77           O  
ATOM   1019  N   ARG H 137       2.399  16.851  36.604  1.00 39.14           N  
ATOM   1020  CA  ARG H 137       1.961  18.058  35.953  1.00 39.45           C  
ATOM   1021  CB  ARG H 137       0.424  18.165  35.915  1.00 41.76           C  
ATOM   1022  CG  ARG H 137      -0.230  18.146  37.297  1.00 44.70           C  
ATOM   1023  CD  ARG H 137      -1.710  17.752  37.279  1.00 38.08           C  
ATOM   1024  NE  ARG H 137      -2.450  18.797  36.523  1.00 41.10           N  
ATOM   1025  CZ  ARG H 137      -2.812  19.953  37.151  1.00 42.51           C  
ATOM   1026  NH1 ARG H 137      -2.465  20.159  38.456  1.00 41.51           N1+
ATOM   1027  NH2 ARG H 137      -3.519  20.904  36.472  1.00 42.13           N  
ATOM   1028  C   ARG H 137       2.528  19.264  36.639  1.00 41.06           C  
ATOM   1029  O   ARG H 137       2.671  20.324  36.033  1.00 40.71           O  
ATOM   1030  N   LYS H 138       2.810  19.138  37.941  1.00 39.54           N  
ATOM   1031  CA  LYS H 138       3.302  20.195  38.775  1.00 40.36           C  
ATOM   1032  CB  LYS H 138       3.217  19.810  40.258  1.00 41.97           C  
ATOM   1033  CG  LYS H 138       3.210  21.010  41.195  1.00 44.50           C  
ATOM   1034  CD  LYS H 138       2.606  20.686  42.561  1.00 49.29           C  
ATOM   1035  CE  LYS H 138       2.581  21.872  43.523  1.00 55.16           C  
ATOM   1036  NZ  LYS H 138       3.903  22.011  44.172  1.00 57.42           N1+
ATOM   1037  C   LYS H 138       4.715  20.612  38.436  1.00 39.23           C  
ATOM   1038  O   LYS H 138       5.117  21.715  38.805  1.00 37.50           O  
ATOM   1039  N   PHE H 139       5.532  19.755  37.775  1.00 38.08           N  
ATOM   1040  CA  PHE H 139       6.927  20.118  37.616  1.00 35.21           C  
ATOM   1041  CB  PHE H 139       7.873  19.073  38.233  1.00 37.20           C  
ATOM   1042  CG  PHE H 139       7.654  19.042  39.707  1.00 40.67           C  
ATOM   1043  CD1 PHE H 139       6.583  18.367  40.247  1.00 41.78           C  
ATOM   1044  CD2 PHE H 139       8.534  19.678  40.552  1.00 42.90           C  
ATOM   1045  CE1 PHE H 139       6.389  18.340  41.609  1.00 43.73           C  
ATOM   1046  CE2 PHE H 139       8.345  19.656  41.914  1.00 43.71           C  
ATOM   1047  CZ  PHE H 139       7.270  18.985  42.444  1.00 43.59           C  
ATOM   1048  C   PHE H 139       7.370  20.251  36.170  1.00 36.00           C  
ATOM   1049  O   PHE H 139       6.797  19.642  35.271  1.00 36.79           O  
ATOM   1050  N   GLY H 140       8.423  21.089  35.931  1.00 18.41           N  
ATOM   1051  CA  GLY H 140       9.035  21.291  34.654  1.00 18.65           C  
ATOM   1052  C   GLY H 140       9.977  20.139  34.517  1.00 19.54           C  
ATOM   1053  O   GLY H 140      10.455  19.622  35.527  1.00 19.23           O  
ATOM   1054  N   MET H 141      10.283  19.709  33.275  1.00 20.60           N  
ATOM   1055  CA  MET H 141      11.148  18.573  33.138  1.00 21.45           C  
ATOM   1056  CB  MET H 141      10.439  17.327  32.587  1.00 20.13           C  
ATOM   1057  CG  MET H 141       9.320  16.808  33.487  1.00 19.57           C  
ATOM   1058  SD  MET H 141       9.879  16.219  35.115  1.00 22.78           S  
ATOM   1059  CE  MET H 141      10.800  14.780  34.499  1.00 17.58           C  
ATOM   1060  C   MET H 141      12.221  18.925  32.161  1.00 23.23           C  
ATOM   1061  O   MET H 141      12.013  19.740  31.263  1.00 22.10           O  
ATOM   1062  N   SER H 142      13.413  18.310  32.311  1.00 21.65           N  
ATOM   1063  CA  SER H 142      14.478  18.650  31.414  1.00 19.67           C  
ATOM   1064  CB  SER H 142      15.574  19.525  32.052  1.00 21.60           C  
ATOM   1065  OG  SER H 142      15.054  20.797  32.416  1.00 23.86           O  
ATOM   1066  C   SER H 142      15.146  17.403  30.926  1.00 19.97           C  
ATOM   1067  O   SER H 142      15.018  16.330  31.517  1.00 19.59           O  
ATOM   1068  N   TRP H 143      15.842  17.523  29.774  1.00 18.89           N  
ATOM   1069  CA  TRP H 143      16.656  16.446  29.293  1.00 18.92           C  
ATOM   1070  CB  TRP H 143      16.350  15.958  27.865  1.00 18.10           C  
ATOM   1071  CG  TRP H 143      15.085  15.145  27.757  1.00 18.28           C  
ATOM   1072  CD2 TRP H 143      15.004  13.734  28.023  1.00 18.52           C  
ATOM   1073  CD1 TRP H 143      13.828  15.547  27.414  1.00 18.07           C  
ATOM   1074  NE1 TRP H 143      12.968  14.475  27.444  1.00 17.12           N  
ATOM   1075  CE2 TRP H 143      13.677  13.354  27.819  1.00 15.87           C  
ATOM   1076  CE3 TRP H 143      15.956  12.831  28.407  1.00 19.35           C  
ATOM   1077  CZ2 TRP H 143      13.282  12.058  27.997  1.00 18.64           C  
ATOM   1078  CZ3 TRP H 143      15.551  11.525  28.583  1.00 18.86           C  
ATOM   1079  CH2 TRP H 143      14.241  11.148  28.383  1.00 18.82           C  
ATOM   1080  C   TRP H 143      18.063  16.948  29.296  1.00 19.96           C  
ATOM   1081  O   TRP H 143      18.333  18.073  28.876  1.00 20.39           O  
ATOM   1082  N   VAL H 144      18.995  16.117  29.805  1.00 18.25           N  
ATOM   1083  CA  VAL H 144      20.387  16.466  29.870  1.00 16.11           C  
ATOM   1084  CB  VAL H 144      20.868  16.665  31.276  1.00 18.73           C  
ATOM   1085  CG1 VAL H 144      22.383  16.917  31.254  1.00 17.74           C  
ATOM   1086  CG2 VAL H 144      20.060  17.815  31.897  1.00 16.69           C  
ATOM   1087  C   VAL H 144      21.152  15.313  29.286  1.00 15.78           C  
ATOM   1088  O   VAL H 144      20.744  14.163  29.441  1.00 20.21           O  
ATOM   1089  N   ARG H 145      22.280  15.577  28.587  1.00 17.78           N  
ATOM   1090  CA  ARG H 145      22.975  14.452  28.012  1.00 16.80           C  
ATOM   1091  CB  ARG H 145      22.839  14.313  26.486  1.00 17.42           C  
ATOM   1092  CG  ARG H 145      23.474  15.451  25.687  1.00 16.54           C  
ATOM   1093  CD  ARG H 145      23.316  15.276  24.176  1.00 18.39           C  
ATOM   1094  NE  ARG H 145      23.976  16.438  23.522  1.00 20.70           N  
ATOM   1095  CZ  ARG H 145      23.680  16.761  22.231  1.00 20.95           C  
ATOM   1096  NH1 ARG H 145      22.759  16.029  21.538  1.00 19.80           N1+
ATOM   1097  NH2 ARG H 145      24.301  17.823  21.639  1.00 21.52           N  
ATOM   1098  C   ARG H 145      24.441  14.535  28.306  1.00 18.22           C  
ATOM   1099  O   ARG H 145      24.965  15.586  28.674  1.00 17.50           O  
ATOM   1100  N   GLN H 146      25.137  13.386  28.175  1.00 20.57           N  
ATOM   1101  CA  GLN H 146      26.549  13.344  28.419  1.00 20.47           C  
ATOM   1102  CB  GLN H 146      26.892  12.767  29.807  1.00 17.12           C  
ATOM   1103  CG  GLN H 146      28.378  12.801  30.162  1.00 17.40           C  
ATOM   1104  CD  GLN H 146      28.521  12.290  31.591  1.00 17.38           C  
ATOM   1105  OE1 GLN H 146      27.725  11.478  32.060  1.00 20.19           O  
ATOM   1106  NE2 GLN H 146      29.557  12.793  32.312  1.00 17.96           N  
ATOM   1107  C   GLN H 146      27.191  12.475  27.378  1.00 15.24           C  
ATOM   1108  O   GLN H 146      26.934  11.275  27.305  1.00 18.63           O  
ATOM   1109  N   ALA H 147      28.073  13.071  26.552  1.00 17.31           N  
ATOM   1110  CA  ALA H 147      28.778  12.334  25.542  1.00 19.62           C  
ATOM   1111  CB  ALA H 147      29.587  13.222  24.584  1.00 21.78           C  
ATOM   1112  C   ALA H 147      29.742  11.452  26.265  1.00 25.03           C  
ATOM   1113  O   ALA H 147      30.103  11.726  27.409  1.00 26.73           O  
ATOM   1114  N   PRO H 148      30.177  10.393  25.645  1.00 27.36           N  
ATOM   1115  CA  PRO H 148      31.062   9.518  26.345  1.00 28.41           C  
ATOM   1116  CD  PRO H 148      29.390   9.688  24.649  1.00 26.52           C  
ATOM   1117  CB  PRO H 148      31.208   8.281  25.466  1.00 28.94           C  
ATOM   1118  CG  PRO H 148      29.855   8.221  24.726  1.00 28.37           C  
ATOM   1119  C   PRO H 148      32.338  10.197  26.719  1.00 27.10           C  
ATOM   1120  O   PRO H 148      32.972  10.816  25.867  1.00 27.69           O  
ATOM   1121  N   GLY H 149      32.720  10.090  28.004  1.00 26.39           N  
ATOM   1122  CA  GLY H 149      33.958  10.640  28.461  1.00 25.21           C  
ATOM   1123  C   GLY H 149      33.862  12.133  28.518  1.00 28.33           C  
ATOM   1124  O   GLY H 149      34.878  12.821  28.597  1.00 24.61           O  
ATOM   1125  N   LYS H 150      32.640  12.693  28.485  1.00 24.93           N  
ATOM   1126  CA  LYS H 150      32.564  14.126  28.504  1.00 24.19           C  
ATOM   1127  CB  LYS H 150      32.066  14.750  27.193  1.00 28.11           C  
ATOM   1128  CG  LYS H 150      33.130  14.705  26.098  1.00 33.89           C  
ATOM   1129  CD  LYS H 150      32.625  15.087  24.712  1.00 39.30           C  
ATOM   1130  CE  LYS H 150      33.719  15.033  23.647  1.00 45.15           C  
ATOM   1131  NZ  LYS H 150      33.198  15.554  22.365  1.00 42.90           N1+
ATOM   1132  C   LYS H 150      31.669  14.578  29.608  1.00 25.87           C  
ATOM   1133  O   LYS H 150      31.247  13.788  30.451  1.00 24.30           O  
ATOM   1134  N   GLY H 151      31.389  15.898  29.632  1.00 22.22           N  
ATOM   1135  CA  GLY H 151      30.627  16.502  30.686  1.00 23.21           C  
ATOM   1136  C   GLY H 151      29.166  16.457  30.375  1.00 24.52           C  
ATOM   1137  O   GLY H 151      28.727  15.808  29.429  1.00 22.95           O  
ATOM   1138  N   LEU H 152      28.383  17.175  31.208  1.00 23.04           N  
ATOM   1139  CA  LEU H 152      26.952  17.241  31.127  1.00 23.90           C  
ATOM   1140  CB  LEU H 152      26.303  17.430  32.511  1.00 17.93           C  
ATOM   1141  CG  LEU H 152      26.536  16.252  33.475  1.00 17.90           C  
ATOM   1142  CD1 LEU H 152      25.893  16.520  34.843  1.00 16.72           C  
ATOM   1143  CD2 LEU H 152      26.056  14.930  32.860  1.00 17.02           C  
ATOM   1144  C   LEU H 152      26.569  18.423  30.292  1.00 21.18           C  
ATOM   1145  O   LEU H 152      27.169  19.493  30.399  1.00 21.60           O  
ATOM   1146  N   GLU H 153      25.556  18.240  29.418  1.00 20.98           N  
ATOM   1147  CA  GLU H 153      25.087  19.295  28.564  1.00 21.04           C  
ATOM   1148  CB  GLU H 153      25.461  19.075  27.087  1.00 24.22           C  
ATOM   1149  CG  GLU H 153      24.976  20.186  26.149  1.00 27.89           C  
ATOM   1150  CD  GLU H 153      25.377  19.805  24.728  1.00 31.48           C  
ATOM   1151  OE1 GLU H 153      25.917  18.681  24.553  1.00 31.24           O  
ATOM   1152  OE2 GLU H 153      25.147  20.625  23.800  1.00 44.97           O1-
ATOM   1153  C   GLU H 153      23.585  19.308  28.632  1.00 19.11           C  
ATOM   1154  O   GLU H 153      22.941  18.272  28.482  1.00 18.37           O  
ATOM   1155  N   TRP H 154      22.985  20.495  28.862  1.00 19.53           N  
ATOM   1156  CA  TRP H 154      21.550  20.622  28.922  1.00 17.41           C  
ATOM   1157  CB  TRP H 154      21.102  21.931  29.593  1.00 17.03           C  
ATOM   1158  CG  TRP H 154      19.624  22.246  29.514  1.00 18.77           C  
ATOM   1159  CD2 TRP H 154      19.093  23.289  28.684  1.00 18.78           C  
ATOM   1160  CD1 TRP H 154      18.560  21.708  30.180  1.00 19.56           C  
ATOM   1161  NE1 TRP H 154      17.402  22.351  29.810  1.00 19.73           N  
ATOM   1162  CE2 TRP H 154      17.716  23.325  28.886  1.00 21.88           C  
ATOM   1163  CE3 TRP H 154      19.708  24.151  27.818  1.00 21.63           C  
ATOM   1164  CZ2 TRP H 154      16.928  24.233  28.231  1.00 21.77           C  
ATOM   1165  CZ3 TRP H 154      18.910  25.057  27.153  1.00 21.75           C  
ATOM   1166  CH2 TRP H 154      17.546  25.099  27.355  1.00 21.15           C  
ATOM   1167  C   TRP H 154      21.003  20.605  27.526  1.00 17.83           C  
ATOM   1168  O   TRP H 154      21.504  21.318  26.660  1.00 20.26           O  
ATOM   1169  N   VAL H 155      20.052  19.680  27.250  1.00 18.89           N  
ATOM   1170  CA  VAL H 155      19.391  19.558  25.976  1.00 17.04           C  
ATOM   1171  CB  VAL H 155      18.991  18.142  25.691  1.00 18.91           C  
ATOM   1172  CG1 VAL H 155      18.263  18.089  24.336  1.00 20.37           C  
ATOM   1173  CG2 VAL H 155      20.253  17.267  25.765  1.00 21.42           C  
ATOM   1174  C   VAL H 155      18.157  20.405  25.794  1.00 20.77           C  
ATOM   1175  O   VAL H 155      18.040  21.142  24.816  1.00 19.28           O  
ATOM   1176  N   ALA H 156      17.186  20.317  26.737  1.00 18.33           N  
ATOM   1177  CA  ALA H 156      15.929  20.996  26.535  1.00 19.41           C  
ATOM   1178  CB  ALA H 156      15.058  20.356  25.443  1.00 20.30           C  
ATOM   1179  C   ALA H 156      15.118  20.967  27.796  1.00 21.89           C  
ATOM   1180  O   ALA H 156      15.383  20.184  28.707  1.00 18.78           O  
ATOM   1181  N   SER H 157      14.094  21.845  27.871  1.00 20.46           N  
ATOM   1182  CA  SER H 157      13.250  21.905  29.032  1.00 17.62           C  
ATOM   1183  CB  SER H 157      13.725  22.940  30.069  1.00 18.47           C  
ATOM   1184  OG  SER H 157      13.896  24.205  29.454  1.00 36.65           O  
ATOM   1185  C   SER H 157      11.847  22.222  28.600  1.00 19.72           C  
ATOM   1186  O   SER H 157      11.628  22.855  27.566  1.00 19.81           O  
ATOM   1187  N   ILE H 158      10.848  21.743  29.377  1.00 18.33           N  
ATOM   1188  CA  ILE H 158       9.468  21.996  29.054  1.00 19.43           C  
ATOM   1189  CB  ILE H 158       8.781  20.824  28.412  1.00 18.97           C  
ATOM   1190  CG1 ILE H 158       7.401  21.237  27.871  1.00 19.90           C  
ATOM   1191  CG2 ILE H 158       8.751  19.663  29.416  1.00 16.48           C  
ATOM   1192  CD1 ILE H 158       6.766  20.209  26.932  1.00 16.62           C  
ATOM   1193  C   ILE H 158       8.716  22.372  30.298  1.00 22.62           C  
ATOM   1194  O   ILE H 158       8.970  21.843  31.380  1.00 22.11           O  
ATOM   1195  N   SER H 159       7.743  23.298  30.137  1.00 22.19           N  
ATOM   1196  CA  SER H 159       6.944  23.810  31.220  1.00 21.30           C  
ATOM   1197  CB  SER H 159       5.975  24.939  30.832  1.00 25.65           C  
ATOM   1198  OG  SER H 159       6.680  26.151  30.650  1.00 23.19           O  
ATOM   1199  C   SER H 159       6.107  22.725  31.792  1.00 19.45           C  
ATOM   1200  O   SER H 159       5.779  21.736  31.142  1.00 21.78           O  
ATOM   1201  N   THR H 160       5.878  23.062  33.084  1.00 39.66           N  
ATOM   1202  CA  THR H 160       5.033  22.692  34.176  1.00 41.25           C  
ATOM   1203  CB  THR H 160       5.395  23.390  35.444  1.00 57.00           C  
ATOM   1204  OG1 THR H 160       6.717  23.099  35.855  1.00  0.00           O  
ATOM   1205  CG2 THR H 160       4.366  22.989  36.508  1.00  0.00           C  
ATOM   1206  C   THR H 160       3.621  23.227  33.974  1.00 42.31           C  
ATOM   1207  O   THR H 160       2.684  22.514  34.311  1.00 45.02           O  
ATOM   1208  N   PRO H 161       3.387  24.432  33.450  1.00 42.10           N  
ATOM   1209  CA  PRO H 161       2.053  25.011  33.473  1.00 46.87           C  
ATOM   1210  CD  PRO H 161       4.397  25.488  33.495  1.00 65.52           C  
ATOM   1211  CB  PRO H 161       2.222  26.481  33.094  1.00 47.63           C  
ATOM   1212  CG  PRO H 161       3.639  26.820  33.577  1.00 47.92           C  
ATOM   1213  C   PRO H 161       0.974  24.336  32.689  1.00 46.25           C  
ATOM   1214  O   PRO H 161      -0.182  24.720  32.845  1.00 44.45           O  
ATOM   1215  N   ARG H 162       1.313  23.337  31.864  1.00 42.06           N  
ATOM   1216  CA  ARG H 162       0.411  22.655  30.976  1.00 44.23           C  
ATOM   1217  CB  ARG H 162      -1.025  22.485  31.508  1.00 56.41           C  
ATOM   1218  CG  ARG H 162      -1.217  21.365  32.529  1.00  0.00           C  
ATOM   1219  CD  ARG H 162      -2.696  21.053  32.782  1.00  0.00           C  
ATOM   1220  NE  ARG H 162      -2.777  19.813  33.602  1.00  0.00           N  
ATOM   1221  CZ  ARG H 162      -3.943  19.104  33.621  1.00  0.00           C  
ATOM   1222  NH1 ARG H 162      -5.016  19.535  32.899  1.00  0.00           N1+
ATOM   1223  NH2 ARG H 162      -4.036  17.960  34.360  1.00  0.00           N  
ATOM   1224  C   ARG H 162       0.296  23.465  29.712  1.00 45.47           C  
ATOM   1225  O   ARG H 162       0.301  22.888  28.630  1.00 45.73           O  
ATOM   1226  N   GLY H 163       0.202  24.814  29.780  1.00 43.12           N  
ATOM   1227  CA  GLY H 163       0.361  25.564  28.560  1.00 44.14           C  
ATOM   1228  C   GLY H 163       1.843  25.443  28.366  1.00 42.51           C  
ATOM   1229  O   GLY H 163       2.585  25.845  29.261  1.00 42.17           O  
ATOM   1230  N   SER H 164       2.320  24.961  27.193  1.00 43.75           N  
ATOM   1231  CA  SER H 164       3.696  24.550  27.147  1.00 41.52           C  
ATOM   1232  CB  SER H 164       3.878  23.175  26.486  1.00 44.80           C  
ATOM   1233  OG  SER H 164       3.505  23.243  25.118  1.00  0.00           O  
ATOM   1234  C   SER H 164       4.645  25.475  26.452  1.00 40.72           C  
ATOM   1235  O   SER H 164       4.523  25.771  25.266  1.00 43.73           O  
ATOM   1236  N   THR H 165       5.646  25.943  27.224  1.00 31.70           N  
ATOM   1237  CA  THR H 165       6.820  26.564  26.688  1.00 31.73           C  
ATOM   1238  CB  THR H 165       7.287  27.803  27.403  1.00 31.36           C  
ATOM   1239  OG1 THR H 165       7.783  27.494  28.696  1.00  0.00           O  
ATOM   1240  CG2 THR H 165       6.101  28.778  27.515  1.00  0.00           C  
ATOM   1241  C   THR H 165       7.921  25.570  26.733  1.00 29.22           C  
ATOM   1242  O   THR H 165       7.981  24.720  27.619  1.00 30.76           O  
ATOM   1243  N   THR H 166       8.808  25.644  25.729  1.00 24.47           N  
ATOM   1244  CA  THR H 166       9.892  24.724  25.664  1.00 24.49           C  
ATOM   1245  CB  THR H 166       9.642  23.638  24.675  1.00 22.22           C  
ATOM   1246  OG1 THR H 166      10.743  22.750  24.643  1.00 24.70           O  
ATOM   1247  CG2 THR H 166       9.374  24.263  23.301  1.00 17.43           C  
ATOM   1248  C   THR H 166      11.131  25.476  25.295  1.00 28.03           C  
ATOM   1249  O   THR H 166      11.069  26.503  24.620  1.00 26.66           O  
ATOM   1250  N   TYR H 167      12.298  24.983  25.759  1.00 24.03           N  
ATOM   1251  CA  TYR H 167      13.544  25.636  25.478  1.00 21.33           C  
ATOM   1252  CB  TYR H 167      14.208  26.247  26.726  1.00 22.90           C  
ATOM   1253  CG  TYR H 167      13.245  27.195  27.355  1.00 29.19           C  
ATOM   1254  CD1 TYR H 167      12.357  26.751  28.309  1.00 30.84           C  
ATOM   1255  CD2 TYR H 167      13.225  28.521  26.994  1.00 32.68           C  
ATOM   1256  CE1 TYR H 167      11.467  27.619  28.896  1.00 33.14           C  
ATOM   1257  CE2 TYR H 167      12.337  29.393  27.578  1.00 33.43           C  
ATOM   1258  CZ  TYR H 167      11.454  28.943  28.528  1.00 35.89           C  
ATOM   1259  OH  TYR H 167      10.542  29.838  29.129  1.00 44.08           O  
ATOM   1260  C   TYR H 167      14.483  24.586  24.969  1.00 23.07           C  
ATOM   1261  O   TYR H 167      14.382  23.420  25.350  1.00 19.44           O  
ATOM   1262  N   TYR H 168      15.411  24.971  24.068  1.00 21.88           N  
ATOM   1263  CA  TYR H 168      16.331  24.005  23.534  1.00 20.93           C  
ATOM   1264  CB  TYR H 168      16.009  23.576  22.090  1.00 20.12           C  
ATOM   1265  CG  TYR H 168      14.676  22.905  22.065  1.00 21.53           C  
ATOM   1266  CD1 TYR H 168      13.530  23.634  21.859  1.00 19.78           C  
ATOM   1267  CD2 TYR H 168      14.574  21.543  22.247  1.00 21.81           C  
ATOM   1268  CE1 TYR H 168      12.302  23.015  21.829  1.00 19.37           C  
ATOM   1269  CE2 TYR H 168      13.350  20.919  22.220  1.00 22.77           C  
ATOM   1270  CZ  TYR H 168      12.212  21.656  22.009  1.00 21.61           C  
ATOM   1271  OH  TYR H 168      10.953  21.019  21.976  1.00 20.77           O  
ATOM   1272  C   TYR H 168      17.696  24.611  23.474  1.00 25.31           C  
ATOM   1273  O   TYR H 168      17.843  25.827  23.359  1.00 22.82           O  
ATOM   1274  N   SER H 169      18.742  23.762  23.555  1.00 23.64           N  
ATOM   1275  CA  SER H 169      20.081  24.249  23.401  1.00 22.05           C  
ATOM   1276  CB  SER H 169      21.165  23.235  23.804  1.00 20.27           C  
ATOM   1277  OG  SER H 169      21.111  22.101  22.953  1.00  8.76           O  
ATOM   1278  C   SER H 169      20.226  24.560  21.945  1.00 23.04           C  
ATOM   1279  O   SER H 169      19.550  23.974  21.101  1.00 25.37           O  
ATOM   1280  N   ASP H 170      21.128  25.494  21.603  1.00 25.32           N  
ATOM   1281  CA  ASP H 170      21.240  25.943  20.244  1.00 30.08           C  
ATOM   1282  CB  ASP H 170      22.275  27.070  20.065  1.00 34.17           C  
ATOM   1283  CG  ASP H 170      21.681  28.351  20.647  1.00 36.84           C  
ATOM   1284  OD1 ASP H 170      20.457  28.574  20.458  1.00 35.38           O  
ATOM   1285  OD2 ASP H 170      22.446  29.121  21.290  1.00 42.84           O1-
ATOM   1286  C   ASP H 170      21.622  24.806  19.347  1.00 29.11           C  
ATOM   1287  O   ASP H 170      21.161  24.728  18.209  1.00 29.27           O  
ATOM   1288  N   SER H 171      22.469  23.883  19.832  1.00 27.68           N  
ATOM   1289  CA  SER H 171      22.934  22.817  18.990  1.00 28.94           C  
ATOM   1290  CB  SER H 171      23.926  21.892  19.715  1.00 31.05           C  
ATOM   1291  OG  SER H 171      23.287  21.256  20.810  1.00 31.21           O  
ATOM   1292  C   SER H 171      21.786  21.975  18.511  1.00 29.03           C  
ATOM   1293  O   SER H 171      21.775  21.529  17.365  1.00 31.43           O  
ATOM   1294  N   VAL H 172      20.839  21.664  19.412  1.00 28.58           N  
ATOM   1295  CA  VAL H 172      19.692  20.836  19.136  1.00 25.35           C  
ATOM   1296  CB  VAL H 172      19.185  20.106  20.346  1.00 24.71           C  
ATOM   1297  CG1 VAL H 172      20.279  19.128  20.809  1.00 23.37           C  
ATOM   1298  CG2 VAL H 172      18.775  21.118  21.421  1.00 21.84           C  
ATOM   1299  C   VAL H 172      18.535  21.534  18.478  1.00 27.85           C  
ATOM   1300  O   VAL H 172      17.692  20.871  17.877  1.00 26.11           O  
ATOM   1301  N   LYS H 173      18.417  22.871  18.610  1.00 29.56           N  
ATOM   1302  CA  LYS H 173      17.246  23.567  18.141  1.00 31.80           C  
ATOM   1303  CB  LYS H 173      17.359  25.101  18.223  1.00 36.86           C  
ATOM   1304  CG  LYS H 173      16.152  25.820  17.611  1.00 44.65           C  
ATOM   1305  CD  LYS H 173      14.834  25.564  18.343  1.00 47.94           C  
ATOM   1306  CE  LYS H 173      13.627  26.229  17.677  1.00 55.97           C  
ATOM   1307  NZ  LYS H 173      12.368  25.753  18.294  1.00 48.83           N1+
ATOM   1308  C   LYS H 173      16.887  23.221  16.726  1.00 28.70           C  
ATOM   1309  O   LYS H 173      17.726  23.204  15.830  1.00 29.73           O  
ATOM   1310  N   GLY H 174      15.586  22.905  16.529  1.00 27.54           N  
ATOM   1311  CA  GLY H 174      14.985  22.629  15.253  1.00 25.36           C  
ATOM   1312  C   GLY H 174      14.957  21.149  15.017  1.00 28.78           C  
ATOM   1313  O   GLY H 174      14.047  20.631  14.372  1.00 31.62           O  
ATOM   1314  N   ARG H 175      16.016  20.454  15.471  1.00 28.85           N  
ATOM   1315  CA  ARG H 175      16.187  19.036  15.316  1.00 24.86           C  
ATOM   1316  CB  ARG H 175      17.672  18.649  15.416  1.00 26.14           C  
ATOM   1317  CG  ARG H 175      18.527  19.445  14.422  1.00 25.31           C  
ATOM   1318  CD  ARG H 175      19.997  19.022  14.321  1.00 23.25           C  
ATOM   1319  NE  ARG H 175      20.618  19.141  15.671  1.00 22.03           N  
ATOM   1320  CZ  ARG H 175      20.746  18.033  16.455  1.00 22.95           C  
ATOM   1321  NH1 ARG H 175      20.321  16.822  15.995  1.00 23.15           N1+
ATOM   1322  NH2 ARG H 175      21.315  18.119  17.695  1.00 26.62           N  
ATOM   1323  C   ARG H 175      15.403  18.213  16.305  1.00 22.81           C  
ATOM   1324  O   ARG H 175      14.857  17.165  15.960  1.00 25.79           O  
ATOM   1325  N   PHE H 176      15.333  18.676  17.571  1.00 22.11           N  
ATOM   1326  CA  PHE H 176      14.772  17.911  18.657  1.00 22.02           C  
ATOM   1327  CB  PHE H 176      15.663  17.962  19.915  1.00 24.07           C  
ATOM   1328  CG  PHE H 176      16.904  17.151  19.736  1.00 22.63           C  
ATOM   1329  CD1 PHE H 176      17.708  17.300  18.630  1.00 22.53           C  
ATOM   1330  CD2 PHE H 176      17.302  16.281  20.725  1.00 23.39           C  
ATOM   1331  CE1 PHE H 176      18.857  16.555  18.490  1.00 24.16           C  
ATOM   1332  CE2 PHE H 176      18.451  15.535  20.593  1.00 20.19           C  
ATOM   1333  CZ  PHE H 176      19.229  15.669  19.470  1.00 21.23           C  
ATOM   1334  C   PHE H 176      13.484  18.527  19.093  1.00 20.35           C  
ATOM   1335  O   PHE H 176      13.289  19.735  18.973  1.00 20.17           O  
ATOM   1336  N   THR H 177      12.554  17.692  19.599  1.00 17.61           N  
ATOM   1337  CA  THR H 177      11.349  18.254  20.128  1.00 19.14           C  
ATOM   1338  CB  THR H 177      10.159  18.081  19.231  1.00 25.54           C  
ATOM   1339  OG1 THR H 177       9.112  18.938  19.651  1.00 30.52           O  
ATOM   1340  CG2 THR H 177       9.691  16.619  19.278  1.00 24.65           C  
ATOM   1341  C   THR H 177      11.074  17.593  21.449  1.00 18.10           C  
ATOM   1342  O   THR H 177      11.146  16.371  21.583  1.00 23.67           O  
ATOM   1343  N   ILE H 178      10.761  18.405  22.477  1.00 17.63           N  
ATOM   1344  CA  ILE H 178      10.464  17.867  23.773  1.00 19.11           C  
ATOM   1345  CB  ILE H 178      11.179  18.551  24.906  1.00 18.11           C  
ATOM   1346  CG1 ILE H 178      10.983  17.788  26.226  1.00 15.99           C  
ATOM   1347  CG2 ILE H 178      10.682  19.997  24.970  1.00 17.10           C  
ATOM   1348  CD1 ILE H 178      11.857  18.319  27.360  1.00 15.38           C  
ATOM   1349  C   ILE H 178       8.996  18.056  23.995  1.00 22.83           C  
ATOM   1350  O   ILE H 178       8.436  19.104  23.670  1.00 22.70           O  
ATOM   1351  N   SER H 179       8.327  17.012  24.517  1.00 20.22           N  
ATOM   1352  CA  SER H 179       6.916  17.102  24.749  1.00 20.62           C  
ATOM   1353  CB  SER H 179       6.077  16.549  23.587  1.00 22.09           C  
ATOM   1354  OG  SER H 179       6.363  15.172  23.389  1.00 19.57           O  
ATOM   1355  C   SER H 179       6.599  16.299  25.967  1.00 22.87           C  
ATOM   1356  O   SER H 179       7.469  15.634  26.525  1.00 20.17           O  
ATOM   1357  N   ARG H 180       5.335  16.370  26.432  1.00 19.05           N  
ATOM   1358  CA  ARG H 180       4.969  15.665  27.626  1.00 19.99           C  
ATOM   1359  CB  ARG H 180       5.093  16.549  28.880  1.00 23.26           C  
ATOM   1360  CG  ARG H 180       4.186  17.785  28.807  1.00 21.92           C  
ATOM   1361  CD  ARG H 180       4.514  18.882  29.822  1.00 19.46           C  
ATOM   1362  NE  ARG H 180       4.254  18.354  31.192  1.00 18.74           N  
ATOM   1363  CZ  ARG H 180       5.303  18.172  32.047  1.00 19.18           C  
ATOM   1364  NH1 ARG H 180       6.571  18.430  31.615  1.00 19.31           N1+
ATOM   1365  NH2 ARG H 180       5.089  17.749  33.326  1.00 21.30           N  
ATOM   1366  C   ARG H 180       3.526  15.286  27.531  1.00 25.22           C  
ATOM   1367  O   ARG H 180       2.739  15.941  26.848  1.00 25.57           O  
ATOM   1368  N   ASP H 181       3.144  14.178  28.196  1.00 25.36           N  
ATOM   1369  CA  ASP H 181       1.752  13.849  28.261  1.00 26.72           C  
ATOM   1370  CB  ASP H 181       1.349  12.590  27.481  1.00 28.26           C  
ATOM   1371  CG  ASP H 181      -0.172  12.597  27.385  1.00 30.78           C  
ATOM   1372  OD1 ASP H 181      -0.835  12.624  28.459  1.00 30.92           O  
ATOM   1373  OD2 ASP H 181      -0.693  12.602  26.240  1.00 29.25           O1-
ATOM   1374  C   ASP H 181       1.455  13.645  29.710  1.00 24.99           C  
ATOM   1375  O   ASP H 181       1.794  12.617  30.293  1.00 24.27           O  
ATOM   1376  N   ASN H 182       0.791  14.638  30.328  1.00 24.60           N  
ATOM   1377  CA  ASN H 182       0.529  14.640  31.739  1.00 25.10           C  
ATOM   1378  CB  ASN H 182      -0.203  15.899  32.198  1.00 23.24           C  
ATOM   1379  CG  ASN H 182       0.739  17.066  31.978  1.00 24.54           C  
ATOM   1380  OD1 ASN H 182       1.955  16.945  32.111  1.00 24.82           O  
ATOM   1381  ND2 ASN H 182       0.150  18.235  31.624  1.00 24.40           N  
ATOM   1382  C   ASN H 182      -0.333  13.478  32.113  1.00 24.19           C  
ATOM   1383  O   ASN H 182      -0.217  12.948  33.218  1.00 26.33           O  
ATOM   1384  N   SER H 183      -1.248  13.070  31.217  1.00 24.53           N  
ATOM   1385  CA  SER H 183      -2.141  11.987  31.527  1.00 25.89           C  
ATOM   1386  CB  SER H 183      -3.084  11.641  30.360  1.00 25.07           C  
ATOM   1387  OG  SER H 183      -3.879  12.764  30.007  1.00 27.27           O  
ATOM   1388  C   SER H 183      -1.337  10.748  31.784  1.00 25.45           C  
ATOM   1389  O   SER H 183      -1.606  10.007  32.730  1.00 26.90           O  
ATOM   1390  N   LYS H 184      -0.369  10.487  30.887  1.00 25.68           N  
ATOM   1391  CA  LYS H 184       0.535   9.372  30.879  1.00 26.42           C  
ATOM   1392  CB  LYS H 184       1.130   9.124  29.481  1.00 29.96           C  
ATOM   1393  CG  LYS H 184       0.089   8.558  28.504  1.00 34.34           C  
ATOM   1394  CD  LYS H 184      -1.090   9.505  28.255  1.00 39.26           C  
ATOM   1395  CE  LYS H 184      -2.261   8.882  27.490  1.00 44.16           C  
ATOM   1396  NZ  LYS H 184      -2.010   8.926  26.031  1.00 39.98           N1+
ATOM   1397  C   LYS H 184       1.633   9.521  31.900  1.00 26.34           C  
ATOM   1398  O   LYS H 184       2.292   8.540  32.241  1.00 26.87           O  
ATOM   1399  N   ASN H 185       1.900  10.750  32.389  1.00 24.83           N  
ATOM   1400  CA  ASN H 185       2.987  10.968  33.308  1.00 23.71           C  
ATOM   1401  CB  ASN H 185       2.897  10.156  34.611  1.00 23.57           C  
ATOM   1402  CG  ASN H 185       1.876  10.815  35.521  1.00 25.29           C  
ATOM   1403  OD1 ASN H 185       1.668  12.025  35.472  1.00 29.63           O  
ATOM   1404  ND2 ASN H 185       1.223   9.996  36.385  1.00 28.46           N  
ATOM   1405  C   ASN H 185       4.256  10.579  32.624  1.00 25.73           C  
ATOM   1406  O   ASN H 185       5.134   9.954  33.221  1.00 24.39           O  
ATOM   1407  N   THR H 186       4.379  10.962  31.335  1.00 21.02           N  
ATOM   1408  CA  THR H 186       5.543  10.620  30.576  1.00 20.13           C  
ATOM   1409  CB  THR H 186       5.243   9.632  29.490  1.00 21.17           C  
ATOM   1410  OG1 THR H 186       4.668   8.462  30.049  1.00 22.91           O  
ATOM   1411  CG2 THR H 186       6.546   9.280  28.754  1.00 23.49           C  
ATOM   1412  C   THR H 186       6.088  11.850  29.911  1.00 21.37           C  
ATOM   1413  O   THR H 186       5.348  12.759  29.538  1.00 21.94           O  
ATOM   1414  N   LEU H 187       7.428  11.891  29.761  1.00 19.51           N  
ATOM   1415  CA  LEU H 187       8.149  12.955  29.118  1.00 17.10           C  
ATOM   1416  CB  LEU H 187       9.320  13.447  29.983  1.00 16.48           C  
ATOM   1417  CG  LEU H 187      10.173  14.549  29.336  1.00 16.72           C  
ATOM   1418  CD1 LEU H 187       9.367  15.842  29.139  1.00 17.69           C  
ATOM   1419  CD2 LEU H 187      11.472  14.772  30.124  1.00 12.09           C  
ATOM   1420  C   LEU H 187       8.728  12.369  27.863  1.00 19.84           C  
ATOM   1421  O   LEU H 187       9.162  11.218  27.864  1.00 20.96           O  
ATOM   1422  N   TYR H 188       8.749  13.140  26.753  1.00 17.05           N  
ATOM   1423  CA  TYR H 188       9.245  12.569  25.530  1.00 17.25           C  
ATOM   1424  CB  TYR H 188       8.200  12.431  24.405  1.00 18.34           C  
ATOM   1425  CG  TYR H 188       7.010  11.651  24.853  1.00 19.48           C  
ATOM   1426  CD1 TYR H 188       7.053  10.286  25.013  1.00 19.12           C  
ATOM   1427  CD2 TYR H 188       5.838  12.305  25.136  1.00 17.81           C  
ATOM   1428  CE1 TYR H 188       5.936   9.590  25.423  1.00 19.96           C  
ATOM   1429  CE2 TYR H 188       4.721  11.618  25.544  1.00 19.46           C  
ATOM   1430  CZ  TYR H 188       4.768  10.255  25.688  1.00 21.18           C  
ATOM   1431  OH  TYR H 188       3.625   9.541  26.103  1.00 25.51           O  
ATOM   1432  C   TYR H 188      10.285  13.475  24.948  1.00 19.07           C  
ATOM   1433  O   TYR H 188      10.346  14.667  25.250  1.00 21.59           O  
ATOM   1434  N   LEU H 189      11.175  12.893  24.117  1.00 18.98           N  
ATOM   1435  CA  LEU H 189      12.157  13.659  23.409  1.00 18.91           C  
ATOM   1436  CB  LEU H 189      13.560  13.554  24.031  1.00 17.39           C  
ATOM   1437  CG  LEU H 189      14.637  14.367  23.292  1.00 18.26           C  
ATOM   1438  CD1 LEU H 189      14.346  15.875  23.341  1.00 17.76           C  
ATOM   1439  CD2 LEU H 189      16.042  14.018  23.803  1.00 19.77           C  
ATOM   1440  C   LEU H 189      12.227  13.094  22.027  1.00 22.65           C  
ATOM   1441  O   LEU H 189      12.672  11.964  21.830  1.00 22.90           O  
ATOM   1442  N   GLN H 190      11.791  13.875  21.019  1.00 20.50           N  
ATOM   1443  CA  GLN H 190      11.839  13.389  19.670  1.00 20.75           C  
ATOM   1444  CB  GLN H 190      10.653  13.859  18.812  1.00 22.74           C  
ATOM   1445  CG  GLN H 190      10.663  13.298  17.389  1.00 23.80           C  
ATOM   1446  CD  GLN H 190      10.324  11.818  17.464  1.00 25.26           C  
ATOM   1447  OE1 GLN H 190       9.446  11.406  18.221  1.00 28.26           O  
ATOM   1448  NE2 GLN H 190      11.042  10.993  16.659  1.00 20.56           N  
ATOM   1449  C   GLN H 190      13.095  13.932  19.062  1.00 22.17           C  
ATOM   1450  O   GLN H 190      13.337  15.138  19.085  1.00 25.34           O  
ATOM   1451  N   MET H 191      13.938  13.038  18.507  1.00 22.39           N  
ATOM   1452  CA  MET H 191      15.195  13.456  17.954  1.00 24.46           C  
ATOM   1453  CB  MET H 191      16.397  12.745  18.604  1.00 26.29           C  
ATOM   1454  CG  MET H 191      16.538  13.034  20.098  1.00 27.78           C  
ATOM   1455  SD  MET H 191      17.948  12.212  20.898  1.00 29.82           S  
ATOM   1456  CE  MET H 191      17.220  10.550  20.901  1.00 35.22           C  
ATOM   1457  C   MET H 191      15.222  13.097  16.503  1.00 28.06           C  
ATOM   1458  O   MET H 191      14.979  11.950  16.134  1.00 30.03           O  
ATOM   1459  N   ASN H 192      15.538  14.080  15.633  1.00 26.24           N  
ATOM   1460  CA  ASN H 192      15.571  13.817  14.220  1.00 23.83           C  
ATOM   1461  CB  ASN H 192      14.420  14.483  13.443  1.00 26.60           C  
ATOM   1462  CG  ASN H 192      13.110  13.854  13.897  1.00 21.28           C  
ATOM   1463  OD1 ASN H 192      13.030  12.649  14.131  1.00 24.88           O  
ATOM   1464  ND2 ASN H 192      12.045  14.690  14.027  1.00 24.46           N  
ATOM   1465  C   ASN H 192      16.854  14.372  13.675  1.00 23.83           C  
ATOM   1466  O   ASN H 192      17.533  15.161  14.330  1.00 25.96           O  
ATOM   1467  N   SER H 193      17.230  13.947  12.451  1.00 24.44           N  
ATOM   1468  CA  SER H 193      18.425  14.439  11.826  1.00 25.39           C  
ATOM   1469  CB  SER H 193      18.369  15.945  11.532  1.00 27.60           C  
ATOM   1470  OG  SER H 193      17.319  16.226  10.619  1.00 33.20           O  
ATOM   1471  C   SER H 193      19.577  14.216  12.748  1.00 22.92           C  
ATOM   1472  O   SER H 193      20.438  15.082  12.895  1.00 24.12           O  
ATOM   1473  N   LEU H 194      19.645  13.023  13.365  1.00 21.81           N  
ATOM   1474  CA  LEU H 194      20.665  12.763  14.339  1.00 22.58           C  
ATOM   1475  CB  LEU H 194      20.475  11.425  15.076  1.00 25.13           C  
ATOM   1476  CG  LEU H 194      19.235  11.409  15.986  1.00 21.83           C  
ATOM   1477  CD1 LEU H 194      19.085  10.066  16.708  1.00 22.87           C  
ATOM   1478  CD2 LEU H 194      19.239  12.597  16.961  1.00 21.04           C  
ATOM   1479  C   LEU H 194      22.018  12.775  13.706  1.00 23.69           C  
ATOM   1480  O   LEU H 194      22.201  12.375  12.558  1.00 28.52           O  
ATOM   1481  N   ARG H 195      23.006  13.267  14.479  1.00 20.68           N  
ATOM   1482  CA  ARG H 195      24.362  13.383  14.033  1.00 23.92           C  
ATOM   1483  CB  ARG H 195      24.858  14.839  14.037  1.00 24.61           C  
ATOM   1484  CG  ARG H 195      24.065  15.737  13.085  1.00 28.33           C  
ATOM   1485  CD  ARG H 195      24.504  17.203  13.105  1.00 32.92           C  
ATOM   1486  NE  ARG H 195      24.130  17.766  14.433  1.00 40.98           N  
ATOM   1487  CZ  ARG H 195      24.582  18.998  14.809  1.00 46.51           C  
ATOM   1488  NH1 ARG H 195      25.376  19.724  13.967  1.00 47.70           N1+
ATOM   1489  NH2 ARG H 195      24.240  19.504  16.028  1.00 50.52           N  
ATOM   1490  C   ARG H 195      25.214  12.610  14.992  1.00 28.85           C  
ATOM   1491  O   ARG H 195      24.764  12.212  16.065  1.00 26.68           O  
ATOM   1492  N   ALA H 196      26.486  12.387  14.618  1.00 26.79           N  
ATOM   1493  CA  ALA H 196      27.390  11.617  15.421  1.00 27.30           C  
ATOM   1494  CB  ALA H 196      28.786  11.483  14.786  1.00 28.25           C  
ATOM   1495  C   ALA H 196      27.549  12.283  16.751  1.00 24.55           C  
ATOM   1496  O   ALA H 196      27.634  11.614  17.779  1.00 26.24           O  
ATOM   1497  N   GLU H 197      27.567  13.627  16.764  1.00 25.75           N  
ATOM   1498  CA  GLU H 197      27.791  14.407  17.948  1.00 27.36           C  
ATOM   1499  CB  GLU H 197      27.800  15.924  17.688  1.00 33.53           C  
ATOM   1500  CG  GLU H 197      28.988  16.406  16.855  1.00 42.97           C  
ATOM   1501  CD  GLU H 197      28.669  16.179  15.383  1.00 46.06           C  
ATOM   1502  OE1 GLU H 197      27.472  16.308  15.013  1.00 43.90           O  
ATOM   1503  OE2 GLU H 197      29.613  15.879  14.607  1.00 52.69           O1-
ATOM   1504  C   GLU H 197      26.712  14.145  18.956  1.00 27.56           C  
ATOM   1505  O   GLU H 197      26.917  14.381  20.145  1.00 25.94           O  
ATOM   1506  N   ASP H 198      25.518  13.720  18.506  1.00 24.25           N  
ATOM   1507  CA  ASP H 198      24.389  13.454  19.359  1.00 21.67           C  
ATOM   1508  CB  ASP H 198      23.084  13.251  18.570  1.00 21.49           C  
ATOM   1509  CG  ASP H 198      22.692  14.607  17.989  1.00 21.75           C  
ATOM   1510  OD1 ASP H 198      23.142  15.644  18.544  1.00 22.24           O  
ATOM   1511  OD2 ASP H 198      21.937  14.625  16.981  1.00 24.29           O1-
ATOM   1512  C   ASP H 198      24.616  12.249  20.230  1.00 22.87           C  
ATOM   1513  O   ASP H 198      23.915  12.061  21.223  1.00 22.49           O  
ATOM   1514  N   THR H 199      25.554  11.354  19.864  1.00 21.96           N  
ATOM   1515  CA  THR H 199      25.764  10.166  20.652  1.00 21.35           C  
ATOM   1516  CB  THR H 199      26.914   9.335  20.160  1.00 20.78           C  
ATOM   1517  OG1 THR H 199      26.690   8.940  18.816  1.00 23.01           O  
ATOM   1518  CG2 THR H 199      27.056   8.096  21.055  1.00 18.80           C  
ATOM   1519  C   THR H 199      26.045  10.550  22.071  1.00 20.60           C  
ATOM   1520  O   THR H 199      26.933  11.353  22.349  1.00 23.68           O  
ATOM   1521  N   ALA H 200      25.269   9.980  23.020  1.00 20.96           N  
ATOM   1522  CA  ALA H 200      25.479  10.314  24.400  1.00 20.56           C  
ATOM   1523  CB  ALA H 200      25.321  11.815  24.692  1.00 19.97           C  
ATOM   1524  C   ALA H 200      24.462   9.599  25.232  1.00 22.04           C  
ATOM   1525  O   ALA H 200      23.537   8.972  24.715  1.00 20.52           O  
ATOM   1526  N   VAL H 201      24.644   9.645  26.569  1.00 20.40           N  
ATOM   1527  CA  VAL H 201      23.661   9.076  27.438  1.00 17.57           C  
ATOM   1528  CB  VAL H 201      24.214   8.548  28.731  1.00 16.91           C  
ATOM   1529  CG1 VAL H 201      24.647   9.722  29.622  1.00 14.51           C  
ATOM   1530  CG2 VAL H 201      23.160   7.628  29.366  1.00 15.02           C  
ATOM   1531  C   VAL H 201      22.695  10.184  27.729  1.00 18.92           C  
ATOM   1532  O   VAL H 201      23.097  11.310  28.021  1.00 18.99           O  
ATOM   1533  N   TYR H 202      21.380   9.896  27.654  1.00 19.64           N  
ATOM   1534  CA  TYR H 202      20.401  10.926  27.844  1.00 17.31           C  
ATOM   1535  CB  TYR H 202      19.324  10.958  26.742  1.00 20.04           C  
ATOM   1536  CG  TYR H 202      19.935  11.498  25.493  1.00 19.29           C  
ATOM   1537  CD1 TYR H 202      20.761  10.727  24.708  1.00 18.75           C  
ATOM   1538  CD2 TYR H 202      19.663  12.788  25.098  1.00 18.79           C  
ATOM   1539  CE1 TYR H 202      21.312  11.243  23.558  1.00 20.36           C  
ATOM   1540  CE2 TYR H 202      20.211  13.310  23.948  1.00 17.40           C  
ATOM   1541  CZ  TYR H 202      21.043  12.536  23.177  1.00 18.74           C  
ATOM   1542  OH  TYR H 202      21.607  13.068  21.999  1.00 19.49           O  
ATOM   1543  C   TYR H 202      19.689  10.690  29.135  1.00 15.97           C  
ATOM   1544  O   TYR H 202      19.202   9.591  29.400  1.00 18.18           O  
ATOM   1545  N   TYR H 203      19.605  11.744  29.975  1.00 16.83           N  
ATOM   1546  CA  TYR H 203      18.950  11.613  31.243  1.00 17.23           C  
ATOM   1547  CB  TYR H 203      19.775  12.091  32.458  1.00 15.31           C  
ATOM   1548  CG  TYR H 203      21.101  11.414  32.581  1.00 17.41           C  
ATOM   1549  CD1 TYR H 203      21.235  10.215  33.236  1.00 20.25           C  
ATOM   1550  CD2 TYR H 203      22.225  12.003  32.047  1.00 18.67           C  
ATOM   1551  CE1 TYR H 203      22.466   9.615  33.354  1.00 18.69           C  
ATOM   1552  CE2 TYR H 203      23.459  11.410  32.162  1.00 17.95           C  
ATOM   1553  CZ  TYR H 203      23.581  10.209  32.817  1.00 18.94           C  
ATOM   1554  OH  TYR H 203      24.839   9.584  32.946  1.00 23.16           O  
ATOM   1555  C   TYR H 203      17.778  12.551  31.250  1.00 20.68           C  
ATOM   1556  O   TYR H 203      17.831  13.632  30.666  1.00 19.16           O  
ATOM   1557  N   CYS H 204      16.669  12.132  31.891  1.00 18.33           N  
ATOM   1558  CA  CYS H 204      15.550  13.007  32.114  1.00 21.41           C  
ATOM   1559  CB  CYS H 204      14.172  12.330  31.901  1.00 24.12           C  
ATOM   1560  SG  CYS H 204      13.989  10.730  32.754  1.00 37.24           S  
ATOM   1561  C   CYS H 204      15.677  13.437  33.547  1.00 21.11           C  
ATOM   1562  O   CYS H 204      16.157  12.665  34.376  1.00 18.72           O  
ATOM   1563  N   THR H 205      15.309  14.699  33.870  1.00 18.38           N  
ATOM   1564  CA  THR H 205      15.456  15.152  35.229  1.00 20.01           C  
ATOM   1565  CB  THR H 205      16.725  15.917  35.460  1.00 18.39           C  
ATOM   1566  OG1 THR H 205      16.870  16.232  36.836  1.00  0.00           O  
ATOM   1567  CG2 THR H 205      16.684  17.205  34.618  1.00  0.00           C  
ATOM   1568  C   THR H 205      14.331  16.069  35.590  1.00 19.78           C  
ATOM   1569  O   THR H 205      13.811  16.802  34.750  1.00 19.30           O  
ATOM   1570  N   ARG H 206      13.932  16.042  36.880  1.00 19.12           N  
ATOM   1571  CA  ARG H 206      12.881  16.879  37.386  1.00 20.67           C  
ATOM   1572  CB  ARG H 206      12.194  16.291  38.630  1.00 20.68           C  
ATOM   1573  CG  ARG H 206      11.074  17.180  39.174  1.00 19.68           C  
ATOM   1574  CD  ARG H 206      10.374  16.610  40.405  1.00 19.70           C  
ATOM   1575  NE  ARG H 206      11.119  17.062  41.607  1.00 23.01           N  
ATOM   1576  CZ  ARG H 206      10.620  16.765  42.842  1.00 27.03           C  
ATOM   1577  NH1 ARG H 206       9.474  16.037  42.972  1.00 22.88           N1+
ATOM   1578  NH2 ARG H 206      11.246  17.199  43.970  1.00 24.88           N  
ATOM   1579  C   ARG H 206      13.467  18.196  37.778  1.00 19.96           C  
ATOM   1580  O   ARG H 206      14.559  18.255  38.339  1.00 18.14           O  
ATOM   1581  N   GLY H 207      12.727  19.291  37.510  1.00 18.68           N  
ATOM   1582  CA  GLY H 207      13.194  20.607  37.826  1.00 18.51           C  
ATOM   1583  C   GLY H 207      12.344  21.162  38.924  1.00 22.35           C  
ATOM   1584  O   GLY H 207      11.119  21.123  38.913  1.00 22.08           O  
ATOM   1585  N   TYR H 208      13.134  21.272  40.041  1.00 41.70           N  
ATOM   1586  CA  TYR H 208      12.803  21.215  41.451  1.00 40.36           C  
ATOM   1587  CB  TYR H 208      14.027  21.207  42.393  1.00 50.37           C  
ATOM   1588  CG  TYR H 208      14.322  22.571  42.909  1.00 36.86           C  
ATOM   1589  CD1 TYR H 208      15.140  23.455  42.244  1.00 42.14           C  
ATOM   1590  CD2 TYR H 208      13.757  22.959  44.105  1.00 41.88           C  
ATOM   1591  CE1 TYR H 208      15.381  24.704  42.773  1.00 42.65           C  
ATOM   1592  CE2 TYR H 208      13.994  24.201  44.637  1.00 42.61           C  
ATOM   1593  CZ  TYR H 208      14.810  25.080  43.968  1.00 42.94           C  
ATOM   1594  OH  TYR H 208      15.059  26.359  44.507  1.00 43.93           O  
ATOM   1595  C   TYR H 208      11.850  22.250  41.926  1.00 45.43           C  
ATOM   1596  O   TYR H 208      11.092  21.991  42.863  1.00 51.23           O  
ATOM   1597  N   SER H 209      11.893  23.467  41.373  1.00 43.90           N  
ATOM   1598  CA  SER H 209      10.954  24.419  41.879  1.00 51.35           C  
ATOM   1599  CB  SER H 209      11.610  25.695  42.447  1.00 38.73           C  
ATOM   1600  OG  SER H 209      12.295  26.409  41.428  1.00 25.63           O  
ATOM   1601  C   SER H 209      10.040  24.811  40.766  1.00 50.80           C  
ATOM   1602  O   SER H 209      10.269  24.469  39.608  1.00 44.54           O  
ATOM   1603  N   SER H 210       8.943  25.513  41.108  1.00 52.49           N  
ATOM   1604  CA  SER H 210       8.011  25.932  40.108  1.00 47.33           C  
ATOM   1605  CB  SER H 210       6.795  26.663  40.699  1.00 52.59           C  
ATOM   1606  OG  SER H 210       6.063  25.784  41.541  1.00 14.98           O  
ATOM   1607  C   SER H 210       8.720  26.906  39.219  1.00 45.49           C  
ATOM   1608  O   SER H 210       8.325  27.123  38.076  1.00 51.59           O  
ATOM   1609  N   THR H 211       9.713  27.612  39.785  1.00 42.22           N  
ATOM   1610  CA  THR H 211      10.521  28.582  39.096  1.00 50.01           C  
ATOM   1611  CB  THR H 211      11.053  29.650  40.005  1.00 46.79           C  
ATOM   1612  OG1 THR H 211      11.853  29.072  41.024  1.00 36.04           O  
ATOM   1613  CG2 THR H 211       9.875  30.423  40.614  1.00 33.86           C  
ATOM   1614  C   THR H 211      11.706  28.027  38.358  1.00 49.12           C  
ATOM   1615  O   THR H 211      12.122  28.629  37.369  1.00 48.72           O  
ATOM   1616  N   SER H 212      12.315  26.904  38.814  1.00 51.20           N  
ATOM   1617  CA  SER H 212      13.596  26.581  38.237  1.00 51.32           C  
ATOM   1618  CB  SER H 212      14.751  26.704  39.249  1.00 39.18           C  
ATOM   1619  OG  SER H 212      15.986  26.375  38.628  1.00  6.36           O  
ATOM   1620  C   SER H 212      13.687  25.198  37.654  1.00 48.36           C  
ATOM   1621  O   SER H 212      12.972  24.266  38.018  1.00 48.14           O  
ATOM   1622  N   TYR H 213      14.598  25.095  36.661  1.00 48.39           N  
ATOM   1623  CA  TYR H 213      15.006  23.927  35.934  1.00 45.78           C  
ATOM   1624  CB  TYR H 213      15.630  24.221  34.555  1.00 44.08           C  
ATOM   1625  CG  TYR H 213      14.517  24.744  33.706  1.00 48.93           C  
ATOM   1626  CD1 TYR H 213      13.522  23.901  33.266  1.00 51.16           C  
ATOM   1627  CD2 TYR H 213      14.438  26.076  33.373  1.00 59.77           C  
ATOM   1628  CE1 TYR H 213      12.486  24.363  32.494  1.00 57.23           C  
ATOM   1629  CE2 TYR H 213      13.402  26.544  32.598  1.00 57.19           C  
ATOM   1630  CZ  TYR H 213      12.426  25.687  32.155  1.00 52.77           C  
ATOM   1631  OH  TYR H 213      11.359  26.156  31.359  1.00 60.07           O  
ATOM   1632  C   TYR H 213      15.931  23.052  36.743  1.00 44.13           C  
ATOM   1633  O   TYR H 213      16.088  21.885  36.388  1.00 49.00           O  
ATOM   1634  N   ALA H 214      16.629  23.606  37.778  1.00 40.65           N  
ATOM   1635  CA  ALA H 214      17.584  22.877  38.595  1.00 42.35           C  
ATOM   1636  CB  ALA H 214      17.941  23.583  39.917  1.00 41.92           C  
ATOM   1637  C   ALA H 214      17.006  21.528  38.925  1.00 41.85           C  
ATOM   1638  O   ALA H 214      15.829  21.406  39.253  1.00 44.32           O  
ATOM   1639  N   MET H 215      17.860  20.483  38.870  1.00 37.12           N  
ATOM   1640  CA  MET H 215      17.395  19.121  38.762  1.00 41.68           C  
ATOM   1641  CB  MET H 215      18.263  18.453  37.693  1.00 37.35           C  
ATOM   1642  CG  MET H 215      18.272  19.244  36.381  1.00 35.46           C  
ATOM   1643  SD  MET H 215      19.613  18.822  35.229  1.00 41.59           S  
ATOM   1644  CE  MET H 215      19.574  20.422  34.364  1.00 35.17           C  
ATOM   1645  C   MET H 215      17.555  18.295  40.013  1.00 41.15           C  
ATOM   1646  O   MET H 215      18.675  17.955  40.379  1.00 34.74           O  
ATOM   1647  N   ASP H 216      16.447  17.959  40.719  1.00 44.54           N  
ATOM   1648  CA  ASP H 216      16.498  17.089  41.877  1.00 38.50           C  
ATOM   1649  CB  ASP H 216      15.415  17.438  42.910  1.00 47.67           C  
ATOM   1650  CG  ASP H 216      14.105  17.608  42.173  1.00 46.34           C  
ATOM   1651  OD1 ASP H 216      13.938  17.038  41.063  1.00 51.61           O  
ATOM   1652  OD2 ASP H 216      13.261  18.374  42.707  1.00 56.31           O1-
ATOM   1653  C   ASP H 216      16.573  15.577  41.637  1.00 40.69           C  
ATOM   1654  O   ASP H 216      17.435  14.927  42.220  1.00 45.11           O  
ATOM   1655  N   TYR H 217      15.717  14.969  40.771  1.00 20.03           N  
ATOM   1656  CA  TYR H 217      15.656  13.570  40.493  1.00 19.06           C  
ATOM   1657  CB  TYR H 217      14.256  12.922  40.618  1.00 21.78           C  
ATOM   1658  CG  TYR H 217      13.936  12.694  42.060  1.00 27.03           C  
ATOM   1659  CD1 TYR H 217      13.326  13.664  42.822  1.00 23.61           C  
ATOM   1660  CD2 TYR H 217      14.248  11.484  42.644  1.00 24.24           C  
ATOM   1661  CE1 TYR H 217      13.047  13.437  44.151  1.00 24.69           C  
ATOM   1662  CE2 TYR H 217      13.971  11.256  43.971  1.00 26.26           C  
ATOM   1663  CZ  TYR H 217      13.376  12.231  44.729  1.00 26.38           C  
ATOM   1664  OH  TYR H 217      13.099  11.987  46.091  1.00 26.44           O  
ATOM   1665  C   TYR H 217      16.081  13.368  39.088  1.00 19.51           C  
ATOM   1666  O   TYR H 217      15.760  14.164  38.205  1.00 18.71           O  
ATOM   1667  N   TRP H 218      16.834  12.276  38.867  1.00 17.88           N  
ATOM   1668  CA  TRP H 218      17.346  11.976  37.567  1.00 18.48           C  
ATOM   1669  CB  TRP H 218      18.885  12.069  37.504  1.00 18.23           C  
ATOM   1670  CG  TRP H 218      19.445  13.456  37.740  1.00 15.34           C  
ATOM   1671  CD2 TRP H 218      20.090  14.261  36.739  1.00 15.87           C  
ATOM   1672  CD1 TRP H 218      19.487  14.176  38.898  1.00 15.83           C  
ATOM   1673  NE1 TRP H 218      20.111  15.383  38.680  1.00 15.33           N  
ATOM   1674  CE2 TRP H 218      20.490  15.446  37.356  1.00 14.91           C  
ATOM   1675  CE3 TRP H 218      20.334  14.031  35.416  1.00 18.48           C  
ATOM   1676  CZ2 TRP H 218      21.145  16.422  36.657  1.00 15.83           C  
ATOM   1677  CZ3 TRP H 218      20.989  15.020  34.715  1.00 15.60           C  
ATOM   1678  CH2 TRP H 218      21.388  16.192  35.321  1.00 17.48           C  
ATOM   1679  C   TRP H 218      16.994  10.555  37.254  1.00 19.13           C  
ATOM   1680  O   TRP H 218      16.826   9.724  38.145  1.00 21.48           O  
ATOM   1681  N   GLY H 219      16.860  10.246  35.950  1.00 16.75           N  
ATOM   1682  CA  GLY H 219      16.579   8.902  35.536  1.00 18.55           C  
ATOM   1683  C   GLY H 219      17.898   8.189  35.496  1.00 23.15           C  
ATOM   1684  O   GLY H 219      18.933   8.777  35.803  1.00 20.82           O  
ATOM   1685  N   GLN H 220      17.884   6.884  35.155  1.00 23.31           N  
ATOM   1686  CA  GLN H 220      19.090   6.107  35.071  1.00 22.82           C  
ATOM   1687  CB  GLN H 220      18.881   4.582  35.013  1.00 24.52           C  
ATOM   1688  CG  GLN H 220      18.185   4.058  33.757  1.00 28.61           C  
ATOM   1689  CD  GLN H 220      16.688   4.246  33.923  1.00 35.55           C  
ATOM   1690  OE1 GLN H 220      16.213   4.720  34.953  1.00 37.81           O  
ATOM   1691  NE2 GLN H 220      15.916   3.859  32.875  1.00 33.52           N  
ATOM   1692  C   GLN H 220      19.879   6.515  33.866  1.00 24.34           C  
ATOM   1693  O   GLN H 220      21.105   6.411  33.857  1.00 24.63           O  
ATOM   1694  N   GLY H 221      19.185   6.952  32.797  1.00 19.50           N  
ATOM   1695  CA  GLY H 221      19.848   7.360  31.589  1.00 18.21           C  
ATOM   1696  C   GLY H 221      19.628   6.311  30.542  1.00 22.34           C  
ATOM   1697  O   GLY H 221      19.429   5.136  30.847  1.00 22.66           O  
ATOM   1698  N   THR H 222      19.635   6.742  29.260  1.00 20.22           N  
ATOM   1699  CA  THR H 222      19.485   5.847  28.146  1.00 21.04           C  
ATOM   1700  CB  THR H 222      18.171   5.990  27.437  1.00 21.58           C  
ATOM   1701  OG1 THR H 222      17.098   5.718  28.318  1.00 26.19           O  
ATOM   1702  CG2 THR H 222      18.136   4.995  26.276  1.00 22.49           C  
ATOM   1703  C   THR H 222      20.550   6.203  27.150  1.00 21.70           C  
ATOM   1704  O   THR H 222      20.767   7.379  26.864  1.00 19.56           O  
ATOM   1705  N   LEU H 223      21.222   5.193  26.561  1.00 23.16           N  
ATOM   1706  CA  LEU H 223      22.322   5.451  25.666  0.90 22.40           C  
ATOM   1707  CB  LEU H 223      23.376   4.328  25.680  0.90 24.29           C  
ATOM   1708  CG  LEU H 223      24.569   4.564  24.735  0.90 27.84           C  
ATOM   1709  CD1 LEU H 223      25.418   5.763  25.177  1.00 20.71           C  
ATOM   1710  CD2 LEU H 223      25.391   3.280  24.542  1.00 22.66           C  
ATOM   1711  C   LEU H 223      21.839   5.540  24.259  1.00 21.38           C  
ATOM   1712  O   LEU H 223      21.108   4.675  23.779  1.00 22.34           O  
ATOM   1713  N   VAL H 224      22.243   6.614  23.555  1.00 20.38           N  
ATOM   1714  CA  VAL H 224      21.894   6.759  22.174  1.00 20.75           C  
ATOM   1715  CB  VAL H 224      21.149   8.031  21.880  1.00 22.11           C  
ATOM   1716  CG1 VAL H 224      20.953   8.160  20.359  1.00 19.63           C  
ATOM   1717  CG2 VAL H 224      19.830   8.009  22.676  1.00 20.80           C  
ATOM   1718  C   VAL H 224      23.175   6.788  21.399  1.00 20.91           C  
ATOM   1719  O   VAL H 224      24.040   7.633  21.635  1.00 23.83           O  
ATOM   1720  N   THR H 225      23.332   5.852  20.445  1.00 21.00           N  
ATOM   1721  CA  THR H 225      24.533   5.817  19.663  1.00 23.37           C  
ATOM   1722  CB  THR H 225      25.226   4.490  19.700  1.00 24.84           C  
ATOM   1723  OG1 THR H 225      24.325   3.464  19.310  1.00 23.03           O  
ATOM   1724  CG2 THR H 225      25.758   4.229  21.116  1.00 20.85           C  
ATOM   1725  C   THR H 225      24.166   6.079  18.243  1.00 21.28           C  
ATOM   1726  O   THR H 225      23.314   5.397  17.673  1.00 23.86           O  
ATOM   1727  N   VAL H 226      24.810   7.088  17.629  1.00 23.60           N  
ATOM   1728  CA  VAL H 226      24.514   7.390  16.261  1.00 24.20           C  
ATOM   1729  CB  VAL H 226      24.195   8.840  16.040  1.00 23.67           C  
ATOM   1730  CG1 VAL H 226      24.059   9.092  14.528  1.00 21.85           C  
ATOM   1731  CG2 VAL H 226      22.930   9.185  16.844  1.00 25.07           C  
ATOM   1732  C   VAL H 226      25.718   7.051  15.448  1.00 22.69           C  
ATOM   1733  O   VAL H 226      26.767   7.683  15.573  1.00 25.25           O  
ATOM   1734  N   SER H 227      25.593   6.030  14.579  1.00 23.19           N  
ATOM   1735  CA  SER H 227      26.723   5.677  13.773  1.00 26.29           C  
ATOM   1736  CB  SER H 227      27.762   4.805  14.505  1.00 28.29           C  
ATOM   1737  OG  SER H 227      28.342   5.533  15.577  1.00 29.21           O  
ATOM   1738  C   SER H 227      26.244   4.896  12.598  1.00 28.12           C  
ATOM   1739  O   SER H 227      25.182   4.274  12.630  1.00 28.48           O  
ATOM   1740  N   SER H 228      27.039   4.917  11.513  1.00 30.39           N  
ATOM   1741  CA  SER H 228      26.708   4.181  10.331  1.00 32.35           C  
ATOM   1742  CB  SER H 228      27.281   4.813   9.053  1.00 32.16           C  
ATOM   1743  OG  SER H 228      28.699   4.836   9.123  1.00 31.94           O  
ATOM   1744  C   SER H 228      27.351   2.810  10.483  1.00 34.32           C  
ATOM   1745  O   SER H 228      28.088   2.617  11.486  1.00 32.66           O  
ATOM   1746  OXT SER H 228      27.127   1.943   9.597  1.00  0.00           O1-
TER    1747      SER H 228 
CONECT  161  662
CONECT  662  161
CONECT  963 1560
CONECT 1560  963
END
