# Supplementary material for: Fully automated antibody structure prediction using BIOVIA tools: Validation study
Source: PLoS One. 2017 May 18;12(5):e0177923. doi: 10.1371/journal.pone.0177923 (PMC5436848; doi:10.1371/journal.pone.0177923)
Supplement: S3 Dataset — Predicted structures using the Top5 framework method, Chothia CDR definition with canonical filtering, using up to 5 CDR templates rather than the default 3, and generating 10 CDR models. (ZIP) [file pone.0177923.s005.zip › 4JLR_BA_FV_FinalModel.pdb]

REMARK   Accelrys Discovery Studio PDB file
REMARK   Created:  2015-11-30T22:51:53Z
SSBOND   1 CYS L   23    CYS L   87                                     
SSBOND   2 CYS H  128    CYS H  203                                     
ATOM      1  N   ASP L   1      26.088  33.073  26.187  1.00 55.93           N1+
ATOM      2  CA  ASP L   1      25.569  32.148  27.217  1.00 50.05           C  
ATOM      3  CB  ASP L   1      25.552  30.708  26.681  1.00 57.60           C  
ATOM      4  CG  ASP L   1      24.537  30.634  25.547  1.00 67.22           C  
ATOM      5  OD1 ASP L   1      23.745  31.603  25.394  1.00 66.43           O  
ATOM      6  OD2 ASP L   1      24.547  29.611  24.811  1.00 69.91           O1-
ATOM      7  C   ASP L   1      26.465  32.201  28.408  1.00 43.84           C  
ATOM      8  O   ASP L   1      27.636  32.560  28.299  1.00 45.41           O  
ATOM      9  N   ILE L   2      25.923  31.849  29.588  1.00 37.42           N  
ATOM     10  CA  ILE L   2      26.702  31.881  30.788  1.00 36.28           C  
ATOM     11  CB  ILE L   2      25.868  31.910  32.037  1.00 40.44           C  
ATOM     12  CG1 ILE L   2      24.938  33.135  32.056  1.00 47.87           C  
ATOM     13  CG2 ILE L   2      26.822  31.848  33.241  1.00 32.30           C  
ATOM     14  CD1 ILE L   2      25.675  34.467  32.085  1.00 53.11           C  
ATOM     15  C   ILE L   2      27.463  30.597  30.835  1.00 29.54           C  
ATOM     16  O   ILE L   2      26.878  29.517  30.778  1.00 31.78           O  
ATOM     17  N   GLN L   3      28.801  30.678  30.938  1.00 32.37           N  
ATOM     18  CA  GLN L   3      29.555  29.462  30.982  1.00 40.44           C  
ATOM     19  CB  GLN L   3      30.497  29.284  29.779  1.00 48.61           C  
ATOM     20  CG  GLN L   3      29.736  29.129  28.461  1.00 56.55           C  
ATOM     21  CD  GLN L   3      30.736  28.959  27.327  1.00 62.42           C  
ATOM     22  OE1 GLN L   3      31.708  29.706  27.223  1.00 68.24           O  
ATOM     23  NE2 GLN L   3      30.493  27.947  26.451  1.00 62.43           N  
ATOM     24  C   GLN L   3      30.374  29.486  32.220  1.00 34.35           C  
ATOM     25  O   GLN L   3      30.696  30.548  32.750  1.00 32.22           O  
ATOM     26  N   MET L   4      30.719  28.295  32.736  1.00 41.35           N  
ATOM     27  CA  MET L   4      31.473  28.334  33.943  1.00 40.26           C  
ATOM     28  CB  MET L   4      30.728  27.795  35.176  1.00 41.28           C  
ATOM     29  CG  MET L   4      30.072  26.431  34.979  1.00 43.16           C  
ATOM     30  SD  MET L   4      28.503  26.489  34.067  1.00 44.47           S  
ATOM     31  CE  MET L   4      27.567  27.268  35.414  1.00 41.97           C  
ATOM     32  C   MET L   4      32.742  27.578  33.787  1.00 38.32           C  
ATOM     33  O   MET L   4      32.825  26.584  33.065  1.00 40.74           O  
ATOM     34  N   THR L   5      33.787  28.087  34.462  1.00 34.26           N  
ATOM     35  CA  THR L   5      35.045  27.418  34.478  1.00 34.29           C  
ATOM     36  CB  THR L   5      36.229  28.295  34.212  1.00 38.62           C  
ATOM     37  OG1 THR L   5      36.327  29.302  35.205  1.00 37.28           O  
ATOM     38  CG2 THR L   5      36.073  28.926  32.821  1.00 33.50           C  
ATOM     39  C   THR L   5      35.194  26.880  35.857  1.00 32.15           C  
ATOM     40  O   THR L   5      35.004  27.592  36.844  1.00 32.75           O  
ATOM     41  N   GLN L   6      35.514  25.578  35.958  1.00 28.14           N  
ATOM     42  CA  GLN L   6      35.675  24.986  37.249  1.00 29.86           C  
ATOM     43  CB  GLN L   6      34.897  23.679  37.477  1.00 31.93           C  
ATOM     44  CG  GLN L   6      33.393  23.848  37.639  1.00 30.24           C  
ATOM     45  CD  GLN L   6      32.805  22.463  37.857  1.00 27.12           C  
ATOM     46  OE1 GLN L   6      31.868  22.060  37.174  1.00 26.20           O  
ATOM     47  NE2 GLN L   6      33.368  21.708  38.839  1.00 23.73           N  
ATOM     48  C   GLN L   6      37.103  24.610  37.412  1.00 31.06           C  
ATOM     49  O   GLN L   6      37.790  24.258  36.455  1.00 30.97           O  
ATOM     50  N   SER L   7      37.590  24.705  38.660  1.00 30.86           N  
ATOM     51  CA  SER L   7      38.934  24.303  38.945  1.00 37.41           C  
ATOM     52  CB  SER L   7      39.937  25.470  38.949  1.00 43.61           C  
ATOM     53  OG  SER L   7      39.584  26.416  39.948  1.00 47.86           O  
ATOM     54  C   SER L   7      38.922  23.707  40.316  1.00 36.74           C  
ATOM     55  O   SER L   7      38.078  24.065  41.138  1.00 33.00           O  
ATOM     56  N   PRO L   8      39.805  22.783  40.595  1.00 34.96           N  
ATOM     57  CA  PRO L   8      40.732  22.288  39.611  1.00 34.62           C  
ATOM     58  CD  PRO L   8      40.346  22.690  41.941  1.00 33.00           C  
ATOM     59  CB  PRO L   8      41.866  21.623  40.385  1.00 34.72           C  
ATOM     60  CG  PRO L   8      41.817  22.286  41.767  1.00 36.11           C  
ATOM     61  C   PRO L   8      40.013  21.286  38.771  1.00 33.27           C  
ATOM     62  O   PRO L   8      38.963  20.804  39.192  1.00 30.85           O  
ATOM     63  N   SER L   9      40.548  20.964  37.580  1.00 32.10           N  
ATOM     64  CA  SER L   9      39.926  19.969  36.759  1.00 34.35           C  
ATOM     65  CB  SER L   9      40.570  19.854  35.365  1.00 40.85           C  
ATOM     66  OG  SER L   9      41.909  19.393  35.475  1.00 45.78           O  
ATOM     67  C   SER L   9      40.073  18.646  37.444  1.00 33.00           C  
ATOM     68  O   SER L   9      39.170  17.812  37.397  1.00 31.25           O  
ATOM     69  N   THR L  10      41.230  18.413  38.095  1.00 31.62           N  
ATOM     70  CA  THR L  10      41.430  17.156  38.759  1.00 34.86           C  
ATOM     71  CB  THR L  10      42.270  16.204  37.955  1.00 41.17           C  
ATOM     72  OG1 THR L  10      41.674  15.985  36.684  1.00 41.92           O  
ATOM     73  CG2 THR L  10      42.380  14.872  38.713  1.00 42.49           C  
ATOM     74  C   THR L  10      42.146  17.425  40.046  1.00 38.69           C  
ATOM     75  O   THR L  10      42.851  18.424  40.175  1.00 39.64           O  
ATOM     76  N   LEU L  11      41.943  16.556  41.060  1.00 35.24           N  
ATOM     77  CA  LEU L  11      42.665  16.717  42.290  1.00 37.32           C  
ATOM     78  CB  LEU L  11      42.060  17.757  43.258  1.00 39.60           C  
ATOM     79  CG  LEU L  11      40.609  17.500  43.721  1.00 40.71           C  
ATOM     80  CD1 LEU L  11      40.485  16.280  44.646  1.00 39.35           C  
ATOM     81  CD2 LEU L  11      40.009  18.766  44.351  1.00 39.35           C  
ATOM     82  C   LEU L  11      42.742  15.395  42.986  1.00 40.12           C  
ATOM     83  O   LEU L  11      41.850  14.557  42.853  1.00 37.81           O  
ATOM     84  N   SER L  12      43.838  15.177  43.739  1.00 38.24           N  
ATOM     85  CA  SER L  12      43.992  13.981  44.518  1.00 37.51           C  
ATOM     86  CB  SER L  12      45.255  13.170  44.182  1.00 43.54           C  
ATOM     87  OG  SER L  12      45.192  12.684  42.850  1.00 48.55           O  
ATOM     88  C   SER L  12      44.162  14.449  45.924  1.00 37.60           C  
ATOM     89  O   SER L  12      44.889  15.410  46.175  1.00 38.50           O  
ATOM     90  N   ALA L  13      43.481  13.794  46.884  1.00 34.90           N  
ATOM     91  CA  ALA L  13      43.621  14.218  48.247  1.00 35.33           C  
ATOM     92  CB  ALA L  13      42.565  15.251  48.675  1.00 36.32           C  
ATOM     93  C   ALA L  13      43.457  13.022  49.130  1.00 39.14           C  
ATOM     94  O   ALA L  13      42.779  12.059  48.776  1.00 37.49           O  
ATOM     95  N   SER L  14      44.090  13.065  50.318  1.00 39.21           N  
ATOM     96  CA  SER L  14      44.026  11.977  51.249  1.00 41.04           C  
ATOM     97  CB  SER L  14      45.156  12.003  52.292  1.00 43.50           C  
ATOM     98  OG  SER L  14      46.417  11.909  51.646  1.00 47.01           O  
ATOM     99  C   SER L  14      42.734  12.068  51.991  1.00 36.95           C  
ATOM    100  O   SER L  14      42.071  13.104  51.999  1.00 33.28           O  
ATOM    101  N   VAL L  15      42.339  10.959  52.644  1.00 35.97           N  
ATOM    102  CA  VAL L  15      41.113  10.984  53.378  1.00 35.33           C  
ATOM    103  CB  VAL L  15      40.640   9.636  53.835  1.00 35.78           C  
ATOM    104  CG1 VAL L  15      40.231   8.821  52.598  1.00 37.54           C  
ATOM    105  CG2 VAL L  15      41.757   8.974  54.657  1.00 34.79           C  
ATOM    106  C   VAL L  15      41.297  11.859  54.572  1.00 36.24           C  
ATOM    107  O   VAL L  15      42.355  11.866  55.198  1.00 35.17           O  
ATOM    108  N   GLY L  16      40.251  12.646  54.892  1.00 34.82           N  
ATOM    109  CA  GLY L  16      40.292  13.510  56.033  1.00 39.66           C  
ATOM    110  C   GLY L  16      40.695  14.886  55.602  1.00 39.44           C  
ATOM    111  O   GLY L  16      40.609  15.830  56.386  1.00 42.18           O  
ATOM    112  N   ASP L  17      41.134  15.046  54.339  1.00 37.35           N  
ATOM    113  CA  ASP L  17      41.558  16.343  53.892  1.00 38.42           C  
ATOM    114  CB  ASP L  17      42.394  16.322  52.598  1.00 38.16           C  
ATOM    115  CG  ASP L  17      43.796  15.804  52.897  1.00 46.66           C  
ATOM    116  OD1 ASP L  17      44.123  15.605  54.097  1.00 44.83           O  
ATOM    117  OD2 ASP L  17      44.565  15.602  51.920  1.00 46.10           O1-
ATOM    118  C   ASP L  17      40.354  17.185  53.613  1.00 38.03           C  
ATOM    119  O   ASP L  17      39.231  16.693  53.515  1.00 35.15           O  
ATOM    120  N   ARG L  18      40.581  18.509  53.500  1.00 35.15           N  
ATOM    121  CA  ARG L  18      39.532  19.434  53.193  1.00 34.30           C  
ATOM    122  CB  ARG L  18      39.606  20.713  54.043  1.00 39.61           C  
ATOM    123  CG  ARG L  18      38.389  21.627  53.912  1.00 43.25           C  
ATOM    124  CD  ARG L  18      38.406  22.773  54.927  1.00 46.71           C  
ATOM    125  NE  ARG L  18      37.172  23.580  54.719  1.00 50.88           N  
ATOM    126  CZ  ARG L  18      36.406  23.938  55.791  1.00 53.97           C  
ATOM    127  NH1 ARG L  18      36.756  23.531  57.044  1.00 53.88           N1+
ATOM    128  NH2 ARG L  18      35.289  24.699  55.609  1.00 55.65           N  
ATOM    129  C   ARG L  18      39.751  19.810  51.762  1.00 35.58           C  
ATOM    130  O   ARG L  18      40.868  20.141  51.368  1.00 35.15           O  
ATOM    131  N   VAL L  19      38.689  19.751  50.934  1.00 33.78           N  
ATOM    132  CA  VAL L  19      38.871  20.037  49.542  1.00 32.40           C  
ATOM    133  CB  VAL L  19      38.583  18.855  48.662  1.00 36.36           C  
ATOM    134  CG1 VAL L  19      38.697  19.293  47.192  1.00 36.62           C  
ATOM    135  CG2 VAL L  19      39.538  17.713  49.048  1.00 36.53           C  
ATOM    136  C   VAL L  19      37.919  21.121  49.145  1.00 31.51           C  
ATOM    137  O   VAL L  19      36.807  21.207  49.663  1.00 29.18           O  
ATOM    138  N   THR L  20      38.353  21.994  48.210  1.00 28.72           N  
ATOM    139  CA  THR L  20      37.507  23.059  47.755  1.00 29.19           C  
ATOM    140  CB  THR L  20      37.963  24.409  48.224  1.00 35.53           C  
ATOM    141  OG1 THR L  20      37.987  24.449  49.642  1.00 36.73           O  
ATOM    142  CG2 THR L  20      37.005  25.480  47.675  1.00 33.33           C  
ATOM    143  C   THR L  20      37.533  23.082  46.257  1.00 36.17           C  
ATOM    144  O   THR L  20      38.589  22.956  45.638  1.00 35.92           O  
ATOM    145  N   ILE L  21      36.347  23.253  45.636  1.00 32.05           N  
ATOM    146  CA  ILE L  21      36.242  23.317  44.205  1.00 31.60           C  
ATOM    147  CB  ILE L  21      35.351  22.257  43.621  1.00 32.11           C  
ATOM    148  CG1 ILE L  21      35.895  20.859  43.961  1.00 31.36           C  
ATOM    149  CG2 ILE L  21      35.227  22.513  42.108  1.00 33.03           C  
ATOM    150  CD1 ILE L  21      34.918  19.729  43.640  1.00 34.15           C  
ATOM    151  C   ILE L  21      35.622  24.644  43.894  1.00 32.23           C  
ATOM    152  O   ILE L  21      34.728  25.095  44.607  1.00 28.67           O  
ATOM    153  N   THR L  22      36.097  25.318  42.824  1.00 28.21           N  
ATOM    154  CA  THR L  22      35.580  26.625  42.533  1.00 29.01           C  
ATOM    155  CB  THR L  22      36.631  27.695  42.579  1.00 34.33           C  
ATOM    156  OG1 THR L  22      37.231  27.734  43.865  1.00 37.45           O  
ATOM    157  CG2 THR L  22      35.977  29.048  42.258  1.00 33.63           C  
ATOM    158  C   THR L  22      34.991  26.651  41.157  1.00 31.69           C  
ATOM    159  O   THR L  22      35.493  26.018  40.230  1.00 32.44           O  
ATOM    160  N   CYS L  23      33.884  27.404  41.006  1.00 29.86           N  
ATOM    161  CA  CYS L  23      33.221  27.551  39.744  1.00 29.19           C  
ATOM    162  CB  CYS L  23      31.826  26.868  39.770  1.00 32.22           C  
ATOM    163  SG  CYS L  23      30.924  26.826  38.189  1.00 45.15           S  
ATOM    164  C   CYS L  23      33.089  29.030  39.517  1.00 27.52           C  
ATOM    165  O   CYS L  23      32.562  29.750  40.367  1.00 30.12           O  
ATOM    166  N   SER L  24      33.605  29.538  38.374  1.00 30.86           N  
ATOM    167  CA  SER L  24      33.497  30.951  38.123  1.00 33.33           C  
ATOM    168  CB  SER L  24      34.838  31.660  37.873  1.00 40.06           C  
ATOM    169  OG  SER L  24      35.354  31.289  36.603  1.00 33.43           O  
ATOM    170  C   SER L  24      32.676  31.128  36.889  1.00 38.44           C  
ATOM    171  O   SER L  24      32.989  30.575  35.834  1.00 37.51           O  
ATOM    172  N   ALA L  25      31.584  31.908  36.998  1.00 37.72           N  
ATOM    173  CA  ALA L  25      30.713  32.118  35.881  1.00 43.22           C  
ATOM    174  CB  ALA L  25      29.239  32.314  36.274  1.00 41.12           C  
ATOM    175  C   ALA L  25      31.160  33.326  35.133  1.00 40.76           C  
ATOM    176  O   ALA L  25      31.738  34.250  35.703  1.00 38.80           O  
ATOM    177  N   SER L  26      30.871  33.356  33.813  1.00 30.31           N  
ATOM    178  CA  SER L  26      31.239  34.444  32.946  1.00 30.13           C  
ATOM    179  CB  SER L  26      30.977  34.149  31.458  1.00 32.75           C  
ATOM    180  OG  SER L  26      29.583  34.033  31.212  1.00 32.43           O  
ATOM    181  C   SER L  26      30.436  35.653  33.311  1.00 32.95           C  
ATOM    182  O   SER L  26      30.888  36.786  33.131  1.00 31.53           O  
ATOM    183  N   SER L  27      29.206  35.443  33.821  1.00 30.32           N  
ATOM    184  CA  SER L  27      28.378  36.546  34.209  1.00 34.71           C  
ATOM    185  CB  SER L  27      27.250  36.852  33.210  1.00 39.66           C  
ATOM    186  OG  SER L  27      26.481  37.956  33.663  1.00 45.26           O  
ATOM    187  C   SER L  27      27.743  36.171  35.516  1.00 35.11           C  
ATOM    188  O   SER L  27      27.785  35.013  35.929  1.00 33.54           O  
ATOM    189  N   ARG L  28      27.129  37.158  36.196  1.00 32.38           N  
ATOM    190  CA  ARG L  28      26.567  36.974  37.506  0.80 35.67           C  
ATOM    191  CB  ARG L  28      26.082  38.302  38.116  0.80 40.68           C  
ATOM    192  CG  ARG L  28      25.669  38.230  39.586  1.00 71.92           C  
ATOM    193  CD  ARG L  28      25.064  39.545  40.087  1.00 85.67           C  
ATOM    194  NE  ARG L  28      24.771  39.391  41.539  1.00 93.41           N  
ATOM    195  CZ  ARG L  28      23.623  39.915  42.057  1.00101.96           C  
ATOM    196  NH1 ARG L  28      22.726  40.529  41.232  1.00103.91           N1+
ATOM    197  NH2 ARG L  28      23.363  39.812  43.393  1.00106.69           N  
ATOM    198  C   ARG L  28      25.392  36.045  37.436  1.00 34.32           C  
ATOM    199  O   ARG L  28      24.632  36.044  36.469  1.00 32.20           O  
ATOM    200  N   VAL L  29      25.238  35.203  38.481  1.00 30.83           N  
ATOM    201  CA  VAL L  29      24.140  34.284  38.577  1.00 33.26           C  
ATOM    202  CB  VAL L  29      24.530  32.857  38.335  1.00 33.59           C  
ATOM    203  CG1 VAL L  29      24.972  32.716  36.870  1.00 35.76           C  
ATOM    204  CG2 VAL L  29      25.625  32.473  39.346  1.00 30.31           C  
ATOM    205  C   VAL L  29      23.612  34.371  39.977  1.00 35.11           C  
ATOM    206  O   VAL L  29      24.362  34.627  40.919  1.00 32.32           O  
ATOM    207  N   GLY L  30      22.284  34.192  40.135  1.00 34.78           N  
ATOM    208  CA  GLY L  30      21.637  34.275  41.417  1.00 34.56           C  
ATOM    209  C   GLY L  30      22.044  33.148  42.319  1.00 32.10           C  
ATOM    210  O   GLY L  30      22.257  33.365  43.511  1.00 32.24           O  
ATOM    211  N   TYR L  31      22.120  31.905  41.788  1.00 30.79           N  
ATOM    212  CA  TYR L  31      22.467  30.783  42.625  0.90 31.78           C  
ATOM    213  CB  TYR L  31      21.264  29.942  43.096  0.90 30.57           C  
ATOM    214  CG  TYR L  31      20.380  30.775  43.959  1.00 36.62           C  
ATOM    215  CD1 TYR L  31      20.739  31.045  45.257  1.00 37.60           C  
ATOM    216  CD2 TYR L  31      19.207  31.304  43.471  1.00 36.69           C  
ATOM    217  CE1 TYR L  31      19.933  31.814  46.061  1.00 39.81           C  
ATOM    218  CE2 TYR L  31      18.396  32.073  44.271  1.00 37.13           C  
ATOM    219  CZ  TYR L  31      18.759  32.328  45.571  1.00 41.01           C  
ATOM    220  OH  TYR L  31      17.933  33.117  46.400  1.00 45.72           O  
ATOM    221  C   TYR L  31      23.324  29.820  41.855  1.00 33.36           C  
ATOM    222  O   TYR L  31      23.409  29.900  40.630  1.00 33.93           O  
ATOM    223  N   MET L  32      24.010  28.893  42.571  1.00 27.76           N  
ATOM    224  CA  MET L  32      24.751  27.872  41.893  1.00 25.15           C  
ATOM    225  CB  MET L  32      26.276  28.014  42.035  1.00 27.34           C  
ATOM    226  CG  MET L  32      27.063  27.043  41.151  1.00 27.73           C  
ATOM    227  SD  MET L  32      26.919  27.357  39.362  1.00 31.60           S  
ATOM    228  CE  MET L  32      27.821  28.932  39.359  1.00 32.40           C  
ATOM    229  C   MET L  32      24.340  26.561  42.488  1.00 22.72           C  
ATOM    230  O   MET L  32      23.982  26.478  43.663  1.00 21.44           O  
ATOM    231  N   HIS L  33      24.357  25.495  41.665  1.00 20.53           N  
ATOM    232  CA  HIS L  33      23.961  24.202  42.131  1.00 20.27           C  
ATOM    233  ND1 HIS L  33      20.877  24.744  42.807  1.00 16.33           N  
ATOM    234  CG  HIS L  33      21.533  24.589  41.607  1.00 18.46           C  
ATOM    235  CB  HIS L  33      22.721  23.695  41.405  1.00 18.99           C  
ATOM    236  NE2 HIS L  33      19.806  26.015  41.333  1.00 16.41           N  
ATOM    237  CD2 HIS L  33      20.868  25.376  40.719  1.00 16.89           C  
ATOM    238  CE1 HIS L  33      19.853  25.605  42.587  1.00 18.32           C  
ATOM    239  C   HIS L  33      25.096  23.265  41.869  1.00 18.38           C  
ATOM    240  O   HIS L  33      25.911  23.509  40.982  1.00 21.05           O  
ATOM    241  N   TRP L  34      25.196  22.172  42.656  1.00 20.83           N  
ATOM    242  CA  TRP L  34      26.313  21.280  42.483  1.00 18.46           C  
ATOM    243  CB  TRP L  34      27.317  21.360  43.646  1.00 21.66           C  
ATOM    244  CG  TRP L  34      28.000  22.703  43.756  1.00 21.81           C  
ATOM    245  CD2 TRP L  34      29.249  23.031  43.127  1.00 20.57           C  
ATOM    246  CD1 TRP L  34      27.601  23.822  44.427  1.00 20.36           C  
ATOM    247  NE1 TRP L  34      28.519  24.830  44.250  1.00 19.56           N  
ATOM    248  CE2 TRP L  34      29.539  24.356  43.453  1.00 21.61           C  
ATOM    249  CE3 TRP L  34      30.084  22.290  42.342  1.00 20.35           C  
ATOM    250  CZ2 TRP L  34      30.676  24.961  42.996  1.00 20.80           C  
ATOM    251  CZ3 TRP L  34      31.228  22.904  41.883  1.00 21.95           C  
ATOM    252  CH2 TRP L  34      31.518  24.213  42.204  1.00 22.76           C  
ATOM    253  C   TRP L  34      25.822  19.865  42.406  1.00 19.95           C  
ATOM    254  O   TRP L  34      24.865  19.482  43.077  1.00 19.92           O  
ATOM    255  N   TYR L  35      26.500  19.043  41.577  1.00 18.71           N  
ATOM    256  CA  TYR L  35      26.123  17.667  41.396  1.00 18.95           C  
ATOM    257  CB  TYR L  35      25.654  17.336  39.972  1.00 19.20           C  
ATOM    258  CG  TYR L  35      24.329  17.955  39.684  1.00 21.83           C  
ATOM    259  CD1 TYR L  35      24.248  19.223  39.155  1.00 19.06           C  
ATOM    260  CD2 TYR L  35      23.168  17.262  39.938  1.00 18.73           C  
ATOM    261  CE1 TYR L  35      23.026  19.786  38.878  1.00 20.69           C  
ATOM    262  CE2 TYR L  35      21.941  17.817  39.662  1.00 15.43           C  
ATOM    263  CZ  TYR L  35      21.874  19.080  39.128  1.00 17.60           C  
ATOM    264  OH  TYR L  35      20.620  19.660  38.844  1.00 20.09           O  
ATOM    265  C   TYR L  35      27.321  16.797  41.626  1.00 21.83           C  
ATOM    266  O   TYR L  35      28.459  17.189  41.365  1.00 20.04           O  
ATOM    267  N   GLN L  36      27.070  15.574  42.141  1.00 19.83           N  
ATOM    268  CA  GLN L  36      28.095  14.595  42.376  1.00 21.13           C  
ATOM    269  CB  GLN L  36      28.033  13.997  43.794  1.00 21.71           C  
ATOM    270  CG  GLN L  36      29.110  12.948  44.085  1.00 23.91           C  
ATOM    271  CD  GLN L  36      28.823  12.336  45.451  1.00 30.46           C  
ATOM    272  OE1 GLN L  36      27.739  11.805  45.691  1.00 29.59           O  
ATOM    273  NE2 GLN L  36      29.822  12.410  46.372  1.00 25.53           N  
ATOM    274  C   GLN L  36      27.820  13.460  41.442  1.00 20.11           C  
ATOM    275  O   GLN L  36      26.702  12.951  41.389  1.00 19.59           O  
ATOM    276  N   GLN L  37      28.835  13.023  40.670  1.00 18.96           N  
ATOM    277  CA  GLN L  37      28.549  11.938  39.773  1.00 20.46           C  
ATOM    278  CB  GLN L  37      28.556  12.355  38.290  1.00 23.65           C  
ATOM    279  CG  GLN L  37      28.246  11.205  37.327  1.00 22.82           C  
ATOM    280  CD  GLN L  37      28.283  11.743  35.904  1.00 23.59           C  
ATOM    281  OE1 GLN L  37      28.516  12.929  35.681  1.00 23.03           O  
ATOM    282  NE2 GLN L  37      28.053  10.848  34.908  1.00 19.22           N  
ATOM    283  C   GLN L  37      29.586  10.867  39.917  1.00 24.76           C  
ATOM    284  O   GLN L  37      30.776  11.101  39.708  1.00 22.49           O  
ATOM    285  N   LYS L  38      29.148   9.646  40.285  1.00 25.31           N  
ATOM    286  CA  LYS L  38      30.058   8.537  40.336  1.00 34.68           C  
ATOM    287  CB  LYS L  38      29.699   7.462  41.372  1.00 35.88           C  
ATOM    288  CG  LYS L  38      30.049   7.947  42.779  1.00 37.65           C  
ATOM    289  CD  LYS L  38      29.543   7.074  43.924  1.00 42.31           C  
ATOM    290  CE  LYS L  38      30.010   7.585  45.289  1.00 44.29           C  
ATOM    291  NZ  LYS L  38      29.498   6.710  46.365  1.00 42.76           N1+
ATOM    292  C   LYS L  38      30.082   7.958  38.954  1.00 36.92           C  
ATOM    293  O   LYS L  38      29.134   8.119  38.188  1.00 32.12           O  
ATOM    294  N   PRO L  39      31.139   7.269  38.626  1.00 42.97           N  
ATOM    295  CA  PRO L  39      31.419   6.843  37.281  1.00 44.88           C  
ATOM    296  CD  PRO L  39      32.034   6.674  39.605  1.00 43.56           C  
ATOM    297  CB  PRO L  39      32.553   5.820  37.397  1.00 46.82           C  
ATOM    298  CG  PRO L  39      33.192   6.107  38.770  1.00 45.84           C  
ATOM    299  C   PRO L  39      30.275   6.342  36.446  1.00 43.54           C  
ATOM    300  O   PRO L  39      29.934   6.996  35.466  1.00 43.75           O  
ATOM    301  N   GLY L  40      29.658   5.206  36.777  1.00 48.44           N  
ATOM    302  CA  GLY L  40      28.605   4.669  35.959  1.00 50.28           C  
ATOM    303  C   GLY L  40      27.345   5.460  36.072  1.00 50.94           C  
ATOM    304  O   GLY L  40      26.584   5.545  35.112  1.00 51.36           O  
ATOM    305  N   LYS L  41      27.102   6.034  37.264  1.00 40.76           N  
ATOM    306  CA  LYS L  41      25.820   6.553  37.648  1.00 35.55           C  
ATOM    307  CB  LYS L  41      25.622   6.575  39.168  1.00 38.66           C  
ATOM    308  CG  LYS L  41      25.718   5.199  39.818  1.00 48.87           C  
ATOM    309  CD  LYS L  41      25.782   5.270  41.342  1.00 53.89           C  
ATOM    310  CE  LYS L  41      25.928   3.904  42.010  1.00 60.35           C  
ATOM    311  NZ  LYS L  41      25.927   4.062  43.482  1.00 63.10           N1+
ATOM    312  C   LYS L  41      25.503   7.938  37.184  1.00 29.94           C  
ATOM    313  O   LYS L  41      26.334   8.679  36.662  1.00 25.79           O  
ATOM    314  N   ALA L  42      24.209   8.286  37.374  1.00 26.69           N  
ATOM    315  CA  ALA L  42      23.651   9.567  37.055  1.00 24.95           C  
ATOM    316  CB  ALA L  42      22.113   9.576  37.010  1.00 25.35           C  
ATOM    317  C   ALA L  42      24.081  10.531  38.116  1.00 23.15           C  
ATOM    318  O   ALA L  42      24.414  10.133  39.230  1.00 21.86           O  
ATOM    319  N   PRO L  43      24.085  11.797  37.786  1.00 21.40           N  
ATOM    320  CA  PRO L  43      24.496  12.804  38.725  1.00 21.07           C  
ATOM    321  CD  PRO L  43      24.319  12.206  36.409  1.00 20.30           C  
ATOM    322  CB  PRO L  43      24.649  14.086  37.913  1.00 18.14           C  
ATOM    323  CG  PRO L  43      24.996  13.583  36.500  1.00 19.97           C  
ATOM    324  C   PRO L  43      23.507  12.913  39.840  1.00 20.99           C  
ATOM    325  O   PRO L  43      22.330  12.621  39.627  1.00 20.73           O  
ATOM    326  N   LYS L  44      23.974  13.309  41.040  1.00 19.02           N  
ATOM    327  CA  LYS L  44      23.104  13.442  42.172  1.00 20.02           C  
ATOM    328  CB  LYS L  44      23.482  12.527  43.348  1.00 25.42           C  
ATOM    329  CG  LYS L  44      22.551  12.669  44.555  1.00 29.10           C  
ATOM    330  CD  LYS L  44      22.775  11.600  45.625  1.00 35.92           C  
ATOM    331  CE  LYS L  44      24.019  11.842  46.484  1.00 43.59           C  
ATOM    332  NZ  LYS L  44      23.707  12.757  47.602  1.00 46.20           N1+
ATOM    333  C   LYS L  44      23.226  14.843  42.680  1.00 18.32           C  
ATOM    334  O   LYS L  44      24.322  15.389  42.777  1.00 18.17           O  
ATOM    335  N   LEU L  45      22.079  15.463  43.016  1.00 17.97           N  
ATOM    336  CA  LEU L  45      22.041  16.796  43.556  1.00 19.91           C  
ATOM    337  CB  LEU L  45      20.589  17.295  43.696  1.00 17.95           C  
ATOM    338  CG  LEU L  45      20.340  18.348  44.800  1.00 20.05           C  
ATOM    339  CD1 LEU L  45      21.190  19.619  44.674  1.00 17.64           C  
ATOM    340  CD2 LEU L  45      18.836  18.644  44.914  1.00 23.37           C  
ATOM    341  C   LEU L  45      22.665  16.837  44.920  1.00 20.67           C  
ATOM    342  O   LEU L  45      22.144  16.221  45.847  1.00 18.95           O  
ATOM    343  N   LEU L  46      23.866  17.462  45.046  1.00 19.58           N  
ATOM    344  CA  LEU L  46      24.507  17.700  46.320  1.00 22.53           C  
ATOM    345  CB  LEU L  46      26.039  17.816  46.244  1.00 25.58           C  
ATOM    346  CG  LEU L  46      26.778  16.485  46.046  1.00 27.82           C  
ATOM    347  CD1 LEU L  46      28.295  16.709  45.986  1.00 26.88           C  
ATOM    348  CD2 LEU L  46      26.392  15.471  47.132  1.00 25.01           C  
ATOM    349  C   LEU L  46      24.067  18.950  47.025  1.00 23.16           C  
ATOM    350  O   LEU L  46      23.671  18.919  48.189  1.00 24.81           O  
ATOM    351  N   ILE L  47      24.157  20.098  46.316  1.00 22.87           N  
ATOM    352  CA  ILE L  47      23.891  21.384  46.900  1.00 22.72           C  
ATOM    353  CB  ILE L  47      25.136  22.200  47.107  1.00 25.03           C  
ATOM    354  CG1 ILE L  47      26.106  21.503  48.073  1.00 27.72           C  
ATOM    355  CG2 ILE L  47      24.713  23.603  47.567  1.00 23.35           C  
ATOM    356  CD1 ILE L  47      25.545  21.329  49.482  1.00 29.03           C  
ATOM    357  C   ILE L  47      23.071  22.160  45.922  1.00 24.10           C  
ATOM    358  O   ILE L  47      23.324  22.119  44.719  1.00 24.22           O  
ATOM    359  N   TYR L  48      22.057  22.893  46.423  1.00 25.01           N  
ATOM    360  CA  TYR L  48      21.247  23.710  45.571  1.00 24.78           C  
ATOM    361  CB  TYR L  48      19.872  23.096  45.244  1.00 25.48           C  
ATOM    362  CG  TYR L  48      19.219  22.714  46.522  1.00 26.41           C  
ATOM    363  CD1 TYR L  48      18.541  23.641  47.278  1.00 26.53           C  
ATOM    364  CD2 TYR L  48      19.289  21.413  46.963  1.00 26.33           C  
ATOM    365  CE1 TYR L  48      17.940  23.277  48.461  1.00 26.36           C  
ATOM    366  CE2 TYR L  48      18.692  21.043  48.143  1.00 23.78           C  
ATOM    367  CZ  TYR L  48      18.017  21.976  48.893  1.00 30.01           C  
ATOM    368  OH  TYR L  48      17.402  21.596  50.104  1.00 29.50           O  
ATOM    369  C   TYR L  48      21.081  25.042  46.237  1.00 25.14           C  
ATOM    370  O   TYR L  48      21.354  25.190  47.427  1.00 24.81           O  
ATOM    371  N   ASP L  49      20.693  26.067  45.451  1.00 23.55           N  
ATOM    372  CA  ASP L  49      20.511  27.401  45.955  1.00 23.82           C  
ATOM    373  CB  ASP L  49      19.314  27.544  46.912  1.00 25.22           C  
ATOM    374  CG  ASP L  49      18.046  27.455  46.069  1.00 27.87           C  
ATOM    375  OD1 ASP L  49      18.174  27.422  44.816  1.00 25.53           O  
ATOM    376  OD2 ASP L  49      16.934  27.428  46.662  1.00 29.05           O1-
ATOM    377  C   ASP L  49      21.765  27.866  46.631  1.00 24.94           C  
ATOM    378  O   ASP L  49      21.733  28.589  47.625  1.00 27.33           O  
ATOM    379  N   THR L  50      22.909  27.434  46.075  1.00 22.28           N  
ATOM    380  CA  THR L  50      24.245  27.838  46.420  1.00 23.67           C  
ATOM    381  CB  THR L  50      24.398  29.330  46.487  1.00 24.81           C  
ATOM    382  OG1 THR L  50      24.061  29.916  45.238  1.00 25.46           O  
ATOM    383  CG2 THR L  50      25.857  29.653  46.852  1.00 25.00           C  
ATOM    384  C   THR L  50      24.714  27.289  47.729  1.00 25.16           C  
ATOM    385  O   THR L  50      25.901  26.985  47.850  1.00 25.54           O  
ATOM    386  N   SER L  51      23.833  27.054  48.721  1.00 25.55           N  
ATOM    387  CA  SER L  51      24.416  26.604  49.953  1.00 27.21           C  
ATOM    388  CB  SER L  51      24.727  27.759  50.922  1.00 29.02           C  
ATOM    389  OG  SER L  51      23.525  28.408  51.312  1.00 33.30           O  
ATOM    390  C   SER L  51      23.487  25.676  50.667  1.00 25.70           C  
ATOM    391  O   SER L  51      23.729  25.333  51.822  1.00 26.42           O  
ATOM    392  N   LYS L  52      22.421  25.198  50.007  1.00 27.62           N  
ATOM    393  CA  LYS L  52      21.533  24.327  50.721  1.00 28.72           C  
ATOM    394  CB  LYS L  52      20.052  24.499  50.351  1.00 32.19           C  
ATOM    395  CG  LYS L  52      19.456  25.802  50.881  1.00 33.61           C  
ATOM    396  CD  LYS L  52      18.086  26.137  50.297  1.00 42.51           C  
ATOM    397  CE  LYS L  52      17.494  27.432  50.854  1.00 44.01           C  
ATOM    398  NZ  LYS L  52      16.239  27.760  50.144  1.00 42.43           N1+
ATOM    399  C   LYS L  52      21.892  22.906  50.440  1.00 28.38           C  
ATOM    400  O   LYS L  52      22.107  22.515  49.293  1.00 29.17           O  
ATOM    401  N   LEU L  53      21.970  22.092  51.513  1.00 29.91           N  
ATOM    402  CA  LEU L  53      22.284  20.699  51.377  1.00 30.72           C  
ATOM    403  CB  LEU L  53      22.685  20.018  52.698  1.00 34.17           C  
ATOM    404  CG  LEU L  53      24.087  20.383  53.208  1.00 40.40           C  
ATOM    405  CD1 LEU L  53      24.399  19.658  54.528  1.00 41.14           C  
ATOM    406  CD2 LEU L  53      25.147  20.093  52.132  1.00 43.44           C  
ATOM    407  C   LEU L  53      21.077  19.976  50.874  1.00 30.41           C  
ATOM    408  O   LEU L  53      19.967  20.162  51.369  1.00 30.01           O  
ATOM    409  N   ALA L  54      21.288  19.101  49.874  1.00 29.66           N  
ATOM    410  CA  ALA L  54      20.232  18.311  49.311  1.00 32.42           C  
ATOM    411  CB  ALA L  54      20.596  17.659  47.966  1.00 28.57           C  
ATOM    412  C   ALA L  54      19.946  17.211  50.277  1.00 33.38           C  
ATOM    413  O   ALA L  54      20.739  16.941  51.176  1.00 31.44           O  
ATOM    414  N   SER L  55      18.778  16.558  50.128  1.00 37.24           N  
ATOM    415  CA  SER L  55      18.431  15.510  51.041  1.00 46.21           C  
ATOM    416  CB  SER L  55      16.996  14.988  50.852  1.00 48.59           C  
ATOM    417  OG  SER L  55      16.862  14.388  49.572  1.00 52.42           O  
ATOM    418  C   SER L  55      19.366  14.361  50.834  1.00 47.26           C  
ATOM    419  O   SER L  55      19.742  14.041  49.707  1.00 43.38           O  
ATOM    420  N   GLY L  56      19.765  13.710  51.946  1.00 49.74           N  
ATOM    421  CA  GLY L  56      20.610  12.551  51.884  1.00 50.98           C  
ATOM    422  C   GLY L  56      22.034  12.946  51.632  1.00 49.74           C  
ATOM    423  O   GLY L  56      22.815  12.138  51.132  1.00 53.63           O  
ATOM    424  N   VAL L  57      22.420  14.195  51.964  1.00 40.91           N  
ATOM    425  CA  VAL L  57      23.780  14.605  51.732  1.00 38.22           C  
ATOM    426  CB  VAL L  57      23.880  15.872  50.930  1.00 35.93           C  
ATOM    427  CG1 VAL L  57      25.361  16.253  50.774  1.00 36.48           C  
ATOM    428  CG2 VAL L  57      23.139  15.672  49.598  1.00 30.86           C  
ATOM    429  C   VAL L  57      24.419  14.888  53.060  1.00 41.11           C  
ATOM    430  O   VAL L  57      23.835  15.560  53.908  1.00 39.19           O  
ATOM    431  N   PRO L  58      25.623  14.404  53.250  1.00 41.71           N  
ATOM    432  CA  PRO L  58      26.308  14.606  54.503  1.00 44.83           C  
ATOM    433  CD  PRO L  58      26.019  13.156  52.617  1.00 44.15           C  
ATOM    434  CB  PRO L  58      27.495  13.649  54.485  1.00 44.54           C  
ATOM    435  CG  PRO L  58      27.015  12.497  53.586  1.00 45.09           C  
ATOM    436  C   PRO L  58      26.694  16.038  54.716  1.00 46.14           C  
ATOM    437  O   PRO L  58      26.957  16.745  53.747  1.00 43.85           O  
ATOM    438  N   SER L  59      26.762  16.464  55.992  1.00 45.73           N  
ATOM    439  CA  SER L  59      27.054  17.817  56.373  1.00 46.44           C  
ATOM    440  CB  SER L  59      26.943  18.052  57.888  1.00 52.47           C  
ATOM    441  OG  SER L  59      25.606  17.841  58.313  1.00 57.44           O  
ATOM    442  C   SER L  59      28.459  18.144  55.984  1.00 40.28           C  
ATOM    443  O   SER L  59      28.872  19.301  56.040  1.00 37.15           O  
ATOM    444  N   ARG L  60      29.230  17.124  55.568  1.00 38.50           N  
ATOM    445  CA  ARG L  60      30.607  17.315  55.210  1.00 38.84           C  
ATOM    446  CB  ARG L  60      31.289  16.056  54.643  1.00 40.39           C  
ATOM    447  CG  ARG L  60      31.438  14.873  55.599  1.00 42.62           C  
ATOM    448  CD  ARG L  60      32.384  13.797  55.055  1.00 43.42           C  
ATOM    449  NE  ARG L  60      31.835  13.307  53.758  1.00 38.49           N  
ATOM    450  CZ  ARG L  60      31.201  12.099  53.689  1.00 42.67           C  
ATOM    451  NH1 ARG L  60      31.101  11.315  54.801  1.00 46.14           N1+
ATOM    452  NH2 ARG L  60      30.682  11.665  52.504  1.00 40.00           N  
ATOM    453  C   ARG L  60      30.665  18.291  54.079  1.00 36.55           C  
ATOM    454  O   ARG L  60      31.616  19.067  53.974  1.00 33.44           O  
ATOM    455  N   PHE L  61      29.662  18.239  53.178  1.00 34.38           N  
ATOM    456  CA  PHE L  61      29.650  19.071  52.008  1.00 31.68           C  
ATOM    457  CB  PHE L  61      28.852  18.461  50.840  1.00 28.35           C  
ATOM    458  CG  PHE L  61      29.478  17.161  50.468  1.00 28.07           C  
ATOM    459  CD1 PHE L  61      29.171  16.022  51.174  1.00 31.38           C  
ATOM    460  CD2 PHE L  61      30.357  17.072  49.413  1.00 28.56           C  
ATOM    461  CE1 PHE L  61      29.735  14.813  50.843  1.00 34.14           C  
ATOM    462  CE2 PHE L  61      30.926  15.867  49.074  1.00 28.17           C  
ATOM    463  CZ  PHE L  61      30.616  14.736  49.791  1.00 27.45           C  
ATOM    464  C   PHE L  61      28.985  20.378  52.317  1.00 31.63           C  
ATOM    465  O   PHE L  61      28.033  20.442  53.093  1.00 30.18           O  
ATOM    466  N   SER L  62      29.494  21.472  51.710  1.00 27.49           N  
ATOM    467  CA  SER L  62      28.907  22.768  51.898  1.00 29.93           C  
ATOM    468  CB  SER L  62      29.497  23.547  53.087  1.00 33.00           C  
ATOM    469  OG  SER L  62      30.869  23.830  52.854  1.00 32.04           O  
ATOM    470  C   SER L  62      29.175  23.576  50.665  1.00 30.74           C  
ATOM    471  O   SER L  62      30.089  23.271  49.897  1.00 28.03           O  
ATOM    472  N   GLY L  63      28.372  24.638  50.437  1.00 30.06           N  
ATOM    473  CA  GLY L  63      28.587  25.460  49.279  1.00 28.35           C  
ATOM    474  C   GLY L  63      28.458  26.897  49.689  1.00 29.58           C  
ATOM    475  O   GLY L  63      27.784  27.215  50.667  1.00 26.49           O  
ATOM    476  N   SER L  64      29.113  27.809  48.937  1.00 27.37           N  
ATOM    477  CA  SER L  64      29.024  29.208  49.252  1.00 31.84           C  
ATOM    478  CB  SER L  64      30.016  29.681  50.325  1.00 35.10           C  
ATOM    479  OG  SER L  64      31.338  29.662  49.812  1.00 44.15           O  
ATOM    480  C   SER L  64      29.339  29.985  48.012  1.00 30.78           C  
ATOM    481  O   SER L  64      29.564  29.413  46.946  1.00 30.68           O  
ATOM    482  N   GLY L  65      29.362  31.331  48.126  1.00 29.38           N  
ATOM    483  CA  GLY L  65      29.703  32.147  46.992  1.00 30.20           C  
ATOM    484  C   GLY L  65      28.539  32.987  46.563  1.00 34.56           C  
ATOM    485  O   GLY L  65      27.407  32.798  47.002  1.00 32.52           O  
ATOM    486  N   SER L  66      28.833  33.993  45.708  1.00 33.10           N  
ATOM    487  CA  SER L  66      27.842  34.878  45.161  1.00 31.32           C  
ATOM    488  CB  SER L  66      27.452  36.040  46.092  1.00 37.58           C  
ATOM    489  OG  SER L  66      26.763  35.553  47.233  1.00 41.11           O  
ATOM    490  C   SER L  66      28.442  35.495  43.941  1.00 31.42           C  
ATOM    491  O   SER L  66      29.628  35.321  43.661  1.00 31.02           O  
ATOM    492  N   GLY L  67      27.622  36.228  43.165  1.00 33.78           N  
ATOM    493  CA  GLY L  67      28.141  36.881  42.003  1.00 35.69           C  
ATOM    494  C   GLY L  67      28.618  35.838  41.039  1.00 34.32           C  
ATOM    495  O   GLY L  67      27.866  34.958  40.625  1.00 32.72           O  
ATOM    496  N   THR L  68      29.869  36.017  40.573  1.00 31.36           N  
ATOM    497  CA  THR L  68      30.564  35.165  39.647  1.00 32.28           C  
ATOM    498  CB  THR L  68      31.642  35.903  38.911  1.00 37.42           C  
ATOM    499  OG1 THR L  68      32.623  36.376  39.822  1.00 40.97           O  
ATOM    500  CG2 THR L  68      30.995  37.084  38.171  1.00 37.68           C  
ATOM    501  C   THR L  68      31.193  33.946  40.271  1.00 35.18           C  
ATOM    502  O   THR L  68      31.337  32.929  39.591  1.00 36.10           O  
ATOM    503  N   ALA L  69      31.631  34.004  41.550  1.00 31.44           N  
ATOM    504  CA  ALA L  69      32.395  32.896  42.070  1.00 33.08           C  
ATOM    505  CB  ALA L  69      33.727  33.325  42.708  1.00 36.80           C  
ATOM    506  C   ALA L  69      31.641  32.129  43.115  1.00 30.16           C  
ATOM    507  O   ALA L  69      31.049  32.704  44.028  1.00 31.56           O  
ATOM    508  N   PHE L  70      31.679  30.781  43.009  1.00 26.57           N  
ATOM    509  CA  PHE L  70      30.992  29.930  43.941  1.00 27.88           C  
ATOM    510  CB  PHE L  70      29.698  29.338  43.354  1.00 24.76           C  
ATOM    511  CG  PHE L  70      28.768  30.476  43.098  1.00 26.27           C  
ATOM    512  CD1 PHE L  70      28.818  31.166  41.907  1.00 22.49           C  
ATOM    513  CD2 PHE L  70      27.855  30.867  44.049  1.00 25.48           C  
ATOM    514  CE1 PHE L  70      27.966  32.218  41.666  1.00 26.24           C  
ATOM    515  CE2 PHE L  70      26.999  31.918  43.815  1.00 25.85           C  
ATOM    516  CZ  PHE L  70      27.053  32.596  42.621  1.00 24.46           C  
ATOM    517  C   PHE L  70      31.909  28.783  44.266  1.00 29.52           C  
ATOM    518  O   PHE L  70      32.785  28.441  43.472  1.00 27.87           O  
ATOM    519  N   THR L  71      31.746  28.163  45.458  1.00 27.70           N  
ATOM    520  CA  THR L  71      32.632  27.087  45.804  1.00 29.01           C  
ATOM    521  CB  THR L  71      33.707  27.490  46.770  1.00 33.58           C  
ATOM    522  OG1 THR L  71      33.129  27.907  47.999  1.00 35.97           O  
ATOM    523  CG2 THR L  71      34.523  28.638  46.152  1.00 32.28           C  
ATOM    524  C   THR L  71      31.875  25.958  46.438  1.00 29.07           C  
ATOM    525  O   THR L  71      30.797  26.138  47.002  1.00 27.80           O  
ATOM    526  N   LEU L  72      32.444  24.740  46.321  1.00 25.08           N  
ATOM    527  CA  LEU L  72      31.923  23.549  46.929  1.00 25.70           C  
ATOM    528  CB  LEU L  72      31.638  22.433  45.909  1.00 23.44           C  
ATOM    529  CG  LEU L  72      31.085  21.134  46.522  1.00 28.61           C  
ATOM    530  CD1 LEU L  72      29.705  21.346  47.160  1.00 27.80           C  
ATOM    531  CD2 LEU L  72      31.096  19.996  45.490  1.00 27.05           C  
ATOM    532  C   LEU L  72      33.008  23.059  47.836  1.00 28.79           C  
ATOM    533  O   LEU L  72      34.169  22.988  47.434  1.00 27.42           O  
ATOM    534  N   THR L  73      32.669  22.723  49.098  1.00 27.31           N  
ATOM    535  CA  THR L  73      33.710  22.306  49.997  1.00 28.99           C  
ATOM    536  CB  THR L  73      33.948  23.281  51.114  1.00 31.85           C  
ATOM    537  OG1 THR L  73      34.311  24.549  50.590  1.00 30.06           O  
ATOM    538  CG2 THR L  73      35.066  22.741  52.022  1.00 31.13           C  
ATOM    539  C   THR L  73      33.356  20.997  50.633  1.00 30.58           C  
ATOM    540  O   THR L  73      32.205  20.743  50.986  1.00 29.04           O  
ATOM    541  N   ILE L  74      34.375  20.124  50.774  1.00 30.88           N  
ATOM    542  CA  ILE L  74      34.240  18.866  51.448  1.00 35.53           C  
ATOM    543  CB  ILE L  74      34.694  17.702  50.611  1.00 38.69           C  
ATOM    544  CG1 ILE L  74      33.896  17.661  49.295  1.00 40.38           C  
ATOM    545  CG2 ILE L  74      34.544  16.415  51.442  1.00 38.39           C  
ATOM    546  CD1 ILE L  74      34.458  16.679  48.268  1.00 39.01           C  
ATOM    547  C   ILE L  74      35.166  18.989  52.624  1.00 37.05           C  
ATOM    548  O   ILE L  74      36.379  19.103  52.457  1.00 38.18           O  
ATOM    549  N   SER L  75      34.603  18.980  53.849  1.00 36.10           N  
ATOM    550  CA  SER L  75      35.347  19.222  55.056  1.00 46.14           C  
ATOM    551  CB  SER L  75      34.450  19.216  56.304  1.00 43.23           C  
ATOM    552  OG  SER L  75      33.451  20.216  56.194  1.00 49.43           O  
ATOM    553  C   SER L  75      36.380  18.168  55.278  1.00 51.25           C  
ATOM    554  O   SER L  75      37.552  18.482  55.479  1.00 55.65           O  
ATOM    555  N   SER L  76      35.963  16.886  55.290  1.00 47.24           N  
ATOM    556  CA  SER L  76      36.907  15.823  55.479  1.00 47.22           C  
ATOM    557  CB  SER L  76      36.847  15.182  56.878  1.00 52.11           C  
ATOM    558  OG  SER L  76      35.572  14.598  57.105  1.00 57.28           O  
ATOM    559  C   SER L  76      36.575  14.775  54.468  1.00 43.41           C  
ATOM    560  O   SER L  76      35.568  14.079  54.574  1.00 43.44           O  
ATOM    561  N   LEU L  77      37.473  14.605  53.486  1.00 38.82           N  
ATOM    562  CA  LEU L  77      37.288  13.733  52.365  1.00 42.28           C  
ATOM    563  CB  LEU L  77      38.469  13.856  51.382  1.00 38.66           C  
ATOM    564  CG  LEU L  77      38.342  13.052  50.077  1.00 40.22           C  
ATOM    565  CD1 LEU L  77      37.162  13.555  49.227  1.00 38.54           C  
ATOM    566  CD2 LEU L  77      39.671  13.056  49.301  1.00 38.66           C  
ATOM    567  C   LEU L  77      37.200  12.313  52.846  1.00 45.17           C  
ATOM    568  O   LEU L  77      37.806  11.948  53.854  1.00 48.07           O  
ATOM    569  N   GLN L  78      36.394  11.488  52.137  1.00 38.10           N  
ATOM    570  CA  GLN L  78      36.186  10.096  52.449  1.00 39.99           C  
ATOM    571  CB  GLN L  78      34.751   9.787  52.909  1.00 43.93           C  
ATOM    572  CG  GLN L  78      34.363  10.370  54.267  1.00 51.43           C  
ATOM    573  CD  GLN L  78      34.755   9.359  55.333  1.00 59.10           C  
ATOM    574  OE1 GLN L  78      35.926   9.016  55.483  1.00 61.76           O  
ATOM    575  NE2 GLN L  78      33.748   8.853  56.094  1.00 60.35           N  
ATOM    576  C   GLN L  78      36.354   9.324  51.175  1.00 39.80           C  
ATOM    577  O   GLN L  78      36.237   9.880  50.086  1.00 41.38           O  
ATOM    578  N   PRO L  79      36.596   8.043  51.274  1.00 39.43           N  
ATOM    579  CA  PRO L  79      36.796   7.240  50.096  1.00 39.28           C  
ATOM    580  CD  PRO L  79      37.267   7.485  52.438  1.00 40.10           C  
ATOM    581  CB  PRO L  79      37.243   5.875  50.609  1.00 40.69           C  
ATOM    582  CG  PRO L  79      37.958   6.206  51.934  1.00 44.23           C  
ATOM    583  C   PRO L  79      35.601   7.217  49.190  1.00 38.87           C  
ATOM    584  O   PRO L  79      35.770   7.053  47.982  1.00 35.01           O  
ATOM    585  N   ASP L  80      34.394   7.382  49.757  1.00 38.58           N  
ATOM    586  CA  ASP L  80      33.134   7.367  49.067  1.00 38.64           C  
ATOM    587  CB  ASP L  80      31.954   7.407  50.060  1.00 41.17           C  
ATOM    588  CG  ASP L  80      30.629   7.353  49.311  1.00 47.77           C  
ATOM    589  OD1 ASP L  80      30.242   8.386  48.702  1.00 46.92           O  
ATOM    590  OD2 ASP L  80      29.972   6.279  49.357  1.00 50.08           O1-
ATOM    591  C   ASP L  80      33.042   8.571  48.176  1.00 31.08           C  
ATOM    592  O   ASP L  80      32.284   8.578  47.211  1.00 31.75           O  
ATOM    593  N   ASP L  81      33.805   9.627  48.512  1.00 28.83           N  
ATOM    594  CA  ASP L  81      33.812  10.918  47.877  1.00 28.17           C  
ATOM    595  CB  ASP L  81      34.611  11.967  48.672  1.00 27.91           C  
ATOM    596  CG  ASP L  81      33.845  12.284  49.956  1.00 33.26           C  
ATOM    597  OD1 ASP L  81      32.649  11.901  50.054  1.00 32.97           O  
ATOM    598  OD2 ASP L  81      34.450  12.914  50.861  1.00 33.33           O1-
ATOM    599  C   ASP L  81      34.356  10.874  46.476  1.00 31.36           C  
ATOM    600  O   ASP L  81      34.234  11.866  45.758  1.00 29.91           O  
ATOM    601  N   PHE L  82      35.051   9.792  46.067  1.00 27.25           N  
ATOM    602  CA  PHE L  82      35.560   9.742  44.722  1.00 27.83           C  
ATOM    603  CB  PHE L  82      36.189   8.380  44.369  1.00 25.25           C  
ATOM    604  CG  PHE L  82      36.543   8.366  42.919  1.00 25.96           C  
ATOM    605  CD1 PHE L  82      37.746   8.863  42.477  1.00 29.80           C  
ATOM    606  CD2 PHE L  82      35.666   7.840  41.997  1.00 29.06           C  
ATOM    607  CE1 PHE L  82      38.069   8.845  41.140  1.00 32.29           C  
ATOM    608  CE2 PHE L  82      35.981   7.818  40.658  1.00 32.41           C  
ATOM    609  CZ  PHE L  82      37.183   8.322  40.227  1.00 33.78           C  
ATOM    610  C   PHE L  82      34.409   9.966  43.790  1.00 26.27           C  
ATOM    611  O   PHE L  82      33.367   9.326  43.916  1.00 24.03           O  
ATOM    612  N   ALA L  83      34.565  10.915  42.840  1.00 23.90           N  
ATOM    613  CA  ALA L  83      33.512  11.185  41.904  1.00 23.35           C  
ATOM    614  CB  ALA L  83      32.153  11.457  42.573  1.00 21.53           C  
ATOM    615  C   ALA L  83      33.887  12.414  41.139  1.00 25.01           C  
ATOM    616  O   ALA L  83      34.913  13.040  41.404  1.00 24.02           O  
ATOM    617  N   THR L  84      33.067  12.773  40.132  1.00 22.64           N  
ATOM    618  CA  THR L  84      33.297  13.978  39.393  1.00 21.95           C  
ATOM    619  CB  THR L  84      33.175  13.808  37.908  1.00 20.53           C  
ATOM    620  OG1 THR L  84      34.115  12.846  37.452  1.00 24.74           O  
ATOM    621  CG2 THR L  84      33.435  15.164  37.229  1.00 19.05           C  
ATOM    622  C   THR L  84      32.223  14.917  39.839  1.00 20.87           C  
ATOM    623  O   THR L  84      31.054  14.540  39.896  1.00 20.14           O  
ATOM    624  N   TYR L  85      32.594  16.171  40.169  1.00 20.11           N  
ATOM    625  CA  TYR L  85      31.636  17.110  40.684  1.00 18.32           C  
ATOM    626  CB  TYR L  85      32.092  17.800  41.983  1.00 20.49           C  
ATOM    627  CG  TYR L  85      32.186  16.769  43.061  1.00 20.67           C  
ATOM    628  CD1 TYR L  85      33.298  15.965  43.176  1.00 22.24           C  
ATOM    629  CD2 TYR L  85      31.161  16.612  43.967  1.00 18.14           C  
ATOM    630  CE1 TYR L  85      33.384  15.020  44.173  1.00 23.65           C  
ATOM    631  CE2 TYR L  85      31.240  15.669  44.966  1.00 22.08           C  
ATOM    632  CZ  TYR L  85      32.353  14.871  45.070  1.00 22.33           C  
ATOM    633  OH  TYR L  85      32.433  13.905  46.095  1.00 24.56           O  
ATOM    634  C   TYR L  85      31.437  18.185  39.658  1.00 21.92           C  
ATOM    635  O   TYR L  85      32.390  18.606  39.003  1.00 22.27           O  
ATOM    636  N   TYR L  86      30.173  18.632  39.470  1.00 20.43           N  
ATOM    637  CA  TYR L  86      29.885  19.645  38.489  1.00 17.94           C  
ATOM    638  CB  TYR L  86      29.040  19.154  37.295  1.00 19.85           C  
ATOM    639  CG  TYR L  86      29.784  18.154  36.475  1.00 18.67           C  
ATOM    640  CD1 TYR L  86      29.726  16.812  36.771  1.00 19.28           C  
ATOM    641  CD2 TYR L  86      30.526  18.566  35.391  1.00 19.54           C  
ATOM    642  CE1 TYR L  86      30.406  15.897  36.000  1.00 20.22           C  
ATOM    643  CE2 TYR L  86      31.208  17.658  34.618  1.00 21.08           C  
ATOM    644  CZ  TYR L  86      31.148  16.320  34.922  1.00 19.80           C  
ATOM    645  OH  TYR L  86      31.846  15.386  34.128  1.00 22.58           O  
ATOM    646  C   TYR L  86      29.046  20.732  39.102  1.00 19.45           C  
ATOM    647  O   TYR L  86      28.170  20.468  39.924  1.00 22.52           O  
ATOM    648  N   CYS L  87      29.307  22.000  38.705  1.00 18.68           N  
ATOM    649  CA  CYS L  87      28.493  23.118  39.100  1.00 19.07           C  
ATOM    650  CB  CYS L  87      29.290  24.438  39.304  1.00 19.89           C  
ATOM    651  SG  CYS L  87      30.368  24.878  37.900  1.00 25.72           S  
ATOM    652  C   CYS L  87      27.503  23.297  37.989  1.00 20.26           C  
ATOM    653  O   CYS L  87      27.761  22.889  36.857  1.00 21.55           O  
ATOM    654  N   PHE L  88      26.320  23.870  38.289  1.00 20.35           N  
ATOM    655  CA  PHE L  88      25.294  24.006  37.291  1.00 19.17           C  
ATOM    656  CB  PHE L  88      24.287  22.842  37.389  1.00 18.03           C  
ATOM    657  CG  PHE L  88      23.047  23.094  36.601  1.00 20.33           C  
ATOM    658  CD1 PHE L  88      22.979  22.788  35.263  1.00 22.44           C  
ATOM    659  CD2 PHE L  88      21.939  23.630  37.220  1.00 21.51           C  
ATOM    660  CE1 PHE L  88      21.824  23.020  34.553  1.00 20.92           C  
ATOM    661  CE2 PHE L  88      20.782  23.861  36.515  1.00 20.02           C  
ATOM    662  CZ  PHE L  88      20.723  23.555  35.178  1.00 21.24           C  
ATOM    663  C   PHE L  88      24.577  25.294  37.538  1.00 19.68           C  
ATOM    664  O   PHE L  88      24.317  25.651  38.686  1.00 19.49           O  
ATOM    665  N   GLN L  89      24.246  26.039  36.462  1.00 20.16           N  
ATOM    666  CA  GLN L  89      23.525  27.261  36.679  1.00 23.24           C  
ATOM    667  CB  GLN L  89      24.309  28.531  36.284  1.00 24.14           C  
ATOM    668  CG  GLN L  89      24.543  28.703  34.783  1.00 29.41           C  
ATOM    669  CD  GLN L  89      23.352  29.458  34.211  1.00 28.18           C  
ATOM    670  OE1 GLN L  89      22.592  30.087  34.944  1.00 29.55           O  
ATOM    671  NE2 GLN L  89      23.187  29.400  32.863  1.00 32.68           N  
ATOM    672  C   GLN L  89      22.259  27.220  35.882  1.00 22.73           C  
ATOM    673  O   GLN L  89      22.245  26.987  34.676  1.00 22.64           O  
ATOM    674  N   GLY L  90      21.128  27.365  36.609  1.00 18.18           N  
ATOM    675  CA  GLY L  90      19.743  27.485  36.209  1.00 19.26           C  
ATOM    676  C   GLY L  90      19.323  28.878  35.804  1.00 21.38           C  
ATOM    677  O   GLY L  90      18.282  29.054  35.176  1.00 21.62           O  
ATOM    678  N   SER L  91      20.062  29.914  36.239  0.90 21.18           N  
ATOM    679  CA  SER L  91      19.630  31.286  36.143  0.90 23.45           C  
ATOM    680  CB  SER L  91      20.689  32.265  36.673  0.90 23.68           C  
ATOM    681  OG  SER L  91      20.911  32.032  38.056  0.90 26.35           O  
ATOM    682  C   SER L  91      19.278  31.712  34.752  0.90 24.34           C  
ATOM    683  O   SER L  91      18.349  32.502  34.587  0.90 24.08           O  
ATOM    684  N   GLY L  92      19.989  31.241  33.709  1.00 24.42           N  
ATOM    685  CA  GLY L  92      19.611  31.704  32.403  1.00 24.76           C  
ATOM    686  C   GLY L  92      19.757  30.586  31.417  1.00 24.82           C  
ATOM    687  O   GLY L  92      20.436  29.594  31.670  1.00 23.97           O  
ATOM    688  N   TYR L  93      19.102  30.740  30.248  1.00 23.78           N  
ATOM    689  CA  TYR L  93      19.142  29.773  29.187  1.00 26.05           C  
ATOM    690  CB  TYR L  93      17.862  29.751  28.333  1.00 26.99           C  
ATOM    691  CG  TYR L  93      16.785  29.094  29.124  1.00 36.08           C  
ATOM    692  CD1 TYR L  93      16.106  29.778  30.104  1.00 36.15           C  
ATOM    693  CD2 TYR L  93      16.471  27.775  28.892  1.00 34.78           C  
ATOM    694  CE1 TYR L  93      15.117  29.159  30.830  1.00 35.24           C  
ATOM    695  CE2 TYR L  93      15.483  27.150  29.614  1.00 35.15           C  
ATOM    696  CZ  TYR L  93      14.803  27.844  30.586  1.00 36.32           C  
ATOM    697  OH  TYR L  93      13.787  27.209  31.330  1.00 35.80           O  
ATOM    698  C   TYR L  93      20.272  30.136  28.282  1.00 26.56           C  
ATOM    699  O   TYR L  93      20.533  31.316  28.052  1.00 27.03           O  
ATOM    700  N   PRO L  94      20.977  29.151  27.782  1.00 25.16           N  
ATOM    701  CA  PRO L  94      20.696  27.782  28.118  1.00 22.12           C  
ATOM    702  CD  PRO L  94      21.558  29.268  26.455  1.00 25.70           C  
ATOM    703  CB  PRO L  94      21.205  26.933  26.949  1.00 22.72           C  
ATOM    704  CG  PRO L  94      22.129  27.873  26.160  1.00 24.64           C  
ATOM    705  C   PRO L  94      21.327  27.436  29.424  1.00 22.13           C  
ATOM    706  O   PRO L  94      22.257  28.125  29.840  1.00 22.14           O  
ATOM    707  N   PHE L  95      20.847  26.367  30.086  1.00 20.72           N  
ATOM    708  CA  PHE L  95      21.432  26.018  31.345  1.00 19.44           C  
ATOM    709  CB  PHE L  95      20.667  24.936  32.129  1.00 19.27           C  
ATOM    710  CG  PHE L  95      19.293  25.453  32.380  1.00 21.59           C  
ATOM    711  CD1 PHE L  95      19.090  26.606  33.102  1.00 21.82           C  
ATOM    712  CD2 PHE L  95      18.203  24.754  31.914  1.00 23.52           C  
ATOM    713  CE1 PHE L  95      17.815  27.067  33.331  1.00 22.40           C  
ATOM    714  CE2 PHE L  95      16.926  25.211  32.142  1.00 23.21           C  
ATOM    715  CZ  PHE L  95      16.732  26.371  32.850  1.00 22.92           C  
ATOM    716  C   PHE L  95      22.797  25.488  31.047  1.00 20.38           C  
ATOM    717  O   PHE L  95      23.008  24.879  29.999  1.00 19.37           O  
ATOM    718  N   THR L  96      23.773  25.722  31.951  1.00 23.18           N  
ATOM    719  CA  THR L  96      25.095  25.272  31.628  1.00 23.25           C  
ATOM    720  CB  THR L  96      26.005  26.388  31.202  1.00 26.37           C  
ATOM    721  OG1 THR L  96      26.118  27.353  32.237  1.00 30.59           O  
ATOM    722  CG2 THR L  96      25.423  27.037  29.934  1.00 31.19           C  
ATOM    723  C   THR L  96      25.708  24.600  32.819  1.00 23.21           C  
ATOM    724  O   THR L  96      25.342  24.860  33.965  1.00 22.93           O  
ATOM    725  N   PHE L  97      26.674  23.694  32.553  1.00 21.81           N  
ATOM    726  CA  PHE L  97      27.357  22.977  33.594  1.00 22.65           C  
ATOM    727  CB  PHE L  97      27.342  21.441  33.440  1.00 20.12           C  
ATOM    728  CG  PHE L  97      25.987  20.862  33.688  1.00 19.05           C  
ATOM    729  CD1 PHE L  97      25.057  20.771  32.677  1.00 20.22           C  
ATOM    730  CD2 PHE L  97      25.656  20.386  34.937  1.00 17.98           C  
ATOM    731  CE1 PHE L  97      23.814  20.227  32.912  1.00 19.57           C  
ATOM    732  CE2 PHE L  97      24.416  19.841  35.176  1.00 18.01           C  
ATOM    733  CZ  PHE L  97      23.490  19.761  34.165  1.00 16.84           C  
ATOM    734  C   PHE L  97      28.800  23.350  33.508  1.00 25.51           C  
ATOM    735  O   PHE L  97      29.273  23.829  32.479  1.00 26.67           O  
ATOM    736  N   GLY L  98      29.536  23.156  34.618  1.00 24.28           N  
ATOM    737  CA  GLY L  98      30.944  23.419  34.608  1.00 25.77           C  
ATOM    738  C   GLY L  98      31.597  22.229  33.971  1.00 24.00           C  
ATOM    739  O   GLY L  98      30.945  21.225  33.691  1.00 22.33           O  
ATOM    740  N   GLY L  99      32.919  22.331  33.732  1.00 24.09           N  
ATOM    741  CA  GLY L  99      33.727  21.322  33.101  1.00 22.40           C  
ATOM    742  C   GLY L  99      33.810  20.097  33.960  1.00 25.03           C  
ATOM    743  O   GLY L  99      33.967  18.989  33.451  1.00 23.06           O  
ATOM    744  N   GLY L 100      33.782  20.266  35.294  1.00 20.37           N  
ATOM    745  CA  GLY L 100      33.843  19.130  36.170  1.00 22.57           C  
ATOM    746  C   GLY L 100      35.174  19.084  36.851  1.00 22.94           C  
ATOM    747  O   GLY L 100      36.171  19.610  36.356  1.00 23.66           O  
ATOM    748  N   THR L 101      35.192  18.470  38.052  1.00 24.44           N  
ATOM    749  CA  THR L 101      36.398  18.287  38.802  1.00 25.51           C  
ATOM    750  CB  THR L 101      36.447  19.137  40.040  1.00 26.45           C  
ATOM    751  OG1 THR L 101      36.336  20.512  39.696  1.00 24.87           O  
ATOM    752  CG2 THR L 101      37.776  18.880  40.772  1.00 23.39           C  
ATOM    753  C   THR L 101      36.406  16.850  39.224  1.00 28.99           C  
ATOM    754  O   THR L 101      35.512  16.399  39.938  1.00 24.36           O  
ATOM    755  N   LYS L 102      37.424  16.082  38.793  1.00 25.01           N  
ATOM    756  CA  LYS L 102      37.460  14.699  39.163  1.00 28.85           C  
ATOM    757  CB  LYS L 102      38.124  13.803  38.105  1.00 31.00           C  
ATOM    758  CG  LYS L 102      37.980  12.305  38.380  1.00 38.52           C  
ATOM    759  CD  LYS L 102      38.319  11.440  37.165  1.00 43.94           C  
ATOM    760  CE  LYS L 102      39.787  11.529  36.751  1.00 46.82           C  
ATOM    761  NZ  LYS L 102      40.011  10.738  35.523  1.00 48.93           N1+
ATOM    762  C   LYS L 102      38.257  14.612  40.422  1.00 30.88           C  
ATOM    763  O   LYS L 102      39.383  15.102  40.493  1.00 33.32           O  
ATOM    764  N   VAL L 103      37.678  13.979  41.459  1.00 27.14           N  
ATOM    765  CA  VAL L 103      38.349  13.905  42.721  1.00 28.19           C  
ATOM    766  CB  VAL L 103      37.450  14.255  43.872  1.00 31.53           C  
ATOM    767  CG1 VAL L 103      38.228  14.073  45.185  1.00 35.81           C  
ATOM    768  CG2 VAL L 103      36.902  15.675  43.654  1.00 28.58           C  
ATOM    769  C   VAL L 103      38.810  12.499  42.936  1.00 31.82           C  
ATOM    770  O   VAL L 103      38.015  11.560  42.898  1.00 30.31           O  
ATOM    771  N   GLU L 104      40.124  12.330  43.186  1.00 29.65           N  
ATOM    772  CA  GLU L 104      40.690  11.032  43.422  1.00 33.18           C  
ATOM    773  CB  GLU L 104      41.967  10.756  42.617  1.00 40.24           C  
ATOM    774  CG  GLU L 104      42.515   9.345  42.835  1.00 48.94           C  
ATOM    775  CD  GLU L 104      43.977   9.335  42.419  1.00 53.54           C  
ATOM    776  OE1 GLU L 104      44.826   9.719  43.267  1.00 54.77           O  
ATOM    777  OE2 GLU L 104      44.267   8.947  41.255  1.00 51.84           O1-
ATOM    778  C   GLU L 104      41.095  10.993  44.858  1.00 32.50           C  
ATOM    779  O   GLU L 104      41.403  12.023  45.456  1.00 32.35           O  
ATOM    780  N   ILE L 105      41.110   9.784  45.450  1.00 33.53           N  
ATOM    781  CA  ILE L 105      41.444   9.661  46.838  1.00 36.62           C  
ATOM    782  CB  ILE L 105      40.527   8.726  47.576  1.00 38.74           C  
ATOM    783  CG1 ILE L 105      39.060   9.157  47.408  1.00 38.65           C  
ATOM    784  CG2 ILE L 105      40.987   8.672  49.043  1.00 40.03           C  
ATOM    785  CD1 ILE L 105      38.762  10.555  47.939  1.00 36.53           C  
ATOM    786  C   ILE L 105      42.808   9.058  46.918  1.00 39.67           C  
ATOM    787  O   ILE L 105      43.080   8.033  46.293  1.00 37.21           O  
ATOM    788  N   LYS L 106      43.721   9.703  47.670  1.00 40.22           N  
ATOM    789  CA  LYS L 106      45.016   9.119  47.842  1.00 44.28           C  
ATOM    790  CB  LYS L 106      46.075  10.070  48.425  1.00 47.78           C  
ATOM    791  CG  LYS L 106      46.611  11.086  47.414  1.00 51.15           C  
ATOM    792  CD  LYS L 106      47.500  12.161  48.041  1.00 54.02           C  
ATOM    793  CE  LYS L 106      48.247  13.016  47.014  1.00 56.56           C  
ATOM    794  NZ  LYS L 106      49.269  12.197  46.324  1.00 59.75           N1+
ATOM    795  C   LYS L 106      44.829   7.986  48.838  1.00 45.12           C  
ATOM    796  O   LYS L 106      44.393   8.281  49.983  1.00 46.17           O  
ATOM    797  OXT LYS L 106      45.113   6.814  48.468  1.00  0.00           O1-
TER     798      LYS L 106 
ATOM    799  N   GLN H 107       8.425   6.704  44.965  1.00 43.67           N1+
ATOM    800  CA  GLN H 107       8.819   8.131  44.925  1.00 43.28           C  
ATOM    801  CB  GLN H 107      10.232   8.313  45.504  1.00 49.19           C  
ATOM    802  CG  GLN H 107      10.344   7.915  46.979  1.00 56.08           C  
ATOM    803  CD  GLN H 107       9.439   8.836  47.785  1.00 63.82           C  
ATOM    804  OE1 GLN H 107       8.241   8.930  47.525  1.00 66.17           O  
ATOM    805  NE2 GLN H 107      10.028   9.542  48.787  1.00 64.57           N  
ATOM    806  C   GLN H 107       8.808   8.616  43.511  1.00 37.15           C  
ATOM    807  O   GLN H 107       7.985   8.180  42.707  1.00 36.31           O  
ATOM    808  N   VAL H 108       9.721   9.549  43.173  1.00 34.32           N  
ATOM    809  CA  VAL H 108       9.765  10.062  41.836  1.00 31.42           C  
ATOM    810  CB  VAL H 108      10.121  11.521  41.783  1.00 30.59           C  
ATOM    811  CG1 VAL H 108      10.307  11.940  40.315  1.00 27.18           C  
ATOM    812  CG2 VAL H 108       9.025  12.309  42.520  1.00 33.88           C  
ATOM    813  C   VAL H 108      10.823   9.309  41.098  1.00 27.06           C  
ATOM    814  O   VAL H 108      11.925   9.114  41.609  1.00 25.10           O  
ATOM    815  N   THR H 109      10.500   8.839  39.875  1.00 26.74           N  
ATOM    816  CA  THR H 109      11.472   8.116  39.104  1.00 27.35           C  
ATOM    817  CB  THR H 109      11.300   6.628  39.173  1.00 30.57           C  
ATOM    818  OG1 THR H 109      10.052   6.253  38.608  1.00 31.90           O  
ATOM    819  CG2 THR H 109      11.365   6.196  40.648  1.00 28.01           C  
ATOM    820  C   THR H 109      11.333   8.504  37.662  1.00 23.88           C  
ATOM    821  O   THR H 109      10.255   8.884  37.206  1.00 24.17           O  
ATOM    822  N   LEU H 110      12.450   8.436  36.909  1.00 22.25           N  
ATOM    823  CA  LEU H 110      12.434   8.719  35.500  1.00 23.15           C  
ATOM    824  CB  LEU H 110      13.104  10.053  35.125  1.00 19.79           C  
ATOM    825  CG  LEU H 110      12.398  11.291  35.708  1.00 24.73           C  
ATOM    826  CD1 LEU H 110      12.488  11.322  37.236  1.00 26.06           C  
ATOM    827  CD2 LEU H 110      12.924  12.588  35.079  1.00 23.21           C  
ATOM    828  C   LEU H 110      13.215   7.624  34.833  1.00 24.15           C  
ATOM    829  O   LEU H 110      14.149   7.082  35.422  1.00 23.40           O  
ATOM    830  N   ARG H 111      12.836   7.242  33.593  1.00 23.44           N  
ATOM    831  CA  ARG H 111      13.569   6.210  32.911  1.00 25.11           C  
ATOM    832  CB  ARG H 111      12.886   4.835  33.019  1.00 32.06           C  
ATOM    833  CG  ARG H 111      13.616   3.687  32.318  1.00 41.37           C  
ATOM    834  CD  ARG H 111      12.891   3.200  31.063  1.00 52.62           C  
ATOM    835  NE  ARG H 111      11.512   2.823  31.482  1.00 60.68           N  
ATOM    836  CZ  ARG H 111      10.598   2.380  30.571  1.00 64.30           C  
ATOM    837  NH1 ARG H 111      10.944   2.246  29.257  1.00 64.45           N1+
ATOM    838  NH2 ARG H 111       9.334   2.069  30.978  1.00 66.24           N  
ATOM    839  C   ARG H 111      13.675   6.580  31.460  1.00 21.07           C  
ATOM    840  O   ARG H 111      12.684   6.935  30.824  1.00 21.14           O  
ATOM    841  N   GLU H 112      14.896   6.484  30.891  1.00 20.70           N  
ATOM    842  CA  GLU H 112      15.117   6.856  29.518  1.00 19.09           C  
ATOM    843  CB  GLU H 112      16.448   7.590  29.274  1.00 19.63           C  
ATOM    844  CG  GLU H 112      16.585   8.914  30.026  1.00 19.75           C  
ATOM    845  CD  GLU H 112      17.067   8.599  31.437  1.00 22.16           C  
ATOM    846  OE1 GLU H 112      17.195   7.390  31.767  1.00 20.23           O  
ATOM    847  OE2 GLU H 112      17.322   9.564  32.205  1.00 19.75           O1-
ATOM    848  C   GLU H 112      15.190   5.605  28.700  1.00 21.98           C  
ATOM    849  O   GLU H 112      15.678   4.576  29.163  1.00 21.62           O  
ATOM    850  N   SER H 113      14.681   5.661  27.452  1.00 21.90           N  
ATOM    851  CA  SER H 113      14.737   4.510  26.595  1.00 23.12           C  
ATOM    852  CB  SER H 113      13.459   3.652  26.638  1.00 26.89           C  
ATOM    853  OG  SER H 113      12.345   4.409  26.191  1.00 29.80           O  
ATOM    854  C   SER H 113      14.942   4.972  25.183  1.00 21.65           C  
ATOM    855  O   SER H 113      14.579   6.089  24.819  1.00 19.86           O  
ATOM    856  N   GLY H 114      15.549   4.101  24.347  1.00 21.12           N  
ATOM    857  CA  GLY H 114      15.798   4.424  22.968  1.00 22.55           C  
ATOM    858  C   GLY H 114      16.724   3.378  22.423  1.00 24.20           C  
ATOM    859  O   GLY H 114      17.119   2.455  23.134  1.00 23.01           O  
ATOM    860  N   PRO H 115      17.078   3.488  21.168  1.00 22.09           N  
ATOM    861  CA  PRO H 115      17.975   2.541  20.566  1.00 23.97           C  
ATOM    862  CD  PRO H 115      16.252   4.161  20.182  1.00 25.47           C  
ATOM    863  CB  PRO H 115      17.804   2.690  19.052  1.00 26.27           C  
ATOM    864  CG  PRO H 115      17.053   4.022  18.877  1.00 28.76           C  
ATOM    865  C   PRO H 115      19.375   2.756  21.036  1.00 24.97           C  
ATOM    866  O   PRO H 115      19.761   3.898  21.279  1.00 20.90           O  
ATOM    867  N   ALA H 116      20.130   1.659  21.215  1.00 22.65           N  
ATOM    868  CA  ALA H 116      21.502   1.701  21.616  1.00 22.42           C  
ATOM    869  CB  ALA H 116      22.059   0.308  21.961  1.00 23.74           C  
ATOM    870  C   ALA H 116      22.339   2.257  20.502  1.00 22.12           C  
ATOM    871  O   ALA H 116      23.288   3.001  20.743  1.00 22.93           O  
ATOM    872  N   LEU H 117      22.021   1.887  19.244  1.00 21.21           N  
ATOM    873  CA  LEU H 117      22.856   2.288  18.142  1.00 19.19           C  
ATOM    874  CB  LEU H 117      23.530   1.084  17.456  1.00 26.20           C  
ATOM    875  CG  LEU H 117      24.440   1.441  16.268  1.00 29.62           C  
ATOM    876  CD1 LEU H 117      25.694   2.202  16.731  1.00 27.88           C  
ATOM    877  CD2 LEU H 117      24.782   0.196  15.439  1.00 28.24           C  
ATOM    878  C   LEU H 117      22.022   2.984  17.110  1.00 23.13           C  
ATOM    879  O   LEU H 117      20.875   2.613  16.866  1.00 22.37           O  
ATOM    880  N   VAL H 118      22.597   4.033  16.484  1.00 20.78           N  
ATOM    881  CA  VAL H 118      21.924   4.778  15.457  1.00 23.97           C  
ATOM    882  CB  VAL H 118      21.330   6.047  16.000  1.00 29.10           C  
ATOM    883  CG1 VAL H 118      22.433   6.810  16.749  1.00 30.74           C  
ATOM    884  CG2 VAL H 118      20.691   6.848  14.856  1.00 35.07           C  
ATOM    885  C   VAL H 118      22.942   5.103  14.399  1.00 24.38           C  
ATOM    886  O   VAL H 118      24.113   5.325  14.699  1.00 25.34           O  
ATOM    887  N   LYS H 119      22.518   5.117  13.116  1.00 19.89           N  
ATOM    888  CA  LYS H 119      23.404   5.383  12.011  1.00 23.21           C  
ATOM    889  CB  LYS H 119      22.913   4.799  10.675  1.00 25.17           C  
ATOM    890  CG  LYS H 119      22.955   3.273  10.608  1.00 31.35           C  
ATOM    891  CD  LYS H 119      24.370   2.696  10.654  1.00 37.60           C  
ATOM    892  CE  LYS H 119      25.134   2.851   9.338  1.00 43.83           C  
ATOM    893  NZ  LYS H 119      24.540   1.977   8.300  1.00 46.23           N1+
ATOM    894  C   LYS H 119      23.509   6.862  11.825  1.00 25.10           C  
ATOM    895  O   LYS H 119      22.616   7.617  12.199  1.00 26.34           O  
ATOM    896  N   PRO H 120      24.586   7.293  11.227  1.00 24.02           N  
ATOM    897  CA  PRO H 120      24.777   8.699  11.026  1.00 24.23           C  
ATOM    898  CD  PRO H 120      25.848   6.575  11.306  1.00 26.68           C  
ATOM    899  CB  PRO H 120      26.203   8.852  10.509  1.00 25.39           C  
ATOM    900  CG  PRO H 120      26.938   7.649  11.131  1.00 27.09           C  
ATOM    901  C   PRO H 120      23.725   9.258  10.125  1.00 26.56           C  
ATOM    902  O   PRO H 120      23.287   8.562   9.210  1.00 25.42           O  
ATOM    903  N   THR H 121      23.319  10.518  10.378  1.00 25.78           N  
ATOM    904  CA  THR H 121      22.338  11.222   9.601  1.00 23.09           C  
ATOM    905  CB  THR H 121      22.588  11.036   8.131  1.00 27.45           C  
ATOM    906  OG1 THR H 121      23.914  11.434   7.824  1.00 27.94           O  
ATOM    907  CG2 THR H 121      21.598  11.887   7.321  1.00 27.81           C  
ATOM    908  C   THR H 121      20.962  10.704   9.921  1.00 26.49           C  
ATOM    909  O   THR H 121      19.967  11.224   9.418  1.00 25.19           O  
ATOM    910  N   GLN H 122      20.849   9.716  10.825  1.00 23.63           N  
ATOM    911  CA  GLN H 122      19.549   9.199  11.164  1.00 26.86           C  
ATOM    912  CB  GLN H 122      19.566   7.723  11.609  1.00 29.02           C  
ATOM    913  CG  GLN H 122      19.949   6.750  10.488  1.00 36.39           C  
ATOM    914  CD  GLN H 122      19.933   5.331  11.043  1.00 41.35           C  
ATOM    915  OE1 GLN H 122      19.941   5.123  12.254  1.00 36.06           O  
ATOM    916  NE2 GLN H 122      19.916   4.322  10.131  1.00 43.42           N  
ATOM    917  C   GLN H 122      19.006  10.022  12.293  1.00 25.48           C  
ATOM    918  O   GLN H 122      19.723  10.829  12.885  1.00 23.29           O  
ATOM    919  N   THR H 123      17.705   9.849  12.609  1.00 23.60           N  
ATOM    920  CA  THR H 123      17.096  10.599  13.670  1.00 22.97           C  
ATOM    921  CB  THR H 123      15.709  11.078  13.348  1.00 26.71           C  
ATOM    922  OG1 THR H 123      15.733  11.929  12.213  1.00 28.50           O  
ATOM    923  CG2 THR H 123      15.147  11.828  14.569  1.00 28.54           C  
ATOM    924  C   THR H 123      16.986   9.713  14.874  1.00 22.56           C  
ATOM    925  O   THR H 123      16.634   8.538  14.773  1.00 25.01           O  
ATOM    926  N   LEU H 124      17.306  10.271  16.058  1.00 21.22           N  
ATOM    927  CA  LEU H 124      17.250   9.525  17.281  1.00 22.64           C  
ATOM    928  CB  LEU H 124      18.469   9.773  18.185  1.00 22.08           C  
ATOM    929  CG  LEU H 124      18.409   9.056  19.547  1.00 23.15           C  
ATOM    930  CD1 LEU H 124      18.445   7.526  19.393  1.00 23.88           C  
ATOM    931  CD2 LEU H 124      19.489   9.593  20.501  1.00 20.36           C  
ATOM    932  C   LEU H 124      16.044   9.965  18.046  1.00 23.94           C  
ATOM    933  O   LEU H 124      15.800  11.159  18.211  1.00 21.75           O  
ATOM    934  N   THR H 125      15.245   8.992  18.524  1.00 20.95           N  
ATOM    935  CA  THR H 125      14.099   9.315  19.320  1.00 21.18           C  
ATOM    936  CB  THR H 125      12.818   8.759  18.785  1.00 26.97           C  
ATOM    937  OG1 THR H 125      12.916   7.353  18.653  1.00 26.58           O  
ATOM    938  CG2 THR H 125      12.539   9.401  17.425  1.00 25.41           C  
ATOM    939  C   THR H 125      14.312   8.728  20.677  1.00 23.17           C  
ATOM    940  O   THR H 125      14.490   7.521  20.825  1.00 21.74           O  
ATOM    941  N   LEU H 126      14.300   9.592  21.708  1.00 19.88           N  
ATOM    942  CA  LEU H 126      14.497   9.165  23.063  1.00 21.20           C  
ATOM    943  CB  LEU H 126      15.566   9.989  23.800  1.00 16.74           C  
ATOM    944  CG  LEU H 126      16.992   9.793  23.257  1.00 21.94           C  
ATOM    945  CD1 LEU H 126      18.000  10.672  24.013  1.00 24.65           C  
ATOM    946  CD2 LEU H 126      17.396   8.312  23.284  1.00 21.93           C  
ATOM    947  C   LEU H 126      13.213   9.382  23.793  1.00 22.86           C  
ATOM    948  O   LEU H 126      12.488  10.339  23.525  1.00 20.38           O  
ATOM    949  N   THR H 127      12.891   8.477  24.740  1.00 21.05           N  
ATOM    950  CA  THR H 127      11.676   8.631  25.484  1.00 20.24           C  
ATOM    951  CB  THR H 127      10.698   7.522  25.240  1.00 22.75           C  
ATOM    952  OG1 THR H 127      10.374   7.461  23.859  1.00 23.47           O  
ATOM    953  CG2 THR H 127       9.430   7.784  26.072  1.00 24.92           C  
ATOM    954  C   THR H 127      12.004   8.633  26.946  1.00 21.87           C  
ATOM    955  O   THR H 127      12.832   7.852  27.411  1.00 23.05           O  
ATOM    956  N   CYS H 128      11.366   9.544  27.709  1.00 20.93           N  
ATOM    957  CA  CYS H 128      11.558   9.585  29.133  1.00 20.54           C  
ATOM    958  CB  CYS H 128      12.017  10.961  29.662  1.00 23.48           C  
ATOM    959  SG  CYS H 128      12.228  10.999  31.471  1.00 28.20           S  
ATOM    960  C   CYS H 128      10.235   9.263  29.751  1.00 20.26           C  
ATOM    961  O   CYS H 128       9.251   9.970  29.542  1.00 23.67           O  
ATOM    962  N   THR H 129      10.180   8.164  30.530  1.00 20.10           N  
ATOM    963  CA  THR H 129       8.963   7.751  31.167  1.00 24.98           C  
ATOM    964  CB  THR H 129       8.681   6.287  30.985  1.00 28.50           C  
ATOM    965  OG1 THR H 129       8.609   5.977  29.600  1.00 33.14           O  
ATOM    966  CG2 THR H 129       7.348   5.942  31.667  1.00 31.09           C  
ATOM    967  C   THR H 129       9.152   8.011  32.626  1.00 24.50           C  
ATOM    968  O   THR H 129      10.169   7.632  33.203  1.00 23.42           O  
ATOM    969  N   PHE H 130       8.173   8.675  33.271  1.00 22.34           N  
ATOM    970  CA  PHE H 130       8.371   9.032  34.646  1.00 26.15           C  
ATOM    971  CB  PHE H 130       8.679  10.526  34.829  1.00 21.83           C  
ATOM    972  CG  PHE H 130       7.554  11.292  34.219  1.00 23.07           C  
ATOM    973  CD1 PHE H 130       6.408  11.563  34.933  1.00 25.01           C  
ATOM    974  CD2 PHE H 130       7.649  11.735  32.921  1.00 26.40           C  
ATOM    975  CE1 PHE H 130       5.376  12.270  34.361  1.00 27.06           C  
ATOM    976  CE2 PHE H 130       6.623  12.442  32.342  1.00 27.25           C  
ATOM    977  CZ  PHE H 130       5.484  12.710  33.064  1.00 30.53           C  
ATOM    978  C   PHE H 130       7.160   8.714  35.460  1.00 27.87           C  
ATOM    979  O   PHE H 130       6.080   8.448  34.934  1.00 29.19           O  
ATOM    980  N   SER H 131       7.348   8.704  36.798  1.00 26.21           N  
ATOM    981  CA  SER H 131       6.283   8.445  37.721  1.00 28.85           C  
ATOM    982  CB  SER H 131       6.163   6.962  38.106  1.00 30.64           C  
ATOM    983  OG  SER H 131       7.345   6.536  38.768  1.00 31.01           O  
ATOM    984  C   SER H 131       6.598   9.205  38.969  1.00 31.35           C  
ATOM    985  O   SER H 131       7.726   9.653  39.172  1.00 28.46           O  
ATOM    986  N   GLY H 132       5.582   9.348  39.845  1.00 26.25           N  
ATOM    987  CA  GLY H 132       5.754  10.001  41.109  1.00 26.91           C  
ATOM    988  C   GLY H 132       5.296  11.416  40.984  1.00 28.62           C  
ATOM    989  O   GLY H 132       5.092  12.098  41.987  1.00 29.83           O  
ATOM    990  N   PHE H 133       5.134  11.907  39.744  1.00 26.62           N  
ATOM    991  CA  PHE H 133       4.658  13.249  39.581  1.00 25.38           C  
ATOM    992  CB  PHE H 133       5.757  14.338  39.689  1.00 24.12           C  
ATOM    993  CG  PHE H 133       6.747  14.244  38.573  1.00 23.13           C  
ATOM    994  CD1 PHE H 133       6.524  14.868  37.371  1.00 23.27           C  
ATOM    995  CD2 PHE H 133       7.922  13.548  38.720  1.00 23.55           C  
ATOM    996  CE1 PHE H 133       7.436  14.793  36.342  1.00 23.67           C  
ATOM    997  CE2 PHE H 133       8.837  13.468  37.696  1.00 22.08           C  
ATOM    998  CZ  PHE H 133       8.602  14.090  36.497  1.00 22.34           C  
ATOM    999  C   PHE H 133       4.013  13.328  38.235  1.00 26.98           C  
ATOM   1000  O   PHE H 133       4.108  12.395  37.438  1.00 26.64           O  
ATOM   1001  N   SER H 134       3.297  14.438  37.959  1.00 25.54           N  
ATOM   1002  CA  SER H 134       2.674  14.556  36.673  1.00 26.22           C  
ATOM   1003  CB  SER H 134       1.137  14.511  36.700  1.00 27.60           C  
ATOM   1004  OG  SER H 134       0.621  15.690  37.295  1.00 31.68           O  
ATOM   1005  C   SER H 134       3.070  15.868  36.070  1.00 27.01           C  
ATOM   1006  O   SER H 134       3.247  16.872  36.759  1.00 26.95           O  
ATOM   1007  N   LEU H 135       3.228  15.871  34.736  1.00 25.46           N  
ATOM   1008  CA  LEU H 135       3.579  17.033  33.971  1.00 27.11           C  
ATOM   1009  CB  LEU H 135       4.046  16.740  32.538  1.00 27.40           C  
ATOM   1010  CG  LEU H 135       5.518  16.300  32.499  1.00 27.25           C  
ATOM   1011  CD1 LEU H 135       5.989  16.008  31.071  1.00 25.44           C  
ATOM   1012  CD2 LEU H 135       6.409  17.347  33.188  1.00 26.14           C  
ATOM   1013  C   LEU H 135       2.450  18.008  33.949  1.00 30.86           C  
ATOM   1014  O   LEU H 135       2.632  19.157  33.557  1.00 33.45           O  
ATOM   1015  N   SER H 136       1.226  17.550  34.245  1.00 29.78           N  
ATOM   1016  CA  SER H 136       0.105  18.443  34.272  0.90 31.12           C  
ATOM   1017  CB  SER H 136      -1.244  17.707  34.335  0.90 33.46           C  
ATOM   1018  OG  SER H 136      -1.359  16.988  35.553  0.90 41.06           O  
ATOM   1019  C   SER H 136       0.197  19.354  35.464  1.00 31.57           C  
ATOM   1020  O   SER H 136      -0.419  20.420  35.474  1.00 33.97           O  
ATOM   1021  N   THR H 137       0.965  18.970  36.506  1.00 28.73           N  
ATOM   1022  CA  THR H 137       1.036  19.771  37.700  1.00 27.67           C  
ATOM   1023  CB  THR H 137       1.731  19.083  38.842  1.00 27.53           C  
ATOM   1024  OG1 THR H 137       1.068  17.867  39.157  1.00 30.27           O  
ATOM   1025  CG2 THR H 137       1.711  20.015  40.065  1.00 27.91           C  
ATOM   1026  C   THR H 137       1.767  21.044  37.408  1.00 27.45           C  
ATOM   1027  O   THR H 137       2.792  21.056  36.729  1.00 24.78           O  
ATOM   1028  N   ALA H 138       1.245  22.162  37.950  1.00 24.65           N  
ATOM   1029  CA  ALA H 138       1.815  23.448  37.685  1.00 23.40           C  
ATOM   1030  CB  ALA H 138       1.015  24.604  38.312  1.00 27.18           C  
ATOM   1031  C   ALA H 138       3.203  23.495  38.239  1.00 24.29           C  
ATOM   1032  O   ALA H 138       3.463  23.037  39.350  1.00 22.34           O  
ATOM   1033  N   GLY H 139       4.138  24.056  37.445  1.00 21.05           N  
ATOM   1034  CA  GLY H 139       5.494  24.243  37.874  1.00 19.89           C  
ATOM   1035  C   GLY H 139       6.378  23.084  37.490  1.00 19.77           C  
ATOM   1036  O   GLY H 139       7.593  23.168  37.660  1.00 18.65           O  
ATOM   1037  N   MET H 140       5.825  21.976  36.954  1.00 18.42           N  
ATOM   1038  CA  MET H 140       6.677  20.846  36.667  1.00 19.38           C  
ATOM   1039  CB  MET H 140       5.973  19.479  36.679  1.00 21.52           C  
ATOM   1040  CG  MET H 140       5.715  18.954  38.088  1.00 24.35           C  
ATOM   1041  SD  MET H 140       7.227  18.639  39.049  1.00 27.98           S  
ATOM   1042  CE  MET H 140       6.356  18.070  40.533  1.00 34.30           C  
ATOM   1043  C   MET H 140       7.353  20.962  35.336  1.00 17.73           C  
ATOM   1044  O   MET H 140       6.844  21.596  34.413  1.00 18.13           O  
ATOM   1045  N   SER H 141       8.547  20.330  35.214  1.00 19.49           N  
ATOM   1046  CA  SER H 141       9.268  20.339  33.969  1.00 16.91           C  
ATOM   1047  CB  SER H 141      10.184  21.567  33.818  1.00 17.30           C  
ATOM   1048  OG  SER H 141      10.876  21.526  32.578  1.00 20.30           O  
ATOM   1049  C   SER H 141      10.148  19.123  33.883  1.00 17.94           C  
ATOM   1050  O   SER H 141      10.514  18.524  34.894  1.00 17.10           O  
ATOM   1051  N   VAL H 142      10.493  18.717  32.642  1.00 19.97           N  
ATOM   1052  CA  VAL H 142      11.390  17.615  32.416  1.00 19.21           C  
ATOM   1053  CB  VAL H 142      10.736  16.434  31.758  1.00 19.49           C  
ATOM   1054  CG1 VAL H 142      11.822  15.396  31.425  1.00 21.27           C  
ATOM   1055  CG2 VAL H 142       9.634  15.900  32.691  1.00 19.97           C  
ATOM   1056  C   VAL H 142      12.440  18.120  31.471  1.00 20.67           C  
ATOM   1057  O   VAL H 142      12.124  18.784  30.484  1.00 18.82           O  
ATOM   1058  N   GLY H 143      13.725  17.809  31.743  1.00 18.61           N  
ATOM   1059  CA  GLY H 143      14.784  18.301  30.902  1.00 16.81           C  
ATOM   1060  C   GLY H 143      15.647  17.148  30.482  1.00 15.76           C  
ATOM   1061  O   GLY H 143      15.596  16.069  31.070  1.00 14.86           O  
ATOM   1062  N   TRP H 144      16.463  17.361  29.425  1.00 17.03           N  
ATOM   1063  CA  TRP H 144      17.338  16.335  28.935  1.00 16.77           C  
ATOM   1064  CB  TRP H 144      17.059  15.949  27.471  1.00 14.76           C  
ATOM   1065  CG  TRP H 144      15.719  15.283  27.263  1.00 16.23           C  
ATOM   1066  CD2 TRP H 144      15.511  13.862  27.248  1.00 19.42           C  
ATOM   1067  CD1 TRP H 144      14.497  15.854  27.057  1.00 19.31           C  
ATOM   1068  NE1 TRP H 144      13.539  14.878  26.923  1.00 20.30           N  
ATOM   1069  CE2 TRP H 144      14.150  13.647  27.036  1.00 21.69           C  
ATOM   1070  CE3 TRP H 144      16.384  12.823  27.399  1.00 19.13           C  
ATOM   1071  CZ2 TRP H 144      13.638  12.382  26.973  1.00 19.89           C  
ATOM   1072  CZ3 TRP H 144      15.865  11.549  27.332  1.00 20.05           C  
ATOM   1073  CH2 TRP H 144      14.519  11.332  27.124  1.00 18.61           C  
ATOM   1074  C   TRP H 144      18.740  16.853  29.008  1.00 16.33           C  
ATOM   1075  O   TRP H 144      19.000  18.026  28.744  1.00 16.76           O  
ATOM   1076  N   ILE H 145      19.679  15.965  29.395  1.00 15.84           N  
ATOM   1077  CA  ILE H 145      21.069  16.295  29.544  1.00 13.65           C  
ATOM   1078  CB  ILE H 145      21.426  16.432  30.991  1.00 17.78           C  
ATOM   1079  CG1 ILE H 145      20.523  17.511  31.606  1.00 15.62           C  
ATOM   1080  CG2 ILE H 145      22.931  16.724  31.116  1.00 14.75           C  
ATOM   1081  CD1 ILE H 145      20.406  17.438  33.123  1.00 12.82           C  
ATOM   1082  C   ILE H 145      21.838  15.133  28.979  1.00 14.56           C  
ATOM   1083  O   ILE H 145      21.384  13.992  29.063  1.00 18.58           O  
ATOM   1084  N   ARG H 146      23.017  15.379  28.367  1.00 16.86           N  
ATOM   1085  CA  ARG H 146      23.757  14.267  27.830  1.00 13.34           C  
ATOM   1086  CB  ARG H 146      23.730  14.158  26.295  1.00 14.61           C  
ATOM   1087  CG  ARG H 146      24.365  15.345  25.567  1.00 14.78           C  
ATOM   1088  CD  ARG H 146      24.347  15.186  24.045  1.00 17.66           C  
ATOM   1089  NE  ARG H 146      25.026  16.372  23.452  1.00 19.15           N  
ATOM   1090  CZ  ARG H 146      25.136  16.476  22.095  1.00 21.74           C  
ATOM   1091  NH1 ARG H 146      24.585  15.517  21.295  1.00 16.57           N1+
ATOM   1092  NH2 ARG H 146      25.788  17.538  21.539  1.00 20.97           N  
ATOM   1093  C   ARG H 146      25.193  14.399  28.226  1.00 16.99           C  
ATOM   1094  O   ARG H 146      25.647  15.470  28.625  1.00 16.25           O  
ATOM   1095  N   GLN H 147      25.946  13.281  28.156  1.00 17.11           N  
ATOM   1096  CA  GLN H 147      27.334  13.336  28.507  1.00 19.02           C  
ATOM   1097  CB  GLN H 147      27.578  12.915  29.969  1.00 18.69           C  
ATOM   1098  CG  GLN H 147      29.009  13.120  30.471  1.00 20.67           C  
ATOM   1099  CD  GLN H 147      29.037  12.714  31.941  1.00 21.97           C  
ATOM   1100  OE1 GLN H 147      28.193  11.949  32.405  1.00 22.36           O  
ATOM   1101  NE2 GLN H 147      30.031  13.239  32.705  1.00 21.90           N  
ATOM   1102  C   GLN H 147      28.081  12.392  27.614  1.00 17.17           C  
ATOM   1103  O   GLN H 147      27.899  11.176  27.676  1.00 17.56           O  
ATOM   1104  N   PRO H 148      28.937  12.943  26.795  1.00 18.20           N  
ATOM   1105  CA  PRO H 148      29.729  12.132  25.908  1.00 21.13           C  
ATOM   1106  CD  PRO H 148      28.641  14.244  26.212  1.00 19.85           C  
ATOM   1107  CB  PRO H 148      30.299  13.089  24.865  1.00 23.08           C  
ATOM   1108  CG  PRO H 148      29.256  14.218  24.803  1.00 22.94           C  
ATOM   1109  C   PRO H 148      30.766  11.425  26.713  1.00 24.95           C  
ATOM   1110  O   PRO H 148      31.002  11.819  27.856  1.00 21.67           O  
ATOM   1111  N   PRO H 149      31.375  10.407  26.184  1.00 29.88           N  
ATOM   1112  CA  PRO H 149      32.347   9.717  26.967  1.00 31.62           C  
ATOM   1113  CD  PRO H 149      30.732   9.533  25.217  1.00 30.36           C  
ATOM   1114  CB  PRO H 149      32.700   8.460  26.179  1.00 31.27           C  
ATOM   1115  CG  PRO H 149      31.399   8.158  25.410  1.00 33.49           C  
ATOM   1116  C   PRO H 149      33.490  10.613  27.299  1.00 30.15           C  
ATOM   1117  O   PRO H 149      34.032  11.266  26.409  1.00 30.25           O  
ATOM   1118  N   GLY H 150      33.859  10.662  28.588  1.00 31.72           N  
ATOM   1119  CA  GLY H 150      34.988  11.414  29.039  1.00 35.47           C  
ATOM   1120  C   GLY H 150      34.709  12.880  28.958  1.00 34.88           C  
ATOM   1121  O   GLY H 150      35.640  13.682  29.011  1.00 32.90           O  
ATOM   1122  N   LYS H 151      33.431  13.288  28.838  1.00 29.83           N  
ATOM   1123  CA  LYS H 151      33.179  14.698  28.723  1.00 27.64           C  
ATOM   1124  CB  LYS H 151      32.551  15.118  27.384  1.00 31.27           C  
ATOM   1125  CG  LYS H 151      33.498  14.979  26.194  1.00 37.00           C  
ATOM   1126  CD  LYS H 151      32.809  15.200  24.848  1.00 45.18           C  
ATOM   1127  CE  LYS H 151      33.772  15.205  23.659  1.00 51.38           C  
ATOM   1128  NZ  LYS H 151      33.021  15.449  22.407  1.00 53.19           N1+
ATOM   1129  C   LYS H 151      32.232  15.125  29.799  1.00 24.44           C  
ATOM   1130  O   LYS H 151      31.710  14.310  30.559  1.00 25.05           O  
ATOM   1131  N   ALA H 152      32.022  16.455  29.888  1.00 21.90           N  
ATOM   1132  CA  ALA H 152      31.172  17.072  30.867  1.00 24.72           C  
ATOM   1133  CB  ALA H 152      31.478  18.562  31.095  1.00 24.05           C  
ATOM   1134  C   ALA H 152      29.742  16.975  30.432  1.00 23.41           C  
ATOM   1135  O   ALA H 152      29.439  16.632  29.290  1.00 22.91           O  
ATOM   1136  N   LEU H 153      28.823  17.255  31.378  1.00 18.22           N  
ATOM   1137  CA  LEU H 153      27.406  17.227  31.154  1.00 19.71           C  
ATOM   1138  CB  LEU H 153      26.615  17.364  32.465  1.00 15.50           C  
ATOM   1139  CG  LEU H 153      26.878  16.228  33.472  1.00 21.65           C  
ATOM   1140  CD1 LEU H 153      26.124  16.469  34.789  1.00 19.26           C  
ATOM   1141  CD2 LEU H 153      26.559  14.853  32.860  1.00 18.10           C  
ATOM   1142  C   LEU H 153      27.043  18.408  30.303  1.00 17.49           C  
ATOM   1143  O   LEU H 153      27.626  19.482  30.442  1.00 19.36           O  
ATOM   1144  N   GLU H 154      26.074  18.220  29.380  1.00 18.89           N  
ATOM   1145  CA  GLU H 154      25.607  19.301  28.554  1.00 15.84           C  
ATOM   1146  CB  GLU H 154      25.998  19.183  27.071  1.00 17.16           C  
ATOM   1147  CG  GLU H 154      25.480  20.355  26.233  1.00 22.78           C  
ATOM   1148  CD  GLU H 154      25.887  20.141  24.783  1.00 30.08           C  
ATOM   1149  OE1 GLU H 154      26.289  18.997  24.437  1.00 26.87           O  
ATOM   1150  OE2 GLU H 154      25.794  21.122  23.998  1.00 32.69           O1-
ATOM   1151  C   GLU H 154      24.106  19.278  28.587  1.00 14.32           C  
ATOM   1152  O   GLU H 154      23.493  18.231  28.382  1.00 15.74           O  
ATOM   1153  N   TRP H 155      23.475  20.443  28.841  1.00 17.77           N  
ATOM   1154  CA  TRP H 155      22.038  20.517  28.902  1.00 17.56           C  
ATOM   1155  CB  TRP H 155      21.540  21.697  29.746  1.00 16.64           C  
ATOM   1156  CG  TRP H 155      20.044  21.854  29.737  1.00 19.01           C  
ATOM   1157  CD2 TRP H 155      19.354  22.843  28.961  1.00 17.95           C  
ATOM   1158  CD1 TRP H 155      19.090  21.157  30.418  1.00 18.35           C  
ATOM   1159  NE1 TRP H 155      17.844  21.647  30.108  1.00 19.03           N  
ATOM   1160  CE2 TRP H 155      17.993  22.686  29.215  1.00 18.41           C  
ATOM   1161  CE3 TRP H 155      19.819  23.803  28.108  1.00 17.48           C  
ATOM   1162  CZ2 TRP H 155      17.069  23.495  28.616  1.00 18.27           C  
ATOM   1163  CZ3 TRP H 155      18.885  24.615  27.504  1.00 18.52           C  
ATOM   1164  CH2 TRP H 155      17.537  24.461  27.755  1.00 18.58           C  
ATOM   1165  C   TRP H 155      21.487  20.676  27.511  1.00 18.12           C  
ATOM   1166  O   TRP H 155      21.928  21.546  26.765  1.00 17.80           O  
ATOM   1167  N   LEU H 156      20.604  19.739  27.090  1.00 16.07           N  
ATOM   1168  CA  LEU H 156      19.955  19.736  25.802  1.00 18.17           C  
ATOM   1169  CB  LEU H 156      19.607  18.305  25.366  1.00 16.75           C  
ATOM   1170  CG  LEU H 156      20.858  17.413  25.277  1.00 21.48           C  
ATOM   1171  CD1 LEU H 156      20.509  15.986  24.843  1.00 20.01           C  
ATOM   1172  CD2 LEU H 156      21.933  18.049  24.385  1.00 17.78           C  
ATOM   1173  C   LEU H 156      18.696  20.558  25.650  1.00 19.49           C  
ATOM   1174  O   LEU H 156      18.607  21.403  24.759  1.00 19.03           O  
ATOM   1175  N   ALA H 157      17.679  20.334  26.521  1.00 18.60           N  
ATOM   1176  CA  ALA H 157      16.401  20.977  26.323  1.00 17.76           C  
ATOM   1177  CB  ALA H 157      15.681  20.509  25.045  1.00 14.98           C  
ATOM   1178  C   ALA H 157      15.493  20.662  27.480  1.00 17.83           C  
ATOM   1179  O   ALA H 157      15.798  19.803  28.305  1.00 14.34           O  
ATOM   1180  N   ASP H 158      14.359  21.395  27.586  1.00 16.65           N  
ATOM   1181  CA  ASP H 158      13.406  21.126  28.630  1.00 17.29           C  
ATOM   1182  CB  ASP H 158      13.664  21.894  29.949  1.00 18.65           C  
ATOM   1183  CG  ASP H 158      13.528  23.409  29.788  1.00 26.65           C  
ATOM   1184  OD1 ASP H 158      13.131  23.891  28.695  1.00 25.69           O  
ATOM   1185  OD2 ASP H 158      13.832  24.110  30.791  1.00 27.32           O1-
ATOM   1186  C   ASP H 158      12.026  21.453  28.138  1.00 21.49           C  
ATOM   1187  O   ASP H 158      11.861  22.143  27.133  1.00 20.11           O  
ATOM   1188  N   ILE H 159      10.994  20.913  28.819  1.00 20.83           N  
ATOM   1189  CA  ILE H 159       9.628  21.185  28.474  1.00 19.24           C  
ATOM   1190  CB  ILE H 159       8.965  20.036  27.764  1.00 18.83           C  
ATOM   1191  CG1 ILE H 159       7.605  20.463  27.194  1.00 17.57           C  
ATOM   1192  CG2 ILE H 159       8.902  18.836  28.725  1.00 19.33           C  
ATOM   1193  CD1 ILE H 159       7.016  19.448  26.214  1.00 17.92           C  
ATOM   1194  C   ILE H 159       8.895  21.437  29.756  1.00 20.78           C  
ATOM   1195  O   ILE H 159       9.182  20.805  30.772  1.00 20.04           O  
ATOM   1196  N   TRP H 160       7.916  22.367  29.744  1.00 17.75           N  
ATOM   1197  CA  TRP H 160       7.226  22.706  30.959  1.00 18.42           C  
ATOM   1198  CB  TRP H 160       7.200  24.221  31.240  1.00 17.67           C  
ATOM   1199  CG  TRP H 160       8.570  24.803  31.521  1.00 21.58           C  
ATOM   1200  CD2 TRP H 160       9.128  25.013  32.831  1.00 22.06           C  
ATOM   1201  CD1 TRP H 160       9.516  25.224  30.633  1.00 18.83           C  
ATOM   1202  NE1 TRP H 160      10.625  25.681  31.303  1.00 18.82           N  
ATOM   1203  CE2 TRP H 160      10.401  25.558  32.659  1.00 18.91           C  
ATOM   1204  CE3 TRP H 160       8.624  24.770  34.076  1.00 21.36           C  
ATOM   1205  CZ2 TRP H 160      11.192  25.869  33.731  1.00 19.45           C  
ATOM   1206  CZ3 TRP H 160       9.424  25.085  35.153  1.00 19.92           C  
ATOM   1207  CH2 TRP H 160      10.683  25.624  34.987  1.00 21.17           C  
ATOM   1208  C   TRP H 160       5.815  22.198  30.886  1.00 21.14           C  
ATOM   1209  O   TRP H 160       5.355  21.720  29.852  1.00 21.19           O  
ATOM   1210  N   TRP H 161       5.114  22.262  32.031  1.00 16.19           N  
ATOM   1211  CA  TRP H 161       3.761  21.814  32.210  1.00 20.63           C  
ATOM   1212  CB  TRP H 161       3.304  22.107  33.655  1.00 20.23           C  
ATOM   1213  CG  TRP H 161       3.839  23.420  34.198  1.00 21.16           C  
ATOM   1214  CD2 TRP H 161       3.175  24.695  34.191  1.00 21.65           C  
ATOM   1215  CD1 TRP H 161       5.044  23.627  34.801  1.00 22.41           C  
ATOM   1216  NE1 TRP H 161       5.179  24.947  35.154  1.00 23.20           N  
ATOM   1217  CE2 TRP H 161       4.038  25.616  34.789  1.00 21.57           C  
ATOM   1218  CE3 TRP H 161       1.952  25.076  33.729  1.00 20.89           C  
ATOM   1219  CZ2 TRP H 161       3.694  26.926  34.935  1.00 20.23           C  
ATOM   1220  CZ3 TRP H 161       1.614  26.403  33.880  1.00 18.44           C  
ATOM   1221  CH2 TRP H 161       2.463  27.313  34.470  1.00 22.26           C  
ATOM   1222  C   TRP H 161       2.894  22.552  31.237  1.00 20.24           C  
ATOM   1223  O   TRP H 161       1.937  21.990  30.701  1.00 22.26           O  
ATOM   1224  N   ASP H 162       3.210  23.841  31.016  1.00 18.51           N  
ATOM   1225  CA  ASP H 162       2.531  24.728  30.109  1.00 20.18           C  
ATOM   1226  CB  ASP H 162       2.731  26.230  30.415  1.00 19.93           C  
ATOM   1227  CG  ASP H 162       4.196  26.637  30.381  1.00 24.17           C  
ATOM   1228  OD1 ASP H 162       5.057  25.779  30.056  1.00 23.99           O  
ATOM   1229  OD2 ASP H 162       4.467  27.826  30.697  1.00 25.22           O1-
ATOM   1230  C   ASP H 162       2.848  24.412  28.671  1.00 20.40           C  
ATOM   1231  O   ASP H 162       2.262  25.001  27.764  1.00 23.70           O  
ATOM   1232  N   ASP H 163       3.794  23.485  28.421  1.00 19.64           N  
ATOM   1233  CA  ASP H 163       4.193  23.082  27.096  1.00 21.67           C  
ATOM   1234  CB  ASP H 163       2.994  22.912  26.138  1.00 25.52           C  
ATOM   1235  CG  ASP H 163       3.407  21.993  24.996  1.00 34.72           C  
ATOM   1236  OD1 ASP H 163       4.493  21.365  25.112  1.00 35.45           O  
ATOM   1237  OD2 ASP H 163       2.643  21.898  24.000  1.00 36.51           O1-
ATOM   1238  C   ASP H 163       5.155  24.071  26.506  1.00 20.17           C  
ATOM   1239  O   ASP H 163       5.403  24.075  25.300  1.00 20.84           O  
ATOM   1240  N   LYS H 164       5.767  24.911  27.362  1.00 22.92           N  
ATOM   1241  CA  LYS H 164       6.775  25.814  26.884  1.00 23.49           C  
ATOM   1242  CB  LYS H 164       7.101  26.932  27.890  1.00 26.42           C  
ATOM   1243  CG  LYS H 164       8.140  27.942  27.400  1.00 26.60           C  
ATOM   1244  CD  LYS H 164       8.210  29.198  28.270  1.00 28.41           C  
ATOM   1245  CE  LYS H 164       9.263  30.203  27.800  1.00 30.20           C  
ATOM   1246  NZ  LYS H 164       8.921  30.701  26.448  1.00 32.18           N1+
ATOM   1247  C   LYS H 164       8.004  24.973  26.704  1.00 24.79           C  
ATOM   1248  O   LYS H 164       8.242  24.045  27.476  1.00 23.15           O  
ATOM   1249  N   LYS H 165       8.817  25.262  25.667  1.00 21.80           N  
ATOM   1250  CA  LYS H 165       9.963  24.432  25.419  1.00 24.42           C  
ATOM   1251  CB  LYS H 165       9.850  23.668  24.090  1.00 23.06           C  
ATOM   1252  CG  LYS H 165       8.603  22.787  24.006  1.00 26.38           C  
ATOM   1253  CD  LYS H 165       8.266  22.341  22.582  1.00 27.92           C  
ATOM   1254  CE  LYS H 165       6.929  21.607  22.480  1.00 31.62           C  
ATOM   1255  NZ  LYS H 165       5.817  22.535  22.782  1.00 34.24           N1+
ATOM   1256  C   LYS H 165      11.183  25.297  25.315  1.00 25.92           C  
ATOM   1257  O   LYS H 165      11.111  26.442  24.874  1.00 24.35           O  
ATOM   1258  N   HIS H 166      12.347  24.760  25.740  1.00 22.26           N  
ATOM   1259  CA  HIS H 166      13.583  25.489  25.631  1.00 22.54           C  
ATOM   1260  ND1 HIS H 166      12.199  26.687  28.472  1.00 19.83           N  
ATOM   1261  CG  HIS H 166      13.230  27.004  27.618  1.00 27.40           C  
ATOM   1262  CB  HIS H 166      14.128  25.992  26.975  1.00 27.22           C  
ATOM   1263  NE2 HIS H 166      12.203  28.901  28.272  1.00 25.21           N  
ATOM   1264  CD2 HIS H 166      13.219  28.359  27.505  1.00 22.44           C  
ATOM   1265  CE1 HIS H 166      11.620  27.859  28.835  1.00 24.37           C  
ATOM   1266  C   HIS H 166      14.611  24.559  25.055  1.00 23.19           C  
ATOM   1267  O   HIS H 166      14.603  23.361  25.337  1.00 22.12           O  
ATOM   1268  N   TYR H 167      15.525  25.092  24.213  1.00 21.09           N  
ATOM   1269  CA  TYR H 167      16.518  24.253  23.593  1.00 21.13           C  
ATOM   1270  CB  TYR H 167      16.304  24.047  22.080  1.00 21.06           C  
ATOM   1271  CG  TYR H 167      15.008  23.348  21.847  1.00 19.75           C  
ATOM   1272  CD1 TYR H 167      14.889  21.998  22.077  1.00 19.74           C  
ATOM   1273  CD2 TYR H 167      13.919  24.043  21.374  1.00 22.26           C  
ATOM   1274  CE1 TYR H 167      13.696  21.352  21.854  1.00 20.36           C  
ATOM   1275  CE2 TYR H 167      12.723  23.403  21.148  1.00 23.81           C  
ATOM   1276  CZ  TYR H 167      12.611  22.055  21.389  1.00 23.55           C  
ATOM   1277  OH  TYR H 167      11.386  21.394  21.159  1.00 22.86           O  
ATOM   1278  C   TYR H 167      17.859  24.906  23.704  1.00 22.33           C  
ATOM   1279  O   TYR H 167      17.967  26.132  23.736  1.00 24.34           O  
ATOM   1280  N   ASN H 168      18.942  24.101  23.771  1.00 23.94           N  
ATOM   1281  CA  ASN H 168      20.226  24.738  23.790  1.00 22.49           C  
ATOM   1282  CB  ASN H 168      21.393  23.867  24.293  1.00 25.33           C  
ATOM   1283  CG  ASN H 168      21.638  22.724  23.334  1.00 32.03           C  
ATOM   1284  OD1 ASN H 168      22.031  22.937  22.189  1.00 32.39           O  
ATOM   1285  ND2 ASN H 168      21.422  21.471  23.816  1.00 30.30           N  
ATOM   1286  C   ASN H 168      20.481  25.193  22.383  1.00 24.65           C  
ATOM   1287  O   ASN H 168      20.172  24.494  21.419  1.00 25.70           O  
ATOM   1288  N   PRO H 169      21.025  26.372  22.247  1.00 28.18           N  
ATOM   1289  CA  PRO H 169      21.220  26.950  20.944  1.00 35.28           C  
ATOM   1290  CD  PRO H 169      20.859  27.391  23.270  1.00 30.10           C  
ATOM   1291  CB  PRO H 169      21.613  28.404  21.191  1.00 36.24           C  
ATOM   1292  CG  PRO H 169      20.925  28.737  22.527  1.00 35.48           C  
ATOM   1293  C   PRO H 169      22.164  26.210  20.063  1.00 38.81           C  
ATOM   1294  O   PRO H 169      22.011  26.292  18.845  1.00 43.41           O  
ATOM   1295  N   SER H 170      23.145  25.492  20.633  1.00 33.99           N  
ATOM   1296  CA  SER H 170      24.071  24.822  19.777  1.00 38.28           C  
ATOM   1297  CB  SER H 170      25.086  23.974  20.561  1.00 41.45           C  
ATOM   1298  OG  SER H 170      25.829  24.793  21.450  1.00 52.39           O  
ATOM   1299  C   SER H 170      23.288  23.870  18.925  1.00 40.03           C  
ATOM   1300  O   SER H 170      23.407  23.854  17.701  1.00 40.22           O  
ATOM   1301  N   LEU H 171      22.497  23.030  19.614  1.00 33.35           N  
ATOM   1302  CA  LEU H 171      21.656  21.960  19.147  1.00 33.23           C  
ATOM   1303  CB  LEU H 171      21.433  20.889  20.220  1.00 30.32           C  
ATOM   1304  CG  LEU H 171      22.752  20.252  20.690  1.00 39.18           C  
ATOM   1305  CD1 LEU H 171      22.493  19.125  21.695  1.00 36.23           C  
ATOM   1306  CD2 LEU H 171      23.627  19.816  19.506  1.00 38.08           C  
ATOM   1307  C   LEU H 171      20.302  22.349  18.618  1.00 38.37           C  
ATOM   1308  O   LEU H 171      19.645  21.523  17.991  1.00 34.17           O  
ATOM   1309  N   LYS H 172      19.831  23.584  18.862  1.00 40.12           N  
ATOM   1310  CA  LYS H 172      18.446  23.959  18.702  1.00 41.50           C  
ATOM   1311  CB  LYS H 172      18.280  25.485  18.812  1.00 43.00           C  
ATOM   1312  CG  LYS H 172      16.848  25.985  19.004  1.00 45.93           C  
ATOM   1313  CD  LYS H 172      15.925  25.770  17.808  1.00 47.72           C  
ATOM   1314  CE  LYS H 172      14.513  26.300  18.058  1.00 48.07           C  
ATOM   1315  NZ  LYS H 172      14.576  27.726  18.451  1.00 49.33           N1+
ATOM   1316  C   LYS H 172      17.847  23.501  17.398  1.00 42.67           C  
ATOM   1317  O   LYS H 172      16.718  23.010  17.384  1.00 42.40           O  
ATOM   1318  N   ASP H 173      18.564  23.605  16.271  1.00 33.30           N  
ATOM   1319  CA  ASP H 173      17.969  23.227  15.016  1.00 37.50           C  
ATOM   1320  CB  ASP H 173      18.919  23.468  13.831  1.00 35.15           C  
ATOM   1321  CG  ASP H 173      20.177  22.633  14.037  1.00 47.91           C  
ATOM   1322  OD1 ASP H 173      20.749  22.677  15.158  1.00 51.58           O  
ATOM   1323  OD2 ASP H 173      20.580  21.931  13.072  1.00 60.54           O1-
ATOM   1324  C   ASP H 173      17.575  21.771  15.012  1.00 37.95           C  
ATOM   1325  O   ASP H 173      16.548  21.399  14.444  1.00 38.87           O  
ATOM   1326  N   ARG H 174      18.415  20.906  15.608  1.00 25.98           N  
ATOM   1327  CA  ARG H 174      18.283  19.471  15.640  1.00 26.93           C  
ATOM   1328  CB  ARG H 174      19.605  18.808  16.047  1.00 25.24           C  
ATOM   1329  CG  ARG H 174      20.751  19.153  15.095  1.00 27.15           C  
ATOM   1330  CD  ARG H 174      22.092  18.550  15.513  1.00 32.96           C  
ATOM   1331  NE  ARG H 174      22.007  17.081  15.287  1.00 32.44           N  
ATOM   1332  CZ  ARG H 174      22.489  16.218  16.227  1.00 27.32           C  
ATOM   1333  NH1 ARG H 174      23.029  16.702  17.384  1.00 28.70           N1+
ATOM   1334  NH2 ARG H 174      22.422  14.872  16.011  1.00 23.58           N  
ATOM   1335  C   ARG H 174      17.215  18.944  16.567  1.00 25.75           C  
ATOM   1336  O   ARG H 174      16.663  17.872  16.318  1.00 23.88           O  
ATOM   1337  N   LEU H 175      16.915  19.656  17.676  1.00 22.94           N  
ATOM   1338  CA  LEU H 175      16.113  19.070  18.720  1.00 21.69           C  
ATOM   1339  CB  LEU H 175      16.575  19.493  20.125  1.00 20.67           C  
ATOM   1340  CG  LEU H 175      18.053  19.181  20.418  1.00 24.36           C  
ATOM   1341  CD1 LEU H 175      18.433  19.610  21.841  1.00 22.30           C  
ATOM   1342  CD2 LEU H 175      18.402  17.715  20.127  1.00 22.03           C  
ATOM   1343  C   LEU H 175      14.659  19.422  18.656  1.00 22.83           C  
ATOM   1344  O   LEU H 175      14.267  20.512  18.243  1.00 21.25           O  
ATOM   1345  N   THR H 176      13.818  18.443  19.066  1.00 18.94           N  
ATOM   1346  CA  THR H 176      12.401  18.621  19.200  1.00 23.94           C  
ATOM   1347  CB  THR H 176      11.614  18.020  18.073  1.00 27.08           C  
ATOM   1348  OG1 THR H 176      12.015  18.594  16.838  1.00 27.13           O  
ATOM   1349  CG2 THR H 176      10.117  18.278  18.319  1.00 27.24           C  
ATOM   1350  C   THR H 176      11.995  17.909  20.458  1.00 24.38           C  
ATOM   1351  O   THR H 176      12.275  16.725  20.630  1.00 25.81           O  
ATOM   1352  N   ILE H 177      11.305  18.618  21.375  1.00 20.92           N  
ATOM   1353  CA  ILE H 177      10.888  18.012  22.608  1.00 20.02           C  
ATOM   1354  CB  ILE H 177      11.418  18.724  23.822  1.00 17.41           C  
ATOM   1355  CG1 ILE H 177      11.136  17.920  25.101  1.00 18.46           C  
ATOM   1356  CG2 ILE H 177      10.823  20.140  23.836  1.00 20.38           C  
ATOM   1357  CD1 ILE H 177      11.947  16.631  25.198  1.00 18.72           C  
ATOM   1358  C   ILE H 177       9.394  18.095  22.654  1.00 23.90           C  
ATOM   1359  O   ILE H 177       8.805  19.083  22.218  1.00 23.79           O  
ATOM   1360  N   SER H 178       8.735  17.030  23.153  1.00 21.09           N  
ATOM   1361  CA  SER H 178       7.302  17.029  23.232  1.00 25.64           C  
ATOM   1362  CB  SER H 178       6.625  16.464  21.971  1.00 25.19           C  
ATOM   1363  OG  SER H 178       7.007  15.110  21.775  1.00 27.78           O  
ATOM   1364  C   SER H 178       6.909  16.162  24.387  1.00 27.62           C  
ATOM   1365  O   SER H 178       7.714  15.384  24.894  1.00 26.96           O  
ATOM   1366  N   LYS H 179       5.652  16.289  24.855  1.00 24.51           N  
ATOM   1367  CA  LYS H 179       5.253  15.480  25.967  1.00 27.82           C  
ATOM   1368  CB  LYS H 179       5.264  16.234  27.300  1.00 29.67           C  
ATOM   1369  CG  LYS H 179       4.273  17.391  27.346  1.00 30.99           C  
ATOM   1370  CD  LYS H 179       4.098  17.948  28.753  1.00 28.92           C  
ATOM   1371  CE  LYS H 179       3.118  19.113  28.839  1.00 35.54           C  
ATOM   1372  NZ  LYS H 179       3.041  19.566  30.241  1.00 38.85           N1+
ATOM   1373  C   LYS H 179       3.866  14.970  25.746  1.00 35.30           C  
ATOM   1374  O   LYS H 179       3.096  15.526  24.963  1.00 36.24           O  
ATOM   1375  N   ASP H 180       3.544  13.843  26.412  1.00 36.74           N  
ATOM   1376  CA  ASP H 180       2.228  13.273  26.381  1.00 44.73           C  
ATOM   1377  CB  ASP H 180       2.150  11.943  25.611  1.00 47.03           C  
ATOM   1378  CG  ASP H 180       0.682  11.561  25.457  1.00 51.88           C  
ATOM   1379  OD1 ASP H 180      -0.194  12.428  25.717  1.00 54.31           O  
ATOM   1380  OD2 ASP H 180       0.418  10.391  25.075  1.00 52.05           O1-
ATOM   1381  C   ASP H 180       1.899  12.979  27.810  1.00 47.17           C  
ATOM   1382  O   ASP H 180       2.339  11.975  28.366  1.00 46.69           O  
ATOM   1383  N   THR H 181       1.098  13.853  28.443  1.00 50.29           N  
ATOM   1384  CA  THR H 181       0.776  13.724  29.833  1.00 56.58           C  
ATOM   1385  CB  THR H 181      -0.086  14.848  30.322  1.00 59.67           C  
ATOM   1386  OG1 THR H 181       0.571  16.090  30.108  1.00 62.76           O  
ATOM   1387  CG2 THR H 181      -0.362  14.646  31.821  1.00 60.11           C  
ATOM   1388  C   THR H 181       0.032  12.446  30.051  1.00 60.12           C  
ATOM   1389  O   THR H 181       0.214  11.778  31.068  1.00 58.33           O  
ATOM   1390  N   SER H 182      -0.829  12.064  29.093  1.00 70.49           N  
ATOM   1391  CA  SER H 182      -1.618  10.875  29.259  1.00 72.76           C  
ATOM   1392  CB  SER H 182      -2.444  10.550  28.004  1.00 75.07           C  
ATOM   1393  OG  SER H 182      -3.311  11.633  27.702  1.00 79.54           O  
ATOM   1394  C   SER H 182      -0.681   9.728  29.476  1.00 70.24           C  
ATOM   1395  O   SER H 182      -0.937   8.843  30.292  1.00 72.10           O  
ATOM   1396  N   ALA H 183       0.402   9.715  28.681  1.00 67.45           N  
ATOM   1397  CA  ALA H 183       1.478   8.764  28.671  1.00 63.01           C  
ATOM   1398  CB  ALA H 183       2.344   8.875  27.405  1.00 64.71           C  
ATOM   1399  C   ALA H 183       2.395   8.897  29.862  1.00 56.56           C  
ATOM   1400  O   ALA H 183       2.998   7.913  30.289  1.00 59.36           O  
ATOM   1401  N   ASN H 184       2.555  10.116  30.424  1.00 43.54           N  
ATOM   1402  CA  ASN H 184       3.549  10.331  31.446  1.00 38.16           C  
ATOM   1403  CB  ASN H 184       3.438   9.397  32.668  1.00 40.32           C  
ATOM   1404  CG  ASN H 184       2.351   9.921  33.597  1.00 44.31           C  
ATOM   1405  OD1 ASN H 184       1.850  11.032  33.427  1.00 42.44           O  
ATOM   1406  ND2 ASN H 184       1.993   9.110  34.627  1.00 38.11           N  
ATOM   1407  C   ASN H 184       4.902  10.131  30.834  1.00 30.76           C  
ATOM   1408  O   ASN H 184       5.786   9.512  31.425  1.00 31.34           O  
ATOM   1409  N   GLN H 185       5.098  10.649  29.603  1.00 32.40           N  
ATOM   1410  CA  GLN H 185       6.386  10.526  28.990  1.00 32.18           C  
ATOM   1411  CB  GLN H 185       6.495   9.320  28.045  1.00 38.20           C  
ATOM   1412  CG  GLN H 185       5.555   9.400  26.844  1.00 46.57           C  
ATOM   1413  CD  GLN H 185       5.781   8.147  26.015  1.00 48.57           C  
ATOM   1414  OE1 GLN H 185       6.131   7.093  26.545  1.00 46.28           O  
ATOM   1415  NE2 GLN H 185       5.574   8.264  24.677  1.00 51.13           N  
ATOM   1416  C   GLN H 185       6.689  11.768  28.210  1.00 28.35           C  
ATOM   1417  O   GLN H 185       5.793  12.498  27.788  1.00 26.71           O  
ATOM   1418  N   VAL H 186       7.999  12.042  28.038  1.00 22.76           N  
ATOM   1419  CA  VAL H 186       8.472  13.162  27.279  1.00 19.81           C  
ATOM   1420  CB  VAL H 186       9.307  14.108  28.091  1.00 21.17           C  
ATOM   1421  CG1 VAL H 186       9.837  15.219  27.169  1.00 20.88           C  
ATOM   1422  CG2 VAL H 186       8.457  14.623  29.267  1.00 24.48           C  
ATOM   1423  C   VAL H 186       9.351  12.575  26.218  1.00 20.81           C  
ATOM   1424  O   VAL H 186      10.055  11.597  26.468  1.00 23.33           O  
ATOM   1425  N   VAL H 187       9.321  13.141  24.993  1.00 22.33           N  
ATOM   1426  CA  VAL H 187      10.116  12.583  23.935  1.00 22.26           C  
ATOM   1427  CB  VAL H 187       9.304  12.122  22.760  1.00 25.63           C  
ATOM   1428  CG1 VAL H 187      10.262  11.623  21.664  1.00 20.22           C  
ATOM   1429  CG2 VAL H 187       8.302  11.062  23.244  1.00 22.90           C  
ATOM   1430  C   VAL H 187      11.047  13.636  23.424  1.00 19.92           C  
ATOM   1431  O   VAL H 187      10.689  14.808  23.315  1.00 21.38           O  
ATOM   1432  N   LEU H 188      12.290  13.225  23.109  1.00 18.36           N  
ATOM   1433  CA  LEU H 188      13.269  14.126  22.577  1.00 22.49           C  
ATOM   1434  CB  LEU H 188      14.466  14.282  23.541  1.00 19.50           C  
ATOM   1435  CG  LEU H 188      15.577  15.264  23.125  1.00 20.83           C  
ATOM   1436  CD1 LEU H 188      16.388  14.735  21.941  1.00 23.14           C  
ATOM   1437  CD2 LEU H 188      15.025  16.677  22.891  1.00 22.65           C  
ATOM   1438  C   LEU H 188      13.720  13.521  21.281  1.00 22.00           C  
ATOM   1439  O   LEU H 188      14.123  12.360  21.241  1.00 22.17           O  
ATOM   1440  N   LYS H 189      13.626  14.292  20.176  1.00 20.31           N  
ATOM   1441  CA  LYS H 189      13.999  13.805  18.876  1.00 22.79           C  
ATOM   1442  CB  LYS H 189      12.951  14.118  17.795  1.00 28.02           C  
ATOM   1443  CG  LYS H 189      11.540  13.576  18.041  1.00 35.71           C  
ATOM   1444  CD  LYS H 189      11.369  12.061  17.922  1.00 45.49           C  
ATOM   1445  CE  LYS H 189       9.906  11.624  18.038  1.00 52.10           C  
ATOM   1446  NZ  LYS H 189       9.760  10.187  17.716  1.00 56.41           N1+
ATOM   1447  C   LYS H 189      15.215  14.575  18.462  1.00 21.94           C  
ATOM   1448  O   LYS H 189      15.226  15.804  18.513  1.00 23.55           O  
ATOM   1449  N   VAL H 190      16.281  13.866  18.039  1.00 21.51           N  
ATOM   1450  CA  VAL H 190      17.471  14.534  17.597  1.00 19.60           C  
ATOM   1451  CB  VAL H 190      18.694  14.109  18.361  1.00 19.03           C  
ATOM   1452  CG1 VAL H 190      19.919  14.838  17.790  1.00 20.33           C  
ATOM   1453  CG2 VAL H 190      18.456  14.358  19.859  1.00 17.61           C  
ATOM   1454  C   VAL H 190      17.683  14.121  16.175  1.00 23.96           C  
ATOM   1455  O   VAL H 190      17.791  12.932  15.880  1.00 21.67           O  
ATOM   1456  N   THR H 191      17.759  15.095  15.249  1.00 24.60           N  
ATOM   1457  CA  THR H 191      17.909  14.750  13.863  1.00 23.74           C  
ATOM   1458  CB  THR H 191      17.188  15.695  12.945  1.00 23.36           C  
ATOM   1459  OG1 THR H 191      17.715  17.008  13.076  1.00 24.18           O  
ATOM   1460  CG2 THR H 191      15.695  15.686  13.314  1.00 27.22           C  
ATOM   1461  C   THR H 191      19.362  14.778  13.492  1.00 21.58           C  
ATOM   1462  O   THR H 191      20.203  15.255  14.249  1.00 21.81           O  
ATOM   1463  N   ASN H 192      19.678  14.230  12.297  1.00 25.45           N  
ATOM   1464  CA  ASN H 192      21.001  14.250  11.731  1.00 23.96           C  
ATOM   1465  CB  ASN H 192      21.395  15.639  11.193  1.00 23.35           C  
ATOM   1466  CG  ASN H 192      22.715  15.517  10.445  1.00 26.74           C  
ATOM   1467  OD1 ASN H 192      23.058  14.453   9.931  1.00 27.44           O  
ATOM   1468  ND2 ASN H 192      23.487  16.636  10.393  1.00 28.26           N  
ATOM   1469  C   ASN H 192      22.033  13.833  12.738  1.00 22.35           C  
ATOM   1470  O   ASN H 192      22.955  14.592  13.031  1.00 21.64           O  
ATOM   1471  N   MET H 193      21.932  12.601  13.271  1.00 20.87           N  
ATOM   1472  CA  MET H 193      22.861  12.155  14.277  1.00 22.18           C  
ATOM   1473  CB  MET H 193      22.510  10.779  14.870  1.00 23.75           C  
ATOM   1474  CG  MET H 193      21.215  10.771  15.687  1.00 21.97           C  
ATOM   1475  SD  MET H 193      21.289  11.722  17.235  1.00 24.99           S  
ATOM   1476  CE  MET H 193      22.309  10.513  18.125  1.00 18.80           C  
ATOM   1477  C   MET H 193      24.248  12.066  13.713  1.00 24.54           C  
ATOM   1478  O   MET H 193      24.456  11.642  12.576  1.00 24.58           O  
ATOM   1479  N   ASP H 194      25.240  12.490  14.527  1.00 23.88           N  
ATOM   1480  CA  ASP H 194      26.634  12.484  14.171  1.00 26.14           C  
ATOM   1481  CB  ASP H 194      27.238  13.901  14.180  1.00 27.22           C  
ATOM   1482  CG  ASP H 194      28.650  13.881  13.611  1.00 33.90           C  
ATOM   1483  OD1 ASP H 194      29.587  13.476  14.348  1.00 34.26           O  
ATOM   1484  OD2 ASP H 194      28.813  14.305  12.437  1.00 37.64           O1-
ATOM   1485  C   ASP H 194      27.344  11.660  15.206  1.00 23.13           C  
ATOM   1486  O   ASP H 194      26.812  11.431  16.290  1.00 24.37           O  
ATOM   1487  N   PRO H 195      28.529  11.192  14.907  1.00 23.75           N  
ATOM   1488  CA  PRO H 195      29.261  10.399  15.857  1.00 25.36           C  
ATOM   1489  CD  PRO H 195      28.887  10.859  13.537  1.00 25.84           C  
ATOM   1490  CB  PRO H 195      30.472   9.865  15.099  1.00 26.02           C  
ATOM   1491  CG  PRO H 195      29.965   9.765  13.647  1.00 24.44           C  
ATOM   1492  C   PRO H 195      29.580  11.191  17.082  1.00 26.20           C  
ATOM   1493  O   PRO H 195      29.814  10.601  18.136  1.00 25.47           O  
ATOM   1494  N   ALA H 196      29.591  12.529  16.960  1.00 24.42           N  
ATOM   1495  CA  ALA H 196      29.871  13.423  18.044  1.00 27.07           C  
ATOM   1496  CB  ALA H 196      29.862  14.900  17.619  1.00 30.77           C  
ATOM   1497  C   ALA H 196      28.804  13.243  19.074  1.00 24.67           C  
ATOM   1498  O   ALA H 196      29.035  13.455  20.262  1.00 27.12           O  
ATOM   1499  N   ASP H 197      27.592  12.893  18.616  1.00 20.65           N  
ATOM   1500  CA  ASP H 197      26.403  12.724  19.403  1.00 18.85           C  
ATOM   1501  CB  ASP H 197      25.144  12.581  18.536  1.00 22.29           C  
ATOM   1502  CG  ASP H 197      24.912  13.940  17.893  1.00 25.90           C  
ATOM   1503  OD1 ASP H 197      24.788  14.938  18.649  1.00 27.57           O  
ATOM   1504  OD2 ASP H 197      24.856  14.004  16.637  1.00 23.62           O1-
ATOM   1505  C   ASP H 197      26.489  11.532  20.306  1.00 20.30           C  
ATOM   1506  O   ASP H 197      25.639  11.369  21.180  1.00 19.90           O  
ATOM   1507  N   THR H 198      27.451  10.619  20.086  1.00 18.34           N  
ATOM   1508  CA  THR H 198      27.492   9.457  20.929  1.00 17.63           C  
ATOM   1509  CB  THR H 198      28.600   8.508  20.567  1.00 17.99           C  
ATOM   1510  OG1 THR H 198      28.388   7.255  21.191  1.00 20.52           O  
ATOM   1511  CG2 THR H 198      29.951   9.092  21.004  1.00 21.22           C  
ATOM   1512  C   THR H 198      27.641   9.902  22.354  1.00 18.95           C  
ATOM   1513  O   THR H 198      28.514  10.702  22.689  1.00 17.39           O  
ATOM   1514  N   ALA H 199      26.749   9.409  23.242  1.00 18.95           N  
ATOM   1515  CA  ALA H 199      26.815   9.830  24.612  1.00 21.03           C  
ATOM   1516  CB  ALA H 199      26.591  11.341  24.793  1.00 18.24           C  
ATOM   1517  C   ALA H 199      25.733   9.141  25.380  1.00 20.13           C  
ATOM   1518  O   ALA H 199      24.951   8.367  24.830  1.00 17.00           O  
ATOM   1519  N   THR H 200      25.691   9.397  26.704  1.00 16.98           N  
ATOM   1520  CA  THR H 200      24.664   8.858  27.545  1.00 16.63           C  
ATOM   1521  CB  THR H 200      25.150   8.435  28.901  1.00 22.64           C  
ATOM   1522  OG1 THR H 200      26.151   7.435  28.775  1.00 21.91           O  
ATOM   1523  CG2 THR H 200      23.957   7.892  29.706  1.00 19.12           C  
ATOM   1524  C   THR H 200      23.693   9.978  27.740  1.00 19.75           C  
ATOM   1525  O   THR H 200      24.090  11.103  28.038  1.00 18.73           O  
ATOM   1526  N   TYR H 201      22.386   9.694  27.571  1.00 16.14           N  
ATOM   1527  CA  TYR H 201      21.390  10.726  27.651  1.00 16.05           C  
ATOM   1528  CB  TYR H 201      20.426  10.739  26.449  1.00 18.40           C  
ATOM   1529  CG  TYR H 201      21.169  11.167  25.227  1.00 15.76           C  
ATOM   1530  CD1 TYR H 201      22.024  10.305  24.575  1.00 16.90           C  
ATOM   1531  CD2 TYR H 201      20.995  12.436  24.724  1.00 11.85           C  
ATOM   1532  CE1 TYR H 201      22.699  10.710  23.445  1.00 17.61           C  
ATOM   1533  CE2 TYR H 201      21.667  12.846  23.596  1.00 16.08           C  
ATOM   1534  CZ  TYR H 201      22.523  11.983  22.956  1.00 18.51           C  
ATOM   1535  OH  TYR H 201      23.211  12.404  21.799  1.00 20.05           O  
ATOM   1536  C   TYR H 201      20.556  10.504  28.878  1.00 15.89           C  
ATOM   1537  O   TYR H 201      20.140   9.381  29.165  1.00 18.16           O  
ATOM   1538  N   TYR H 202      20.297  11.594  29.637  1.00 14.96           N  
ATOM   1539  CA  TYR H 202      19.542  11.494  30.858  1.00 15.65           C  
ATOM   1540  CB  TYR H 202      20.310  11.930  32.126  1.00 14.65           C  
ATOM   1541  CG  TYR H 202      21.535  11.111  32.378  1.00 17.27           C  
ATOM   1542  CD1 TYR H 202      22.751  11.496  31.856  1.00 18.44           C  
ATOM   1543  CD2 TYR H 202      21.479   9.971  33.148  1.00 16.97           C  
ATOM   1544  CE1 TYR H 202      23.887  10.756  32.091  1.00 21.20           C  
ATOM   1545  CE2 TYR H 202      22.611   9.227  33.386  1.00 17.69           C  
ATOM   1546  CZ  TYR H 202      23.819   9.617  32.856  1.00 22.47           C  
ATOM   1547  OH  TYR H 202      24.986   8.860  33.098  1.00 24.13           O  
ATOM   1548  C   TYR H 202      18.394  12.462  30.805  1.00 17.95           C  
ATOM   1549  O   TYR H 202      18.473  13.513  30.173  1.00 15.22           O  
ATOM   1550  N   CYS H 203      17.268  12.109  31.462  1.00 15.76           N  
ATOM   1551  CA  CYS H 203      16.179  13.037  31.604  1.00 15.30           C  
ATOM   1552  CB  CYS H 203      14.818  12.539  31.060  1.00 17.53           C  
ATOM   1553  SG  CYS H 203      14.241  10.973  31.779  1.00 22.66           S  
ATOM   1554  C   CYS H 203      16.073  13.309  33.078  1.00 16.33           C  
ATOM   1555  O   CYS H 203      16.444  12.465  33.894  1.00 16.50           O  
ATOM   1556  N   ALA H 204      15.602  14.515  33.468  1.00 16.51           N  
ATOM   1557  CA  ALA H 204      15.548  14.828  34.871  1.00 16.31           C  
ATOM   1558  CB  ALA H 204      16.816  15.530  35.387  1.00 13.16           C  
ATOM   1559  C   ALA H 204      14.390  15.747  35.137  1.00 17.84           C  
ATOM   1560  O   ALA H 204      13.889  16.416  34.234  1.00 16.72           O  
ATOM   1561  N   ARG H 205      13.929  15.775  36.407  1.00 18.50           N  
ATOM   1562  CA  ARG H 205      12.814  16.584  36.827  1.00 16.58           C  
ATOM   1563  CB  ARG H 205      12.019  15.949  37.983  1.00 17.66           C  
ATOM   1564  CG  ARG H 205      10.775  16.736  38.396  1.00 16.12           C  
ATOM   1565  CD  ARG H 205      11.048  17.856  39.400  1.00 17.85           C  
ATOM   1566  NE  ARG H 205      11.525  17.230  40.665  1.00 20.24           N  
ATOM   1567  CZ  ARG H 205      10.629  16.714  41.555  1.00 24.72           C  
ATOM   1568  NH1 ARG H 205       9.297  16.703  41.256  1.00 21.51           N1+
ATOM   1569  NH2 ARG H 205      11.066  16.208  42.745  1.00 23.25           N  
ATOM   1570  C   ARG H 205      13.305  17.921  37.308  1.00 14.99           C  
ATOM   1571  O   ARG H 205      14.362  18.029  37.928  1.00 15.18           O  
ATOM   1572  N   ASP H 206      12.511  18.978  37.033  1.00 16.17           N  
ATOM   1573  CA  ASP H 206      12.837  20.338  37.366  1.00 16.75           C  
ATOM   1574  CB  ASP H 206      13.358  21.054  36.097  1.00 17.03           C  
ATOM   1575  CG  ASP H 206      13.825  22.488  36.317  1.00 24.06           C  
ATOM   1576  OD1 ASP H 206      13.589  23.061  37.407  1.00 20.79           O  
ATOM   1577  OD2 ASP H 206      14.427  23.040  35.359  1.00 21.60           O1-
ATOM   1578  C   ASP H 206      11.548  20.990  37.797  1.00 16.97           C  
ATOM   1579  O   ASP H 206      10.472  20.583  37.357  1.00 16.53           O  
ATOM   1580  N   MET H 207      11.622  21.973  38.717  1.00 19.38           N  
ATOM   1581  CA  MET H 207      10.467  22.700  39.153  1.00 21.33           C  
ATOM   1582  CB  MET H 207      10.184  22.556  40.656  1.00 23.06           C  
ATOM   1583  CG  MET H 207       9.772  21.143  41.067  1.00 29.69           C  
ATOM   1584  SD  MET H 207       9.317  20.986  42.819  1.00 32.58           S  
ATOM   1585  CE  MET H 207       9.259  19.171  42.801  1.00 69.61           C  
ATOM   1586  C   MET H 207      10.732  24.156  38.888  1.00 22.99           C  
ATOM   1587  O   MET H 207      11.868  24.624  38.921  1.00 22.73           O  
ATOM   1588  N   ILE H 208       9.649  24.912  38.639  1.00 23.01           N  
ATOM   1589  CA  ILE H 208       9.694  26.308  38.292  1.00 22.51           C  
ATOM   1590  CB  ILE H 208       8.297  26.842  38.037  1.00 15.80           C  
ATOM   1591  CG1 ILE H 208       8.298  28.298  37.539  1.00 21.58           C  
ATOM   1592  CG2 ILE H 208       7.461  26.629  39.309  1.00 15.56           C  
ATOM   1593  CD1 ILE H 208       8.721  28.484  36.084  1.00 23.67           C  
ATOM   1594  C   ILE H 208      10.333  27.100  39.398  1.00 23.53           C  
ATOM   1595  O   ILE H 208      11.092  28.037  39.152  1.00 23.48           O  
ATOM   1596  N   PHE H 209      10.021  26.773  40.662  1.00 23.64           N  
ATOM   1597  CA  PHE H 209      10.591  27.514  41.749  1.00 25.89           C  
ATOM   1598  CB  PHE H 209      10.045  27.060  43.111  1.00 26.76           C  
ATOM   1599  CG  PHE H 209       8.567  27.201  43.069  1.00 33.02           C  
ATOM   1600  CD1 PHE H 209       7.965  28.416  43.292  1.00 30.74           C  
ATOM   1601  CD2 PHE H 209       7.782  26.103  42.802  1.00 28.51           C  
ATOM   1602  CE1 PHE H 209       6.596  28.531  43.250  1.00 26.19           C  
ATOM   1603  CE2 PHE H 209       6.414  26.213  42.760  1.00 29.55           C  
ATOM   1604  CZ  PHE H 209       5.817  27.431  42.984  1.00 24.81           C  
ATOM   1605  C   PHE H 209      12.072  27.276  41.809  1.00 27.17           C  
ATOM   1606  O   PHE H 209      12.851  28.202  42.039  1.00 27.44           O  
ATOM   1607  N   ASN H 210      12.469  25.994  41.661  1.00 25.87           N  
ATOM   1608  CA  ASN H 210      13.817  25.527  41.851  1.00 24.71           C  
ATOM   1609  CB  ASN H 210      13.826  24.023  42.125  1.00 25.78           C  
ATOM   1610  CG  ASN H 210      12.960  23.847  43.367  1.00 22.83           C  
ATOM   1611  OD1 ASN H 210      13.012  24.650  44.298  1.00 19.58           O  
ATOM   1612  ND2 ASN H 210      12.120  22.779  43.369  1.00 19.01           N  
ATOM   1613  C   ASN H 210      14.823  25.845  40.771  1.00 24.41           C  
ATOM   1614  O   ASN H 210      15.887  26.385  41.071  1.00 25.64           O  
ATOM   1615  N   PHE H 211      14.504  25.573  39.486  1.00 21.21           N  
ATOM   1616  CA  PHE H 211      15.469  25.712  38.424  1.00 20.31           C  
ATOM   1617  CB  PHE H 211      15.903  27.159  38.119  1.00 18.99           C  
ATOM   1618  CG  PHE H 211      14.832  27.796  37.297  1.00 22.20           C  
ATOM   1619  CD1 PHE H 211      13.700  28.322  37.877  1.00 22.61           C  
ATOM   1620  CD2 PHE H 211      14.965  27.875  35.928  1.00 21.15           C  
ATOM   1621  CE1 PHE H 211      12.719  28.904  37.106  1.00 23.77           C  
ATOM   1622  CE2 PHE H 211      13.988  28.456  35.152  1.00 23.50           C  
ATOM   1623  CZ  PHE H 211      12.860  28.972  35.741  1.00 21.80           C  
ATOM   1624  C   PHE H 211      16.684  24.868  38.693  1.00 20.12           C  
ATOM   1625  O   PHE H 211      17.820  25.320  38.539  1.00 19.00           O  
ATOM   1626  N   TYR H 212      16.450  23.614  39.137  1.00 18.46           N  
ATOM   1627  CA  TYR H 212      17.496  22.666  39.404  1.00 16.99           C  
ATOM   1628  CB  TYR H 212      17.860  22.739  40.887  1.00 16.00           C  
ATOM   1629  CG  TYR H 212      18.935  21.778  41.190  1.00 17.76           C  
ATOM   1630  CD1 TYR H 212      20.221  22.048  40.806  1.00 18.96           C  
ATOM   1631  CD2 TYR H 212      18.662  20.617  41.869  1.00 19.05           C  
ATOM   1632  CE1 TYR H 212      21.243  21.180  41.092  1.00 18.99           C  
ATOM   1633  CE2 TYR H 212      19.680  19.743  42.158  1.00 20.66           C  
ATOM   1634  CZ  TYR H 212      20.970  20.027  41.773  1.00 22.17           C  
ATOM   1635  OH  TYR H 212      22.026  19.145  42.073  1.00 22.61           O  
ATOM   1636  C   TYR H 212      16.937  21.296  39.114  1.00 16.99           C  
ATOM   1637  O   TYR H 212      15.737  21.089  39.269  1.00 16.74           O  
ATOM   1638  N   PHE H 213      17.779  20.316  38.700  1.00 16.49           N  
ATOM   1639  CA  PHE H 213      17.272  18.994  38.413  1.00 16.32           C  
ATOM   1640  CB  PHE H 213      18.042  18.275  37.294  1.00 14.15           C  
ATOM   1641  CG  PHE H 213      17.837  19.025  36.024  1.00 15.47           C  
ATOM   1642  CD1 PHE H 213      16.729  18.779  35.248  1.00 15.23           C  
ATOM   1643  CD2 PHE H 213      18.740  19.978  35.609  1.00 16.72           C  
ATOM   1644  CE1 PHE H 213      16.524  19.464  34.073  1.00 15.46           C  
ATOM   1645  CE2 PHE H 213      18.543  20.665  34.434  1.00 14.63           C  
ATOM   1646  CZ  PHE H 213      17.435  20.408  33.663  1.00 15.39           C  
ATOM   1647  C   PHE H 213      17.421  18.147  39.649  1.00 15.75           C  
ATOM   1648  O   PHE H 213      18.512  17.664  39.954  1.00 16.61           O  
ATOM   1649  N   ASP H 214      16.310  17.942  40.388  1.00 14.24           N  
ATOM   1650  CA  ASP H 214      16.305  17.216  41.632  1.00 14.61           C  
ATOM   1651  CB  ASP H 214      14.913  17.124  42.263  1.00 14.75           C  
ATOM   1652  CG  ASP H 214      14.335  18.493  42.525  1.00 18.71           C  
ATOM   1653  OD1 ASP H 214      15.119  19.462  42.686  1.00 19.88           O  
ATOM   1654  OD2 ASP H 214      13.082  18.584  42.566  1.00 21.22           O1-
ATOM   1655  C   ASP H 214      16.599  15.770  41.409  1.00 15.56           C  
ATOM   1656  O   ASP H 214      17.478  15.197  42.048  1.00 17.07           O  
ATOM   1657  N   VAL H 215      15.844  15.161  40.472  1.00 16.40           N  
ATOM   1658  CA  VAL H 215      15.849  13.736  40.280  1.00 16.62           C  
ATOM   1659  CB  VAL H 215      14.524  13.082  40.545  1.00 22.30           C  
ATOM   1660  CG1 VAL H 215      14.206  13.184  42.042  1.00 20.42           C  
ATOM   1661  CG2 VAL H 215      13.475  13.758  39.649  1.00 21.71           C  
ATOM   1662  C   VAL H 215      16.181  13.443  38.856  1.00 20.79           C  
ATOM   1663  O   VAL H 215      15.699  14.110  37.943  1.00 19.53           O  
ATOM   1664  N   TRP H 216      16.996  12.387  38.643  1.00 17.86           N  
ATOM   1665  CA  TRP H 216      17.458  12.035  37.328  1.00 20.46           C  
ATOM   1666  CB  TRP H 216      18.986  12.129  37.208  1.00 19.01           C  
ATOM   1667  CG  TRP H 216      19.554  13.521  37.320  1.00 17.58           C  
ATOM   1668  CD2 TRP H 216      20.465  14.102  36.373  1.00 18.41           C  
ATOM   1669  CD1 TRP H 216      19.395  14.438  38.316  1.00 18.62           C  
ATOM   1670  NE1 TRP H 216      20.136  15.562  38.041  1.00 19.03           N  
ATOM   1671  CE2 TRP H 216      20.803  15.366  36.852  1.00 16.21           C  
ATOM   1672  CE3 TRP H 216      20.983  13.616  35.207  1.00 18.63           C  
ATOM   1673  CZ2 TRP H 216      21.669  16.170  36.168  1.00 15.53           C  
ATOM   1674  CZ3 TRP H 216      21.850  14.432  34.514  1.00 15.36           C  
ATOM   1675  CH2 TRP H 216      22.185  15.684  34.986  1.00 14.97           C  
ATOM   1676  C   TRP H 216      17.140  10.595  37.055  1.00 21.41           C  
ATOM   1677  O   TRP H 216      16.907   9.806  37.970  1.00 22.13           O  
ATOM   1678  N   GLY H 217      17.115  10.228  35.755  1.00 19.99           N  
ATOM   1679  CA  GLY H 217      16.918   8.864  35.351  1.00 22.06           C  
ATOM   1680  C   GLY H 217      18.273   8.212  35.374  1.00 21.65           C  
ATOM   1681  O   GLY H 217      19.274   8.856  35.678  1.00 18.19           O  
ATOM   1682  N   GLN H 218      18.322   6.900  35.056  1.00 20.18           N  
ATOM   1683  CA  GLN H 218      19.522   6.099  35.033  1.00 22.44           C  
ATOM   1684  CB  GLN H 218      19.252   4.631  34.669  1.00 27.81           C  
ATOM   1685  CG  GLN H 218      18.305   3.895  35.608  1.00 60.49           C  
ATOM   1686  CD  GLN H 218      18.118   2.490  35.048  1.00 72.91           C  
ATOM   1687  OE1 GLN H 218      18.054   1.513  35.791  1.00 75.22           O  
ATOM   1688  NE2 GLN H 218      18.014   2.384  33.695  1.00 76.16           N  
ATOM   1689  C   GLN H 218      20.412   6.566  33.928  1.00 22.00           C  
ATOM   1690  O   GLN H 218      21.636   6.577  34.060  1.00 21.72           O  
ATOM   1691  N   GLY H 219      19.806   6.922  32.782  1.00 17.86           N  
ATOM   1692  CA  GLY H 219      20.561   7.331  31.634  1.00 17.02           C  
ATOM   1693  C   GLY H 219      20.583   6.182  30.673  1.00 22.72           C  
ATOM   1694  O   GLY H 219      20.594   5.020  31.077  1.00 21.82           O  
ATOM   1695  N   THR H 220      20.582   6.493  29.359  1.00 19.49           N  
ATOM   1696  CA  THR H 220      20.631   5.472  28.349  1.00 17.74           C  
ATOM   1697  CB  THR H 220      19.388   5.405  27.508  1.00 20.59           C  
ATOM   1698  OG1 THR H 220      19.429   4.265  26.665  1.00 23.08           O  
ATOM   1699  CG2 THR H 220      19.288   6.692  26.669  1.00 18.44           C  
ATOM   1700  C   THR H 220      21.774   5.804  27.441  1.00 21.33           C  
ATOM   1701  O   THR H 220      22.013   6.969  27.131  1.00 16.93           O  
ATOM   1702  N   THR H 221      22.500   4.774  26.964  1.00 19.21           N  
ATOM   1703  CA  THR H 221      23.669   5.026  26.169  1.00 21.26           C  
ATOM   1704  CB  THR H 221      24.794   4.076  26.464  1.00 26.10           C  
ATOM   1705  OG1 THR H 221      25.146   4.147  27.838  1.00 29.92           O  
ATOM   1706  CG2 THR H 221      26.004   4.457  25.593  1.00 28.10           C  
ATOM   1707  C   THR H 221      23.327   4.879  24.722  1.00 21.42           C  
ATOM   1708  O   THR H 221      22.692   3.907  24.310  1.00 17.82           O  
ATOM   1709  N   VAL H 222      23.737   5.877  23.913  1.00 17.09           N  
ATOM   1710  CA  VAL H 222      23.475   5.842  22.504  1.00 17.19           C  
ATOM   1711  CB  VAL H 222      22.575   6.958  22.058  1.00 19.56           C  
ATOM   1712  CG1 VAL H 222      22.365   6.859  20.538  1.00 18.93           C  
ATOM   1713  CG2 VAL H 222      21.278   6.896  22.884  1.00 16.83           C  
ATOM   1714  C   VAL H 222      24.780   6.010  21.787  1.00 18.82           C  
ATOM   1715  O   VAL H 222      25.580   6.885  22.120  1.00 21.28           O  
ATOM   1716  N   THR H 223      25.032   5.157  20.772  1.00 17.99           N  
ATOM   1717  CA  THR H 223      26.246   5.257  20.011  1.00 18.43           C  
ATOM   1718  CB  THR H 223      27.090   4.019  20.060  1.00 16.51           C  
ATOM   1719  OG1 THR H 223      27.452   3.727  21.400  1.00 18.33           O  
ATOM   1720  CG2 THR H 223      28.354   4.243  19.209  1.00 17.18           C  
ATOM   1721  C   THR H 223      25.859   5.466  18.584  1.00 18.74           C  
ATOM   1722  O   THR H 223      24.931   4.833  18.082  1.00 21.57           O  
ATOM   1723  N   VAL H 224      26.558   6.382  17.888  1.00 17.30           N  
ATOM   1724  CA  VAL H 224      26.247   6.636  16.514  1.00 17.24           C  
ATOM   1725  CB  VAL H 224      26.207   8.104  16.198  1.00 17.83           C  
ATOM   1726  CG1 VAL H 224      25.876   8.285  14.706  1.00 18.92           C  
ATOM   1727  CG2 VAL H 224      25.217   8.789  17.163  1.00 18.00           C  
ATOM   1728  C   VAL H 224      27.347   6.032  15.706  1.00 18.85           C  
ATOM   1729  O   VAL H 224      28.494   6.469  15.789  1.00 19.99           O  
ATOM   1730  N   SER H 225      27.033   4.996  14.904  1.00 19.89           N  
ATOM   1731  CA  SER H 225      28.076   4.388  14.130  1.00 20.54           C  
ATOM   1732  CB  SER H 225      28.850   3.292  14.885  1.00 23.01           C  
ATOM   1733  OG  SER H 225      29.541   3.852  15.992  1.00 26.24           O  
ATOM   1734  C   SER H 225      27.464   3.731  12.937  1.00 24.29           C  
ATOM   1735  O   SER H 225      26.271   3.431  12.912  1.00 23.65           O  
ATOM   1736  N   SER H 226      28.296   3.494  11.903  1.00 24.53           N  
ATOM   1737  CA  SER H 226      27.836   2.855  10.706  1.00 26.08           C  
ATOM   1738  CB  SER H 226      28.627   3.276   9.457  1.00 29.12           C  
ATOM   1739  OG  SER H 226      28.436   4.660   9.202  1.00 31.23           O  
ATOM   1740  C   SER H 226      28.039   1.359  10.890  1.00 24.30           C  
ATOM   1741  O   SER H 226      27.660   0.595   9.964  1.00 27.40           O  
ATOM   1742  OXT SER H 226      28.577   0.960  11.957  1.00  0.00           O1-
TER    1743      SER H 226 
CONECT  163  651
CONECT  651  163
CONECT  959 1553
CONECT 1553  959
END
