# Supplementary material for: Fully automated antibody structure prediction using BIOVIA tools: Validation study
Source: PLoS One. 2017 May 18;12(5):e0177923. doi: 10.1371/journal.pone.0177923 (PMC5436848; doi:10.1371/journal.pone.0177923)
Supplement: S3 Dataset — Predicted structures using the Top5 framework method, Chothia CDR definition with canonical filtering, using up to 5 CDR templates rather than the default 3, and generating 10 CDR models. (ZIP) [file pone.0177923.s005.zip › 4JO1_LH_FV_FinalModel.pdb]

REMARK   Accelrys Discovery Studio PDB file
REMARK   Created:  2015-11-30T17:20:26Z
SSBOND   1 CYS L   22    CYS L   89                                     
SSBOND   2 CYS H  133    CYS H  208                                     
ATOM      1  N   GLN L   1      26.454  32.475  29.014  1.00 55.09           N1+
ATOM      2  CA  GLN L   1      27.178  32.145  30.262  1.00 52.30           C  
ATOM      3  CB  GLN L   1      26.186  31.837  31.399  1.00 47.25           C  
ATOM      4  CG  GLN L   1      26.857  31.484  32.729  1.00 92.00           C  
ATOM      5  CD  GLN L   1      25.773  31.193  33.760  1.00  0.00           C  
ATOM      6  OE1 GLN L   1      24.704  31.801  33.754  1.00  0.00           O  
ATOM      7  NE2 GLN L   1      26.056  30.226  34.674  1.00  0.00           N  
ATOM      8  C   GLN L   1      28.049  30.944  30.091  1.00 50.17           C  
ATOM      9  O   GLN L   1      27.604  29.906  29.606  1.00 50.18           O  
ATOM     10  N   VAL L   2      29.329  31.073  30.491  1.00 48.23           N  
ATOM     11  CA  VAL L   2      30.263  29.986  30.414  1.00 46.42           C  
ATOM     12  CB  VAL L   2      31.482  30.319  29.604  1.00 46.57           C  
ATOM     13  CG1 VAL L   2      32.469  29.142  29.687  1.00 51.06           C  
ATOM     14  CG2 VAL L   2      31.038  30.677  28.175  1.00 54.08           C  
ATOM     15  C   VAL L   2      30.739  29.741  31.810  1.00 46.54           C  
ATOM     16  O   VAL L   2      30.810  30.670  32.613  1.00 46.52           O  
ATOM     17  N   LEU L   3      31.057  28.473  32.147  1.00 45.98           N  
ATOM     18  CA  LEU L   3      31.502  28.178  33.478  1.00 43.68           C  
ATOM     19  CB  LEU L   3      30.626  27.148  34.210  1.00 39.64           C  
ATOM     20  CG  LEU L   3      29.158  27.583  34.366  1.00 40.22           C  
ATOM     21  CD1 LEU L   3      28.381  26.595  35.251  1.00 14.34           C  
ATOM     22  CD2 LEU L   3      29.045  29.040  34.842  1.00 14.22           C  
ATOM     23  C   LEU L   3      32.873  27.590  33.396  1.00 43.73           C  
ATOM     24  O   LEU L   3      33.126  26.676  32.613  1.00 42.45           O  
ATOM     25  N   THR L   4      33.806  28.117  34.213  1.00 43.86           N  
ATOM     26  CA  THR L   4      35.128  27.571  34.222  1.00 43.42           C  
ATOM     27  CB  THR L   4      36.204  28.597  33.967  1.00 42.53           C  
ATOM     28  OG1 THR L   4      37.475  27.971  33.875  1.00 46.38           O  
ATOM     29  CG2 THR L   4      36.204  29.648  35.083  1.00 41.43           C  
ATOM     30  C   THR L   4      35.324  26.934  35.561  1.00 41.69           C  
ATOM     31  O   THR L   4      35.243  27.584  36.604  1.00 41.27           O  
ATOM     32  N   GLN L   5      35.572  25.612  35.560  1.00 41.57           N  
ATOM     33  CA  GLN L   5      35.710  24.921  36.801  1.00 40.63           C  
ATOM     34  CB  GLN L   5      34.798  23.687  36.899  1.00 43.40           C  
ATOM     35  CG  GLN L   5      34.761  23.054  38.287  1.00 43.93           C  
ATOM     36  CD  GLN L   5      33.703  21.961  38.265  1.00 43.33           C  
ATOM     37  OE1 GLN L   5      32.987  21.788  37.279  1.00 43.66           O  
ATOM     38  NE2 GLN L   5      33.594  21.204  39.388  1.00 41.11           N  
ATOM     39  C   GLN L   5      37.133  24.490  36.937  1.00 41.33           C  
ATOM     40  O   GLN L   5      37.749  24.000  35.990  1.00 41.29           O  
ATOM     41  N   THR L   6      37.707  24.713  38.134  1.00 42.43           N  
ATOM     42  CA  THR L   6      39.058  24.309  38.381  1.00 42.90           C  
ATOM     43  CB  THR L   6      40.040  25.443  38.345  1.00 41.72           C  
ATOM     44  OG1 THR L   6      39.686  26.429  39.305  1.00 50.63           O  
ATOM     45  CG2 THR L   6      40.046  26.052  36.936  1.00 49.54           C  
ATOM     46  C   THR L   6      39.101  23.704  39.745  1.00 42.37           C  
ATOM     47  O   THR L   6      38.296  24.057  40.608  1.00 41.83           O  
ATOM     48  N   PRO L   7      40.004  22.791  39.999  1.00 42.90           N  
ATOM     49  CA  PRO L   7      40.950  22.289  39.035  1.00 42.27           C  
ATOM     50  CD  PRO L   7      40.462  22.594  41.363  1.00 40.98           C  
ATOM     51  CB  PRO L   7      42.158  21.811  39.842  1.00 41.40           C  
ATOM     52  CG  PRO L   7      41.599  21.568  41.252  1.00 39.60           C  
ATOM     53  C   PRO L   7      40.334  21.172  38.252  1.00 41.22           C  
ATOM     54  O   PRO L   7      39.208  20.778  38.550  1.00 41.45           O  
ATOM     55  N   SER L   8      41.056  20.663  37.234  1.00 40.88           N  
ATOM     56  CA  SER L   8      40.590  19.559  36.446  1.00 40.19           C  
ATOM     57  CB  SER L   8      41.577  19.171  35.331  1.00 50.96           C  
ATOM     58  OG  SER L   8      41.772  20.257  34.438  1.00 92.33           O  
ATOM     59  C   SER L   8      40.489  18.363  37.341  1.00 39.27           C  
ATOM     60  O   SER L   8      39.490  17.645  37.319  1.00 38.37           O  
ATOM     61  N   SER L   9      41.539  18.111  38.152  1.00 38.73           N  
ATOM     62  CA  SER L   9      41.516  16.977  39.030  1.00 38.81           C  
ATOM     63  CB  SER L   9      42.202  15.727  38.450  1.00 48.22           C  
ATOM     64  OG  SER L   9      43.581  15.975  38.228  1.00 53.37           O  
ATOM     65  C   SER L   9      42.233  17.342  40.289  1.00 38.93           C  
ATOM     66  O   SER L   9      43.028  18.281  40.319  1.00 41.68           O  
ATOM     67  N   VAL L  10      41.936  16.617  41.387  1.00 37.70           N  
ATOM     68  CA  VAL L  10      42.594  16.901  42.628  1.00 38.88           C  
ATOM     69  CB  VAL L  10      41.936  18.024  43.390  1.00 38.11           C  
ATOM     70  CG1 VAL L  10      40.474  17.652  43.680  1.00 44.07           C  
ATOM     71  CG2 VAL L  10      42.750  18.318  44.657  1.00 48.53           C  
ATOM     72  C   VAL L  10      42.598  15.661  43.480  1.00 39.11           C  
ATOM     73  O   VAL L  10      41.682  14.843  43.409  1.00 37.64           O  
ATOM     74  N   SER L  11      43.655  15.487  44.304  1.00 40.59           N  
ATOM     75  CA  SER L  11      43.744  14.344  45.175  1.00 39.74           C  
ATOM     76  CB  SER L  11      44.946  13.436  44.874  1.00 35.63           C  
ATOM     77  OG  SER L  11      46.157  14.148  45.066  1.00 45.05           O  
ATOM     78  C   SER L  11      43.917  14.846  46.578  1.00 40.46           C  
ATOM     79  O   SER L  11      44.729  15.735  46.829  1.00 42.75           O  
ATOM     80  N   THR L  12      43.144  14.280  47.533  1.00 37.26           N  
ATOM     81  CA  THR L  12      43.235  14.707  48.900  1.00 38.56           C  
ATOM     82  CB  THR L  12      42.109  15.617  49.299  1.00 50.43           C  
ATOM     83  OG1 THR L  12      42.399  16.246  50.537  1.00  0.00           O  
ATOM     84  CG2 THR L  12      40.816  14.788  49.407  1.00 26.68           C  
ATOM     85  C   THR L  12      43.162  13.491  49.772  1.00 39.50           C  
ATOM     86  O   THR L  12      42.622  12.459  49.377  1.00 38.64           O  
ATOM     87  N   ALA L  13      43.726  13.590  50.992  1.00 41.11           N  
ATOM     88  CA  ALA L  13      43.742  12.498  51.925  1.00 40.92           C  
ATOM     89  CB  ALA L  13      44.836  12.625  53.001  1.00 39.49           C  
ATOM     90  C   ALA L  13      42.429  12.445  52.635  1.00 41.98           C  
ATOM     91  O   ALA L  13      41.680  13.420  52.663  1.00 42.51           O  
ATOM     92  N   VAL L  14      42.121  11.276  53.230  1.00 40.56           N  
ATOM     93  CA  VAL L  14      40.894  11.110  53.947  1.00 43.29           C  
ATOM     94  CB  VAL L  14      40.688   9.704  54.440  1.00 47.10           C  
ATOM     95  CG1 VAL L  14      39.378   9.644  55.243  1.00 55.22           C  
ATOM     96  CG2 VAL L  14      40.722   8.754  53.230  1.00 56.39           C  
ATOM     97  C   VAL L  14      40.946  12.030  55.126  1.00 45.19           C  
ATOM     98  O   VAL L  14      41.979  12.161  55.779  1.00 49.37           O  
ATOM     99  N   GLY L  15      39.825  12.724  55.401  1.00 44.17           N  
ATOM    100  CA  GLY L  15      39.762  13.624  56.516  1.00 44.87           C  
ATOM    101  C   GLY L  15      40.226  14.973  56.067  1.00 44.95           C  
ATOM    102  O   GLY L  15      40.123  15.950  56.807  1.00 48.54           O  
ATOM    103  N   SER L  16      40.740  15.071  54.827  1.00 44.49           N  
ATOM    104  CA  SER L  16      41.246  16.327  54.354  1.00 43.10           C  
ATOM    105  CB  SER L  16      42.366  16.172  53.317  1.00 34.97           C  
ATOM    106  OG  SER L  16      43.493  15.546  53.913  1.00  0.00           O  
ATOM    107  C   SER L  16      40.120  17.123  53.767  1.00 43.02           C  
ATOM    108  O   SER L  16      38.971  16.688  53.773  1.00 43.59           O  
ATOM    109  N   ALA L  17      40.415  18.344  53.276  1.00 42.32           N  
ATOM    110  CA  ALA L  17      39.364  19.161  52.738  1.00 42.47           C  
ATOM    111  CB  ALA L  17      39.196  20.500  53.478  1.00 47.31           C  
ATOM    112  C   ALA L  17      39.664  19.485  51.304  1.00 42.10           C  
ATOM    113  O   ALA L  17      40.807  19.751  50.935  1.00 41.88           O  
ATOM    114  N   VAL L  18      38.620  19.461  50.445  1.00 41.99           N  
ATOM    115  CA  VAL L  18      38.808  19.797  49.060  1.00 41.05           C  
ATOM    116  CB  VAL L  18      38.425  18.736  48.065  1.00 42.64           C  
ATOM    117  CG1 VAL L  18      39.493  17.644  48.049  1.00 51.52           C  
ATOM    118  CG2 VAL L  18      37.036  18.199  48.431  1.00 50.39           C  
ATOM    119  C   VAL L  18      38.006  21.006  48.723  1.00 41.01           C  
ATOM    120  O   VAL L  18      36.930  21.240  49.272  1.00 42.22           O  
ATOM    121  N   THR L  19      38.553  21.826  47.805  1.00 39.68           N  
ATOM    122  CA  THR L  19      37.880  23.014  47.376  1.00 41.04           C  
ATOM    123  CB  THR L  19      38.607  24.273  47.753  1.00 44.67           C  
ATOM    124  OG1 THR L  19      38.768  24.339  49.162  1.00 48.55           O  
ATOM    125  CG2 THR L  19      37.804  25.486  47.259  1.00 45.14           C  
ATOM    126  C   THR L  19      37.796  22.987  45.883  1.00 40.64           C  
ATOM    127  O   THR L  19      38.797  22.795  45.195  1.00 40.22           O  
ATOM    128  N   ILE L  20      36.579  23.187  45.339  1.00 40.33           N  
ATOM    129  CA  ILE L  20      36.390  23.197  43.916  1.00 37.49           C  
ATOM    130  CB  ILE L  20      35.451  22.113  43.469  1.00 36.66           C  
ATOM    131  CG1 ILE L  20      36.035  20.740  43.863  1.00 36.91           C  
ATOM    132  CG2 ILE L  20      35.201  22.273  41.961  1.00 36.40           C  
ATOM    133  CD1 ILE L  20      35.032  19.590  43.811  1.00 36.78           C  
ATOM    134  C   ILE L  20      35.808  24.535  43.565  1.00 39.62           C  
ATOM    135  O   ILE L  20      34.884  25.012  44.222  1.00 40.73           O  
ATOM    136  N   ASN L  21      36.346  25.183  42.507  1.00 38.65           N  
ATOM    137  CA  ASN L  21      35.932  26.523  42.185  1.00 39.77           C  
ATOM    138  CB  ASN L  21      37.118  27.488  42.065  1.00 44.41           C  
ATOM    139  CG  ASN L  21      37.942  27.400  43.339  1.00 56.06           C  
ATOM    140  OD1 ASN L  21      37.438  27.066  44.410  1.00 18.32           O  
ATOM    141  ND2 ASN L  21      39.259  27.703  43.212  1.00 17.94           N  
ATOM    142  C   ASN L  21      35.260  26.541  40.846  1.00 39.30           C  
ATOM    143  O   ASN L  21      35.614  25.792  39.938  1.00 40.88           O  
ATOM    144  N   CYS L  22      34.248  27.421  40.700  1.00 37.54           N  
ATOM    145  CA  CYS L  22      33.543  27.559  39.459  1.00 39.25           C  
ATOM    146  CB  CYS L  22      32.134  26.917  39.545  1.00 45.80           C  
ATOM    147  SG  CYS L  22      31.232  26.805  37.971  1.00 53.74           S  
ATOM    148  C   CYS L  22      33.430  29.035  39.182  1.00 39.74           C  
ATOM    149  O   CYS L  22      33.025  29.807  40.049  1.00 40.82           O  
ATOM    150  N   GLN L  23      33.813  29.472  37.960  1.00 41.56           N  
ATOM    151  CA  GLN L  23      33.760  30.869  37.617  1.00 44.80           C  
ATOM    152  CB  GLN L  23      35.112  31.441  37.151  1.00 56.26           C  
ATOM    153  CG  GLN L  23      35.052  32.886  36.641  1.00 61.80           C  
ATOM    154  CD  GLN L  23      35.461  33.843  37.753  1.00 72.01           C  
ATOM    155  OE1 GLN L  23      34.692  34.713  38.155  1.00 82.05           O  
ATOM    156  NE2 GLN L  23      36.716  33.692  38.254  1.00 75.09           N  
ATOM    157  C   GLN L  23      32.809  31.037  36.480  1.00 44.25           C  
ATOM    158  O   GLN L  23      32.876  30.322  35.481  1.00 44.97           O  
ATOM    159  N   SER L  24      31.894  32.014  36.615  1.00 41.86           N  
ATOM    160  CA  SER L  24      30.918  32.266  35.600  1.00 42.81           C  
ATOM    161  CB  SER L  24      29.529  32.568  36.187  1.00 36.87           C  
ATOM    162  OG  SER L  24      29.076  31.430  36.906  1.00  0.00           O  
ATOM    163  C   SER L  24      31.384  33.439  34.797  1.00 44.55           C  
ATOM    164  O   SER L  24      32.118  34.295  35.289  1.00 45.68           O  
ATOM    165  N   SER L  25      31.044  33.448  33.486  1.00 55.40           N  
ATOM    166  CA  SER L  25      31.419  34.483  32.556  1.00 55.73           C  
ATOM    167  CB  SER L  25      31.055  34.125  31.106  1.00 59.52           C  
ATOM    168  OG  SER L  25      31.447  35.174  30.234  1.00 61.77           O  
ATOM    169  C   SER L  25      30.673  35.732  32.909  1.00 56.37           C  
ATOM    170  O   SER L  25      31.200  36.839  32.797  1.00 57.35           O  
ATOM    171  N   GLN L  26      29.400  35.572  33.327  1.00 59.13           N  
ATOM    172  CA  GLN L  26      28.572  36.679  33.715  1.00 64.11           C  
ATOM    173  CB  GLN L  26      27.413  36.948  32.737  1.00 66.65           C  
ATOM    174  CG  GLN L  26      27.867  37.182  31.289  1.00 74.05           C  
ATOM    175  CD  GLN L  26      28.766  38.414  31.229  1.00 86.30           C  
ATOM    176  OE1 GLN L  26      29.034  39.053  32.244  1.00 86.50           O  
ATOM    177  NE2 GLN L  26      29.261  38.752  30.006  1.00 97.21           N  
ATOM    178  C   GLN L  26      27.975  36.301  35.045  1.00 63.62           C  
ATOM    179  O   GLN L  26      27.975  35.127  35.412  1.00 64.23           O  
ATOM    180  N   ASN L  27      27.460  37.291  35.808  1.00 57.51           N  
ATOM    181  CA  ASN L  27      26.915  37.035  37.117  1.00 58.89           C  
ATOM    182  CB  ASN L  27      26.630  38.315  37.929  1.00 57.81           C  
ATOM    183  CG  ASN L  27      27.956  38.980  38.279  1.00  0.00           C  
ATOM    184  OD1 ASN L  27      28.718  38.479  39.103  1.00  0.00           O  
ATOM    185  ND2 ASN L  27      28.248  40.141  37.632  1.00  0.00           N  
ATOM    186  C   ASN L  27      25.617  36.314  36.969  1.00 59.56           C  
ATOM    187  O   ASN L  27      24.875  36.522  36.010  1.00 59.92           O  
ATOM    188  N   VAL L  28      25.326  35.407  37.919  1.00 57.61           N  
ATOM    189  CA  VAL L  28      24.077  34.696  37.886  1.00 60.05           C  
ATOM    190  CB  VAL L  28      24.269  33.206  37.872  1.00 60.21           C  
ATOM    191  CG1 VAL L  28      24.895  32.829  36.519  1.00 75.66           C  
ATOM    192  CG2 VAL L  28      25.134  32.792  39.081  1.00 75.88           C  
ATOM    193  C   VAL L  28      23.290  35.051  39.114  1.00 61.09           C  
ATOM    194  O   VAL L  28      22.917  34.177  39.892  1.00 61.98           O  
ATOM    195  N   TYR L  29      22.891  36.329  39.259  1.00 64.73           N  
ATOM    196  CA  TYR L  29      22.254  36.718  40.487  1.00 63.15           C  
ATOM    197  CB  TYR L  29      22.920  37.924  41.154  1.00 64.83           C  
ATOM    198  CG  TYR L  29      22.860  38.983  40.117  1.00 60.49           C  
ATOM    199  CD1 TYR L  29      23.839  39.051  39.154  1.00 61.48           C  
ATOM    200  CD2 TYR L  29      21.823  39.881  40.088  1.00 60.23           C  
ATOM    201  CE1 TYR L  29      23.792  40.019  38.181  1.00 48.44           C  
ATOM    202  CE2 TYR L  29      21.770  40.853  39.117  1.00 49.00           C  
ATOM    203  CZ  TYR L  29      22.758  40.923  38.165  1.00 48.34           C  
ATOM    204  OH  TYR L  29      22.710  41.918  37.165  1.00 54.89           O  
ATOM    205  C   TYR L  29      20.825  37.079  40.244  1.00 64.48           C  
ATOM    206  O   TYR L  29      20.407  37.420  39.138  1.00 65.70           O  
ATOM    207  N   SER L  30      20.057  36.954  41.337  1.00 62.27           N  
ATOM    208  CA  SER L  30      18.641  37.072  41.506  1.00 63.02           C  
ATOM    209  CB  SER L  30      17.845  36.639  40.264  1.00 68.49           C  
ATOM    210  OG  SER L  30      16.451  36.777  40.496  1.00  0.00           O  
ATOM    211  C   SER L  30      18.543  35.995  42.525  1.00 59.67           C  
ATOM    212  O   SER L  30      18.926  36.180  43.680  1.00 57.37           O  
ATOM    213  N   ASN L  31      17.996  34.839  42.127  1.00 57.78           N  
ATOM    214  CA  ASN L  31      18.244  33.673  42.921  1.00 57.89           C  
ATOM    215  CB  ASN L  31      17.418  32.467  42.458  1.00 57.04           C  
ATOM    216  CG  ASN L  31      15.973  32.921  42.332  1.00 58.53           C  
ATOM    217  OD1 ASN L  31      15.411  33.515  43.249  1.00 58.18           O  
ATOM    218  ND2 ASN L  31      15.367  32.662  41.142  1.00 58.05           N  
ATOM    219  C   ASN L  31      19.657  33.367  42.484  1.00 58.56           C  
ATOM    220  O   ASN L  31      20.035  33.799  41.398  1.00 59.84           O  
ATOM    221  N   ASN L  32      20.498  32.664  43.277  1.00 55.83           N  
ATOM    222  CA  ASN L  32      21.847  32.459  42.809  1.00 56.07           C  
ATOM    223  CB  ASN L  32      22.788  31.915  43.891  1.00 55.51           C  
ATOM    224  CG  ASN L  32      24.177  32.421  43.530  1.00 63.15           C  
ATOM    225  OD1 ASN L  32      24.491  32.635  42.361  1.00 76.19           O  
ATOM    226  ND2 ASN L  32      25.020  32.652  44.571  1.00 84.89           N  
ATOM    227  C   ASN L  32      21.843  31.519  41.630  1.00 56.78           C  
ATOM    228  O   ASN L  32      22.584  31.683  40.671  1.00 59.58           O  
ATOM    229  N   ASN L  33      21.004  30.482  41.643  1.00 56.26           N  
ATOM    230  CA  ASN L  33      20.953  29.587  40.523  1.00 53.93           C  
ATOM    231  CB  ASN L  33      20.490  30.246  39.209  1.00 54.69           C  
ATOM    232  CG  ASN L  33      18.972  30.320  39.223  1.00 66.13           C  
ATOM    233  OD1 ASN L  33      18.372  30.900  40.127  1.00  0.00           O  
ATOM    234  ND2 ASN L  33      18.329  29.703  38.194  1.00  0.00           N  
ATOM    235  C   ASN L  33      22.253  28.868  40.229  1.00 50.63           C  
ATOM    236  O   ASN L  33      22.457  28.499  39.075  1.00 51.10           O  
ATOM    237  N   LEU L  34      23.169  28.632  41.211  1.00 42.16           N  
ATOM    238  CA  LEU L  34      24.258  27.749  40.890  1.00 39.40           C  
ATOM    239  CB  LEU L  34      25.603  28.217  41.470  1.00 36.87           C  
ATOM    240  CG  LEU L  34      26.791  27.352  41.020  1.00 37.23           C  
ATOM    241  CD1 LEU L  34      27.165  27.660  39.564  1.00 40.41           C  
ATOM    242  CD2 LEU L  34      27.975  27.446  41.994  1.00 42.50           C  
ATOM    243  C   LEU L  34      23.971  26.438  41.569  1.00 39.44           C  
ATOM    244  O   LEU L  34      23.506  26.422  42.706  1.00 37.94           O  
ATOM    245  N   ALA L  35      24.250  25.296  40.899  1.00 36.61           N  
ATOM    246  CA  ALA L  35      24.006  24.016  41.515  1.00 33.99           C  
ATOM    247  CB  ALA L  35      22.824  23.250  40.898  1.00 37.23           C  
ATOM    248  C   ALA L  35      25.226  23.157  41.351  1.00 34.37           C  
ATOM    249  O   ALA L  35      26.003  23.340  40.415  1.00 34.94           O  
ATOM    250  N   TRP L  36      25.430  22.201  42.286  1.00 33.12           N  
ATOM    251  CA  TRP L  36      26.563  21.313  42.229  1.00 32.93           C  
ATOM    252  CB  TRP L  36      27.484  21.417  43.458  1.00 35.39           C  
ATOM    253  CG  TRP L  36      28.192  22.745  43.556  1.00 37.03           C  
ATOM    254  CD2 TRP L  36      29.434  23.053  42.905  1.00 35.99           C  
ATOM    255  CD1 TRP L  36      27.817  23.874  44.223  1.00 36.12           C  
ATOM    256  NE1 TRP L  36      28.744  24.867  44.024  1.00 36.69           N  
ATOM    257  CE2 TRP L  36      29.747  24.377  43.215  1.00 35.99           C  
ATOM    258  CE3 TRP L  36      30.247  22.298  42.110  1.00 36.52           C  
ATOM    259  CZ2 TRP L  36      30.879  24.969  42.735  1.00 35.43           C  
ATOM    260  CZ3 TRP L  36      31.390  22.900  41.631  1.00 36.24           C  
ATOM    261  CH2 TRP L  36      31.701  24.209  41.935  1.00 38.01           C  
ATOM    262  C   TRP L  36      26.074  19.898  42.157  1.00 33.18           C  
ATOM    263  O   TRP L  36      25.135  19.513  42.855  1.00 32.17           O  
ATOM    264  N   PHE L  37      26.733  19.086  41.301  1.00 31.70           N  
ATOM    265  CA  PHE L  37      26.344  17.716  41.095  1.00 32.26           C  
ATOM    266  CB  PHE L  37      25.906  17.416  39.651  1.00 34.71           C  
ATOM    267  CG  PHE L  37      24.735  18.270  39.307  1.00 35.55           C  
ATOM    268  CD1 PHE L  37      23.463  17.899  39.667  1.00 34.54           C  
ATOM    269  CD2 PHE L  37      24.906  19.452  38.628  1.00 34.64           C  
ATOM    270  CE1 PHE L  37      22.383  18.686  39.349  1.00 34.55           C  
ATOM    271  CE2 PHE L  37      23.828  20.241  38.307  1.00 36.05           C  
ATOM    272  CZ  PHE L  37      22.560  19.862  38.667  1.00 34.98           C  
ATOM    273  C   PHE L  37      27.526  16.824  41.339  1.00 33.31           C  
ATOM    274  O   PHE L  37      28.675  17.206  41.126  1.00 33.85           O  
ATOM    275  N   GLN L  38      27.244  15.588  41.798  1.00 32.85           N  
ATOM    276  CA  GLN L  38      28.240  14.584  42.059  1.00 33.33           C  
ATOM    277  CB  GLN L  38      28.104  14.017  43.486  1.00 34.74           C  
ATOM    278  CG  GLN L  38      29.088  12.904  43.852  1.00 34.34           C  
ATOM    279  CD  GLN L  38      28.621  12.300  45.174  1.00 37.28           C  
ATOM    280  OE1 GLN L  38      28.993  12.751  46.256  1.00 39.56           O  
ATOM    281  NE2 GLN L  38      27.765  11.250  45.091  1.00 37.23           N  
ATOM    282  C   GLN L  38      27.954  13.456  41.118  1.00 34.32           C  
ATOM    283  O   GLN L  38      26.808  13.022  40.999  1.00 34.05           O  
ATOM    284  N   GLN L  39      28.980  12.958  40.397  1.00 34.01           N  
ATOM    285  CA  GLN L  39      28.707  11.855  39.518  1.00 33.80           C  
ATOM    286  CB  GLN L  39      28.734  12.229  38.022  1.00 33.02           C  
ATOM    287  CG  GLN L  39      28.245  11.096  37.114  1.00 33.53           C  
ATOM    288  CD  GLN L  39      28.288  11.557  35.665  1.00 35.46           C  
ATOM    289  OE1 GLN L  39      28.884  12.583  35.342  1.00 35.83           O  
ATOM    290  NE2 GLN L  39      27.635  10.782  34.760  1.00 33.88           N  
ATOM    291  C   GLN L  39      29.738  10.789  39.721  1.00 35.95           C  
ATOM    292  O   GLN L  39      30.914  10.982  39.421  1.00 36.38           O  
ATOM    293  N   LYS L  40      29.318   9.616  40.237  1.00 37.42           N  
ATOM    294  CA  LYS L  40      30.244   8.529  40.383  1.00 39.86           C  
ATOM    295  CB  LYS L  40      29.939   7.573  41.551  1.00 41.63           C  
ATOM    296  CG  LYS L  40      30.236   8.205  42.917  1.00 43.04           C  
ATOM    297  CD  LYS L  40      29.778   7.372  44.115  1.00 46.13           C  
ATOM    298  CE  LYS L  40      30.173   7.975  45.466  1.00 49.22           C  
ATOM    299  NZ  LYS L  40      29.037   8.731  46.038  1.00 52.20           N1+
ATOM    300  C   LYS L  40      30.242   7.786  39.085  1.00 43.62           C  
ATOM    301  O   LYS L  40      29.344   7.959  38.263  1.00 44.06           O  
ATOM    302  N   PRO L  41      31.240   6.980  38.856  1.00 48.66           N  
ATOM    303  CA  PRO L  41      31.317   6.307  37.593  1.00 50.29           C  
ATOM    304  CD  PRO L  41      32.555   7.205  39.437  1.00 50.37           C  
ATOM    305  CB  PRO L  41      32.719   5.702  37.528  1.00 53.97           C  
ATOM    306  CG  PRO L  41      33.558   6.646  38.412  1.00 53.34           C  
ATOM    307  C   PRO L  41      30.211   5.321  37.419  1.00 50.18           C  
ATOM    308  O   PRO L  41      29.869   4.623  38.372  1.00 50.78           O  
ATOM    309  N   GLY L  42      29.628   5.262  36.208  1.00 50.94           N  
ATOM    310  CA  GLY L  42      28.613   4.297  35.921  1.00 51.64           C  
ATOM    311  C   GLY L  42      27.302   4.714  36.516  1.00 53.16           C  
ATOM    312  O   GLY L  42      26.354   3.930  36.511  1.00 55.62           O  
ATOM    313  N   GLN L  43      27.186   5.943  37.056  1.00 49.24           N  
ATOM    314  CA  GLN L  43      25.898   6.292  37.590  1.00 44.63           C  
ATOM    315  CB  GLN L  43      25.778   6.179  39.122  1.00 57.97           C  
ATOM    316  CG  GLN L  43      26.694   7.077  39.946  1.00 61.97           C  
ATOM    317  CD  GLN L  43      26.373   6.780  41.404  1.00 67.90           C  
ATOM    318  OE1 GLN L  43      25.412   6.077  41.713  1.00 67.81           O  
ATOM    319  NE2 GLN L  43      27.193   7.333  42.334  1.00 70.69           N  
ATOM    320  C   GLN L  43      25.504   7.666  37.131  1.00 43.61           C  
ATOM    321  O   GLN L  43      26.308   8.412  36.575  1.00 43.40           O  
ATOM    322  N   PRO L  44      24.243   7.986  37.298  1.00 43.61           N  
ATOM    323  CA  PRO L  44      23.729   9.274  36.907  1.00 40.88           C  
ATOM    324  CD  PRO L  44      23.210   6.967  37.283  1.00 35.95           C  
ATOM    325  CB  PRO L  44      22.216   9.107  36.757  1.00 41.35           C  
ATOM    326  CG  PRO L  44      21.903   7.760  37.432  1.00 35.77           C  
ATOM    327  C   PRO L  44      24.122  10.328  37.895  1.00 38.13           C  
ATOM    328  O   PRO L  44      24.438   9.983  39.031  1.00 39.36           O  
ATOM    329  N   PRO L  45      24.100  11.577  37.514  1.00 35.11           N  
ATOM    330  CA  PRO L  45      24.512  12.625  38.408  1.00 34.48           C  
ATOM    331  CD  PRO L  45      24.256  11.952  36.117  1.00 34.76           C  
ATOM    332  CB  PRO L  45      24.625  13.881  37.547  1.00 34.24           C  
ATOM    333  CG  PRO L  45      24.920  13.339  36.138  1.00 34.94           C  
ATOM    334  C   PRO L  45      23.555  12.792  39.547  1.00 34.90           C  
ATOM    335  O   PRO L  45      22.365  12.520  39.378  1.00 36.39           O  
ATOM    336  N   ARG L  46      24.068  13.242  40.713  1.00 34.81           N  
ATOM    337  CA  ARG L  46      23.256  13.449  41.878  1.00 34.83           C  
ATOM    338  CB  ARG L  46      23.730  12.652  43.105  1.00 38.22           C  
ATOM    339  CG  ARG L  46      22.824  12.812  44.326  1.00 45.13           C  
ATOM    340  CD  ARG L  46      23.330  12.085  45.576  1.00 50.74           C  
ATOM    341  NE  ARG L  46      24.214  13.027  46.321  1.00 30.83           N  
ATOM    342  CZ  ARG L  46      24.856  12.623  47.458  1.00 32.05           C  
ATOM    343  NH1 ARG L  46      24.722  11.340  47.899  1.00 28.60           N1+
ATOM    344  NH2 ARG L  46      25.634  13.503  48.155  1.00 36.13           N  
ATOM    345  C   ARG L  46      23.363  14.901  42.240  1.00 35.62           C  
ATOM    346  O   ARG L  46      24.437  15.492  42.147  1.00 36.85           O  
ATOM    347  N   LEU L  47      22.251  15.526  42.674  1.00 35.28           N  
ATOM    348  CA  LEU L  47      22.298  16.928  43.005  1.00 34.75           C  
ATOM    349  CB  LEU L  47      20.956  17.660  42.805  1.00 34.94           C  
ATOM    350  CG  LEU L  47      20.964  19.154  43.203  1.00 35.56           C  
ATOM    351  CD1 LEU L  47      21.873  19.988  42.291  1.00 33.50           C  
ATOM    352  CD2 LEU L  47      19.536  19.720  43.278  1.00 34.52           C  
ATOM    353  C   LEU L  47      22.650  17.086  44.451  1.00 34.01           C  
ATOM    354  O   LEU L  47      21.924  16.597  45.314  1.00 34.76           O  
ATOM    355  N   LEU L  48      23.842  17.664  44.733  1.00 32.37           N  
ATOM    356  CA  LEU L  48      24.307  17.960  46.064  1.00 33.65           C  
ATOM    357  CB  LEU L  48      25.827  18.152  46.095  1.00 34.26           C  
ATOM    358  CG  LEU L  48      26.597  16.927  45.585  1.00 34.49           C  
ATOM    359  CD1 LEU L  48      28.108  17.182  45.635  1.00 36.60           C  
ATOM    360  CD2 LEU L  48      26.180  15.649  46.328  1.00 35.18           C  
ATOM    361  C   LEU L  48      23.732  19.230  46.625  1.00 34.40           C  
ATOM    362  O   LEU L  48      23.154  19.239  47.709  1.00 35.76           O  
ATOM    363  N   ILE L  49      23.878  20.344  45.870  1.00 32.50           N  
ATOM    364  CA  ILE L  49      23.537  21.641  46.390  1.00 33.10           C  
ATOM    365  CB  ILE L  49      24.753  22.389  46.865  1.00 35.60           C  
ATOM    366  CG1 ILE L  49      25.433  21.611  48.005  1.00 40.86           C  
ATOM    367  CG2 ILE L  49      24.348  23.820  47.250  1.00 39.86           C  
ATOM    368  CD1 ILE L  49      26.838  22.108  48.338  1.00 42.25           C  
ATOM    369  C   ILE L  49      22.907  22.456  45.306  1.00 33.57           C  
ATOM    370  O   ILE L  49      23.242  22.327  44.128  1.00 32.25           O  
ATOM    371  N   TYR L  50      21.964  23.331  45.701  1.00 33.45           N  
ATOM    372  CA  TYR L  50      21.266  24.168  44.768  1.00 33.29           C  
ATOM    373  CB  TYR L  50      19.820  23.682  44.518  1.00 33.68           C  
ATOM    374  CG  TYR L  50      19.097  23.647  45.824  1.00 34.97           C  
ATOM    375  CD1 TYR L  50      19.419  22.713  46.784  1.00 36.67           C  
ATOM    376  CD2 TYR L  50      18.073  24.529  46.080  1.00 36.46           C  
ATOM    377  CE1 TYR L  50      18.750  22.678  47.986  1.00 38.45           C  
ATOM    378  CE2 TYR L  50      17.400  24.500  47.280  1.00 37.05           C  
ATOM    379  CZ  TYR L  50      17.740  23.575  48.239  1.00 38.98           C  
ATOM    380  OH  TYR L  50      17.053  23.541  49.471  1.00 40.49           O  
ATOM    381  C   TYR L  50      21.235  25.532  45.376  1.00 34.35           C  
ATOM    382  O   TYR L  50      21.442  25.683  46.578  1.00 34.25           O  
ATOM    383  N   ASP L  51      20.944  26.563  44.571  1.00 35.16           N  
ATOM    384  CA  ASP L  51      20.803  27.853  45.173  1.00 36.83           C  
ATOM    385  CB  ASP L  51      19.739  27.817  46.295  1.00 49.30           C  
ATOM    386  CG  ASP L  51      19.377  29.225  46.753  1.00 51.13           C  
ATOM    387  OD1 ASP L  51      19.870  30.203  46.129  1.00 49.20           O  
ATOM    388  OD2 ASP L  51      18.594  29.336  47.735  1.00 51.48           O1-
ATOM    389  C   ASP L  51      22.118  28.247  45.768  1.00 37.48           C  
ATOM    390  O   ASP L  51      22.177  29.041  46.705  1.00 37.85           O  
ATOM    391  N   ALA L  52      23.208  27.675  45.229  1.00 36.54           N  
ATOM    392  CA  ALA L  52      24.560  28.009  45.570  1.00 37.07           C  
ATOM    393  CB  ALA L  52      24.828  29.524  45.511  1.00 37.79           C  
ATOM    394  C   ALA L  52      24.943  27.526  46.937  1.00 37.60           C  
ATOM    395  O   ALA L  52      26.121  27.247  47.163  1.00 37.26           O  
ATOM    396  N   SER L  53      23.991  27.326  47.871  1.00 38.77           N  
ATOM    397  CA  SER L  53      24.492  26.948  49.163  1.00 41.12           C  
ATOM    398  CB  SER L  53      24.818  28.172  50.035  1.00 37.55           C  
ATOM    399  OG  SER L  53      23.628  28.887  50.337  1.00 38.72           O  
ATOM    400  C   SER L  53      23.500  26.127  49.940  1.00 41.20           C  
ATOM    401  O   SER L  53      23.695  25.942  51.140  1.00 41.76           O  
ATOM    402  N   LYS L  54      22.448  25.565  49.308  1.00 41.93           N  
ATOM    403  CA  LYS L  54      21.471  24.848  50.078  1.00 41.74           C  
ATOM    404  CB  LYS L  54      20.026  25.300  49.803  1.00 42.66           C  
ATOM    405  CG  LYS L  54      19.081  25.026  50.975  1.00 49.27           C  
ATOM    406  CD  LYS L  54      19.378  25.918  52.186  1.00  0.00           C  
ATOM    407  CE  LYS L  54      18.513  25.631  53.413  1.00  0.00           C  
ATOM    408  NZ  LYS L  54      17.095  25.936  53.122  1.00  0.00           N1+
ATOM    409  C   LYS L  54      21.601  23.393  49.734  1.00 42.00           C  
ATOM    410  O   LYS L  54      21.594  23.012  48.564  1.00 41.31           O  
ATOM    411  N   LEU L  55      21.735  22.537  50.767  1.00 42.65           N  
ATOM    412  CA  LEU L  55      21.949  21.126  50.576  1.00 41.01           C  
ATOM    413  CB  LEU L  55      22.391  20.410  51.864  1.00 51.10           C  
ATOM    414  CG  LEU L  55      23.740  20.864  52.445  1.00 52.93           C  
ATOM    415  CD1 LEU L  55      24.033  20.138  53.765  1.00 53.14           C  
ATOM    416  CD2 LEU L  55      24.878  20.687  51.429  1.00 53.66           C  
ATOM    417  C   LEU L  55      20.671  20.452  50.191  1.00 42.22           C  
ATOM    418  O   LEU L  55      19.609  20.747  50.737  1.00 44.67           O  
ATOM    419  N   ALA L  56      20.759  19.499  49.239  1.00 42.57           N  
ATOM    420  CA  ALA L  56      19.619  18.710  48.871  1.00 44.49           C  
ATOM    421  CB  ALA L  56      19.825  17.881  47.593  1.00 52.21           C  
ATOM    422  C   ALA L  56      19.426  17.770  50.018  1.00 48.23           C  
ATOM    423  O   ALA L  56      20.365  17.502  50.765  1.00 46.50           O  
ATOM    424  N   SER L  57      18.203  17.249  50.221  1.00 51.36           N  
ATOM    425  CA  SER L  57      18.032  16.413  51.372  1.00 54.38           C  
ATOM    426  CB  SER L  57      16.562  16.106  51.716  1.00 62.35           C  
ATOM    427  OG  SER L  57      15.938  15.393  50.659  1.00 68.52           O  
ATOM    428  C   SER L  57      18.764  15.124  51.172  1.00 53.53           C  
ATOM    429  O   SER L  57      18.847  14.599  50.062  1.00 53.20           O  
ATOM    430  N   GLY L  58      19.333  14.597  52.276  1.00 58.35           N  
ATOM    431  CA  GLY L  58      20.020  13.339  52.269  1.00 56.67           C  
ATOM    432  C   GLY L  58      21.494  13.562  52.108  1.00 57.30           C  
ATOM    433  O   GLY L  58      22.286  12.669  52.407  1.00 57.83           O  
ATOM    434  N   VAL L  59      21.910  14.759  51.646  1.00 52.24           N  
ATOM    435  CA  VAL L  59      23.311  15.017  51.433  1.00 49.42           C  
ATOM    436  CB  VAL L  59      23.551  16.116  50.438  1.00 34.31           C  
ATOM    437  CG1 VAL L  59      25.063  16.373  50.319  1.00 32.25           C  
ATOM    438  CG2 VAL L  59      22.891  15.703  49.112  1.00 31.12           C  
ATOM    439  C   VAL L  59      23.939  15.407  52.741  1.00 49.07           C  
ATOM    440  O   VAL L  59      23.364  16.173  53.512  1.00 51.63           O  
ATOM    441  N   PRO L  60      25.124  14.898  52.996  1.00 46.25           N  
ATOM    442  CA  PRO L  60      25.809  15.158  54.243  1.00 46.75           C  
ATOM    443  CD  PRO L  60      25.509  13.616  52.426  1.00 52.73           C  
ATOM    444  CB  PRO L  60      26.948  14.142  54.311  1.00 55.73           C  
ATOM    445  CG  PRO L  60      26.444  12.966  53.459  1.00 55.54           C  
ATOM    446  C   PRO L  60      26.283  16.577  54.368  1.00 46.18           C  
ATOM    447  O   PRO L  60      26.621  17.189  53.358  1.00 47.36           O  
ATOM    448  N   SER L  61      26.357  17.091  55.613  1.00 48.54           N  
ATOM    449  CA  SER L  61      26.710  18.451  55.929  1.00 48.56           C  
ATOM    450  CB  SER L  61      26.544  18.770  57.421  1.00 48.60           C  
ATOM    451  OG  SER L  61      25.184  18.628  57.796  1.00 65.73           O  
ATOM    452  C   SER L  61      28.143  18.717  55.584  1.00 48.34           C  
ATOM    453  O   SER L  61      28.588  19.864  55.579  1.00 50.25           O  
ATOM    454  N   ARG L  62      28.904  17.655  55.285  1.00 47.74           N  
ATOM    455  CA  ARG L  62      30.297  17.758  54.964  1.00 46.61           C  
ATOM    456  CB  ARG L  62      30.910  16.389  54.634  1.00 39.93           C  
ATOM    457  CG  ARG L  62      31.003  15.451  55.838  1.00 42.16           C  
ATOM    458  CD  ARG L  62      31.420  14.027  55.466  1.00 42.64           C  
ATOM    459  NE  ARG L  62      31.947  14.091  54.077  1.00 40.40           N  
ATOM    460  CZ  ARG L  62      31.313  13.413  53.080  1.00 38.14           C  
ATOM    461  NH1 ARG L  62      30.360  12.482  53.377  1.00 37.01           N1+
ATOM    462  NH2 ARG L  62      31.613  13.684  51.779  1.00 36.99           N  
ATOM    463  C   ARG L  62      30.422  18.603  53.737  1.00 46.46           C  
ATOM    464  O   ARG L  62      31.453  19.243  53.524  1.00 46.21           O  
ATOM    465  N   PHE L  63      29.385  18.579  52.872  1.00 43.13           N  
ATOM    466  CA  PHE L  63      29.418  19.327  51.649  1.00 40.93           C  
ATOM    467  CB  PHE L  63      28.548  18.720  50.531  1.00 43.06           C  
ATOM    468  CG  PHE L  63      29.056  17.357  50.197  1.00 41.45           C  
ATOM    469  CD1 PHE L  63      30.112  17.187  49.338  1.00 41.55           C  
ATOM    470  CD2 PHE L  63      28.485  16.237  50.748  1.00 42.26           C  
ATOM    471  CE1 PHE L  63      30.582  15.933  49.028  1.00 42.62           C  
ATOM    472  CE2 PHE L  63      28.949  14.980  50.443  1.00 42.58           C  
ATOM    473  CZ  PHE L  63      30.002  14.820  49.578  1.00 41.51           C  
ATOM    474  C   PHE L  63      28.874  20.699  51.909  1.00 41.58           C  
ATOM    475  O   PHE L  63      27.865  20.862  52.592  1.00 41.60           O  
ATOM    476  N   LYS L  64      29.550  21.738  51.373  1.00 40.37           N  
ATOM    477  CA  LYS L  64      29.080  23.080  51.566  1.00 42.33           C  
ATOM    478  CB  LYS L  64      29.776  23.816  52.724  1.00 48.97           C  
ATOM    479  CG  LYS L  64      29.396  23.268  54.100  1.00 69.07           C  
ATOM    480  CD  LYS L  64      30.305  23.749  55.233  1.00 34.11           C  
ATOM    481  CE  LYS L  64      29.914  23.205  56.610  1.00 71.94           C  
ATOM    482  NZ  LYS L  64      30.607  21.921  56.870  1.00 39.38           N1+
ATOM    483  C   LYS L  64      29.338  23.859  50.315  1.00 41.09           C  
ATOM    484  O   LYS L  64      30.302  23.601  49.594  1.00 41.82           O  
ATOM    485  N   GLY L  65      28.463  24.847  50.029  1.00 41.22           N  
ATOM    486  CA  GLY L  65      28.622  25.651  48.853  1.00 39.27           C  
ATOM    487  C   GLY L  65      28.601  27.088  49.269  1.00 41.77           C  
ATOM    488  O   GLY L  65      27.909  27.468  50.214  1.00 41.94           O  
ATOM    489  N   SER L  66      29.371  27.928  48.549  1.00 42.73           N  
ATOM    490  CA  SER L  66      29.443  29.327  48.861  1.00 46.08           C  
ATOM    491  CB  SER L  66      30.601  29.698  49.805  1.00 38.63           C  
ATOM    492  OG  SER L  66      30.388  29.156  51.098  1.00 42.70           O  
ATOM    493  C   SER L  66      29.704  30.085  47.601  1.00 45.27           C  
ATOM    494  O   SER L  66      29.852  29.513  46.520  1.00 46.16           O  
ATOM    495  N   GLY L  67      29.761  31.426  47.723  1.00 46.01           N  
ATOM    496  CA  GLY L  67      30.064  32.244  46.588  1.00 46.31           C  
ATOM    497  C   GLY L  67      28.870  33.042  46.185  1.00 48.37           C  
ATOM    498  O   GLY L  67      27.736  32.793  46.596  1.00 50.28           O  
ATOM    499  N   SER L  68      29.141  34.080  45.374  1.00 47.97           N  
ATOM    500  CA  SER L  68      28.102  34.906  44.852  1.00 49.98           C  
ATOM    501  CB  SER L  68      27.607  35.976  45.840  1.00 55.89           C  
ATOM    502  OG  SER L  68      26.496  36.668  45.290  1.00 60.44           O  
ATOM    503  C   SER L  68      28.690  35.591  43.667  1.00 51.71           C  
ATOM    504  O   SER L  68      29.899  35.542  43.447  1.00 52.80           O  
ATOM    505  N   GLY L  69      27.847  36.236  42.848  1.00 50.77           N  
ATOM    506  CA  GLY L  69      28.376  36.917  41.711  1.00 51.51           C  
ATOM    507  C   GLY L  69      28.935  35.899  40.772  1.00 50.04           C  
ATOM    508  O   GLY L  69      28.266  34.943  40.386  1.00 49.40           O  
ATOM    509  N   THR L  70      30.170  36.160  40.315  1.00 50.18           N  
ATOM    510  CA  THR L  70      30.911  35.357  39.385  1.00 51.23           C  
ATOM    511  CB  THR L  70      32.005  36.147  38.734  1.00 51.64           C  
ATOM    512  OG1 THR L  70      32.916  36.622  39.716  1.00 56.47           O  
ATOM    513  CG2 THR L  70      31.365  37.331  37.989  1.00 54.51           C  
ATOM    514  C   THR L  70      31.536  34.131  39.990  1.00 50.55           C  
ATOM    515  O   THR L  70      31.704  33.133  39.291  1.00 51.48           O  
ATOM    516  N   GLN L  71      31.930  34.163  41.282  1.00 48.89           N  
ATOM    517  CA  GLN L  71      32.726  33.069  41.772  1.00 48.90           C  
ATOM    518  CB  GLN L  71      34.026  33.563  42.421  1.00 59.05           C  
ATOM    519  CG  GLN L  71      34.909  34.302  41.414  1.00 66.12           C  
ATOM    520  CD  GLN L  71      36.013  35.011  42.178  1.00 90.11           C  
ATOM    521  OE1 GLN L  71      37.097  34.468  42.381  1.00 87.60           O  
ATOM    522  NE2 GLN L  71      35.725  36.264  42.620  1.00  0.00           N  
ATOM    523  C   GLN L  71      31.996  32.228  42.771  1.00 46.78           C  
ATOM    524  O   GLN L  71      31.321  32.733  43.668  1.00 47.67           O  
ATOM    525  N   PHE L  72      32.140  30.889  42.637  1.00 43.25           N  
ATOM    526  CA  PHE L  72      31.459  29.995  43.526  1.00 40.94           C  
ATOM    527  CB  PHE L  72      30.208  29.359  42.900  1.00 48.60           C  
ATOM    528  CG  PHE L  72      29.289  30.485  42.561  1.00 48.22           C  
ATOM    529  CD1 PHE L  72      28.464  31.038  43.514  1.00 50.22           C  
ATOM    530  CD2 PHE L  72      29.271  31.010  41.289  1.00 48.39           C  
ATOM    531  CE1 PHE L  72      27.624  32.081  43.201  1.00 52.13           C  
ATOM    532  CE2 PHE L  72      28.432  32.052  40.972  1.00 50.14           C  
ATOM    533  CZ  PHE L  72      27.604  32.590  41.926  1.00 53.37           C  
ATOM    534  C   PHE L  72      32.401  28.902  43.908  1.00 40.53           C  
ATOM    535  O   PHE L  72      33.318  28.569  43.158  1.00 41.77           O  
ATOM    536  N   THR L  73      32.201  28.320  45.110  1.00 40.59           N  
ATOM    537  CA  THR L  73      33.105  27.310  45.565  1.00 40.25           C  
ATOM    538  CB  THR L  73      34.073  27.852  46.573  1.00 40.94           C  
ATOM    539  OG1 THR L  73      35.112  26.923  46.823  1.00 46.23           O  
ATOM    540  CG2 THR L  73      33.308  28.153  47.868  1.00 43.91           C  
ATOM    541  C   THR L  73      32.332  26.206  46.221  1.00 39.64           C  
ATOM    542  O   THR L  73      31.316  26.429  46.875  1.00 39.94           O  
ATOM    543  N   PHE L  74      32.819  24.964  46.038  1.00 38.86           N  
ATOM    544  CA  PHE L  74      32.249  23.790  46.625  1.00 37.99           C  
ATOM    545  CB  PHE L  74      31.933  22.752  45.536  1.00 32.81           C  
ATOM    546  CG  PHE L  74      31.368  21.523  46.136  1.00 32.33           C  
ATOM    547  CD1 PHE L  74      30.099  21.509  46.663  1.00 32.88           C  
ATOM    548  CD2 PHE L  74      32.118  20.373  46.133  1.00 31.64           C  
ATOM    549  CE1 PHE L  74      29.589  20.355  47.204  1.00 36.56           C  
ATOM    550  CE2 PHE L  74      31.613  19.218  46.672  1.00 37.91           C  
ATOM    551  CZ  PHE L  74      30.350  19.211  47.208  1.00 36.65           C  
ATOM    552  C   PHE L  74      33.305  23.262  47.538  1.00 38.38           C  
ATOM    553  O   PHE L  74      34.447  23.076  47.124  1.00 39.05           O  
ATOM    554  N   THR L  75      32.953  23.026  48.818  1.00 39.17           N  
ATOM    555  CA  THR L  75      33.938  22.590  49.764  1.00 39.90           C  
ATOM    556  CB  THR L  75      34.082  23.539  50.921  1.00 41.86           C  
ATOM    557  OG1 THR L  75      34.431  24.834  50.452  1.00 50.62           O  
ATOM    558  CG2 THR L  75      35.164  23.012  51.878  1.00 49.45           C  
ATOM    559  C   THR L  75      33.501  21.283  50.334  1.00 41.29           C  
ATOM    560  O   THR L  75      32.370  21.135  50.791  1.00 43.36           O  
ATOM    561  N   ILE L  76      34.403  20.289  50.318  1.00 39.78           N  
ATOM    562  CA  ILE L  76      34.105  19.022  50.909  1.00 40.67           C  
ATOM    563  CB  ILE L  76      34.394  17.864  49.994  1.00 39.20           C  
ATOM    564  CG1 ILE L  76      33.603  18.014  48.687  1.00 37.44           C  
ATOM    565  CG2 ILE L  76      34.069  16.556  50.738  1.00 38.32           C  
ATOM    566  CD1 ILE L  76      34.111  17.104  47.573  1.00 37.12           C  
ATOM    567  C   ILE L  76      35.042  18.917  52.060  1.00 43.24           C  
ATOM    568  O   ILE L  76      36.260  18.968  51.886  1.00 44.83           O  
ATOM    569  N   SER L  77      34.489  18.793  53.281  1.00 46.51           N  
ATOM    570  CA  SER L  77      35.317  18.693  54.440  1.00 46.60           C  
ATOM    571  CB  SER L  77      34.952  19.691  55.555  1.00 42.78           C  
ATOM    572  OG  SER L  77      33.625  19.453  56.004  1.00 53.66           O  
ATOM    573  C   SER L  77      35.113  17.317  54.958  1.00 49.56           C  
ATOM    574  O   SER L  77      34.105  16.673  54.669  1.00 53.39           O  
ATOM    575  N   ASP L  78      36.081  16.840  55.755  1.00 49.62           N  
ATOM    576  CA  ASP L  78      36.010  15.526  56.302  1.00 48.21           C  
ATOM    577  CB  ASP L  78      34.818  15.356  57.270  1.00 37.32           C  
ATOM    578  CG  ASP L  78      35.032  14.111  58.119  1.00 40.46           C  
ATOM    579  OD1 ASP L  78      36.149  13.533  58.060  1.00 58.50           O  
ATOM    580  OD2 ASP L  78      34.077  13.723  58.844  1.00 46.67           O1-
ATOM    581  C   ASP L  78      35.865  14.547  55.177  1.00 47.82           C  
ATOM    582  O   ASP L  78      34.988  13.685  55.202  1.00 47.37           O  
ATOM    583  N   VAL L  79      36.753  14.641  54.158  1.00 45.00           N  
ATOM    584  CA  VAL L  79      36.705  13.814  52.984  1.00 41.84           C  
ATOM    585  CB  VAL L  79      37.910  13.962  52.093  1.00 39.50           C  
ATOM    586  CG1 VAL L  79      37.845  12.900  50.980  1.00 42.30           C  
ATOM    587  CG2 VAL L  79      37.975  15.401  51.569  1.00 38.87           C  
ATOM    588  C   VAL L  79      36.664  12.373  53.372  1.00 43.05           C  
ATOM    589  O   VAL L  79      37.358  11.936  54.288  1.00 43.62           O  
ATOM    590  N   GLN L  80      35.820  11.597  52.657  1.00 42.65           N  
ATOM    591  CA  GLN L  80      35.697  10.191  52.890  1.00 42.06           C  
ATOM    592  CB  GLN L  80      34.326   9.783  53.456  1.00 44.66           C  
ATOM    593  CG  GLN L  80      34.081  10.418  54.827  1.00 49.35           C  
ATOM    594  CD  GLN L  80      32.785   9.881  55.410  1.00 52.87           C  
ATOM    595  OE1 GLN L  80      32.226  10.462  56.338  1.00 53.81           O  
ATOM    596  NE2 GLN L  80      32.297   8.736  54.862  1.00 62.00           N  
ATOM    597  C   GLN L  80      35.919   9.505  51.576  1.00 41.58           C  
ATOM    598  O   GLN L  80      35.955  10.147  50.529  1.00 41.61           O  
ATOM    599  N   CYS L  81      36.087   8.171  51.610  1.00 42.93           N  
ATOM    600  CA  CYS L  81      36.403   7.400  50.438  1.00 40.85           C  
ATOM    601  CB  CYS L  81      36.641   5.913  50.743  1.00 45.24           C  
ATOM    602  SG  CYS L  81      38.166   5.653  51.695  1.00 38.53           S  
ATOM    603  C   CYS L  81      35.299   7.479  49.427  1.00 39.25           C  
ATOM    604  O   CYS L  81      35.558   7.509  48.226  1.00 38.64           O  
ATOM    605  N   ASP L  82      34.036   7.529  49.885  1.00 41.58           N  
ATOM    606  CA  ASP L  82      32.894   7.505  49.010  1.00 41.08           C  
ATOM    607  CB  ASP L  82      31.545   7.479  49.752  1.00 41.44           C  
ATOM    608  CG  ASP L  82      31.331   8.822  50.434  1.00 61.31           C  
ATOM    609  OD1 ASP L  82      32.245   9.276  51.173  1.00  0.00           O  
ATOM    610  OD2 ASP L  82      30.237   9.411  50.223  1.00  0.00           O1-
ATOM    611  C   ASP L  82      32.884   8.728  48.143  1.00 40.40           C  
ATOM    612  O   ASP L  82      32.277   8.736  47.074  1.00 41.25           O  
ATOM    613  N   ASP L  83      33.543   9.800  48.604  1.00 36.33           N  
ATOM    614  CA  ASP L  83      33.560  11.092  47.979  1.00 35.15           C  
ATOM    615  CB  ASP L  83      34.322  12.120  48.830  1.00 35.00           C  
ATOM    616  CG  ASP L  83      33.525  12.259  50.116  1.00 39.30           C  
ATOM    617  OD1 ASP L  83      32.371  11.753  50.129  1.00 37.20           O  
ATOM    618  OD2 ASP L  83      34.048  12.857  51.094  1.00 38.06           O1-
ATOM    619  C   ASP L  83      34.200  11.053  46.625  1.00 35.51           C  
ATOM    620  O   ASP L  83      33.985  11.966  45.829  1.00 37.31           O  
ATOM    621  N   ALA L  84      35.054  10.050  46.336  1.00 33.80           N  
ATOM    622  CA  ALA L  84      35.693  10.036  45.050  1.00 33.85           C  
ATOM    623  CB  ALA L  84      36.608   8.819  44.824  1.00 29.21           C  
ATOM    624  C   ALA L  84      34.632  10.034  43.996  1.00 34.82           C  
ATOM    625  O   ALA L  84      33.731   9.198  44.000  1.00 36.63           O  
ATOM    626  N   ALA L  85      34.725  11.002  43.058  1.00 32.89           N  
ATOM    627  CA  ALA L  85      33.761  11.127  42.004  1.00 32.02           C  
ATOM    628  CB  ALA L  85      32.321  11.317  42.511  1.00 22.57           C  
ATOM    629  C   ALA L  85      34.116  12.358  41.231  1.00 31.65           C  
ATOM    630  O   ALA L  85      35.077  13.052  41.558  1.00 34.40           O  
ATOM    631  N   THR L  86      33.357  12.643  40.153  1.00 31.97           N  
ATOM    632  CA  THR L  86      33.593  13.849  39.415  1.00 31.29           C  
ATOM    633  CB  THR L  86      33.554  13.670  37.926  1.00 36.20           C  
ATOM    634  OG1 THR L  86      34.477  12.665  37.534  1.00 42.12           O  
ATOM    635  CG2 THR L  86      33.964  14.997  37.269  1.00 36.09           C  
ATOM    636  C   THR L  86      32.493  14.789  39.821  1.00 31.55           C  
ATOM    637  O   THR L  86      31.371  14.354  40.076  1.00 33.55           O  
ATOM    638  N   PHE L  87      32.795  16.103  39.927  1.00 32.49           N  
ATOM    639  CA  PHE L  87      31.817  17.060  40.379  1.00 30.55           C  
ATOM    640  CB  PHE L  87      32.220  17.791  41.673  1.00 30.71           C  
ATOM    641  CG  PHE L  87      32.226  16.800  42.785  1.00 32.42           C  
ATOM    642  CD1 PHE L  87      33.313  15.986  42.999  1.00 31.91           C  
ATOM    643  CD2 PHE L  87      31.140  16.690  43.620  1.00 33.33           C  
ATOM    644  CE1 PHE L  87      33.314  15.075  44.029  1.00 31.10           C  
ATOM    645  CE2 PHE L  87      31.135  15.780  44.650  1.00 33.45           C  
ATOM    646  CZ  PHE L  87      32.223  14.969  44.858  1.00 32.35           C  
ATOM    647  C   PHE L  87      31.640  18.119  39.332  1.00 31.05           C  
ATOM    648  O   PHE L  87      32.606  18.508  38.677  1.00 31.70           O  
ATOM    649  N   TYR L  88      30.387  18.612  39.151  1.00 30.50           N  
ATOM    650  CA  TYR L  88      30.136  19.617  38.150  1.00 30.58           C  
ATOM    651  CB  TYR L  88      29.246  19.167  36.977  1.00 29.95           C  
ATOM    652  CG  TYR L  88      29.722  17.875  36.414  1.00 29.75           C  
ATOM    653  CD1 TYR L  88      30.800  17.794  35.567  1.00 31.33           C  
ATOM    654  CD2 TYR L  88      29.061  16.725  36.757  1.00 32.24           C  
ATOM    655  CE1 TYR L  88      31.210  16.581  35.067  1.00 31.70           C  
ATOM    656  CE2 TYR L  88      29.464  15.509  36.260  1.00 33.74           C  
ATOM    657  CZ  TYR L  88      30.541  15.437  35.412  1.00 33.10           C  
ATOM    658  OH  TYR L  88      30.966  14.195  34.899  1.00 33.67           O  
ATOM    659  C   TYR L  88      29.323  20.731  38.760  1.00 30.73           C  
ATOM    660  O   TYR L  88      28.497  20.505  39.644  1.00 32.12           O  
ATOM    661  N   CYS L  89      29.544  21.975  38.276  1.00 35.39           N  
ATOM    662  CA  CYS L  89      28.758  23.118  38.668  1.00 36.90           C  
ATOM    663  CB  CYS L  89      29.594  24.388  38.986  1.00 36.65           C  
ATOM    664  SG  CYS L  89      30.804  24.825  37.696  1.00 41.74           S  
ATOM    665  C   CYS L  89      27.846  23.407  37.509  1.00 36.32           C  
ATOM    666  O   CYS L  89      28.165  23.081  36.368  1.00 35.57           O  
ATOM    667  N   LEU L  90      26.656  23.990  37.783  1.00 35.68           N  
ATOM    668  CA  LEU L  90      25.692  24.233  36.739  1.00 35.34           C  
ATOM    669  CB  LEU L  90      24.609  23.129  36.722  1.00 30.95           C  
ATOM    670  CG  LEU L  90      23.471  23.275  35.691  1.00 30.88           C  
ATOM    671  CD1 LEU L  90      23.962  23.093  34.248  1.00 55.45           C  
ATOM    672  CD2 LEU L  90      22.304  22.332  36.031  1.00 54.37           C  
ATOM    673  C   LEU L  90      24.987  25.533  37.002  1.00 36.85           C  
ATOM    674  O   LEU L  90      24.633  25.852  38.137  1.00 37.28           O  
ATOM    675  N   GLY L  91      24.752  26.322  35.934  1.00 37.00           N  
ATOM    676  CA  GLY L  91      24.024  27.555  36.070  1.00 37.34           C  
ATOM    677  C   GLY L  91      22.915  27.545  35.045  1.00 38.75           C  
ATOM    678  O   GLY L  91      22.999  26.862  34.027  1.00 36.77           O  
ATOM    679  N   GLY L  92      21.810  28.293  35.256  1.00 13.51           N  
ATOM    680  CA  GLY L  92      20.761  28.274  34.263  1.00 13.51           C  
ATOM    681  C   GLY L  92      20.154  29.632  34.261  1.00 13.15           C  
ATOM    682  O   GLY L  92      18.999  29.825  33.879  1.00 13.51           O  
ATOM    683  N   TYR L  93      20.985  30.612  34.646  1.00 17.40           N  
ATOM    684  CA  TYR L  93      20.625  31.987  34.801  1.00 14.68           C  
ATOM    685  CB  TYR L  93      21.786  32.817  35.374  1.00 12.34           C  
ATOM    686  CG  TYR L  93      21.410  34.256  35.477  1.00 14.25           C  
ATOM    687  CD1 TYR L  93      20.745  34.739  36.579  1.00 15.88           C  
ATOM    688  CD2 TYR L  93      21.747  35.131  34.471  1.00 12.54           C  
ATOM    689  CE1 TYR L  93      20.415  36.070  36.673  1.00 12.80           C  
ATOM    690  CE2 TYR L  93      21.421  36.462  34.558  1.00 11.83           C  
ATOM    691  CZ  TYR L  93      20.753  36.934  35.662  1.00 10.41           C  
ATOM    692  OH  TYR L  93      20.417  38.301  35.759  1.00 14.71           O  
ATOM    693  C   TYR L  93      20.282  32.556  33.472  1.00 16.73           C  
ATOM    694  O   TYR L  93      20.933  32.261  32.470  1.00 20.28           O  
ATOM    695  N   ASP L  94      19.205  33.369  33.439  1.00 21.33           N  
ATOM    696  CA  ASP L  94      18.811  33.985  32.209  1.00 17.84           C  
ATOM    697  CB  ASP L  94      17.587  33.304  31.554  1.00 14.80           C  
ATOM    698  CG  ASP L  94      16.378  33.338  32.479  1.00 13.96           C  
ATOM    699  OD1 ASP L  94      16.573  33.384  33.721  1.00  0.00           O  
ATOM    700  OD2 ASP L  94      15.235  33.315  31.946  1.00  0.00           O1-
ATOM    701  C   ASP L  94      18.533  35.452  32.429  1.00 17.17           C  
ATOM    702  O   ASP L  94      19.251  36.302  31.906  1.00 15.76           O  
ATOM    703  N   CYS L  95      17.526  35.791  33.264  1.00 16.98           N  
ATOM    704  CA  CYS L  95      17.123  37.157  33.464  1.00 16.54           C  
ATOM    705  CB  CYS L  95      18.247  38.030  34.042  1.00 17.52           C  
ATOM    706  SG  CYS L  95      17.699  39.708  34.469  1.00  0.00           S  
ATOM    707  C   CYS L  95      16.668  37.746  32.163  1.00 18.21           C  
ATOM    708  O   CYS L  95      16.991  38.881  31.818  1.00 20.21           O  
ATOM    709  N   SER L  96      15.889  36.953  31.408  1.00 18.24           N  
ATOM    710  CA  SER L  96      15.325  37.325  30.147  1.00 23.10           C  
ATOM    711  CB  SER L  96      16.378  37.634  29.059  1.00 24.89           C  
ATOM    712  OG  SER L  96      17.225  36.517  28.831  1.00 27.99           O  
ATOM    713  C   SER L  96      14.552  36.109  29.766  1.00 23.30           C  
ATOM    714  O   SER L  96      13.746  35.623  30.558  1.00 24.07           O  
ATOM    715  N   SER L  97      14.742  35.607  28.532  1.00 21.16           N  
ATOM    716  CA  SER L  97      14.121  34.364  28.180  1.00 23.71           C  
ATOM    717  CB  SER L  97      14.034  34.125  26.664  1.00 26.74           C  
ATOM    718  OG  SER L  97      13.411  32.876  26.404  1.00  0.00           O  
ATOM    719  C   SER L  97      14.974  33.285  28.787  1.00 25.23           C  
ATOM    720  O   SER L  97      16.075  33.561  29.257  1.00 28.01           O  
ATOM    721  N   GLY L  98      14.515  32.015  28.768  1.00 21.47           N  
ATOM    722  CA  GLY L  98      15.189  30.944  29.459  1.00 19.19           C  
ATOM    723  C   GLY L  98      16.600  30.787  28.978  1.00 22.29           C  
ATOM    724  O   GLY L  98      17.508  30.598  29.786  1.00 26.19           O  
ATOM    725  N   ASP L  99      16.841  30.845  27.657  1.00 20.52           N  
ATOM    726  CA  ASP L  99      18.206  30.744  27.227  1.00 24.60           C  
ATOM    727  CB  ASP L  99      19.096  31.834  27.871  1.00 21.83           C  
ATOM    728  CG  ASP L  99      20.412  31.975  27.110  1.00 27.62           C  
ATOM    729  OD1 ASP L  99      20.496  31.459  25.964  1.00 32.86           O  
ATOM    730  OD2 ASP L  99      21.352  32.598  27.670  1.00 23.31           O1-
ATOM    731  C   ASP L  99      18.730  29.382  27.592  1.00 21.48           C  
ATOM    732  O   ASP L  99      17.979  28.478  27.957  1.00 26.76           O  
ATOM    733  N   CYS L 100      20.057  29.201  27.451  1.00 17.28           N  
ATOM    734  CA  CYS L 100      20.733  27.955  27.667  1.00 18.52           C  
ATOM    735  CB  CYS L 100      22.005  27.843  26.800  1.00 19.48           C  
ATOM    736  SG  CYS L 100      22.822  26.222  26.859  1.00  0.00           S  
ATOM    737  C   CYS L 100      21.122  27.778  29.110  1.00 17.23           C  
ATOM    738  O   CYS L 100      21.059  28.711  29.913  1.00 21.04           O  
ATOM    739  N   ALA L 101      21.498  26.527  29.464  1.00 16.16           N  
ATOM    740  CA  ALA L 101      21.981  26.174  30.772  1.00 14.76           C  
ATOM    741  CB  ALA L 101      21.156  25.064  31.447  1.00 11.05           C  
ATOM    742  C   ALA L 101      23.380  25.640  30.594  1.00 14.79           C  
ATOM    743  O   ALA L 101      23.644  24.937  29.620  1.00 13.94           O  
ATOM    744  N   ALA L 102      24.323  25.942  31.525  1.00 43.54           N  
ATOM    745  CA  ALA L 102      25.664  25.490  31.253  1.00 42.79           C  
ATOM    746  CB  ALA L 102      26.642  26.638  30.948  1.00 44.98           C  
ATOM    747  C   ALA L 102      26.260  24.703  32.389  1.00 41.27           C  
ATOM    748  O   ALA L 102      25.916  24.887  33.557  1.00 41.09           O  
ATOM    749  N   PHE L 103      27.205  23.799  32.031  1.00 39.79           N  
ATOM    750  CA  PHE L 103      27.917  22.957  32.961  1.00 38.20           C  
ATOM    751  CB  PHE L 103      27.967  21.462  32.597  1.00 35.99           C  
ATOM    752  CG  PHE L 103      26.656  20.818  32.881  1.00 38.13           C  
ATOM    753  CD1 PHE L 103      25.672  20.760  31.924  1.00 37.62           C  
ATOM    754  CD2 PHE L 103      26.411  20.262  34.114  1.00 37.83           C  
ATOM    755  CE1 PHE L 103      24.466  20.157  32.198  1.00 36.66           C  
ATOM    756  CE2 PHE L 103      25.206  19.659  34.393  1.00 36.62           C  
ATOM    757  CZ  PHE L 103      24.227  19.604  33.433  1.00 35.63           C  
ATOM    758  C   PHE L 103      29.359  23.371  33.021  1.00 38.63           C  
ATOM    759  O   PHE L 103      29.925  23.897  32.064  1.00 41.44           O  
ATOM    760  N   GLY L 104      29.974  23.094  34.188  1.00 38.35           N  
ATOM    761  CA  GLY L 104      31.309  23.448  34.585  1.00 36.81           C  
ATOM    762  C   GLY L 104      32.444  22.833  33.830  1.00 37.64           C  
ATOM    763  O   GLY L 104      33.415  23.525  33.577  1.00 39.25           O  
ATOM    764  N   GLY L 105      32.413  21.549  33.451  1.00 37.89           N  
ATOM    765  CA  GLY L 105      33.585  20.988  32.826  1.00 36.87           C  
ATOM    766  C   GLY L 105      34.033  19.851  33.687  1.00 37.22           C  
ATOM    767  O   GLY L 105      34.576  18.863  33.193  1.00 38.23           O  
ATOM    768  N   GLY L 106      33.815  19.968  35.010  1.00 36.13           N  
ATOM    769  CA  GLY L 106      34.047  18.859  35.893  1.00 35.69           C  
ATOM    770  C   GLY L 106      35.368  18.925  36.601  1.00 37.37           C  
ATOM    771  O   GLY L 106      36.336  19.526  36.139  1.00 37.93           O  
ATOM    772  N   THR L 107      35.400  18.291  37.794  1.00 37.19           N  
ATOM    773  CA  THR L 107      36.590  18.143  38.587  1.00 37.68           C  
ATOM    774  CB  THR L 107      36.647  19.062  39.775  1.00 36.78           C  
ATOM    775  OG1 THR L 107      36.648  20.419  39.356  1.00 37.20           O  
ATOM    776  CG2 THR L 107      37.917  18.757  40.584  1.00 36.21           C  
ATOM    777  C   THR L 107      36.584  16.746  39.130  1.00 36.34           C  
ATOM    778  O   THR L 107      35.680  16.363  39.871  1.00 35.42           O  
ATOM    779  N   GLU L 108      37.612  15.942  38.799  1.00 35.63           N  
ATOM    780  CA  GLU L 108      37.620  14.602  39.304  0.90 35.45           C  
ATOM    781  CB  GLU L 108      38.227  13.590  38.328  0.90 50.44           C  
ATOM    782  CG  GLU L 108      39.641  13.961  37.904  0.88 57.43           C  
ATOM    783  CD  GLU L 108      40.057  12.966  36.836  0.88 65.32           C  
ATOM    784  OE1 GLU L 108      39.284  12.800  35.856  0.83 79.23           O  
ATOM    785  OE2 GLU L 108      41.151  12.361  36.982  0.83 75.67           O1-
ATOM    786  C   GLU L 108      38.414  14.590  40.565  1.00 34.01           C  
ATOM    787  O   GLU L 108      39.547  15.067  40.612  1.00 36.80           O  
ATOM    788  N   VAL L 109      37.819  14.044  41.643  1.00 36.35           N  
ATOM    789  CA  VAL L 109      38.530  14.032  42.883  1.00 37.49           C  
ATOM    790  CB  VAL L 109      37.780  14.651  44.031  1.00 32.35           C  
ATOM    791  CG1 VAL L 109      37.685  16.164  43.786  1.00 22.68           C  
ATOM    792  CG2 VAL L 109      36.399  14.000  44.145  1.00 21.49           C  
ATOM    793  C   VAL L 109      38.919  12.635  43.229  1.00 38.80           C  
ATOM    794  O   VAL L 109      38.127  11.696  43.155  1.00 38.85           O  
ATOM    795  N   VAL L 110      40.201  12.471  43.606  1.00 39.15           N  
ATOM    796  CA  VAL L 110      40.700  11.182  43.967  1.00 38.48           C  
ATOM    797  CB  VAL L 110      41.909  10.778  43.177  1.00 44.80           C  
ATOM    798  CG1 VAL L 110      41.488  10.602  41.711  1.00 10.89           C  
ATOM    799  CG2 VAL L 110      42.988  11.852  43.354  1.00 13.07           C  
ATOM    800  C   VAL L 110      41.066  11.236  45.412  1.00 39.21           C  
ATOM    801  O   VAL L 110      41.641  12.213  45.887  1.00 39.58           O  
ATOM    802  N   VAL L 111      40.709  10.174  46.159  1.00 37.62           N  
ATOM    803  CA  VAL L 111      41.016  10.136  47.557  1.00 39.65           C  
ATOM    804  CB  VAL L 111      40.008   9.381  48.380  1.00 45.10           C  
ATOM    805  CG1 VAL L 111      38.668  10.133  48.347  1.00 46.70           C  
ATOM    806  CG2 VAL L 111      39.906   7.947  47.843  1.00 46.26           C  
ATOM    807  C   VAL L 111      42.361   9.439  47.721  1.00 40.11           C  
ATOM    808  O   VAL L 111      42.693   8.569  46.872  1.00 40.81           O  
ATOM    809  OXT VAL L 111      43.072   9.767  48.708  1.00  0.00           O1-
TER     810      VAL L 111 
ATOM    811  N   ARG H 112       9.302   4.993  43.769  1.00 75.30           N1+
ATOM    812  CA  ARG H 112       9.126   6.449  43.946  1.00 73.10           C  
ATOM    813  CB  ARG H 112      10.083   6.955  45.036  1.00 87.79           C  
ATOM    814  CG  ARG H 112       9.576   6.545  46.418  1.00101.93           C  
ATOM    815  CD  ARG H 112      10.621   6.524  47.528  1.00102.43           C  
ATOM    816  NE  ARG H 112       9.893   6.119  48.761  1.00  0.00           N  
ATOM    817  CZ  ARG H 112       9.525   4.816  48.938  1.00  0.00           C  
ATOM    818  NH1 ARG H 112       9.763   3.896  47.958  1.00  0.00           N1+
ATOM    819  NH2 ARG H 112       8.896   4.443  50.090  1.00  0.00           N  
ATOM    820  C   ARG H 112       9.324   7.179  42.661  1.00 69.53           C  
ATOM    821  O   ARG H 112       9.198   6.601  41.583  1.00 70.09           O  
ATOM    822  N   GLN H 113       9.635   8.484  42.740  1.00 59.27           N  
ATOM    823  CA  GLN H 113       9.755   9.256  41.541  1.00 53.19           C  
ATOM    824  CB  GLN H 113      10.023  10.736  41.841  1.00 51.66           C  
ATOM    825  CG  GLN H 113       8.889  11.360  42.656  1.00 60.17           C  
ATOM    826  CD  GLN H 113       9.344  12.719  43.156  1.00 63.58           C  
ATOM    827  OE1 GLN H 113      10.477  12.882  43.609  1.00 64.75           O  
ATOM    828  NE2 GLN H 113       8.433  13.726  43.082  1.00 45.46           N  
ATOM    829  C   GLN H 113      10.896   8.700  40.759  1.00 50.97           C  
ATOM    830  O   GLN H 113      11.990   8.514  41.289  1.00 50.79           O  
ATOM    831  N   SER H 114      10.661   8.396  39.467  1.00 47.46           N  
ATOM    832  CA  SER H 114      11.735   7.836  38.703  1.00 45.40           C  
ATOM    833  CB  SER H 114      11.740   6.300  38.681  1.00 56.57           C  
ATOM    834  OG  SER H 114      10.634   5.824  37.926  1.00 27.49           O  
ATOM    835  C   SER H 114      11.604   8.258  37.278  1.00 42.90           C  
ATOM    836  O   SER H 114      10.514   8.553  36.790  1.00 42.22           O  
ATOM    837  N   LEU H 115      12.756   8.314  36.581  1.00 40.33           N  
ATOM    838  CA  LEU H 115      12.787   8.595  35.178  1.00 38.38           C  
ATOM    839  CB  LEU H 115      13.491   9.917  34.812  1.00 39.64           C  
ATOM    840  CG  LEU H 115      12.773  11.168  35.358  1.00 43.33           C  
ATOM    841  CD1 LEU H 115      13.420  12.462  34.839  1.00 42.16           C  
ATOM    842  CD2 LEU H 115      11.262  11.108  35.084  1.00 44.26           C  
ATOM    843  C   LEU H 115      13.560   7.472  34.568  1.00 37.48           C  
ATOM    844  O   LEU H 115      14.587   7.055  35.102  1.00 38.50           O  
ATOM    845  N   GLU H 116      13.065   6.928  33.441  1.00 37.66           N  
ATOM    846  CA  GLU H 116      13.715   5.807  32.826  0.90 36.62           C  
ATOM    847  CB  GLU H 116      12.827   4.558  32.888  0.90 40.16           C  
ATOM    848  CG  GLU H 116      12.484   4.152  34.320  0.75 35.49           C  
ATOM    849  CD  GLU H 116      11.174   3.380  34.276  0.75 43.52           C  
ATOM    850  OE1 GLU H 116      10.106   4.047  34.199  0.50 29.87           O  
ATOM    851  OE2 GLU H 116      11.220   2.123  34.312  0.75 48.26           O1-
ATOM    852  C   GLU H 116      13.880   6.135  31.377  1.00 36.66           C  
ATOM    853  O   GLU H 116      12.910   6.499  30.714  1.00 35.93           O  
ATOM    854  N   GLU H 117      15.110   5.998  30.837  1.00 35.76           N  
ATOM    855  CA  GLU H 117      15.298   6.309  29.445  1.00 35.44           C  
ATOM    856  CB  GLU H 117      16.560   7.127  29.115  1.00 33.26           C  
ATOM    857  CG  GLU H 117      16.594   8.536  29.703  1.00 31.71           C  
ATOM    858  CD  GLU H 117      17.389   8.479  30.998  1.00 33.40           C  
ATOM    859  OE1 GLU H 117      17.413   7.395  31.637  1.00 35.28           O  
ATOM    860  OE2 GLU H 117      17.994   9.520  31.363  1.00 39.03           O1-
ATOM    861  C   GLU H 117      15.451   5.034  28.680  1.00 36.50           C  
ATOM    862  O   GLU H 117      15.934   4.033  29.208  1.00 39.27           O  
ATOM    863  N   SER H 118      15.018   5.055  27.401  1.00 38.01           N  
ATOM    864  CA  SER H 118      15.130   3.921  26.525  1.00 36.75           C  
ATOM    865  CB  SER H 118      13.830   3.116  26.359  1.00 41.43           C  
ATOM    866  OG  SER H 118      13.408   2.579  27.600  1.00 54.76           O  
ATOM    867  C   SER H 118      15.413   4.447  25.151  1.00 36.99           C  
ATOM    868  O   SER H 118      15.355   5.652  24.915  1.00 37.85           O  
ATOM    869  N   GLY H 119      15.733   3.535  24.207  1.00 38.74           N  
ATOM    870  CA  GLY H 119      15.901   3.920  22.832  1.00 36.23           C  
ATOM    871  C   GLY H 119      17.344   4.001  22.428  1.00 36.41           C  
ATOM    872  O   GLY H 119      17.627   4.130  21.236  1.00 38.13           O  
ATOM    873  N   GLY H 120      18.293   3.928  23.385  1.00 36.55           N  
ATOM    874  CA  GLY H 120      19.690   4.019  23.047  1.00 34.77           C  
ATOM    875  C   GLY H 120      20.056   2.790  22.297  1.00 34.68           C  
ATOM    876  O   GLY H 120      19.799   1.676  22.748  1.00 37.92           O  
ATOM    877  N   ASP H 121      20.705   2.970  21.133  1.00 33.80           N  
ATOM    878  CA  ASP H 121      21.100   1.842  20.348  1.00 34.52           C  
ATOM    879  CB  ASP H 121      19.930   1.264  19.536  1.00 77.60           C  
ATOM    880  CG  ASP H 121      19.398   2.350  18.616  1.00 80.54           C  
ATOM    881  OD1 ASP H 121      19.833   3.527  18.730  1.00  0.00           O  
ATOM    882  OD2 ASP H 121      18.536   1.997  17.769  1.00  0.00           O1-
ATOM    883  C   ASP H 121      22.166   2.247  19.379  1.00 36.09           C  
ATOM    884  O   ASP H 121      22.572   3.406  19.305  1.00 37.60           O  
ATOM    885  N   LEU H 122      22.675   1.254  18.628  1.00 35.57           N  
ATOM    886  CA  LEU H 122      23.661   1.509  17.623  1.00 37.15           C  
ATOM    887  CB  LEU H 122      24.474   0.249  17.262  1.00 36.75           C  
ATOM    888  CG  LEU H 122      25.549   0.474  16.183  1.00 37.92           C  
ATOM    889  CD1 LEU H 122      26.604   1.484  16.657  1.00 37.30           C  
ATOM    890  CD2 LEU H 122      26.171  -0.858  15.728  1.00 37.71           C  
ATOM    891  C   LEU H 122      22.948   1.971  16.385  1.00 38.73           C  
ATOM    892  O   LEU H 122      21.966   1.362  15.961  1.00 40.56           O  
ATOM    893  N   VAL H 123      23.421   3.078  15.774  1.00 39.50           N  
ATOM    894  CA  VAL H 123      22.801   3.569  14.574  1.00 40.59           C  
ATOM    895  CB  VAL H 123      21.864   4.723  14.795  1.00 39.62           C  
ATOM    896  CG1 VAL H 123      20.655   4.221  15.600  1.00 41.49           C  
ATOM    897  CG2 VAL H 123      22.627   5.860  15.494  1.00 37.77           C  
ATOM    898  C   VAL H 123      23.868   3.998  13.615  1.00 42.12           C  
ATOM    899  O   VAL H 123      24.988   4.327  14.003  1.00 41.73           O  
ATOM    900  N   GLN H 124      23.525   3.976  12.312  1.00 44.87           N  
ATOM    901  CA  GLN H 124      24.409   4.350  11.244  1.00 47.57           C  
ATOM    902  CB  GLN H 124      23.895   3.905   9.864  1.00 48.21           C  
ATOM    903  CG  GLN H 124      23.825   2.391   9.665  1.00 46.37           C  
ATOM    904  CD  GLN H 124      25.186   1.923   9.176  1.00 53.96           C  
ATOM    905  OE1 GLN H 124      26.223   2.342   9.687  1.00 34.65           O  
ATOM    906  NE2 GLN H 124      25.186   1.037   8.144  1.00 38.42           N  
ATOM    907  C   GLN H 124      24.442   5.841  11.203  1.00 46.68           C  
ATOM    908  O   GLN H 124      23.511   6.509  11.649  1.00 43.83           O  
ATOM    909  N   PRO H 125      25.504   6.385  10.683  1.00 46.94           N  
ATOM    910  CA  PRO H 125      25.585   7.813  10.582  1.00 47.94           C  
ATOM    911  CD  PRO H 125      26.813   5.767  10.817  1.00 50.12           C  
ATOM    912  CB  PRO H 125      27.038   8.115  10.226  1.00 50.97           C  
ATOM    913  CG  PRO H 125      27.816   6.933  10.835  1.00 51.15           C  
ATOM    914  C   PRO H 125      24.590   8.301   9.578  1.00 49.02           C  
ATOM    915  O   PRO H 125      24.387   7.630   8.567  1.00 50.72           O  
ATOM    916  N   GLY H 126      23.955   9.460   9.841  1.00 49.05           N  
ATOM    917  CA  GLY H 126      23.008  10.018   8.919  1.00 47.35           C  
ATOM    918  C   GLY H 126      21.643   9.513   9.261  1.00 48.54           C  
ATOM    919  O   GLY H 126      20.641  10.016   8.754  1.00 50.46           O  
ATOM    920  N   ALA H 127      21.571   8.499  10.141  1.00 47.43           N  
ATOM    921  CA  ALA H 127      20.318   7.925  10.535  1.00 45.79           C  
ATOM    922  CB  ALA H 127      20.447   6.506  11.115  1.00 45.22           C  
ATOM    923  C   ALA H 127      19.727   8.801  11.590  1.00 44.90           C  
ATOM    924  O   ALA H 127      20.352   9.761  12.039  1.00 44.52           O  
ATOM    925  N   SER H 128      18.463   8.518  11.960  1.00 43.37           N  
ATOM    926  CA  SER H 128      17.819   9.264  12.999  1.00 42.39           C  
ATOM    927  CB  SER H 128      16.619  10.104  12.521  1.00 38.28           C  
ATOM    928  OG  SER H 128      17.055  11.138  11.652  1.00 32.16           O  
ATOM    929  C   SER H 128      17.308   8.284  14.007  1.00 41.95           C  
ATOM    930  O   SER H 128      16.995   7.141  13.674  1.00 42.12           O  
ATOM    931  N   LEU H 129      17.243   8.707  15.288  1.00 41.41           N  
ATOM    932  CA  LEU H 129      16.779   7.832  16.326  1.00 41.13           C  
ATOM    933  CB  LEU H 129      17.927   7.227  17.149  1.00 38.16           C  
ATOM    934  CG  LEU H 129      17.483   6.127  18.125  1.00 42.54           C  
ATOM    935  CD1 LEU H 129      17.099   4.841  17.376  1.00 43.92           C  
ATOM    936  CD2 LEU H 129      18.532   5.891  19.217  1.00 42.96           C  
ATOM    937  C   LEU H 129      15.938   8.640  17.269  1.00 40.07           C  
ATOM    938  O   LEU H 129      16.053   9.862  17.328  1.00 42.49           O  
ATOM    939  N   THR H 130      15.051   7.958  18.025  1.00 37.74           N  
ATOM    940  CA  THR H 130      14.179   8.613  18.961  1.00 37.65           C  
ATOM    941  CB  THR H 130      12.737   8.423  18.588  1.00 40.16           C  
ATOM    942  OG1 THR H 130      12.473   8.999  17.317  1.00 50.17           O  
ATOM    943  CG2 THR H 130      11.842   9.050  19.658  1.00 49.95           C  
ATOM    944  C   THR H 130      14.371   7.992  20.315  1.00 38.35           C  
ATOM    945  O   THR H 130      14.235   6.781  20.474  1.00 39.30           O  
ATOM    946  N   LEU H 131      14.672   8.820  21.337  1.00 38.03           N  
ATOM    947  CA  LEU H 131      14.880   8.339  22.677  1.00 36.50           C  
ATOM    948  CB  LEU H 131      16.084   9.011  23.351  1.00 38.34           C  
ATOM    949  CG  LEU H 131      17.407   8.795  22.590  1.00 38.74           C  
ATOM    950  CD1 LEU H 131      18.576   9.488  23.306  1.00 38.09           C  
ATOM    951  CD2 LEU H 131      17.683   7.302  22.338  1.00 37.33           C  
ATOM    952  C   LEU H 131      13.658   8.689  23.476  1.00 37.70           C  
ATOM    953  O   LEU H 131      13.008   9.700  23.214  1.00 40.14           O  
ATOM    954  N   THR H 132      13.308   7.848  24.475  1.00 38.32           N  
ATOM    955  CA  THR H 132      12.119   8.084  25.252  1.00 38.89           C  
ATOM    956  CB  THR H 132      11.132   6.958  25.162  1.00 45.68           C  
ATOM    957  OG1 THR H 132      11.665   5.803  25.793  1.00115.46           O  
ATOM    958  CG2 THR H 132      10.853   6.653  23.682  1.00116.26           C  
ATOM    959  C   THR H 132      12.491   8.161  26.704  1.00 39.97           C  
ATOM    960  O   THR H 132      13.443   7.527  27.150  1.00 39.10           O  
ATOM    961  N   CYS H 133      11.736   8.960  27.483  1.00 41.07           N  
ATOM    962  CA  CYS H 133      11.965   9.078  28.896  0.90 41.74           C  
ATOM    963  CB  CYS H 133      12.522  10.467  29.268  0.90 44.23           C  
ATOM    964  SG  CYS H 133      12.573  10.812  31.051  0.90 49.37           S  
ATOM    965  C   CYS H 133      10.638   8.902  29.567  1.00 41.74           C  
ATOM    966  O   CYS H 133       9.723   9.692  29.348  1.00 41.98           O  
ATOM    967  N   LYS H 134      10.497   7.856  30.411  1.00 40.60           N  
ATOM    968  CA  LYS H 134       9.235   7.615  31.056  1.00 42.34           C  
ATOM    969  CB  LYS H 134       8.868   6.127  31.233  1.00 52.98           C  
ATOM    970  CG  LYS H 134       8.546   5.356  29.950  1.00 68.95           C  
ATOM    971  CD  LYS H 134       9.766   4.898  29.151  1.00 74.31           C  
ATOM    972  CE  LYS H 134       9.404   3.986  27.977  1.00 75.74           C  
ATOM    973  NZ  LYS H 134      10.629   3.586  27.256  1.00 79.96           N1+
ATOM    974  C   LYS H 134       9.287   8.182  32.437  1.00 43.57           C  
ATOM    975  O   LYS H 134      10.188   7.875  33.216  1.00 43.32           O  
ATOM    976  N   ALA H 135       8.287   9.020  32.778  1.00 43.13           N  
ATOM    977  CA  ALA H 135       8.249   9.614  34.080  1.00 41.48           C  
ATOM    978  CB  ALA H 135       7.788  11.082  34.084  1.00 44.26           C  
ATOM    979  C   ALA H 135       7.268   8.842  34.886  1.00 42.87           C  
ATOM    980  O   ALA H 135       6.238   8.403  34.380  1.00 43.27           O  
ATOM    981  N   SER H 136       7.591   8.614  36.170  1.00 43.75           N  
ATOM    982  CA  SER H 136       6.651   7.898  36.973  0.90 43.99           C  
ATOM    983  CB  SER H 136       6.787   6.370  36.860  0.90 40.72           C  
ATOM    984  OG  SER H 136       8.052   5.950  37.350  0.90 43.87           O  
ATOM    985  C   SER H 136       6.862   8.266  38.404  1.00 44.33           C  
ATOM    986  O   SER H 136       7.973   8.578  38.831  1.00 43.91           O  
ATOM    987  N   GLY H 137       5.683   8.361  39.048  1.00 31.08           N  
ATOM    988  CA  GLY H 137       5.495   8.853  40.363  1.00 32.65           C  
ATOM    989  C   GLY H 137       5.096  10.289  40.218  1.00 33.16           C  
ATOM    990  O   GLY H 137       4.770  10.944  41.209  1.00 33.42           O  
ATOM    991  N   PHE H 138       5.099  10.827  38.974  1.00 31.35           N  
ATOM    992  CA  PHE H 138       4.786  12.225  38.864  1.00 30.73           C  
ATOM    993  CB  PHE H 138       6.066  13.064  39.025  1.00 31.02           C  
ATOM    994  CG  PHE H 138       5.700  14.428  39.479  1.00 33.39           C  
ATOM    995  CD1 PHE H 138       5.490  14.668  40.814  1.00 34.02           C  
ATOM    996  CD2 PHE H 138       5.573  15.465  38.590  1.00 32.21           C  
ATOM    997  CE1 PHE H 138       5.151  15.922  41.261  1.00 33.80           C  
ATOM    998  CE2 PHE H 138       5.234  16.720  39.033  1.00 32.61           C  
ATOM    999  CZ  PHE H 138       5.023  16.957  40.368  1.00 34.17           C  
ATOM   1000  C   PHE H 138       4.215  12.479  37.494  1.00 31.42           C  
ATOM   1001  O   PHE H 138       4.414  11.693  36.570  1.00 32.69           O  
ATOM   1002  N   SER H 139       3.487  13.603  37.313  1.00 32.26           N  
ATOM   1003  CA  SER H 139       2.903  13.866  36.028  1.00 32.85           C  
ATOM   1004  CB  SER H 139       1.428  14.305  36.088  1.00 35.24           C  
ATOM   1005  OG  SER H 139       1.313  15.556  36.749  1.00 37.51           O  
ATOM   1006  C   SER H 139       3.676  14.962  35.367  1.00 32.15           C  
ATOM   1007  O   SER H 139       3.955  16.000  35.961  1.00 32.31           O  
ATOM   1008  N   PHE H 140       4.000  14.742  34.082  1.00 30.16           N  
ATOM   1009  CA  PHE H 140       4.739  15.616  33.209  1.00 29.75           C  
ATOM   1010  CB  PHE H 140       4.954  14.964  31.828  1.00 31.48           C  
ATOM   1011  CG  PHE H 140       5.454  15.982  30.865  1.00  0.00           C  
ATOM   1012  CD1 PHE H 140       6.797  16.246  30.733  1.00  0.00           C  
ATOM   1013  CD2 PHE H 140       4.556  16.679  30.090  1.00 33.72           C  
ATOM   1014  CE1 PHE H 140       7.236  17.190  29.835  1.00  0.00           C  
ATOM   1015  CE2 PHE H 140       4.990  17.623  29.190  1.00  0.00           C  
ATOM   1016  CZ  PHE H 140       6.333  17.882  29.061  1.00  0.00           C  
ATOM   1017  C   PHE H 140       3.972  16.890  33.032  1.00 30.31           C  
ATOM   1018  O   PHE H 140       4.556  17.949  32.801  1.00 31.67           O  
ATOM   1019  N   GLY H 141       2.632  16.788  33.069  1.00 29.45           N  
ATOM   1020  CA  GLY H 141       1.726  17.885  32.901  1.00 31.33           C  
ATOM   1021  C   GLY H 141       1.879  18.830  34.034  1.00 31.77           C  
ATOM   1022  O   GLY H 141       1.734  20.036  33.840  1.00 32.54           O  
ATOM   1023  N   ASN H 142       2.134  18.314  35.257  1.00 29.98           N  
ATOM   1024  CA  ASN H 142       2.324  19.240  36.331  1.00 30.39           C  
ATOM   1025  CB  ASN H 142       2.565  18.620  37.720  1.00 31.71           C  
ATOM   1026  CG  ASN H 142       1.192  18.362  38.330  1.00 34.73           C  
ATOM   1027  OD1 ASN H 142       0.194  18.945  37.909  1.00 37.47           O  
ATOM   1028  ND2 ASN H 142       1.144  17.488  39.369  1.00 36.79           N  
ATOM   1029  C   ASN H 142       3.476  20.098  35.956  1.00 31.09           C  
ATOM   1030  O   ASN H 142       4.280  19.751  35.094  1.00 31.71           O  
ATOM   1031  N   ASN H 143       3.558  21.272  36.594  1.00 29.69           N  
ATOM   1032  CA  ASN H 143       4.500  22.268  36.203  1.00 27.52           C  
ATOM   1033  CB  ASN H 143       4.157  23.649  36.775  1.00 29.81           C  
ATOM   1034  CG  ASN H 143       5.227  24.621  36.308  1.00 33.75           C  
ATOM   1035  OD1 ASN H 143       5.975  25.164  37.120  1.00 32.81           O  
ATOM   1036  ND2 ASN H 143       5.320  24.833  34.969  1.00 36.64           N  
ATOM   1037  C   ASN H 143       5.878  21.933  36.626  1.00 28.41           C  
ATOM   1038  O   ASN H 143       6.351  22.287  37.704  1.00 30.60           O  
ATOM   1039  N   TYR H 144       6.577  21.255  35.723  1.00 26.66           N  
ATOM   1040  CA  TYR H 144       7.939  20.934  35.918  1.00 27.26           C  
ATOM   1041  CB  TYR H 144       8.240  19.502  36.448  1.00 26.15           C  
ATOM   1042  CG  TYR H 144       8.092  19.350  37.940  1.00 27.37           C  
ATOM   1043  CD1 TYR H 144       8.376  20.397  38.779  1.00 28.26           C  
ATOM   1044  CD2 TYR H 144       7.802  18.140  38.525  1.00 28.22           C  
ATOM   1045  CE1 TYR H 144       8.309  20.298  40.147  1.00 30.96           C  
ATOM   1046  CE2 TYR H 144       7.733  18.020  39.898  1.00 30.46           C  
ATOM   1047  CZ  TYR H 144       7.974  19.098  40.715  1.00 33.02           C  
ATOM   1048  OH  TYR H 144       7.902  18.974  42.119  1.00 33.33           O  
ATOM   1049  C   TYR H 144       8.546  21.035  34.577  1.00 26.38           C  
ATOM   1050  O   TYR H 144       7.907  21.356  33.573  1.00 24.40           O  
ATOM   1051  N   ASP H 145       9.846  20.785  34.536  1.00 36.78           N  
ATOM   1052  CA  ASP H 145      10.522  20.936  33.285  1.00 36.66           C  
ATOM   1053  CB  ASP H 145      11.669  21.958  33.326  1.00 34.26           C  
ATOM   1054  CG  ASP H 145      11.090  23.346  33.524  1.00 45.30           C  
ATOM   1055  OD1 ASP H 145      10.363  23.824  32.614  1.00  0.00           O  
ATOM   1056  OD2 ASP H 145      11.367  23.944  34.598  1.00  0.00           O1-
ATOM   1057  C   ASP H 145      11.183  19.631  33.028  1.00 35.49           C  
ATOM   1058  O   ASP H 145      11.526  18.914  33.966  1.00 35.56           O  
ATOM   1059  N   MET H 146      11.375  19.287  31.743  1.00 34.36           N  
ATOM   1060  CA  MET H 146      12.067  18.076  31.423  1.00 34.11           C  
ATOM   1061  CB  MET H 146      11.267  17.120  30.528  1.00 36.08           C  
ATOM   1062  CG  MET H 146       9.959  16.647  31.164  1.00 38.23           C  
ATOM   1063  SD  MET H 146      10.157  15.757  32.737  1.00 25.49           S  
ATOM   1064  CE  MET H 146      10.949  14.294  32.013  1.00 26.79           C  
ATOM   1065  C   MET H 146      13.262  18.490  30.630  1.00 34.94           C  
ATOM   1066  O   MET H 146      13.149  19.298  29.711  1.00 34.44           O  
ATOM   1067  N   CYS H 147      14.446  17.939  30.958  1.00 33.14           N  
ATOM   1068  CA  CYS H 147      15.630  18.376  30.273  1.00 31.94           C  
ATOM   1069  CB  CYS H 147      16.624  19.099  31.197  1.00 31.36           C  
ATOM   1070  SG  CYS H 147      15.920  20.560  32.013  1.00  0.00           S  
ATOM   1071  C   CYS H 147      16.380  17.188  29.764  1.00 32.19           C  
ATOM   1072  O   CYS H 147      16.326  16.112  30.352  1.00 31.79           O  
ATOM   1073  N   TRP H 148      17.113  17.365  28.643  1.00 31.56           N  
ATOM   1074  CA  TRP H 148      17.939  16.310  28.133  1.00 31.16           C  
ATOM   1075  CB  TRP H 148      17.616  15.899  26.684  1.00 33.38           C  
ATOM   1076  CG  TRP H 148      16.342  15.096  26.533  1.00 34.33           C  
ATOM   1077  CD2 TRP H 148      16.284  13.664  26.647  1.00 34.92           C  
ATOM   1078  CD1 TRP H 148      15.070  15.514  26.271  1.00 34.45           C  
ATOM   1079  NE1 TRP H 148      14.223  14.431  26.212  1.00 35.55           N  
ATOM   1080  CE2 TRP H 148      14.957  13.287  26.444  1.00 36.03           C  
ATOM   1081  CE3 TRP H 148      17.255  12.741  26.908  1.00 34.19           C  
ATOM   1082  CZ2 TRP H 148      14.580  11.976  26.497  1.00 35.81           C  
ATOM   1083  CZ3 TRP H 148      16.874  11.417  26.953  1.00 34.72           C  
ATOM   1084  CH2 TRP H 148      15.562  11.044  26.751  1.00 35.98           C  
ATOM   1085  C   TRP H 148      19.365  16.774  28.186  1.00 33.09           C  
ATOM   1086  O   TRP H 148      19.680  17.908  27.828  1.00 33.12           O  
ATOM   1087  N   VAL H 149      20.269  15.893  28.667  1.00 33.35           N  
ATOM   1088  CA  VAL H 149      21.659  16.231  28.773  1.00 32.60           C  
ATOM   1089  CB  VAL H 149      22.106  16.470  30.187  1.00 38.61           C  
ATOM   1090  CG1 VAL H 149      23.622  16.725  30.200  1.00 38.92           C  
ATOM   1091  CG2 VAL H 149      21.271  17.624  30.766  1.00 36.79           C  
ATOM   1092  C   VAL H 149      22.433  15.070  28.238  1.00 31.77           C  
ATOM   1093  O   VAL H 149      22.022  13.919  28.377  1.00 32.59           O  
ATOM   1094  N   ARG H 150      23.583  15.333  27.589  1.00 32.11           N  
ATOM   1095  CA  ARG H 150      24.309  14.202  27.094  1.00 32.22           C  
ATOM   1096  CB  ARG H 150      24.418  14.095  25.560  1.00 32.53           C  
ATOM   1097  CG  ARG H 150      25.215  15.195  24.857  1.00 32.77           C  
ATOM   1098  CD  ARG H 150      25.232  14.995  23.338  1.00 33.18           C  
ATOM   1099  NE  ARG H 150      26.190  15.960  22.731  1.00 45.23           N  
ATOM   1100  CZ  ARG H 150      26.287  16.037  21.371  1.00 44.83           C  
ATOM   1101  NH1 ARG H 150      25.436  15.316  20.583  1.00 43.00           N1+
ATOM   1102  NH2 ARG H 150      27.235  16.834  20.795  1.00 48.02           N  
ATOM   1103  C   ARG H 150      25.697  14.251  27.632  1.00 33.84           C  
ATOM   1104  O   ARG H 150      26.165  15.285  28.108  1.00 33.91           O  
ATOM   1105  N   GLN H 151      26.370  13.085  27.619  1.00 36.23           N  
ATOM   1106  CA  GLN H 151      27.727  13.024  28.066  1.00 36.87           C  
ATOM   1107  CB  GLN H 151      27.837  12.556  29.527  1.00 28.01           C  
ATOM   1108  CG  GLN H 151      29.226  12.717  30.143  1.00 28.18           C  
ATOM   1109  CD  GLN H 151      29.073  12.467  31.636  1.00 28.71           C  
ATOM   1110  OE1 GLN H 151      28.263  11.644  32.059  1.00 32.45           O  
ATOM   1111  NE2 GLN H 151      29.857  13.208  32.463  1.00 29.72           N  
ATOM   1112  C   GLN H 151      28.438  12.041  27.186  1.00 39.39           C  
ATOM   1113  O   GLN H 151      28.167  10.842  27.229  1.00 39.02           O  
ATOM   1114  N   ALA H 152      29.390  12.534  26.372  1.00 42.07           N  
ATOM   1115  CA  ALA H 152      30.151  11.712  25.473  1.00 44.11           C  
ATOM   1116  CB  ALA H 152      30.998  12.521  24.477  1.00 33.15           C  
ATOM   1117  C   ALA H 152      31.077  10.890  26.308  1.00 47.05           C  
ATOM   1118  O   ALA H 152      31.228  11.128  27.505  1.00 48.03           O  
ATOM   1119  N   PRO H 153      31.687   9.900  25.719  1.00 50.60           N  
ATOM   1120  CA  PRO H 153      32.546   9.026  26.460  1.00 52.01           C  
ATOM   1121  CD  PRO H 153      31.234   9.319  24.466  1.00 59.44           C  
ATOM   1122  CB  PRO H 153      32.980   7.947  25.471  1.00 61.27           C  
ATOM   1123  CG  PRO H 153      31.822   7.898  24.453  1.00 62.42           C  
ATOM   1124  C   PRO H 153      33.686   9.762  27.088  1.00 53.60           C  
ATOM   1125  O   PRO H 153      34.458  10.397  26.370  1.00 54.98           O  
ATOM   1126  N   GLY H 154      33.825   9.665  28.424  1.00 54.72           N  
ATOM   1127  CA  GLY H 154      34.930  10.269  29.109  1.00 55.55           C  
ATOM   1128  C   GLY H 154      34.866  11.761  28.994  1.00 57.92           C  
ATOM   1129  O   GLY H 154      35.905  12.420  28.976  1.00 57.96           O  
ATOM   1130  N   LYS H 155      33.655  12.347  28.917  1.00 57.88           N  
ATOM   1131  CA  LYS H 155      33.586  13.776  28.779  1.00 57.49           C  
ATOM   1132  CB  LYS H 155      33.173  14.229  27.372  1.00 50.73           C  
ATOM   1133  CG  LYS H 155      34.274  13.902  26.363  1.00 53.59           C  
ATOM   1134  CD  LYS H 155      33.847  13.942  24.900  0.80 58.48           C  
ATOM   1135  CE  LYS H 155      34.997  13.603  23.949  0.75 55.34           C  
ATOM   1136  NZ  LYS H 155      36.101  14.577  24.120  0.75 58.65           N1+
ATOM   1137  C   LYS H 155      32.618  14.322  29.781  1.00 55.52           C  
ATOM   1138  O   LYS H 155      32.066  13.584  30.596  1.00 54.67           O  
ATOM   1139  N   GLY H 156      32.422  15.658  29.756  1.00 51.17           N  
ATOM   1140  CA  GLY H 156      31.583  16.322  30.715  1.00 47.72           C  
ATOM   1141  C   GLY H 156      30.158  16.319  30.258  1.00 45.59           C  
ATOM   1142  O   GLY H 156      29.818  15.777  29.207  1.00 45.03           O  
ATOM   1143  N   LEU H 157      29.286  16.938  31.084  1.00 43.24           N  
ATOM   1144  CA  LEU H 157      27.877  17.031  30.829  1.00 39.15           C  
ATOM   1145  CB  LEU H 157      27.048  17.250  32.106  1.00 29.67           C  
ATOM   1146  CG  LEU H 157      27.095  16.064  33.084  1.00 29.62           C  
ATOM   1147  CD1 LEU H 157      26.248  16.345  34.335  1.00 31.14           C  
ATOM   1148  CD2 LEU H 157      26.703  14.757  32.382  1.00 29.75           C  
ATOM   1149  C   LEU H 157      27.616  18.188  29.917  1.00 38.31           C  
ATOM   1150  O   LEU H 157      28.276  19.224  30.001  1.00 37.94           O  
ATOM   1151  N   GLU H 158      26.632  18.025  29.010  1.00 36.78           N  
ATOM   1152  CA  GLU H 158      26.297  19.077  28.094  1.00 37.08           C  
ATOM   1153  CB  GLU H 158      26.896  18.833  26.698  1.00 57.09           C  
ATOM   1154  CG  GLU H 158      26.931  20.076  25.812  1.00 62.89           C  
ATOM   1155  CD  GLU H 158      27.832  19.766  24.625  1.00 68.21           C  
ATOM   1156  OE1 GLU H 158      27.659  18.681  24.009  1.00 71.79           O  
ATOM   1157  OE2 GLU H 158      28.716  20.611  24.323  1.00 83.01           O1-
ATOM   1158  C   GLU H 158      24.798  19.127  27.982  1.00 35.37           C  
ATOM   1159  O   GLU H 158      24.152  18.107  27.742  1.00 35.44           O  
ATOM   1160  N   TRP H 159      24.209  20.332  28.162  1.00 33.59           N  
ATOM   1161  CA  TRP H 159      22.777  20.508  28.113  1.00 33.24           C  
ATOM   1162  CB  TRP H 159      22.350  21.817  28.812  1.00 32.48           C  
ATOM   1163  CG  TRP H 159      20.873  22.141  28.831  1.00 33.21           C  
ATOM   1164  CD2 TRP H 159      20.261  23.130  27.987  1.00 34.13           C  
ATOM   1165  CD1 TRP H 159      19.883  21.650  29.630  1.00 33.96           C  
ATOM   1166  NE1 TRP H 159      18.690  22.269  29.335  1.00 33.09           N  
ATOM   1167  CE2 TRP H 159      18.910  23.184  28.327  1.00 34.39           C  
ATOM   1168  CE3 TRP H 159      20.785  23.934  27.015  1.00 35.67           C  
ATOM   1169  CZ2 TRP H 159      18.058  24.048  27.696  1.00 35.33           C  
ATOM   1170  CZ3 TRP H 159      19.923  24.798  26.376  1.00 35.93           C  
ATOM   1171  CH2 TRP H 159      18.586  24.853  26.711  1.00 36.90           C  
ATOM   1172  C   TRP H 159      22.329  20.556  26.671  1.00 33.01           C  
ATOM   1173  O   TRP H 159      22.920  21.261  25.856  1.00 33.70           O  
ATOM   1174  N   ILE H 160      21.366  19.683  26.292  1.00 31.18           N  
ATOM   1175  CA  ILE H 160      20.775  19.640  24.973  1.00 32.04           C  
ATOM   1176  CB  ILE H 160      20.241  18.269  24.669  1.00 31.48           C  
ATOM   1177  CG1 ILE H 160      21.377  17.241  24.774  1.00 32.95           C  
ATOM   1178  CG2 ILE H 160      19.560  18.292  23.290  1.00 32.22           C  
ATOM   1179  CD1 ILE H 160      20.887  15.797  24.852  1.00 15.75           C  
ATOM   1180  C   ILE H 160      19.628  20.592  24.793  1.00 32.77           C  
ATOM   1181  O   ILE H 160      19.617  21.435  23.893  1.00 32.15           O  
ATOM   1182  N   GLY H 161      18.627  20.478  25.692  1.00 31.84           N  
ATOM   1183  CA  GLY H 161      17.422  21.241  25.532  1.00 32.27           C  
ATOM   1184  C   GLY H 161      16.477  20.888  26.637  1.00 34.34           C  
ATOM   1185  O   GLY H 161      16.722  19.971  27.419  1.00 34.87           O  
ATOM   1186  N   CYS H 162      15.351  21.624  26.718  1.00 34.66           N  
ATOM   1187  CA  CYS H 162      14.400  21.405  27.766  1.00 33.44           C  
ATOM   1188  CB  CYS H 162      14.586  22.393  28.927  1.00 27.08           C  
ATOM   1189  SG  CYS H 162      13.405  22.127  30.274  1.00  0.00           S  
ATOM   1190  C   CYS H 162      13.035  21.621  27.190  1.00 34.24           C  
ATOM   1191  O   CYS H 162      12.880  22.320  26.190  1.00 34.72           O  
ATOM   1192  N   ILE H 163      12.001  20.981  27.776  1.00 33.71           N  
ATOM   1193  CA  ILE H 163      10.674  21.235  27.293  1.00 34.34           C  
ATOM   1194  CB  ILE H 163      10.105  20.161  26.410  1.00 36.58           C  
ATOM   1195  CG1 ILE H 163       9.983  18.820  27.149  1.00 36.69           C  
ATOM   1196  CG2 ILE H 163      10.965  20.110  25.139  1.00 37.40           C  
ATOM   1197  CD1 ILE H 163       9.149  17.785  26.394  1.00 44.31           C  
ATOM   1198  C   ILE H 163       9.770  21.420  28.459  1.00 36.11           C  
ATOM   1199  O   ILE H 163       9.864  20.719  29.465  1.00 36.46           O  
ATOM   1200  N   GLU H 164       8.871  22.414  28.355  1.00 38.64           N  
ATOM   1201  CA  GLU H 164       7.919  22.609  29.397  1.00 38.83           C  
ATOM   1202  CB  GLU H 164       7.292  24.009  29.373  1.00 36.70           C  
ATOM   1203  CG  GLU H 164       8.318  25.111  29.635  1.00 42.46           C  
ATOM   1204  CD  GLU H 164       7.672  26.443  29.286  1.00  0.00           C  
ATOM   1205  OE1 GLU H 164       6.458  26.441  28.951  1.00  0.00           O  
ATOM   1206  OE2 GLU H 164       8.386  27.479  29.342  1.00  0.00           O1-
ATOM   1207  C   GLU H 164       6.855  21.619  29.081  1.00 40.36           C  
ATOM   1208  O   GLU H 164       6.211  21.699  28.037  1.00 41.13           O  
ATOM   1209  N   THR H 165       6.109  21.818  30.235  1.00 39.66           N  
ATOM   1210  CA  THR H 165       4.651  21.678  30.307  1.00 41.25           C  
ATOM   1211  CB  THR H 165       4.197  20.601  31.247  1.00 57.00           C  
ATOM   1212  OG1 THR H 165       2.791  20.414  31.152  1.00  0.00           O  
ATOM   1213  CG2 THR H 165       4.597  21.005  32.676  1.00  0.00           C  
ATOM   1214  C   THR H 165       4.132  23.003  30.832  1.00 42.31           C  
ATOM   1215  O   THR H 165       4.742  23.578  31.735  1.00 45.02           O  
ATOM   1216  N   GLY H 166       3.009  23.542  30.284  1.00 42.10           N  
ATOM   1217  CA  GLY H 166       2.507  24.821  30.751  1.00 46.87           C  
ATOM   1218  C   GLY H 166       1.297  25.227  29.954  1.00 46.25           C  
ATOM   1219  O   GLY H 166       0.542  24.390  29.460  1.00 44.45           O  
ATOM   1220  N   SER H 167       1.066  26.554  29.826  1.00 42.06           N  
ATOM   1221  CA  SER H 167      -0.074  27.034  29.096  1.00 44.23           C  
ATOM   1222  CB  SER H 167      -0.140  28.565  29.035  1.00 56.41           C  
ATOM   1223  OG  SER H 167      -0.308  29.090  30.344  1.00 57.68           O  
ATOM   1224  C   SER H 167       0.072  26.530  27.698  1.00 45.47           C  
ATOM   1225  O   SER H 167      -0.875  26.033  27.090  1.00 45.73           O  
ATOM   1226  N   SER H 168       1.293  26.648  27.158  1.00 43.12           N  
ATOM   1227  CA  SER H 168       1.589  26.147  25.853  1.00 44.14           C  
ATOM   1228  CB  SER H 168       1.940  27.249  24.836  1.00 54.23           C  
ATOM   1229  OG  SER H 168       2.230  26.684  23.565  1.00  0.00           O  
ATOM   1230  C   SER H 168       2.799  25.292  26.041  1.00 42.51           C  
ATOM   1231  O   SER H 168       3.406  25.330  27.110  1.00 42.17           O  
ATOM   1232  N   ASP H 169       3.159  24.471  25.031  1.00 43.75           N  
ATOM   1233  CA  ASP H 169       4.315  23.628  25.151  1.00 41.52           C  
ATOM   1234  CB  ASP H 169       4.233  22.359  24.290  1.00 44.80           C  
ATOM   1235  CG  ASP H 169       5.250  21.368  24.832  1.00 57.17           C  
ATOM   1236  OD1 ASP H 169       6.367  21.804  25.218  1.00  0.00           O  
ATOM   1237  OD2 ASP H 169       4.915  20.154  24.870  1.00  0.00           O1-
ATOM   1238  C   ASP H 169       5.471  24.443  24.684  1.00 40.72           C  
ATOM   1239  O   ASP H 169       5.395  25.106  23.650  1.00 43.73           O  
ATOM   1240  N   SER H 170       6.588  24.435  25.435  1.00 44.91           N  
ATOM   1241  CA  SER H 170       7.599  25.340  24.991  1.00 44.68           C  
ATOM   1242  CB  SER H 170       7.737  26.570  25.909  1.00 39.20           C  
ATOM   1243  OG  SER H 170       8.751  27.440  25.432  1.00 88.46           O  
ATOM   1244  C   SER H 170       8.886  24.582  25.001  1.00 43.98           C  
ATOM   1245  O   SER H 170       9.169  23.833  25.935  1.00 42.10           O  
ATOM   1246  N   ALA H 171       9.711  24.763  23.953  1.00 42.25           N  
ATOM   1247  CA  ALA H 171      10.938  24.026  23.899  1.00 41.50           C  
ATOM   1248  CB  ALA H 171      11.039  23.094  22.680  1.00 46.80           C  
ATOM   1249  C   ALA H 171      12.066  25.001  23.815  1.00 42.01           C  
ATOM   1250  O   ALA H 171      11.931  26.098  23.275  1.00 44.20           O  
ATOM   1251  N   ALA H 172      13.214  24.626  24.407  1.00 41.65           N  
ATOM   1252  CA  ALA H 172      14.375  25.457  24.345  1.00 41.55           C  
ATOM   1253  CB  ALA H 172      14.735  26.108  25.690  1.00 43.49           C  
ATOM   1254  C   ALA H 172      15.499  24.551  23.974  1.00 40.30           C  
ATOM   1255  O   ALA H 172      15.589  23.430  24.474  1.00 42.19           O  
ATOM   1256  N   TYR H 173      16.397  25.017  23.084  1.00 41.43           N  
ATOM   1257  CA  TYR H 173      17.456  24.152  22.644  1.00 41.36           C  
ATOM   1258  CB  TYR H 173      17.428  23.761  21.151  1.00 46.69           C  
ATOM   1259  CG  TYR H 173      16.201  22.999  20.786  1.00 47.51           C  
ATOM   1260  CD1 TYR H 173      16.033  21.696  21.184  1.00 46.29           C  
ATOM   1261  CD2 TYR H 173      15.207  23.594  20.047  1.00 45.60           C  
ATOM   1262  CE1 TYR H 173      14.900  20.995  20.842  1.00 45.26           C  
ATOM   1263  CE2 TYR H 173      14.073  22.898  19.700  1.00 47.16           C  
ATOM   1264  CZ  TYR H 173      13.917  21.594  20.095  1.00 45.48           C  
ATOM   1265  OH  TYR H 173      12.753  20.878  19.740  1.00 45.76           O  
ATOM   1266  C   TYR H 173      18.752  24.873  22.768  1.00 42.21           C  
ATOM   1267  O   TYR H 173      18.811  26.101  22.732  1.00 44.45           O  
ATOM   1268  N   ALA H 174      19.841  24.098  22.924  1.00 41.71           N  
ATOM   1269  CA  ALA H 174      21.140  24.684  22.941  1.00 41.69           C  
ATOM   1270  CB  ALA H 174      22.256  23.702  23.333  1.00 36.41           C  
ATOM   1271  C   ALA H 174      21.368  25.143  21.542  1.00 43.24           C  
ATOM   1272  O   ALA H 174      20.873  24.540  20.590  1.00 43.28           O  
ATOM   1273  N   THR H 175      22.146  26.225  21.380  1.00 47.46           N  
ATOM   1274  CA  THR H 175      22.315  26.792  20.079  1.00 49.08           C  
ATOM   1275  CB  THR H 175      23.197  28.005  20.087  1.00 53.54           C  
ATOM   1276  OG1 THR H 175      22.637  29.006  20.927  1.00 27.73           O  
ATOM   1277  CG2 THR H 175      23.323  28.528  18.646  1.00 29.42           C  
ATOM   1278  C   THR H 175      22.900  25.760  19.163  1.00 49.84           C  
ATOM   1279  O   THR H 175      22.487  25.643  18.010  1.00 52.21           O  
ATOM   1280  N   TRP H 176      23.868  24.966  19.652  1.00 48.76           N  
ATOM   1281  CA  TRP H 176      24.515  23.983  18.825  1.00 48.49           C  
ATOM   1282  CB  TRP H 176      25.706  23.309  19.530  1.00 78.46           C  
ATOM   1283  CG  TRP H 176      25.379  22.705  20.872  1.00 89.47           C  
ATOM   1284  CD2 TRP H 176      25.024  21.330  21.086  1.00 99.98           C  
ATOM   1285  CD1 TRP H 176      25.381  23.298  22.100  1.00101.21           C  
ATOM   1286  NE1 TRP H 176      25.045  22.383  23.066  1.00100.80           N  
ATOM   1287  CE2 TRP H 176      24.826  21.166  22.458  1.00 99.41           C  
ATOM   1288  CE3 TRP H 176      24.883  20.289  20.213  1.00101.27           C  
ATOM   1289  CZ2 TRP H 176      24.483  19.954  22.981  1.00 99.71           C  
ATOM   1290  CZ3 TRP H 176      24.529  19.069  20.746  1.00103.39           C  
ATOM   1291  CH2 TRP H 176      24.335  18.906  22.103  1.00103.75           C  
ATOM   1292  C   TRP H 176      23.548  22.920  18.348  1.00 47.41           C  
ATOM   1293  O   TRP H 176      23.625  22.487  17.198  1.00 48.67           O  
ATOM   1294  N   ALA H 177      22.633  22.466  19.229  1.00 47.62           N  
ATOM   1295  CA  ALA H 177      21.632  21.429  19.066  1.00 49.39           C  
ATOM   1296  CB  ALA H 177      20.972  21.042  20.401  1.00 33.74           C  
ATOM   1297  C   ALA H 177      20.512  21.767  18.100  1.00 49.88           C  
ATOM   1298  O   ALA H 177      19.833  20.864  17.616  1.00 49.49           O  
ATOM   1299  N   LYS H 178      20.273  23.059  17.799  1.00 50.66           N  
ATOM   1300  CA  LYS H 178      19.065  23.585  17.195  0.90 53.49           C  
ATOM   1301  CB  LYS H 178      19.260  25.037  16.728  0.90 66.79           C  
ATOM   1302  CG  LYS H 178      19.655  26.012  17.836  0.90 71.49           C  
ATOM   1303  CD  LYS H 178      20.254  27.313  17.297  0.88 84.15           C  
ATOM   1304  CE  LYS H 178      19.231  28.426  17.069  0.88 87.26           C  
ATOM   1305  NZ  LYS H 178      19.909  29.641  16.564  0.88 91.06           N1+
ATOM   1306  C   LYS H 178      18.508  22.874  15.992  1.00 53.18           C  
ATOM   1307  O   LYS H 178      17.307  22.631  15.935  1.00 55.23           O  
ATOM   1308  N   GLY H 179      19.272  22.592  14.939  1.00 52.77           N  
ATOM   1309  CA  GLY H 179      18.589  21.940  13.856  1.00 53.91           C  
ATOM   1310  C   GLY H 179      18.307  20.509  14.173  1.00 53.03           C  
ATOM   1311  O   GLY H 179      17.240  19.975  13.871  1.00 56.42           O  
ATOM   1312  N   ARG H 180      19.300  19.867  14.801  1.00 50.84           N  
ATOM   1313  CA  ARG H 180      19.369  18.446  14.951  1.00 49.33           C  
ATOM   1314  CB  ARG H 180      20.727  18.004  15.508  1.00 47.08           C  
ATOM   1315  CG  ARG H 180      20.900  16.491  15.529  1.00 51.00           C  
ATOM   1316  CD  ARG H 180      22.291  16.072  15.988  1.00 50.58           C  
ATOM   1317  NE  ARG H 180      23.264  16.689  15.045  1.00 58.67           N  
ATOM   1318  CZ  ARG H 180      24.396  17.271  15.539  1.00 57.30           C  
ATOM   1319  NH1 ARG H 180      24.618  17.279  16.885  1.00 55.71           N1+
ATOM   1320  NH2 ARG H 180      25.298  17.843  14.692  1.00 56.88           N  
ATOM   1321  C   ARG H 180      18.311  17.807  15.805  1.00 49.30           C  
ATOM   1322  O   ARG H 180      17.801  16.748  15.447  1.00 52.04           O  
ATOM   1323  N   PHE H 181      17.933  18.408  16.944  1.00 47.72           N  
ATOM   1324  CA  PHE H 181      17.109  17.671  17.860  1.00 47.04           C  
ATOM   1325  CB  PHE H 181      17.687  17.687  19.285  1.00 40.92           C  
ATOM   1326  CG  PHE H 181      18.957  16.904  19.272  1.00 42.98           C  
ATOM   1327  CD1 PHE H 181      20.107  17.417  18.717  1.00 42.51           C  
ATOM   1328  CD2 PHE H 181      19.007  15.652  19.835  1.00 44.10           C  
ATOM   1329  CE1 PHE H 181      21.275  16.689  18.714  1.00 43.07           C  
ATOM   1330  CE2 PHE H 181      20.173  14.923  19.835  1.00 43.03           C  
ATOM   1331  CZ  PHE H 181      21.313  15.436  19.273  1.00 44.09           C  
ATOM   1332  C   PHE H 181      15.717  18.218  17.940  1.00 47.33           C  
ATOM   1333  O   PHE H 181      15.462  19.381  17.629  1.00 48.77           O  
ATOM   1334  N   THR H 182      14.771  17.335  18.339  1.00 45.86           N  
ATOM   1335  CA  THR H 182      13.391  17.682  18.519  1.00 45.62           C  
ATOM   1336  CB  THR H 182      12.505  17.061  17.476  1.00 37.30           C  
ATOM   1337  OG1 THR H 182      12.902  17.479  16.177  1.00 38.68           O  
ATOM   1338  CG2 THR H 182      11.047  17.458  17.746  1.00 36.13           C  
ATOM   1339  C   THR H 182      12.976  17.094  19.832  1.00 44.03           C  
ATOM   1340  O   THR H 182      13.271  15.933  20.112  1.00 45.97           O  
ATOM   1341  N   ILE H 183      12.271  17.875  20.679  1.00 42.00           N  
ATOM   1342  CA  ILE H 183      11.841  17.344  21.938  1.00 42.99           C  
ATOM   1343  CB  ILE H 183      12.325  18.113  23.129  1.00 42.50           C  
ATOM   1344  CG1 ILE H 183      13.861  18.218  23.120  1.00 51.68           C  
ATOM   1345  CG2 ILE H 183      11.783  17.387  24.373  1.00 52.27           C  
ATOM   1346  CD1 ILE H 183      14.411  19.244  24.111  1.00 42.06           C  
ATOM   1347  C   ILE H 183      10.347  17.418  21.948  1.00 44.25           C  
ATOM   1348  O   ILE H 183       9.768  18.428  21.549  1.00 46.46           O  
ATOM   1349  N   SER H 184       9.681  16.330  22.391  1.00 43.92           N  
ATOM   1350  CA  SER H 184       8.247  16.314  22.402  1.00 43.54           C  
ATOM   1351  CB  SER H 184       7.637  15.438  21.296  1.00 45.65           C  
ATOM   1352  OG  SER H 184       7.972  15.959  20.020  1.00 55.94           O  
ATOM   1353  C   SER H 184       7.787  15.726  23.698  1.00 43.63           C  
ATOM   1354  O   SER H 184       8.558  15.105  24.429  1.00 44.75           O  
ATOM   1355  N   LYS H 185       6.495  15.938  24.015  1.00 25.49           N  
ATOM   1356  CA  LYS H 185       5.885  15.420  25.204  1.00 25.59           C  
ATOM   1357  CB  LYS H 185       5.349  16.513  26.139  1.00 27.17           C  
ATOM   1358  CG  LYS H 185       4.330  17.412  25.435  1.00 19.25           C  
ATOM   1359  CD  LYS H 185       3.439  18.220  26.376  1.00 19.70           C  
ATOM   1360  CE  LYS H 185       2.132  17.508  26.729  1.00 23.64           C  
ATOM   1361  NZ  LYS H 185       1.236  18.430  27.461  1.00 21.51           N1+
ATOM   1362  C   LYS H 185       4.680  14.657  24.760  1.00 28.33           C  
ATOM   1363  O   LYS H 185       4.192  14.849  23.647  1.00 30.34           O  
ATOM   1364  N   THR H 186       4.166  13.752  25.615  1.00 61.08           N  
ATOM   1365  CA  THR H 186       2.999  13.025  25.217  1.00 62.78           C  
ATOM   1366  CB  THR H 186       3.256  11.586  24.871  1.00 48.60           C  
ATOM   1367  OG1 THR H 186       2.099  11.016  24.276  1.00 60.21           O  
ATOM   1368  CG2 THR H 186       3.632  10.820  26.151  1.00 57.35           C  
ATOM   1369  C   THR H 186       2.014  13.047  26.337  1.00 62.03           C  
ATOM   1370  O   THR H 186       2.336  13.436  27.460  1.00 61.19           O  
ATOM   1371  N   SER H 187       0.762  12.651  26.028  1.00 55.09           N  
ATOM   1372  CA  SER H 187      -0.287  12.578  27.002  1.00 57.64           C  
ATOM   1373  CB  SER H 187      -1.624  12.118  26.402  1.00 65.62           C  
ATOM   1374  OG  SER H 187      -1.499  10.795  25.902  1.00 94.25           O  
ATOM   1375  C   SER H 187       0.136  11.540  27.974  1.00 57.64           C  
ATOM   1376  O   SER H 187      -0.112  11.650  29.173  1.00 57.70           O  
ATOM   1377  N   SER H 188       0.804  10.494  27.458  1.00 35.94           N  
ATOM   1378  CA  SER H 188       1.308   9.486  28.329  1.00 36.30           C  
ATOM   1379  CB  SER H 188       1.933   8.288  27.590  1.00 36.39           C  
ATOM   1380  OG  SER H 188       2.414   7.333  28.524  1.00 36.10           O  
ATOM   1381  C   SER H 188       2.373  10.184  29.094  1.00 34.70           C  
ATOM   1382  O   SER H 188       2.753  11.305  28.770  1.00 35.71           O  
ATOM   1383  N   THR H 189       2.880   9.572  30.163  1.00 54.25           N  
ATOM   1384  CA  THR H 189       3.860  10.319  30.887  1.00 52.05           C  
ATOM   1385  CB  THR H 189       3.955   9.869  32.313  1.00 45.27           C  
ATOM   1386  OG1 THR H 189       2.711  10.062  32.972  1.00 68.52           O  
ATOM   1387  CG2 THR H 189       5.071  10.651  33.022  1.00 68.10           C  
ATOM   1388  C   THR H 189       5.189  10.071  30.259  1.00 50.72           C  
ATOM   1389  O   THR H 189       6.002   9.327  30.805  1.00 51.75           O  
ATOM   1390  N   THR H 190       5.466  10.710  29.102  1.00 47.22           N  
ATOM   1391  CA  THR H 190       6.732  10.450  28.487  1.00 45.97           C  
ATOM   1392  CB  THR H 190       6.654   9.356  27.463  1.00 48.23           C  
ATOM   1393  OG1 THR H 190       6.156   8.166  28.054  1.00 50.50           O  
ATOM   1394  CG2 THR H 190       8.057   9.103  26.893  1.00 49.36           C  
ATOM   1395  C   THR H 190       7.210  11.679  27.774  1.00 46.37           C  
ATOM   1396  O   THR H 190       6.418  12.507  27.327  1.00 45.46           O  
ATOM   1397  N   VAL H 191       8.546  11.824  27.667  1.00 45.02           N  
ATOM   1398  CA  VAL H 191       9.150  12.893  26.924  1.00 42.07           C  
ATOM   1399  CB  VAL H 191       9.949  13.840  27.767  1.00 43.63           C  
ATOM   1400  CG1 VAL H 191      10.617  14.881  26.854  1.00 53.91           C  
ATOM   1401  CG2 VAL H 191       9.004  14.456  28.811  1.00 54.22           C  
ATOM   1402  C   VAL H 191      10.067  12.225  25.946  1.00 41.27           C  
ATOM   1403  O   VAL H 191      10.672  11.198  26.255  1.00 41.47           O  
ATOM   1404  N   THR H 192      10.194  12.794  24.731  1.00 40.85           N  
ATOM   1405  CA  THR H 192      10.930  12.144  23.684  1.00 39.37           C  
ATOM   1406  CB  THR H 192      10.044  11.844  22.513  1.00 37.46           C  
ATOM   1407  OG1 THR H 192       8.994  10.975  22.901  1.00 90.81           O  
ATOM   1408  CG2 THR H 192      10.861  11.201  21.398  1.00 91.88           C  
ATOM   1409  C   THR H 192      12.003  13.052  23.171  1.00 40.11           C  
ATOM   1410  O   THR H 192      11.909  14.272  23.284  1.00 41.97           O  
ATOM   1411  N   LEU H 193      13.079  12.457  22.608  1.00 36.89           N  
ATOM   1412  CA  LEU H 193      14.129  13.236  22.017  1.00 37.15           C  
ATOM   1413  CB  LEU H 193      15.431  13.189  22.834  1.00 36.72           C  
ATOM   1414  CG  LEU H 193      16.571  14.046  22.253  1.00 37.23           C  
ATOM   1415  CD1 LEU H 193      16.282  15.547  22.408  1.00 44.29           C  
ATOM   1416  CD2 LEU H 193      17.933  13.635  22.830  1.00 42.47           C  
ATOM   1417  C   LEU H 193      14.433  12.626  20.680  1.00 39.49           C  
ATOM   1418  O   LEU H 193      14.868  11.478  20.598  1.00 39.10           O  
ATOM   1419  N   GLN H 194      14.229  13.390  19.590  1.00 40.42           N  
ATOM   1420  CA  GLN H 194      14.501  12.871  18.281  1.00 42.27           C  
ATOM   1421  CB  GLN H 194      13.433  13.269  17.246  1.00 43.22           C  
ATOM   1422  CG  GLN H 194      13.598  12.611  15.877  1.00 50.01           C  
ATOM   1423  CD  GLN H 194      12.466  13.114  14.994  1.00 56.88           C  
ATOM   1424  OE1 GLN H 194      12.510  12.989  13.771  1.00 61.84           O  
ATOM   1425  NE2 GLN H 194      11.424  13.710  15.633  1.00 57.24           N  
ATOM   1426  C   GLN H 194      15.810  13.445  17.849  1.00 41.62           C  
ATOM   1427  O   GLN H 194      16.053  14.644  17.972  1.00 42.03           O  
ATOM   1428  N   MET H 195      16.702  12.572  17.345  1.00 41.33           N  
ATOM   1429  CA  MET H 195      18.000  13.000  16.924  1.00 41.38           C  
ATOM   1430  CB  MET H 195      19.107  12.166  17.585  1.00 40.81           C  
ATOM   1431  CG  MET H 195      19.040  12.219  19.114  1.00 45.64           C  
ATOM   1432  SD  MET H 195      20.305  11.232  19.969  1.00 27.10           S  
ATOM   1433  CE  MET H 195      19.644   9.629  19.432  1.00 19.78           C  
ATOM   1434  C   MET H 195      18.065  12.773  15.451  1.00 43.84           C  
ATOM   1435  O   MET H 195      17.911  11.652  14.974  1.00 45.83           O  
ATOM   1436  N   THR H 196      18.324  13.851  14.691  1.00 43.88           N  
ATOM   1437  CA  THR H 196      18.331  13.769  13.262  1.00 45.88           C  
ATOM   1438  CB  THR H 196      17.598  14.916  12.624  1.00 47.41           C  
ATOM   1439  OG1 THR H 196      16.259  14.971  13.088  1.00 69.95           O  
ATOM   1440  CG2 THR H 196      17.612  14.733  11.101  1.00 70.50           C  
ATOM   1441  C   THR H 196      19.754  13.879  12.804  1.00 47.12           C  
ATOM   1442  O   THR H 196      20.585  14.477  13.482  1.00 48.67           O  
ATOM   1443  N   SER H 197      20.063  13.266  11.641  1.00 47.46           N  
ATOM   1444  CA  SER H 197      21.359  13.321  11.019  1.00 47.69           C  
ATOM   1445  CB  SER H 197      21.660  14.646  10.287  1.00 64.32           C  
ATOM   1446  OG  SER H 197      21.777  15.723  11.206  1.00 76.02           O  
ATOM   1447  C   SER H 197      22.431  13.073  12.029  1.00 46.98           C  
ATOM   1448  O   SER H 197      23.297  13.917  12.248  1.00 46.77           O  
ATOM   1449  N   LEU H 198      22.400  11.887  12.663  1.00 46.05           N  
ATOM   1450  CA  LEU H 198      23.354  11.556  13.679  1.00 45.79           C  
ATOM   1451  CB  LEU H 198      23.030  10.231  14.392  1.00 48.29           C  
ATOM   1452  CG  LEU H 198      21.758  10.309  15.252  1.00 48.73           C  
ATOM   1453  CD1 LEU H 198      21.466   8.975  15.956  1.00 30.16           C  
ATOM   1454  CD2 LEU H 198      21.836  11.487  16.235  1.00 33.42           C  
ATOM   1455  C   LEU H 198      24.720  11.431  13.079  1.00 47.28           C  
ATOM   1456  O   LEU H 198      24.883  10.969  11.950  1.00 47.41           O  
ATOM   1457  N   THR H 199      25.742  11.870  13.846  1.00 49.04           N  
ATOM   1458  CA  THR H 199      27.116  11.789  13.441  1.00 49.34           C  
ATOM   1459  CB  THR H 199      27.788  13.121  13.277  1.00 50.62           C  
ATOM   1460  OG1 THR H 199      27.785  13.822  14.510  1.00 56.64           O  
ATOM   1461  CG2 THR H 199      27.050  13.933  12.197  1.00 56.30           C  
ATOM   1462  C   THR H 199      27.850  11.064  14.529  1.00 48.59           C  
ATOM   1463  O   THR H 199      27.294  10.774  15.586  1.00 46.47           O  
ATOM   1464  N   ALA H 200      29.143  10.768  14.294  1.00 50.42           N  
ATOM   1465  CA  ALA H 200      29.953  10.023  15.217  1.00 49.95           C  
ATOM   1466  CB  ALA H 200      31.392   9.823  14.711  1.00 53.65           C  
ATOM   1467  C   ALA H 200      30.025  10.766  16.516  1.00 49.07           C  
ATOM   1468  O   ALA H 200      30.019  10.160  17.587  1.00 47.40           O  
ATOM   1469  N   ALA H 201      30.069  12.110  16.442  1.00 49.03           N  
ATOM   1470  CA  ALA H 201      30.208  12.998  17.565  1.00 47.41           C  
ATOM   1471  CB  ALA H 201      30.226  14.483  17.162  1.00 67.83           C  
ATOM   1472  C   ALA H 201      29.064  12.811  18.514  1.00 45.50           C  
ATOM   1473  O   ALA H 201      29.199  13.079  19.705  1.00 46.40           O  
ATOM   1474  N   ASP H 202      27.892  12.412  17.990  1.00 41.39           N  
ATOM   1475  CA  ASP H 202      26.667  12.231  18.724  1.00 39.97           C  
ATOM   1476  CB  ASP H 202      25.460  12.006  17.805  1.00 43.91           C  
ATOM   1477  CG  ASP H 202      25.194  13.330  17.105  1.00 46.01           C  
ATOM   1478  OD1 ASP H 202      25.748  14.367  17.557  0.98 46.97           O  
ATOM   1479  OD2 ASP H 202      24.430  13.323  16.105  1.00 46.25           O1-
ATOM   1480  C   ASP H 202      26.755  11.083  19.690  1.00 38.88           C  
ATOM   1481  O   ASP H 202      25.914  10.969  20.580  1.00 39.02           O  
ATOM   1482  N   THR H 203      27.717  10.158  19.508  1.00 38.13           N  
ATOM   1483  CA  THR H 203      27.811   9.034  20.399  1.00 36.87           C  
ATOM   1484  CB  THR H 203      28.964   8.124  20.093  1.00 36.06           C  
ATOM   1485  OG1 THR H 203      28.868   7.647  18.759  1.00 46.49           O  
ATOM   1486  CG2 THR H 203      28.928   6.939  21.073  1.00 42.34           C  
ATOM   1487  C   THR H 203      27.990   9.543  21.795  1.00 36.54           C  
ATOM   1488  O   THR H 203      28.940  10.268  22.094  1.00 36.87           O  
ATOM   1489  N   ALA H 204      27.057   9.169  22.697  1.00 35.40           N  
ATOM   1490  CA  ALA H 204      27.140   9.631  24.050  1.00 33.54           C  
ATOM   1491  CB  ALA H 204      26.993  11.157  24.180  1.00 36.61           C  
ATOM   1492  C   ALA H 204      26.012   9.014  24.806  1.00 32.94           C  
ATOM   1493  O   ALA H 204      25.143   8.356  24.233  1.00 33.55           O  
ATOM   1494  N   THR H 205      26.015   9.189  26.138  1.00 32.21           N  
ATOM   1495  CA  THR H 205      24.920   8.685  26.901  1.00 32.52           C  
ATOM   1496  CB  THR H 205      25.338   8.099  28.219  1.00 28.64           C  
ATOM   1497  OG1 THR H 205      24.282   7.336  28.783  1.00 34.88           O  
ATOM   1498  CG2 THR H 205      25.754   9.233  29.163  1.00 27.51           C  
ATOM   1499  C   THR H 205      24.009   9.857  27.105  1.00 32.61           C  
ATOM   1500  O   THR H 205      24.468  10.967  27.377  1.00 32.17           O  
ATOM   1501  N   TYR H 206      22.686   9.641  26.944  1.00 29.67           N  
ATOM   1502  CA  TYR H 206      21.737  10.718  27.025  1.00 29.12           C  
ATOM   1503  CB  TYR H 206      20.796  10.793  25.807  1.00 30.46           C  
ATOM   1504  CG  TYR H 206      21.589  11.220  24.617  1.00 29.92           C  
ATOM   1505  CD1 TYR H 206      22.333  10.320  23.889  1.00 31.35           C  
ATOM   1506  CD2 TYR H 206      21.582  12.536  24.219  1.00 28.82           C  
ATOM   1507  CE1 TYR H 206      23.055  10.733  22.791  1.00 31.46           C  
ATOM   1508  CE2 TYR H 206      22.301  12.954  23.124  1.00 30.38           C  
ATOM   1509  CZ  TYR H 206      23.041  12.051  22.405  1.00 31.13           C  
ATOM   1510  OH  TYR H 206      23.779  12.477  21.279  1.00 32.81           O  
ATOM   1511  C   TYR H 206      20.888  10.536  28.243  1.00 29.94           C  
ATOM   1512  O   TYR H 206      20.341   9.459  28.482  1.00 32.32           O  
ATOM   1513  N   PHE H 207      20.756  11.615  29.046  1.00 30.11           N  
ATOM   1514  CA  PHE H 207      20.008  11.542  30.268  1.00 31.69           C  
ATOM   1515  CB  PHE H 207      20.723  12.098  31.517  1.00 35.22           C  
ATOM   1516  CG  PHE H 207      22.073  11.498  31.705  1.00 35.69           C  
ATOM   1517  CD1 PHE H 207      22.244  10.220  32.181  1.00 34.16           C  
ATOM   1518  CD2 PHE H 207      23.185  12.237  31.387  1.00 36.49           C  
ATOM   1519  CE1 PHE H 207      23.507   9.697  32.344  1.00 35.93           C  
ATOM   1520  CE2 PHE H 207      24.447  11.721  31.551  1.00 37.56           C  
ATOM   1521  CZ  PHE H 207      24.612  10.447  32.032  1.00 36.43           C  
ATOM   1522  C   PHE H 207      18.823  12.445  30.144  1.00 32.48           C  
ATOM   1523  O   PHE H 207      18.833  13.440  29.422  1.00 33.71           O  
ATOM   1524  N   CYS H 208      17.760  12.084  30.878  1.00 32.10           N  
ATOM   1525  CA  CYS H 208      16.545  12.831  30.985  0.90 33.39           C  
ATOM   1526  CB  CYS H 208      15.351  11.878  30.765  0.90 40.91           C  
ATOM   1527  SG  CYS H 208      13.701  12.501  31.166  0.90 46.39           S  
ATOM   1528  C   CYS H 208      16.548  13.332  32.399  1.00 34.79           C  
ATOM   1529  O   CYS H 208      16.892  12.583  33.312  1.00 34.91           O  
ATOM   1530  N   ALA H 209      16.205  14.618  32.632  1.00 34.60           N  
ATOM   1531  CA  ALA H 209      16.290  15.085  33.991  1.00 34.30           C  
ATOM   1532  CB  ALA H 209      17.545  15.932  34.270  1.00 30.22           C  
ATOM   1533  C   ALA H 209      15.101  15.923  34.332  1.00 33.94           C  
ATOM   1534  O   ALA H 209      14.614  16.714  33.526  1.00 34.53           O  
ATOM   1535  N   ARG H 210      14.622  15.751  35.581  1.00 35.11           N  
ATOM   1536  CA  ARG H 210      13.501  16.471  36.101  1.00 36.30           C  
ATOM   1537  CB  ARG H 210      12.845  15.774  37.301  1.00 28.66           C  
ATOM   1538  CG  ARG H 210      11.479  16.353  37.662  1.00 19.81           C  
ATOM   1539  CD  ARG H 210      10.871  15.713  38.906  1.00 20.06           C  
ATOM   1540  NE  ARG H 210      11.780  16.034  40.038  1.00 25.43           N  
ATOM   1541  CZ  ARG H 210      11.364  15.818  41.317  1.00 28.10           C  
ATOM   1542  NH1 ARG H 210      10.113  15.326  41.545  1.00 30.73           N1+
ATOM   1543  NH2 ARG H 210      12.200  16.093  42.361  1.00 26.27           N  
ATOM   1544  C   ARG H 210      13.996  17.813  36.538  1.00 36.34           C  
ATOM   1545  O   ARG H 210      15.147  17.973  36.942  1.00 36.98           O  
ATOM   1546  N   ASN H 211      13.103  18.814  36.493  1.00 39.09           N  
ATOM   1547  CA  ASN H 211      13.501  20.169  36.713  1.00 38.98           C  
ATOM   1548  CB  ASN H 211      12.341  21.167  36.544  1.00 44.43           C  
ATOM   1549  CG  ASN H 211      11.234  20.789  37.517  1.00 47.74           C  
ATOM   1550  OD1 ASN H 211      10.756  19.656  37.519  1.00 66.67           O  
ATOM   1551  ND2 ASN H 211      10.811  21.763  38.366  1.00 18.01           N  
ATOM   1552  C   ASN H 211      14.133  20.406  38.040  1.00 39.85           C  
ATOM   1553  O   ASN H 211      15.187  21.032  38.085  1.00 39.79           O  
ATOM   1554  N   PHE H 212      13.789  19.899  39.215  1.00 38.37           N  
ATOM   1555  CA  PHE H 212      15.109  19.640  39.849  1.00 37.33           C  
ATOM   1556  CB  PHE H 212      16.227  20.591  40.519  1.00 38.45           C  
ATOM   1557  CG  PHE H 212      17.367  20.818  39.492  1.00 28.55           C  
ATOM   1558  CD1 PHE H 212      18.081  19.779  38.909  1.00 27.96           C  
ATOM   1559  CD2 PHE H 212      17.668  22.089  39.042  1.00 26.66           C  
ATOM   1560  CE1 PHE H 212      19.060  20.001  37.952  1.00 32.82           C  
ATOM   1561  CE2 PHE H 212      18.645  22.319  38.089  1.00 31.74           C  
ATOM   1562  CZ  PHE H 212      19.351  21.276  37.528  1.00 30.67           C  
ATOM   1563  C   PHE H 212      15.089  18.410  40.630  1.00 37.61           C  
ATOM   1564  O   PHE H 212      14.050  17.924  41.071  1.00 35.28           O  
ATOM   1565  N   ASP H 213      16.307  17.854  40.710  1.00 47.68           N  
ATOM   1566  CA  ASP H 213      16.637  16.739  41.515  1.00 47.61           C  
ATOM   1567  CB  ASP H 213      15.735  16.579  42.745  1.00 58.10           C  
ATOM   1568  CG  ASP H 213      15.764  17.867  43.530  1.00 69.49           C  
ATOM   1569  OD1 ASP H 213      16.866  18.458  43.678  1.00 67.73           O  
ATOM   1570  OD2 ASP H 213      14.669  18.283  43.984  1.00 73.37           O1-
ATOM   1571  C   ASP H 213      16.412  15.493  40.763  1.00 44.53           C  
ATOM   1572  O   ASP H 213      16.579  14.430  41.359  1.00 47.92           O  
ATOM   1573  N   LEU H 214      16.048  15.506  39.462  1.00 35.96           N  
ATOM   1574  CA  LEU H 214      15.839  14.095  39.261  1.00 35.09           C  
ATOM   1575  CB  LEU H 214      14.348  13.774  39.088  1.00 36.39           C  
ATOM   1576  CG  LEU H 214      14.027  12.289  38.872  1.00 30.42           C  
ATOM   1577  CD1 LEU H 214      14.331  11.463  40.129  1.00 44.56           C  
ATOM   1578  CD2 LEU H 214      12.587  12.108  38.365  1.00 32.18           C  
ATOM   1579  C   LEU H 214      16.523  13.691  37.984  1.00 35.46           C  
ATOM   1580  O   LEU H 214      16.380  14.375  36.972  1.00 37.43           O  
ATOM   1581  N   TRP H 215      17.270  12.558  37.990  1.00 35.49           N  
ATOM   1582  CA  TRP H 215      17.978  12.140  36.803  1.00 35.33           C  
ATOM   1583  CB  TRP H 215      19.510  12.159  36.977  1.00 31.30           C  
ATOM   1584  CG  TRP H 215      20.103  13.531  37.188  1.00 30.21           C  
ATOM   1585  CD2 TRP H 215      20.739  14.310  36.163  1.00 28.64           C  
ATOM   1586  CD1 TRP H 215      20.174  14.271  38.333  1.00 29.93           C  
ATOM   1587  NE1 TRP H 215      20.804  15.465  38.084  1.00 30.71           N  
ATOM   1588  CE2 TRP H 215      21.160  15.502  36.752  1.00 29.52           C  
ATOM   1589  CE3 TRP H 215      20.956  14.052  34.839  1.00 27.83           C  
ATOM   1590  CZ2 TRP H 215      21.806  16.460  36.026  1.00 28.44           C  
ATOM   1591  CZ3 TRP H 215      21.605  15.023  34.110  1.00 27.66           C  
ATOM   1592  CH2 TRP H 215      22.023  16.203  34.691  1.00 29.57           C  
ATOM   1593  C   TRP H 215      17.624  10.719  36.465  1.00 35.41           C  
ATOM   1594  O   TRP H 215      17.321   9.914  37.343  1.00 37.03           O  
ATOM   1595  N   GLY H 216      17.637  10.385  35.154  1.00 33.70           N  
ATOM   1596  CA  GLY H 216      17.396   9.040  34.702  1.00 33.86           C  
ATOM   1597  C   GLY H 216      18.722   8.334  34.667  1.00 35.77           C  
ATOM   1598  O   GLY H 216      19.768   8.960  34.821  1.00 35.49           O  
ATOM   1599  N   PRO H 217      18.702   7.037  34.468  1.00 35.90           N  
ATOM   1600  CA  PRO H 217      19.907   6.242  34.404  1.00 35.92           C  
ATOM   1601  CD  PRO H 217      17.538   6.244  34.824  1.00 42.80           C  
ATOM   1602  CB  PRO H 217      19.444   4.787  34.436  1.00 37.38           C  
ATOM   1603  CG  PRO H 217      18.082   4.845  35.149  1.00 41.67           C  
ATOM   1604  C   PRO H 217      20.714   6.548  33.181  1.00 35.64           C  
ATOM   1605  O   PRO H 217      21.918   6.296  33.183  1.00 38.11           O  
ATOM   1606  N   GLY H 218      20.061   7.058  32.119  1.00 33.64           N  
ATOM   1607  CA  GLY H 218      20.723   7.387  30.886  1.00 31.71           C  
ATOM   1608  C   GLY H 218      20.579   6.248  29.923  1.00 33.72           C  
ATOM   1609  O   GLY H 218      20.323   5.112  30.320  1.00 35.39           O  
ATOM   1610  N   THR H 219      20.715   6.548  28.611  1.00 31.61           N  
ATOM   1611  CA  THR H 219      20.692   5.528  27.598  1.00 32.36           C  
ATOM   1612  CB  THR H 219      19.423   5.471  26.791  1.00 31.95           C  
ATOM   1613  OG1 THR H 219      19.332   4.229  26.112  1.00 35.82           O  
ATOM   1614  CG2 THR H 219      19.424   6.615  25.766  1.00 30.31           C  
ATOM   1615  C   THR H 219      21.832   5.834  26.674  1.00 32.11           C  
ATOM   1616  O   THR H 219      22.087   6.994  26.355  1.00 33.16           O  
ATOM   1617  N   LEU H 220      22.550   4.795  26.202  1.00 33.00           N  
ATOM   1618  CA  LEU H 220      23.728   5.065  25.429  1.00 34.11           C  
ATOM   1619  CB  LEU H 220      24.904   4.134  25.771  1.00 32.78           C  
ATOM   1620  CG  LEU H 220      26.171   4.423  24.946  1.00 37.47           C  
ATOM   1621  CD1 LEU H 220      26.707   5.836  25.231  1.00 39.42           C  
ATOM   1622  CD2 LEU H 220      27.233   3.336  25.156  1.00 41.28           C  
ATOM   1623  C   LEU H 220      23.442   4.921  23.970  1.00 33.52           C  
ATOM   1624  O   LEU H 220      22.877   3.928  23.513  1.00 34.43           O  
ATOM   1625  N   VAL H 221      23.848   5.946  23.197  1.00 33.48           N  
ATOM   1626  CA  VAL H 221      23.663   5.930  21.780  1.00 33.32           C  
ATOM   1627  CB  VAL H 221      22.998   7.174  21.265  1.00 31.02           C  
ATOM   1628  CG1 VAL H 221      23.018   7.151  19.730  1.00 29.23           C  
ATOM   1629  CG2 VAL H 221      21.575   7.233  21.844  1.00 30.47           C  
ATOM   1630  C   VAL H 221      25.012   5.823  21.146  1.00 36.14           C  
ATOM   1631  O   VAL H 221      25.942   6.549  21.499  1.00 35.62           O  
ATOM   1632  N   ILE H 222      25.152   4.884  20.190  1.00 37.63           N  
ATOM   1633  CA  ILE H 222      26.412   4.702  19.529  1.00 36.79           C  
ATOM   1634  CB  ILE H 222      26.966   3.318  19.699  1.00 34.59           C  
ATOM   1635  CG1 ILE H 222      27.224   3.022  21.186  1.00  0.00           C  
ATOM   1636  CG2 ILE H 222      28.220   3.202  18.816  1.00 34.12           C  
ATOM   1637  CD1 ILE H 222      27.465   1.543  21.490  1.00  0.00           C  
ATOM   1638  C   ILE H 222      26.192   4.916  18.068  1.00 37.87           C  
ATOM   1639  O   ILE H 222      25.323   4.295  17.459  1.00 37.55           O  
ATOM   1640  N   VAL H 223      26.980   5.822  17.460  1.00 38.05           N  
ATOM   1641  CA  VAL H 223      26.811   6.046  16.056  1.00 38.78           C  
ATOM   1642  CB  VAL H 223      26.621   7.490  15.708  1.00 41.14           C  
ATOM   1643  CG1 VAL H 223      26.483   7.601  14.182  1.00 42.52           C  
ATOM   1644  CG2 VAL H 223      25.411   8.026  16.493  1.00 39.33           C  
ATOM   1645  C   VAL H 223      28.057   5.591  15.377  1.00 39.76           C  
ATOM   1646  O   VAL H 223      29.134   6.148  15.594  1.00 39.12           O  
ATOM   1647  N   SER H 224      27.939   4.552  14.530  1.00 42.79           N  
ATOM   1648  CA  SER H 224      29.097   4.082  13.833  1.00 44.08           C  
ATOM   1649  CB  SER H 224      30.014   3.180  14.675  1.00 49.66           C  
ATOM   1650  OG  SER H 224      30.616   3.929  15.720  1.00 54.56           O  
ATOM   1651  C   SER H 224      28.637   3.274  12.669  1.00 46.26           C  
ATOM   1652  O   SER H 224      27.490   2.835  12.607  1.00 46.86           O  
ATOM   1653  N   SER H 225      29.546   3.072  11.699  1.00 49.20           N  
ATOM   1654  CA  SER H 225      29.229   2.284  10.550  1.00 49.67           C  
ATOM   1655  CB  SER H 225      30.106   2.613   9.330  1.00 52.63           C  
ATOM   1656  OG  SER H 225      31.470   2.360   9.628  1.00 64.78           O  
ATOM   1657  C   SER H 225      29.499   0.843  10.948  1.00 50.06           C  
ATOM   1658  O   SER H 225      30.652   0.559  11.369  1.00 50.52           O  
ATOM   1659  OXT SER H 225      28.561   0.010  10.844  1.00  0.00           O1-
TER    1660      SER H 225 
CONECT  147  664
CONECT  664  147
CONECT  964 1527
CONECT 1527  964
END
