# Supplementary material for: Fully automated antibody structure prediction using BIOVIA tools: Validation study
Source: PLoS One. 2017 May 18;12(5):e0177923. doi: 10.1371/journal.pone.0177923 (PMC5436848; doi:10.1371/journal.pone.0177923)
Supplement: S3 Dataset — Predicted structures using the Top5 framework method, Chothia CDR definition with canonical filtering, using up to 5 CDR templates rather than the default 3, and generating 10 CDR models. (ZIP) [file pone.0177923.s005.zip › 4JO4_LH_FV_FinalModel.pdb]

REMARK   Accelrys Discovery Studio PDB file
REMARK   Created:  2015-11-30T17:26:32Z
SSBOND   1 CYS L   23    CYS L   88                                     
SSBOND   2 CYS H  131    CYS H  206                                     
ATOM      1  N   ASP L   1      25.923  33.337  26.188  1.00 57.96           N1+
ATOM      2  CA  ASP L   1      26.551  32.035  26.493  1.00 58.23           C  
ATOM      3  CB  ASP L   1      27.640  31.688  25.459  1.00 67.98           C  
ATOM      4  CG  ASP L   1      26.974  31.390  24.121  1.00 80.32           C  
ATOM      5  OD1 ASP L   1      25.901  31.990  23.843  1.00 44.64           O  
ATOM      6  OD2 ASP L   1      27.522  30.547  23.360  1.00 46.25           O1-
ATOM      7  C   ASP L   1      27.206  32.140  27.821  1.00 57.23           C  
ATOM      8  O   ASP L   1      28.342  32.597  27.915  1.00 56.86           O  
ATOM      9  N   ILE L   2      26.509  31.728  28.896  1.00 46.72           N  
ATOM     10  CA  ILE L   2      27.150  31.866  30.158  1.00 44.34           C  
ATOM     11  CB  ILE L   2      26.207  31.921  31.318  1.00 39.59           C  
ATOM     12  CG1 ILE L   2      26.886  32.622  32.502  1.00 26.29           C  
ATOM     13  CG2 ILE L   2      25.749  30.497  31.634  1.00 24.31           C  
ATOM     14  CD1 ILE L   2      25.891  33.082  33.570  1.00 36.12           C  
ATOM     15  C   ILE L   2      28.087  30.706  30.268  1.00 43.42           C  
ATOM     16  O   ILE L   2      27.763  29.576  29.899  1.00 42.79           O  
ATOM     17  N   VAL L   3      29.324  30.980  30.713  1.00 42.20           N  
ATOM     18  CA  VAL L   3      30.282  29.925  30.797  1.00 41.11           C  
ATOM     19  CB  VAL L   3      31.553  30.207  30.050  1.00 42.32           C  
ATOM     20  CG1 VAL L   3      32.559  29.083  30.354  1.00 61.91           C  
ATOM     21  CG2 VAL L   3      31.219  30.361  28.557  1.00 65.91           C  
ATOM     22  C   VAL L   3      30.649  29.769  32.227  1.00 40.11           C  
ATOM     23  O   VAL L   3      30.725  30.741  32.976  1.00 40.55           O  
ATOM     24  N   MET L   4      30.861  28.514  32.648  1.00 40.80           N  
ATOM     25  CA  MET L   4      31.260  28.286  33.998  1.00 37.69           C  
ATOM     26  CB  MET L   4      30.338  27.314  34.752  1.00 35.08           C  
ATOM     27  CG  MET L   4      28.904  27.840  34.897  1.00 35.23           C  
ATOM     28  SD  MET L   4      28.726  29.316  35.950  1.00 39.57           S  
ATOM     29  CE  MET L   4      28.736  28.402  37.518  1.00 36.13           C  
ATOM     30  C   MET L   4      32.625  27.696  33.927  1.00 37.13           C  
ATOM     31  O   MET L   4      32.877  26.778  33.148  1.00 37.93           O  
ATOM     32  N   THR L   5      33.553  28.253  34.723  1.00 36.17           N  
ATOM     33  CA  THR L   5      34.892  27.757  34.715  1.00 37.35           C  
ATOM     34  CB  THR L   5      35.931  28.831  34.591  1.00 35.57           C  
ATOM     35  OG1 THR L   5      35.798  29.761  35.653  1.00 39.68           O  
ATOM     36  CG2 THR L   5      35.766  29.534  33.238  1.00 36.86           C  
ATOM     37  C   THR L   5      35.107  27.084  36.020  1.00 35.84           C  
ATOM     38  O   THR L   5      35.071  27.714  37.078  1.00 36.84           O  
ATOM     39  N   GLN L   6      35.343  25.763  35.964  1.00 35.70           N  
ATOM     40  CA  GLN L   6      35.518  25.025  37.173  1.00 35.09           C  
ATOM     41  CB  GLN L   6      34.688  23.731  37.200  1.00 38.31           C  
ATOM     42  CG  GLN L   6      34.715  22.998  38.543  1.00 38.48           C  
ATOM     43  CD  GLN L   6      33.674  21.888  38.482  1.00 36.80           C  
ATOM     44  OE1 GLN L   6      32.923  21.778  37.514  1.00 35.66           O  
ATOM     45  NE2 GLN L   6      33.620  21.045  39.548  1.00 37.28           N  
ATOM     46  C   GLN L   6      36.967  24.682  37.297  1.00 35.96           C  
ATOM     47  O   GLN L   6      37.622  24.325  36.318  1.00 37.08           O  
ATOM     48  N   THR L   7      37.514  24.829  38.519  1.00 37.13           N  
ATOM     49  CA  THR L   7      38.893  24.516  38.766  1.00 37.64           C  
ATOM     50  CB  THR L   7      39.766  25.732  38.880  1.00 36.60           C  
ATOM     51  OG1 THR L   7      39.304  26.559  39.938  1.00 50.63           O  
ATOM     52  CG2 THR L   7      39.738  26.504  37.555  1.00 49.54           C  
ATOM     53  C   THR L   7      38.962  23.834  40.094  1.00 36.68           C  
ATOM     54  O   THR L   7      38.150  24.125  40.972  1.00 37.07           O  
ATOM     55  N   PRO L   8      39.888  22.932  40.302  1.00 37.46           N  
ATOM     56  CA  PRO L   8      40.829  22.492  39.301  1.00 37.89           C  
ATOM     57  CD  PRO L   8      40.400  22.730  41.648  1.00 35.43           C  
ATOM     58  CB  PRO L   8      42.074  22.033  40.061  1.00 36.85           C  
ATOM     59  CG  PRO L   8      41.568  21.748  41.483  1.00 34.88           C  
ATOM     60  C   PRO L   8      40.207  21.383  38.511  1.00 38.08           C  
ATOM     61  O   PRO L   8      39.119  20.937  38.869  1.00 38.74           O  
ATOM     62  N   ALA L   9      40.874  20.940  37.426  1.00 38.36           N  
ATOM     63  CA  ALA L   9      40.392  19.861  36.612  1.00 38.16           C  
ATOM     64  CB  ALA L   9      41.278  19.600  35.384  1.00 48.81           C  
ATOM     65  C   ALA L   9      40.373  18.604  37.428  1.00 36.95           C  
ATOM     66  O   ALA L   9      39.432  17.817  37.344  1.00 36.14           O  
ATOM     67  N   SER L  10      41.426  18.364  38.234  1.00 36.70           N  
ATOM     68  CA  SER L  10      41.444  17.167  39.027  1.00 36.17           C  
ATOM     69  CB  SER L  10      42.154  15.986  38.343  1.00 45.52           C  
ATOM     70  OG  SER L  10      43.530  16.283  38.155  1.00 48.67           O  
ATOM     71  C   SER L  10      42.190  17.461  40.288  1.00 36.08           C  
ATOM     72  O   SER L  10      42.982  18.400  40.350  1.00 37.35           O  
ATOM     73  N   VAL L  11      41.931  16.669  41.348  0.90 35.78           N  
ATOM     74  CA  VAL L  11      42.627  16.909  42.578  0.90 36.63           C  
ATOM     75  CB  VAL L  11      41.969  17.982  43.402  0.90 35.55           C  
ATOM     76  CG1 VAL L  11      40.518  17.564  43.690  1.00 44.07           C  
ATOM     77  CG2 VAL L  11      42.806  18.240  44.664  1.00 48.53           C  
ATOM     78  C   VAL L  11      42.667  15.636  43.370  0.90 36.37           C  
ATOM     79  O   VAL L  11      41.766  14.803  43.280  0.90 34.53           O  
ATOM     80  N   SER L  12      43.742  15.452  44.168  1.00 37.95           N  
ATOM     81  CA  SER L  12      43.876  14.277  44.980  1.00 38.02           C  
ATOM     82  CB  SER L  12      45.109  13.431  44.623  1.00 34.28           C  
ATOM     83  OG  SER L  12      46.292  14.184  44.838  1.00 38.93           O  
ATOM     84  C   SER L  12      44.052  14.727  46.399  1.00 39.26           C  
ATOM     85  O   SER L  12      44.799  15.666  46.671  1.00 40.09           O  
ATOM     86  N   ALA L  13      43.349  14.069  47.344  1.00 35.29           N  
ATOM     87  CA  ALA L  13      43.475  14.425  48.728  1.00 36.31           C  
ATOM     88  CB  ALA L  13      42.385  15.395  49.217  1.00 48.76           C  
ATOM     89  C   ALA L  13      43.339  13.169  49.527  1.00 37.09           C  
ATOM     90  O   ALA L  13      42.689  12.216  49.102  1.00 35.67           O  
ATOM     91  N   ALA L  14      43.980  13.137  50.712  1.00 39.85           N  
ATOM     92  CA  ALA L  14      43.937  11.989  51.572  1.00 41.07           C  
ATOM     93  CB  ALA L  14      45.116  11.920  52.560  1.00 39.93           C  
ATOM     94  C   ALA L  14      42.679  12.037  52.373  1.00 40.01           C  
ATOM     95  O   ALA L  14      42.039  13.082  52.478  1.00 39.78           O  
ATOM     96  N   VAL L  15      42.295  10.887  52.961  1.00 38.32           N  
ATOM     97  CA  VAL L  15      41.095  10.808  53.740  1.00 39.67           C  
ATOM     98  CB  VAL L  15      40.827   9.431  54.276  1.00 43.07           C  
ATOM     99  CG1 VAL L  15      39.569   9.479  55.157  1.00 47.69           C  
ATOM    100  CG2 VAL L  15      40.729   8.455  53.093  1.00 46.74           C  
ATOM    101  C   VAL L  15      41.251  11.721  54.911  1.00 41.07           C  
ATOM    102  O   VAL L  15      42.321  11.809  55.510  1.00 43.87           O  
ATOM    103  N   GLY L  16      40.167  12.447  55.247  1.00 39.88           N  
ATOM    104  CA  GLY L  16      40.181  13.345  56.362  1.00 41.04           C  
ATOM    105  C   GLY L  16      40.602  14.692  55.870  1.00 39.41           C  
ATOM    106  O   GLY L  16      40.485  15.684  56.586  1.00 40.46           O  
ATOM    107  N   GLY L  17      41.080  14.768  54.614  1.00 38.48           N  
ATOM    108  CA  GLY L  17      41.551  16.019  54.094  1.00 37.95           C  
ATOM    109  C   GLY L  17      40.376  16.832  53.663  1.00 38.18           C  
ATOM    110  O   GLY L  17      39.241  16.359  53.665  1.00 38.83           O  
ATOM    111  N   THR L  18      40.630  18.097  53.277  1.00 38.00           N  
ATOM    112  CA  THR L  18      39.562  18.953  52.855  1.00 38.55           C  
ATOM    113  CB  THR L  18      39.482  20.240  53.627  1.00 43.71           C  
ATOM    114  OG1 THR L  18      39.301  19.975  55.010  1.00 62.25           O  
ATOM    115  CG2 THR L  18      38.299  21.062  53.095  1.00 60.91           C  
ATOM    116  C   THR L  18      39.818  19.310  51.428  1.00 38.21           C  
ATOM    117  O   THR L  18      40.961  19.511  51.021  1.00 39.34           O  
ATOM    118  N   VAL L  19      38.747  19.385  50.614  1.00 37.73           N  
ATOM    119  CA  VAL L  19      38.979  19.712  49.242  1.00 36.22           C  
ATOM    120  CB  VAL L  19      38.648  18.584  48.308  1.00 39.27           C  
ATOM    121  CG1 VAL L  19      37.148  18.614  47.989  1.00 39.46           C  
ATOM    122  CG2 VAL L  19      39.572  18.661  47.089  1.00 38.29           C  
ATOM    123  C   VAL L  19      38.116  20.885  48.896  1.00 35.05           C  
ATOM    124  O   VAL L  19      37.028  21.055  49.446  1.00 35.57           O  
ATOM    125  N   THR L  20      38.605  21.752  47.986  1.00 35.33           N  
ATOM    126  CA  THR L  20      37.848  22.915  47.616  1.00 36.29           C  
ATOM    127  CB  THR L  20      38.490  24.192  48.072  1.00 40.67           C  
ATOM    128  OG1 THR L  20      38.675  24.179  49.480  1.00 45.00           O  
ATOM    129  CG2 THR L  20      37.577  25.364  47.680  1.00 40.95           C  
ATOM    130  C   THR L  20      37.771  22.978  46.122  1.00 35.13           C  
ATOM    131  O   THR L  20      38.784  22.873  45.434  1.00 34.90           O  
ATOM    132  N   ILE L  21      36.550  23.165  45.579  1.00 34.43           N  
ATOM    133  CA  ILE L  21      36.380  23.254  44.156  1.00 32.95           C  
ATOM    134  CB  ILE L  21      35.507  22.165  43.610  1.00 32.89           C  
ATOM    135  CG1 ILE L  21      36.134  20.794  43.923  1.00 32.25           C  
ATOM    136  CG2 ILE L  21      35.310  22.412  42.106  1.00 34.07           C  
ATOM    137  CD1 ILE L  21      35.168  19.624  43.758  1.00 32.00           C  
ATOM    138  C   ILE L  21      35.737  24.578  43.878  1.00 33.77           C  
ATOM    139  O   ILE L  21      34.822  24.999  44.587  1.00 33.20           O  
ATOM    140  N   ASN L  22      36.214  25.279  42.828  1.00 32.82           N  
ATOM    141  CA  ASN L  22      35.728  26.604  42.563  1.00 33.61           C  
ATOM    142  CB  ASN L  22      36.863  27.642  42.525  1.00 39.43           C  
ATOM    143  CG  ASN L  22      37.629  27.560  43.838  1.00 56.06           C  
ATOM    144  OD1 ASN L  22      37.057  27.675  44.920  1.00 18.32           O  
ATOM    145  ND2 ASN L  22      38.968  27.341  43.737  1.00 17.94           N  
ATOM    146  C   ASN L  22      35.091  26.634  41.207  1.00 33.48           C  
ATOM    147  O   ASN L  22      35.510  25.929  40.290  1.00 33.89           O  
ATOM    148  N   CYS L  23      34.037  27.461  41.061  1.00 32.30           N  
ATOM    149  CA  CYS L  23      33.365  27.607  39.803  1.00 33.41           C  
ATOM    150  CB  CYS L  23      31.984  26.903  39.844  1.00 39.79           C  
ATOM    151  SG  CYS L  23      31.149  26.715  38.242  1.00 46.81           S  
ATOM    152  C   CYS L  23      33.214  29.091  39.587  1.00 33.59           C  
ATOM    153  O   CYS L  23      32.790  29.813  40.492  1.00 35.60           O  
ATOM    154  N   GLN L  24      33.600  29.610  38.398  1.00 34.95           N  
ATOM    155  CA  GLN L  24      33.439  31.027  38.198  1.00 36.64           C  
ATOM    156  CB  GLN L  24      34.747  31.815  38.026  1.00 47.17           C  
ATOM    157  CG  GLN L  24      34.499  33.316  37.859  1.00 51.61           C  
ATOM    158  CD  GLN L  24      35.838  34.022  37.771  1.00 59.80           C  
ATOM    159  OE1 GLN L  24      35.998  34.984  37.022  1.00 85.34           O  
ATOM    160  NE2 GLN L  24      36.827  33.540  38.572  1.00 79.56           N  
ATOM    161  C   GLN L  24      32.602  31.256  36.980  1.00 36.09           C  
ATOM    162  O   GLN L  24      32.863  30.705  35.910  1.00 36.92           O  
ATOM    163  N   ALA L  25      31.552  32.086  37.135  1.00 35.21           N  
ATOM    164  CA  ALA L  25      30.622  32.359  36.072  1.00 35.86           C  
ATOM    165  CB  ALA L  25      29.190  32.656  36.555  1.00 32.63           C  
ATOM    166  C   ALA L  25      31.070  33.530  35.251  1.00 37.77           C  
ATOM    167  O   ALA L  25      31.820  34.392  35.706  1.00 40.16           O  
ATOM    168  N   SER L  26      30.631  33.566  33.986  1.00 22.97           N  
ATOM    169  CA  SER L  26      30.963  34.690  33.172  1.00 22.92           C  
ATOM    170  CB  SER L  26      30.614  34.501  31.688  1.00 25.86           C  
ATOM    171  OG  SER L  26      31.415  33.476  31.126  1.00 24.46           O  
ATOM    172  C   SER L  26      30.182  35.879  33.650  1.00 24.53           C  
ATOM    173  O   SER L  26      30.652  37.011  33.546  1.00 29.22           O  
ATOM    174  N   GLU L  27      28.965  35.651  34.193  1.00 22.98           N  
ATOM    175  CA  GLU L  27      28.134  36.753  34.595  1.00 20.88           C  
ATOM    176  CB  GLU L  27      26.972  36.998  33.627  0.80 20.05           C  
ATOM    177  CG  GLU L  27      27.463  37.391  32.240  0.80 30.36           C  
ATOM    178  CD  GLU L  27      26.252  37.576  31.345  0.80 37.15           C  
ATOM    179  OE1 GLU L  27      25.416  38.462  31.650  1.00  0.00           O  
ATOM    180  OE2 GLU L  27      26.157  36.826  30.336  0.80 38.58           O1-
ATOM    181  C   GLU L  27      27.507  36.449  35.921  1.00 19.22           C  
ATOM    182  O   GLU L  27      27.551  35.320  36.401  1.00 18.36           O  
ATOM    183  N   THR L  28      26.905  37.492  36.539  1.00 17.16           N  
ATOM    184  CA  THR L  28      26.238  37.400  37.808  1.00 20.08           C  
ATOM    185  CB  THR L  28      25.679  38.725  38.249  1.00 23.79           C  
ATOM    186  OG1 THR L  28      26.717  39.670  38.457  1.00  0.00           O  
ATOM    187  CG2 THR L  28      24.841  38.527  39.523  1.00  0.00           C  
ATOM    188  C   THR L  28      25.081  36.456  37.682  1.00 18.02           C  
ATOM    189  O   THR L  28      24.056  36.781  37.083  1.00 19.58           O  
ATOM    190  N   ILE L  29      25.255  35.233  38.218  1.00 15.81           N  
ATOM    191  CA  ILE L  29      24.254  34.199  38.236  1.00 14.72           C  
ATOM    192  CB  ILE L  29      24.740  32.796  38.406  1.00 11.39           C  
ATOM    193  CG1 ILE L  29      25.962  32.497  37.535  1.00 11.05           C  
ATOM    194  CG2 ILE L  29      23.581  31.882  38.003  1.00 15.50           C  
ATOM    195  CD1 ILE L  29      26.600  31.141  37.843  1.00 15.69           C  
ATOM    196  C   ILE L  29      23.234  34.452  39.314  1.00 15.30           C  
ATOM    197  O   ILE L  29      22.180  33.825  39.323  1.00 16.66           O  
ATOM    198  N   SER L  30      23.573  35.270  40.335  0.92 16.60           N  
ATOM    199  CA  SER L  30      22.669  35.534  41.426  0.92 16.67           C  
ATOM    200  CB  SER L  30      21.304  36.093  40.982  0.92 16.31           C  
ATOM    201  OG  SER L  30      21.443  37.419  40.494  0.92 24.70           O  
ATOM    202  C   SER L  30      22.407  34.297  42.237  0.92 16.04           C  
ATOM    203  O   SER L  30      21.292  34.056  42.691  0.92 19.70           O  
ATOM    204  N   ASN L  31      23.457  33.487  42.450  1.00 14.95           N  
ATOM    205  CA  ASN L  31      23.397  32.337  43.307  1.00 13.97           C  
ATOM    206  CB  ASN L  31      22.939  32.681  44.734  1.00 17.13           C  
ATOM    207  CG  ASN L  31      24.075  33.457  45.381  1.00 25.28           C  
ATOM    208  OD1 ASN L  31      25.082  32.880  45.789  1.00 32.61           O  
ATOM    209  ND2 ASN L  31      23.928  34.804  45.449  1.00 26.69           N  
ATOM    210  C   ASN L  31      22.521  31.251  42.764  1.00 17.07           C  
ATOM    211  O   ASN L  31      22.181  30.321  43.493  1.00 19.74           O  
ATOM    212  N   TYR L  32      22.174  31.277  41.461  1.00 17.84           N  
ATOM    213  CA  TYR L  32      21.408  30.145  41.017  1.00 15.48           C  
ATOM    214  CB  TYR L  32      20.476  30.406  39.811  1.00 12.19           C  
ATOM    215  CG  TYR L  32      19.504  31.503  40.093  1.00 12.57           C  
ATOM    216  CD1 TYR L  32      18.435  31.318  40.939  1.00  9.07           C  
ATOM    217  CD2 TYR L  32      19.671  32.741  39.514  1.00 12.23           C  
ATOM    218  CE1 TYR L  32      17.551  32.341  41.191  1.00 11.38           C  
ATOM    219  CE2 TYR L  32      18.791  33.767  39.758  1.00 10.60           C  
ATOM    220  CZ  TYR L  32      17.723  33.570  40.599  1.00 11.63           C  
ATOM    221  OH  TYR L  32      16.816  34.617  40.857  1.00 11.59           O  
ATOM    222  C   TYR L  32      22.434  29.166  40.528  1.00 17.49           C  
ATOM    223  O   TYR L  32      22.791  29.157  39.352  1.00 19.15           O  
ATOM    224  N   LEU L  33      22.930  28.305  41.438  1.00 32.07           N  
ATOM    225  CA  LEU L  33      24.004  27.399  41.162  1.00 31.20           C  
ATOM    226  CB  LEU L  33      25.362  27.924  41.672  1.00 28.72           C  
ATOM    227  CG  LEU L  33      26.640  27.284  41.077  1.00 42.71           C  
ATOM    228  CD1 LEU L  33      27.845  27.534  41.974  1.00 36.75           C  
ATOM    229  CD2 LEU L  33      26.532  25.810  40.738  1.00 42.50           C  
ATOM    230  C   LEU L  33      23.727  26.158  41.962  1.00 31.70           C  
ATOM    231  O   LEU L  33      23.322  26.232  43.124  1.00 31.29           O  
ATOM    232  N   ALA L  34      23.926  24.979  41.342  1.00 30.32           N  
ATOM    233  CA  ALA L  34      23.817  23.742  42.053  1.00 28.32           C  
ATOM    234  CB  ALA L  34      22.633  22.878  41.596  1.00 31.96           C  
ATOM    235  C   ALA L  34      25.075  22.954  41.820  1.00 28.92           C  
ATOM    236  O   ALA L  34      25.798  23.177  40.851  1.00 29.73           O  
ATOM    237  N   TRP L  35      25.381  22.017  42.743  1.00 28.16           N  
ATOM    238  CA  TRP L  35      26.564  21.190  42.646  1.00 27.87           C  
ATOM    239  CB  TRP L  35      27.518  21.340  43.843  1.00 31.00           C  
ATOM    240  CG  TRP L  35      28.279  22.642  43.832  1.00 31.57           C  
ATOM    241  CD2 TRP L  35      29.578  22.714  43.148  1.00 31.71           C  
ATOM    242  CD1 TRP L  35      27.887  23.795  44.393  1.00 32.26           C  
ATOM    243  NE1 TRP L  35      28.798  24.708  44.158  1.00 32.92           N  
ATOM    244  CE2 TRP L  35      29.809  24.134  43.433  1.00 31.99           C  
ATOM    245  CE3 TRP L  35      30.638  23.377  42.754  1.00 32.05           C  
ATOM    246  CZ2 TRP L  35      30.993  24.782  42.966  1.00 31.36           C  
ATOM    247  CZ3 TRP L  35      31.685  22.925  42.053  1.00 33.00           C  
ATOM    248  CH2 TRP L  35      32.042  24.205  42.223  1.00 33.07           C  
ATOM    249  C   TRP L  35      26.132  19.755  42.598  1.00 28.06           C  
ATOM    250  O   TRP L  35      25.275  19.335  43.373  1.00 27.95           O  
ATOM    251  N   TYR L  36      26.747  18.958  41.692  1.00 27.97           N  
ATOM    252  CA  TYR L  36      26.358  17.583  41.493  1.00 27.78           C  
ATOM    253  CB  TYR L  36      25.839  17.327  40.063  1.00 29.83           C  
ATOM    254  CG  TYR L  36      24.642  18.186  39.853  1.00 29.16           C  
ATOM    255  CD1 TYR L  36      24.766  19.457  39.350  1.00 30.49           C  
ATOM    256  CD2 TYR L  36      23.388  17.714  40.165  1.00 29.37           C  
ATOM    257  CE1 TYR L  36      23.665  20.264  39.170  1.00 28.89           C  
ATOM    258  CE2 TYR L  36      22.279  18.508  39.988  1.00 29.06           C  
ATOM    259  CZ  TYR L  36      22.419  19.780  39.492  1.00 29.93           C  
ATOM    260  OH  TYR L  36      21.280  20.592  39.318  1.00 29.37           O  
ATOM    261  C   TYR L  36      27.552  16.676  41.641  1.00 27.81           C  
ATOM    262  O   TYR L  36      28.679  17.058  41.326  1.00 27.96           O  
ATOM    263  N   GLN L  37      27.319  15.439  42.151  1.00 27.74           N  
ATOM    264  CA  GLN L  37      28.324  14.401  42.190  1.00 28.30           C  
ATOM    265  CB  GLN L  37      28.382  13.477  43.418  1.00 29.99           C  
ATOM    266  CG  GLN L  37      29.300  13.827  44.575  1.00 30.07           C  
ATOM    267  CD  GLN L  37      29.403  12.540  45.390  1.00 32.21           C  
ATOM    268  OE1 GLN L  37      28.524  11.683  45.319  1.00 35.53           O  
ATOM    269  NE2 GLN L  37      30.506  12.389  46.169  1.00 33.49           N  
ATOM    270  C   GLN L  37      27.948  13.392  41.158  1.00 28.96           C  
ATOM    271  O   GLN L  37      26.779  13.033  41.021  1.00 29.92           O  
ATOM    272  N   GLN L  38      28.940  12.884  40.409  1.00 29.66           N  
ATOM    273  CA  GLN L  38      28.609  11.850  39.480  1.00 29.87           C  
ATOM    274  CB  GLN L  38      28.689  12.275  38.003  1.00 28.73           C  
ATOM    275  CG  GLN L  38      28.258  11.156  37.054  1.00 28.02           C  
ATOM    276  CD  GLN L  38      28.346  11.678  35.629  1.00 31.89           C  
ATOM    277  OE1 GLN L  38      27.329  11.864  34.966  1.00 32.53           O  
ATOM    278  NE2 GLN L  38      29.588  11.907  35.130  1.00 30.76           N  
ATOM    279  C   GLN L  38      29.578  10.742  39.695  1.00 32.09           C  
ATOM    280  O   GLN L  38      30.773  10.873  39.435  1.00 30.88           O  
ATOM    281  N   LYS L  39      29.061   9.612  40.198  1.00 33.99           N  
ATOM    282  CA  LYS L  39      29.850   8.455  40.453  1.00 36.66           C  
ATOM    283  CB  LYS L  39      29.193   7.610  41.552  1.00 40.54           C  
ATOM    284  CG  LYS L  39      30.174   6.831  42.417  1.00 43.12           C  
ATOM    285  CD  LYS L  39      29.551   6.367  43.736  1.00 45.12           C  
ATOM    286  CE  LYS L  39      29.264   7.507  44.716  1.00 46.19           C  
ATOM    287  NZ  LYS L  39      28.638   6.967  45.941  1.00 45.86           N1+
ATOM    288  C   LYS L  39      29.839   7.723  39.147  1.00 38.22           C  
ATOM    289  O   LYS L  39      28.866   7.817  38.402  1.00 38.78           O  
ATOM    290  N   PRO L  40      30.881   7.015  38.830  1.00 41.76           N  
ATOM    291  CA  PRO L  40      31.005   6.367  37.551  1.00 43.71           C  
ATOM    292  CD  PRO L  40      31.730   6.408  39.841  1.00 43.69           C  
ATOM    293  CB  PRO L  40      32.295   5.559  37.642  1.00 46.62           C  
ATOM    294  CG  PRO L  40      32.380   5.204  39.138  1.00 45.71           C  
ATOM    295  C   PRO L  40      29.849   5.475  37.217  1.00 44.00           C  
ATOM    296  O   PRO L  40      29.462   4.663  38.055  1.00 46.21           O  
ATOM    297  N   GLY L  41      29.299   5.604  35.990  1.00 44.52           N  
ATOM    298  CA  GLY L  41      28.281   4.720  35.497  1.00 44.29           C  
ATOM    299  C   GLY L  41      26.931   5.077  36.038  1.00 43.89           C  
ATOM    300  O   GLY L  41      25.958   4.378  35.759  1.00 46.13           O  
ATOM    301  N   GLN L  42      26.815   6.164  36.824  1.00 40.37           N  
ATOM    302  CA  GLN L  42      25.516   6.506  37.328  1.00 38.04           C  
ATOM    303  CB  GLN L  42      25.332   6.409  38.860  1.00 51.85           C  
ATOM    304  CG  GLN L  42      24.969   5.007  39.370  1.00 55.95           C  
ATOM    305  CD  GLN L  42      26.182   4.321  39.975  1.00 60.77           C  
ATOM    306  OE1 GLN L  42      26.837   4.861  40.864  1.00 76.75           O  
ATOM    307  NE2 GLN L  42      26.482   3.086  39.495  1.00 77.86           N  
ATOM    308  C   GLN L  42      25.163   7.898  36.912  1.00 37.75           C  
ATOM    309  O   GLN L  42      25.974   8.645  36.362  1.00 36.41           O  
ATOM    310  N   PRO L  43      23.915   8.217  37.133  1.00 36.87           N  
ATOM    311  CA  PRO L  43      23.411   9.528  36.829  1.00 33.80           C  
ATOM    312  CD  PRO L  43      22.879   7.202  37.017  1.00 42.72           C  
ATOM    313  CB  PRO L  43      21.890   9.411  36.827  1.00 34.48           C  
ATOM    314  CG  PRO L  43      21.639   7.936  36.478  1.00 41.56           C  
ATOM    315  C   PRO L  43      23.914  10.496  37.845  1.00 31.73           C  
ATOM    316  O   PRO L  43      24.357  10.063  38.912  1.00 31.63           O  
ATOM    317  N   PRO L  44      23.885  11.764  37.562  1.00 29.91           N  
ATOM    318  CA  PRO L  44      24.360  12.698  38.539  1.00 29.91           C  
ATOM    319  CD  PRO L  44      24.151  12.225  36.211  1.00 28.65           C  
ATOM    320  CB  PRO L  44      24.682  13.991  37.786  1.00 29.15           C  
ATOM    321  CG  PRO L  44      24.159  13.751  36.355  1.00 29.87           C  
ATOM    322  C   PRO L  44      23.384  12.840  39.656  1.00 30.58           C  
ATOM    323  O   PRO L  44      22.208  12.548  39.448  1.00 31.59           O  
ATOM    324  N   LYS L  45      23.857  13.245  40.856  1.00 30.61           N  
ATOM    325  CA  LYS L  45      22.959  13.440  41.957  1.00 30.34           C  
ATOM    326  CB  LYS L  45      23.056  12.383  43.065  1.00 33.06           C  
ATOM    327  CG  LYS L  45      24.312  12.475  43.927  1.00 40.22           C  
ATOM    328  CD  LYS L  45      24.139  11.708  45.237  1.00 46.14           C  
ATOM    329  CE  LYS L  45      25.277  11.900  46.235  1.00 60.61           C  
ATOM    330  NZ  LYS L  45      24.904  11.292  47.532  1.00 58.47           N1+
ATOM    331  C   LYS L  45      23.242  14.780  42.563  1.00 29.67           C  
ATOM    332  O   LYS L  45      24.396  15.197  42.683  1.00 28.83           O  
ATOM    333  N   LEU L  46      22.165  15.489  42.961  1.00 29.28           N  
ATOM    334  CA  LEU L  46      22.277  16.830  43.473  1.00 28.87           C  
ATOM    335  CB  LEU L  46      20.940  17.596  43.413  1.00 28.38           C  
ATOM    336  CG  LEU L  46      21.005  19.080  43.820  1.00 28.50           C  
ATOM    337  CD1 LEU L  46      21.847  19.908  42.832  1.00 28.01           C  
ATOM    338  CD2 LEU L  46      19.591  19.654  44.004  1.00 29.07           C  
ATOM    339  C   LEU L  46      22.763  16.826  44.899  1.00 29.80           C  
ATOM    340  O   LEU L  46      22.233  16.123  45.762  1.00 30.67           O  
ATOM    341  N   LEU L  47      23.911  17.496  45.136  1.00 28.56           N  
ATOM    342  CA  LEU L  47      24.455  17.744  46.446  1.00 29.43           C  
ATOM    343  CB  LEU L  47      25.983  17.885  46.401  1.00 28.87           C  
ATOM    344  CG  LEU L  47      26.679  16.604  45.921  1.00 28.96           C  
ATOM    345  CD1 LEU L  47      28.204  16.775  45.890  1.00 30.96           C  
ATOM    346  CD2 LEU L  47      26.238  15.394  46.755  1.00 30.25           C  
ATOM    347  C   LEU L  47      23.918  18.992  47.076  1.00 30.03           C  
ATOM    348  O   LEU L  47      23.503  18.994  48.235  1.00 31.75           O  
ATOM    349  N   ILE L  48      23.944  20.106  46.307  1.00 28.90           N  
ATOM    350  CA  ILE L  48      23.583  21.384  46.852  1.00 28.77           C  
ATOM    351  CB  ILE L  48      24.759  22.121  47.434  1.00 31.18           C  
ATOM    352  CG1 ILE L  48      25.299  21.362  48.656  1.00 37.14           C  
ATOM    353  CG2 ILE L  48      24.345  23.573  47.733  1.00 35.26           C  
ATOM    354  CD1 ILE L  48      26.649  21.871  49.151  1.00 38.76           C  
ATOM    355  C   ILE L  48      22.986  22.235  45.788  1.00 28.68           C  
ATOM    356  O   ILE L  48      23.391  22.190  44.629  1.00 27.98           O  
ATOM    357  N   TYR L  49      21.994  23.056  46.183  1.00 29.25           N  
ATOM    358  CA  TYR L  49      21.321  23.958  45.306  1.00 29.15           C  
ATOM    359  CB  TYR L  49      19.900  23.530  44.994  1.00 28.71           C  
ATOM    360  CG  TYR L  49      19.198  23.019  46.192  1.00 29.02           C  
ATOM    361  CD1 TYR L  49      19.479  23.481  47.443  1.00 30.78           C  
ATOM    362  CD2 TYR L  49      18.191  22.106  46.038  1.00 30.87           C  
ATOM    363  CE1 TYR L  49      18.802  22.992  48.531  1.00 32.64           C  
ATOM    364  CE2 TYR L  49      17.511  21.614  47.120  1.00 31.83           C  
ATOM    365  CZ  TYR L  49      17.821  22.057  48.378  1.00 32.61           C  
ATOM    366  OH  TYR L  49      17.141  21.569  49.515  1.00 34.94           O  
ATOM    367  C   TYR L  49      21.249  25.315  45.934  1.00 30.22           C  
ATOM    368  O   TYR L  49      21.530  25.481  47.119  1.00 32.52           O  
ATOM    369  N   LYS L  50      20.983  26.361  45.134  1.00 18.29           N  
ATOM    370  CA  LYS L  50      20.894  27.686  45.682  1.00 18.51           C  
ATOM    371  CB  LYS L  50      19.863  27.777  46.808  1.00 20.10           C  
ATOM    372  CG  LYS L  50      19.427  29.207  47.072  1.00 22.20           C  
ATOM    373  CD  LYS L  50      18.632  29.745  45.890  1.00 27.07           C  
ATOM    374  CE  LYS L  50      17.697  30.887  46.261  1.00 27.92           C  
ATOM    375  NZ  LYS L  50      16.623  30.982  45.251  1.00 31.20           N1+
ATOM    376  C   LYS L  50      22.206  28.105  46.283  1.00 19.05           C  
ATOM    377  O   LYS L  50      22.241  28.915  47.209  1.00 17.88           O  
ATOM    378  N   ALA L  51      23.318  27.557  45.771  1.00 18.05           N  
ATOM    379  CA  ALA L  51      24.649  27.923  46.160  1.00 17.51           C  
ATOM    380  CB  ALA L  51      24.870  29.447  46.159  1.00 18.09           C  
ATOM    381  C   ALA L  51      25.010  27.415  47.526  1.00 17.17           C  
ATOM    382  O   ALA L  51      26.182  27.113  47.750  1.00 18.56           O  
ATOM    383  N   SER L  52      24.048  27.202  48.457  1.00 18.79           N  
ATOM    384  CA  SER L  52      24.521  26.820  49.765  1.00 19.31           C  
ATOM    385  CB  SER L  52      24.663  28.016  50.724  1.00 21.75           C  
ATOM    386  OG  SER L  52      23.383  28.512  51.087  1.00 21.71           O  
ATOM    387  C   SER L  52      23.603  25.853  50.464  1.00 21.32           C  
ATOM    388  O   SER L  52      23.925  25.399  51.562  1.00 22.15           O  
ATOM    389  N   THR L  53      22.449  25.478  49.879  1.00 35.99           N  
ATOM    390  CA  THR L  53      21.608  24.590  50.628  1.00 36.35           C  
ATOM    391  CB  THR L  53      20.155  24.960  50.619  1.00 37.02           C  
ATOM    392  OG1 THR L  53      19.763  25.462  49.351  1.00 21.85           O  
ATOM    393  CG2 THR L  53      19.902  25.993  51.712  1.00 22.01           C  
ATOM    394  C   THR L  53      21.817  23.180  50.186  1.00 35.84           C  
ATOM    395  O   THR L  53      21.901  22.865  49.002  1.00 35.77           O  
ATOM    396  N   LEU L  54      21.914  22.294  51.191  1.00 37.18           N  
ATOM    397  CA  LEU L  54      22.260  20.917  51.028  1.00 37.90           C  
ATOM    398  CB  LEU L  54      23.075  20.512  52.286  1.00 47.55           C  
ATOM    399  CG  LEU L  54      23.647  19.096  52.444  1.00 48.74           C  
ATOM    400  CD1 LEU L  54      24.702  19.090  53.565  1.00 47.96           C  
ATOM    401  CD2 LEU L  54      22.548  18.094  52.784  1.00 50.96           C  
ATOM    402  C   LEU L  54      21.006  20.124  50.797  1.00 39.79           C  
ATOM    403  O   LEU L  54      20.001  20.322  51.479  1.00 42.09           O  
ATOM    404  N   ALA L  55      21.035  19.232  49.772  1.00 40.51           N  
ATOM    405  CA  ALA L  55      19.914  18.398  49.415  1.00 41.65           C  
ATOM    406  CB  ALA L  55      20.129  17.622  48.105  1.00 50.11           C  
ATOM    407  C   ALA L  55      19.738  17.396  50.512  1.00 44.20           C  
ATOM    408  O   ALA L  55      20.703  16.955  51.128  1.00 44.40           O  
ATOM    409  N   SER L  56      18.490  16.973  50.779  1.00 47.99           N  
ATOM    410  CA  SER L  56      18.292  16.084  51.885  1.00 50.23           C  
ATOM    411  CB  SER L  56      16.816  15.722  52.121  1.00 58.48           C  
ATOM    412  OG  SER L  56      16.700  14.842  53.229  1.00 63.21           O  
ATOM    413  C   SER L  56      19.046  14.813  51.654  1.00 49.98           C  
ATOM    414  O   SER L  56      19.118  14.302  50.539  1.00 49.42           O  
ATOM    415  N   GLY L  57      19.657  14.282  52.734  1.00 54.68           N  
ATOM    416  CA  GLY L  57      20.348  13.028  52.678  1.00 54.06           C  
ATOM    417  C   GLY L  57      21.824  13.235  52.500  1.00 52.88           C  
ATOM    418  O   GLY L  57      22.611  12.342  52.812  1.00 52.37           O  
ATOM    419  N   VAL L  58      22.252  14.412  52.002  1.00 49.14           N  
ATOM    420  CA  VAL L  58      23.659  14.643  51.799  1.00 47.90           C  
ATOM    421  CB  VAL L  58      23.939  15.689  50.759  1.00 33.63           C  
ATOM    422  CG1 VAL L  58      25.454  15.929  50.673  1.00 30.64           C  
ATOM    423  CG2 VAL L  58      23.309  15.220  49.435  1.00 31.39           C  
ATOM    424  C   VAL L  58      24.257  15.075  53.111  1.00 47.87           C  
ATOM    425  O   VAL L  58      23.647  15.830  53.866  1.00 49.68           O  
ATOM    426  N   SER L  59      25.485  14.599  53.415  1.00 45.92           N  
ATOM    427  CA  SER L  59      26.108  14.879  54.684  1.00 47.54           C  
ATOM    428  CB  SER L  59      27.336  14.001  54.983  1.00 55.94           C  
ATOM    429  OG  SER L  59      28.394  14.319  54.090  1.00 25.23           O  
ATOM    430  C   SER L  59      26.555  16.310  54.755  1.00 47.25           C  
ATOM    431  O   SER L  59      26.798  16.963  53.742  1.00 46.89           O  
ATOM    432  N   SER L  60      26.696  16.809  55.999  1.00 48.50           N  
ATOM    433  CA  SER L  60      27.039  18.167  56.327  1.00 47.74           C  
ATOM    434  CB  SER L  60      26.978  18.438  57.840  1.00 49.12           C  
ATOM    435  OG  SER L  60      27.323  19.790  58.103  1.00 54.79           O  
ATOM    436  C   SER L  60      28.436  18.485  55.891  1.00 45.40           C  
ATOM    437  O   SER L  60      28.804  19.654  55.800  1.00 47.02           O  
ATOM    438  N   ARG L  61      29.257  17.463  55.611  1.00 43.96           N  
ATOM    439  CA  ARG L  61      30.621  17.700  55.244  1.00 42.08           C  
ATOM    440  CB  ARG L  61      31.493  16.432  55.228  1.00 36.41           C  
ATOM    441  CG  ARG L  61      30.999  15.287  54.357  1.00 36.91           C  
ATOM    442  CD  ARG L  61      31.727  13.986  54.694  1.00 38.93           C  
ATOM    443  NE  ARG L  61      31.146  12.895  53.865  1.00 39.05           N  
ATOM    444  CZ  ARG L  61      32.003  12.034  53.250  1.00 39.24           C  
ATOM    445  NH1 ARG L  61      33.341  12.262  53.374  1.00 39.67           N1+
ATOM    446  NH2 ARG L  61      31.534  10.972  52.530  1.00 41.30           N  
ATOM    447  C   ARG L  61      30.689  18.452  53.949  1.00 40.90           C  
ATOM    448  O   ARG L  61      31.707  19.081  53.663  1.00 40.75           O  
ATOM    449  N   PHE L  62      29.636  18.364  53.105  1.00 38.14           N  
ATOM    450  CA  PHE L  62      29.610  19.112  51.875  1.00 35.03           C  
ATOM    451  CB  PHE L  62      28.717  18.477  50.794  1.00 36.69           C  
ATOM    452  CG  PHE L  62      29.341  17.194  50.363  1.00 35.35           C  
ATOM    453  CD1 PHE L  62      30.309  17.180  49.386  1.00 35.64           C  
ATOM    454  CD2 PHE L  62      28.958  16.002  50.931  1.00 37.25           C  
ATOM    455  CE1 PHE L  62      30.883  15.997  48.987  1.00 36.55           C  
ATOM    456  CE2 PHE L  62      29.529  14.815  50.535  1.00 36.63           C  
ATOM    457  CZ  PHE L  62      30.496  14.811  49.562  1.00 36.33           C  
ATOM    458  C   PHE L  62      29.044  20.474  52.160  1.00 36.47           C  
ATOM    459  O   PHE L  62      28.011  20.602  52.816  1.00 37.82           O  
ATOM    460  N   LYS L  63      29.720  21.541  51.680  1.00 36.62           N  
ATOM    461  CA  LYS L  63      29.234  22.874  51.911  1.00 37.31           C  
ATOM    462  CB  LYS L  63      29.955  23.604  53.059  1.00 45.94           C  
ATOM    463  CG  LYS L  63      29.546  23.091  54.442  1.00 69.07           C  
ATOM    464  CD  LYS L  63      30.493  23.485  55.579  1.00 34.11           C  
ATOM    465  CE  LYS L  63      31.639  22.493  55.792  1.00 71.94           C  
ATOM    466  NZ  LYS L  63      32.255  22.691  57.123  1.00 39.38           N1+
ATOM    467  C   LYS L  63      29.429  23.683  50.667  1.00 35.22           C  
ATOM    468  O   LYS L  63      30.370  23.459  49.905  1.00 37.28           O  
ATOM    469  N   GLY L  64      28.529  24.660  50.432  1.00 34.60           N  
ATOM    470  CA  GLY L  64      28.638  25.476  49.260  1.00 34.01           C  
ATOM    471  C   GLY L  64      28.587  26.909  49.682  1.00 37.24           C  
ATOM    472  O   GLY L  64      27.921  27.259  50.656  1.00 38.24           O  
ATOM    473  N   SER L  65      29.296  27.782  48.939  1.00 38.99           N  
ATOM    474  CA  SER L  65      29.324  29.179  49.268  1.00 40.74           C  
ATOM    475  CB  SER L  65      30.513  29.595  50.148  1.00 34.53           C  
ATOM    476  OG  SER L  65      30.414  29.009  51.435  1.00 38.90           O  
ATOM    477  C   SER L  65      29.499  29.950  48.005  1.00 39.92           C  
ATOM    478  O   SER L  65      29.659  29.388  46.922  1.00 39.92           O  
ATOM    479  N   GLY L  66      29.460  31.290  48.122  1.00 40.54           N  
ATOM    480  CA  GLY L  66      29.711  32.103  46.973  1.00 40.85           C  
ATOM    481  C   GLY L  66      28.513  32.928  46.657  1.00 42.36           C  
ATOM    482  O   GLY L  66      27.399  32.689  47.120  1.00 44.17           O  
ATOM    483  N   SER L  67      28.756  33.969  45.845  0.90 41.70           N  
ATOM    484  CA  SER L  67      27.710  34.830  45.399  0.90 44.69           C  
ATOM    485  CB  SER L  67      27.404  35.995  46.359  0.90 51.49           C  
ATOM    486  OG  SER L  67      26.878  35.513  47.585  0.90 56.77           O  
ATOM    487  C   SER L  67      28.216  35.457  44.152  0.90 46.50           C  
ATOM    488  O   SER L  67      29.404  35.389  43.844  0.90 47.97           O  
ATOM    489  N   GLY L  68      27.317  36.071  43.373  1.00 45.76           N  
ATOM    490  CA  GLY L  68      27.784  36.770  42.220  1.00 46.98           C  
ATOM    491  C   GLY L  68      28.480  35.824  41.295  1.00 44.21           C  
ATOM    492  O   GLY L  68      27.888  34.864  40.808  1.00 44.45           O  
ATOM    493  N   THR L  69      29.741  36.169  40.970  1.00 43.46           N  
ATOM    494  CA  THR L  69      30.627  35.504  40.054  1.00 43.06           C  
ATOM    495  CB  THR L  69      31.745  36.408  39.630  1.00 43.45           C  
ATOM    496  OG1 THR L  69      31.220  37.586  39.040  1.00 50.08           O  
ATOM    497  CG2 THR L  69      32.626  35.667  38.617  1.00 48.62           C  
ATOM    498  C   THR L  69      31.265  34.236  40.548  1.00 42.40           C  
ATOM    499  O   THR L  69      31.459  33.315  39.757  1.00 42.97           O  
ATOM    500  N   GLU L  70      31.655  34.135  41.836  1.00 41.34           N  
ATOM    501  CA  GLU L  70      32.414  32.957  42.159  1.00 40.06           C  
ATOM    502  CB  GLU L  70      33.873  33.256  42.556  1.00 48.60           C  
ATOM    503  CG  GLU L  70      34.054  34.284  43.669  1.00 53.82           C  
ATOM    504  CD  GLU L  70      35.536  34.628  43.692  1.00 90.11           C  
ATOM    505  OE1 GLU L  70      36.163  34.597  42.597  1.00 94.07           O  
ATOM    506  OE2 GLU L  70      36.065  34.923  44.796  1.00 87.60           O1-
ATOM    507  C   GLU L  70      31.742  32.116  43.192  1.00 38.23           C  
ATOM    508  O   GLU L  70      31.081  32.616  44.102  1.00 40.23           O  
ATOM    509  N   TYR L  71      31.897  30.780  43.049  1.00 36.18           N  
ATOM    510  CA  TYR L  71      31.217  29.880  43.932  1.00 34.11           C  
ATOM    511  CB  TYR L  71      30.075  29.131  43.249  1.00 41.94           C  
ATOM    512  CG  TYR L  71      29.189  30.081  42.499  1.00 41.62           C  
ATOM    513  CD1 TYR L  71      28.138  30.746  43.093  1.00 43.31           C  
ATOM    514  CD2 TYR L  71      29.413  30.272  41.155  1.00 41.86           C  
ATOM    515  CE1 TYR L  71      27.336  31.592  42.355  1.00 45.31           C  
ATOM    516  CE2 TYR L  71      28.614  31.112  40.419  1.00 44.09           C  
ATOM    517  CZ  TYR L  71      27.571  31.768  41.016  1.00 46.20           C  
ATOM    518  OH  TYR L  71      26.753  32.623  40.254  1.00 72.09           O  
ATOM    519  C   TYR L  71      32.194  28.825  44.355  1.00 34.11           C  
ATOM    520  O   TYR L  71      33.126  28.510  43.616  1.00 34.78           O  
ATOM    521  N   THR L  72      32.001  28.241  45.562  1.00 35.49           N  
ATOM    522  CA  THR L  72      32.929  27.255  46.040  1.00 34.54           C  
ATOM    523  CB  THR L  72      33.825  27.794  47.116  1.00 35.81           C  
ATOM    524  OG1 THR L  72      34.546  28.918  46.638  1.00 43.77           O  
ATOM    525  CG2 THR L  72      34.796  26.687  47.550  1.00 42.76           C  
ATOM    526  C   THR L  72      32.203  26.091  46.653  1.00 34.15           C  
ATOM    527  O   THR L  72      31.198  26.249  47.343  1.00 35.02           O  
ATOM    528  N   LEU L  73      32.719  24.871  46.400  1.00 33.06           N  
ATOM    529  CA  LEU L  73      32.209  23.678  47.010  1.00 34.28           C  
ATOM    530  CB  LEU L  73      31.839  22.585  45.993  1.00 29.95           C  
ATOM    531  CG  LEU L  73      31.393  21.256  46.630  1.00 27.39           C  
ATOM    532  CD1 LEU L  73      30.123  21.423  47.471  1.00 28.88           C  
ATOM    533  CD2 LEU L  73      31.263  20.154  45.570  1.00 28.46           C  
ATOM    534  C   LEU L  73      33.328  23.150  47.845  1.00 35.34           C  
ATOM    535  O   LEU L  73      34.436  22.965  47.349  1.00 36.21           O  
ATOM    536  N   THR L  74      33.086  22.923  49.149  1.00 36.27           N  
ATOM    537  CA  THR L  74      34.122  22.395  49.991  1.00 36.61           C  
ATOM    538  CB  THR L  74      34.516  23.289  51.135  1.00 35.67           C  
ATOM    539  OG1 THR L  74      33.359  23.754  51.810  1.00 43.86           O  
ATOM    540  CG2 THR L  74      35.380  24.453  50.644  1.00 39.42           C  
ATOM    541  C   THR L  74      33.664  21.114  50.600  1.00 37.61           C  
ATOM    542  O   THR L  74      32.582  21.037  51.179  1.00 39.61           O  
ATOM    543  N   ILE L  75      34.501  20.064  50.477  1.00 36.01           N  
ATOM    544  CA  ILE L  75      34.194  18.816  51.103  1.00 36.62           C  
ATOM    545  CB  ILE L  75      34.420  17.590  50.257  1.00 35.34           C  
ATOM    546  CG1 ILE L  75      33.592  17.597  48.961  1.00 35.09           C  
ATOM    547  CG2 ILE L  75      34.117  16.373  51.144  1.00 34.43           C  
ATOM    548  CD1 ILE L  75      34.204  18.405  47.821  1.00 35.17           C  
ATOM    549  C   ILE L  75      35.176  18.701  52.220  1.00 39.37           C  
ATOM    550  O   ILE L  75      36.384  18.737  51.995  1.00 40.21           O  
ATOM    551  N   SER L  76      34.680  18.579  53.464  1.00 42.31           N  
ATOM    552  CA  SER L  76      35.586  18.460  54.565  1.00 43.60           C  
ATOM    553  CB  SER L  76      35.286  19.415  55.733  1.00 40.43           C  
ATOM    554  OG  SER L  76      34.019  19.114  56.295  1.00 42.34           O  
ATOM    555  C   SER L  76      35.469  17.064  55.071  1.00 45.43           C  
ATOM    556  O   SER L  76      34.436  16.416  54.913  1.00 46.28           O  
ATOM    557  N   GLY L  77      36.553  16.545  55.670  1.00 45.81           N  
ATOM    558  CA  GLY L  77      36.517  15.207  56.182  1.00 44.72           C  
ATOM    559  C   GLY L  77      36.305  14.260  55.040  1.00 43.99           C  
ATOM    560  O   GLY L  77      35.441  13.387  55.113  1.00 44.44           O  
ATOM    561  N   VAL L  78      37.106  14.392  53.961  1.00 41.82           N  
ATOM    562  CA  VAL L  78      36.920  13.573  52.794  1.00 39.43           C  
ATOM    563  CB  VAL L  78      37.967  13.757  51.728  1.00 35.95           C  
ATOM    564  CG1 VAL L  78      37.813  15.141  51.088  1.00 55.96           C  
ATOM    565  CG2 VAL L  78      39.342  13.543  52.370  1.00 53.22           C  
ATOM    566  C   VAL L  78      36.916  12.128  53.162  1.00 40.24           C  
ATOM    567  O   VAL L  78      37.688  11.666  54.001  1.00 41.85           O  
ATOM    568  N   GLN L  79      36.001  11.384  52.511  1.00 39.12           N  
ATOM    569  CA  GLN L  79      35.839   9.980  52.733  1.00 39.62           C  
ATOM    570  CB  GLN L  79      34.401   9.617  53.128  1.00 40.78           C  
ATOM    571  CG  GLN L  79      34.263   8.298  53.876  1.00 44.06           C  
ATOM    572  CD  GLN L  79      34.634   8.538  55.334  1.00 46.48           C  
ATOM    573  OE1 GLN L  79      34.133   9.456  55.980  1.00 47.88           O  
ATOM    574  NE2 GLN L  79      35.544   7.684  55.872  1.00 54.02           N  
ATOM    575  C   GLN L  79      36.138   9.319  51.419  1.00 38.86           C  
ATOM    576  O   GLN L  79      36.176   9.975  50.380  1.00 38.33           O  
ATOM    577  N   CYS L  80      36.359   7.991  51.434  1.00 40.80           N  
ATOM    578  CA  CYS L  80      36.722   7.249  50.258  1.00 39.79           C  
ATOM    579  CB  CYS L  80      37.027   5.771  50.554  1.00 43.80           C  
ATOM    580  SG  CYS L  80      38.527   5.561  51.563  1.00 38.53           S  
ATOM    581  C   CYS L  80      35.610   7.296  49.249  1.00 38.55           C  
ATOM    582  O   CYS L  80      35.856   7.275  48.045  1.00 38.41           O  
ATOM    583  N   ASP L  81      34.355   7.358  49.725  1.00 40.27           N  
ATOM    584  CA  ASP L  81      33.162   7.332  48.920  1.00 39.71           C  
ATOM    585  CB  ASP L  81      31.904   7.331  49.805  1.00 38.71           C  
ATOM    586  CG  ASP L  81      30.715   6.811  49.015  1.00 52.17           C  
ATOM    587  OD1 ASP L  81      30.543   7.209  47.833  1.00  0.00           O  
ATOM    588  OD2 ASP L  81      29.945   6.002  49.598  1.00  0.00           O1-
ATOM    589  C   ASP L  81      33.104   8.546  48.034  1.00 39.59           C  
ATOM    590  O   ASP L  81      32.522   8.513  46.950  1.00 39.75           O  
ATOM    591  N   ASP L  82      33.720   9.652  48.480  1.00 36.52           N  
ATOM    592  CA  ASP L  82      33.678  10.942  47.846  1.00 33.78           C  
ATOM    593  CB  ASP L  82      34.424  12.020  48.654  1.00 33.24           C  
ATOM    594  CG  ASP L  82      33.680  12.218  49.964  1.00 35.91           C  
ATOM    595  OD1 ASP L  82      32.468  11.877  50.010  1.00 37.13           O  
ATOM    596  OD2 ASP L  82      34.316  12.708  50.936  1.00 37.47           O1-
ATOM    597  C   ASP L  82      34.299  10.909  46.485  1.00 32.89           C  
ATOM    598  O   ASP L  82      34.094  11.839  45.706  1.00 34.90           O  
ATOM    599  N   ALA L  83      35.136   9.901  46.171  1.00 31.86           N  
ATOM    600  CA  ALA L  83      35.747   9.888  44.873  1.00 32.82           C  
ATOM    601  CB  ALA L  83      36.611   8.642  44.613  1.00 31.26           C  
ATOM    602  C   ALA L  83      34.665   9.920  43.839  1.00 33.13           C  
ATOM    603  O   ALA L  83      33.775   9.073  43.814  1.00 36.37           O  
ATOM    604  N   ALA L  84      34.731  10.925  42.943  1.00 31.02           N  
ATOM    605  CA  ALA L  84      33.743  11.079  41.916  1.00 29.79           C  
ATOM    606  CB  ALA L  84      32.320  11.276  42.465  1.00 21.26           C  
ATOM    607  C   ALA L  84      34.098  12.310  41.157  1.00 30.02           C  
ATOM    608  O   ALA L  84      35.080  12.983  41.465  1.00 32.69           O  
ATOM    609  N   THR L  85      33.310  12.621  40.113  1.00 29.57           N  
ATOM    610  CA  THR L  85      33.546  13.831  39.385  1.00 28.71           C  
ATOM    611  CB  THR L  85      33.508  13.628  37.899  1.00 34.45           C  
ATOM    612  OG1 THR L  85      34.103  14.725  37.226  1.00 38.56           O  
ATOM    613  CG2 THR L  85      32.047  13.460  37.461  1.00 34.93           C  
ATOM    614  C   THR L  85      32.449  14.763  39.815  1.00 28.92           C  
ATOM    615  O   THR L  85      31.306  14.344  39.987  1.00 29.52           O  
ATOM    616  N   TYR L  86      32.776  16.054  40.039  1.00 28.30           N  
ATOM    617  CA  TYR L  86      31.816  17.000  40.545  1.00 26.05           C  
ATOM    618  CB  TYR L  86      32.284  17.737  41.811  1.00 27.73           C  
ATOM    619  CG  TYR L  86      32.397  16.762  42.935  1.00 28.09           C  
ATOM    620  CD1 TYR L  86      33.482  15.918  43.037  1.00 27.57           C  
ATOM    621  CD2 TYR L  86      31.425  16.713  43.909  1.00 28.63           C  
ATOM    622  CE1 TYR L  86      33.584  15.025  44.078  1.00 27.37           C  
ATOM    623  CE2 TYR L  86      31.521  15.818  44.948  1.00 30.48           C  
ATOM    624  CZ  TYR L  86      32.603  14.976  45.037  1.00 28.98           C  
ATOM    625  OH  TYR L  86      32.704  14.061  46.106  1.00 32.24           O  
ATOM    626  C   TYR L  86      31.616  18.060  39.516  1.00 26.53           C  
ATOM    627  O   TYR L  86      32.560  18.457  38.832  1.00 27.07           O  
ATOM    628  N   TYR L  87      30.358  18.535  39.377  1.00 26.93           N  
ATOM    629  CA  TYR L  87      30.048  19.543  38.403  1.00 27.50           C  
ATOM    630  CB  TYR L  87      29.058  19.086  37.318  1.00 27.26           C  
ATOM    631  CG  TYR L  87      29.565  17.913  36.557  1.00 27.75           C  
ATOM    632  CD1 TYR L  87      29.284  16.643  37.006  1.00 28.79           C  
ATOM    633  CD2 TYR L  87      30.305  18.073  35.406  1.00 28.11           C  
ATOM    634  CE1 TYR L  87      29.728  15.541  36.319  1.00 27.98           C  
ATOM    635  CE2 TYR L  87      30.753  16.970  34.715  1.00 28.32           C  
ATOM    636  CZ  TYR L  87      30.470  15.704  35.172  1.00 27.54           C  
ATOM    637  OH  TYR L  87      30.925  14.571  34.467  1.00 30.38           O  
ATOM    638  C   TYR L  87      29.291  20.635  39.088  1.00 27.02           C  
ATOM    639  O   TYR L  87      28.496  20.392  39.995  1.00 27.15           O  
ATOM    640  N   CYS L  88      29.530  21.887  38.655  1.00 31.38           N  
ATOM    641  CA  CYS L  88      28.762  23.003  39.119  1.00 32.53           C  
ATOM    642  CB  CYS L  88      29.602  24.281  39.390  1.00 33.69           C  
ATOM    643  SG  CYS L  88      30.732  24.725  38.028  1.00 36.36           S  
ATOM    644  C   CYS L  88      27.791  23.275  38.019  1.00 31.84           C  
ATOM    645  O   CYS L  88      28.079  22.991  36.856  1.00 31.41           O  
ATOM    646  N   GLN L  89      26.583  23.768  38.350  1.00 31.47           N  
ATOM    647  CA  GLN L  89      25.662  24.050  37.287  1.00 31.35           C  
ATOM    648  CB  GLN L  89      24.623  22.930  37.088  1.00 26.53           C  
ATOM    649  CG  GLN L  89      23.840  23.003  35.775  1.00 27.19           C  
ATOM    650  CD  GLN L  89      22.422  23.455  36.046  1.00 15.37           C  
ATOM    651  OE1 GLN L  89      21.560  23.337  35.180  1.00 17.15           O  
ATOM    652  NE2 GLN L  89      22.159  23.975  37.271  1.00 18.46           N  
ATOM    653  C   GLN L  89      24.977  25.347  37.576  1.00 32.41           C  
ATOM    654  O   GLN L  89      24.437  25.575  38.656  1.00 33.33           O  
ATOM    655  N   GLN L  90      25.005  26.240  36.575  1.00 31.26           N  
ATOM    656  CA  GLN L  90      24.418  27.546  36.626  1.00 31.76           C  
ATOM    657  CB  GLN L  90      25.220  28.551  35.770  1.00 15.50           C  
ATOM    658  CG  GLN L  90      24.570  29.917  35.528  1.00 11.97           C  
ATOM    659  CD  GLN L  90      23.627  29.894  34.323  1.00 13.84           C  
ATOM    660  OE1 GLN L  90      22.653  30.646  34.272  1.00 16.05           O  
ATOM    661  NE2 GLN L  90      23.930  29.042  33.308  1.00 11.14           N  
ATOM    662  C   GLN L  90      23.077  27.427  36.000  1.00 33.11           C  
ATOM    663  O   GLN L  90      22.929  26.926  34.884  1.00 32.77           O  
ATOM    664  N   GLY L  91      22.387  28.446  36.544  1.00 98.08           N  
ATOM    665  CA  GLY L  91      21.275  29.189  36.054  1.00100.03           C  
ATOM    666  C   GLY L  91      19.988  28.512  35.864  1.00 99.47           C  
ATOM    667  O   GLY L  91      19.687  27.444  36.393  1.00 97.89           O  
ATOM    668  N   TYR L  92      19.196  29.242  35.062  1.00101.62           N  
ATOM    669  CA  TYR L  92      17.877  28.900  34.685  1.00101.40           C  
ATOM    670  CB  TYR L  92      16.806  29.745  35.405  1.00122.76           C  
ATOM    671  CG  TYR L  92      16.853  31.212  35.210  1.00122.73           C  
ATOM    672  CD1 TYR L  92      17.699  31.963  35.983  1.00122.39           C  
ATOM    673  CD2 TYR L  92      16.046  31.840  34.291  1.00123.19           C  
ATOM    674  CE1 TYR L  92      17.747  33.324  35.853  1.00122.51           C  
ATOM    675  CE2 TYR L  92      16.093  33.207  34.158  1.00123.34           C  
ATOM    676  CZ  TYR L  92      16.944  33.952  34.936  1.00123.02           C  
ATOM    677  OH  TYR L  92      16.990  35.357  34.801  1.00123.31           O  
ATOM    678  C   TYR L  92      17.789  28.993  33.202  1.00101.73           C  
ATOM    679  O   TYR L  92      18.576  29.677  32.548  1.00101.88           O  
ATOM    680  N   SER L  93      16.831  28.247  32.635  1.00 98.91           N  
ATOM    681  CA  SER L  93      16.778  28.129  31.214  1.00 98.88           C  
ATOM    682  CB  SER L  93      15.756  27.124  30.695  1.00112.93           C  
ATOM    683  OG  SER L  93      14.508  27.781  30.535  1.00  0.00           O  
ATOM    684  C   SER L  93      16.383  29.413  30.556  1.00102.56           C  
ATOM    685  O   SER L  93      16.803  29.652  29.427  1.00103.82           O  
ATOM    686  N   ILE L  94      15.569  30.290  31.190  1.00104.44           N  
ATOM    687  CA  ILE L  94      15.172  31.386  30.351  1.00108.23           C  
ATOM    688  CB  ILE L  94      13.845  32.033  30.669  1.00 76.95           C  
ATOM    689  CG1 ILE L  94      12.678  31.043  30.559  1.00  0.00           C  
ATOM    690  CG2 ILE L  94      13.659  33.218  29.700  1.00  0.00           C  
ATOM    691  CD1 ILE L  94      11.336  31.673  30.933  1.00  0.00           C  
ATOM    692  C   ILE L  94      16.180  32.482  30.449  1.00111.42           C  
ATOM    693  O   ILE L  94      15.970  33.482  31.135  1.00115.81           O  
ATOM    694  N   SER L  95      17.306  32.321  29.728  1.00112.13           N  
ATOM    695  CA  SER L  95      18.279  33.371  29.629  1.00112.35           C  
ATOM    696  CB  SER L  95      17.748  34.544  28.784  1.00163.45           C  
ATOM    697  OG  SER L  95      17.641  34.145  27.427  1.00  0.00           O  
ATOM    698  C   SER L  95      18.700  33.825  30.997  1.00111.96           C  
ATOM    699  O   SER L  95      18.339  33.197  31.986  1.00110.93           O  
ATOM    700  N   ASP L  96      19.521  34.904  31.130  1.00121.20           N  
ATOM    701  CA  ASP L  96      20.055  35.764  30.109  1.00127.28           C  
ATOM    702  CB  ASP L  96      21.097  36.733  30.687  1.00138.40           C  
ATOM    703  CG  ASP L  96      20.401  37.597  31.725  1.00  0.00           C  
ATOM    704  OD1 ASP L  96      19.163  37.799  31.597  1.00  0.00           O  
ATOM    705  OD2 ASP L  96      21.095  38.062  32.669  1.00  0.00           O1-
ATOM    706  C   ASP L  96      20.769  34.862  29.177  1.00119.91           C  
ATOM    707  O   ASP L  96      20.584  34.933  27.963  1.00121.99           O  
ATOM    708  N   ILE L  97      21.637  33.991  29.717  1.00120.11           N  
ATOM    709  CA  ILE L  97      22.132  33.001  28.825  1.00118.37           C  
ATOM    710  CB  ILE L  97      23.540  33.158  28.404  1.00106.69           C  
ATOM    711  CG1 ILE L  97      23.732  34.501  27.671  1.00  0.00           C  
ATOM    712  CG2 ILE L  97      23.816  31.905  27.556  1.00  0.00           C  
ATOM    713  CD1 ILE L  97      22.884  34.641  26.406  1.00106.61           C  
ATOM    714  C   ILE L  97      22.024  31.685  29.509  1.00118.28           C  
ATOM    715  O   ILE L  97      22.916  31.305  30.264  1.00118.86           O  
ATOM    716  N   ASP L  98      20.951  30.947  29.154  1.00116.62           N  
ATOM    717  CA  ASP L  98      20.535  29.641  29.584  1.00112.34           C  
ATOM    718  CB  ASP L  98      20.907  28.546  28.570  1.00176.82           C  
ATOM    719  CG  ASP L  98      20.155  28.751  27.267  1.00  0.00           C  
ATOM    720  OD1 ASP L  98      18.897  28.758  27.298  1.00  0.00           O  
ATOM    721  OD2 ASP L  98      20.841  28.877  26.218  1.00  0.00           O1-
ATOM    722  C   ASP L  98      21.168  29.192  30.871  1.00109.51           C  
ATOM    723  O   ASP L  98      21.410  29.965  31.798  1.00111.05           O  
ATOM    724  N   ASN L  99      21.366  27.854  30.952  1.00113.82           N  
ATOM    725  CA  ASN L  99      21.992  27.171  32.051  1.00113.78           C  
ATOM    726  CB  ASN L  99      21.325  25.851  32.481  1.00 97.71           C  
ATOM    727  CG  ASN L  99      19.870  26.035  32.843  1.00  0.00           C  
ATOM    728  OD1 ASN L  99      19.526  26.696  33.820  1.00  0.00           O  
ATOM    729  ND2 ASN L  99      18.989  25.390  32.035  1.00  0.00           N  
ATOM    730  C   ASN L  99      23.266  26.624  31.491  1.00114.56           C  
ATOM    731  O   ASN L  99      23.397  26.477  30.278  1.00115.33           O  
ATOM    732  N   SER L 100      24.252  26.306  32.353  1.00 35.13           N  
ATOM    733  CA  SER L 100      25.431  25.674  31.828  1.00 34.87           C  
ATOM    734  CB  SER L 100      26.431  26.683  31.239  1.00 38.27           C  
ATOM    735  OG  SER L 100      26.824  27.623  32.233  1.00 31.81           O  
ATOM    736  C   SER L 100      26.126  24.925  32.932  1.00 33.06           C  
ATOM    737  O   SER L 100      25.931  25.183  34.120  1.00 32.57           O  
ATOM    738  N   PHE L 101      26.978  23.957  32.539  1.00 31.94           N  
ATOM    739  CA  PHE L 101      27.689  23.126  33.477  1.00 32.09           C  
ATOM    740  CB  PHE L 101      27.706  21.625  33.132  1.00 32.32           C  
ATOM    741  CG  PHE L 101      26.395  20.977  33.414  1.00 33.09           C  
ATOM    742  CD1 PHE L 101      26.091  20.516  34.673  1.00 31.89           C  
ATOM    743  CD2 PHE L 101      25.461  20.810  32.420  1.00 32.33           C  
ATOM    744  CE1 PHE L 101      24.891  19.908  34.938  1.00 30.83           C  
ATOM    745  CE2 PHE L 101      24.254  20.202  32.684  1.00 31.70           C  
ATOM    746  CZ  PHE L 101      23.963  19.747  33.948  1.00 32.12           C  
ATOM    747  C   PHE L 101      29.139  23.483  33.471  1.00 33.27           C  
ATOM    748  O   PHE L 101      29.681  23.961  32.475  1.00 35.53           O  
ATOM    749  N   GLY L 102      29.808  23.247  34.616  1.00 33.62           N  
ATOM    750  CA  GLY L 102      31.222  23.454  34.687  1.00 33.71           C  
ATOM    751  C   GLY L 102      31.825  22.266  34.012  1.00 35.07           C  
ATOM    752  O   GLY L 102      31.140  21.281  33.745  1.00 36.55           O  
ATOM    753  N   GLY L 103      33.137  22.331  33.733  1.00 34.45           N  
ATOM    754  CA  GLY L 103      33.873  21.301  33.055  1.00 33.96           C  
ATOM    755  C   GLY L 103      33.904  20.054  33.879  1.00 33.24           C  
ATOM    756  O   GLY L 103      34.034  18.958  33.339  1.00 33.51           O  
ATOM    757  N   GLY L 104      33.858  20.183  35.217  1.00 31.95           N  
ATOM    758  CA  GLY L 104      33.909  19.021  36.060  1.00 30.51           C  
ATOM    759  C   GLY L 104      35.245  18.975  36.739  1.00 32.40           C  
ATOM    760  O   GLY L 104      36.232  19.521  36.245  1.00 33.81           O  
ATOM    761  N   THR L 105      35.284  18.343  37.932  1.00 32.03           N  
ATOM    762  CA  THR L 105      36.502  18.174  38.677  1.00 33.16           C  
ATOM    763  CB  THR L 105      36.586  19.042  39.906  1.00 31.63           C  
ATOM    764  OG1 THR L 105      36.534  20.416  39.554  1.00 30.30           O  
ATOM    765  CG2 THR L 105      37.900  18.739  40.642  1.00 31.86           C  
ATOM    766  C   THR L 105      36.547  16.751  39.142  1.00 32.53           C  
ATOM    767  O   THR L 105      35.629  16.280  39.811  1.00 32.48           O  
ATOM    768  N   GLU L 106      37.643  16.038  38.817  1.00 32.73           N  
ATOM    769  CA  GLU L 106      37.781  14.657  39.183  0.90 33.44           C  
ATOM    770  CB  GLU L 106      38.734  13.886  38.249  0.90 49.60           C  
ATOM    771  CG  GLU L 106      38.341  13.903  36.771  0.90 51.51           C  
ATOM    772  CD  GLU L 106      37.305  12.822  36.522  0.90 58.25           C  
ATOM    773  OE1 GLU L 106      37.510  11.673  36.998  0.83 79.23           O  
ATOM    774  OE2 GLU L 106      36.297  13.131  35.835  0.83 75.67           O1-
ATOM    775  C   GLU L 106      38.449  14.631  40.521  1.00 32.87           C  
ATOM    776  O   GLU L 106      39.551  15.151  40.681  1.00 33.68           O  
ATOM    777  N   VAL L 107      37.800  14.014  41.527  1.00 33.63           N  
ATOM    778  CA  VAL L 107      38.410  13.966  42.822  1.00 34.51           C  
ATOM    779  CB  VAL L 107      37.468  14.296  43.943  1.00 30.28           C  
ATOM    780  CG1 VAL L 107      38.182  14.042  45.282  1.00 17.43           C  
ATOM    781  CG2 VAL L 107      36.995  15.749  43.767  1.00 16.71           C  
ATOM    782  C   VAL L 107      38.903  12.577  43.047  1.00 35.65           C  
ATOM    783  O   VAL L 107      38.154  11.607  42.944  1.00 36.29           O  
ATOM    784  N   VAL L 108      40.207  12.458  43.358  1.00 37.32           N  
ATOM    785  CA  VAL L 108      40.780  11.175  43.619  1.00 38.44           C  
ATOM    786  CB  VAL L 108      42.002  10.896  42.792  1.00 44.81           C  
ATOM    787  CG1 VAL L 108      43.053  11.971  43.102  1.00 10.89           C  
ATOM    788  CG2 VAL L 108      42.477   9.466  43.085  1.00 13.07           C  
ATOM    789  C   VAL L 108      41.185  11.171  45.054  1.00 38.85           C  
ATOM    790  O   VAL L 108      41.789  12.123  45.544  1.00 39.16           O  
ATOM    791  N   VAL L 109      40.841  10.091  45.777  1.00 38.71           N  
ATOM    792  CA  VAL L 109      41.196  10.033  47.161  1.00 39.58           C  
ATOM    793  CB  VAL L 109      40.210   9.273  47.999  1.00 43.78           C  
ATOM    794  CG1 VAL L 109      40.755   9.186  49.436  1.00 43.91           C  
ATOM    795  CG2 VAL L 109      38.851   9.989  47.907  1.00 44.18           C  
ATOM    796  C   VAL L 109      42.549   9.334  47.247  1.00 39.72           C  
ATOM    797  O   VAL L 109      42.706   8.247  46.626  1.00 39.83           O  
ATOM    798  OXT VAL L 109      43.451   9.889  47.931  1.00  0.00           O1-
TER     799      VAL L 109 
ATOM    800  N   LYS H 110       9.509   6.368  44.256  1.00 63.26           N1+
ATOM    801  CA  LYS H 110       8.387   7.330  44.344  1.00 62.08           C  
ATOM    802  CB  LYS H 110       8.735   8.435  45.354  1.00 77.93           C  
ATOM    803  CG  LYS H 110       7.511   9.052  46.034  1.00 83.67           C  
ATOM    804  CD  LYS H 110       6.458   9.617  45.082  1.00 84.65           C  
ATOM    805  CE  LYS H 110       5.195  10.093  45.804  1.00  0.00           C  
ATOM    806  NZ  LYS H 110       4.579   8.967  46.543  1.00  0.00           N1+
ATOM    807  C   LYS H 110       8.248   7.933  42.988  1.00 58.82           C  
ATOM    808  O   LYS H 110       7.795   7.280  42.050  1.00 59.22           O  
ATOM    809  N   GLN H 111       8.633   9.216  42.850  1.00 50.94           N  
ATOM    810  CA  GLN H 111       8.612   9.789  41.539  1.00 45.49           C  
ATOM    811  CB  GLN H 111       8.614  11.329  41.518  1.00 44.51           C  
ATOM    812  CG  GLN H 111       9.826  11.962  42.203  1.00 60.17           C  
ATOM    813  CD  GLN H 111       9.521  11.990  43.696  1.00 63.58           C  
ATOM    814  OE1 GLN H 111       8.359  11.999  44.102  1.00 64.75           O  
ATOM    815  NE2 GLN H 111      10.589  11.996  44.539  1.00 45.46           N  
ATOM    816  C   GLN H 111       9.830   9.286  40.824  1.00 42.45           C  
ATOM    817  O   GLN H 111      10.873   9.068  41.438  1.00 42.92           O  
ATOM    818  N   SER H 112       9.723   9.049  39.501  1.00 39.20           N  
ATOM    819  CA  SER H 112      10.858   8.552  38.780  1.00 37.00           C  
ATOM    820  CB  SER H 112      10.970   7.021  38.795  1.00 47.23           C  
ATOM    821  OG  SER H 112      11.167   6.557  40.122  1.00 27.49           O  
ATOM    822  C   SER H 112      10.746   8.965  37.346  1.00 33.62           C  
ATOM    823  O   SER H 112       9.670   9.305  36.858  1.00 32.16           O  
ATOM    824  N   LEU H 113      11.894   8.973  36.637  1.00 32.15           N  
ATOM    825  CA  LEU H 113      11.916   9.258  35.230  1.00 30.22           C  
ATOM    826  CB  LEU H 113      12.554  10.601  34.827  1.00 30.72           C  
ATOM    827  CG  LEU H 113      11.615  11.805  35.024  1.00 34.00           C  
ATOM    828  CD1 LEU H 113      11.180  11.942  36.479  1.00 34.89           C  
ATOM    829  CD2 LEU H 113      12.223  13.102  34.473  1.00 35.86           C  
ATOM    830  C   LEU H 113      12.682   8.174  34.555  1.00 28.89           C  
ATOM    831  O   LEU H 113      13.710   7.718  35.055  1.00 30.40           O  
ATOM    832  N   GLU H 114      12.170   7.706  33.403  1.00 29.08           N  
ATOM    833  CA  GLU H 114      12.863   6.692  32.669  0.90 28.34           C  
ATOM    834  CB  GLU H 114      12.185   5.313  32.670  0.90 29.40           C  
ATOM    835  CG  GLU H 114      12.512   4.469  33.902  0.75 18.67           C  
ATOM    836  CD  GLU H 114      13.745   3.622  33.593  0.50 26.30           C  
ATOM    837  OE1 GLU H 114      13.944   3.264  32.402  0.50 29.87           O  
ATOM    838  OE2 GLU H 114      14.497   3.310  34.553  0.50 33.40           O1-
ATOM    839  C   GLU H 114      12.961   7.135  31.254  1.00 28.19           C  
ATOM    840  O   GLU H 114      12.009   7.658  30.679  1.00 29.05           O  
ATOM    841  N   GLU H 115      14.140   6.905  30.656  1.00 27.74           N  
ATOM    842  CA  GLU H 115      14.392   7.339  29.322  1.00 28.79           C  
ATOM    843  CB  GLU H 115      15.716   8.101  29.271  1.00 28.97           C  
ATOM    844  CG  GLU H 115      15.869   9.017  28.077  1.00 28.64           C  
ATOM    845  CD  GLU H 115      16.850  10.074  28.528  1.00 28.20           C  
ATOM    846  OE1 GLU H 115      17.029  10.265  29.766  1.00 28.41           O  
ATOM    847  OE2 GLU H 115      17.411  10.720  27.603  1.00 29.53           O1-
ATOM    848  C   GLU H 115      14.498   6.131  28.446  1.00 29.63           C  
ATOM    849  O   GLU H 115      14.978   5.083  28.877  1.00 31.10           O  
ATOM    850  N   SER H 116      14.021   6.256  27.188  1.00 30.91           N  
ATOM    851  CA  SER H 116      14.084   5.168  26.250  1.00 29.97           C  
ATOM    852  CB  SER H 116      12.769   4.382  26.112  1.00 36.44           C  
ATOM    853  OG  SER H 116      12.432   3.745  27.333  1.00 40.65           O  
ATOM    854  C   SER H 116      14.330   5.735  24.886  1.00 30.29           C  
ATOM    855  O   SER H 116      14.248   6.945  24.677  1.00 29.74           O  
ATOM    856  N   GLY H 117      14.647   4.851  23.914  1.00 30.71           N  
ATOM    857  CA  GLY H 117      14.772   5.268  22.544  1.00 29.47           C  
ATOM    858  C   GLY H 117      16.195   5.388  22.080  1.00 29.21           C  
ATOM    859  O   GLY H 117      16.417   5.627  20.893  1.00 32.47           O  
ATOM    860  N   GLY H 118      17.201   5.233  22.969  1.00 29.49           N  
ATOM    861  CA  GLY H 118      18.563   5.368  22.520  1.00 28.23           C  
ATOM    862  C   GLY H 118      18.898   4.197  21.664  1.00 29.06           C  
ATOM    863  O   GLY H 118      18.563   3.061  21.994  1.00 32.20           O  
ATOM    864  N   ASP H 119      19.608   4.449  20.548  1.00 29.32           N  
ATOM    865  CA  ASP H 119      19.878   3.378  19.636  1.00 29.25           C  
ATOM    866  CB  ASP H 119      18.693   3.105  18.694  1.00 77.45           C  
ATOM    867  CG  ASP H 119      17.488   2.653  19.502  1.00 80.38           C  
ATOM    868  OD1 ASP H 119      17.585   1.591  20.174  1.00  0.00           O  
ATOM    869  OD2 ASP H 119      16.450   3.367  19.460  1.00  0.00           O1-
ATOM    870  C   ASP H 119      20.994   3.788  18.726  1.00 29.94           C  
ATOM    871  O   ASP H 119      21.485   4.916  18.759  1.00 31.35           O  
ATOM    872  N   LEU H 120      21.433   2.831  17.886  1.00 30.24           N  
ATOM    873  CA  LEU H 120      22.411   3.085  16.871  1.00 32.58           C  
ATOM    874  CB  LEU H 120      23.064   1.790  16.356  1.00 32.54           C  
ATOM    875  CG  LEU H 120      24.053   1.989  15.193  1.00 34.41           C  
ATOM    876  CD1 LEU H 120      25.306   2.759  15.631  1.00 34.64           C  
ATOM    877  CD2 LEU H 120      24.377   0.652  14.509  1.00 33.46           C  
ATOM    878  C   LEU H 120      21.675   3.688  15.712  1.00 33.41           C  
ATOM    879  O   LEU H 120      20.660   3.152  15.271  1.00 35.44           O  
ATOM    880  N   VAL H 121      22.163   4.834  15.193  1.00 34.63           N  
ATOM    881  CA  VAL H 121      21.527   5.464  14.069  1.00 35.03           C  
ATOM    882  CB  VAL H 121      20.677   6.651  14.429  1.00 34.24           C  
ATOM    883  CG1 VAL H 121      19.409   6.150  15.134  1.00 38.08           C  
ATOM    884  CG2 VAL H 121      21.503   7.592  15.320  1.00 37.58           C  
ATOM    885  C   VAL H 121      22.581   5.922  13.115  1.00 36.52           C  
ATOM    886  O   VAL H 121      23.721   6.187  13.493  1.00 36.49           O  
ATOM    887  N   LYS H 122      22.207   5.994  11.826  1.00 37.86           N  
ATOM    888  CA  LYS H 122      23.089   6.424  10.782  1.00 38.45           C  
ATOM    889  CB  LYS H 122      22.585   6.004   9.391  1.00 36.20           C  
ATOM    890  CG  LYS H 122      23.550   6.290   8.243  1.00 23.53           C  
ATOM    891  CD  LYS H 122      24.776   5.377   8.217  1.00 27.84           C  
ATOM    892  CE  LYS H 122      25.586   5.493   6.924  1.00  0.00           C  
ATOM    893  NZ  LYS H 122      24.767   5.042   5.776  1.00  0.00           N1+
ATOM    894  C   LYS H 122      23.109   7.917  10.829  1.00 36.97           C  
ATOM    895  O   LYS H 122      22.161   8.541  11.301  1.00 35.66           O  
ATOM    896  N   PRO H 123      24.170   8.513  10.365  1.00 36.90           N  
ATOM    897  CA  PRO H 123      24.237   9.945  10.372  1.00 38.46           C  
ATOM    898  CD  PRO H 123      25.486   7.902  10.462  1.00 41.12           C  
ATOM    899  CB  PRO H 123      25.685  10.292  10.039  1.00 42.32           C  
ATOM    900  CG  PRO H 123      26.475   9.078  10.563  1.00 41.34           C  
ATOM    901  C   PRO H 123      23.229  10.510   9.426  1.00 38.92           C  
ATOM    902  O   PRO H 123      23.033   9.942   8.353  1.00 41.17           O  
ATOM    903  N   GLY H 124      22.580  11.627   9.813  1.00 38.48           N  
ATOM    904  CA  GLY H 124      21.610  12.262   8.970  1.00 38.54           C  
ATOM    905  C   GLY H 124      20.256  11.719   9.298  1.00 40.08           C  
ATOM    906  O   GLY H 124      19.240  12.262   8.868  1.00 43.51           O  
ATOM    907  N   ALA H 125      20.208  10.633  10.089  1.00 38.87           N  
ATOM    908  CA  ALA H 125      18.963  10.022  10.452  1.00 37.82           C  
ATOM    909  CB  ALA H 125      19.119   8.592  10.998  1.00 46.43           C  
ATOM    910  C   ALA H 125      18.341  10.855  11.528  1.00 36.73           C  
ATOM    911  O   ALA H 125      18.935  11.825  11.997  1.00 35.43           O  
ATOM    912  N   SER H 126      17.084  10.526  11.890  0.90 37.10           N  
ATOM    913  CA  SER H 126      16.399  11.210  12.950  0.90 36.04           C  
ATOM    914  CB  SER H 126      15.089  11.891  12.514  0.90 30.23           C  
ATOM    915  OG  SER H 126      15.361  12.940  11.596  0.83 21.77           O  
ATOM    916  C   SER H 126      16.016  10.178  13.966  0.90 35.62           C  
ATOM    917  O   SER H 126      15.764   9.023  13.627  0.90 35.53           O  
ATOM    918  N   LEU H 127      15.985  10.576  15.252  1.00 35.03           N  
ATOM    919  CA  LEU H 127      15.659   9.659  16.307  1.00 34.32           C  
ATOM    920  CB  LEU H 127      16.933   9.158  17.017  1.00 31.10           C  
ATOM    921  CG  LEU H 127      16.721   8.159  18.164  1.00 34.88           C  
ATOM    922  CD1 LEU H 127      16.251   6.790  17.648  1.00 34.50           C  
ATOM    923  CD2 LEU H 127      17.980   8.056  19.034  1.00 36.48           C  
ATOM    924  C   LEU H 127      14.852  10.418  17.314  1.00 32.36           C  
ATOM    925  O   LEU H 127      15.010  11.630  17.452  1.00 33.76           O  
ATOM    926  N   THR H 128      13.938   9.733  18.032  1.00 29.90           N  
ATOM    927  CA  THR H 128      13.206  10.441  19.039  1.00 30.24           C  
ATOM    928  CB  THR H 128      11.742  10.606  18.714  1.00 33.07           C  
ATOM    929  OG1 THR H 128      11.170  11.609  19.536  1.00 50.17           O  
ATOM    930  CG2 THR H 128      11.000   9.276  18.916  1.00 49.95           C  
ATOM    931  C   THR H 128      13.366   9.690  20.330  1.00 30.28           C  
ATOM    932  O   THR H 128      13.167   8.476  20.386  1.00 29.99           O  
ATOM    933  N   LEU H 129      13.776  10.393  21.409  1.00 30.60           N  
ATOM    934  CA  LEU H 129      13.907   9.709  22.663  1.00 29.60           C  
ATOM    935  CB  LEU H 129      15.195   9.978  23.462  1.00 31.39           C  
ATOM    936  CG  LEU H 129      16.480   9.722  22.653  1.00 31.78           C  
ATOM    937  CD1 LEU H 129      17.008  11.015  22.015  1.00 31.29           C  
ATOM    938  CD2 LEU H 129      17.513   8.908  23.437  1.00 34.68           C  
ATOM    939  C   LEU H 129      12.743  10.099  23.508  1.00 29.81           C  
ATOM    940  O   LEU H 129      12.134  11.144  23.287  1.00 31.40           O  
ATOM    941  N   THR H 130      12.391   9.243  24.487  1.00 30.17           N  
ATOM    942  CA  THR H 130      11.232   9.471  25.303  1.00 31.33           C  
ATOM    943  CB  THR H 130      10.191   8.417  25.054  1.00 37.48           C  
ATOM    944  OG1 THR H 130       9.042   8.631  25.855  1.00115.46           O  
ATOM    945  CG2 THR H 130      10.817   7.037  25.316  1.00116.26           C  
ATOM    946  C   THR H 130      11.607   9.437  26.760  1.00 31.25           C  
ATOM    947  O   THR H 130      12.500   8.699  27.167  1.00 30.95           O  
ATOM    948  N   CYS H 131      10.932  10.267  27.584  1.00 31.81           N  
ATOM    949  CA  CYS H 131      11.159  10.342  29.002  0.90 32.05           C  
ATOM    950  CB  CYS H 131      11.728  11.722  29.384  0.90 36.54           C  
ATOM    951  SG  CYS H 131      11.757  12.075  31.161  0.90 40.87           S  
ATOM    952  C   CYS H 131       9.820  10.166  29.651  1.00 31.16           C  
ATOM    953  O   CYS H 131       8.913  10.965  29.428  1.00 32.07           O  
ATOM    954  N   THR H 132       9.658   9.111  30.477  1.00 30.13           N  
ATOM    955  CA  THR H 132       8.382   8.861  31.088  1.00 31.68           C  
ATOM    956  CB  THR H 132       7.946   7.425  31.010  1.00 39.31           C  
ATOM    957  OG1 THR H 132       7.861   7.012  29.654  1.00 15.86           O  
ATOM    958  CG2 THR H 132       6.575   7.285  31.693  1.00 19.97           C  
ATOM    959  C   THR H 132       8.472   9.224  32.530  1.00 32.42           C  
ATOM    960  O   THR H 132       9.348   8.758  33.259  1.00 32.89           O  
ATOM    961  N   ALA H 133       7.530  10.069  32.979  1.00 31.61           N  
ATOM    962  CA  ALA H 133       7.526  10.562  34.327  1.00 31.60           C  
ATOM    963  CB  ALA H 133       7.104  12.038  34.428  1.00 33.75           C  
ATOM    964  C   ALA H 133       6.534   9.760  35.105  1.00 33.71           C  
ATOM    965  O   ALA H 133       5.448   9.436  34.621  1.00 35.77           O  
ATOM    966  N   SER H 134       6.906   9.385  36.342  0.90 36.33           N  
ATOM    967  CA  SER H 134       5.982   8.644  37.139  0.80 36.98           C  
ATOM    968  CB  SER H 134       6.312   7.144  37.232  0.80 32.81           C  
ATOM    969  OG  SER H 134       5.350   6.486  38.041  0.80 34.43           O  
ATOM    970  C   SER H 134       6.017   9.196  38.524  0.90 37.87           C  
ATOM    971  O   SER H 134       7.078   9.537  39.050  0.90 38.27           O  
ATOM    972  N   GLY H 135       4.774   9.445  39.000  1.00 38.36           N  
ATOM    973  CA  GLY H 135       4.443  10.060  40.246  1.00 38.35           C  
ATOM    974  C   GLY H 135       4.006  11.490  40.036  1.00 38.89           C  
ATOM    975  O   GLY H 135       3.379  12.060  40.930  1.00 38.96           O  
ATOM    976  N   PHE H 136       4.287  12.122  38.872  1.00 38.80           N  
ATOM    977  CA  PHE H 136       3.938  13.520  38.788  1.00 37.43           C  
ATOM    978  CB  PHE H 136       5.150  14.395  39.156  1.00 36.22           C  
ATOM    979  CG  PHE H 136       4.651  15.771  39.373  1.00 36.65           C  
ATOM    980  CD1 PHE H 136       4.124  16.138  40.586  1.00 35.64           C  
ATOM    981  CD2 PHE H 136       4.706  16.685  38.356  1.00 35.80           C  
ATOM    982  CE1 PHE H 136       3.656  17.413  40.782  1.00 36.24           C  
ATOM    983  CE2 PHE H 136       4.237  17.960  38.546  1.00 35.89           C  
ATOM    984  CZ  PHE H 136       3.713  18.329  39.759  1.00 36.77           C  
ATOM    985  C   PHE H 136       3.478  13.853  37.385  1.00 38.61           C  
ATOM    986  O   PHE H 136       3.862  13.194  36.422  1.00 39.58           O  
ATOM    987  N   SER H 137       2.643  14.911  37.221  1.00 39.48           N  
ATOM    988  CA  SER H 137       2.112  15.221  35.914  1.00 40.99           C  
ATOM    989  CB  SER H 137       0.622  15.586  35.936  1.00 42.83           C  
ATOM    990  OG  SER H 137       0.162  15.829  34.616  1.00 45.02           O  
ATOM    991  C   SER H 137       2.851  16.379  35.297  1.00 41.44           C  
ATOM    992  O   SER H 137       2.966  17.460  35.866  1.00 43.22           O  
ATOM    993  N   PHE H 138       3.327  16.174  34.054  1.00 38.81           N  
ATOM    994  CA  PHE H 138       4.135  17.123  33.319  1.00 39.29           C  
ATOM    995  CB  PHE H 138       4.742  16.531  32.033  1.00 40.82           C  
ATOM    996  CG  PHE H 138       5.314  17.653  31.232  1.00  0.00           C  
ATOM    997  CD1 PHE H 138       6.421  18.352  31.661  1.00 41.76           C  
ATOM    998  CD2 PHE H 138       4.739  17.991  30.030  1.00  0.00           C  
ATOM    999  CE1 PHE H 138       6.932  19.385  30.909  1.00  0.00           C  
ATOM   1000  CE2 PHE H 138       5.249  19.021  29.276  1.00  0.00           C  
ATOM   1001  CZ  PHE H 138       6.346  19.722  29.712  1.00  0.00           C  
ATOM   1002  C   PHE H 138       3.358  18.354  32.958  1.00 39.33           C  
ATOM   1003  O   PHE H 138       3.935  19.431  32.784  1.00 40.18           O  
ATOM   1004  N   THR H 139       2.034  18.214  32.768  1.00 38.32           N  
ATOM   1005  CA  THR H 139       1.218  19.322  32.381  1.00 38.57           C  
ATOM   1006  CB  THR H 139      -0.201  18.925  32.111  1.00 38.76           C  
ATOM   1007  OG1 THR H 139      -0.826  18.496  33.312  1.00 39.84           O  
ATOM   1008  CG2 THR H 139      -0.194  17.779  31.077  1.00 38.44           C  
ATOM   1009  C   THR H 139       1.278  20.284  33.502  1.00 39.85           C  
ATOM   1010  O   THR H 139       1.222  21.496  33.301  1.00 41.15           O  
ATOM   1011  N   ASN H 140       1.398  19.750  34.732  1.00 39.72           N  
ATOM   1012  CA  ASN H 140       1.556  20.595  35.876  1.00 40.29           C  
ATOM   1013  CB  ASN H 140       1.703  19.852  37.216  1.00 42.12           C  
ATOM   1014  CG  ASN H 140       0.373  19.236  37.599  1.00 34.73           C  
ATOM   1015  OD1 ASN H 140      -0.648  19.922  37.653  1.00 37.47           O  
ATOM   1016  ND2 ASN H 140       0.386  17.905  37.875  1.00 36.79           N  
ATOM   1017  C   ASN H 140       2.848  21.316  35.667  1.00 40.19           C  
ATOM   1018  O   ASN H 140       3.599  21.068  34.722  1.00 40.34           O  
ATOM   1019  N   ASN H 141       3.145  22.249  36.570  1.00 38.76           N  
ATOM   1020  CA  ASN H 141       4.334  23.021  36.392  1.00 37.14           C  
ATOM   1021  CB  ASN H 141       4.524  24.127  37.443  1.00 33.02           C  
ATOM   1022  CG  ASN H 141       3.581  25.267  37.080  1.00 35.61           C  
ATOM   1023  OD1 ASN H 141       2.440  25.314  37.533  1.00 35.57           O  
ATOM   1024  ND2 ASN H 141       4.082  26.221  36.249  1.00 36.64           N  
ATOM   1025  C   ASN H 141       5.543  22.144  36.380  1.00 35.83           C  
ATOM   1026  O   ASN H 141       5.458  20.915  36.436  1.00 36.74           O  
ATOM   1027  N   TYR H 142       6.717  22.787  36.227  1.00 33.00           N  
ATOM   1028  CA  TYR H 142       8.008  22.161  36.134  1.00 32.38           C  
ATOM   1029  CB  TYR H 142       8.172  20.684  36.588  1.00 32.87           C  
ATOM   1030  CG  TYR H 142       7.877  20.373  38.016  1.00 33.71           C  
ATOM   1031  CD1 TYR H 142       8.524  20.998  39.044  1.00 34.07           C  
ATOM   1032  CD2 TYR H 142       6.994  19.368  38.335  1.00 34.98           C  
ATOM   1033  CE1 TYR H 142       8.283  20.697  40.363  1.00 35.57           C  
ATOM   1034  CE2 TYR H 142       6.740  19.050  39.649  1.00 35.62           C  
ATOM   1035  CZ  TYR H 142       7.378  19.715  40.670  1.00 36.55           C  
ATOM   1036  OH  TYR H 142       7.113  19.384  42.018  1.00 39.26           O  
ATOM   1037  C   TYR H 142       8.267  21.999  34.672  1.00 30.67           C  
ATOM   1038  O   TYR H 142       7.388  21.601  33.917  1.00 31.71           O  
ATOM   1039  N   TYR H 143       9.441  22.413  34.195  1.00 33.60           N  
ATOM   1040  CA  TYR H 143       9.767  22.127  32.842  1.00 32.30           C  
ATOM   1041  CB  TYR H 143      11.027  22.871  32.330  1.00 30.90           C  
ATOM   1042  CG  TYR H 143      10.882  24.321  31.987  1.00 35.60           C  
ATOM   1043  CD1 TYR H 143      10.920  25.315  32.941  1.00 36.01           C  
ATOM   1044  CD2 TYR H 143      10.758  24.682  30.665  1.00 36.05           C  
ATOM   1045  CE1 TYR H 143      10.814  26.637  32.565  1.00 18.68           C  
ATOM   1046  CE2 TYR H 143      10.651  26.002  30.287  1.00 38.58           C  
ATOM   1047  CZ  TYR H 143      10.680  26.985  31.242  1.00 21.89           C  
ATOM   1048  OH  TYR H 143      10.578  28.347  30.878  1.00 22.65           O  
ATOM   1049  C   TYR H 143      10.160  20.705  32.579  1.00 31.82           C  
ATOM   1050  O   TYR H 143       9.418  19.901  32.036  1.00 32.30           O  
ATOM   1051  N   MET H 144      11.333  20.333  33.079  0.90 30.52           N  
ATOM   1052  CA  MET H 144      12.002  19.109  32.773  0.90 29.40           C  
ATOM   1053  CB  MET H 144      11.144  17.845  32.541  0.90 29.88           C  
ATOM   1054  CG  MET H 144      10.675  17.575  31.120  0.88 36.16           C  
ATOM   1055  SD  MET H 144       9.655  16.080  30.956  0.83 18.46           S  
ATOM   1056  CE  MET H 144      10.619  15.152  32.187  0.83 19.69           C  
ATOM   1057  C   MET H 144      12.910  19.443  31.626  0.90 29.92           C  
ATOM   1058  O   MET H 144      12.555  20.195  30.713  0.90 30.52           O  
ATOM   1059  N   CYS H 145      14.133  18.893  31.690  1.00 28.39           N  
ATOM   1060  CA  CYS H 145      15.174  19.270  30.799  1.00 26.68           C  
ATOM   1061  CB  CYS H 145      16.299  20.062  31.482  1.00 25.96           C  
ATOM   1062  SG  CYS H 145      17.321  18.951  32.497  1.00  0.00           S  
ATOM   1063  C   CYS H 145      15.845  18.044  30.293  1.00 26.92           C  
ATOM   1064  O   CYS H 145      15.763  16.963  30.874  1.00 27.08           O  
ATOM   1065  N   TRP H 146      16.564  18.220  29.175  1.00 26.18           N  
ATOM   1066  CA  TRP H 146      17.323  17.170  28.578  1.00 25.71           C  
ATOM   1067  CB  TRP H 146      17.012  16.981  27.083  1.00 27.93           C  
ATOM   1068  CG  TRP H 146      15.642  16.416  26.801  1.00 28.00           C  
ATOM   1069  CD2 TRP H 146      15.367  15.012  26.737  1.00 27.92           C  
ATOM   1070  CD1 TRP H 146      14.459  17.054  26.557  1.00 28.08           C  
ATOM   1071  NE1 TRP H 146      13.467  16.129  26.346  1.00 28.20           N  
ATOM   1072  CE2 TRP H 146      14.012  14.864  26.454  1.00 28.19           C  
ATOM   1073  CE3 TRP H 146      16.184  13.927  26.902  1.00 27.13           C  
ATOM   1074  CZ2 TRP H 146      13.447  13.630  26.329  1.00 29.08           C  
ATOM   1075  CZ3 TRP H 146      15.608  12.685  26.772  1.00 27.57           C  
ATOM   1076  CH2 TRP H 146      14.265  12.536  26.492  1.00 28.29           C  
ATOM   1077  C   TRP H 146      18.764  17.569  28.684  1.00 26.90           C  
ATOM   1078  O   TRP H 146      19.129  18.704  28.375  1.00 27.35           O  
ATOM   1079  N   VAL H 147      19.617  16.636  29.157  1.00 27.31           N  
ATOM   1080  CA  VAL H 147      21.028  16.891  29.281  1.00 26.72           C  
ATOM   1081  CB  VAL H 147      21.490  16.980  30.708  1.00 31.71           C  
ATOM   1082  CG1 VAL H 147      23.021  17.119  30.736  1.00 31.35           C  
ATOM   1083  CG2 VAL H 147      20.761  18.147  31.390  1.00 31.00           C  
ATOM   1084  C   VAL H 147      21.751  15.731  28.664  1.00 26.11           C  
ATOM   1085  O   VAL H 147      21.299  14.592  28.774  1.00 28.22           O  
ATOM   1086  N   ARG H 148      22.901  15.976  27.994  1.00 26.43           N  
ATOM   1087  CA  ARG H 148      23.591  14.858  27.406  1.00 27.43           C  
ATOM   1088  CB  ARG H 148      23.652  14.863  25.867  1.00 27.97           C  
ATOM   1089  CG  ARG H 148      24.452  16.004  25.240  1.00 28.96           C  
ATOM   1090  CD  ARG H 148      24.453  15.920  23.712  1.00 29.46           C  
ATOM   1091  NE  ARG H 148      25.466  16.876  23.182  1.00 32.94           N  
ATOM   1092  CZ  ARG H 148      25.617  17.006  21.830  1.00 33.90           C  
ATOM   1093  NH1 ARG H 148      24.808  16.297  20.989  1.00 32.97           N1+
ATOM   1094  NH2 ARG H 148      26.575  17.834  21.318  1.00 35.03           N  
ATOM   1095  C   ARG H 148      25.005  14.839  27.902  1.00 28.54           C  
ATOM   1096  O   ARG H 148      25.503  15.821  28.452  1.00 28.71           O  
ATOM   1097  N   GLN H 149      25.666  13.670  27.761  1.00 31.58           N  
ATOM   1098  CA  GLN H 149      27.033  13.527  28.167  1.00 31.12           C  
ATOM   1099  CB  GLN H 149      27.148  12.924  29.582  1.00 23.17           C  
ATOM   1100  CG  GLN H 149      28.561  12.874  30.161  1.00 23.50           C  
ATOM   1101  CD  GLN H 149      28.452  12.253  31.548  1.00 23.82           C  
ATOM   1102  OE1 GLN H 149      29.452  11.932  32.187  1.00 26.38           O  
ATOM   1103  NE2 GLN H 149      27.197  12.076  32.035  1.00 25.31           N  
ATOM   1104  C   GLN H 149      27.694  12.602  27.192  1.00 32.04           C  
ATOM   1105  O   GLN H 149      27.400  11.410  27.152  1.00 30.99           O  
ATOM   1106  N   ALA H 150      28.633  13.131  26.383  1.00 33.06           N  
ATOM   1107  CA  ALA H 150      29.325  12.320  25.419  1.00 34.95           C  
ATOM   1108  CB  ALA H 150      30.143  13.128  24.397  1.00 24.84           C  
ATOM   1109  C   ALA H 150      30.258  11.443  26.185  1.00 36.81           C  
ATOM   1110  O   ALA H 150      30.482  11.658  27.374  1.00 37.58           O  
ATOM   1111  N   PRO H 151      30.788  10.429  25.563  1.00 40.44           N  
ATOM   1112  CA  PRO H 151      31.665   9.552  26.272  1.00 42.18           C  
ATOM   1113  CD  PRO H 151      30.167   9.777  24.426  1.00 49.61           C  
ATOM   1114  CB  PRO H 151      31.896   8.347  25.354  1.00 52.64           C  
ATOM   1115  CG  PRO H 151      31.221   8.735  24.019  1.00 52.70           C  
ATOM   1116  C   PRO H 151      32.899  10.251  26.748  1.00 43.57           C  
ATOM   1117  O   PRO H 151      33.615  10.841  25.938  1.00 45.37           O  
ATOM   1118  N   GLY H 152      33.168  10.175  28.065  1.00 45.31           N  
ATOM   1119  CA  GLY H 152      34.357  10.739  28.637  1.00 46.19           C  
ATOM   1120  C   GLY H 152      34.269  12.236  28.664  1.00 47.25           C  
ATOM   1121  O   GLY H 152      35.285  12.917  28.804  1.00 48.64           O  
ATOM   1122  N   LYS H 153      33.052  12.796  28.552  1.00 45.17           N  
ATOM   1123  CA  LYS H 153      32.925  14.227  28.524  1.00 43.90           C  
ATOM   1124  CB  LYS H 153      32.152  14.745  27.300  1.00 35.45           C  
ATOM   1125  CG  LYS H 153      32.859  14.566  25.957  1.00 37.45           C  
ATOM   1126  CD  LYS H 153      34.146  15.378  25.824  0.80 42.46           C  
ATOM   1127  CE  LYS H 153      34.651  15.446  24.385  0.75 48.64           C  
ATOM   1128  NZ  LYS H 153      33.667  16.173  23.549  0.75 53.76           N1+
ATOM   1129  C   LYS H 153      32.107  14.655  29.701  1.00 42.38           C  
ATOM   1130  O   LYS H 153      31.672  13.838  30.512  1.00 40.97           O  
ATOM   1131  N   GLY H 154      31.895  15.982  29.820  1.00 39.06           N  
ATOM   1132  CA  GLY H 154      31.131  16.544  30.896  1.00 36.69           C  
ATOM   1133  C   GLY H 154      29.688  16.592  30.493  1.00 36.23           C  
ATOM   1134  O   GLY H 154      29.310  16.108  29.427  1.00 35.74           O  
ATOM   1135  N   LEU H 155      28.833  17.181  31.358  1.00 33.72           N  
ATOM   1136  CA  LEU H 155      27.440  17.248  31.028  1.00 31.01           C  
ATOM   1137  CB  LEU H 155      26.462  17.168  32.214  1.00 22.89           C  
ATOM   1138  CG  LEU H 155      26.646  15.902  33.068  1.00 22.54           C  
ATOM   1139  CD1 LEU H 155      27.648  16.125  34.200  1.00 23.30           C  
ATOM   1140  CD2 LEU H 155      25.314  15.302  33.513  1.00 23.27           C  
ATOM   1141  C   LEU H 155      27.159  18.502  30.262  1.00 30.34           C  
ATOM   1142  O   LEU H 155      27.808  19.529  30.465  1.00 31.74           O  
ATOM   1143  N   GLU H 156      26.188  18.424  29.323  1.00 28.70           N  
ATOM   1144  CA  GLU H 156      25.781  19.553  28.533  1.00 29.05           C  
ATOM   1145  CB  GLU H 156      26.140  19.475  27.037  1.00 49.56           C  
ATOM   1146  CG  GLU H 156      27.594  19.774  26.682  1.00 54.01           C  
ATOM   1147  CD  GLU H 156      27.670  19.842  25.162  1.00 55.82           C  
ATOM   1148  OE1 GLU H 156      26.622  19.606  24.503  1.00 57.23           O  
ATOM   1149  OE2 GLU H 156      28.778  20.133  24.638  1.00 69.42           O1-
ATOM   1150  C   GLU H 156      24.281  19.636  28.561  1.00 28.47           C  
ATOM   1151  O   GLU H 156      23.590  18.635  28.383  1.00 29.22           O  
ATOM   1152  N   TRP H 157      23.733  20.852  28.767  1.00 28.00           N  
ATOM   1153  CA  TRP H 157      22.305  21.032  28.802  1.00 28.26           C  
ATOM   1154  CB  TRP H 157      21.911  22.215  29.709  1.00 27.05           C  
ATOM   1155  CG  TRP H 157      20.451  22.602  29.728  1.00 26.40           C  
ATOM   1156  CD2 TRP H 157      19.886  23.526  28.784  1.00 26.18           C  
ATOM   1157  CD1 TRP H 157      19.438  22.226  30.563  1.00 26.05           C  
ATOM   1158  NE1 TRP H 157      18.275  22.868  30.203  1.00 26.27           N  
ATOM   1159  CE2 TRP H 157      18.539  23.669  29.111  1.00 26.18           C  
ATOM   1160  CE3 TRP H 157      20.450  24.201  27.740  1.00 27.28           C  
ATOM   1161  CZ2 TRP H 157      17.728  24.501  28.388  1.00 26.03           C  
ATOM   1162  CZ3 TRP H 157      19.630  25.028  27.004  1.00 27.19           C  
ATOM   1163  CH2 TRP H 157      18.299  25.172  27.329  1.00 28.36           C  
ATOM   1164  C   TRP H 157      21.827  21.286  27.395  1.00 28.48           C  
ATOM   1165  O   TRP H 157      22.391  22.122  26.697  1.00 30.51           O  
ATOM   1166  N   ILE H 158      20.875  20.452  26.909  1.00 27.15           N  
ATOM   1167  CA  ILE H 158      20.256  20.546  25.605  1.00 26.69           C  
ATOM   1168  CB  ILE H 158      19.729  19.223  25.142  1.00 26.16           C  
ATOM   1169  CG1 ILE H 158      20.888  18.221  25.054  1.00 27.02           C  
ATOM   1170  CG2 ILE H 158      18.991  19.430  23.806  1.00 26.64           C  
ATOM   1171  CD1 ILE H 158      20.431  16.773  24.902  1.00 14.54           C  
ATOM   1172  C   ILE H 158      19.122  21.534  25.527  1.00 26.51           C  
ATOM   1173  O   ILE H 158      19.107  22.402  24.656  1.00 26.78           O  
ATOM   1174  N   ALA H 159      18.133  21.433  26.447  1.00 26.16           N  
ATOM   1175  CA  ALA H 159      16.978  22.289  26.361  1.00 26.21           C  
ATOM   1176  CB  ALA H 159      16.193  22.122  25.048  1.00  2.00           C  
ATOM   1177  C   ALA H 159      16.018  21.956  27.466  1.00 27.45           C  
ATOM   1178  O   ALA H 159      16.216  20.996  28.209  1.00 26.58           O  
ATOM   1179  N   CYS H 160      14.954  22.782  27.608  1.00 28.43           N  
ATOM   1180  CA  CYS H 160      13.937  22.560  28.603  1.00 27.66           C  
ATOM   1181  CB  CYS H 160      14.052  23.498  29.818  1.00 22.55           C  
ATOM   1182  SG  CYS H 160      13.741  25.233  29.376  1.00  0.00           S  
ATOM   1183  C   CYS H 160      12.597  22.807  27.959  1.00 27.99           C  
ATOM   1184  O   CYS H 160      12.509  23.521  26.959  1.00 28.26           O  
ATOM   1185  N   ILE H 161      11.514  22.203  28.511  1.00 28.19           N  
ATOM   1186  CA  ILE H 161      10.192  22.390  27.953  1.00 29.66           C  
ATOM   1187  CB  ILE H 161       9.540  21.169  27.357  1.00 32.27           C  
ATOM   1188  CG1 ILE H 161       9.266  20.121  28.435  1.00 31.12           C  
ATOM   1189  CG2 ILE H 161      10.464  20.586  26.298  1.00 31.88           C  
ATOM   1190  CD1 ILE H 161      10.567  19.515  28.933  1.00 37.13           C  
ATOM   1191  C   ILE H 161       9.231  22.733  29.040  1.00 31.41           C  
ATOM   1192  O   ILE H 161       9.368  22.274  30.167  1.00 32.59           O  
ATOM   1193  N   TYR H 162       8.199  23.525  28.689  1.00 32.24           N  
ATOM   1194  CA  TYR H 162       7.138  23.922  29.571  1.00 32.35           C  
ATOM   1195  CB  TYR H 162       6.700  25.332  29.130  1.00 30.06           C  
ATOM   1196  CG  TYR H 162       6.085  26.170  30.192  1.00 33.14           C  
ATOM   1197  CD1 TYR H 162       4.762  26.059  30.560  1.00 35.73           C  
ATOM   1198  CD2 TYR H 162       6.874  27.109  30.817  1.00 35.35           C  
ATOM   1199  CE1 TYR H 162       4.253  26.881  31.541  1.00 36.59           C  
ATOM   1200  CE2 TYR H 162       6.377  27.931  31.797  1.00 37.16           C  
ATOM   1201  CZ  TYR H 162       5.055  27.814  32.163  1.00 37.76           C  
ATOM   1202  OH  TYR H 162       4.510  28.650  33.157  1.00 42.55           O  
ATOM   1203  C   TYR H 162       6.052  22.986  29.122  1.00 33.02           C  
ATOM   1204  O   TYR H 162       5.011  23.401  28.621  1.00 32.80           O  
ATOM   1205  N   GLY H 163       5.655  22.556  30.371  1.00 39.66           N  
ATOM   1206  CA  GLY H 163       4.209  22.292  30.460  1.00 41.25           C  
ATOM   1207  C   GLY H 163       3.566  23.460  31.196  1.00 42.31           C  
ATOM   1208  O   GLY H 163       4.071  23.878  32.236  1.00 45.02           O  
ATOM   1209  N   GLY H 164       2.426  24.024  30.694  1.00 42.10           N  
ATOM   1210  CA  GLY H 164       1.820  25.179  31.340  1.00 46.87           C  
ATOM   1211  C   GLY H 164       0.647  25.688  30.534  1.00 46.25           C  
ATOM   1212  O   GLY H 164      -0.119  24.911  29.965  1.00 44.45           O  
ATOM   1213  N   GLY H 165       0.455  27.034  30.505  1.00 42.06           N  
ATOM   1214  CA  GLY H 165      -0.628  27.627  29.758  1.00 44.23           C  
ATOM   1215  C   GLY H 165      -0.422  27.269  28.314  1.00 45.47           C  
ATOM   1216  O   GLY H 165      -1.355  26.852  27.629  1.00 45.73           O  
ATOM   1217  N   ARG H 166       0.827  27.422  27.827  1.00 43.12           N  
ATOM   1218  CA  ARG H 166       1.224  27.049  26.491  1.00 44.14           C  
ATOM   1219  CB  ARG H 166       1.657  28.235  25.600  1.00 54.23           C  
ATOM   1220  CG  ARG H 166       0.510  29.148  25.160  1.00 64.63           C  
ATOM   1221  CD  ARG H 166       0.935  30.336  24.291  1.00 66.99           C  
ATOM   1222  NE  ARG H 166      -0.314  31.002  23.817  1.00  0.00           N  
ATOM   1223  CZ  ARG H 166      -0.409  32.365  23.826  1.00  0.00           C  
ATOM   1224  NH1 ARG H 166       0.645  33.114  24.251  1.00  0.00           N1+
ATOM   1225  NH2 ARG H 166      -1.565  32.974  23.418  1.00  0.00           N  
ATOM   1226  C   ARG H 166       2.452  26.204  26.687  1.00 42.51           C  
ATOM   1227  O   ARG H 166       2.943  26.113  27.811  1.00 42.17           O  
ATOM   1228  N   ASP H 167       2.984  25.551  25.620  1.00 43.75           N  
ATOM   1229  CA  ASP H 167       4.202  24.775  25.751  1.00 41.52           C  
ATOM   1230  CB  ASP H 167       4.289  23.541  24.832  1.00 44.80           C  
ATOM   1231  CG  ASP H 167       3.331  22.472  25.334  1.00 57.17           C  
ATOM   1232  OD1 ASP H 167       2.740  22.660  26.431  1.00  0.00           O  
ATOM   1233  OD2 ASP H 167       3.176  21.447  24.617  1.00  0.00           O1-
ATOM   1234  C   ASP H 167       5.347  25.665  25.365  1.00 40.72           C  
ATOM   1235  O   ASP H 167       5.310  26.271  24.295  1.00 43.73           O  
ATOM   1236  N   ILE H 168       6.399  25.813  26.219  1.00 36.04           N  
ATOM   1237  CA  ILE H 168       7.321  26.814  25.787  1.00 35.49           C  
ATOM   1238  CB  ILE H 168       7.269  28.091  26.574  1.00 28.84           C  
ATOM   1239  CG1 ILE H 168       5.913  28.793  26.383  1.00 18.86           C  
ATOM   1240  CG2 ILE H 168       8.468  28.950  26.135  1.00 14.59           C  
ATOM   1241  CD1 ILE H 168       4.731  28.023  26.967  1.00 21.40           C  
ATOM   1242  C   ILE H 168       8.652  26.191  26.015  1.00 34.30           C  
ATOM   1243  O   ILE H 168       8.992  25.792  27.128  1.00 34.58           O  
ATOM   1244  N   VAL H 169       9.448  26.083  24.942  1.00 33.09           N  
ATOM   1245  CA  VAL H 169      10.679  25.377  25.087  1.00 32.52           C  
ATOM   1246  CB  VAL H 169      10.854  24.276  24.082  1.00 38.07           C  
ATOM   1247  CG1 VAL H 169       9.733  23.244  24.276  1.00 17.82           C  
ATOM   1248  CG2 VAL H 169      10.893  24.905  22.678  1.00 12.51           C  
ATOM   1249  C   VAL H 169      11.801  26.321  24.863  1.00 33.13           C  
ATOM   1250  O   VAL H 169      11.647  27.346  24.201  1.00 34.58           O  
ATOM   1251  N   PHE H 170      12.959  26.004  25.472  1.00 32.74           N  
ATOM   1252  CA  PHE H 170      14.139  26.776  25.256  1.00 33.06           C  
ATOM   1253  CB  PHE H 170      14.482  27.755  26.385  1.00 34.62           C  
ATOM   1254  CG  PHE H 170      13.508  28.863  26.182  1.00 36.66           C  
ATOM   1255  CD1 PHE H 170      13.766  29.837  25.243  1.00 49.64           C  
ATOM   1256  CD2 PHE H 170      12.332  28.917  26.897  1.00 49.06           C  
ATOM   1257  CE1 PHE H 170      12.881  30.867  25.037  1.00 16.53           C  
ATOM   1258  CE2 PHE H 170      11.441  29.945  26.695  1.00 50.61           C  
ATOM   1259  CZ  PHE H 170      11.714  30.919  25.765  1.00 26.61           C  
ATOM   1260  C   PHE H 170      15.262  25.830  24.988  1.00 31.99           C  
ATOM   1261  O   PHE H 170      15.318  24.732  25.543  1.00 31.55           O  
ATOM   1262  N   TYR H 171      16.189  26.252  24.107  1.00 34.18           N  
ATOM   1263  CA  TYR H 171      17.238  25.388  23.649  1.00 33.16           C  
ATOM   1264  CB  TYR H 171      17.248  25.214  22.118  1.00 38.25           C  
ATOM   1265  CG  TYR H 171      15.917  24.786  21.603  1.00 37.72           C  
ATOM   1266  CD1 TYR H 171      14.921  25.712  21.396  1.00 36.67           C  
ATOM   1267  CD2 TYR H 171      15.667  23.470  21.300  1.00 37.80           C  
ATOM   1268  CE1 TYR H 171      13.693  25.326  20.910  1.00 39.08           C  
ATOM   1269  CE2 TYR H 171      14.443  23.080  20.813  1.00 38.19           C  
ATOM   1270  CZ  TYR H 171      13.450  24.006  20.621  1.00 39.17           C  
ATOM   1271  OH  TYR H 171      12.193  23.603  20.121  1.00 39.72           O  
ATOM   1272  C   TYR H 171      18.541  26.074  23.890  1.00 33.31           C  
ATOM   1273  O   TYR H 171      18.609  27.300  23.922  1.00 35.38           O  
ATOM   1274  N   ALA H 172      19.621  25.286  24.061  1.00 33.24           N  
ATOM   1275  CA  ALA H 172      20.929  25.859  24.164  1.00 33.46           C  
ATOM   1276  CB  ALA H 172      22.031  24.840  24.501  1.00 27.35           C  
ATOM   1277  C   ALA H 172      21.201  26.395  22.796  1.00 35.94           C  
ATOM   1278  O   ALA H 172      20.606  25.949  21.817  1.00 37.30           O  
ATOM   1279  N   THR H 173      22.117  27.371  22.690  1.00 39.59           N  
ATOM   1280  CA  THR H 173      22.314  28.019  21.426  1.00 39.77           C  
ATOM   1281  CB  THR H 173      23.367  29.090  21.477  1.00 44.78           C  
ATOM   1282  OG1 THR H 173      23.015  30.075  22.438  1.00 27.73           O  
ATOM   1283  CG2 THR H 173      23.478  29.735  20.087  1.00 29.42           C  
ATOM   1284  C   THR H 173      22.716  27.025  20.377  1.00 40.03           C  
ATOM   1285  O   THR H 173      22.201  27.058  19.261  1.00 43.32           O  
ATOM   1286  N   TRP H 174      23.636  26.105  20.708  1.00 38.72           N  
ATOM   1287  CA  TRP H 174      24.140  25.170  19.739  1.00 38.73           C  
ATOM   1288  CB  TRP H 174      25.326  24.351  20.280  1.00 67.99           C  
ATOM   1289  CG  TRP H 174      25.034  23.628  21.569  1.00 83.86           C  
ATOM   1290  CD2 TRP H 174      24.607  22.262  21.651  1.00 99.98           C  
ATOM   1291  CD1 TRP H 174      25.121  24.086  22.850  1.00101.21           C  
ATOM   1292  NE1 TRP H 174      24.760  23.092  23.728  1.00100.80           N  
ATOM   1293  CE2 TRP H 174      24.443  21.963  23.003  1.00 99.41           C  
ATOM   1294  CE3 TRP H 174      24.367  21.333  20.679  1.00101.27           C  
ATOM   1295  CZ2 TRP H 174      24.034  20.724  23.406  1.00 99.71           C  
ATOM   1296  CZ3 TRP H 174      23.959  20.083  21.089  1.00103.39           C  
ATOM   1297  CH2 TRP H 174      23.796  19.787  22.426  1.00103.75           C  
ATOM   1298  C   TRP H 174      23.062  24.232  19.251  1.00 38.02           C  
ATOM   1299  O   TRP H 174      23.007  23.912  18.063  1.00 40.69           O  
ATOM   1300  N   ALA H 175      22.186  23.768  20.164  1.00 37.63           N  
ATOM   1301  CA  ALA H 175      21.144  22.791  19.942  1.00 38.67           C  
ATOM   1302  CB  ALA H 175      20.447  22.365  21.245  1.00 23.55           C  
ATOM   1303  C   ALA H 175      20.076  23.271  19.003  1.00 39.50           C  
ATOM   1304  O   ALA H 175      19.415  22.469  18.341  1.00 39.37           O  
ATOM   1305  N   LYS H 176      19.842  24.590  18.981  1.00 40.07           N  
ATOM   1306  CA  LYS H 176      18.784  25.218  18.241  0.90 42.83           C  
ATOM   1307  CB  LYS H 176      19.017  26.730  18.164  0.90 54.93           C  
ATOM   1308  CG  LYS H 176      17.890  27.547  17.547  0.90 58.79           C  
ATOM   1309  CD  LYS H 176      18.228  29.038  17.530  0.88 67.32           C  
ATOM   1310  CE  LYS H 176      18.947  29.508  18.791  0.88 71.02           C  
ATOM   1311  NZ  LYS H 176      20.138  30.306  18.424  0.88 74.96           N1+
ATOM   1312  C   LYS H 176      18.713  24.715  16.829  1.00 43.01           C  
ATOM   1313  O   LYS H 176      19.693  24.754  16.082  1.00 44.37           O  
ATOM   1314  N   GLY H 177      17.514  24.219  16.447  1.00 42.50           N  
ATOM   1315  CA  GLY H 177      17.184  23.809  15.110  1.00 42.95           C  
ATOM   1316  C   GLY H 177      17.308  22.325  14.986  1.00 42.70           C  
ATOM   1317  O   GLY H 177      16.474  21.672  14.364  1.00 45.86           O  
ATOM   1318  N   ARG H 178      18.370  21.763  15.583  1.00 40.23           N  
ATOM   1319  CA  ARG H 178      18.664  20.362  15.519  1.00 39.39           C  
ATOM   1320  CB  ARG H 178      20.014  20.037  16.171  1.00 37.41           C  
ATOM   1321  CG  ARG H 178      21.200  20.753  15.528  1.00 42.62           C  
ATOM   1322  CD  ARG H 178      22.409  20.827  16.459  1.00 42.83           C  
ATOM   1323  NE  ARG H 178      23.050  19.484  16.497  1.00 50.72           N  
ATOM   1324  CZ  ARG H 178      24.145  19.230  15.726  1.00 49.89           C  
ATOM   1325  NH1 ARG H 178      24.673  20.213  14.939  1.00 51.26           N1+
ATOM   1326  NH2 ARG H 178      24.727  17.996  15.752  1.00 50.04           N  
ATOM   1327  C   ARG H 178      17.656  19.583  16.302  1.00 40.22           C  
ATOM   1328  O   ARG H 178      17.244  18.500  15.893  1.00 42.30           O  
ATOM   1329  N   PHE H 179      17.238  20.118  17.464  1.00 39.15           N  
ATOM   1330  CA  PHE H 179      16.431  19.343  18.357  1.00 37.83           C  
ATOM   1331  CB  PHE H 179      17.045  19.257  19.763  1.00 32.80           C  
ATOM   1332  CG  PHE H 179      18.288  18.435  19.688  1.00 35.28           C  
ATOM   1333  CD1 PHE H 179      19.376  18.862  18.969  1.00 35.58           C  
ATOM   1334  CD2 PHE H 179      18.380  17.250  20.378  1.00 37.10           C  
ATOM   1335  CE1 PHE H 179      20.523  18.101  18.910  1.00 35.12           C  
ATOM   1336  CE2 PHE H 179      19.525  16.489  20.322  1.00 34.91           C  
ATOM   1337  CZ  PHE H 179      20.602  16.910  19.585  1.00 36.32           C  
ATOM   1338  C   PHE H 179      15.095  19.973  18.542  1.00 37.54           C  
ATOM   1339  O   PHE H 179      14.924  21.179  18.375  1.00 38.53           O  
ATOM   1340  N   THR H 180      14.101  19.121  18.864  1.00 36.61           N  
ATOM   1341  CA  THR H 180      12.779  19.561  19.178  1.00 37.09           C  
ATOM   1342  CB  THR H 180      11.776  19.306  18.091  1.00 29.18           C  
ATOM   1343  OG1 THR H 180      11.740  17.923  17.781  1.00 30.16           O  
ATOM   1344  CG2 THR H 180      12.157  20.118  16.845  1.00 29.74           C  
ATOM   1345  C   THR H 180      12.341  18.796  20.386  1.00 36.99           C  
ATOM   1346  O   THR H 180      12.515  17.582  20.475  1.00 37.29           O  
ATOM   1347  N   ILE H 181      11.768  19.514  21.364  1.00 35.63           N  
ATOM   1348  CA  ILE H 181      11.288  18.900  22.567  1.00 35.43           C  
ATOM   1349  CB  ILE H 181      11.983  19.412  23.801  1.00 36.70           C  
ATOM   1350  CG1 ILE H 181      11.989  20.943  23.844  1.00 39.26           C  
ATOM   1351  CG2 ILE H 181      13.390  18.806  23.850  1.00 40.59           C  
ATOM   1352  CD1 ILE H 181      12.956  21.585  22.864  1.00 34.77           C  
ATOM   1353  C   ILE H 181       9.812  19.147  22.661  1.00 37.69           C  
ATOM   1354  O   ILE H 181       9.343  20.248  22.381  1.00 39.66           O  
ATOM   1355  N   SER H 182       9.029  18.100  23.014  1.00 38.05           N  
ATOM   1356  CA  SER H 182       7.601  18.262  23.119  1.00 37.28           C  
ATOM   1357  CB  SER H 182       6.867  18.094  21.777  1.00 39.83           C  
ATOM   1358  OG  SER H 182       7.279  19.104  20.870  1.00 48.92           O  
ATOM   1359  C   SER H 182       7.064  17.197  24.026  1.00 35.87           C  
ATOM   1360  O   SER H 182       7.802  16.314  24.455  1.00 37.71           O  
ATOM   1361  N   LYS H 183       5.766  17.282  24.403  1.00 14.09           N  
ATOM   1362  CA  LYS H 183       5.220  16.179  25.146  1.00 14.34           C  
ATOM   1363  CB  LYS H 183       5.172  16.400  26.686  1.00 15.28           C  
ATOM   1364  CG  LYS H 183       3.890  16.923  27.344  1.00 19.25           C  
ATOM   1365  CD  LYS H 183       2.846  15.814  27.526  1.00 19.70           C  
ATOM   1366  CE  LYS H 183       1.567  16.239  28.253  1.00 23.64           C  
ATOM   1367  NZ  LYS H 183       0.701  15.056  28.472  1.00 21.51           N1+
ATOM   1368  C   LYS H 183       3.868  15.859  24.555  1.00 17.16           C  
ATOM   1369  O   LYS H 183       2.853  16.478  24.869  1.00 19.56           O  
ATOM   1370  N   THR H 184       3.843  14.930  23.577  1.00 49.94           N  
ATOM   1371  CA  THR H 184       2.622  14.507  22.955  1.00 53.42           C  
ATOM   1372  CB  THR H 184       2.835  13.817  21.634  1.00 40.80           C  
ATOM   1373  OG1 THR H 184       1.582  13.588  21.007  1.00 46.36           O  
ATOM   1374  CG2 THR H 184       3.585  12.487  21.839  1.00 44.13           C  
ATOM   1375  C   THR H 184       1.854  13.574  23.836  1.00 53.10           C  
ATOM   1376  O   THR H 184       0.641  13.709  23.990  1.00 53.68           O  
ATOM   1377  N   SER H 185       2.556  12.607  24.463  1.00 47.29           N  
ATOM   1378  CA  SER H 185       1.867  11.569  25.171  1.00 47.86           C  
ATOM   1379  CB  SER H 185       2.625  10.232  25.215  1.00 56.09           C  
ATOM   1380  OG  SER H 185       2.777   9.709  23.904  1.00 79.51           O  
ATOM   1381  C   SER H 185       1.600  11.969  26.573  1.00 46.73           C  
ATOM   1382  O   SER H 185       2.025  13.024  27.040  1.00 46.75           O  
ATOM   1383  N   SER H 186       0.837  11.108  27.273  1.00 21.75           N  
ATOM   1384  CA  SER H 186       0.540  11.371  28.639  1.00 21.41           C  
ATOM   1385  CB  SER H 186      -0.561  10.467  29.212  1.00 21.93           C  
ATOM   1386  OG  SER H 186      -1.784  10.706  28.533  1.00 24.68           O  
ATOM   1387  C   SER H 186       1.774  11.132  29.440  1.00 20.07           C  
ATOM   1388  O   SER H 186       2.442  10.104  29.319  1.00 21.85           O  
ATOM   1389  N   THR H 187       2.106  12.124  30.278  1.00 43.69           N  
ATOM   1390  CA  THR H 187       3.196  12.054  31.200  1.00 42.42           C  
ATOM   1391  CB  THR H 187       2.946  11.106  32.335  1.00 36.76           C  
ATOM   1392  OG1 THR H 187       2.829   9.776  31.852  1.00 68.52           O  
ATOM   1393  CG2 THR H 187       1.645  11.531  33.037  1.00 68.10           C  
ATOM   1394  C   THR H 187       4.463  11.653  30.515  1.00 41.81           C  
ATOM   1395  O   THR H 187       5.303  10.984  31.114  1.00 43.47           O  
ATOM   1396  N   THR H 188       4.659  12.049  29.246  1.00 38.65           N  
ATOM   1397  CA  THR H 188       5.908  11.733  28.621  1.00 37.32           C  
ATOM   1398  CB  THR H 188       5.816  10.698  27.541  1.00 38.46           C  
ATOM   1399  OG1 THR H 188       4.903  11.122  26.542  1.00 41.43           O  
ATOM   1400  CG2 THR H 188       5.374   9.361  28.148  1.00 39.68           C  
ATOM   1401  C   THR H 188       6.417  12.973  27.967  1.00 36.74           C  
ATOM   1402  O   THR H 188       5.644  13.847  27.581  1.00 36.40           O  
ATOM   1403  N   VAL H 189       7.753  13.087  27.851  1.00 34.82           N  
ATOM   1404  CA  VAL H 189       8.334  14.207  27.176  1.00 34.54           C  
ATOM   1405  CB  VAL H 189       9.087  15.133  28.087  1.00 36.44           C  
ATOM   1406  CG1 VAL H 189      10.455  14.516  28.414  1.00 53.91           C  
ATOM   1407  CG2 VAL H 189       9.146  16.531  27.456  1.00 54.22           C  
ATOM   1408  C   VAL H 189       9.286  13.595  26.198  1.00 35.22           C  
ATOM   1409  O   VAL H 189       9.933  12.598  26.516  1.00 35.82           O  
ATOM   1410  N   THR H 190       9.391  14.159  24.976  1.00 34.15           N  
ATOM   1411  CA  THR H 190      10.232  13.516  24.008  1.00 32.75           C  
ATOM   1412  CB  THR H 190       9.489  12.986  22.818  1.00 31.05           C  
ATOM   1413  OG1 THR H 190       8.944  14.053  22.058  1.00 90.81           O  
ATOM   1414  CG2 THR H 190       8.366  12.062  23.318  1.00 91.88           C  
ATOM   1415  C   THR H 190      11.234  14.493  23.487  1.00 33.04           C  
ATOM   1416  O   THR H 190      11.091  15.706  23.634  1.00 34.99           O  
ATOM   1417  N   LEU H 191      12.317  13.959  22.891  0.90 30.26           N  
ATOM   1418  CA  LEU H 191      13.324  14.786  22.299  0.90 30.04           C  
ATOM   1419  CB  LEU H 191      14.655  14.740  23.063  0.90 29.61           C  
ATOM   1420  CG  LEU H 191      15.766  15.615  22.460  0.90 30.04           C  
ATOM   1421  CD1 LEU H 191      15.457  17.115  22.611  1.00 37.35           C  
ATOM   1422  CD2 LEU H 191      17.137  15.223  23.031  1.00 36.13           C  
ATOM   1423  C   LEU H 191      13.566  14.251  20.927  0.90 32.40           C  
ATOM   1424  O   LEU H 191      14.005  13.113  20.764  0.90 31.06           O  
ATOM   1425  N   GLN H 192      13.277  15.075  19.901  1.00 33.67           N  
ATOM   1426  CA  GLN H 192      13.485  14.680  18.540  1.00 33.94           C  
ATOM   1427  CB  GLN H 192      12.416  15.217  17.568  1.00 32.44           C  
ATOM   1428  CG  GLN H 192      12.735  14.992  16.086  1.00 35.83           C  
ATOM   1429  CD  GLN H 192      12.497  13.533  15.730  1.00 40.55           C  
ATOM   1430  OE1 GLN H 192      13.150  12.976  14.849  1.00 18.75           O  
ATOM   1431  NE2 GLN H 192      11.528  12.890  16.428  1.00 22.01           N  
ATOM   1432  C   GLN H 192      14.792  15.246  18.116  1.00 33.39           C  
ATOM   1433  O   GLN H 192      15.045  16.444  18.234  1.00 34.39           O  
ATOM   1434  N   MET H 193      15.671  14.366  17.615  1.00 33.44           N  
ATOM   1435  CA  MET H 193      16.962  14.785  17.183  1.00 33.63           C  
ATOM   1436  CB  MET H 193      18.055  13.884  17.772  1.00 33.18           C  
ATOM   1437  CG  MET H 193      18.120  13.977  19.299  1.00 37.79           C  
ATOM   1438  SD  MET H 193      18.877  12.540  20.116  1.00 20.72           S  
ATOM   1439  CE  MET H 193      20.471  12.666  19.265  1.00 18.62           C  
ATOM   1440  C   MET H 193      16.960  14.624  15.701  1.00 35.28           C  
ATOM   1441  O   MET H 193      16.769  13.525  15.187  1.00 35.97           O  
ATOM   1442  N   THR H 194      17.170  15.731  14.968  1.00 35.19           N  
ATOM   1443  CA  THR H 194      17.158  15.629  13.542  1.00 36.33           C  
ATOM   1444  CB  THR H 194      16.278  16.644  12.865  1.00 36.57           C  
ATOM   1445  OG1 THR H 194      16.707  17.960  13.179  1.00 69.95           O  
ATOM   1446  CG2 THR H 194      14.822  16.436  13.318  1.00 70.50           C  
ATOM   1447  C   THR H 194      18.560  15.837  13.064  1.00 38.40           C  
ATOM   1448  O   THR H 194      19.389  16.403  13.773  1.00 41.11           O  
ATOM   1449  N   SER H 195      18.864  15.331  11.850  1.00 38.27           N  
ATOM   1450  CA  SER H 195      20.151  15.475  11.227  1.00 38.69           C  
ATOM   1451  CB  SER H 195      20.407  16.875  10.636  1.00 54.94           C  
ATOM   1452  OG  SER H 195      20.467  17.851  11.664  1.00 58.30           O  
ATOM   1453  C   SER H 195      21.239  15.144  12.201  1.00 38.37           C  
ATOM   1454  O   SER H 195      22.112  15.966  12.473  1.00 39.06           O  
ATOM   1455  N   LEU H 196      21.212  13.910  12.743  1.00 36.56           N  
ATOM   1456  CA  LEU H 196      22.162  13.473  13.728  1.00 35.67           C  
ATOM   1457  CB  LEU H 196      21.793  12.103  14.319  1.00 38.24           C  
ATOM   1458  CG  LEU H 196      20.482  12.137  15.120  1.00 38.17           C  
ATOM   1459  CD1 LEU H 196      20.132  10.755  15.692  1.00 14.75           C  
ATOM   1460  CD2 LEU H 196      20.538  13.227  16.206  1.00 16.52           C  
ATOM   1461  C   LEU H 196      23.520  13.350  13.110  1.00 38.57           C  
ATOM   1462  O   LEU H 196      23.663  12.992  11.942  1.00 40.08           O  
ATOM   1463  N   THR H 197      24.560  13.667  13.910  1.00 39.57           N  
ATOM   1464  CA  THR H 197      25.927  13.585  13.478  1.00 39.30           C  
ATOM   1465  CB  THR H 197      26.600  14.923  13.366  1.00 40.44           C  
ATOM   1466  OG1 THR H 197      26.653  15.553  14.637  1.00 58.87           O  
ATOM   1467  CG2 THR H 197      25.806  15.792  12.377  1.00 59.72           C  
ATOM   1468  C   THR H 197      26.668  12.790  14.513  1.00 39.04           C  
ATOM   1469  O   THR H 197      26.126  12.464  15.566  1.00 37.34           O  
ATOM   1470  N   ALA H 198      27.948  12.473  14.235  0.90 39.38           N  
ATOM   1471  CA  ALA H 198      28.760  11.653  15.094  0.90 38.90           C  
ATOM   1472  CB  ALA H 198      30.184  11.448  14.548  0.90 42.77           C  
ATOM   1473  C   ALA H 198      28.889  12.307  16.437  0.90 39.06           C  
ATOM   1474  O   ALA H 198      28.935  11.632  17.464  0.90 38.93           O  
ATOM   1475  N   ALA H 199      28.945  13.648  16.455  1.00 40.46           N  
ATOM   1476  CA  ALA H 199      29.132  14.436  17.640  1.00 39.71           C  
ATOM   1477  CB  ALA H 199      29.168  15.947  17.352  1.00 60.25           C  
ATOM   1478  C   ALA H 199      28.008  14.187  18.599  1.00 36.96           C  
ATOM   1479  O   ALA H 199      28.180  14.337  19.806  1.00 37.93           O  
ATOM   1480  N   ASP H 200      26.814  13.861  18.073  1.00 34.16           N  
ATOM   1481  CA  ASP H 200      25.618  13.629  18.835  1.00 32.39           C  
ATOM   1482  CB  ASP H 200      24.364  13.516  17.955  1.00 35.90           C  
ATOM   1483  CG  ASP H 200      24.070  14.916  17.432  1.00 38.45           C  
ATOM   1484  OD1 ASP H 200      24.430  15.898  18.134  0.98 39.74           O  
ATOM   1485  OD2 ASP H 200      23.488  15.025  16.320  1.00 39.61           O1-
ATOM   1486  C   ASP H 200      25.725  12.396  19.680  1.00 31.27           C  
ATOM   1487  O   ASP H 200      24.924  12.202  20.593  1.00 30.60           O  
ATOM   1488  N   THR H 201      26.663  11.484  19.374  1.00 30.94           N  
ATOM   1489  CA  THR H 201      26.755  10.300  20.176  1.00 30.38           C  
ATOM   1490  CB  THR H 201      27.833   9.361  19.710  1.00 30.11           C  
ATOM   1491  OG1 THR H 201      27.658   8.092  20.312  1.00 36.56           O  
ATOM   1492  CG2 THR H 201      29.220   9.924  20.060  1.00 34.35           C  
ATOM   1493  C   THR H 201      26.999  10.713  21.600  1.00 31.30           C  
ATOM   1494  O   THR H 201      27.920  11.473  21.902  1.00 33.21           O  
ATOM   1495  N   ALA H 202      26.133  10.236  22.521  1.00 30.06           N  
ATOM   1496  CA  ALA H 202      26.253  10.599  23.904  1.00 28.11           C  
ATOM   1497  CB  ALA H 202      26.090  12.109  24.152  1.00 30.02           C  
ATOM   1498  C   ALA H 202      25.150   9.920  24.648  1.00 27.13           C  
ATOM   1499  O   ALA H 202      24.295   9.265  24.055  1.00 27.58           O  
ATOM   1500  N   THR H 203      25.159  10.046  25.991  1.00 27.63           N  
ATOM   1501  CA  THR H 203      24.107   9.478  26.780  1.00 27.24           C  
ATOM   1502  CB  THR H 203      24.580   8.891  28.079  1.00 23.63           C  
ATOM   1503  OG1 THR H 203      25.587   7.921  27.831  1.00 34.88           O  
ATOM   1504  CG2 THR H 203      23.384   8.214  28.770  1.00 23.28           C  
ATOM   1505  C   THR H 203      23.199  10.623  27.094  1.00 26.30           C  
ATOM   1506  O   THR H 203      23.660  11.696  27.478  1.00 26.46           O  
ATOM   1507  N   TYR H 204      21.876  10.431  26.929  1.00 25.01           N  
ATOM   1508  CA  TYR H 204      20.931  11.499  27.124  1.00 23.92           C  
ATOM   1509  CB  TYR H 204      19.951  11.666  25.941  1.00 26.10           C  
ATOM   1510  CG  TYR H 204      20.712  12.182  24.761  1.00 24.94           C  
ATOM   1511  CD1 TYR H 204      21.491  11.346  23.996  1.00 25.59           C  
ATOM   1512  CD2 TYR H 204      20.651  13.510  24.417  1.00 24.63           C  
ATOM   1513  CE1 TYR H 204      22.195  11.820  22.911  1.00 25.36           C  
ATOM   1514  CE2 TYR H 204      21.351  13.992  23.334  1.00 25.94           C  
ATOM   1515  CZ  TYR H 204      22.127  13.152  22.577  1.00 25.95           C  
ATOM   1516  OH  TYR H 204      22.844  13.655  21.468  1.00 27.29           O  
ATOM   1517  C   TYR H 204      20.132  11.227  28.361  1.00 24.86           C  
ATOM   1518  O   TYR H 204      19.661  10.111  28.580  1.00 25.94           O  
ATOM   1519  N   PHE H 205      19.991  12.261  29.219  1.00 26.27           N  
ATOM   1520  CA  PHE H 205      19.282  12.145  30.463  1.00 26.18           C  
ATOM   1521  CB  PHE H 205      20.090  12.611  31.686  1.00 29.85           C  
ATOM   1522  CG  PHE H 205      21.338  11.815  31.830  1.00 29.11           C  
ATOM   1523  CD1 PHE H 205      21.346  10.599  32.474  1.00 30.57           C  
ATOM   1524  CD2 PHE H 205      22.521  12.307  31.330  1.00 28.68           C  
ATOM   1525  CE1 PHE H 205      22.513   9.882  32.604  1.00 30.88           C  
ATOM   1526  CE2 PHE H 205      23.689  11.596  31.457  1.00 30.71           C  
ATOM   1527  CZ  PHE H 205      23.689  10.384  32.100  1.00 32.06           C  
ATOM   1528  C   PHE H 205      18.138  13.105  30.439  1.00 25.90           C  
ATOM   1529  O   PHE H 205      18.173  14.132  29.764  1.00 27.09           O  
ATOM   1530  N   CYS H 206      17.097  12.775  31.214  1.00 25.88           N  
ATOM   1531  CA  CYS H 206      15.923  13.558  31.370  0.90 27.20           C  
ATOM   1532  CB  CYS H 206      14.695  12.671  31.118  0.90 35.01           C  
ATOM   1533  SG  CYS H 206      13.131  13.556  31.291  0.90 38.59           S  
ATOM   1534  C   CYS H 206      15.928  14.010  32.796  1.00 28.48           C  
ATOM   1535  O   CYS H 206      16.387  13.308  33.701  1.00 27.75           O  
ATOM   1536  N   ALA H 207      15.440  15.236  33.047  1.00 28.52           N  
ATOM   1537  CA  ALA H 207      15.515  15.679  34.407  1.00 28.45           C  
ATOM   1538  CB  ALA H 207      16.818  16.456  34.619  1.00 22.84           C  
ATOM   1539  C   ALA H 207      14.396  16.664  34.683  1.00 27.80           C  
ATOM   1540  O   ALA H 207      14.248  17.621  33.947  1.00 28.36           O  
ATOM   1541  N   ARG H 208      13.586  16.502  35.754  1.00 29.72           N  
ATOM   1542  CA  ARG H 208      12.531  17.397  36.154  1.00 30.83           C  
ATOM   1543  CB  ARG H 208      11.237  16.627  36.532  1.00 24.71           C  
ATOM   1544  CG  ARG H 208      10.084  17.519  36.968  1.00 17.07           C  
ATOM   1545  CD  ARG H 208      10.095  17.673  38.476  1.00 18.00           C  
ATOM   1546  NE  ARG H 208       9.396  16.524  39.097  1.00 20.87           N  
ATOM   1547  CZ  ARG H 208       9.689  16.200  40.394  1.00 21.60           C  
ATOM   1548  NH1 ARG H 208      10.732  16.811  41.012  1.00 22.65           N1+
ATOM   1549  NH2 ARG H 208       8.961  15.263  41.051  1.00 23.96           N  
ATOM   1550  C   ARG H 208      12.859  18.410  37.241  1.00 32.15           C  
ATOM   1551  O   ARG H 208      12.970  18.104  38.427  1.00 32.95           O  
ATOM   1552  N   GLU H 209      13.087  19.695  36.889  1.00 35.68           N  
ATOM   1553  CA  GLU H 209      13.344  20.662  37.940  1.00 38.04           C  
ATOM   1554  CB  GLU H 209      13.686  22.110  37.503  1.00 42.79           C  
ATOM   1555  CG  GLU H 209      12.844  22.729  36.386  1.00 54.75           C  
ATOM   1556  CD  GLU H 209      11.645  23.430  36.983  1.00 19.00           C  
ATOM   1557  OE1 GLU H 209      11.676  23.701  38.207  1.00  0.00           O  
ATOM   1558  OE2 GLU H 209      10.675  23.692  36.222  1.00  0.00           O1-
ATOM   1559  C   GLU H 209      12.091  20.967  38.640  1.00 39.29           C  
ATOM   1560  O   GLU H 209      11.043  20.900  38.039  1.00 40.23           O  
ATOM   1561  N   ASN H 210      12.175  21.217  39.982  1.00 86.03           N  
ATOM   1562  CA  ASN H 210      11.067  21.569  40.853  1.00 91.72           C  
ATOM   1563  CB  ASN H 210      11.318  21.304  42.361  1.00 93.63           C  
ATOM   1564  CG  ASN H 210      12.477  22.144  42.874  1.00103.83           C  
ATOM   1565  OD1 ASN H 210      13.517  22.231  42.222  1.00  0.00           O  
ATOM   1566  ND2 ASN H 210      12.275  22.818  44.038  1.00  0.00           N  
ATOM   1567  C   ASN H 210      10.874  23.024  40.618  1.00 91.15           C  
ATOM   1568  O   ASN H 210      11.751  23.843  40.882  1.00 92.38           O  
ATOM   1569  N   PHE H 211       9.742  23.346  39.954  1.00 88.49           N  
ATOM   1570  CA  PHE H 211       9.410  24.604  39.341  1.00 90.48           C  
ATOM   1571  CB  PHE H 211       8.276  24.444  38.314  1.00 91.05           C  
ATOM   1572  CG  PHE H 211       7.831  25.771  37.807  1.00 89.31           C  
ATOM   1573  CD1 PHE H 211       8.599  26.489  36.920  1.00  0.00           C  
ATOM   1574  CD2 PHE H 211       6.618  26.281  38.212  1.00  0.00           C  
ATOM   1575  CE1 PHE H 211       8.157  27.707  36.462  1.00  0.00           C  
ATOM   1576  CE2 PHE H 211       6.172  27.496  37.755  1.00  0.00           C  
ATOM   1577  CZ  PHE H 211       6.946  28.210  36.876  1.00  0.00           C  
ATOM   1578  C   PHE H 211       9.023  25.635  40.333  1.00 99.28           C  
ATOM   1579  O   PHE H 211       7.844  25.820  40.617  1.00101.80           O  
ATOM   1580  N   ASP H 212      10.024  26.377  40.839  1.00 90.90           N  
ATOM   1581  CA  ASP H 212       9.749  27.456  41.737  1.00 95.83           C  
ATOM   1582  CB  ASP H 212      10.827  27.645  42.825  1.00100.85           C  
ATOM   1583  CG  ASP H 212      10.797  26.491  43.827  1.00111.46           C  
ATOM   1584  OD1 ASP H 212       9.774  25.751  43.872  1.00115.52           O  
ATOM   1585  OD2 ASP H 212      11.802  26.343  44.574  1.00 97.63           O1-
ATOM   1586  C   ASP H 212       9.746  28.693  40.886  1.00 96.30           C  
ATOM   1587  O   ASP H 212      10.748  28.999  40.239  1.00 96.02           O  
ATOM   1588  N   ALA H 213       8.621  29.439  40.845  1.00 98.45           N  
ATOM   1589  CA  ALA H 213       8.564  30.596  39.987  1.00 98.87           C  
ATOM   1590  CB  ALA H 213       7.754  30.370  38.706  1.00 99.87           C  
ATOM   1591  C   ALA H 213       7.891  31.712  40.725  1.00102.92           C  
ATOM   1592  O   ALA H 213       7.208  31.489  41.723  1.00104.57           O  
ATOM   1593  N   VAL H 214       8.079  32.967  40.261  1.00107.83           N  
ATOM   1594  CA  VAL H 214       7.488  34.076  40.957  1.00111.09           C  
ATOM   1595  CB  VAL H 214       8.550  34.837  41.692  1.00114.21           C  
ATOM   1596  CG1 VAL H 214       7.934  36.018  42.456  1.00  0.00           C  
ATOM   1597  CG2 VAL H 214       9.323  33.823  42.551  1.00  0.00           C  
ATOM   1598  C   VAL H 214       6.858  34.962  39.917  1.00111.79           C  
ATOM   1599  O   VAL H 214       7.502  35.310  38.927  1.00112.33           O  
ATOM   1600  N   GLY H 215       5.588  35.378  40.125  1.00154.17           N  
ATOM   1601  CA  GLY H 215       4.903  36.134  39.111  1.00154.74           C  
ATOM   1602  C   GLY H 215       4.722  37.545  39.550  1.00158.01           C  
ATOM   1603  O   GLY H 215       4.500  37.839  40.724  1.00150.05           O  
ATOM   1604  N   VAL H 216       4.816  38.473  38.579  1.00115.35           N  
ATOM   1605  CA  VAL H 216       4.640  39.855  38.890  1.00121.11           C  
ATOM   1606  CB  VAL H 216       5.952  40.511  39.167  1.00143.31           C  
ATOM   1607  CG1 VAL H 216       5.722  41.998  39.489  1.00  0.00           C  
ATOM   1608  CG2 VAL H 216       6.652  39.693  40.264  1.00  0.00           C  
ATOM   1609  C   VAL H 216       4.070  40.500  37.672  1.00122.98           C  
ATOM   1610  O   VAL H 216       4.703  40.501  36.615  1.00124.66           O  
ATOM   1611  N   GLY H 217       2.852  41.067  37.790  1.00130.21           N  
ATOM   1612  CA  GLY H 217       2.282  41.713  36.650  1.00129.14           C  
ATOM   1613  C   GLY H 217       2.991  43.013  36.525  1.00135.83           C  
ATOM   1614  O   GLY H 217       3.243  43.693  37.517  1.00135.58           O  
ATOM   1615  N   GLY H 218       3.333  43.403  35.289  1.00116.38           N  
ATOM   1616  CA  GLY H 218       4.000  44.655  35.111  1.00125.91           C  
ATOM   1617  C   GLY H 218       5.452  44.354  35.126  1.00129.41           C  
ATOM   1618  O   GLY H 218       6.259  45.068  34.532  1.00139.94           O  
ATOM   1619  N   GLY H 219       5.813  43.276  35.837  1.00127.75           N  
ATOM   1620  CA  GLY H 219       7.158  42.814  35.826  1.00134.03           C  
ATOM   1621  C   GLY H 219       7.107  41.685  34.869  1.00133.07           C  
ATOM   1622  O   GLY H 219       6.176  41.552  34.077  1.00136.37           O  
ATOM   1623  N   THR H 220       8.111  40.817  34.873  1.00137.11           N  
ATOM   1624  CA  THR H 220       7.902  39.733  33.975  1.00134.57           C  
ATOM   1625  CB  THR H 220       9.108  39.355  33.165  1.00128.01           C  
ATOM   1626  OG1 THR H 220      10.090  38.766  34.001  1.00  0.00           O  
ATOM   1627  CG2 THR H 220       9.676  40.629  32.516  1.00  0.00           C  
ATOM   1628  C   THR H 220       7.571  38.566  34.834  1.00125.59           C  
ATOM   1629  O   THR H 220       7.324  38.714  36.033  1.00121.95           O  
ATOM   1630  N   TYR H 221       7.521  37.367  34.230  1.00126.79           N  
ATOM   1631  CA  TYR H 221       7.335  36.172  34.993  1.00118.35           C  
ATOM   1632  CB  TYR H 221       6.476  35.096  34.297  1.00116.90           C  
ATOM   1633  CG  TYR H 221       5.103  35.627  34.020  1.00124.16           C  
ATOM   1634  CD1 TYR H 221       4.111  35.595  34.976  1.00117.51           C  
ATOM   1635  CD2 TYR H 221       4.797  36.160  32.787  1.00109.83           C  
ATOM   1636  CE1 TYR H 221       2.849  36.083  34.713  1.00121.48           C  
ATOM   1637  CE2 TYR H 221       3.542  36.650  32.516  1.00114.83           C  
ATOM   1638  CZ  TYR H 221       2.561  36.613  33.478  1.00120.94           C  
ATOM   1639  OH  TYR H 221       1.272  37.119  33.197  1.00124.96           O  
ATOM   1640  C   TYR H 221       8.723  35.637  35.135  1.00114.17           C  
ATOM   1641  O   TYR H 221       9.479  35.639  34.164  1.00118.29           O  
ATOM   1642  N   SER H 222       9.105  35.220  36.362  1.00104.89           N  
ATOM   1643  CA  SER H 222      10.442  34.756  36.598  1.00 98.61           C  
ATOM   1644  CB  SER H 222      11.087  35.298  37.872  1.00 99.48           C  
ATOM   1645  OG  SER H 222      11.101  36.718  37.831  1.00127.49           O  
ATOM   1646  C   SER H 222      10.384  33.291  36.843  1.00 93.53           C  
ATOM   1647  O   SER H 222       9.372  32.755  37.295  1.00 92.39           O  
ATOM   1648  N   THR H 223      11.491  32.594  36.538  1.00108.63           N  
ATOM   1649  CA  THR H 223      11.504  31.184  36.759  1.00102.22           C  
ATOM   1650  CB  THR H 223      11.209  30.409  35.513  1.00 99.80           C  
ATOM   1651  OG1 THR H 223      11.336  29.019  35.761  1.00  0.00           O  
ATOM   1652  CG2 THR H 223      12.123  30.894  34.374  1.00  0.00           C  
ATOM   1653  C   THR H 223      12.820  30.755  37.343  1.00101.73           C  
ATOM   1654  O   THR H 223      13.874  31.321  37.056  1.00 99.03           O  
ATOM   1655  N   ASP H 224      12.773  29.728  38.216  1.00 90.87           N  
ATOM   1656  CA  ASP H 224      13.950  29.221  38.866  1.00 90.32           C  
ATOM   1657  CB  ASP H 224      13.811  29.255  40.398  1.00 90.98           C  
ATOM   1658  CG  ASP H 224      15.168  29.147  41.070  1.00 91.99           C  
ATOM   1659  OD1 ASP H 224      15.988  28.275  40.665  1.00  0.00           O  
ATOM   1660  OD2 ASP H 224      15.395  29.940  42.018  1.00  0.00           O1-
ATOM   1661  C   ASP H 224      14.079  27.779  38.465  1.00 86.58           C  
ATOM   1662  O   ASP H 224      13.139  27.006  38.651  1.00 86.08           O  
ATOM   1663  N   TYR H 225      15.236  27.363  37.910  1.00 92.94           N  
ATOM   1664  CA  TYR H 225      15.308  25.996  37.458  1.00 85.49           C  
ATOM   1665  CB  TYR H 225      15.740  25.793  35.991  1.00 81.61           C  
ATOM   1666  CG  TYR H 225      14.903  26.516  35.002  1.00 85.91           C  
ATOM   1667  CD1 TYR H 225      14.636  27.836  35.193  1.00 87.79           C  
ATOM   1668  CD2 TYR H 225      14.447  25.918  33.854  1.00 86.10           C  
ATOM   1669  CE1 TYR H 225      13.915  28.567  34.297  1.00 78.37           C  
ATOM   1670  CE2 TYR H 225      13.726  26.647  32.939  1.00 89.15           C  
ATOM   1671  CZ  TYR H 225      13.458  27.979  33.159  1.00 81.61           C  
ATOM   1672  OH  TYR H 225      12.732  28.769  32.253  1.00 82.37           O  
ATOM   1673  C   TYR H 225      16.417  25.256  38.156  1.00 84.50           C  
ATOM   1674  O   TYR H 225      17.571  25.677  38.137  1.00 89.00           O  
ATOM   1675  N   TYR H 226      16.089  24.128  38.826  1.00 61.09           N  
ATOM   1676  CA  TYR H 226      17.151  23.245  39.224  1.00 70.82           C  
ATOM   1677  CB  TYR H 226      17.907  23.596  40.522  1.00 92.16           C  
ATOM   1678  CG  TYR H 226      17.071  23.492  41.741  1.00104.26           C  
ATOM   1679  CD1 TYR H 226      16.745  22.262  42.261  1.00125.39           C  
ATOM   1680  CD2 TYR H 226      16.660  24.628  42.399  1.00 90.57           C  
ATOM   1681  CE1 TYR H 226      15.988  22.166  43.402  1.00130.51           C  
ATOM   1682  CE2 TYR H 226      15.903  24.537  43.541  1.00 91.78           C  
ATOM   1683  CZ  TYR H 226      15.562  23.305  44.047  1.00107.23           C  
ATOM   1684  OH  TYR H 226      14.786  23.207  45.219  1.00 98.67           O  
ATOM   1685  C   TYR H 226      16.581  21.860  39.266  1.00 81.20           C  
ATOM   1686  O   TYR H 226      15.455  21.665  39.725  1.00 87.14           O  
ATOM   1687  N   PHE H 227      17.349  20.860  38.792  1.00 80.98           N  
ATOM   1688  CA  PHE H 227      16.850  19.520  38.644  1.00 78.83           C  
ATOM   1689  CB  PHE H 227      17.584  18.746  37.539  1.00 70.86           C  
ATOM   1690  CG  PHE H 227      17.688  19.724  36.420  1.00 65.59           C  
ATOM   1691  CD1 PHE H 227      16.572  20.302  35.865  1.00104.14           C  
ATOM   1692  CD2 PHE H 227      18.928  20.048  35.914  1.00111.25           C  
ATOM   1693  CE1 PHE H 227      16.694  21.206  34.834  1.00106.69           C  
ATOM   1694  CE2 PHE H 227      19.053  20.949  34.883  1.00106.48           C  
ATOM   1695  CZ  PHE H 227      17.934  21.533  34.341  1.00111.87           C  
ATOM   1696  C   PHE H 227      16.983  18.783  39.934  1.00 80.83           C  
ATOM   1697  O   PHE H 227      17.956  18.962  40.667  1.00 82.78           O  
ATOM   1698  N   ASP H 228      16.002  17.914  40.256  1.00 80.35           N  
ATOM   1699  CA  ASP H 228      16.109  17.286  41.540  1.00 91.00           C  
ATOM   1700  CB  ASP H 228      14.862  17.502  42.426  1.00 91.41           C  
ATOM   1701  CG  ASP H 228      13.633  16.796  41.869  1.00109.80           C  
ATOM   1702  OD1 ASP H 228      13.551  16.561  40.635  1.00109.31           O  
ATOM   1703  OD2 ASP H 228      12.750  16.477  42.709  1.00121.46           O1-
ATOM   1704  C   ASP H 228      16.365  15.791  41.465  1.00 84.24           C  
ATOM   1705  O   ASP H 228      17.017  15.245  42.349  1.00 85.06           O  
ATOM   1706  N   LEU H 229      15.870  15.100  40.417  1.00 31.36           N  
ATOM   1707  CA  LEU H 229      15.838  13.675  40.191  1.00 29.15           C  
ATOM   1708  CB  LEU H 229      14.521  13.066  40.674  1.00 30.35           C  
ATOM   1709  CG  LEU H 229      14.022  13.656  42.010  1.00 20.30           C  
ATOM   1710  CD1 LEU H 229      12.552  13.348  42.323  1.00 39.60           C  
ATOM   1711  CD2 LEU H 229      14.932  13.363  43.207  1.00 22.15           C  
ATOM   1712  C   LEU H 229      16.170  13.321  38.751  1.00 28.51           C  
ATOM   1713  O   LEU H 229      15.594  13.780  37.779  1.00 29.54           O  
ATOM   1714  N   TRP H 230      17.111  12.422  38.509  1.00 28.55           N  
ATOM   1715  CA  TRP H 230      17.477  12.282  37.130  1.00 28.29           C  
ATOM   1716  CB  TRP H 230      18.995  12.335  36.939  1.00 24.46           C  
ATOM   1717  CG  TRP H 230      19.673  13.649  37.238  1.00 25.41           C  
ATOM   1718  CD2 TRP H 230      20.474  14.373  36.296  1.00 24.71           C  
ATOM   1719  CD1 TRP H 230      19.760  14.328  38.419  1.00 24.95           C  
ATOM   1720  NE1 TRP H 230      20.574  15.426  38.269  1.00 24.83           N  
ATOM   1721  CE2 TRP H 230      21.022  15.468  36.966  1.00 24.49           C  
ATOM   1722  CE3 TRP H 230      20.749  14.132  34.980  1.00 23.89           C  
ATOM   1723  CZ2 TRP H 230      21.859  16.340  36.332  1.00 23.77           C  
ATOM   1724  CZ3 TRP H 230      21.576  15.027  34.339  1.00 24.44           C  
ATOM   1725  CH2 TRP H 230      22.117  16.111  34.999  1.00 25.04           C  
ATOM   1726  C   TRP H 230      17.081  10.934  36.647  1.00 28.98           C  
ATOM   1727  O   TRP H 230      16.799  10.039  37.440  1.00 29.75           O  
ATOM   1728  N   GLY H 231      17.006  10.776  35.310  1.00 28.95           N  
ATOM   1729  CA  GLY H 231      16.731   9.481  34.759  1.00 28.87           C  
ATOM   1730  C   GLY H 231      18.048   8.767  34.622  1.00 30.67           C  
ATOM   1731  O   GLY H 231      19.110   9.366  34.772  1.00 30.34           O  
ATOM   1732  N   PRO H 232      17.983   7.488  34.360  1.00 30.28           N  
ATOM   1733  CA  PRO H 232      19.140   6.644  34.191  1.00 30.46           C  
ATOM   1734  CD  PRO H 232      16.856   6.956  33.620  1.00 36.41           C  
ATOM   1735  CB  PRO H 232      18.572   5.247  33.931  1.00 33.88           C  
ATOM   1736  CG  PRO H 232      17.043   5.439  33.769  1.00 35.26           C  
ATOM   1737  C   PRO H 232      19.957   7.046  32.999  1.00 30.10           C  
ATOM   1738  O   PRO H 232      21.166   6.812  32.999  1.00 31.84           O  
ATOM   1739  N   GLY H 233      19.309   7.599  31.956  1.00 28.74           N  
ATOM   1740  CA  GLY H 233      19.975   7.967  30.736  1.00 27.64           C  
ATOM   1741  C   GLY H 233      19.768   6.889  29.708  1.00 28.30           C  
ATOM   1742  O   GLY H 233      19.485   5.740  30.042  1.00 29.20           O  
ATOM   1743  N   THR H 234      19.877   7.263  28.410  1.00 27.58           N  
ATOM   1744  CA  THR H 234      19.794   6.332  27.314  1.00 27.03           C  
ATOM   1745  CB  THR H 234      18.494   6.377  26.565  1.00 28.71           C  
ATOM   1746  OG1 THR H 234      17.413   6.096  27.438  1.00 31.27           O  
ATOM   1747  CG2 THR H 234      18.532   5.315  25.463  1.00 28.53           C  
ATOM   1748  C   THR H 234      20.893   6.706  26.363  1.00 26.47           C  
ATOM   1749  O   THR H 234      21.142   7.889  26.131  1.00 27.81           O  
ATOM   1750  N   LEU H 235      21.567   5.709  25.755  1.00 25.95           N  
ATOM   1751  CA  LEU H 235      22.725   6.019  24.961  1.00 27.28           C  
ATOM   1752  CB  LEU H 235      23.869   5.014  25.213  1.00 25.48           C  
ATOM   1753  CG  LEU H 235      25.247   5.358  24.611  1.00 28.60           C  
ATOM   1754  CD1 LEU H 235      26.288   4.328  25.061  1.00 30.07           C  
ATOM   1755  CD2 LEU H 235      25.226   5.465  23.083  1.00 31.46           C  
ATOM   1756  C   LEU H 235      22.375   6.036  23.503  1.00 27.96           C  
ATOM   1757  O   LEU H 235      21.746   5.119  22.978  1.00 29.22           O  
ATOM   1758  N   VAL H 236      22.795   7.115  22.811  1.00 28.42           N  
ATOM   1759  CA  VAL H 236      22.564   7.271  21.403  1.00 27.54           C  
ATOM   1760  CB  VAL H 236      21.944   8.597  21.059  1.00 25.43           C  
ATOM   1761  CG1 VAL H 236      21.951   8.779  19.534  1.00 24.26           C  
ATOM   1762  CG2 VAL H 236      20.533   8.636  21.668  1.00 24.51           C  
ATOM   1763  C   VAL H 236      23.889   7.196  20.714  1.00 28.85           C  
ATOM   1764  O   VAL H 236      24.823   7.922  21.052  1.00 27.95           O  
ATOM   1765  N   ILE H 237      24.001   6.295  19.718  1.00 30.26           N  
ATOM   1766  CA  ILE H 237      25.232   6.155  18.996  1.00 30.59           C  
ATOM   1767  CB  ILE H 237      25.807   4.766  19.070  1.00 28.03           C  
ATOM   1768  CG1 ILE H 237      27.189   4.719  18.395  1.00  0.00           C  
ATOM   1769  CG2 ILE H 237      24.783   3.777  18.488  1.00 28.58           C  
ATOM   1770  CD1 ILE H 237      28.255   5.519  19.141  1.00  0.00           C  
ATOM   1771  C   ILE H 237      24.964   6.475  17.559  1.00 31.32           C  
ATOM   1772  O   ILE H 237      24.062   5.918  16.937  1.00 32.99           O  
ATOM   1773  N   VAL H 238      25.747   7.415  16.995  1.00 30.63           N  
ATOM   1774  CA  VAL H 238      25.566   7.781  15.624  1.00 30.91           C  
ATOM   1775  CB  VAL H 238      25.499   9.267  15.429  1.00 32.46           C  
ATOM   1776  CG1 VAL H 238      25.320   9.567  13.932  1.00 34.62           C  
ATOM   1777  CG2 VAL H 238      24.380   9.826  16.320  1.00 31.14           C  
ATOM   1778  C   VAL H 238      26.778   7.307  14.890  1.00 32.55           C  
ATOM   1779  O   VAL H 238      27.874   7.829  15.092  1.00 31.85           O  
ATOM   1780  N   SER H 239      26.608   6.307  14.003  1.00 34.55           N  
ATOM   1781  CA  SER H 239      27.750   5.807  13.293  1.00 35.93           C  
ATOM   1782  CB  SER H 239      28.487   4.684  14.039  1.00 42.32           C  
ATOM   1783  OG  SER H 239      29.598   4.234  13.279  1.00 47.15           O  
ATOM   1784  C   SER H 239      27.286   5.235  11.997  1.00 37.69           C  
ATOM   1785  O   SER H 239      26.121   4.872  11.839  1.00 38.40           O  
ATOM   1786  N   SER H 240      28.210   5.146  11.021  1.00 40.02           N  
ATOM   1787  CA  SER H 240      27.868   4.591   9.748  1.00 41.08           C  
ATOM   1788  CB  SER H 240      28.598   5.275   8.579  1.00 42.90           C  
ATOM   1789  OG  SER H 240      28.217   4.682   7.348  1.00 49.76           O  
ATOM   1790  C   SER H 240      28.302   3.134   9.773  1.00 42.14           C  
ATOM   1791  O   SER H 240      27.894   2.381   8.849  1.00 43.50           O  
ATOM   1792  OXT SER H 240      29.048   2.757  10.715  1.00  0.00           O1-
TER    1793      SER H 240 
CONECT  151  643
CONECT  643  151
CONECT  951 1533
CONECT 1533  951
END
