# Supplementary material for: Fully automated antibody structure prediction using BIOVIA tools: Validation study
Source: PLoS One. 2017 May 18;12(5):e0177923. doi: 10.1371/journal.pone.0177923 (PMC5436848; doi:10.1371/journal.pone.0177923)
Supplement: S3 Dataset — Predicted structures using the Top5 framework method, Chothia CDR definition with canonical filtering, using up to 5 CDR templates rather than the default 3, and generating 10 CDR models. (ZIP) [file pone.0177923.s005.zip › 4JZJ_BA_FV_FinalModel.pdb]

REMARK   Accelrys Discovery Studio PDB file
REMARK   Created:  2015-11-30T20:21:30Z
SSBOND   1 CYS L   23    CYS L   94                                     
SSBOND   2 CYS H  135    CYS H  209                                     
ATOM      1  N   ASP L   1      25.601  33.194  26.155  1.00 33.56           N1+
ATOM      2  CA  ASP L   1      25.249  32.233  27.222  1.00 32.23           C  
ATOM      3  CB  ASP L   1      25.265  30.796  26.678  1.00 32.28           C  
ATOM      4  CG  ASP L   1      24.093  30.664  25.717  1.00 35.63           C  
ATOM      5  OD1 ASP L   1      23.063  31.352  25.949  1.00 26.55           O  
ATOM      6  OD2 ASP L   1      24.217  29.883  24.735  1.00 30.06           O1-
ATOM      7  C   ASP L   1      26.229  32.344  28.339  1.00 31.30           C  
ATOM      8  O   ASP L   1      27.303  32.925  28.182  1.00 32.86           O  
ATOM      9  N   ILE L   2      25.869  31.785  29.510  1.00 28.01           N  
ATOM     10  CA  ILE L   2      26.727  31.890  30.649  1.00 26.08           C  
ATOM     11  CB  ILE L   2      25.987  31.876  31.952  1.00 26.97           C  
ATOM     12  CG1 ILE L   2      25.043  33.091  32.032  1.00 27.40           C  
ATOM     13  CG2 ILE L   2      27.022  31.812  33.087  1.00 25.29           C  
ATOM     14  CD1 ILE L   2      23.997  33.003  33.144  1.00 21.10           C  
ATOM     15  C   ILE L   2      27.667  30.731  30.640  1.00 26.05           C  
ATOM     16  O   ILE L   2      27.262  29.582  30.476  1.00 25.97           O  
ATOM     17  N   VAL L   3      28.975  31.010  30.810  1.00 23.82           N  
ATOM     18  CA  VAL L   3      29.928  29.942  30.781  1.00 23.11           C  
ATOM     19  CB  VAL L   3      31.173  30.246  30.001  1.00 24.52           C  
ATOM     20  CG1 VAL L   3      32.134  29.051  30.138  1.00 26.34           C  
ATOM     21  CG2 VAL L   3      30.777  30.568  28.551  1.00 26.42           C  
ATOM     22  C   VAL L   3      30.358  29.674  32.182  1.00 22.58           C  
ATOM     23  O   VAL L   3      30.595  30.594  32.963  1.00 22.62           O  
ATOM     24  N   MET L   4      30.464  28.381  32.539  1.00 21.04           N  
ATOM     25  CA  MET L   4      30.858  28.047  33.871  1.00 20.28           C  
ATOM     26  CB  MET L   4      29.891  27.064  34.546  1.00 19.26           C  
ATOM     27  CG  MET L   4      28.458  27.598  34.581  1.00 20.19           C  
ATOM     28  SD  MET L   4      28.286  29.206  35.410  1.00 16.89           S  
ATOM     29  CE  MET L   4      28.476  28.535  37.085  1.00 18.25           C  
ATOM     30  C   MET L   4      32.198  27.397  33.777  1.00 21.90           C  
ATOM     31  O   MET L   4      32.402  26.480  32.984  1.00 21.57           O  
ATOM     32  N   THR L   5      33.159  27.876  34.590  1.00 21.24           N  
ATOM     33  CA  THR L   5      34.483  27.336  34.529  1.00 22.61           C  
ATOM     34  CB  THR L   5      35.515  28.370  34.186  1.00 24.96           C  
ATOM     35  OG1 THR L   5      35.225  28.947  32.920  1.00 29.71           O  
ATOM     36  CG2 THR L   5      36.903  27.709  34.169  1.00 26.74           C  
ATOM     37  C   THR L   5      34.821  26.787  35.876  1.00 23.90           C  
ATOM     38  O   THR L   5      34.679  27.471  36.887  1.00 25.72           O  
ATOM     39  N   GLN L   6      35.287  25.522  35.921  1.00 22.38           N  
ATOM     40  CA  GLN L   6      35.616  24.919  37.179  1.00 21.60           C  
ATOM     41  CB  GLN L   6      34.975  23.536  37.397  1.00 20.97           C  
ATOM     42  CG  GLN L   6      33.448  23.573  37.472  1.00 21.09           C  
ATOM     43  CD  GLN L   6      32.958  22.157  37.740  1.00 23.74           C  
ATOM     44  OE1 GLN L   6      32.170  21.603  36.976  1.00 23.31           O  
ATOM     45  NE2 GLN L   6      33.435  21.550  38.861  1.00 20.41           N  
ATOM     46  C   GLN L   6      37.097  24.720  37.241  1.00 23.75           C  
ATOM     47  O   GLN L   6      37.765  24.549  36.223  1.00 23.66           O  
ATOM     48  N   SER L   7      37.645  24.780  38.470  0.90 23.67           N  
ATOM     49  CA  SER L   7      39.046  24.554  38.674  0.90 24.92           C  
ATOM     50  CB  SER L   7      39.854  25.863  38.705  0.90 26.71           C  
ATOM     51  OG  SER L   7      41.232  25.599  38.913  0.90 30.75           O  
ATOM     52  C   SER L   7      39.176  23.912  40.017  0.90 26.72           C  
ATOM     53  O   SER L   7      38.395  24.223  40.918  0.90 26.86           O  
ATOM     54  N   PRO L   8      40.108  23.014  40.212  1.00 26.16           N  
ATOM     55  CA  PRO L   8      41.011  22.525  39.202  1.00 25.99           C  
ATOM     56  CD  PRO L   8      40.573  22.714  41.557  1.00 26.87           C  
ATOM     57  CB  PRO L   8      42.222  21.977  39.957  1.00 26.02           C  
ATOM     58  CG  PRO L   8      41.683  21.673  41.365  1.00 26.81           C  
ATOM     59  C   PRO L   8      40.288  21.452  38.454  1.00 26.25           C  
ATOM     60  O   PRO L   8      39.216  21.044  38.895  1.00 25.83           O  
ATOM     61  N   ASP L   9      40.833  20.999  37.309  1.00 25.37           N  
ATOM     62  CA  ASP L   9      40.183  19.943  36.594  1.00 25.48           C  
ATOM     63  CB  ASP L   9      40.745  19.719  35.182  1.00 25.01           C  
ATOM     64  CG  ASP L   9      40.161  20.827  34.315  1.00 30.08           C  
ATOM     65  OD1 ASP L   9      38.919  20.811  34.099  1.00 34.39           O  
ATOM     66  OD2 ASP L   9      40.943  21.703  33.858  1.00 32.14           O1-
ATOM     67  C   ASP L   9      40.249  18.682  37.396  1.00 25.79           C  
ATOM     68  O   ASP L   9      39.289  17.915  37.427  1.00 25.80           O  
ATOM     69  N   SER L  10      41.384  18.416  38.070  1.00 24.86           N  
ATOM     70  CA  SER L  10      41.463  17.219  38.863  1.00 25.84           C  
ATOM     71  CB  SER L  10      42.267  16.094  38.188  1.00 26.84           C  
ATOM     72  OG  SER L  10      43.606  16.512  37.970  1.00 31.87           O  
ATOM     73  C   SER L  10      42.147  17.558  40.151  1.00 27.10           C  
ATOM     74  O   SER L  10      43.040  18.400  40.185  1.00 27.39           O  
ATOM     75  N   LEU L  11      41.730  16.907  41.259  1.00 25.87           N  
ATOM     76  CA  LEU L  11      42.327  17.208  42.527  1.00 26.91           C  
ATOM     77  CB  LEU L  11      41.409  18.115  43.364  1.00 27.46           C  
ATOM     78  CG  LEU L  11      41.952  18.541  44.735  1.00 30.84           C  
ATOM     79  CD1 LEU L  11      43.178  19.458  44.603  1.00 32.15           C  
ATOM     80  CD2 LEU L  11      40.833  19.172  45.576  1.00 33.12           C  
ATOM     81  C   LEU L  11      42.537  15.914  43.263  1.00 27.72           C  
ATOM     82  O   LEU L  11      41.638  15.076  43.316  1.00 27.04           O  
ATOM     83  N   ALA L  12      43.742  15.703  43.842  1.00 27.46           N  
ATOM     84  CA  ALA L  12      43.976  14.492  44.582  1.00 27.05           C  
ATOM     85  CB  ALA L  12      45.219  13.712  44.127  1.00 27.14           C  
ATOM     86  C   ALA L  12      44.209  14.869  46.011  1.00 28.22           C  
ATOM     87  O   ALA L  12      45.065  15.701  46.311  1.00 28.41           O  
ATOM     88  N   VAL L  13      43.459  14.246  46.943  1.00 26.98           N  
ATOM     89  CA  VAL L  13      43.640  14.620  48.313  1.00 27.22           C  
ATOM     90  CB  VAL L  13      42.565  15.544  48.799  1.00 27.77           C  
ATOM     91  CG1 VAL L  13      41.316  14.717  49.132  1.00 26.81           C  
ATOM     92  CG2 VAL L  13      43.114  16.402  49.945  1.00 26.32           C  
ATOM     93  C   VAL L  13      43.608  13.373  49.153  1.00 28.95           C  
ATOM     94  O   VAL L  13      43.003  12.372  48.772  1.00 28.80           O  
ATOM     95  N   SER L  14      44.286  13.398  50.322  1.00 28.47           N  
ATOM     96  CA  SER L  14      44.312  12.245  51.181  1.00 28.74           C  
ATOM     97  CB  SER L  14      45.429  12.266  52.240  1.00 31.26           C  
ATOM     98  OG  SER L  14      46.702  12.163  51.622  1.00 36.76           O  
ATOM     99  C   SER L  14      43.014  12.188  51.907  1.00 29.74           C  
ATOM    100  O   SER L  14      42.348  13.208  52.088  1.00 29.12           O  
ATOM    101  N   LEU L  15      42.609  10.986  52.363  1.00 30.02           N  
ATOM    102  CA  LEU L  15      41.328  10.952  52.994  1.00 30.12           C  
ATOM    103  CB  LEU L  15      40.672   9.565  53.133  1.00 31.21           C  
ATOM    104  CG  LEU L  15      41.462   8.509  53.919  1.00 31.95           C  
ATOM    105  CD1 LEU L  15      41.631   8.892  55.396  1.00 33.56           C  
ATOM    106  CD2 LEU L  15      40.814   7.129  53.739  1.00 32.38           C  
ATOM    107  C   LEU L  15      41.407  11.625  54.318  1.00 30.73           C  
ATOM    108  O   LEU L  15      42.417  11.558  55.018  1.00 30.43           O  
ATOM    109  N   GLY L  16      40.313  12.326  54.669  1.00 29.45           N  
ATOM    110  CA  GLY L  16      40.224  13.025  55.914  1.00 30.30           C  
ATOM    111  C   GLY L  16      40.591  14.460  55.684  1.00 31.91           C  
ATOM    112  O   GLY L  16      40.291  15.320  56.511  1.00 32.53           O  
ATOM    113  N   GLU L  17      41.239  14.754  54.540  1.00 30.24           N  
ATOM    114  CA  GLU L  17      41.663  16.095  54.244  1.00 30.91           C  
ATOM    115  CB  GLU L  17      42.800  16.167  53.207  1.00 31.96           C  
ATOM    116  CG  GLU L  17      44.135  15.619  53.716  1.00 34.95           C  
ATOM    117  CD  GLU L  17      44.727  16.624  54.696  1.00 47.08           C  
ATOM    118  OE1 GLU L  17      44.015  17.602  55.046  1.00 48.12           O  
ATOM    119  OE2 GLU L  17      45.900  16.430  55.109  1.00 51.71           O1-
ATOM    120  C   GLU L  17      40.492  16.862  53.710  1.00 31.83           C  
ATOM    121  O   GLU L  17      39.452  16.291  53.390  1.00 30.91           O  
ATOM    122  N   ARG L  18      40.624  18.206  53.656  1.00 31.16           N  
ATOM    123  CA  ARG L  18      39.560  19.032  53.162  1.00 30.91           C  
ATOM    124  CB  ARG L  18      39.452  20.381  53.895  1.00 31.08           C  
ATOM    125  CG  ARG L  18      38.268  21.239  53.449  1.00 32.95           C  
ATOM    126  CD  ARG L  18      38.032  22.463  54.338  1.00 40.15           C  
ATOM    127  NE  ARG L  18      39.102  23.457  54.041  1.00 46.12           N  
ATOM    128  CZ  ARG L  18      38.829  24.794  54.116  1.00 60.16           C  
ATOM    129  NH1 ARG L  18      37.580  25.220  54.466  1.00 46.64           N1+
ATOM    130  NH2 ARG L  18      39.801  25.709  53.834  1.00 47.85           N  
ATOM    131  C   ARG L  18      39.807  19.291  51.706  1.00 30.94           C  
ATOM    132  O   ARG L  18      40.953  19.398  51.271  1.00 31.48           O  
ATOM    133  N   ALA L  19      38.721  19.368  50.905  1.00 28.34           N  
ATOM    134  CA  ALA L  19      38.867  19.621  49.501  1.00 27.09           C  
ATOM    135  CB  ALA L  19      38.389  18.462  48.607  1.00 26.90           C  
ATOM    136  C   ALA L  19      38.031  20.808  49.160  1.00 27.93           C  
ATOM    137  O   ALA L  19      36.929  20.975  49.682  1.00 27.12           O  
ATOM    138  N   THR L  20      38.560  21.675  48.273  1.00 27.01           N  
ATOM    139  CA  THR L  20      37.848  22.845  47.845  1.00 27.54           C  
ATOM    140  CB  THR L  20      38.554  24.119  48.208  1.00 29.88           C  
ATOM    141  OG1 THR L  20      38.761  24.181  49.609  1.00 33.27           O  
ATOM    142  CG2 THR L  20      37.705  25.317  47.754  1.00 31.15           C  
ATOM    143  C   THR L  20      37.789  22.806  46.348  1.00 28.06           C  
ATOM    144  O   THR L  20      38.807  22.592  45.691  1.00 28.39           O  
ATOM    145  N   ILE L  21      36.586  23.016  45.771  1.00 25.32           N  
ATOM    146  CA  ILE L  21      36.420  23.006  44.343  1.00 24.78           C  
ATOM    147  CB  ILE L  21      35.455  21.959  43.872  1.00 24.08           C  
ATOM    148  CG1 ILE L  21      35.977  20.571  44.272  1.00 24.15           C  
ATOM    149  CG2 ILE L  21      35.240  22.133  42.357  1.00 16.10           C  
ATOM    150  CD1 ILE L  21      34.938  19.465  44.110  1.00 29.40           C  
ATOM    151  C   ILE L  21      35.860  24.343  43.960  1.00 25.98           C  
ATOM    152  O   ILE L  21      34.975  24.864  44.635  1.00 25.76           O  
ATOM    153  N   ASN L  22      36.360  24.933  42.852  1.00 25.85           N  
ATOM    154  CA  ASN L  22      35.964  26.266  42.479  1.00 25.87           C  
ATOM    155  CB  ASN L  22      37.158  27.179  42.125  1.00 27.53           C  
ATOM    156  CG  ASN L  22      38.021  27.420  43.359  1.00 36.50           C  
ATOM    157  OD1 ASN L  22      37.591  28.046  44.327  1.00 37.85           O  
ATOM    158  ND2 ASN L  22      39.282  26.912  43.322  1.00 36.17           N  
ATOM    159  C   ASN L  22      35.119  26.224  41.240  1.00 26.55           C  
ATOM    160  O   ASN L  22      35.292  25.369  40.375  1.00 25.82           O  
ATOM    161  N   CYS L  23      34.151  27.162  41.145  0.90 25.48           N  
ATOM    162  CA  CYS L  23      33.306  27.304  39.989  0.90 25.43           C  
ATOM    163  CB  CYS L  23      31.943  26.584  40.125  0.90 25.97           C  
ATOM    164  SG  CYS L  23      30.877  26.786  38.659  0.90 29.72           S  
ATOM    165  C   CYS L  23      33.058  28.771  39.789  0.90 26.72           C  
ATOM    166  O   CYS L  23      32.587  29.464  40.690  0.90 26.44           O  
ATOM    167  N   GLU L  24      33.380  29.295  38.587  1.00 25.45           N  
ATOM    168  CA  GLU L  24      33.173  30.696  38.346  1.00 26.74           C  
ATOM    169  CB  GLU L  24      34.491  31.475  38.221  1.00 27.64           C  
ATOM    170  CG  GLU L  24      35.222  31.496  39.568  1.00 35.06           C  
ATOM    171  CD  GLU L  24      36.627  32.038  39.376  1.00 41.97           C  
ATOM    172  OE1 GLU L  24      36.817  32.875  38.455  1.00  0.00           O  
ATOM    173  OE2 GLU L  24      37.532  31.617  40.145  1.00  0.00           O1-
ATOM    174  C   GLU L  24      32.345  30.853  37.106  1.00 26.77           C  
ATOM    175  O   GLU L  24      32.514  30.121  36.133  1.00 27.05           O  
ATOM    176  N   SER L  25      31.409  31.828  37.132  1.00 24.47           N  
ATOM    177  CA  SER L  25      30.488  32.047  36.048  1.00 23.84           C  
ATOM    178  CB  SER L  25      29.022  32.142  36.507  1.00 23.63           C  
ATOM    179  OG  SER L  25      28.873  33.193  37.449  1.00 25.89           O  
ATOM    180  C   SER L  25      30.837  33.326  35.357  1.00 26.08           C  
ATOM    181  O   SER L  25      31.412  34.236  35.950  1.00 27.08           O  
ATOM    182  N   SER L  26      30.523  33.388  34.051  1.00 18.30           N  
ATOM    183  CA  SER L  26      30.813  34.533  33.241  1.00 19.23           C  
ATOM    184  CB  SER L  26      30.606  34.260  31.743  1.00 18.36           C  
ATOM    185  OG  SER L  26      30.910  35.425  30.992  1.00 18.54           O  
ATOM    186  C   SER L  26      29.907  35.657  33.635  1.00 20.45           C  
ATOM    187  O   SER L  26      30.261  36.825  33.484  1.00 21.35           O  
ATOM    188  N   GLN L  27      28.699  35.325  34.134  1.00 20.72           N  
ATOM    189  CA  GLN L  27      27.776  36.348  34.525  1.00 21.69           C  
ATOM    190  CB  GLN L  27      26.589  36.508  33.560  1.00 24.84           C  
ATOM    191  CG  GLN L  27      27.017  36.963  32.162  1.00 28.39           C  
ATOM    192  CD  GLN L  27      25.770  37.118  31.303  1.00 32.54           C  
ATOM    193  OE1 GLN L  27      24.960  36.201  31.183  1.00 33.77           O  
ATOM    194  NE2 GLN L  27      25.611  38.321  30.689  1.00 32.71           N  
ATOM    195  C   GLN L  27      27.225  35.998  35.875  1.00 21.29           C  
ATOM    196  O   GLN L  27      27.263  34.847  36.300  1.00 22.48           O  
ATOM    197  N   SER L  28      26.700  37.015  36.592  1.00 20.84           N  
ATOM    198  CA  SER L  28      26.195  36.808  37.923  1.00 20.73           C  
ATOM    199  CB  SER L  28      25.876  38.112  38.674  1.00 22.12           C  
ATOM    200  OG  SER L  28      25.330  37.816  39.952  1.00 22.12           O  
ATOM    201  C   SER L  28      24.940  35.990  37.895  1.00 19.16           C  
ATOM    202  O   SER L  28      24.030  36.214  37.099  1.00 18.14           O  
ATOM    203  N   LEU L  29      24.929  34.960  38.761  1.00 18.78           N  
ATOM    204  CA  LEU L  29      23.873  34.029  39.034  1.00 19.83           C  
ATOM    205  CB  LEU L  29      24.380  32.668  39.528  1.00 19.05           C  
ATOM    206  CG  LEU L  29      25.183  31.924  38.446  1.00 19.56           C  
ATOM    207  CD1 LEU L  29      25.523  30.493  38.885  1.00 22.09           C  
ATOM    208  CD2 LEU L  29      24.474  31.979  37.084  1.00 19.97           C  
ATOM    209  C   LEU L  29      22.850  34.562  39.991  1.00 20.17           C  
ATOM    210  O   LEU L  29      21.809  33.936  40.173  1.00 19.23           O  
ATOM    211  N   LEU L  30      23.157  35.654  40.718  1.00 21.39           N  
ATOM    212  CA  LEU L  30      22.261  36.144  41.734  1.00 22.62           C  
ATOM    213  CB  LEU L  30      22.926  37.174  42.664  1.00 23.90           C  
ATOM    214  CG  LEU L  30      22.030  37.649  43.820  1.00 24.16           C  
ATOM    215  CD1 LEU L  30      21.640  36.478  44.736  1.00 23.81           C  
ATOM    216  CD2 LEU L  30      22.686  38.797  44.604  1.00 27.72           C  
ATOM    217  C   LEU L  30      21.030  36.758  41.128  1.00 22.42           C  
ATOM    218  O   LEU L  30      21.098  37.563  40.202  1.00 23.25           O  
ATOM    219  N   ASN L  31      19.850  36.387  41.668  1.00 23.09           N  
ATOM    220  CA  ASN L  31      18.606  36.912  41.187  1.00 24.04           C  
ATOM    221  CB  ASN L  31      17.466  35.879  41.222  1.00 25.10           C  
ATOM    222  CG  ASN L  31      16.202  36.518  40.665  1.00 26.89           C  
ATOM    223  OD1 ASN L  31      15.616  37.410  41.280  1.00 29.89           O  
ATOM    224  ND2 ASN L  31      15.771  36.050  39.466  1.00 29.04           N  
ATOM    225  C   ASN L  31      18.259  38.050  42.091  1.00 25.04           C  
ATOM    226  O   ASN L  31      18.239  37.909  43.309  1.00 24.78           O  
ATOM    227  N   SER L  32      17.990  39.227  41.501  1.00 28.10           N  
ATOM    228  CA  SER L  32      17.749  40.415  42.264  1.00 30.72           C  
ATOM    229  CB  SER L  32      17.535  41.648  41.366  1.00 32.34           C  
ATOM    230  OG  SER L  32      18.726  41.938  40.651  1.00 35.81           O  
ATOM    231  C   SER L  32      16.528  40.272  43.116  1.00 28.96           C  
ATOM    232  O   SER L  32      16.543  40.634  44.292  1.00 30.37           O  
ATOM    233  N   GLY L  33      15.426  39.742  42.554  1.00 29.45           N  
ATOM    234  CA  GLY L  33      14.214  39.724  43.321  1.00 29.20           C  
ATOM    235  C   GLY L  33      14.320  38.861  44.544  1.00 28.72           C  
ATOM    236  O   GLY L  33      14.047  39.319  45.653  1.00 28.87           O  
ATOM    237  N   ASN L  34      14.694  37.581  44.371  1.00 26.64           N  
ATOM    238  CA  ASN L  34      14.798  36.654  45.465  1.00 25.72           C  
ATOM    239  CB  ASN L  34      14.495  35.199  45.067  1.00 27.22           C  
ATOM    240  CG  ASN L  34      15.262  34.863  43.813  1.00 27.69           C  
ATOM    241  OD1 ASN L  34      14.666  34.442  42.826  1.00 26.26           O  
ATOM    242  ND2 ASN L  34      16.605  35.066  43.833  1.00 25.50           N  
ATOM    243  C   ASN L  34      16.085  36.788  46.233  1.00 25.66           C  
ATOM    244  O   ASN L  34      16.158  36.410  47.402  1.00 25.28           O  
ATOM    245  N   GLN L  35      17.135  37.343  45.601  1.00 26.06           N  
ATOM    246  CA  GLN L  35      18.435  37.474  46.203  1.00 26.47           C  
ATOM    247  CB  GLN L  35      18.428  38.272  47.518  1.00 28.64           C  
ATOM    248  CG  GLN L  35      18.151  39.761  47.321  0.79 31.44           C  
ATOM    249  CD  GLN L  35      19.353  40.342  46.593  0.77 33.04           C  
ATOM    250  OE1 GLN L  35      19.218  40.970  45.545  0.77 33.16           O  
ATOM    251  NE2 GLN L  35      20.569  40.120  47.161  0.80 33.31           N  
ATOM    252  C   GLN L  35      19.015  36.121  46.469  1.00 26.43           C  
ATOM    253  O   GLN L  35      19.716  35.912  47.459  1.00 25.61           O  
ATOM    254  N   LYS L  36      18.745  35.160  45.566  1.00 26.04           N  
ATOM    255  CA  LYS L  36      19.310  33.851  45.705  1.00 23.95           C  
ATOM    256  CB  LYS L  36      18.264  32.724  45.677  1.00 25.80           C  
ATOM    257  CG  LYS L  36      17.388  32.694  46.930  1.00 27.25           C  
ATOM    258  CD  LYS L  36      16.151  31.805  46.792  1.00 28.84           C  
ATOM    259  CE  LYS L  36      15.297  31.742  48.060  0.80 31.88           C  
ATOM    260  NZ  LYS L  36      14.050  30.991  47.791  0.80 33.73           N1+
ATOM    261  C   LYS L  36      20.211  33.638  44.529  1.00 23.04           C  
ATOM    262  O   LYS L  36      20.000  34.210  43.462  1.00 22.81           O  
ATOM    263  N   ASN L  37      21.266  32.821  44.705  1.00 22.33           N  
ATOM    264  CA  ASN L  37      22.160  32.561  43.617  1.00 20.99           C  
ATOM    265  CB  ASN L  37      23.632  32.380  44.049  1.00 20.74           C  
ATOM    266  CG  ASN L  37      24.168  33.704  44.583  1.00 20.69           C  
ATOM    267  OD1 ASN L  37      24.301  33.889  45.792  1.00 20.93           O  
ATOM    268  ND2 ASN L  37      24.488  34.654  43.665  1.00 19.09           N  
ATOM    269  C   ASN L  37      21.702  31.263  43.027  1.00 21.45           C  
ATOM    270  O   ASN L  37      21.666  30.246  43.718  1.00 20.75           O  
ATOM    271  N   TYR L  38      21.361  31.265  41.719  1.00 20.05           N  
ATOM    272  CA  TYR L  38      20.851  30.079  41.084  1.00 19.59           C  
ATOM    273  CB  TYR L  38      20.024  30.357  39.817  1.00 20.56           C  
ATOM    274  CG  TYR L  38      18.712  30.963  40.169  1.00 21.02           C  
ATOM    275  CD1 TYR L  38      18.610  32.267  40.597  1.00 22.36           C  
ATOM    276  CD2 TYR L  38      17.569  30.212  40.037  1.00 23.19           C  
ATOM    277  CE1 TYR L  38      17.380  32.799  40.904  1.00 22.75           C  
ATOM    278  CE2 TYR L  38      16.339  30.737  40.342  1.00 24.17           C  
ATOM    279  CZ  TYR L  38      16.244  32.033  40.776  1.00 22.86           C  
ATOM    280  OH  TYR L  38      14.976  32.565  41.086  1.00 22.85           O  
ATOM    281  C   TYR L  38      22.007  29.296  40.576  1.00 19.20           C  
ATOM    282  O   TYR L  38      22.354  29.321  39.399  1.00 18.47           O  
ATOM    283  N   LEU L  39      22.607  28.525  41.477  1.00 22.29           N  
ATOM    284  CA  LEU L  39      23.763  27.722  41.186  1.00 21.48           C  
ATOM    285  CB  LEU L  39      25.056  28.444  41.618  1.00 21.58           C  
ATOM    286  CG  LEU L  39      26.381  27.741  41.273  1.00 24.07           C  
ATOM    287  CD1 LEU L  39      26.575  26.464  42.091  1.00 23.48           C  
ATOM    288  CD2 LEU L  39      26.528  27.516  39.763  1.00 22.78           C  
ATOM    289  C   LEU L  39      23.622  26.431  41.950  1.00 21.94           C  
ATOM    290  O   LEU L  39      23.238  26.438  43.119  1.00 21.99           O  
ATOM    291  N   THR L  40      23.933  25.287  41.298  1.00 20.19           N  
ATOM    292  CA  THR L  40      23.762  23.991  41.904  1.00 19.88           C  
ATOM    293  CB  THR L  40      22.623  23.218  41.288  1.00 19.99           C  
ATOM    294  OG1 THR L  40      21.411  23.933  41.460  1.00  0.00           O  
ATOM    295  CG2 THR L  40      22.510  21.819  41.919  1.00  0.00           C  
ATOM    296  C   THR L  40      25.012  23.180  41.700  1.00 20.12           C  
ATOM    297  O   THR L  40      25.803  23.442  40.793  1.00 20.24           O  
ATOM    298  N   TRP L  41      25.227  22.173  42.578  1.00 18.56           N  
ATOM    299  CA  TRP L  41      26.358  21.296  42.476  1.00 18.64           C  
ATOM    300  CB  TRP L  41      27.285  21.383  43.699  1.00 17.51           C  
ATOM    301  CG  TRP L  41      28.020  22.698  43.813  1.00 18.02           C  
ATOM    302  CD2 TRP L  41      29.289  22.948  43.192  1.00 18.01           C  
ATOM    303  CD1 TRP L  41      27.682  23.840  44.481  1.00 20.16           C  
ATOM    304  NE1 TRP L  41      28.670  24.783  44.325  1.00 20.50           N  
ATOM    305  CE2 TRP L  41      29.666  24.247  43.532  1.00 19.09           C  
ATOM    306  CE3 TRP L  41      30.077  22.154  42.412  1.00 17.26           C  
ATOM    307  CZ2 TRP L  41      30.847  24.774  43.096  1.00 19.50           C  
ATOM    308  CZ3 TRP L  41      31.262  22.689  41.963  1.00 18.50           C  
ATOM    309  CH2 TRP L  41      31.638  23.973  42.301  1.00 19.81           C  
ATOM    310  C   TRP L  41      25.865  19.880  42.378  1.00 19.42           C  
ATOM    311  O   TRP L  41      24.911  19.495  43.054  1.00 20.17           O  
ATOM    312  N   TYR L  42      26.519  19.066  41.520  1.00 18.63           N  
ATOM    313  CA  TYR L  42      26.132  17.691  41.330  1.00 18.43           C  
ATOM    314  CB  TYR L  42      25.603  17.371  39.916  1.00 18.14           C  
ATOM    315  CG  TYR L  42      24.361  18.152  39.631  1.00 19.05           C  
ATOM    316  CD1 TYR L  42      23.119  17.650  39.938  1.00 18.98           C  
ATOM    317  CD2 TYR L  42      24.433  19.393  39.046  1.00 18.93           C  
ATOM    318  CE1 TYR L  42      21.975  18.368  39.671  1.00 19.35           C  
ATOM    319  CE2 TYR L  42      23.294  20.117  38.776  1.00 19.05           C  
ATOM    320  CZ  TYR L  42      22.059  19.606  39.086  1.00 21.05           C  
ATOM    321  OH  TYR L  42      20.886  20.343  38.813  1.00 22.49           O  
ATOM    322  C   TYR L  42      27.342  16.813  41.503  1.00 19.64           C  
ATOM    323  O   TYR L  42      28.477  17.221  41.254  1.00 19.39           O  
ATOM    324  N   GLN L  43      27.111  15.563  41.965  1.00 18.72           N  
ATOM    325  CA  GLN L  43      28.169  14.598  42.111  1.00 19.39           C  
ATOM    326  CB  GLN L  43      28.227  13.959  43.507  1.00 19.57           C  
ATOM    327  CG  GLN L  43      29.348  12.930  43.659  1.00 21.20           C  
ATOM    328  CD  GLN L  43      29.263  12.368  45.070  1.00 25.47           C  
ATOM    329  OE1 GLN L  43      28.174  12.093  45.569  1.00 25.17           O  
ATOM    330  NE2 GLN L  43      30.439  12.198  45.734  1.00 21.78           N  
ATOM    331  C   GLN L  43      27.860  13.477  41.166  1.00 20.06           C  
ATOM    332  O   GLN L  43      26.715  13.038  41.073  1.00 19.98           O  
ATOM    333  N   GLN L  44      28.870  12.983  40.418  1.00 18.63           N  
ATOM    334  CA  GLN L  44      28.591  11.897  39.524  1.00 18.99           C  
ATOM    335  CB  GLN L  44      28.486  12.319  38.048  1.00 17.85           C  
ATOM    336  CG  GLN L  44      28.014  11.186  37.134  1.00 17.94           C  
ATOM    337  CD  GLN L  44      27.945  11.708  35.706  1.00 20.20           C  
ATOM    338  OE1 GLN L  44      28.573  12.708  35.367  1.00 21.84           O  
ATOM    339  NE2 GLN L  44      27.163  11.011  34.838  1.00 16.79           N  
ATOM    340  C   GLN L  44      29.681  10.875  39.619  1.00 21.09           C  
ATOM    341  O   GLN L  44      30.864  11.190  39.483  1.00 19.83           O  
ATOM    342  N   LYS L  45      29.291   9.605  39.840  1.00 23.18           N  
ATOM    343  CA  LYS L  45      30.233   8.527  39.920  1.00 24.76           C  
ATOM    344  CB  LYS L  45      29.968   7.577  41.103  1.00 25.80           C  
ATOM    345  CG  LYS L  45      30.165   8.275  42.454  1.00 29.19           C  
ATOM    346  CD  LYS L  45      29.562   7.534  43.650  1.00 34.64           C  
ATOM    347  CE  LYS L  45      29.736   8.276  44.978  1.00 36.60           C  
ATOM    348  NZ  LYS L  45      29.000   7.579  46.057  1.00 38.80           N1+
ATOM    349  C   LYS L  45      30.125   7.771  38.630  1.00 27.40           C  
ATOM    350  O   LYS L  45      29.181   7.948  37.861  1.00 26.78           O  
ATOM    351  N   PRO L  46      31.091   6.944  38.354  1.00 28.73           N  
ATOM    352  CA  PRO L  46      31.075   6.248  37.102  1.00 29.51           C  
ATOM    353  CD  PRO L  46      32.446   7.193  38.821  1.00 30.48           C  
ATOM    354  CB  PRO L  46      32.450   5.599  36.978  1.00 30.68           C  
ATOM    355  CG  PRO L  46      33.366   6.559  37.764  1.00 32.78           C  
ATOM    356  C   PRO L  46      29.919   5.308  36.981  1.00 30.18           C  
ATOM    357  O   PRO L  46      29.632   4.579  37.927  1.00 31.28           O  
ATOM    358  N   GLY L  47      29.247   5.321  35.814  1.00 30.27           N  
ATOM    359  CA  GLY L  47      28.161   4.434  35.523  1.00 30.92           C  
ATOM    360  C   GLY L  47      26.910   4.910  36.190  1.00 32.22           C  
ATOM    361  O   GLY L  47      25.912   4.192  36.193  1.00 33.80           O  
ATOM    362  N   GLN L  48      26.911   6.129  36.769  1.00 28.56           N  
ATOM    363  CA  GLN L  48      25.718   6.578  37.432  1.00 27.68           C  
ATOM    364  CB  GLN L  48      25.882   6.763  38.950  1.00 28.09           C  
ATOM    365  CG  GLN L  48      26.181   5.476  39.720  1.00 32.27           C  
ATOM    366  CD  GLN L  48      26.310   5.840  41.191  1.00 36.04           C  
ATOM    367  OE1 GLN L  48      27.309   5.531  41.839  1.00 40.61           O  
ATOM    368  NE2 GLN L  48      25.274   6.531  41.736  1.00 37.75           N  
ATOM    369  C   GLN L  48      25.344   7.926  36.902  1.00 26.94           C  
ATOM    370  O   GLN L  48      26.140   8.634  36.288  1.00 26.41           O  
ATOM    371  N   PRO L  49      24.098   8.250  37.126  1.00 24.96           N  
ATOM    372  CA  PRO L  49      23.590   9.547  36.768  1.00 24.72           C  
ATOM    373  CD  PRO L  49      23.066   7.227  37.058  1.00 21.04           C  
ATOM    374  CB  PRO L  49      22.069   9.418  36.748  1.00 26.09           C  
ATOM    375  CG  PRO L  49      21.834   7.926  36.463  1.00 16.70           C  
ATOM    376  C   PRO L  49      24.076  10.537  37.782  1.00 24.81           C  
ATOM    377  O   PRO L  49      24.488  10.110  38.860  1.00 24.04           O  
ATOM    378  N   PRO L  50      24.056  11.808  37.500  1.00 23.39           N  
ATOM    379  CA  PRO L  50      24.484  12.778  38.468  1.00 22.84           C  
ATOM    380  CD  PRO L  50      24.198  12.295  36.141  1.00 23.59           C  
ATOM    381  CB  PRO L  50      24.694  14.087  37.694  1.00 22.86           C  
ATOM    382  CG  PRO L  50      24.108  13.819  36.294  1.00 24.07           C  
ATOM    383  C   PRO L  50      23.491  12.867  39.590  1.00 23.52           C  
ATOM    384  O   PRO L  50      22.339  12.484  39.393  1.00 23.54           O  
ATOM    385  N   LYS L  51      23.932  13.329  40.782  1.00 22.27           N  
ATOM    386  CA  LYS L  51      23.094  13.465  41.949  1.00 22.63           C  
ATOM    387  CB  LYS L  51      23.548  12.551  43.099  1.00 22.86           C  
ATOM    388  CG  LYS L  51      22.701  12.663  44.368  1.00 28.36           C  
ATOM    389  CD  LYS L  51      23.085  11.634  45.435  1.00 34.90           C  
ATOM    390  CE  LYS L  51      22.272  11.756  46.727  1.00 34.55           C  
ATOM    391  NZ  LYS L  51      22.607  13.016  47.423  1.00 36.86           N1+
ATOM    392  C   LYS L  51      23.226  14.873  42.464  1.00 21.99           C  
ATOM    393  O   LYS L  51      24.332  15.405  42.544  1.00 20.51           O  
ATOM    394  N   PRO L  52      22.126  15.503  42.806  1.00 20.47           N  
ATOM    395  CA  PRO L  52      22.160  16.850  43.331  1.00 20.10           C  
ATOM    396  CD  PRO L  52      20.875  15.216  42.133  1.00  0.00           C  
ATOM    397  CB  PRO L  52      20.731  17.366  43.269  1.00 19.55           C  
ATOM    398  CG  PRO L  52      20.102  16.541  42.140  1.00 20.00           C  
ATOM    399  C   PRO L  52      22.699  16.940  44.727  1.00 22.39           C  
ATOM    400  O   PRO L  52      22.131  16.295  45.608  1.00 22.33           O  
ATOM    401  N   LEU L  53      23.831  17.648  44.943  1.00 21.32           N  
ATOM    402  CA  LEU L  53      24.342  17.896  46.271  1.00 22.22           C  
ATOM    403  CB  LEU L  53      25.870  18.010  46.285  1.00 22.02           C  
ATOM    404  CG  LEU L  53      26.572  16.690  45.928  1.00 24.15           C  
ATOM    405  CD1 LEU L  53      28.098  16.863  45.958  1.00 24.85           C  
ATOM    406  CD2 LEU L  53      26.090  15.540  46.832  1.00 23.31           C  
ATOM    407  C   LEU L  53      23.821  19.151  46.918  1.00 23.55           C  
ATOM    408  O   LEU L  53      23.295  19.132  48.029  1.00 24.52           O  
ATOM    409  N   ILE L  54      23.962  20.293  46.205  1.00 22.62           N  
ATOM    410  CA  ILE L  54      23.657  21.587  46.760  1.00 22.92           C  
ATOM    411  CB  ILE L  54      24.883  22.360  47.169  1.00 24.10           C  
ATOM    412  CG1 ILE L  54      25.606  21.646  48.321  1.00 26.75           C  
ATOM    413  CG2 ILE L  54      24.473  23.800  47.512  1.00 24.37           C  
ATOM    414  CD1 ILE L  54      26.962  22.259  48.665  1.00 29.13           C  
ATOM    415  C   ILE L  54      22.934  22.405  45.740  1.00 23.72           C  
ATOM    416  O   ILE L  54      23.170  22.269  44.540  1.00 23.20           O  
ATOM    417  N   TYR L  55      22.013  23.271  46.217  1.00 23.31           N  
ATOM    418  CA  TYR L  55      21.253  24.136  45.360  1.00 22.27           C  
ATOM    419  CB  TYR L  55      19.830  23.611  45.070  1.00 22.87           C  
ATOM    420  CG  TYR L  55      19.052  23.466  46.336  1.00 24.05           C  
ATOM    421  CD1 TYR L  55      19.195  22.354  47.136  1.00 26.15           C  
ATOM    422  CD2 TYR L  55      18.177  24.448  46.728  1.00 24.59           C  
ATOM    423  CE1 TYR L  55      18.471  22.223  48.299  1.00 25.48           C  
ATOM    424  CE2 TYR L  55      17.449  24.323  47.888  1.00 25.82           C  
ATOM    425  CZ  TYR L  55      17.596  23.210  48.679  1.00 27.23           C  
ATOM    426  OH  TYR L  55      16.851  23.077  49.870  1.00 28.66           O  
ATOM    427  C   TYR L  55      21.172  25.484  46.010  1.00 22.07           C  
ATOM    428  O   TYR L  55      21.413  25.620  47.206  1.00 21.71           O  
ATOM    429  N   TRP L  56      20.874  26.520  45.209  1.00 44.35           N  
ATOM    430  CA  TRP L  56      20.775  27.847  45.733  1.00 45.87           C  
ATOM    431  CB  TRP L  56      19.711  27.956  46.839  1.00 47.65           C  
ATOM    432  CG  TRP L  56      18.323  27.580  46.371  1.00 50.67           C  
ATOM    433  CD2 TRP L  56      17.166  27.529  47.218  1.00 53.86           C  
ATOM    434  CD1 TRP L  56      17.910  27.190  45.127  1.00 51.58           C  
ATOM    435  NE1 TRP L  56      16.566  26.896  45.150  1.00 53.31           N  
ATOM    436  CE2 TRP L  56      16.096  27.098  46.434  1.00 55.47           C  
ATOM    437  CE3 TRP L  56      17.003  27.806  48.548  1.00 55.30           C  
ATOM    438  CZ2 TRP L  56      14.851  26.935  46.968  1.00 57.38           C  
ATOM    439  CZ3 TRP L  56      15.743  27.650  49.082  1.00 56.18           C  
ATOM    440  CH2 TRP L  56      14.687  27.221  48.305  1.00 58.35           C  
ATOM    441  C   TRP L  56      22.116  28.211  46.294  1.00 46.34           C  
ATOM    442  O   TRP L  56      22.224  29.034  47.202  1.00 48.70           O  
ATOM    443  N   ALA L  57      23.171  27.572  45.753  1.00 44.74           N  
ATOM    444  CA  ALA L  57      24.552  27.851  46.029  1.00 44.32           C  
ATOM    445  CB  ALA L  57      24.877  29.353  45.950  1.00 41.99           C  
ATOM    446  C   ALA L  57      24.985  27.368  47.382  1.00 44.33           C  
ATOM    447  O   ALA L  57      26.167  27.074  47.560  1.00 44.63           O  
ATOM    448  N   SER L  58      24.067  27.184  48.352  1.00 44.38           N  
ATOM    449  CA  SER L  58      24.601  26.826  49.638  1.00 45.64           C  
ATOM    450  CB  SER L  58      24.807  28.048  50.556  1.00 46.03           C  
ATOM    451  OG  SER L  58      23.558  28.665  50.843  1.00 49.42           O  
ATOM    452  C   SER L  58      23.664  25.926  50.375  1.00 45.30           C  
ATOM    453  O   SER L  58      23.962  25.524  51.499  1.00 45.75           O  
ATOM    454  N   THR L  59      22.534  25.532  49.763  1.00 22.44           N  
ATOM    455  CA  THR L  59      21.589  24.783  50.538  1.00 22.95           C  
ATOM    456  CB  THR L  59      20.167  25.196  50.303  1.00 23.93           C  
ATOM    457  OG1 THR L  59      20.018  26.582  50.578  1.00 22.81           O  
ATOM    458  CG2 THR L  59      19.264  24.386  51.247  1.00 21.59           C  
ATOM    459  C   THR L  59      21.745  23.338  50.179  1.00 24.64           C  
ATOM    460  O   THR L  59      21.626  22.949  49.018  1.00 23.42           O  
ATOM    461  N   ARG L  60      22.025  22.500  51.196  1.00 25.09           N  
ATOM    462  CA  ARG L  60      22.261  21.108  50.950  1.00 26.12           C  
ATOM    463  CB  ARG L  60      22.922  20.357  52.117  1.00 26.59           C  
ATOM    464  CG  ARG L  60      24.331  20.829  52.470  1.00 28.75           C  
ATOM    465  CD  ARG L  60      25.056  19.885  53.435  1.00 29.91           C  
ATOM    466  NE  ARG L  60      24.150  19.636  54.595  1.00 31.84           N  
ATOM    467  CZ  ARG L  60      24.074  20.514  55.636  1.00 33.77           C  
ATOM    468  NH1 ARG L  60      24.807  21.665  55.622  1.00 32.18           N1+
ATOM    469  NH2 ARG L  60      23.253  20.241  56.694  1.00 31.69           N  
ATOM    470  C   ARG L  60      20.964  20.412  50.702  1.00 27.20           C  
ATOM    471  O   ARG L  60      19.959  20.658  51.366  1.00 27.25           O  
ATOM    472  N   GLU L  61      20.986  19.484  49.728  0.90 27.63           N  
ATOM    473  CA  GLU L  61      19.846  18.685  49.402  0.90 29.12           C  
ATOM    474  CB  GLU L  61      20.087  17.804  48.165  0.90 29.27           C  
ATOM    475  CG  GLU L  61      18.904  16.918  47.777  1.00 36.59           C  
ATOM    476  CD  GLU L  61      17.878  17.780  47.068  1.00 40.99           C  
ATOM    477  OE1 GLU L  61      18.076  19.022  47.026  1.00 42.67           O  
ATOM    478  OE2 GLU L  61      16.883  17.204  46.553  1.00 43.19           O1-
ATOM    479  C   GLU L  61      19.619  17.770  50.562  0.90 30.68           C  
ATOM    480  O   GLU L  61      20.547  17.442  51.296  0.90 29.49           O  
ATOM    481  N   SER L  62      18.364  17.341  50.783  0.90 31.00           N  
ATOM    482  CA  SER L  62      18.144  16.461  51.890  0.90 32.51           C  
ATOM    483  CB  SER L  62      16.661  16.128  52.122  0.90 33.67           C  
ATOM    484  OG  SER L  62      15.947  17.311  52.449  1.00 41.36           O  
ATOM    485  C   SER L  62      18.872  15.190  51.589  0.90 33.49           C  
ATOM    486  O   SER L  62      18.893  14.725  50.452  0.90 33.51           O  
ATOM    487  N   GLY L  63      19.517  14.606  52.617  0.90 33.23           N  
ATOM    488  CA  GLY L  63      20.202  13.361  52.443  0.90 33.05           C  
ATOM    489  C   GLY L  63      21.681  13.584  52.291  0.90 33.96           C  
ATOM    490  O   GLY L  63      22.461  12.663  52.525  0.90 34.40           O  
ATOM    491  N   VAL L  64      22.124  14.800  51.909  1.00 31.43           N  
ATOM    492  CA  VAL L  64      23.544  14.995  51.740  1.00 30.39           C  
ATOM    493  CB  VAL L  64      23.954  16.205  50.944  1.00 30.61           C  
ATOM    494  CG1 VAL L  64      23.626  15.995  49.465  1.00 29.57           C  
ATOM    495  CG2 VAL L  64      23.272  17.435  51.555  1.00 28.98           C  
ATOM    496  C   VAL L  64      24.193  15.155  53.072  1.00 31.53           C  
ATOM    497  O   VAL L  64      23.654  15.774  53.990  1.00 30.99           O  
ATOM    498  N   PRO L  65      25.374  14.606  53.157  1.00 30.75           N  
ATOM    499  CA  PRO L  65      26.145  14.657  54.369  1.00 30.84           C  
ATOM    500  CD  PRO L  65      25.696  13.437  52.356  1.00 30.39           C  
ATOM    501  CB  PRO L  65      27.292  13.667  54.178  1.00 31.73           C  
ATOM    502  CG  PRO L  65      26.725  12.643  53.178  1.00 33.14           C  
ATOM    503  C   PRO L  65      26.602  16.056  54.645  1.00 31.27           C  
ATOM    504  O   PRO L  65      26.817  16.828  53.713  1.00 30.07           O  
ATOM    505  N   ASP L  66      26.796  16.362  55.935  1.00 30.91           N  
ATOM    506  CA  ASP L  66      27.137  17.647  56.475  1.00 30.99           C  
ATOM    507  CB  ASP L  66      27.201  17.591  58.012  1.00 33.45           C  
ATOM    508  CG  ASP L  66      27.316  18.993  58.586  1.00 40.44           C  
ATOM    509  OD1 ASP L  66      26.422  19.833  58.302  1.00 47.32           O  
ATOM    510  OD2 ASP L  66      28.310  19.243  59.317  1.00 45.69           O1-
ATOM    511  C   ASP L  66      28.481  18.087  55.974  1.00 30.81           C  
ATOM    512  O   ASP L  66      28.755  19.282  55.887  1.00 31.12           O  
ATOM    513  N   ARG L  67      29.369  17.138  55.634  1.00 28.36           N  
ATOM    514  CA  ARG L  67      30.705  17.479  55.236  1.00 27.65           C  
ATOM    515  CB  ARG L  67      31.638  16.265  55.054  1.00 27.31           C  
ATOM    516  CG  ARG L  67      31.201  15.229  54.024  1.00 27.39           C  
ATOM    517  CD  ARG L  67      32.158  14.038  53.955  1.00 25.92           C  
ATOM    518  NE  ARG L  67      31.577  13.066  52.992  1.00 26.54           N  
ATOM    519  CZ  ARG L  67      30.721  12.099  53.432  1.00 30.62           C  
ATOM    520  NH1 ARG L  67      30.410  11.992  54.755  1.00 25.38           N1+
ATOM    521  NH2 ARG L  67      30.176  11.230  52.530  1.00 29.04           N  
ATOM    522  C   ARG L  67      30.679  18.311  53.987  1.00 27.50           C  
ATOM    523  O   ARG L  67      31.625  19.058  53.731  1.00 27.22           O  
ATOM    524  N   PHE L  68      29.628  18.170  53.149  1.00 25.44           N  
ATOM    525  CA  PHE L  68      29.534  18.956  51.945  1.00 23.85           C  
ATOM    526  CB  PHE L  68      28.587  18.369  50.885  1.00 23.13           C  
ATOM    527  CG  PHE L  68      29.136  17.087  50.364  1.00 23.52           C  
ATOM    528  CD1 PHE L  68      28.876  15.906  51.013  1.00 25.02           C  
ATOM    529  CD2 PHE L  68      29.892  17.060  49.217  1.00 23.44           C  
ATOM    530  CE1 PHE L  68      29.375  14.716  50.538  1.00 25.31           C  
ATOM    531  CE2 PHE L  68      30.392  15.872  48.740  1.00 23.47           C  
ATOM    532  CZ  PHE L  68      30.135  14.694  49.397  1.00 23.57           C  
ATOM    533  C   PHE L  68      28.958  20.309  52.258  1.00 25.03           C  
ATOM    534  O   PHE L  68      27.957  20.425  52.963  1.00 25.28           O  
ATOM    535  N   SER L  69      29.576  21.381  51.711  1.00 23.94           N  
ATOM    536  CA  SER L  69      29.062  22.707  51.924  1.00 24.64           C  
ATOM    537  CB  SER L  69      29.736  23.447  53.092  1.00 26.89           C  
ATOM    538  OG  SER L  69      31.108  23.661  52.800  1.00 31.44           O  
ATOM    539  C   SER L  69      29.324  23.520  50.695  1.00 25.95           C  
ATOM    540  O   SER L  69      30.321  23.314  50.003  1.00 26.06           O  
ATOM    541  N   GLY L  70      28.424  24.482  50.397  1.00 24.85           N  
ATOM    542  CA  GLY L  70      28.619  25.315  49.244  1.00 24.30           C  
ATOM    543  C   GLY L  70      28.595  26.740  49.697  1.00 25.90           C  
ATOM    544  O   GLY L  70      27.926  27.085  50.671  1.00 26.12           O  
ATOM    545  N   SER L  71      29.330  27.616  48.985  0.90 24.87           N  
ATOM    546  CA  SER L  71      29.372  29.000  49.361  0.90 25.14           C  
ATOM    547  CB  SER L  71      30.475  29.320  50.385  0.90 26.69           C  
ATOM    548  OG  SER L  71      31.755  29.095  49.812  0.90 30.56           O  
ATOM    549  C   SER L  71      29.663  29.815  48.138  0.90 26.09           C  
ATOM    550  O   SER L  71      29.853  29.276  47.048  0.90 26.28           O  
ATOM    551  N   GLY L  72      29.704  31.155  48.302  1.00 25.85           N  
ATOM    552  CA  GLY L  72      30.008  32.022  47.199  1.00 26.77           C  
ATOM    553  C   GLY L  72      28.779  32.770  46.795  1.00 27.80           C  
ATOM    554  O   GLY L  72      27.666  32.448  47.209  1.00 26.83           O  
ATOM    555  N   SER L  73      28.979  33.831  45.984  1.00 27.26           N  
ATOM    556  CA  SER L  73      27.876  34.619  45.525  1.00 28.20           C  
ATOM    557  CB  SER L  73      27.511  35.755  46.491  1.00 29.73           C  
ATOM    558  OG  SER L  73      26.404  36.490  45.992  1.00 34.23           O  
ATOM    559  C   SER L  73      28.293  35.260  44.244  1.00 30.29           C  
ATOM    560  O   SER L  73      29.479  35.359  43.939  1.00 31.32           O  
ATOM    561  N   GLY L  74      27.305  35.715  43.450  1.00 27.97           N  
ATOM    562  CA  GLY L  74      27.611  36.383  42.223  1.00 28.62           C  
ATOM    563  C   GLY L  74      28.269  35.426  41.275  1.00 28.49           C  
ATOM    564  O   GLY L  74      27.640  34.492  40.783  1.00 27.94           O  
ATOM    565  N   THR L  75      29.518  35.753  40.883  1.00 27.76           N  
ATOM    566  CA  THR L  75      30.342  35.009  39.965  1.00 27.74           C  
ATOM    567  CB  THR L  75      31.262  35.898  39.185  1.00 31.10           C  
ATOM    568  OG1 THR L  75      32.173  36.556  40.051  1.00 33.80           O  
ATOM    569  CG2 THR L  75      30.392  36.931  38.444  1.00 30.70           C  
ATOM    570  C   THR L  75      31.153  33.866  40.541  1.00 27.53           C  
ATOM    571  O   THR L  75      31.475  32.932  39.806  1.00 28.22           O  
ATOM    572  N   ASP L  76      31.568  33.913  41.830  1.00 26.54           N  
ATOM    573  CA  ASP L  76      32.481  32.898  42.311  1.00 26.26           C  
ATOM    574  CB  ASP L  76      33.725  33.472  43.013  1.00 27.97           C  
ATOM    575  CG  ASP L  76      34.601  34.164  41.980  1.00 38.47           C  
ATOM    576  OD1 ASP L  76      34.298  34.041  40.765  1.00 48.27           O  
ATOM    577  OD2 ASP L  76      35.590  34.825  42.396  1.00 52.65           O1-
ATOM    578  C   ASP L  76      31.831  31.998  43.321  1.00 25.30           C  
ATOM    579  O   ASP L  76      31.221  32.463  44.281  1.00 24.91           O  
ATOM    580  N   PHE L  77      31.987  30.665  43.146  1.00 22.98           N  
ATOM    581  CA  PHE L  77      31.378  29.738  44.061  1.00 22.70           C  
ATOM    582  CB  PHE L  77      30.171  28.986  43.471  1.00 21.39           C  
ATOM    583  CG  PHE L  77      29.114  29.973  43.125  1.00 22.10           C  
ATOM    584  CD1 PHE L  77      29.182  30.677  41.944  1.00 22.84           C  
ATOM    585  CD2 PHE L  77      28.048  30.184  43.969  1.00 22.74           C  
ATOM    586  CE1 PHE L  77      28.209  31.589  41.615  1.00 22.30           C  
ATOM    587  CE2 PHE L  77      27.072  31.095  43.644  1.00 22.46           C  
ATOM    588  CZ  PHE L  77      27.151  31.798  42.465  1.00 23.59           C  
ATOM    589  C   PHE L  77      32.373  28.672  44.397  1.00 24.28           C  
ATOM    590  O   PHE L  77      33.313  28.425  43.642  1.00 25.15           O  
ATOM    591  N   THR L  78      32.188  28.019  45.565  1.00 23.40           N  
ATOM    592  CA  THR L  78      33.059  26.951  45.953  1.00 22.90           C  
ATOM    593  CB  THR L  78      34.121  27.376  46.924  1.00 25.58           C  
ATOM    594  OG1 THR L  78      33.531  27.960  48.074  1.00 26.08           O  
ATOM    595  CG2 THR L  78      35.049  28.387  46.245  1.00 25.42           C  
ATOM    596  C   THR L  78      32.262  25.862  46.602  1.00 23.49           C  
ATOM    597  O   THR L  78      31.258  26.102  47.273  1.00 23.57           O  
ATOM    598  N   LEU L  79      32.700  24.608  46.379  1.00 22.08           N  
ATOM    599  CA  LEU L  79      32.129  23.450  46.997  1.00 21.93           C  
ATOM    600  CB  LEU L  79      31.768  22.360  45.970  1.00 21.39           C  
ATOM    601  CG  LEU L  79      31.193  21.076  46.589  1.00 23.02           C  
ATOM    602  CD1 LEU L  79      29.827  21.332  47.239  1.00 23.31           C  
ATOM    603  CD2 LEU L  79      31.180  19.924  45.571  1.00 23.82           C  
ATOM    604  C   LEU L  79      33.212  22.915  47.879  1.00 23.76           C  
ATOM    605  O   LEU L  79      34.329  22.686  47.417  1.00 23.97           O  
ATOM    606  N   THR L  80      32.924  22.718  49.182  1.00 23.37           N  
ATOM    607  CA  THR L  80      33.967  22.259  50.054  1.00 23.88           C  
ATOM    608  CB  THR L  80      34.310  23.241  51.134  1.00 25.83           C  
ATOM    609  OG1 THR L  80      34.680  24.486  50.562  1.00 27.76           O  
ATOM    610  CG2 THR L  80      35.478  22.680  51.962  1.00 26.43           C  
ATOM    611  C   THR L  80      33.519  21.006  50.737  1.00 25.80           C  
ATOM    612  O   THR L  80      32.358  20.872  51.123  1.00 25.68           O  
ATOM    613  N   ILE L  81      34.450  20.040  50.877  1.00 25.15           N  
ATOM    614  CA  ILE L  81      34.183  18.832  51.600  1.00 25.56           C  
ATOM    615  CB  ILE L  81      34.442  17.592  50.791  1.00 25.45           C  
ATOM    616  CG1 ILE L  81      33.600  17.634  49.505  1.00 25.45           C  
ATOM    617  CG2 ILE L  81      34.130  16.361  51.659  1.00 25.63           C  
ATOM    618  CD1 ILE L  81      33.982  16.576  48.469  1.00 24.67           C  
ATOM    619  C   ILE L  81      35.132  18.886  52.758  1.00 27.79           C  
ATOM    620  O   ILE L  81      36.350  18.849  52.579  1.00 27.89           O  
ATOM    621  N   SER L  82      34.578  18.982  53.983  0.90 27.66           N  
ATOM    622  CA  SER L  82      35.374  19.197  55.160  0.90 29.27           C  
ATOM    623  CB  SER L  82      34.519  19.371  56.434  0.90 29.94           C  
ATOM    624  OG  SER L  82      33.784  18.191  56.727  0.90 32.87           O  
ATOM    625  C   SER L  82      36.345  18.077  55.374  0.90 31.77           C  
ATOM    626  O   SER L  82      37.528  18.326  55.597  0.90 32.37           O  
ATOM    627  N   SER L  83      35.883  16.810  55.336  0.90 30.14           N  
ATOM    628  CA  SER L  83      36.813  15.729  55.489  0.90 30.92           C  
ATOM    629  CB  SER L  83      36.728  15.037  56.862  0.90 32.65           C  
ATOM    630  OG  SER L  83      37.668  13.974  56.939  0.88 31.52           O  
ATOM    631  C   SER L  83      36.445  14.705  54.463  0.90 31.19           C  
ATOM    632  O   SER L  83      35.386  14.085  54.554  0.90 31.52           O  
ATOM    633  N   LEU L  84      37.336  14.465  53.481  1.00 29.22           N  
ATOM    634  CA  LEU L  84      36.994  13.557  52.425  1.00 28.83           C  
ATOM    635  CB  LEU L  84      37.962  13.511  51.231  1.00 28.68           C  
ATOM    636  CG  LEU L  84      37.861  14.694  50.262  1.00 27.42           C  
ATOM    637  CD1 LEU L  84      38.472  15.973  50.846  1.00 27.48           C  
ATOM    638  CD2 LEU L  84      38.409  14.305  48.885  1.00 28.46           C  
ATOM    639  C   LEU L  84      36.910  12.161  52.929  1.00 29.77           C  
ATOM    640  O   LEU L  84      37.655  11.737  53.812  1.00 30.56           O  
ATOM    641  N   GLN L  85      35.956  11.415  52.344  1.00 28.50           N  
ATOM    642  CA  GLN L  85      35.744  10.040  52.663  1.00 29.76           C  
ATOM    643  CB  GLN L  85      34.301   9.754  53.109  1.00 30.68           C  
ATOM    644  CG  GLN L  85      33.877  10.561  54.341  1.00 35.70           C  
ATOM    645  CD  GLN L  85      34.677  10.086  55.546  1.00 42.79           C  
ATOM    646  OE1 GLN L  85      34.811   8.887  55.788  1.00 46.06           O  
ATOM    647  NE2 GLN L  85      35.233  11.053  56.323  1.00 38.62           N  
ATOM    648  C   GLN L  85      36.010   9.288  51.392  1.00 30.41           C  
ATOM    649  O   GLN L  85      36.114   9.880  50.319  1.00 29.80           O  
ATOM    650  N   ALA L  86      36.143   7.954  51.478  0.90 29.48           N  
ATOM    651  CA  ALA L  86      36.466   7.160  50.324  0.90 29.10           C  
ATOM    652  CB  ALA L  86      36.608   5.664  50.652  0.90 30.44           C  
ATOM    653  C   ALA L  86      35.380   7.296  49.297  0.90 30.33           C  
ATOM    654  O   ALA L  86      35.648   7.359  48.099  0.90 29.47           O  
ATOM    655  N   GLU L  87      34.119   7.356  49.752  1.00 28.81           N  
ATOM    656  CA  GLU L  87      32.941   7.399  48.924  1.00 28.10           C  
ATOM    657  CB  GLU L  87      31.662   7.296  49.766  1.00 29.85           C  
ATOM    658  CG  GLU L  87      31.592   8.352  50.870  1.00 34.94           C  
ATOM    659  CD  GLU L  87      30.433   7.987  51.784  1.00 47.79           C  
ATOM    660  OE1 GLU L  87      29.276   7.940  51.290  1.00 48.27           O  
ATOM    661  OE2 GLU L  87      30.688   7.743  52.993  1.00 47.78           O1-
ATOM    662  C   GLU L  87      32.880   8.659  48.106  1.00 27.72           C  
ATOM    663  O   GLU L  87      32.262   8.678  47.042  1.00 27.36           O  
ATOM    664  N   ASP L  88      33.496   9.747  48.599  1.00 26.03           N  
ATOM    665  CA  ASP L  88      33.468  11.061  48.013  1.00 24.92           C  
ATOM    666  CB  ASP L  88      34.142  12.117  48.907  1.00 25.25           C  
ATOM    667  CG  ASP L  88      33.269  12.289  50.144  1.00 26.76           C  
ATOM    668  OD1 ASP L  88      32.100  11.821  50.111  1.00 26.62           O  
ATOM    669  OD2 ASP L  88      33.759  12.887  51.138  1.00 26.58           O1-
ATOM    670  C   ASP L  88      34.139  11.105  46.673  1.00 24.69           C  
ATOM    671  O   ASP L  88      33.899  12.038  45.906  1.00 24.32           O  
ATOM    672  N   VAL L  89      35.041  10.157  46.357  1.00 22.88           N  
ATOM    673  CA  VAL L  89      35.689  10.252  45.080  1.00 22.07           C  
ATOM    674  CB  VAL L  89      36.705   9.181  44.798  1.00 23.00           C  
ATOM    675  CG1 VAL L  89      37.881   9.362  45.765  1.00 25.10           C  
ATOM    676  CG2 VAL L  89      36.028   7.803  44.880  1.00 26.79           C  
ATOM    677  C   VAL L  89      34.650  10.171  44.015  1.00 22.88           C  
ATOM    678  O   VAL L  89      33.830   9.254  43.988  1.00 23.34           O  
ATOM    679  N   ALA L  90      34.679  11.159  43.098  1.00 21.08           N  
ATOM    680  CA  ALA L  90      33.727  11.240  42.030  1.00 20.59           C  
ATOM    681  CB  ALA L  90      32.271  11.343  42.517  1.00 20.30           C  
ATOM    682  C   ALA L  90      34.031  12.499  41.280  1.00 21.41           C  
ATOM    683  O   ALA L  90      35.017  13.177  41.565  1.00 21.74           O  
ATOM    684  N   VAL L  91      33.203  12.816  40.262  1.00 19.53           N  
ATOM    685  CA  VAL L  91      33.371  14.036  39.523  1.00 17.98           C  
ATOM    686  CB  VAL L  91      33.224  13.869  38.040  1.00 18.36           C  
ATOM    687  CG1 VAL L  91      33.277  15.250  37.362  1.00 19.33           C  
ATOM    688  CG2 VAL L  91      34.328  12.908  37.569  1.00 18.31           C  
ATOM    689  C   VAL L  91      32.290  14.960  39.989  1.00 19.25           C  
ATOM    690  O   VAL L  91      31.166  14.529  40.239  1.00 19.60           O  
ATOM    691  N   TYR L  92      32.614  16.261  40.133  1.00 17.47           N  
ATOM    692  CA  TYR L  92      31.653  17.209  40.622  1.00 17.39           C  
ATOM    693  CB  TYR L  92      32.115  17.944  41.890  1.00 17.34           C  
ATOM    694  CG  TYR L  92      32.185  16.948  42.993  1.00 17.61           C  
ATOM    695  CD1 TYR L  92      33.318  16.201  43.201  1.00 17.24           C  
ATOM    696  CD2 TYR L  92      31.109  16.762  43.823  1.00 17.37           C  
ATOM    697  CE1 TYR L  92      33.371  15.281  44.222  1.00 17.88           C  
ATOM    698  CE2 TYR L  92      31.155  15.844  44.843  1.00 17.11           C  
ATOM    699  CZ  TYR L  92      32.291  15.104  45.047  1.00 18.91           C  
ATOM    700  OH  TYR L  92      32.348  14.161  46.093  1.00 17.99           O  
ATOM    701  C   TYR L  92      31.413  18.252  39.570  1.00 18.12           C  
ATOM    702  O   TYR L  92      32.355  18.745  38.948  1.00 19.04           O  
ATOM    703  N   TYR L  93      30.123  18.611  39.350  1.00 17.45           N  
ATOM    704  CA  TYR L  93      29.784  19.582  38.345  1.00 17.57           C  
ATOM    705  CB  TYR L  93      28.826  19.088  37.237  1.00 17.57           C  
ATOM    706  CG  TYR L  93      29.336  17.876  36.539  1.00 18.08           C  
ATOM    707  CD1 TYR L  93      30.398  17.946  35.672  1.00 18.28           C  
ATOM    708  CD2 TYR L  93      28.751  16.654  36.768  1.00 17.60           C  
ATOM    709  CE1 TYR L  93      30.860  16.823  35.032  1.00 18.30           C  
ATOM    710  CE2 TYR L  93      29.208  15.526  36.130  1.00 19.17           C  
ATOM    711  CZ  TYR L  93      30.266  15.610  35.257  1.00 19.63           C  
ATOM    712  OH  TYR L  93      30.749  14.466  34.593  1.00 19.70           O  
ATOM    713  C   TYR L  93      28.999  20.679  38.995  1.00 19.61           C  
ATOM    714  O   TYR L  93      28.210  20.438  39.908  1.00 20.17           O  
ATOM    715  N   CYS L  94      29.218  21.927  38.535  1.00 20.29           N  
ATOM    716  CA  CYS L  94      28.420  23.037  38.972  1.00 20.97           C  
ATOM    717  CB  CYS L  94      29.231  24.294  39.369  1.00 22.74           C  
ATOM    718  SG  CYS L  94      30.357  24.901  38.074  1.00 26.24           S  
ATOM    719  C   CYS L  94      27.536  23.362  37.808  1.00 21.70           C  
ATOM    720  O   CYS L  94      27.870  23.042  36.668  1.00 21.25           O  
ATOM    721  N   GLN L  95      26.351  23.950  38.077  1.00 20.74           N  
ATOM    722  CA  GLN L  95      25.433  24.282  37.023  1.00 21.23           C  
ATOM    723  CB  GLN L  95      24.280  23.270  36.878  1.00 20.52           C  
ATOM    724  CG  GLN L  95      23.290  23.613  35.760  1.00 20.95           C  
ATOM    725  CD  GLN L  95      21.985  22.875  36.037  1.00 28.93           C  
ATOM    726  OE1 GLN L  95      21.202  22.591  35.133  1.00 30.92           O  
ATOM    727  NE2 GLN L  95      21.737  22.562  37.335  1.00 25.94           N  
ATOM    728  C   GLN L  95      24.756  25.564  37.384  1.00 22.28           C  
ATOM    729  O   GLN L  95      24.401  25.786  38.541  1.00 23.05           O  
ATOM    730  N   ASN L  96      24.548  26.444  36.385  1.00 21.89           N  
ATOM    731  CA  ASN L  96      23.828  27.658  36.642  1.00 21.76           C  
ATOM    732  CB  ASN L  96      24.504  28.910  36.056  1.00 22.20           C  
ATOM    733  CG  ASN L  96      24.700  28.678  34.569  1.00 25.56           C  
ATOM    734  OD1 ASN L  96      25.241  27.651  34.161  1.00  0.00           O  
ATOM    735  ND2 ASN L  96      24.258  29.654  33.732  1.00  0.00           N  
ATOM    736  C   ASN L  96      22.473  27.514  36.026  1.00 23.18           C  
ATOM    737  O   ASN L  96      22.316  26.908  34.969  1.00 23.61           O  
ATOM    738  N   ASP L  97      21.594  27.534  37.044  1.00 13.59           N  
ATOM    739  CA  ASP L  97      20.178  27.402  37.080  1.00 13.84           C  
ATOM    740  CB  ASP L  97      19.634  27.033  38.465  1.00 14.76           C  
ATOM    741  CG  ASP L  97      19.937  25.587  38.766  1.00 18.45           C  
ATOM    742  OD1 ASP L  97      20.484  24.879  37.880  1.00 17.07           O  
ATOM    743  OD2 ASP L  97      19.618  25.175  39.911  1.00 17.39           O1-
ATOM    744  C   ASP L  97      19.564  28.715  36.753  1.00 16.43           C  
ATOM    745  O   ASP L  97      18.345  28.824  36.668  1.00 18.81           O  
ATOM    746  N   TYR L  98      20.387  29.773  36.711  1.00 15.83           N  
ATOM    747  CA  TYR L  98      19.908  31.120  36.576  1.00 16.63           C  
ATOM    748  CB  TYR L  98      21.061  32.130  36.724  1.00 19.52           C  
ATOM    749  CG  TYR L  98      20.555  33.504  36.450  1.00 25.65           C  
ATOM    750  CD1 TYR L  98      19.694  34.137  37.320  1.00 17.06           C  
ATOM    751  CD2 TYR L  98      20.973  34.176  35.324  1.00 26.28           C  
ATOM    752  CE1 TYR L  98      19.241  35.411  37.058  1.00 32.79           C  
ATOM    753  CE2 TYR L  98      20.525  35.448  35.056  1.00 17.85           C  
ATOM    754  CZ  TYR L  98      19.656  36.066  35.923  1.00 18.92           C  
ATOM    755  OH  TYR L  98      19.196  37.373  35.644  1.00 21.17           O  
ATOM    756  C   TYR L  98      19.194  31.396  35.287  1.00 18.19           C  
ATOM    757  O   TYR L  98      18.104  31.966  35.313  1.00 20.34           O  
ATOM    758  N   SER L  99      19.748  31.017  34.120  1.00 16.93           N  
ATOM    759  CA  SER L  99      19.045  31.395  32.923  1.00 15.87           C  
ATOM    760  CB  SER L  99      19.488  32.768  32.394  1.00 21.79           C  
ATOM    761  OG  SER L  99      20.885  32.747  32.141  1.00 25.52           O  
ATOM    762  C   SER L  99      19.319  30.399  31.838  1.00 16.22           C  
ATOM    763  O   SER L  99      20.277  29.632  31.905  1.00 16.91           O  
ATOM    764  N   TYR L 100      18.460  30.399  30.798  1.00 15.69           N  
ATOM    765  CA  TYR L 100      18.599  29.521  29.671  1.00 15.62           C  
ATOM    766  CB  TYR L 100      17.341  29.437  28.777  1.00 17.06           C  
ATOM    767  CG  TYR L 100      16.206  28.823  29.521  1.00 18.04           C  
ATOM    768  CD1 TYR L 100      15.492  29.560  30.434  1.00 17.55           C  
ATOM    769  CD2 TYR L 100      15.837  27.515  29.291  1.00 18.97           C  
ATOM    770  CE1 TYR L 100      14.438  29.004  31.117  1.00 20.83           C  
ATOM    771  CE2 TYR L 100      14.783  26.952  29.971  1.00 21.65           C  
ATOM    772  CZ  TYR L 100      14.086  27.697  30.890  1.00 22.15           C  
ATOM    773  OH  TYR L 100      13.004  27.125  31.593  1.00 23.98           O  
ATOM    774  C   TYR L 100      19.659  30.119  28.809  1.00 17.18           C  
ATOM    775  O   TYR L 100      19.731  31.341  28.681  1.00 18.68           O  
ATOM    776  N   PRO L 101      20.501  29.316  28.220  1.00 16.63           N  
ATOM    777  CA  PRO L 101      20.437  27.896  28.414  1.00 16.21           C  
ATOM    778  CD  PRO L 101      21.017  29.654  26.907  1.00 17.21           C  
ATOM    779  CB  PRO L 101      21.080  27.261  27.178  1.00 16.58           C  
ATOM    780  CG  PRO L 101      21.818  28.415  26.483  1.00 18.00           C  
ATOM    781  C   PRO L 101      21.107  27.523  29.692  1.00 16.22           C  
ATOM    782  O   PRO L 101      22.012  28.233  30.127  1.00 16.05           O  
ATOM    783  N   TYR L 102      20.696  26.397  30.295  1.00 13.02           N  
ATOM    784  CA  TYR L 102      21.306  25.987  31.521  1.00 13.52           C  
ATOM    785  CB  TYR L 102      20.473  24.948  32.284  1.00 12.76           C  
ATOM    786  CG  TYR L 102      19.235  25.681  32.683  1.00 14.64           C  
ATOM    787  CD1 TYR L 102      18.166  25.775  31.820  1.00 15.32           C  
ATOM    788  CD2 TYR L 102      19.148  26.298  33.910  1.00 13.45           C  
ATOM    789  CE1 TYR L 102      17.025  26.456  32.182  1.00  0.00           C  
ATOM    790  CE2 TYR L 102      18.012  26.980  34.280  1.00 20.39           C  
ATOM    791  CZ  TYR L 102      16.947  27.061  33.415  1.00  0.00           C  
ATOM    792  OH  TYR L 102      15.783  27.761  33.795  1.00  0.00           O  
ATOM    793  C   TYR L 102      22.657  25.461  31.174  1.00 14.23           C  
ATOM    794  O   TYR L 102      22.825  24.792  30.154  1.00 15.39           O  
ATOM    795  N   THR L 103      23.672  25.796  31.999  1.00 21.36           N  
ATOM    796  CA  THR L 103      24.999  25.451  31.594  1.00 21.57           C  
ATOM    797  CB  THR L 103      25.809  26.655  31.210  1.00 24.55           C  
ATOM    798  OG1 THR L 103      25.145  27.386  30.192  1.00 27.68           O  
ATOM    799  CG2 THR L 103      27.180  26.194  30.693  1.00 26.92           C  
ATOM    800  C   THR L 103      25.697  24.791  32.736  1.00 21.41           C  
ATOM    801  O   THR L 103      25.417  25.076  33.900  1.00 21.08           O  
ATOM    802  N   PHE L 104      26.635  23.879  32.408  1.00 19.99           N  
ATOM    803  CA  PHE L 104      27.372  23.151  33.399  1.00 19.65           C  
ATOM    804  CB  PHE L 104      27.352  21.620  33.223  1.00 18.93           C  
ATOM    805  CG  PHE L 104      26.006  21.071  33.532  1.00 18.54           C  
ATOM    806  CD1 PHE L 104      25.692  20.715  34.822  1.00 19.30           C  
ATOM    807  CD2 PHE L 104      25.065  20.895  32.546  1.00 19.96           C  
ATOM    808  CE1 PHE L 104      24.454  20.206  35.127  1.00 21.04           C  
ATOM    809  CE2 PHE L 104      23.823  20.383  32.847  1.00 19.68           C  
ATOM    810  CZ  PHE L 104      23.517  20.031  34.139  1.00 19.89           C  
ATOM    811  C   PHE L 104      28.818  23.502  33.270  1.00 21.20           C  
ATOM    812  O   PHE L 104      29.277  23.962  32.226  1.00 21.30           O  
ATOM    813  N   GLY L 105      29.576  23.315  34.368  1.00 20.17           N  
ATOM    814  CA  GLY L 105      30.995  23.501  34.310  1.00 20.44           C  
ATOM    815  C   GLY L 105      31.546  22.230  33.726  1.00 21.39           C  
ATOM    816  O   GLY L 105      30.807  21.266  33.541  1.00 20.42           O  
ATOM    817  N   GLN L 106      32.864  22.201  33.434  1.00 20.81           N  
ATOM    818  CA  GLN L 106      33.535  21.079  32.822  1.00 20.95           C  
ATOM    819  CB  GLN L 106      35.027  21.306  32.537  1.00 20.13           C  
ATOM    820  CG  GLN L 106      35.370  22.595  31.801  1.00 29.82           C  
ATOM    821  CD  GLN L 106      35.715  23.611  32.877  1.00 39.17           C  
ATOM    822  OE1 GLN L 106      34.854  24.348  33.355  1.00 35.74           O  
ATOM    823  NE2 GLN L 106      37.014  23.637  33.284  1.00 34.48           N  
ATOM    824  C   GLN L 106      33.544  19.921  33.766  1.00 20.98           C  
ATOM    825  O   GLN L 106      33.591  18.766  33.347  1.00 20.40           O  
ATOM    826  N   GLY L 107      33.585  20.202  35.078  1.00 20.20           N  
ATOM    827  CA  GLY L 107      33.643  19.140  36.038  1.00 20.62           C  
ATOM    828  C   GLY L 107      35.024  19.093  36.620  1.00 22.25           C  
ATOM    829  O   GLY L 107      36.007  19.456  35.976  1.00 22.32           O  
ATOM    830  N   THR L 108      35.110  18.660  37.897  1.00 21.30           N  
ATOM    831  CA  THR L 108      36.364  18.490  38.576  1.00 21.18           C  
ATOM    832  CB  THR L 108      36.517  19.395  39.767  1.00 22.78           C  
ATOM    833  OG1 THR L 108      36.457  20.756  39.366  1.00 23.57           O  
ATOM    834  CG2 THR L 108      37.854  19.094  40.467  1.00 21.23           C  
ATOM    835  C   THR L 108      36.370  17.091  39.095  1.00 21.42           C  
ATOM    836  O   THR L 108      35.427  16.674  39.766  1.00 21.24           O  
ATOM    837  N   LYS L 109      37.428  16.305  38.808  1.00 20.48           N  
ATOM    838  CA  LYS L 109      37.366  14.972  39.327  1.00 21.38           C  
ATOM    839  CB  LYS L 109      37.784  13.854  38.357  1.00 22.20           C  
ATOM    840  CG  LYS L 109      39.275  13.550  38.292  1.00 24.26           C  
ATOM    841  CD  LYS L 109      39.543  12.207  37.612  1.00 28.46           C  
ATOM    842  CE  LYS L 109      40.984  11.729  37.747  1.00 37.44           C  
ATOM    843  NZ  LYS L 109      41.074  10.307  37.360  1.00 37.74           N1+
ATOM    844  C   LYS L 109      38.200  14.910  40.565  1.00 23.59           C  
ATOM    845  O   LYS L 109      39.310  15.440  40.625  1.00 24.46           O  
ATOM    846  N   LEU L 110      37.646  14.263  41.607  1.00 22.98           N  
ATOM    847  CA  LEU L 110      38.297  14.189  42.881  1.00 23.16           C  
ATOM    848  CB  LEU L 110      37.311  14.505  44.027  1.00 24.05           C  
ATOM    849  CG  LEU L 110      37.883  14.474  45.456  1.00 23.74           C  
ATOM    850  CD1 LEU L 110      38.918  15.591  45.680  1.00 24.62           C  
ATOM    851  CD2 LEU L 110      36.747  14.507  46.488  1.00 23.30           C  
ATOM    852  C   LEU L 110      38.798  12.784  43.049  1.00 24.67           C  
ATOM    853  O   LEU L 110      38.032  11.826  42.949  1.00 23.85           O  
ATOM    854  N   GLU L 111      40.116  12.627  43.291  1.00 24.01           N  
ATOM    855  CA  GLU L 111      40.679  11.320  43.496  1.00 24.63           C  
ATOM    856  CB  GLU L 111      41.753  10.917  42.466  1.00 26.23           C  
ATOM    857  CG  GLU L 111      42.969  11.842  42.433  1.00 31.99           C  
ATOM    858  CD  GLU L 111      43.931  11.305  41.382  1.00 40.92           C  
ATOM    859  OE1 GLU L 111      43.642  10.222  40.805  1.00 36.89           O  
ATOM    860  OE2 GLU L 111      44.971  11.972  41.142  1.00 36.00           O1-
ATOM    861  C   GLU L 111      41.319  11.327  44.852  1.00 25.25           C  
ATOM    862  O   GLU L 111      41.749  12.375  45.331  1.00 24.92           O  
ATOM    863  N   ILE L 112      41.396  10.155  45.522  1.00 24.89           N  
ATOM    864  CA  ILE L 112      41.963  10.136  46.845  1.00 25.03           C  
ATOM    865  CB  ILE L 112      41.168   9.394  47.886  1.00 26.26           C  
ATOM    866  CG1 ILE L 112      39.838  10.119  48.168  1.00 28.25           C  
ATOM    867  CG2 ILE L 112      42.054   9.248  49.136  1.00 27.69           C  
ATOM    868  CD1 ILE L 112      38.944   9.391  49.169  1.00 33.60           C  
ATOM    869  C   ILE L 112      43.324   9.534  46.789  1.00 25.60           C  
ATOM    870  O   ILE L 112      43.559   8.543  46.099  1.00 25.23           O  
ATOM    871  N   LYS L 113      44.274  10.164  47.505  1.00 24.86           N  
ATOM    872  CA  LYS L 113      45.630   9.706  47.505  1.00 25.74           C  
ATOM    873  CB  LYS L 113      46.626  10.837  47.194  1.00 26.46           C  
ATOM    874  CG  LYS L 113      46.485  12.034  48.135  1.00 31.19           C  
ATOM    875  CD  LYS L 113      47.565  13.103  47.955  1.00 36.23           C  
ATOM    876  CE  LYS L 113      47.286  14.379  48.756  1.00 40.15           C  
ATOM    877  NZ  LYS L 113      48.278  15.425  48.424  1.00 43.80           N1+
ATOM    878  C   LYS L 113      45.983   9.128  48.869  1.00 27.87           C  
ATOM    879  O   LYS L 113      45.115   9.135  49.785  1.00 28.85           O  
ATOM    880  OXT LYS L 113      47.143   8.661  49.009  1.00  0.00           O1-
TER     881      LYS L 113 
ATOM    882  N   GLU H 114       9.948   6.492  45.321  1.00 47.60           N1+
ATOM    883  CA  GLU H 114       8.621   6.954  44.868  1.00 46.52           C  
ATOM    884  CB  GLU H 114       8.037   7.947  45.891  1.00 48.04           C  
ATOM    885  CG  GLU H 114       6.602   8.372  45.574  1.00 53.47           C  
ATOM    886  CD  GLU H 114       6.125   9.295  46.685  1.00 62.75           C  
ATOM    887  OE1 GLU H 114       6.342   8.953  47.878  1.00 57.06           O  
ATOM    888  OE2 GLU H 114       5.525  10.352  46.353  1.00 67.11           O1-
ATOM    889  C   GLU H 114       8.742   7.624  43.537  1.00 44.42           C  
ATOM    890  O   GLU H 114       8.214   7.145  42.535  1.00 43.85           O  
ATOM    891  N   VAL H 115       9.466   8.755  43.497  1.00 42.54           N  
ATOM    892  CA  VAL H 115       9.643   9.502  42.285  1.00 40.82           C  
ATOM    893  CB  VAL H 115      10.226  10.860  42.561  1.00 41.23           C  
ATOM    894  CG1 VAL H 115      10.439  11.603  41.237  1.00 41.70           C  
ATOM    895  CG2 VAL H 115       9.314  11.595  43.557  1.00 42.97           C  
ATOM    896  C   VAL H 115      10.620   8.758  41.432  1.00 40.18           C  
ATOM    897  O   VAL H 115      11.691   8.370  41.898  1.00 40.01           O  
ATOM    898  N   GLN H 116      10.283   8.541  40.143  1.00 37.72           N  
ATOM    899  CA  GLN H 116      11.189   7.800  39.312  1.00 36.30           C  
ATOM    900  CB  GLN H 116      10.895   6.290  39.332  1.00 37.12           C  
ATOM    901  CG  GLN H 116       9.513   5.950  38.768  1.00 40.29           C  
ATOM    902  CD  GLN H 116       9.316   4.443  38.836  1.00 47.00           C  
ATOM    903  OE1 GLN H 116       9.865   3.691  38.032  1.00 52.05           O  
ATOM    904  NE2 GLN H 116       8.502   3.990  39.825  1.00 53.80           N  
ATOM    905  C   GLN H 116      11.064   8.244  37.885  1.00 34.24           C  
ATOM    906  O   GLN H 116       9.983   8.596  37.412  1.00 34.72           O  
ATOM    907  N   LEU H 117      12.213   8.256  37.178  1.00 31.06           N  
ATOM    908  CA  LEU H 117      12.280   8.529  35.772  1.00 29.00           C  
ATOM    909  CB  LEU H 117      13.212   9.700  35.402  1.00 28.49           C  
ATOM    910  CG  LEU H 117      12.697  11.107  35.764  1.00 29.13           C  
ATOM    911  CD1 LEU H 117      11.525  11.521  34.861  1.00 29.26           C  
ATOM    912  CD2 LEU H 117      12.371  11.221  37.258  1.00 31.76           C  
ATOM    913  C   LEU H 117      12.904   7.312  35.168  1.00 29.45           C  
ATOM    914  O   LEU H 117      14.055   6.995  35.469  1.00 28.58           O  
ATOM    915  N   VAL H 118      12.159   6.585  34.313  1.00 27.16           N  
ATOM    916  CA  VAL H 118      12.712   5.409  33.710  1.00 27.25           C  
ATOM    917  CB  VAL H 118      11.897   4.171  33.941  1.00 28.75           C  
ATOM    918  CG1 VAL H 118      12.072   3.752  35.407  1.00 25.48           C  
ATOM    919  CG2 VAL H 118      10.433   4.480  33.593  1.00 25.44           C  
ATOM    920  C   VAL H 118      12.835   5.652  32.243  1.00 27.43           C  
ATOM    921  O   VAL H 118      11.877   6.026  31.567  1.00 28.04           O  
ATOM    922  N   GLN H 119      14.056   5.443  31.722  1.00 24.27           N  
ATOM    923  CA  GLN H 119      14.346   5.704  30.346  1.00 23.98           C  
ATOM    924  CB  GLN H 119      15.693   6.419  30.170  1.00 23.34           C  
ATOM    925  CG  GLN H 119      15.660   7.806  30.814  1.00 21.49           C  
ATOM    926  CD  GLN H 119      17.015   8.475  30.660  1.00 24.68           C  
ATOM    927  OE1 GLN H 119      17.522   9.083  31.602  1.00 24.70           O  
ATOM    928  NE2 GLN H 119      17.617   8.377  29.445  1.00 24.19           N  
ATOM    929  C   GLN H 119      14.356   4.419  29.581  1.00 24.29           C  
ATOM    930  O   GLN H 119      14.422   3.333  30.155  1.00 23.21           O  
ATOM    931  N   SER H 120      14.272   4.532  28.239  1.00 22.88           N  
ATOM    932  CA  SER H 120      14.242   3.397  27.358  1.00 23.21           C  
ATOM    933  CB  SER H 120      13.774   3.743  25.932  1.00 23.83           C  
ATOM    934  OG  SER H 120      14.637   4.703  25.342  1.00 26.18           O  
ATOM    935  C   SER H 120      15.617   2.796  27.288  1.00 24.70           C  
ATOM    936  O   SER H 120      16.585   3.366  27.789  1.00 23.75           O  
ATOM    937  N   GLY H 121      15.724   1.610  26.652  1.00 23.65           N  
ATOM    938  CA  GLY H 121      16.945   0.850  26.618  1.00 22.62           C  
ATOM    939  C   GLY H 121      17.920   1.401  25.623  1.00 23.37           C  
ATOM    940  O   GLY H 121      17.582   2.206  24.756  1.00 23.25           O  
ATOM    941  N   ALA H 122      19.178   0.920  25.727  1.00 22.79           N  
ATOM    942  CA  ALA H 122      20.263   1.356  24.895  1.00 23.63           C  
ATOM    943  CB  ALA H 122      21.629   0.786  25.318  1.00 23.70           C  
ATOM    944  C   ALA H 122      20.007   0.922  23.493  1.00 25.36           C  
ATOM    945  O   ALA H 122      19.372  -0.105  23.256  1.00 25.50           O  
ATOM    946  N   GLU H 123      20.490   1.718  22.513  1.00 24.44           N  
ATOM    947  CA  GLU H 123      20.254   1.345  21.149  1.00 25.93           C  
ATOM    948  CB  GLU H 123      19.060   2.070  20.505  1.00 27.07           C  
ATOM    949  CG  GLU H 123      17.717   1.710  21.132  1.00 30.24           C  
ATOM    950  CD  GLU H 123      16.615   2.349  20.300  1.00 35.99           C  
ATOM    951  OE1 GLU H 123      16.552   2.050  19.076  1.00 33.53           O  
ATOM    952  OE2 GLU H 123      15.821   3.140  20.873  1.00 36.29           O1-
ATOM    953  C   GLU H 123      21.437   1.691  20.305  1.00 26.10           C  
ATOM    954  O   GLU H 123      22.201   2.605  20.611  1.00 26.42           O  
ATOM    955  N   VAL H 124      21.610   0.937  19.202  1.00 25.54           N  
ATOM    956  CA  VAL H 124      22.639   1.247  18.255  1.00 26.01           C  
ATOM    957  CB  VAL H 124      23.509   0.078  17.885  1.00 26.77           C  
ATOM    958  CG1 VAL H 124      22.678  -0.948  17.099  1.00 26.19           C  
ATOM    959  CG2 VAL H 124      24.739   0.603  17.127  1.00 27.30           C  
ATOM    960  C   VAL H 124      21.912   1.714  17.033  1.00 27.83           C  
ATOM    961  O   VAL H 124      20.912   1.115  16.642  1.00 28.82           O  
ATOM    962  N   LYS H 125      22.370   2.827  16.423  1.00 26.13           N  
ATOM    963  CA  LYS H 125      21.704   3.353  15.263  1.00 26.45           C  
ATOM    964  CB  LYS H 125      20.980   4.677  15.538  1.00 26.43           C  
ATOM    965  CG  LYS H 125      19.947   4.565  16.658  1.00 22.93           C  
ATOM    966  CD  LYS H 125      18.866   3.513  16.403  1.00 29.34           C  
ATOM    967  CE  LYS H 125      17.840   3.914  15.344  1.00 30.60           C  
ATOM    968  NZ  LYS H 125      16.860   2.823  15.150  1.00 31.80           N1+
ATOM    969  C   LYS H 125      22.735   3.635  14.215  1.00 27.88           C  
ATOM    970  O   LYS H 125      23.893   3.907  14.523  1.00 28.02           O  
ATOM    971  N   LYS H 126      22.334   3.579  12.932  1.00 27.85           N  
ATOM    972  CA  LYS H 126      23.267   3.815  11.867  1.00 28.88           C  
ATOM    973  CB  LYS H 126      22.853   3.181  10.531  1.00 30.95           C  
ATOM    974  CG  LYS H 126      22.842   1.653  10.567  1.00 36.10           C  
ATOM    975  CD  LYS H 126      22.157   1.025   9.354  1.00 43.30           C  
ATOM    976  CE  LYS H 126      22.258  -0.501   9.322  1.00 42.76           C  
ATOM    977  NZ  LYS H 126      21.584  -1.028   8.114  1.00 46.15           N1+
ATOM    978  C   LYS H 126      23.372   5.289  11.649  1.00 29.81           C  
ATOM    979  O   LYS H 126      22.472   6.048  11.993  1.00 28.75           O  
ATOM    980  N   PRO H 127      24.466   5.718  11.083  1.00 29.46           N  
ATOM    981  CA  PRO H 127      24.629   7.120  10.825  1.00 29.58           C  
ATOM    982  CD  PRO H 127      25.740   5.044  11.275  1.00 31.21           C  
ATOM    983  CB  PRO H 127      26.089   7.297  10.414  1.00 31.26           C  
ATOM    984  CG  PRO H 127      26.807   6.145  11.144  1.00 33.41           C  
ATOM    985  C   PRO H 127      23.636   7.573   9.802  1.00 29.35           C  
ATOM    986  O   PRO H 127      23.408   6.848   8.834  1.00 30.02           O  
ATOM    987  N   GLY H 128      23.041   8.767  10.004  1.00 28.01           N  
ATOM    988  CA  GLY H 128      22.091   9.317   9.080  1.00 27.66           C  
ATOM    989  C   GLY H 128      20.704   8.955   9.521  1.00 28.81           C  
ATOM    990  O   GLY H 128      19.728   9.530   9.043  1.00 28.51           O  
ATOM    991  N   GLU H 129      20.579   7.995  10.458  1.00 28.08           N  
ATOM    992  CA  GLU H 129      19.283   7.566  10.907  1.00 28.63           C  
ATOM    993  CB  GLU H 129      19.232   6.110  11.416  1.00 28.65           C  
ATOM    994  CG  GLU H 129      19.453   5.067  10.317  1.00 25.94           C  
ATOM    995  CD  GLU H 129      19.295   3.681  10.932  1.00 34.97           C  
ATOM    996  OE1 GLU H 129      18.985   3.595  12.151  1.00 31.11           O  
ATOM    997  OE2 GLU H 129      19.475   2.687  10.182  1.00 42.65           O1-
ATOM    998  C   GLU H 129      18.828   8.443  12.028  1.00 28.57           C  
ATOM    999  O   GLU H 129      19.545   9.328  12.493  1.00 27.87           O  
ATOM   1000  N   SER H 130      17.569   8.238  12.457  1.00 29.44           N  
ATOM   1001  CA  SER H 130      17.029   9.004  13.538  1.00 29.33           C  
ATOM   1002  CB  SER H 130      15.745   9.753  13.155  1.00 30.30           C  
ATOM   1003  OG  SER H 130      14.743   8.827  12.766  1.00 36.94           O  
ATOM   1004  C   SER H 130      16.705   8.052  14.651  1.00 30.10           C  
ATOM   1005  O   SER H 130      16.491   6.861  14.427  1.00 30.78           O  
ATOM   1006  N   LEU H 131      16.712   8.561  15.898  1.00 27.50           N  
ATOM   1007  CA  LEU H 131      16.416   7.749  17.046  1.00 26.97           C  
ATOM   1008  CB  LEU H 131      17.676   7.450  17.873  1.00 26.84           C  
ATOM   1009  CG  LEU H 131      17.440   6.628  19.149  1.00 22.98           C  
ATOM   1010  CD1 LEU H 131      16.792   5.270  18.842  1.00 22.44           C  
ATOM   1011  CD2 LEU H 131      18.751   6.488  19.941  1.00 23.73           C  
ATOM   1012  C   LEU H 131      15.443   8.487  17.922  1.00 28.30           C  
ATOM   1013  O   LEU H 131      15.432   9.717  17.956  1.00 28.48           O  
ATOM   1014  N   LYS H 132      14.570   7.743  18.639  1.00 27.04           N  
ATOM   1015  CA  LYS H 132      13.637   8.368  19.540  1.00 27.43           C  
ATOM   1016  CB  LYS H 132      12.179   8.334  19.037  1.00 28.49           C  
ATOM   1017  CG  LYS H 132      11.228   9.227  19.841  1.00 29.26           C  
ATOM   1018  CD  LYS H 132       9.860   9.439  19.188  1.00 32.69           C  
ATOM   1019  CE  LYS H 132       8.985  10.436  19.947  1.00 39.02           C  
ATOM   1020  NZ  LYS H 132       7.681  10.599  19.271  1.00 45.42           N1+
ATOM   1021  C   LYS H 132      13.705   7.614  20.840  1.00 28.41           C  
ATOM   1022  O   LYS H 132      13.479   6.405  20.874  1.00 28.81           O  
ATOM   1023  N   ILE H 133      14.002   8.317  21.956  1.00 25.89           N  
ATOM   1024  CA  ILE H 133      14.133   7.668  23.236  1.00 24.34           C  
ATOM   1025  CB  ILE H 133      15.506   7.794  23.843  1.00 24.81           C  
ATOM   1026  CG1 ILE H 133      15.873   9.264  24.096  1.00 21.03           C  
ATOM   1027  CG2 ILE H 133      16.498   7.052  22.927  1.00 21.16           C  
ATOM   1028  CD1 ILE H 133      17.148   9.429  24.925  1.00 22.60           C  
ATOM   1029  C   ILE H 133      13.117   8.256  24.170  1.00 25.82           C  
ATOM   1030  O   ILE H 133      12.641   9.371  23.961  1.00 26.17           O  
ATOM   1031  N   SER H 134      12.728   7.495  25.219  1.00 24.89           N  
ATOM   1032  CA  SER H 134      11.663   7.947  26.073  1.00 25.64           C  
ATOM   1033  CB  SER H 134      10.420   7.044  26.002  1.00 26.73           C  
ATOM   1034  OG  SER H 134      10.739   5.731  26.440  1.00 27.39           O  
ATOM   1035  C   SER H 134      12.085   8.019  27.514  1.00 27.07           C  
ATOM   1036  O   SER H 134      13.075   7.423  27.932  1.00 25.37           O  
ATOM   1037  N   CYS H 135      11.321   8.809  28.306  0.86 26.74           N  
ATOM   1038  CA  CYS H 135      11.548   8.980  29.716  0.86 27.37           C  
ATOM   1039  CB  CYS H 135      12.229  10.330  30.041  0.86 27.68           C  
ATOM   1040  SG  CYS H 135      12.551  10.601  31.812  0.86 29.90           S  
ATOM   1041  C   CYS H 135      10.200   8.951  30.373  0.86 28.91           C  
ATOM   1042  O   CYS H 135       9.390   9.858  30.187  0.86 28.26           O  
ATOM   1043  N   LYS H 136       9.921   7.909  31.180  1.00 29.18           N  
ATOM   1044  CA  LYS H 136       8.615   7.796  31.768  1.00 30.84           C  
ATOM   1045  CB  LYS H 136       8.064   6.365  31.705  1.00 31.62           C  
ATOM   1046  CG  LYS H 136       6.596   6.266  32.102  1.00 37.14           C  
ATOM   1047  CD  LYS H 136       5.951   4.952  31.671  1.00 52.77           C  
ATOM   1048  CE  LYS H 136       4.457   4.892  31.977  1.00 48.53           C  
ATOM   1049  NZ  LYS H 136       3.904   3.595  31.533  1.00 50.60           N1+
ATOM   1050  C   LYS H 136       8.698   8.201  33.205  1.00 31.95           C  
ATOM   1051  O   LYS H 136       9.569   7.737  33.938  1.00 31.30           O  
ATOM   1052  N   GLY H 137       7.770   9.073  33.653  1.00 31.47           N  
ATOM   1053  CA  GLY H 137       7.818   9.538  35.010  1.00 32.37           C  
ATOM   1054  C   GLY H 137       6.731   8.889  35.802  1.00 35.21           C  
ATOM   1055  O   GLY H 137       5.660   8.583  35.279  1.00 36.07           O  
ATOM   1056  N   SER H 138       7.001   8.657  37.107  1.00 35.39           N  
ATOM   1057  CA  SER H 138       6.013   8.084  37.976  1.00 36.91           C  
ATOM   1058  CB  SER H 138       6.026   6.544  38.009  1.00 37.51           C  
ATOM   1059  OG  SER H 138       5.606   6.013  36.761  1.00 40.78           O  
ATOM   1060  C   SER H 138       6.282   8.544  39.379  1.00 38.62           C  
ATOM   1061  O   SER H 138       7.390   8.958  39.714  1.00 38.66           O  
ATOM   1062  N   GLY H 139       5.233   8.538  40.225  1.00 41.87           N  
ATOM   1063  CA  GLY H 139       5.399   8.881  41.608  1.00 42.53           C  
ATOM   1064  C   GLY H 139       5.079  10.323  41.858  1.00 43.77           C  
ATOM   1065  O   GLY H 139       4.913  10.722  43.010  1.00 41.58           O  
ATOM   1066  N   TYR H 140       4.989  11.156  40.804  1.00 38.39           N  
ATOM   1067  CA  TYR H 140       4.697  12.538  41.061  1.00 37.97           C  
ATOM   1068  CB  TYR H 140       5.947  13.432  41.141  1.00 38.10           C  
ATOM   1069  CG  TYR H 140       6.604  13.502  39.802  1.00 37.71           C  
ATOM   1070  CD1 TYR H 140       7.562  12.591  39.428  1.00 37.60           C  
ATOM   1071  CD2 TYR H 140       6.268  14.491  38.910  1.00 38.60           C  
ATOM   1072  CE1 TYR H 140       8.168  12.662  38.194  1.00 38.21           C  
ATOM   1073  CE2 TYR H 140       6.869  14.570  37.676  1.00 38.03           C  
ATOM   1074  CZ  TYR H 140       7.824  13.656  37.312  1.00 38.56           C  
ATOM   1075  OH  TYR H 140       8.443  13.735  36.046  1.00 39.32           O  
ATOM   1076  C   TYR H 140       3.823  13.047  39.964  1.00 37.93           C  
ATOM   1077  O   TYR H 140       3.625  12.379  38.950  1.00 37.57           O  
ATOM   1078  N   SER H 141       3.249  14.252  40.161  1.00 42.16           N  
ATOM   1079  CA  SER H 141       2.408  14.802  39.143  1.00 43.58           C  
ATOM   1080  CB  SER H 141       1.616  16.033  39.611  1.00 43.60           C  
ATOM   1081  OG  SER H 141       0.759  15.673  40.685  1.00 42.36           O  
ATOM   1082  C   SER H 141       3.304  15.211  38.019  1.00 43.65           C  
ATOM   1083  O   SER H 141       4.159  16.082  38.169  1.00 43.87           O  
ATOM   1084  N   PHE H 142       3.074  14.599  36.843  1.00 39.25           N  
ATOM   1085  CA  PHE H 142       3.891  14.743  35.672  1.00 38.79           C  
ATOM   1086  CB  PHE H 142       3.417  13.791  34.555  1.00 37.76           C  
ATOM   1087  CG  PHE H 142       4.352  13.831  33.397  1.00 36.02           C  
ATOM   1088  CD1 PHE H 142       5.646  13.378  33.528  1.00 36.27           C  
ATOM   1089  CD2 PHE H 142       3.915  14.273  32.171  1.00 36.49           C  
ATOM   1090  CE1 PHE H 142       6.508  13.401  32.457  1.00 34.84           C  
ATOM   1091  CE2 PHE H 142       4.770  14.290  31.099  1.00 35.95           C  
ATOM   1092  CZ  PHE H 142       6.068  13.862  31.240  1.00 35.94           C  
ATOM   1093  C   PHE H 142       3.877  16.160  35.175  1.00 39.18           C  
ATOM   1094  O   PHE H 142       4.922  16.709  34.828  1.00 39.59           O  
ATOM   1095  N   THR H 143       2.688  16.791  35.147  1.00 40.51           N  
ATOM   1096  CA  THR H 143       2.491  18.113  34.611  1.00 41.16           C  
ATOM   1097  CB  THR H 143       1.039  18.473  34.473  1.00 45.14           C  
ATOM   1098  OG1 THR H 143       0.398  18.454  35.741  1.00 46.71           O  
ATOM   1099  CG2 THR H 143       0.378  17.464  33.519  1.00 44.93           C  
ATOM   1100  C   THR H 143       3.163  19.176  35.437  1.00 41.00           C  
ATOM   1101  O   THR H 143       3.524  20.228  34.912  1.00 44.42           O  
ATOM   1102  N   ASP H 144       3.317  18.952  36.754  1.00 37.03           N  
ATOM   1103  CA  ASP H 144       3.844  19.939  37.660  1.00 36.95           C  
ATOM   1104  CB  ASP H 144       3.759  19.500  39.130  1.00 42.79           C  
ATOM   1105  CG  ASP H 144       2.290  19.557  39.525  1.00 44.93           C  
ATOM   1106  OD1 ASP H 144       1.504  20.204  38.783  1.00 45.59           O  
ATOM   1107  OD2 ASP H 144       1.936  18.958  40.575  1.00 46.12           O1-
ATOM   1108  C   ASP H 144       5.274  20.288  37.368  1.00 36.49           C  
ATOM   1109  O   ASP H 144       5.708  21.397  37.679  1.00 41.48           O  
ATOM   1110  N   TYR H 145       6.059  19.364  36.787  1.00 39.86           N  
ATOM   1111  CA  TYR H 145       7.453  19.655  36.615  1.00 38.39           C  
ATOM   1112  CB  TYR H 145       8.351  18.654  37.364  1.00 38.82           C  
ATOM   1113  CG  TYR H 145       8.145  18.783  38.838  1.00 40.03           C  
ATOM   1114  CD1 TYR H 145       6.979  18.363  39.438  1.00 41.40           C  
ATOM   1115  CD2 TYR H 145       9.146  19.289  39.631  1.00 40.85           C  
ATOM   1116  CE1 TYR H 145       6.806  18.478  40.799  1.00 42.25           C  
ATOM   1117  CE2 TYR H 145       8.982  19.406  40.990  1.00 41.66           C  
ATOM   1118  CZ  TYR H 145       7.808  19.005  41.578  1.00 42.56           C  
ATOM   1119  OH  TYR H 145       7.635  19.125  42.973  1.00 44.11           O  
ATOM   1120  C   TYR H 145       7.847  19.543  35.169  1.00 37.09           C  
ATOM   1121  O   TYR H 145       7.256  18.823  34.371  1.00 36.84           O  
ATOM   1122  N   TYR H 146       8.888  20.308  34.814  1.00 27.91           N  
ATOM   1123  CA  TYR H 146       9.534  20.340  33.531  1.00 26.12           C  
ATOM   1124  CB  TYR H 146      10.491  21.525  33.293  1.00 25.33           C  
ATOM   1125  CG  TYR H 146       9.827  22.849  33.412  1.00 20.36           C  
ATOM   1126  CD1 TYR H 146       9.780  23.474  34.634  1.00 22.05           C  
ATOM   1127  CD2 TYR H 146       9.274  23.473  32.316  1.00 19.78           C  
ATOM   1128  CE1 TYR H 146       9.185  24.703  34.770  1.00  0.00           C  
ATOM   1129  CE2 TYR H 146       8.676  24.706  32.444  1.00 21.67           C  
ATOM   1130  CZ  TYR H 146       8.635  25.319  33.674  1.00  0.00           C  
ATOM   1131  OH  TYR H 146       8.028  26.583  33.820  1.00  0.00           O  
ATOM   1132  C   TYR H 146      10.476  19.180  33.484  1.00 25.87           C  
ATOM   1133  O   TYR H 146      10.948  18.708  34.516  1.00 24.86           O  
ATOM   1134  N   MET H 147      10.740  18.674  32.263  0.90 23.65           N  
ATOM   1135  CA  MET H 147      11.667  17.599  32.056  0.90 22.36           C  
ATOM   1136  CB  MET H 147      11.056  16.433  31.259  0.90 23.23           C  
ATOM   1137  CG  MET H 147      11.948  15.193  31.194  1.00  0.00           C  
ATOM   1138  SD  MET H 147      12.035  14.268  32.756  1.00  0.00           S  
ATOM   1139  CE  MET H 147      10.317  13.687  32.671  1.00  0.00           C  
ATOM   1140  C   MET H 147      12.785  18.145  31.217  0.90 23.48           C  
ATOM   1141  O   MET H 147      12.550  18.825  30.220  0.90 23.47           O  
ATOM   1142  N   LYS H 148      14.047  17.877  31.606  1.00 22.37           N  
ATOM   1143  CA  LYS H 148      15.149  18.343  30.811  1.00 22.06           C  
ATOM   1144  CB  LYS H 148      16.144  19.201  31.606  1.00 23.89           C  
ATOM   1145  CG  LYS H 148      15.537  20.540  32.024  1.00 27.17           C  
ATOM   1146  CD  LYS H 148      14.366  20.394  33.000  1.00  0.00           C  
ATOM   1147  CE  LYS H 148      13.596  21.695  33.231  1.00  0.00           C  
ATOM   1148  NZ  LYS H 148      14.464  22.676  33.912  1.00  0.00           N1+
ATOM   1149  C   LYS H 148      15.892  17.164  30.263  1.00 22.46           C  
ATOM   1150  O   LYS H 148      15.817  16.058  30.796  1.00 22.39           O  
ATOM   1151  N   TRP H 149      16.602  17.376  29.135  1.00 20.65           N  
ATOM   1152  CA  TRP H 149      17.403  16.339  28.552  1.00 20.31           C  
ATOM   1153  CB  TRP H 149      17.004  15.988  27.109  1.00 20.50           C  
ATOM   1154  CG  TRP H 149      15.653  15.321  27.027  1.00 21.47           C  
ATOM   1155  CD2 TRP H 149      15.447  13.908  27.175  1.00 22.45           C  
ATOM   1156  CD1 TRP H 149      14.422  15.872  26.834  1.00 23.76           C  
ATOM   1157  NE1 TRP H 149      13.461  14.891  26.858  1.00 23.77           N  
ATOM   1158  CE2 TRP H 149      14.078  13.676  27.067  1.00 24.60           C  
ATOM   1159  CE3 TRP H 149      16.329  12.887  27.388  1.00 24.70           C  
ATOM   1160  CZ2 TRP H 149      13.566  12.415  27.171  1.00 25.03           C  
ATOM   1161  CZ3 TRP H 149      15.808  11.616  27.492  1.00 24.20           C  
ATOM   1162  CH2 TRP H 149      14.453  11.384  27.386  1.00 24.82           C  
ATOM   1163  C   TRP H 149      18.818  16.819  28.540  1.00 20.79           C  
ATOM   1164  O   TRP H 149      19.084  17.976  28.213  1.00 21.44           O  
ATOM   1165  N   ALA H 150      19.762  15.928  28.916  1.00 19.36           N  
ATOM   1166  CA  ALA H 150      21.158  16.262  28.982  1.00 19.29           C  
ATOM   1167  CB  ALA H 150      21.702  16.326  30.420  1.00 20.56           C  
ATOM   1168  C   ALA H 150      21.928  15.180  28.283  1.00 21.85           C  
ATOM   1169  O   ALA H 150      21.588  14.000  28.370  1.00 21.07           O  
ATOM   1170  N   ARG H 151      23.006  15.567  27.572  1.00 20.32           N  
ATOM   1171  CA  ARG H 151      23.808  14.614  26.855  1.00 20.67           C  
ATOM   1172  CB  ARG H 151      24.015  14.999  25.377  1.00 20.29           C  
ATOM   1173  CG  ARG H 151      24.944  14.059  24.606  1.00 19.57           C  
ATOM   1174  CD  ARG H 151      25.122  14.436  23.133  1.00 20.47           C  
ATOM   1175  NE  ARG H 151      25.948  15.672  23.075  1.00 24.71           N  
ATOM   1176  CZ  ARG H 151      26.174  16.290  21.879  1.00 32.88           C  
ATOM   1177  NH1 ARG H 151      25.629  15.783  20.738  1.00 23.72           N1+
ATOM   1178  NH2 ARG H 151      26.943  17.416  21.828  1.00 29.12           N  
ATOM   1179  C   ARG H 151      25.165  14.553  27.485  1.00 22.12           C  
ATOM   1180  O   ARG H 151      25.690  15.560  27.957  1.00 22.64           O  
ATOM   1181  N   GLN H 152      25.752  13.340  27.546  1.00 20.97           N  
ATOM   1182  CA  GLN H 152      27.084  13.213  28.069  1.00 21.95           C  
ATOM   1183  CB  GLN H 152      27.141  12.676  29.511  1.00 21.76           C  
ATOM   1184  CG  GLN H 152      28.561  12.638  30.086  1.00 22.29           C  
ATOM   1185  CD  GLN H 152      28.457  12.282  31.561  1.00 23.79           C  
ATOM   1186  OE1 GLN H 152      27.514  11.617  31.988  1.00 22.91           O  
ATOM   1187  NE2 GLN H 152      29.451  12.744  32.366  1.00 19.05           N  
ATOM   1188  C   GLN H 152      27.848  12.265  27.191  1.00 23.90           C  
ATOM   1189  O   GLN H 152      27.610  11.059  27.192  1.00 23.96           O  
ATOM   1190  N   MET H 153      28.816  12.804  26.423  1.00 24.40           N  
ATOM   1191  CA  MET H 153      29.611  11.983  25.554  1.00 26.40           C  
ATOM   1192  CB  MET H 153      30.344  12.797  24.475  1.00 28.31           C  
ATOM   1193  CG  MET H 153      29.355  13.396  23.468  1.00 31.45           C  
ATOM   1194  SD  MET H 153      30.078  14.450  22.177  1.00 31.91           S  
ATOM   1195  CE  MET H 153      30.210  15.920  23.235  1.00 31.66           C  
ATOM   1196  C   MET H 153      30.573  11.244  26.429  1.00 28.08           C  
ATOM   1197  O   MET H 153      30.814  11.672  27.556  1.00 27.77           O  
ATOM   1198  N   PRO H 154      31.136  10.161  25.945  1.00 28.85           N  
ATOM   1199  CA  PRO H 154      31.900   9.237  26.745  1.00 28.86           C  
ATOM   1200  CD  PRO H 154      31.292   9.923  24.519  1.00 29.68           C  
ATOM   1201  CB  PRO H 154      32.678   8.369  25.754  1.00 30.02           C  
ATOM   1202  CG  PRO H 154      31.912   8.517  24.427  1.00 32.15           C  
ATOM   1203  C   PRO H 154      32.788   9.820  27.809  1.00 29.46           C  
ATOM   1204  O   PRO H 154      32.467   9.664  28.978  1.00 29.57           O  
ATOM   1205  N   GLY H 155      33.890  10.485  27.454  1.00 29.23           N  
ATOM   1206  CA  GLY H 155      34.822  11.092  28.366  1.00 29.61           C  
ATOM   1207  C   GLY H 155      34.320  12.386  28.927  1.00 31.58           C  
ATOM   1208  O   GLY H 155      34.854  12.863  29.924  1.00 31.54           O  
ATOM   1209  N   LYS H 156      33.363  13.017  28.221  1.00 29.19           N  
ATOM   1210  CA  LYS H 156      32.901  14.371  28.403  1.00 29.21           C  
ATOM   1211  CB  LYS H 156      32.099  14.874  27.193  1.00 29.87           C  
ATOM   1212  CG  LYS H 156      32.911  14.879  25.903  1.00 33.40           C  
ATOM   1213  CD  LYS H 156      33.310  13.483  25.433  1.00 37.61           C  
ATOM   1214  CE  LYS H 156      34.118  13.483  24.137  1.00 39.81           C  
ATOM   1215  NZ  LYS H 156      34.457  12.093  23.756  1.00 42.57           N1+
ATOM   1216  C   LYS H 156      32.026  14.624  29.593  1.00 28.03           C  
ATOM   1217  O   LYS H 156      31.660  13.740  30.367  1.00 27.49           O  
ATOM   1218  N   GLY H 157      31.702  15.930  29.746  1.00 25.78           N  
ATOM   1219  CA  GLY H 157      30.889  16.476  30.794  1.00 24.21           C  
ATOM   1220  C   GLY H 157      29.454  16.486  30.354  1.00 24.05           C  
ATOM   1221  O   GLY H 157      29.079  15.799  29.406  1.00 23.52           O  
ATOM   1222  N   LEU H 158      28.620  17.292  31.047  1.00 22.93           N  
ATOM   1223  CA  LEU H 158      27.203  17.326  30.818  1.00 21.61           C  
ATOM   1224  CB  LEU H 158      26.429  17.487  32.139  1.00 20.48           C  
ATOM   1225  CG  LEU H 158      26.666  16.341  33.142  1.00 20.99           C  
ATOM   1226  CD1 LEU H 158      25.926  16.601  34.460  1.00 20.73           C  
ATOM   1227  CD2 LEU H 158      26.291  14.978  32.545  1.00 21.01           C  
ATOM   1228  C   LEU H 158      26.853  18.500  29.945  1.00 22.53           C  
ATOM   1229  O   LEU H 158      27.380  19.597  30.126  1.00 23.17           O  
ATOM   1230  N   GLU H 159      25.942  18.279  28.965  1.00 20.92           N  
ATOM   1231  CA  GLU H 159      25.487  19.304  28.064  1.00 21.23           C  
ATOM   1232  CB  GLU H 159      25.842  19.020  26.593  1.00 21.45           C  
ATOM   1233  CG  GLU H 159      27.345  19.003  26.308  1.00 25.05           C  
ATOM   1234  CD  GLU H 159      27.558  18.609  24.852  1.00 27.65           C  
ATOM   1235  OE1 GLU H 159      27.136  19.383  23.954  1.00 21.30           O  
ATOM   1236  OE2 GLU H 159      28.147  17.520  24.620  1.00 30.31           O1-
ATOM   1237  C   GLU H 159      23.988  19.323  28.137  1.00 22.12           C  
ATOM   1238  O   GLU H 159      23.344  18.276  28.114  1.00 22.43           O  
ATOM   1239  N   TRP H 160      23.385  20.527  28.199  1.00 20.51           N  
ATOM   1240  CA  TRP H 160      21.956  20.624  28.328  1.00 20.91           C  
ATOM   1241  CB  TRP H 160      21.540  21.816  29.207  1.00 20.94           C  
ATOM   1242  CG  TRP H 160      20.055  21.995  29.402  1.00 21.40           C  
ATOM   1243  CD2 TRP H 160      19.288  23.049  28.802  1.00 22.32           C  
ATOM   1244  CD1 TRP H 160      19.189  21.277  30.172  1.00 22.33           C  
ATOM   1245  NE1 TRP H 160      17.928  21.819  30.089  1.00 22.75           N  
ATOM   1246  CE2 TRP H 160      17.974  22.913  29.249  1.00 22.90           C  
ATOM   1247  CE3 TRP H 160      19.653  24.058  27.954  1.00 22.28           C  
ATOM   1248  CZ2 TRP H 160      17.001  23.790  28.858  1.00 24.07           C  
ATOM   1249  CZ3 TRP H 160      18.665  24.930  27.551  1.00 23.71           C  
ATOM   1250  CH2 TRP H 160      17.365  24.800  27.995  1.00 23.85           C  
ATOM   1251  C   TRP H 160      21.366  20.805  26.961  1.00 21.29           C  
ATOM   1252  O   TRP H 160      21.707  21.753  26.257  1.00 21.51           O  
ATOM   1253  N   MET H 161      20.565  19.812  26.513  1.00 19.99           N  
ATOM   1254  CA  MET H 161      19.874  19.810  25.250  1.00 20.31           C  
ATOM   1255  CB  MET H 161      19.418  18.392  24.887  1.00 20.73           C  
ATOM   1256  CG  MET H 161      20.610  17.442  24.761  1.00 18.54           C  
ATOM   1257  SD  MET H 161      20.192  15.727  24.341  1.00 21.08           S  
ATOM   1258  CE  MET H 161      19.728  16.140  22.639  1.00 20.48           C  
ATOM   1259  C   MET H 161      18.672  20.718  25.209  1.00 21.69           C  
ATOM   1260  O   MET H 161      18.512  21.502  24.275  1.00 21.44           O  
ATOM   1261  N   GLY H 162      17.793  20.650  26.235  1.00 21.21           N  
ATOM   1262  CA  GLY H 162      16.584  21.436  26.218  1.00 20.85           C  
ATOM   1263  C   GLY H 162      15.621  20.893  27.237  1.00 21.36           C  
ATOM   1264  O   GLY H 162      15.891  19.883  27.885  1.00 20.60           O  
ATOM   1265  N   ASP H 163      14.466  21.576  27.424  1.00 21.81           N  
ATOM   1266  CA  ASP H 163      13.492  21.103  28.370  1.00 22.27           C  
ATOM   1267  CB  ASP H 163      13.532  21.808  29.738  1.00 25.02           C  
ATOM   1268  CG  ASP H 163      13.197  23.277  29.539  1.00 22.48           C  
ATOM   1269  OD1 ASP H 163      13.956  23.961  28.803  1.00  0.00           O  
ATOM   1270  OD2 ASP H 163      12.181  23.735  30.128  1.00  0.00           O1-
ATOM   1271  C   ASP H 163      12.118  21.292  27.811  1.00 24.09           C  
ATOM   1272  O   ASP H 163      11.906  22.076  26.887  1.00 24.93           O  
ATOM   1273  N   ILE H 164      11.150  20.514  28.342  1.00 23.08           N  
ATOM   1274  CA  ILE H 164       9.777  20.675  27.959  1.00 23.90           C  
ATOM   1275  CB  ILE H 164       9.210  19.607  27.062  1.00 24.93           C  
ATOM   1276  CG1 ILE H 164       9.198  18.244  27.756  1.00 24.06           C  
ATOM   1277  CG2 ILE H 164       9.961  19.612  25.732  1.00 24.49           C  
ATOM   1278  CD1 ILE H 164       8.433  17.196  26.950  1.00 26.17           C  
ATOM   1279  C   ILE H 164       8.938  20.637  29.191  1.00 25.32           C  
ATOM   1280  O   ILE H 164       9.270  19.986  30.181  1.00 25.13           O  
ATOM   1281  N   ILE H 165       7.815  21.374  29.166  1.00 25.16           N  
ATOM   1282  CA  ILE H 165       6.920  21.246  30.270  1.00 26.56           C  
ATOM   1283  CB  ILE H 165       6.499  22.546  30.892  1.00 27.05           C  
ATOM   1284  CG1 ILE H 165       5.767  22.257  32.208  1.00 25.26           C  
ATOM   1285  CG2 ILE H 165       5.708  23.374  29.874  1.00 28.53           C  
ATOM   1286  CD1 ILE H 165       5.576  23.489  33.086  1.00 24.46           C  
ATOM   1287  C   ILE H 165       5.745  20.479  29.744  1.00 28.15           C  
ATOM   1288  O   ILE H 165       5.014  20.921  28.861  1.00 28.43           O  
ATOM   1289  N   PRO H 166       5.392  19.386  30.295  1.00 30.15           N  
ATOM   1290  CA  PRO H 166       4.251  18.719  29.722  1.00 31.21           C  
ATOM   1291  CD  PRO H 166       6.381  18.449  30.794  1.00 28.86           C  
ATOM   1292  CB  PRO H 166       4.283  17.309  30.302  1.00 30.58           C  
ATOM   1293  CG  PRO H 166       5.787  17.064  30.532  1.00 30.34           C  
ATOM   1294  C   PRO H 166       2.912  19.402  29.841  1.00 33.20           C  
ATOM   1295  O   PRO H 166       2.030  19.111  29.034  1.00 35.10           O  
ATOM   1296  N   SER H 167       2.702  20.295  30.827  1.00 34.73           N  
ATOM   1297  CA  SER H 167       1.385  20.846  30.979  1.00 36.63           C  
ATOM   1298  CB  SER H 167       1.300  21.847  32.143  1.00 42.42           C  
ATOM   1299  OG  SER H 167      -0.026  22.335  32.281  1.00  0.00           O  
ATOM   1300  C   SER H 167       0.982  21.552  29.720  1.00 38.76           C  
ATOM   1301  O   SER H 167       0.022  21.166  29.055  1.00 40.66           O  
ATOM   1302  N   ASN H 168       1.690  22.645  29.383  1.00 39.30           N  
ATOM   1303  CA  ASN H 168       1.406  23.419  28.206  1.00 40.31           C  
ATOM   1304  CB  ASN H 168       1.691  24.923  28.380  1.00 39.58           C  
ATOM   1305  CG  ASN H 168       3.130  25.063  28.786  1.00 40.82           C  
ATOM   1306  OD1 ASN H 168       3.986  24.508  28.107  1.00 40.11           O  
ATOM   1307  ND2 ASN H 168       3.410  25.796  29.901  1.00 40.30           N  
ATOM   1308  C   ASN H 168       2.000  22.836  26.940  1.00 39.75           C  
ATOM   1309  O   ASN H 168       1.495  23.104  25.850  1.00 39.26           O  
ATOM   1310  N   GLY H 169       3.094  22.043  27.024  1.00 39.47           N  
ATOM   1311  CA  GLY H 169       3.654  21.448  25.826  1.00 38.48           C  
ATOM   1312  C   GLY H 169       4.648  22.376  25.224  1.00 36.97           C  
ATOM   1313  O   GLY H 169       4.943  22.365  24.030  1.00 37.74           O  
ATOM   1314  N   ALA H 170       5.196  23.219  26.084  1.00 29.82           N  
ATOM   1315  CA  ALA H 170       6.098  24.264  25.695  1.00 28.85           C  
ATOM   1316  CB  ALA H 170       5.994  25.526  26.571  1.00 25.41           C  
ATOM   1317  C   ALA H 170       7.482  23.724  25.830  1.00 28.25           C  
ATOM   1318  O   ALA H 170       7.776  22.978  26.763  1.00 27.74           O  
ATOM   1319  N   THR H 171       8.379  24.086  24.891  1.00 25.91           N  
ATOM   1320  CA  THR H 171       9.695  23.524  24.963  1.00 24.74           C  
ATOM   1321  CB  THR H 171       9.807  22.311  24.082  1.00 26.47           C  
ATOM   1322  OG1 THR H 171      11.098  21.732  24.170  1.00 32.69           O  
ATOM   1323  CG2 THR H 171       9.465  22.713  22.640  1.00 29.85           C  
ATOM   1324  C   THR H 171      10.722  24.559  24.590  1.00 25.78           C  
ATOM   1325  O   THR H 171      10.448  25.476  23.817  1.00 25.60           O  
ATOM   1326  N   PHE H 172      11.937  24.440  25.177  1.00 24.03           N  
ATOM   1327  CA  PHE H 172      13.040  25.322  24.901  1.00 24.08           C  
ATOM   1328  CB  PHE H 172      13.532  26.128  26.117  1.00 23.58           C  
ATOM   1329  CG  PHE H 172      12.472  27.081  26.548  1.00 28.02           C  
ATOM   1330  CD1 PHE H 172      12.412  28.346  26.011  1.00  0.00           C  
ATOM   1331  CD2 PHE H 172      11.544  26.715  27.493  1.00  0.00           C  
ATOM   1332  CE1 PHE H 172      11.438  29.231  26.408  1.00  0.00           C  
ATOM   1333  CE2 PHE H 172      10.568  27.598  27.893  1.00  0.00           C  
ATOM   1334  CZ  PHE H 172      10.514  28.859  27.353  1.00 37.83           C  
ATOM   1335  C   PHE H 172      14.206  24.459  24.500  1.00 23.98           C  
ATOM   1336  O   PHE H 172      14.436  23.407  25.096  1.00 23.72           O  
ATOM   1337  N   TYR H 173      14.992  24.895  23.492  1.00 22.50           N  
ATOM   1338  CA  TYR H 173      16.097  24.100  23.027  1.00 22.42           C  
ATOM   1339  CB  TYR H 173      16.021  23.706  21.534  1.00 23.15           C  
ATOM   1340  CG  TYR H 173      14.828  22.850  21.260  1.00 24.77           C  
ATOM   1341  CD1 TYR H 173      13.607  23.418  20.980  1.00 25.13           C  
ATOM   1342  CD2 TYR H 173      14.929  21.478  21.264  1.00 23.46           C  
ATOM   1343  CE1 TYR H 173      12.505  22.637  20.719  1.00 24.76           C  
ATOM   1344  CE2 TYR H 173      13.832  20.690  21.004  1.00 23.79           C  
ATOM   1345  CZ  TYR H 173      12.617  21.268  20.729  1.00 26.39           C  
ATOM   1346  OH  TYR H 173      11.489  20.463  20.463  1.00 26.65           O  
ATOM   1347  C   TYR H 173      17.350  24.918  23.125  1.00 23.73           C  
ATOM   1348  O   TYR H 173      17.327  26.141  22.998  1.00 24.23           O  
ATOM   1349  N   ASN H 174      18.485  24.235  23.380  1.00 22.97           N  
ATOM   1350  CA  ASN H 174      19.789  24.838  23.391  1.00 23.73           C  
ATOM   1351  CB  ASN H 174      20.848  23.873  23.975  1.00 23.66           C  
ATOM   1352  CG  ASN H 174      22.251  24.477  24.054  1.00 28.01           C  
ATOM   1353  OD1 ASN H 174      22.753  25.094  23.118  1.00 30.30           O  
ATOM   1354  ND2 ASN H 174      22.931  24.253  25.210  1.00 13.69           N  
ATOM   1355  C   ASN H 174      20.106  25.101  21.951  1.00 25.27           C  
ATOM   1356  O   ASN H 174      19.681  24.354  21.074  1.00 24.70           O  
ATOM   1357  N   GLN H 175      20.872  26.171  21.670  1.00 26.41           N  
ATOM   1358  CA  GLN H 175      21.179  26.554  20.321  1.00 28.14           C  
ATOM   1359  CB  GLN H 175      22.071  27.806  20.260  1.00 28.44           C  
ATOM   1360  CG  GLN H 175      22.393  28.277  18.840  1.00 29.50           C  
ATOM   1361  CD  GLN H 175      21.210  29.090  18.333  1.00 31.58           C  
ATOM   1362  OE1 GLN H 175      20.643  29.902  19.059  1.00 46.31           O  
ATOM   1363  NE2 GLN H 175      20.821  28.867  17.048  1.00 51.86           N  
ATOM   1364  C   GLN H 175      21.924  25.440  19.648  1.00 29.83           C  
ATOM   1365  O   GLN H 175      21.709  25.173  18.467  1.00 30.89           O  
ATOM   1366  N   LYS H 176      22.818  24.748  20.380  1.00 28.77           N  
ATOM   1367  CA  LYS H 176      23.594  23.709  19.760  1.00 30.43           C  
ATOM   1368  CB  LYS H 176      24.521  22.949  20.726  1.00 31.85           C  
ATOM   1369  CG  LYS H 176      25.781  23.690  21.163  1.00 38.68           C  
ATOM   1370  CD  LYS H 176      26.570  22.934  22.233  1.00 38.03           C  
ATOM   1371  CE  LYS H 176      27.055  21.559  21.762  1.00 47.13           C  
ATOM   1372  NZ  LYS H 176      28.506  21.413  22.029  1.00 50.29           N1+
ATOM   1373  C   LYS H 176      22.682  22.651  19.228  1.00 30.11           C  
ATOM   1374  O   LYS H 176      22.896  22.132  18.136  1.00 29.57           O  
ATOM   1375  N   PHE H 177      21.672  22.275  20.027  1.00 27.56           N  
ATOM   1376  CA  PHE H 177      20.769  21.204  19.722  1.00 26.77           C  
ATOM   1377  CB  PHE H 177      20.149  20.592  20.985  1.00 25.71           C  
ATOM   1378  CG  PHE H 177      21.332  19.983  21.659  1.00 26.59           C  
ATOM   1379  CD1 PHE H 177      21.772  18.736  21.291  1.00 26.13           C  
ATOM   1380  CD2 PHE H 177      22.034  20.665  22.625  1.00 25.43           C  
ATOM   1381  CE1 PHE H 177      22.869  18.167  21.891  1.00 27.29           C  
ATOM   1382  CE2 PHE H 177      23.133  20.100  23.230  1.00 25.48           C  
ATOM   1383  CZ  PHE H 177      23.554  18.846  22.866  1.00 27.01           C  
ATOM   1384  C   PHE H 177      19.724  21.535  18.702  1.00 28.85           C  
ATOM   1385  O   PHE H 177      19.221  20.626  18.045  1.00 28.35           O  
ATOM   1386  N   LYS H 178      19.336  22.820  18.571  1.00 29.33           N  
ATOM   1387  CA  LYS H 178      18.270  23.205  17.683  1.00 31.02           C  
ATOM   1388  CB  LYS H 178      18.162  24.730  17.497  1.00 32.30           C  
ATOM   1389  CG  LYS H 178      16.998  25.128  16.589  1.00 31.74           C  
ATOM   1390  CD  LYS H 178      16.718  26.630  16.537  1.00 37.27           C  
ATOM   1391  CE  LYS H 178      16.969  27.241  15.158  1.00 42.53           C  
ATOM   1392  NZ  LYS H 178      16.665  28.689  15.172  1.00 42.07           N1+
ATOM   1393  C   LYS H 178      18.471  22.615  16.318  1.00 32.43           C  
ATOM   1394  O   LYS H 178      19.531  22.752  15.709  1.00 32.80           O  
ATOM   1395  N   GLY H 179      17.426  21.915  15.821  1.00 31.53           N  
ATOM   1396  CA  GLY H 179      17.404  21.339  14.504  1.00 32.21           C  
ATOM   1397  C   GLY H 179      17.824  19.905  14.584  1.00 32.34           C  
ATOM   1398  O   GLY H 179      17.425  19.082  13.760  1.00 33.64           O  
ATOM   1399  N   GLN H 180      18.695  19.591  15.557  1.00 30.28           N  
ATOM   1400  CA  GLN H 180      19.186  18.267  15.801  1.00 29.87           C  
ATOM   1401  CB  GLN H 180      20.363  18.275  16.790  1.00 30.46           C  
ATOM   1402  CG  GLN H 180      21.465  19.263  16.408  1.00 32.07           C  
ATOM   1403  CD  GLN H 180      21.950  18.888  15.021  1.00 37.91           C  
ATOM   1404  OE1 GLN H 180      22.220  17.721  14.741  1.00 38.02           O  
ATOM   1405  NE2 GLN H 180      22.052  19.902  14.120  1.00 39.62           N  
ATOM   1406  C   GLN H 180      18.131  17.450  16.466  1.00 30.01           C  
ATOM   1407  O   GLN H 180      17.959  16.267  16.173  1.00 29.70           O  
ATOM   1408  N   VAL H 181      17.386  18.071  17.400  0.90 27.90           N  
ATOM   1409  CA  VAL H 181      16.554  17.230  18.198  0.90 27.23           C  
ATOM   1410  CB  VAL H 181      17.161  17.007  19.556  0.90 28.27           C  
ATOM   1411  CG1 VAL H 181      16.918  18.261  20.413  0.83 22.93           C  
ATOM   1412  CG2 VAL H 181      16.664  15.682  20.151  0.83 23.72           C  
ATOM   1413  C   VAL H 181      15.185  17.813  18.363  0.90 27.44           C  
ATOM   1414  O   VAL H 181      14.968  19.015  18.220  0.90 27.34           O  
ATOM   1415  N   THR H 182      14.202  16.930  18.631  1.00 25.02           N  
ATOM   1416  CA  THR H 182      12.854  17.351  18.875  1.00 25.25           C  
ATOM   1417  CB  THR H 182      11.880  16.870  17.835  1.00 26.34           C  
ATOM   1418  OG1 THR H 182      12.244  17.369  16.557  1.00 27.56           O  
ATOM   1419  CG2 THR H 182      10.472  17.358  18.208  1.00 25.08           C  
ATOM   1420  C   THR H 182      12.448  16.766  20.191  1.00 25.82           C  
ATOM   1421  O   THR H 182      12.590  15.566  20.422  1.00 26.04           O  
ATOM   1422  N   ILE H 183      11.923  17.610  21.099  1.00 24.27           N  
ATOM   1423  CA  ILE H 183      11.526  17.112  22.381  1.00 23.75           C  
ATOM   1424  CB  ILE H 183      12.101  17.889  23.532  1.00 24.02           C  
ATOM   1425  CG1 ILE H 183      13.638  17.874  23.477  1.00 20.67           C  
ATOM   1426  CG2 ILE H 183      11.547  17.279  24.831  1.00 19.41           C  
ATOM   1427  CD1 ILE H 183      14.297  18.847  24.458  1.00 24.78           C  
ATOM   1428  C   ILE H 183      10.039  17.221  22.431  1.00 26.22           C  
ATOM   1429  O   ILE H 183       9.471  18.222  21.996  1.00 26.37           O  
ATOM   1430  N   SER H 184       9.366  16.159  22.915  1.00 25.25           N  
ATOM   1431  CA  SER H 184       7.935  16.182  22.977  1.00 26.08           C  
ATOM   1432  CB  SER H 184       7.258  15.539  21.756  1.00 26.67           C  
ATOM   1433  OG  SER H 184       7.629  14.174  21.654  1.00 21.98           O  
ATOM   1434  C   SER H 184       7.518  15.419  24.192  1.00 27.17           C  
ATOM   1435  O   SER H 184       8.351  14.860  24.902  1.00 26.15           O  
ATOM   1436  N   ALA H 185       6.206  15.420  24.491  1.00 28.32           N  
ATOM   1437  CA  ALA H 185       5.742  14.705  25.642  1.00 29.50           C  
ATOM   1438  CB  ALA H 185       5.736  15.548  26.930  1.00 29.47           C  
ATOM   1439  C   ALA H 185       4.333  14.264  25.400  1.00 32.56           C  
ATOM   1440  O   ALA H 185       3.596  14.886  24.633  1.00 33.60           O  
ATOM   1441  N   ASP H 186       3.942  13.136  26.032  1.00 32.88           N  
ATOM   1442  CA  ASP H 186       2.590  12.655  25.973  1.00 33.95           C  
ATOM   1443  CB  ASP H 186       2.463  11.257  25.341  1.00 34.95           C  
ATOM   1444  CG  ASP H 186       0.989  10.899  25.168  1.00 36.75           C  
ATOM   1445  OD1 ASP H 186       0.117  11.629  25.709  1.00 39.30           O  
ATOM   1446  OD2 ASP H 186       0.722   9.874  24.483  1.00 40.50           O1-
ATOM   1447  C   ASP H 186       2.140  12.569  27.400  1.00 34.56           C  
ATOM   1448  O   ASP H 186       2.578  11.694  28.144  1.00 34.10           O  
ATOM   1449  N   LYS H 187       1.248  13.490  27.816  1.00 34.25           N  
ATOM   1450  CA  LYS H 187       0.817  13.598  29.184  1.00 36.17           C  
ATOM   1451  CB  LYS H 187      -0.117  14.794  29.446  1.00 38.15           C  
ATOM   1452  CG  LYS H 187      -1.509  14.625  28.835  1.00 31.59           C  
ATOM   1453  CD  LYS H 187      -2.552  15.568  29.436  1.00 47.58           C  
ATOM   1454  CE  LYS H 187      -3.976  15.293  28.954  1.00 36.00           C  
ATOM   1455  NZ  LYS H 187      -4.918  16.211  29.629  1.00 43.44           N1+
ATOM   1456  C   LYS H 187       0.072  12.374  29.624  1.00 37.64           C  
ATOM   1457  O   LYS H 187       0.219  11.934  30.763  1.00 37.80           O  
ATOM   1458  N   SER H 188      -0.758  11.783  28.745  1.00 37.32           N  
ATOM   1459  CA  SER H 188      -1.543  10.653  29.163  1.00 38.07           C  
ATOM   1460  CB  SER H 188      -2.454  10.101  28.048  1.00 38.90           C  
ATOM   1461  OG  SER H 188      -1.678   9.568  26.985  1.00 41.39           O  
ATOM   1462  C   SER H 188      -0.611   9.561  29.582  1.00 38.62           C  
ATOM   1463  O   SER H 188      -0.854   8.860  30.563  1.00 40.52           O  
ATOM   1464  N   ILE H 189       0.473   9.397  28.805  1.00 36.26           N  
ATOM   1465  CA  ILE H 189       1.532   8.441  28.968  1.00 35.38           C  
ATOM   1466  CB  ILE H 189       2.482   8.416  27.814  1.00 36.35           C  
ATOM   1467  CG1 ILE H 189       1.777   8.120  26.491  1.00 32.64           C  
ATOM   1468  CG2 ILE H 189       3.497   7.321  28.138  1.00 39.69           C  
ATOM   1469  CD1 ILE H 189       1.251   6.694  26.424  1.00 27.83           C  
ATOM   1470  C   ILE H 189       2.387   8.786  30.154  1.00 35.73           C  
ATOM   1471  O   ILE H 189       2.981   7.907  30.779  1.00 36.12           O  
ATOM   1472  N   SER H 190       2.514  10.091  30.469  1.00 33.39           N  
ATOM   1473  CA  SER H 190       3.413  10.520  31.500  1.00 32.20           C  
ATOM   1474  CB  SER H 190       3.184   9.760  32.818  1.00 32.77           C  
ATOM   1475  OG  SER H 190       4.088  10.209  33.815  1.00 43.50           O  
ATOM   1476  C   SER H 190       4.812  10.265  31.020  1.00 32.08           C  
ATOM   1477  O   SER H 190       5.706   9.913  31.792  1.00 31.43           O  
ATOM   1478  N   THR H 191       5.033  10.447  29.700  1.00 30.17           N  
ATOM   1479  CA  THR H 191       6.333  10.211  29.147  1.00 28.43           C  
ATOM   1480  CB  THR H 191       6.388   8.973  28.296  1.00 30.29           C  
ATOM   1481  OG1 THR H 191       6.053   7.838  29.078  1.00 31.73           O  
ATOM   1482  CG2 THR H 191       7.805   8.802  27.740  1.00 28.96           C  
ATOM   1483  C   THR H 191       6.777  11.382  28.312  1.00 28.43           C  
ATOM   1484  O   THR H 191       5.974  12.065  27.675  1.00 28.54           O  
ATOM   1485  N   THR H 192       8.103  11.641  28.318  1.00 26.22           N  
ATOM   1486  CA  THR H 192       8.697  12.680  27.523  1.00 25.62           C  
ATOM   1487  CB  THR H 192       9.558  13.629  28.302  1.00 25.18           C  
ATOM   1488  OG1 THR H 192       8.799  14.256  29.327  1.00  0.00           O  
ATOM   1489  CG2 THR H 192      10.117  14.686  27.336  1.00  0.00           C  
ATOM   1490  C   THR H 192       9.595  11.991  26.541  1.00 26.13           C  
ATOM   1491  O   THR H 192      10.112  10.908  26.820  1.00 25.22           O  
ATOM   1492  N   TYR H 193       9.797  12.605  25.355  1.00 24.05           N  
ATOM   1493  CA  TYR H 193      10.571  11.958  24.333  1.00 25.01           C  
ATOM   1494  CB  TYR H 193       9.758  11.578  23.081  1.00 26.33           C  
ATOM   1495  CG  TYR H 193       8.666  10.639  23.458  1.00 28.78           C  
ATOM   1496  CD1 TYR H 193       7.438  11.123  23.842  1.00 31.09           C  
ATOM   1497  CD2 TYR H 193       8.864   9.280  23.427  1.00 29.82           C  
ATOM   1498  CE1 TYR H 193       6.421  10.264  24.187  1.00 32.51           C  
ATOM   1499  CE2 TYR H 193       7.851   8.415  23.772  1.00 31.52           C  
ATOM   1500  CZ  TYR H 193       6.626   8.905  24.155  1.00 33.60           C  
ATOM   1501  OH  TYR H 193       5.587   8.018  24.508  1.00 38.76           O  
ATOM   1502  C   TYR H 193      11.618  12.893  23.826  1.00 26.27           C  
ATOM   1503  O   TYR H 193      11.489  14.115  23.908  1.00 26.61           O  
ATOM   1504  N   LEU H 194      12.712  12.300  23.307  1.00 24.69           N  
ATOM   1505  CA  LEU H 194      13.792  13.018  22.703  1.00 24.32           C  
ATOM   1506  CB  LEU H 194      15.061  12.944  23.571  1.00 23.80           C  
ATOM   1507  CG  LEU H 194      16.284  13.703  23.034  1.00 25.84           C  
ATOM   1508  CD1 LEU H 194      16.021  15.217  22.987  1.00 22.45           C  
ATOM   1509  CD2 LEU H 194      17.543  13.338  23.838  1.00 20.14           C  
ATOM   1510  C   LEU H 194      14.045  12.309  21.408  1.00 25.92           C  
ATOM   1511  O   LEU H 194      14.142  11.084  21.381  1.00 25.99           O  
ATOM   1512  N   GLN H 195      14.130  13.053  20.289  1.00 25.47           N  
ATOM   1513  CA  GLN H 195      14.315  12.405  19.018  1.00 26.95           C  
ATOM   1514  CB  GLN H 195      13.070  12.564  18.129  1.00 29.24           C  
ATOM   1515  CG  GLN H 195      13.073  11.755  16.837  1.00 37.80           C  
ATOM   1516  CD  GLN H 195      11.707  11.945  16.196  1.00 44.25           C  
ATOM   1517  OE1 GLN H 195      10.926  12.801  16.608  1.00 44.42           O  
ATOM   1518  NE2 GLN H 195      11.403  11.118  15.163  1.00 39.39           N  
ATOM   1519  C   GLN H 195      15.459  13.092  18.336  1.00 26.68           C  
ATOM   1520  O   GLN H 195      15.411  14.303  18.145  1.00 26.89           O  
ATOM   1521  N   TRP H 196      16.513  12.344  17.938  1.00 25.38           N  
ATOM   1522  CA  TRP H 196      17.636  12.969  17.286  1.00 25.19           C  
ATOM   1523  CB  TRP H 196      19.016  12.401  17.590  1.00 24.26           C  
ATOM   1524  CG  TRP H 196      19.477  12.573  18.983  1.00 23.81           C  
ATOM   1525  CD2 TRP H 196      19.003  11.728  20.024  1.00 23.04           C  
ATOM   1526  CD1 TRP H 196      20.344  13.460  19.543  1.00 25.51           C  
ATOM   1527  NE1 TRP H 196      20.444  13.210  20.885  1.00 22.84           N  
ATOM   1528  CE2 TRP H 196      19.620  12.147  21.192  1.00 22.29           C  
ATOM   1529  CE3 TRP H 196      18.116  10.694  19.995  1.00 20.44           C  
ATOM   1530  CZ2 TRP H 196      19.357  11.526  22.373  1.00 21.19           C  
ATOM   1531  CZ3 TRP H 196      17.859  10.061  21.186  1.00 20.11           C  
ATOM   1532  CH2 TRP H 196      18.471  10.473  22.350  1.00 19.84           C  
ATOM   1533  C   TRP H 196      17.576  12.573  15.860  1.00 26.82           C  
ATOM   1534  O   TRP H 196      17.342  11.406  15.544  1.00 27.76           O  
ATOM   1535  N   SER H 197      17.870  13.529  14.964  1.00 27.23           N  
ATOM   1536  CA  SER H 197      17.840  13.217  13.574  1.00 28.50           C  
ATOM   1537  CB  SER H 197      16.912  14.140  12.766  1.00 30.82           C  
ATOM   1538  OG  SER H 197      16.930  13.783  11.393  1.00 35.09           O  
ATOM   1539  C   SER H 197      19.211  13.364  13.007  1.00 29.06           C  
ATOM   1540  O   SER H 197      20.080  14.022  13.576  1.00 28.26           O  
ATOM   1541  N   SER H 198      19.428  12.723  11.844  1.00 29.58           N  
ATOM   1542  CA  SER H 198      20.682  12.770  11.146  1.00 30.63           C  
ATOM   1543  CB  SER H 198      20.981  14.131  10.490  1.00 31.01           C  
ATOM   1544  OG  SER H 198      20.041  14.400   9.462  1.00 33.93           O  
ATOM   1545  C   SER H 198      21.792  12.470  12.101  1.00 30.53           C  
ATOM   1546  O   SER H 198      22.692  13.283  12.296  1.00 31.08           O  
ATOM   1547  N   LEU H 199      21.752  11.275  12.717  1.00 28.92           N  
ATOM   1548  CA  LEU H 199      22.732  10.904  13.698  1.00 28.89           C  
ATOM   1549  CB  LEU H 199      22.412   9.560  14.392  1.00 28.82           C  
ATOM   1550  CG  LEU H 199      21.133   9.560  15.260  1.00 28.67           C  
ATOM   1551  CD1 LEU H 199      20.855   8.166  15.850  1.00 28.33           C  
ATOM   1552  CD2 LEU H 199      21.189  10.644  16.350  1.00 28.23           C  
ATOM   1553  C   LEU H 199      24.074  10.752  13.041  1.00 30.60           C  
ATOM   1554  O   LEU H 199      24.181  10.355  11.882  1.00 30.96           O  
ATOM   1555  N   LYS H 200      25.142  11.119  13.782  1.00 29.78           N  
ATOM   1556  CA  LYS H 200      26.491  10.945  13.322  1.00 32.20           C  
ATOM   1557  CB  LYS H 200      27.211  12.243  12.897  1.00 33.39           C  
ATOM   1558  CG  LYS H 200      27.131  13.418  13.872  1.00 38.00           C  
ATOM   1559  CD  LYS H 200      25.739  14.039  14.005  1.00 41.35           C  
ATOM   1560  CE  LYS H 200      25.737  15.350  14.794  1.00 42.49           C  
ATOM   1561  NZ  LYS H 200      24.417  16.008  14.678  1.00 49.71           N1+
ATOM   1562  C   LYS H 200      27.250  10.280  14.430  1.00 31.46           C  
ATOM   1563  O   LYS H 200      26.743  10.135  15.541  1.00 29.44           O  
ATOM   1564  N   ALA H 201      28.502   9.862  14.159  1.00 31.72           N  
ATOM   1565  CA  ALA H 201      29.268   9.111  15.117  1.00 32.10           C  
ATOM   1566  CB  ALA H 201      30.684   8.770  14.616  1.00 32.93           C  
ATOM   1567  C   ALA H 201      29.417   9.915  16.370  1.00 32.35           C  
ATOM   1568  O   ALA H 201      29.360   9.375  17.474  1.00 32.01           O  
ATOM   1569  N   SER H 202      29.592  11.239  16.230  1.00 31.68           N  
ATOM   1570  CA  SER H 202      29.837  12.111  17.339  1.00 30.93           C  
ATOM   1571  CB  SER H 202      30.107  13.564  16.913  1.00 32.90           C  
ATOM   1572  OG  SER H 202      28.959  14.120  16.291  1.00 27.31           O  
ATOM   1573  C   SER H 202      28.681  12.133  18.293  1.00 30.92           C  
ATOM   1574  O   SER H 202      28.861  12.500  19.450  1.00 30.79           O  
ATOM   1575  N   ASP H 203      27.455  11.792  17.852  1.00 28.43           N  
ATOM   1576  CA  ASP H 203      26.338  11.843  18.760  1.00 26.76           C  
ATOM   1577  CB  ASP H 203      24.957  12.167  18.159  1.00 26.72           C  
ATOM   1578  CG  ASP H 203      24.426  11.035  17.340  1.00 29.18           C  
ATOM   1579  OD1 ASP H 203      24.338   9.910  17.892  1.00 29.63           O  
ATOM   1580  OD2 ASP H 203      24.052  11.295  16.169  1.00 29.31           O1-
ATOM   1581  C   ASP H 203      26.311  10.677  19.712  1.00 25.89           C  
ATOM   1582  O   ASP H 203      25.445  10.609  20.581  1.00 23.98           O  
ATOM   1583  N   THR H 204      27.199   9.677  19.533  1.00 24.47           N  
ATOM   1584  CA  THR H 204      27.230   8.582  20.464  1.00 23.70           C  
ATOM   1585  CB  THR H 204      28.352   7.610  20.207  1.00 24.23           C  
ATOM   1586  OG1 THR H 204      28.231   7.058  18.905  1.00 24.73           O  
ATOM   1587  CG2 THR H 204      28.315   6.490  21.260  1.00 22.04           C  
ATOM   1588  C   THR H 204      27.429   9.163  21.832  1.00 24.09           C  
ATOM   1589  O   THR H 204      28.387   9.896  22.078  1.00 24.98           O  
ATOM   1590  N   ALA H 205      26.497   8.864  22.762  1.00 21.07           N  
ATOM   1591  CA  ALA H 205      26.612   9.396  24.089  1.00 20.69           C  
ATOM   1592  CB  ALA H 205      26.485  10.926  24.148  1.00 19.88           C  
ATOM   1593  C   ALA H 205      25.504   8.841  24.925  1.00 21.07           C  
ATOM   1594  O   ALA H 205      24.627   8.129  24.444  1.00 21.14           O  
ATOM   1595  N   MET H 206      25.562   9.136  26.238  1.00 19.75           N  
ATOM   1596  CA  MET H 206      24.535   8.741  27.149  1.00 19.61           C  
ATOM   1597  CB  MET H 206      25.065   8.440  28.564  1.00 20.53           C  
ATOM   1598  CG  MET H 206      24.011   7.910  29.542  1.00 22.59           C  
ATOM   1599  SD  MET H 206      23.477   6.203  29.227  1.00 25.97           S  
ATOM   1600  CE  MET H 206      25.086   5.474  29.652  1.00 25.07           C  
ATOM   1601  C   MET H 206      23.620   9.918  27.246  1.00 21.28           C  
ATOM   1602  O   MET H 206      24.075  11.050  27.405  1.00 21.48           O  
ATOM   1603  N   TYR H 207      22.299   9.680  27.142  1.00 20.39           N  
ATOM   1604  CA  TYR H 207      21.362  10.761  27.214  1.00 19.39           C  
ATOM   1605  CB  TYR H 207      20.375  10.814  26.039  1.00 19.21           C  
ATOM   1606  CG  TYR H 207      21.174  11.127  24.826  1.00 19.80           C  
ATOM   1607  CD1 TYR H 207      21.725  10.120  24.069  1.00 20.42           C  
ATOM   1608  CD2 TYR H 207      21.388  12.432  24.454  1.00 18.65           C  
ATOM   1609  CE1 TYR H 207      22.466  10.413  22.949  1.00 19.19           C  
ATOM   1610  CE2 TYR H 207      22.127  12.730  23.336  1.00 19.05           C  
ATOM   1611  CZ  TYR H 207      22.667  11.719  22.580  1.00 20.05           C  
ATOM   1612  OH  TYR H 207      23.425  12.025  21.431  1.00 18.97           O  
ATOM   1613  C   TYR H 207      20.563  10.569  28.458  1.00 20.76           C  
ATOM   1614  O   TYR H 207      20.076   9.471  28.732  1.00 20.74           O  
ATOM   1615  N   TYR H 208      20.418  11.651  29.253  1.00 19.71           N  
ATOM   1616  CA  TYR H 208      19.694  11.551  30.484  1.00 19.34           C  
ATOM   1617  CB  TYR H 208      20.440  12.013  31.753  1.00 19.33           C  
ATOM   1618  CG  TYR H 208      21.660  11.209  32.038  1.00 19.17           C  
ATOM   1619  CD1 TYR H 208      21.582   9.977  32.640  1.00 19.22           C  
ATOM   1620  CD2 TYR H 208      22.895  11.700  31.695  1.00 19.53           C  
ATOM   1621  CE1 TYR H 208      22.723   9.256  32.907  1.00 20.03           C  
ATOM   1622  CE2 TYR H 208      24.037  10.984  31.960  1.00 20.16           C  
ATOM   1623  CZ  TYR H 208      23.953   9.755  32.564  1.00 22.02           C  
ATOM   1624  OH  TYR H 208      25.124   9.017  32.837  1.00 24.31           O  
ATOM   1625  C   TYR H 208      18.534  12.490  30.434  1.00 22.25           C  
ATOM   1626  O   TYR H 208      18.587  13.541  29.797  1.00 22.44           O  
ATOM   1627  N   CYS H 209      17.433  12.087  31.096  0.86 22.61           N  
ATOM   1628  CA  CYS H 209      16.310  12.953  31.293  0.86 23.74           C  
ATOM   1629  CB  CYS H 209      14.938  12.316  30.969  0.86 25.09           C  
ATOM   1630  SG  CYS H 209      14.571  10.823  31.940  0.86 29.92           S  
ATOM   1631  C   CYS H 209      16.349  13.271  32.757  0.86 23.98           C  
ATOM   1632  O   CYS H 209      16.858  12.475  33.546  0.86 22.69           O  
ATOM   1633  N   ALA H 210      15.863  14.469  33.149  1.00 22.37           N  
ATOM   1634  CA  ALA H 210      15.884  14.821  34.539  1.00 22.19           C  
ATOM   1635  CB  ALA H 210      17.166  15.564  34.946  1.00 21.53           C  
ATOM   1636  C   ALA H 210      14.727  15.731  34.801  1.00 23.61           C  
ATOM   1637  O   ALA H 210      14.273  16.454  33.914  1.00 22.74           O  
ATOM   1638  N   ARG H 211      14.228  15.721  36.053  1.00 22.34           N  
ATOM   1639  CA  ARG H 211      13.082  16.502  36.409  1.00 22.72           C  
ATOM   1640  CB  ARG H 211      12.191  15.780  37.439  1.00 23.57           C  
ATOM   1641  CG  ARG H 211      10.889  16.508  37.767  1.00 25.59           C  
ATOM   1642  CD  ARG H 211      10.018  15.775  38.792  1.00 30.26           C  
ATOM   1643  NE  ARG H 211      10.620  15.987  40.138  1.00 33.47           N  
ATOM   1644  CZ  ARG H 211       9.927  15.654  41.268  1.00 38.47           C  
ATOM   1645  NH1 ARG H 211       8.710  15.043  41.175  1.00 33.38           N1+
ATOM   1646  NH2 ARG H 211      10.443  15.938  42.496  1.00 31.25           N  
ATOM   1647  C   ARG H 211      13.563  17.778  37.008  1.00 24.36           C  
ATOM   1648  O   ARG H 211      14.488  17.790  37.817  1.00 24.16           O  
ATOM   1649  N   SER H 212      12.946  18.900  36.596  1.00 23.10           N  
ATOM   1650  CA  SER H 212      13.352  20.181  37.090  1.00 23.96           C  
ATOM   1651  CB  SER H 212      12.877  21.349  36.219  1.00 23.77           C  
ATOM   1652  OG  SER H 212      11.464  21.460  36.305  1.00 26.86           O  
ATOM   1653  C   SER H 212      12.764  20.391  38.430  1.00 25.24           C  
ATOM   1654  O   SER H 212      11.617  20.035  38.679  1.00 25.17           O  
ATOM   1655  N   HIS H 213      13.404  21.168  39.354  1.00 35.44           N  
ATOM   1656  CA  HIS H 213      12.857  21.490  40.677  1.00 39.37           C  
ATOM   1657  ND1 HIS H 213      12.632  22.198  43.785  1.00  0.00           N  
ATOM   1658  CG  HIS H 213      13.103  22.951  42.732  1.00 42.31           C  
ATOM   1659  CB  HIS H 213      13.775  22.395  41.512  1.00 39.87           C  
ATOM   1660  NE2 HIS H 213      12.188  24.321  44.276  1.00  0.00           N  
ATOM   1661  CD2 HIS H 213      12.822  24.245  43.048  1.00  0.00           C  
ATOM   1662  CE1 HIS H 213      12.093  23.066  44.679  1.00  0.00           C  
ATOM   1663  C   HIS H 213      11.545  22.217  40.550  1.00 45.12           C  
ATOM   1664  O   HIS H 213      11.330  22.964  39.601  1.00 49.93           O  
ATOM   1665  N   LEU H 214      10.652  22.053  41.558  1.00 43.99           N  
ATOM   1666  CA  LEU H 214       9.319  22.599  41.542  1.00 41.50           C  
ATOM   1667  CB  LEU H 214       8.587  22.415  42.880  1.00 26.84           C  
ATOM   1668  CG  LEU H 214       7.134  22.919  42.873  1.00 17.24           C  
ATOM   1669  CD1 LEU H 214       6.266  22.106  41.898  1.00 16.75           C  
ATOM   1670  CD2 LEU H 214       6.559  22.959  44.299  1.00 16.90           C  
ATOM   1671  C   LEU H 214       9.436  24.056  41.243  1.00 51.45           C  
ATOM   1672  O   LEU H 214      10.499  24.627  41.476  1.00 55.50           O  
ATOM   1673  N   LEU H 215       8.350  24.657  40.680  1.00 49.91           N  
ATOM   1674  CA  LEU H 215       8.284  26.022  40.197  1.00 40.61           C  
ATOM   1675  CB  LEU H 215       6.857  26.593  40.159  1.00 46.57           C  
ATOM   1676  CG  LEU H 215       5.997  25.995  39.033  1.00 40.76           C  
ATOM   1677  CD1 LEU H 215       6.533  26.426  37.658  1.00 30.48           C  
ATOM   1678  CD2 LEU H 215       5.866  24.469  39.167  1.00 19.08           C  
ATOM   1679  C   LEU H 215       9.119  26.921  41.045  1.00 40.22           C  
ATOM   1680  O   LEU H 215       8.667  27.476  42.047  1.00 44.65           O  
ATOM   1681  N   ARG H 216      10.384  27.070  40.589  1.00 38.65           N  
ATOM   1682  CA  ARG H 216      11.465  27.774  41.210  1.00 34.94           C  
ATOM   1683  CB  ARG H 216      11.919  27.192  42.559  1.00 45.43           C  
ATOM   1684  CG  ARG H 216      10.995  27.604  43.705  1.00 55.79           C  
ATOM   1685  CD  ARG H 216      11.418  27.081  45.074  1.00 59.63           C  
ATOM   1686  NE  ARG H 216      10.413  27.580  46.051  1.00 60.24           N  
ATOM   1687  CZ  ARG H 216       9.225  26.918  46.200  1.00 69.64           C  
ATOM   1688  NH1 ARG H 216       8.942  25.827  45.427  1.00 58.53           N1+
ATOM   1689  NH2 ARG H 216       8.325  27.350  47.128  1.00 59.65           N  
ATOM   1690  C   ARG H 216      12.615  27.685  40.245  1.00 37.18           C  
ATOM   1691  O   ARG H 216      12.614  28.354  39.213  1.00 41.27           O  
ATOM   1692  N   ALA H 217      13.622  26.839  40.551  1.00 40.96           N  
ATOM   1693  CA  ALA H 217      14.826  26.800  39.768  1.00 39.43           C  
ATOM   1694  CB  ALA H 217      16.082  26.914  40.648  1.00 30.64           C  
ATOM   1695  C   ALA H 217      14.966  25.556  38.958  1.00 38.17           C  
ATOM   1696  O   ALA H 217      14.397  24.504  39.252  1.00 41.77           O  
ATOM   1697  N   SER H 218      15.753  25.684  37.870  1.00 33.43           N  
ATOM   1698  CA  SER H 218      16.008  24.569  37.023  1.00 30.33           C  
ATOM   1699  CB  SER H 218      16.192  24.967  35.553  1.00 28.85           C  
ATOM   1700  OG  SER H 218      14.976  25.511  35.058  1.00 20.22           O  
ATOM   1701  C   SER H 218      17.252  23.904  37.515  1.00 35.01           C  
ATOM   1702  O   SER H 218      18.320  23.987  36.908  1.00 31.97           O  
ATOM   1703  N   TRP H 219      17.113  23.232  38.672  1.00 33.44           N  
ATOM   1704  CA  TRP H 219      18.119  22.355  39.177  1.00 27.87           C  
ATOM   1705  CB  TRP H 219      18.705  22.686  40.567  1.00 30.83           C  
ATOM   1706  CG  TRP H 219      17.792  23.161  41.672  1.00 30.94           C  
ATOM   1707  CD2 TRP H 219      16.989  22.332  42.527  1.00 33.46           C  
ATOM   1708  CD1 TRP H 219      17.605  24.443  42.100  1.00 31.02           C  
ATOM   1709  NE1 TRP H 219      16.758  24.463  43.180  1.00 42.81           N  
ATOM   1710  CE2 TRP H 219      16.366  23.173  43.453  1.00 35.29           C  
ATOM   1711  CE3 TRP H 219      16.802  20.984  42.552  1.00 36.56           C  
ATOM   1712  CZ2 TRP H 219      15.544  22.674  44.423  1.00 48.52           C  
ATOM   1713  CZ3 TRP H 219      15.954  20.488  43.517  1.00 44.80           C  
ATOM   1714  CH2 TRP H 219      15.339  21.314  44.434  1.00 39.71           C  
ATOM   1715  C   TRP H 219      17.459  21.024  39.152  1.00 33.19           C  
ATOM   1716  O   TRP H 219      16.263  20.910  39.413  1.00 37.28           O  
ATOM   1717  N   PHE H 220      18.213  19.971  38.805  1.00 26.12           N  
ATOM   1718  CA  PHE H 220      17.495  18.766  38.513  1.00 32.85           C  
ATOM   1719  CB  PHE H 220      18.079  18.019  37.306  1.00 28.60           C  
ATOM   1720  CG  PHE H 220      18.085  19.017  36.206  1.00 27.81           C  
ATOM   1721  CD1 PHE H 220      16.904  19.408  35.631  1.00 25.53           C  
ATOM   1722  CD2 PHE H 220      19.267  19.561  35.754  1.00 23.26           C  
ATOM   1723  CE1 PHE H 220      16.901  20.334  34.620  1.00 29.87           C  
ATOM   1724  CE2 PHE H 220      19.266  20.488  34.739  1.00 26.65           C  
ATOM   1725  CZ  PHE H 220      18.080  20.879  34.172  1.00 27.63           C  
ATOM   1726  C   PHE H 220      17.543  17.840  39.664  1.00 30.13           C  
ATOM   1727  O   PHE H 220      18.573  17.228  39.919  1.00 30.62           O  
ATOM   1728  N   ALA H 221      16.406  17.707  40.366  1.00 27.68           N  
ATOM   1729  CA  ALA H 221      16.291  16.880  41.527  1.00 27.75           C  
ATOM   1730  CB  ALA H 221      14.964  17.094  42.267  1.00 32.38           C  
ATOM   1731  C   ALA H 221      16.384  15.422  41.197  1.00 31.58           C  
ATOM   1732  O   ALA H 221      17.041  14.670  41.914  1.00 37.22           O  
ATOM   1733  N   TYR H 222      15.729  14.971  40.104  1.00 24.83           N  
ATOM   1734  CA  TYR H 222      15.676  13.550  39.881  1.00 24.75           C  
ATOM   1735  CB  TYR H 222      14.273  12.941  40.060  1.00 25.84           C  
ATOM   1736  CG  TYR H 222      13.926  13.078  41.504  1.00 33.08           C  
ATOM   1737  CD1 TYR H 222      13.339  14.229  41.974  1.00 29.94           C  
ATOM   1738  CD2 TYR H 222      14.193  12.058  42.389  1.00 37.13           C  
ATOM   1739  CE1 TYR H 222      13.019  14.362  43.303  1.00 40.33           C  
ATOM   1740  CE2 TYR H 222      13.876  12.185  43.722  1.00 39.60           C  
ATOM   1741  CZ  TYR H 222      13.287  13.338  44.180  1.00 42.84           C  
ATOM   1742  OH  TYR H 222      12.961  13.465  45.547  1.00 42.90           O  
ATOM   1743  C   TYR H 222      16.138  13.257  38.492  1.00 25.79           C  
ATOM   1744  O   TYR H 222      15.847  14.005  37.560  1.00 25.63           O  
ATOM   1745  N   TRP H 223      16.876  12.139  38.323  1.00 24.10           N  
ATOM   1746  CA  TRP H 223      17.436  11.831  37.040  1.00 23.62           C  
ATOM   1747  CB  TRP H 223      18.973  11.853  37.049  1.00 23.09           C  
ATOM   1748  CG  TRP H 223      19.560  13.214  37.333  1.00 22.12           C  
ATOM   1749  CD2 TRP H 223      20.226  14.031  36.358  1.00 20.14           C  
ATOM   1750  CD1 TRP H 223      19.602  13.906  38.509  1.00 22.59           C  
ATOM   1751  NE1 TRP H 223      20.252  15.102  38.327  1.00 21.83           N  
ATOM   1752  CE2 TRP H 223      20.640  15.192  37.007  1.00 21.66           C  
ATOM   1753  CE3 TRP H 223      20.471  13.833  35.031  1.00 20.85           C  
ATOM   1754  CZ2 TRP H 223      21.305  16.176  36.333  1.00 20.91           C  
ATOM   1755  CZ3 TRP H 223      21.148  14.825  34.355  1.00 21.81           C  
ATOM   1756  CH2 TRP H 223      21.557  15.976  34.994  1.00 22.26           C  
ATOM   1757  C   TRP H 223      17.056  10.441  36.639  1.00 25.05           C  
ATOM   1758  O   TRP H 223      16.784   9.579  37.473  1.00 25.39           O  
ATOM   1759  N   GLY H 224      17.019  10.207  35.312  1.00 23.40           N  
ATOM   1760  CA  GLY H 224      16.768   8.899  34.787  1.00 22.82           C  
ATOM   1761  C   GLY H 224      18.084   8.183  34.824  1.00 23.02           C  
ATOM   1762  O   GLY H 224      19.109   8.782  35.139  1.00 21.83           O  
ATOM   1763  N   GLN H 225      18.079   6.870  34.513  1.00 21.34           N  
ATOM   1764  CA  GLN H 225      19.274   6.069  34.535  1.00 21.19           C  
ATOM   1765  CB  GLN H 225      19.052   4.542  34.493  1.00 21.19           C  
ATOM   1766  CG  GLN H 225      18.530   3.987  33.168  1.00 22.49           C  
ATOM   1767  CD  GLN H 225      17.017   4.113  33.137  1.00 31.65           C  
ATOM   1768  OE1 GLN H 225      16.418   4.804  33.959  1.00 27.23           O  
ATOM   1769  NE2 GLN H 225      16.382   3.415  32.157  1.00 26.72           N  
ATOM   1770  C   GLN H 225      20.170   6.425  33.388  1.00 22.86           C  
ATOM   1771  O   GLN H 225      21.379   6.215  33.457  1.00 22.44           O  
ATOM   1772  N   GLY H 226      19.594   6.908  32.271  1.00 21.67           N  
ATOM   1773  CA  GLY H 226      20.387   7.253  31.123  1.00 21.69           C  
ATOM   1774  C   GLY H 226      20.179   6.209  30.069  1.00 23.18           C  
ATOM   1775  O   GLY H 226      19.947   5.040  30.372  1.00 24.23           O  
ATOM   1776  N   THR H 227      20.244   6.633  28.786  1.00 21.67           N  
ATOM   1777  CA  THR H 227      20.098   5.742  27.669  1.00 21.35           C  
ATOM   1778  CB  THR H 227      18.950   6.112  26.774  1.00 22.12           C  
ATOM   1779  OG1 THR H 227      17.738   6.131  27.512  1.00 22.63           O  
ATOM   1780  CG2 THR H 227      18.857   5.093  25.625  1.00 20.23           C  
ATOM   1781  C   THR H 227      21.335   5.897  26.844  1.00 22.21           C  
ATOM   1782  O   THR H 227      21.682   7.005  26.440  1.00 20.57           O  
ATOM   1783  N   MET H 228      22.034   4.787  26.549  1.00 22.51           N  
ATOM   1784  CA  MET H 228      23.242   4.927  25.791  1.00 22.43           C  
ATOM   1785  CB  MET H 228      24.334   3.918  26.179  1.00 22.64           C  
ATOM   1786  CG  MET H 228      25.626   4.122  25.389  1.00 25.29           C  
ATOM   1787  SD  MET H 228      26.521   5.655  25.783  1.00 22.31           S  
ATOM   1788  CE  MET H 228      27.622   5.542  24.343  1.00 22.22           C  
ATOM   1789  C   MET H 228      22.922   4.724  24.346  1.00 23.12           C  
ATOM   1790  O   MET H 228      22.415   3.675  23.953  1.00 22.93           O  
ATOM   1791  N   VAL H 229      23.203   5.752  23.516  1.00 21.30           N  
ATOM   1792  CA  VAL H 229      22.958   5.645  22.109  1.00 22.13           C  
ATOM   1793  CB  VAL H 229      22.245   6.836  21.538  1.00 22.90           C  
ATOM   1794  CG1 VAL H 229      22.140   6.673  20.011  1.00 23.39           C  
ATOM   1795  CG2 VAL H 229      20.885   6.969  22.245  1.00 23.35           C  
ATOM   1796  C   VAL H 229      24.288   5.549  21.437  1.00 23.58           C  
ATOM   1797  O   VAL H 229      25.168   6.386  21.634  1.00 22.86           O  
ATOM   1798  N   THR H 230      24.462   4.495  20.619  1.00 23.15           N  
ATOM   1799  CA  THR H 230      25.701   4.303  19.930  1.00 23.92           C  
ATOM   1800  CB  THR H 230      26.284   2.937  20.149  1.00 25.08           C  
ATOM   1801  OG1 THR H 230      26.497   2.715  21.536  1.00 27.58           O  
ATOM   1802  CG2 THR H 230      27.617   2.837  19.388  1.00 22.43           C  
ATOM   1803  C   THR H 230      25.400   4.429  18.475  1.00 25.40           C  
ATOM   1804  O   THR H 230      24.488   3.783  17.963  1.00 26.94           O  
ATOM   1805  N   VAL H 231      26.153   5.292  17.768  1.00 24.16           N  
ATOM   1806  CA  VAL H 231      25.908   5.421  16.363  1.00 24.77           C  
ATOM   1807  CB  VAL H 231      25.813   6.843  15.904  1.00 24.91           C  
ATOM   1808  CG1 VAL H 231      25.660   6.873  14.373  1.00 25.01           C  
ATOM   1809  CG2 VAL H 231      24.650   7.494  16.662  1.00 23.78           C  
ATOM   1810  C   VAL H 231      27.053   4.784  15.656  1.00 26.91           C  
ATOM   1811  O   VAL H 231      28.199   5.217  15.781  1.00 27.50           O  
ATOM   1812  N   SER H 232      26.759   3.714  14.894  1.00 26.78           N  
ATOM   1813  CA  SER H 232      27.794   3.032  14.182  1.00 28.02           C  
ATOM   1814  CB  SER H 232      28.536   1.990  15.034  1.00 28.18           C  
ATOM   1815  OG  SER H 232      29.195   2.628  16.117  1.00 30.60           O  
ATOM   1816  C   SER H 232      27.155   2.296  13.051  1.00 30.39           C  
ATOM   1817  O   SER H 232      25.948   2.050  13.051  1.00 30.59           O  
ATOM   1818  N   SER H 233      27.968   1.934  12.044  0.90 31.20           N  
ATOM   1819  CA  SER H 233      27.465   1.223  10.912  0.90 32.45           C  
ATOM   1820  CB  SER H 233      28.121   1.663   9.593  0.90 33.71           C  
ATOM   1821  OG  SER H 233      27.581   0.924   8.508  0.90 39.27           O  
ATOM   1822  C   SER H 233      27.796  -0.253  11.116  0.90 34.01           C  
ATOM   1823  O   SER H 233      27.390  -0.817  12.165  0.90 34.72           O  
ATOM   1824  OXT SER H 233      28.459  -0.836  10.216  1.00  0.00           O1-
TER    1825      SER H 233 
CONECT  164  718
CONECT  718  164
CONECT 1040 1630
CONECT 1630 1040
END
