# Supplementary material for: Fully automated antibody structure prediction using BIOVIA tools: Validation study
Source: PLoS One. 2017 May 18;12(5):e0177923. doi: 10.1371/journal.pone.0177923 (PMC5436848; doi:10.1371/journal.pone.0177923)
Supplement: S3 Dataset — Predicted structures using the Top5 framework method, Chothia CDR definition with canonical filtering, using up to 5 CDR templates rather than the default 3, and generating 10 CDR models. (ZIP) [file pone.0177923.s005.zip › 4K23_LH_FV_FinalModel.pdb]

REMARK   Accelrys Discovery Studio PDB file
REMARK   Created:  2015-11-30T19:10:50Z
SSBOND   1 CYS L   23    CYS L   93                                     
SSBOND   2 CYS H  134    CYS H  208                                     
ATOM      1  N   ASP L   1      26.388  32.495  25.804  1.00 41.48           N1+
ATOM      2  CA  ASP L   1      25.706  32.109  27.055  1.00 40.86           C  
ATOM      3  CB  ASP L   1      25.187  30.668  26.960  1.00 42.34           C  
ATOM      4  CG  ASP L   1      24.021  30.678  25.985  1.00 44.17           C  
ATOM      5  OD1 ASP L   1      23.306  31.714  25.931  1.00 40.03           O  
ATOM      6  OD2 ASP L   1      23.830  29.654  25.276  1.00 39.89           O1-
ATOM      7  C   ASP L   1      26.640  32.214  28.211  1.00 39.26           C  
ATOM      8  O   ASP L   1      27.755  32.719  28.082  1.00 39.22           O  
ATOM      9  N   VAL L   2      26.188  31.747  29.388  1.00 36.49           N  
ATOM     10  CA  VAL L   2      26.995  31.834  30.566  1.00 34.42           C  
ATOM     11  CB  VAL L   2      26.199  31.724  31.836  1.00 33.50           C  
ATOM     12  CG1 VAL L   2      27.162  31.802  33.032  1.00 29.73           C  
ATOM     13  CG2 VAL L   2      25.119  32.819  31.833  1.00 30.84           C  
ATOM     14  C   VAL L   2      27.969  30.702  30.544  1.00 34.03           C  
ATOM     15  O   VAL L   2      27.608  29.559  30.268  1.00 34.00           O  
ATOM     16  N   VAL L   3      29.248  30.999  30.844  1.00 33.35           N  
ATOM     17  CA  VAL L   3      30.230  29.957  30.841  1.00 32.52           C  
ATOM     18  CB  VAL L   3      31.490  30.306  30.098  1.00 33.81           C  
ATOM     19  CG1 VAL L   3      32.239  31.417  30.851  1.00 33.07           C  
ATOM     20  CG2 VAL L   3      32.312  29.021  29.921  1.00 32.92           C  
ATOM     21  C   VAL L   3      30.603  29.687  32.261  1.00 31.58           C  
ATOM     22  O   VAL L   3      30.820  30.605  33.050  1.00 31.56           O  
ATOM     23  N   MET L   4      30.668  28.395  32.629  1.00 30.52           N  
ATOM     24  CA  MET L   4      31.015  28.065  33.977  1.00 29.40           C  
ATOM     25  CB  MET L   4      30.059  27.040  34.608  1.00 29.17           C  
ATOM     26  CG  MET L   4      28.607  27.525  34.654  1.00 27.70           C  
ATOM     27  SD  MET L   4      28.323  29.004  35.673  1.00 29.61           S  
ATOM     28  CE  MET L   4      28.366  28.111  37.254  1.00 29.69           C  
ATOM     29  C   MET L   4      32.378  27.463  33.934  1.00 29.96           C  
ATOM     30  O   MET L   4      32.612  26.479  33.233  1.00 30.48           O  
ATOM     31  N   THR L   5      33.326  28.049  34.688  1.00 30.51           N  
ATOM     32  CA  THR L   5      34.650  27.510  34.655  1.00 30.78           C  
ATOM     33  CB  THR L   5      35.687  28.524  34.253  1.00 31.71           C  
ATOM     34  OG1 THR L   5      36.901  27.869  33.931  1.00 32.30           O  
ATOM     35  CG2 THR L   5      35.910  29.539  35.385  1.00 32.44           C  
ATOM     36  C   THR L   5      34.957  26.946  36.012  1.00 30.51           C  
ATOM     37  O   THR L   5      34.855  27.629  37.031  1.00 30.94           O  
ATOM     38  N   GLN L   6      35.325  25.650  36.051  1.00 30.26           N  
ATOM     39  CA  GLN L   6      35.611  25.007  37.303  1.00 30.32           C  
ATOM     40  CB  GLN L   6      34.950  23.627  37.476  1.00 29.11           C  
ATOM     41  CG  GLN L   6      33.430  23.654  37.628  1.00 28.71           C  
ATOM     42  CD  GLN L   6      32.956  22.215  37.784  1.00 27.58           C  
ATOM     43  OE1 GLN L   6      32.113  21.738  37.026  1.00 26.81           O  
ATOM     44  NE2 GLN L   6      33.511  21.500  38.800  1.00 27.38           N  
ATOM     45  C   GLN L   6      37.083  24.764  37.394  1.00 31.30           C  
ATOM     46  O   GLN L   6      37.755  24.533  36.391  1.00 32.53           O  
ATOM     47  N   THR L   7      37.628  24.854  38.624  1.00 32.36           N  
ATOM     48  CA  THR L   7      39.016  24.561  38.843  1.00 33.69           C  
ATOM     49  CB  THR L   7      39.896  25.777  38.858  1.00 34.38           C  
ATOM     50  OG1 THR L   7      39.456  26.686  39.855  1.00 36.44           O  
ATOM     51  CG2 THR L   7      39.871  26.441  37.473  1.00 36.47           C  
ATOM     52  C   THR L   7      39.132  23.922  40.190  1.00 33.94           C  
ATOM     53  O   THR L   7      38.386  24.273  41.104  1.00 34.67           O  
ATOM     54  N   PRO L   8      40.033  22.990  40.371  1.00 33.87           N  
ATOM     55  CA  PRO L   8      40.896  22.486  39.332  1.00 33.86           C  
ATOM     56  CD  PRO L   8      40.596  22.777  41.695  1.00 33.26           C  
ATOM     57  CB  PRO L   8      42.144  21.954  40.041  1.00 33.28           C  
ATOM     58  CG  PRO L   8      41.691  21.721  41.492  1.00 33.72           C  
ATOM     59  C   PRO L   8      40.172  21.410  38.580  1.00 34.03           C  
ATOM     60  O   PRO L   8      39.100  20.999  39.019  1.00 34.11           O  
ATOM     61  N   LEU L   9      40.727  20.960  37.439  1.00 33.94           N  
ATOM     62  CA  LEU L   9      40.124  19.908  36.674  1.00 34.23           C  
ATOM     63  CB  LEU L   9      40.853  19.635  35.349  1.00 35.47           C  
ATOM     64  CG  LEU L   9      40.802  20.822  34.367  1.00 39.15           C  
ATOM     65  CD1 LEU L   9      41.539  20.496  33.059  1.00 41.57           C  
ATOM     66  CD2 LEU L   9      39.357  21.291  34.135  1.00 41.19           C  
ATOM     67  C   LEU L   9      40.164  18.644  37.478  1.00 32.42           C  
ATOM     68  O   LEU L   9      39.186  17.901  37.533  1.00 32.05           O  
ATOM     69  N   THR L  10      41.315  18.355  38.117  1.00 31.71           N  
ATOM     70  CA  THR L  10      41.398  17.164  38.913  1.00 31.34           C  
ATOM     71  CB  THR L  10      42.301  16.102  38.355  1.00 32.08           C  
ATOM     72  OG1 THR L  10      41.864  15.688  37.071  1.00 31.98           O  
ATOM     73  CG2 THR L  10      42.278  14.906  39.314  1.00 31.44           C  
ATOM     74  C   THR L  10      41.961  17.539  40.240  1.00 30.81           C  
ATOM     75  O   THR L  10      42.849  18.385  40.337  1.00 30.98           O  
ATOM     76  N   LEU L  11      41.438  16.917  41.313  1.00 30.07           N  
ATOM     77  CA  LEU L  11      41.944  17.212  42.618  1.00 29.87           C  
ATOM     78  CB  LEU L  11      40.906  17.925  43.503  1.00 30.60           C  
ATOM     79  CG  LEU L  11      41.405  18.289  44.912  1.00 31.41           C  
ATOM     80  CD1 LEU L  11      42.568  19.291  44.853  1.00 31.20           C  
ATOM     81  CD2 LEU L  11      40.248  18.779  45.796  1.00 32.82           C  
ATOM     82  C   LEU L  11      42.303  15.908  43.264  1.00 29.42           C  
ATOM     83  O   LEU L  11      41.452  15.035  43.430  1.00 28.53           O  
ATOM     84  N   SER L  12      43.583  15.735  43.649  1.00 29.54           N  
ATOM     85  CA  SER L  12      43.970  14.509  44.289  1.00 29.95           C  
ATOM     86  CB  SER L  12      45.380  14.014  43.923  1.00 29.60           C  
ATOM     87  OG  SER L  12      45.437  13.634  42.556  1.00 34.00           O  
ATOM     88  C   SER L  12      43.973  14.783  45.751  1.00 30.12           C  
ATOM     89  O   SER L  12      44.531  15.780  46.207  1.00 31.03           O  
ATOM     90  N   VAL L  13      43.343  13.891  46.533  1.00 29.22           N  
ATOM     91  CA  VAL L  13      43.249  14.166  47.930  1.00 29.24           C  
ATOM     92  CB  VAL L  13      41.923  14.783  48.275  1.00 29.67           C  
ATOM     93  CG1 VAL L  13      40.811  13.788  47.914  1.00 29.56           C  
ATOM     94  CG2 VAL L  13      41.932  15.235  49.739  1.00 29.85           C  
ATOM     95  C   VAL L  13      43.430  12.890  48.687  1.00 29.94           C  
ATOM     96  O   VAL L  13      43.422  11.802  48.115  1.00 29.22           O  
ATOM     97  N   THR L  14      43.645  13.003  50.011  1.00 29.74           N  
ATOM     98  CA  THR L  14      43.808  11.839  50.827  1.00 30.35           C  
ATOM     99  CB  THR L  14      45.036  11.898  51.686  1.00 30.60           C  
ATOM    100  OG1 THR L  14      46.184  12.081  50.870  1.00 33.60           O  
ATOM    101  CG2 THR L  14      45.163  10.578  52.468  1.00 33.72           C  
ATOM    102  C   THR L  14      42.601  11.788  51.711  1.00 30.17           C  
ATOM    103  O   THR L  14      42.055  12.822  52.089  1.00 30.96           O  
ATOM    104  N   ILE L  15      42.143  10.569  52.053  1.00 30.20           N  
ATOM    105  CA  ILE L  15      40.945  10.428  52.830  1.00 31.47           C  
ATOM    106  CB  ILE L  15      40.590   8.997  53.129  1.00 31.26           C  
ATOM    107  CG1 ILE L  15      40.319   8.223  51.827  1.00 31.00           C  
ATOM    108  CG2 ILE L  15      39.399   8.997  54.102  1.00 32.20           C  
ATOM    109  CD1 ILE L  15      39.139   8.767  51.022  1.00 32.15           C  
ATOM    110  C   ILE L  15      41.125  11.137  54.133  1.00 32.41           C  
ATOM    111  O   ILE L  15      42.164  11.028  54.782  1.00 32.18           O  
ATOM    112  N   GLY L  16      40.099  11.916  54.533  1.00 32.40           N  
ATOM    113  CA  GLY L  16      40.132  12.618  55.783  1.00 32.35           C  
ATOM    114  C   GLY L  16      40.571  14.029  55.542  1.00 33.29           C  
ATOM    115  O   GLY L  16      40.407  14.886  56.408  1.00 34.21           O  
ATOM    116  N   GLN L  17      41.132  14.311  54.350  1.00 32.57           N  
ATOM    117  CA  GLN L  17      41.615  15.630  54.044  1.00 33.67           C  
ATOM    118  CB  GLN L  17      42.639  15.655  52.895  1.00 34.67           C  
ATOM    119  CG  GLN L  17      43.920  14.871  53.174  1.00 35.90           C  
ATOM    120  CD  GLN L  17      44.730  15.634  54.208  1.00 37.22           C  
ATOM    121  OE1 GLN L  17      44.196  16.437  54.970  1.00 38.00           O  
ATOM    122  NE2 GLN L  17      46.064  15.377  54.236  1.00 37.14           N  
ATOM    123  C   GLN L  17      40.463  16.468  53.587  1.00 33.87           C  
ATOM    124  O   GLN L  17      39.415  15.960  53.192  1.00 33.22           O  
ATOM    125  N   PRO L  18      40.629  17.759  53.693  1.00 34.37           N  
ATOM    126  CA  PRO L  18      39.626  18.676  53.218  1.00 35.30           C  
ATOM    127  CD  PRO L  18      41.415  18.327  54.775  1.00 41.65           C  
ATOM    128  CB  PRO L  18      39.797  19.959  54.035  1.00 36.32           C  
ATOM    129  CG  PRO L  18      41.203  19.842  54.647  1.00 39.58           C  
ATOM    130  C   PRO L  18      39.789  18.888  51.745  1.00 34.78           C  
ATOM    131  O   PRO L  18      40.883  18.661  51.230  1.00 34.17           O  
ATOM    132  N   ALA L  19      38.722  19.318  51.045  1.00 33.60           N  
ATOM    133  CA  ALA L  19      38.847  19.583  49.642  1.00 33.42           C  
ATOM    134  CB  ALA L  19      38.301  18.453  48.751  1.00 33.72           C  
ATOM    135  C   ALA L  19      38.052  20.816  49.338  1.00 32.75           C  
ATOM    136  O   ALA L  19      37.041  21.091  49.982  1.00 32.92           O  
ATOM    137  N   SER L  20      38.510  21.610  48.346  0.90 33.06           N  
ATOM    138  CA  SER L  20      37.803  22.804  47.979  0.90 33.76           C  
ATOM    139  CB  SER L  20      38.480  24.080  48.509  0.90 33.78           C  
ATOM    140  OG  SER L  20      37.743  25.230  48.126  0.90 34.83           O  
ATOM    141  C   SER L  20      37.798  22.887  46.482  0.90 34.05           C  
ATOM    142  O   SER L  20      38.843  22.763  45.847  0.90 34.39           O  
ATOM    143  N   ILE L  21      36.613  23.117  45.880  1.00 33.55           N  
ATOM    144  CA  ILE L  21      36.515  23.190  44.445  1.00 33.97           C  
ATOM    145  CB  ILE L  21      35.646  22.114  43.861  1.00 34.78           C  
ATOM    146  CG1 ILE L  21      36.210  20.728  44.218  1.00 35.75           C  
ATOM    147  CG2 ILE L  21      35.543  22.354  42.347  1.00 35.85           C  
ATOM    148  CD1 ILE L  21      35.248  19.576  43.931  1.00 37.43           C  
ATOM    149  C   ILE L  21      35.894  24.511  44.104  1.00 33.90           C  
ATOM    150  O   ILE L  21      35.010  24.992  44.812  1.00 33.67           O  
ATOM    151  N   SER L  22      36.342  25.138  42.997  1.00 33.40           N  
ATOM    152  CA  SER L  22      35.843  26.447  42.678  1.00 34.37           C  
ATOM    153  CB  SER L  22      36.964  27.497  42.600  1.00 35.11           C  
ATOM    154  OG  SER L  22      36.429  28.773  42.290  1.00 39.94           O  
ATOM    155  C   SER L  22      35.141  26.426  41.353  1.00 33.69           C  
ATOM    156  O   SER L  22      35.475  25.653  40.458  1.00 33.53           O  
ATOM    157  N   CYS L  23      34.105  27.286  41.219  1.00 33.58           N  
ATOM    158  CA  CYS L  23      33.362  27.415  39.997  1.00 33.96           C  
ATOM    159  CB  CYS L  23      32.014  26.653  40.031  1.00 34.04           C  
ATOM    160  SG  CYS L  23      31.049  26.794  38.495  1.00 36.48           S  
ATOM    161  C   CYS L  23      33.078  28.878  39.786  1.00 34.24           C  
ATOM    162  O   CYS L  23      32.545  29.550  40.670  1.00 33.64           O  
ATOM    163  N   LYS L  24      33.439  29.415  38.597  1.00 34.42           N  
ATOM    164  CA  LYS L  24      33.214  30.813  38.332  1.00 35.55           C  
ATOM    165  CB  LYS L  24      34.490  31.623  38.048  1.00 37.71           C  
ATOM    166  CG  LYS L  24      35.417  31.747  39.257  1.00 43.42           C  
ATOM    167  CD  LYS L  24      36.736  32.462  38.960  1.00 48.58           C  
ATOM    168  CE  LYS L  24      36.611  33.985  39.012  1.00 51.16           C  
ATOM    169  NZ  LYS L  24      37.917  34.618  38.724  1.00 50.33           N1+
ATOM    170  C   LYS L  24      32.350  30.940  37.116  1.00 34.73           C  
ATOM    171  O   LYS L  24      32.437  30.139  36.187  1.00 35.11           O  
ATOM    172  N   SER L  25      31.495  31.983  37.091  1.00 33.36           N  
ATOM    173  CA  SER L  25      30.594  32.191  35.995  1.00 32.82           C  
ATOM    174  CB  SER L  25      29.140  32.405  36.455  1.00 32.77           C  
ATOM    175  OG  SER L  25      29.064  33.518  37.333  1.00 32.67           O  
ATOM    176  C   SER L  25      31.029  33.409  35.240  1.00 32.81           C  
ATOM    177  O   SER L  25      31.603  34.340  35.802  1.00 32.94           O  
ATOM    178  N   SER L  26      30.765  33.485  33.919  1.00 19.46           N  
ATOM    179  CA  SER L  26      31.125  34.686  33.199  1.00 19.48           C  
ATOM    180  CB  SER L  26      31.066  34.584  31.670  1.00 18.73           C  
ATOM    181  OG  SER L  26      32.325  34.164  31.177  1.00 20.64           O  
ATOM    182  C   SER L  26      30.243  35.835  33.573  1.00 22.19           C  
ATOM    183  O   SER L  26      30.642  36.991  33.425  1.00 21.93           O  
ATOM    184  N   GLN L  27      29.007  35.552  34.028  1.00 22.07           N  
ATOM    185  CA  GLN L  27      28.102  36.607  34.385  1.00 23.80           C  
ATOM    186  CB  GLN L  27      26.907  36.743  33.429  1.00 27.30           C  
ATOM    187  CG  GLN L  27      27.307  37.184  32.023  1.00 37.29           C  
ATOM    188  CD  GLN L  27      26.048  37.279  31.181  1.00 41.87           C  
ATOM    189  OE1 GLN L  27      25.361  36.284  30.953  1.00 46.74           O  
ATOM    190  NE2 GLN L  27      25.731  38.510  30.704  1.00 40.36           N  
ATOM    191  C   GLN L  27      27.533  36.290  35.727  1.00 23.66           C  
ATOM    192  O   GLN L  27      27.479  35.130  36.126  1.00 24.13           O  
ATOM    193  N   SER L  28      27.063  37.320  36.458  0.94 21.23           N  
ATOM    194  CA  SER L  28      26.561  37.102  37.785  0.94 22.48           C  
ATOM    195  CB  SER L  28      26.154  38.396  38.513  0.94 22.10           C  
ATOM    196  OG  SER L  28      25.670  38.089  39.812  0.94 21.46           O  
ATOM    197  C   SER L  28      25.356  36.216  37.726  0.94 21.33           C  
ATOM    198  O   SER L  28      24.520  36.312  36.829  0.94 22.78           O  
ATOM    199  N   LEU L  29      25.303  35.269  38.681  1.00 19.09           N  
ATOM    200  CA  LEU L  29      24.254  34.313  38.884  1.00 20.13           C  
ATOM    201  CB  LEU L  29      24.703  33.032  39.602  1.00 19.23           C  
ATOM    202  CG  LEU L  29      25.694  32.226  38.738  1.00 19.83           C  
ATOM    203  CD1 LEU L  29      25.882  30.796  39.265  1.00 17.28           C  
ATOM    204  CD2 LEU L  29      25.294  32.270  37.255  1.00 20.42           C  
ATOM    205  C   LEU L  29      23.070  34.907  39.584  1.00 22.78           C  
ATOM    206  O   LEU L  29      22.014  34.285  39.627  1.00 21.26           O  
ATOM    207  N   LEU L  30      23.233  36.070  40.245  1.00 22.50           N  
ATOM    208  CA  LEU L  30      22.142  36.664  40.972  1.00 22.89           C  
ATOM    209  CB  LEU L  30      22.538  37.995  41.638  1.00 25.85           C  
ATOM    210  CG  LEU L  30      21.406  38.676  42.432  1.00 27.69           C  
ATOM    211  CD1 LEU L  30      21.001  37.849  43.664  1.00 23.96           C  
ATOM    212  CD2 LEU L  30      21.770  40.129  42.778  1.00 26.74           C  
ATOM    213  C   LEU L  30      21.021  36.955  40.019  1.00 24.76           C  
ATOM    214  O   LEU L  30      21.190  37.678  39.039  1.00 25.28           O  
ATOM    215  N   ASP L  31      19.828  36.392  40.308  1.00 23.50           N  
ATOM    216  CA  ASP L  31      18.677  36.563  39.469  1.00 25.27           C  
ATOM    217  CB  ASP L  31      17.689  35.388  39.569  1.00 26.13           C  
ATOM    218  CG  ASP L  31      16.739  35.447  38.381  1.00 32.69           C  
ATOM    219  OD1 ASP L  31      17.180  35.900  37.292  1.00 34.56           O  
ATOM    220  OD2 ASP L  31      15.556  35.048  38.546  1.00 36.66           O1-
ATOM    221  C   ASP L  31      17.952  37.813  39.877  1.00 29.81           C  
ATOM    222  O   ASP L  31      18.211  38.384  40.935  1.00 30.81           O  
ATOM    223  N   SER L  32      17.008  38.264  39.027  1.00 30.98           N  
ATOM    224  CA  SER L  32      16.249  39.457  39.286  1.00 34.07           C  
ATOM    225  CB  SER L  32      15.328  39.840  38.113  1.00 35.50           C  
ATOM    226  OG  SER L  32      14.371  38.816  37.890  1.00 42.07           O  
ATOM    227  C   SER L  32      15.389  39.223  40.487  1.00 33.24           C  
ATOM    228  O   SER L  32      15.088  40.151  41.238  1.00 37.10           O  
ATOM    229  N   ASP L  33      14.971  37.960  40.697  1.00 30.54           N  
ATOM    230  CA  ASP L  33      14.130  37.627  41.809  1.00 28.18           C  
ATOM    231  CB  ASP L  33      13.499  36.221  41.747  1.00 28.78           C  
ATOM    232  CG  ASP L  33      14.549  35.128  41.809  1.00 29.99           C  
ATOM    233  OD1 ASP L  33      15.770  35.435  41.760  1.00 29.03           O  
ATOM    234  OD2 ASP L  33      14.123  33.948  41.907  1.00 30.19           O1-
ATOM    235  C   ASP L  33      14.911  37.802  43.073  1.00 28.63           C  
ATOM    236  O   ASP L  33      14.336  37.973  44.146  1.00 28.83           O  
ATOM    237  N   GLY L  34      16.252  37.755  42.993  1.00 26.44           N  
ATOM    238  CA  GLY L  34      17.016  37.961  44.189  1.00 28.31           C  
ATOM    239  C   GLY L  34      17.662  36.674  44.593  1.00 30.09           C  
ATOM    240  O   GLY L  34      18.427  36.640  45.555  1.00 27.42           O  
ATOM    241  N   LYS L  35      17.377  35.573  43.871  1.00 27.91           N  
ATOM    242  CA  LYS L  35      17.989  34.327  44.238  1.00 25.66           C  
ATOM    243  CB  LYS L  35      17.032  33.124  44.195  1.00 26.65           C  
ATOM    244  CG  LYS L  35      15.949  33.164  45.273  1.00 34.50           C  
ATOM    245  CD  LYS L  35      14.877  32.088  45.096  1.00 40.25           C  
ATOM    246  CE  LYS L  35      13.799  32.114  46.179  1.00 43.23           C  
ATOM    247  NZ  LYS L  35      12.826  31.023  45.949  1.00 49.07           N1+
ATOM    248  C   LYS L  35      19.106  34.035  43.284  1.00 24.60           C  
ATOM    249  O   LYS L  35      19.155  34.569  42.177  1.00 22.91           O  
ATOM    250  N   THR L  36      20.060  33.187  43.721  1.00 21.70           N  
ATOM    251  CA  THR L  36      21.172  32.805  42.896  1.00 20.28           C  
ATOM    252  CB  THR L  36      22.499  33.058  43.549  1.00 21.73           C  
ATOM    253  OG1 THR L  36      22.625  34.437  43.870  1.00 24.35           O  
ATOM    254  CG2 THR L  36      23.620  32.636  42.584  1.00 17.64           C  
ATOM    255  C   THR L  36      21.048  31.332  42.653  1.00 22.55           C  
ATOM    256  O   THR L  36      21.114  30.533  43.588  1.00 18.87           O  
ATOM    257  N   TYR L  37      20.900  30.932  41.371  1.00 18.12           N  
ATOM    258  CA  TYR L  37      20.654  29.546  41.088  1.00 17.61           C  
ATOM    259  CB  TYR L  37      19.670  29.337  39.925  1.00 15.78           C  
ATOM    260  CG  TYR L  37      18.357  29.909  40.329  1.00 18.91           C  
ATOM    261  CD1 TYR L  37      17.553  29.237  41.215  1.00 20.42           C  
ATOM    262  CD2 TYR L  37      17.917  31.107  39.818  1.00 19.17           C  
ATOM    263  CE1 TYR L  37      16.336  29.751  41.591  1.00 19.66           C  
ATOM    264  CE2 TYR L  37      16.699  31.627  40.191  1.00 18.82           C  
ATOM    265  CZ  TYR L  37      15.905  30.948  41.081  1.00 22.61           C  
ATOM    266  OH  TYR L  37      14.654  31.466  41.473  1.00 27.41           O  
ATOM    267  C   TYR L  37      21.922  28.870  40.681  1.00 18.48           C  
ATOM    268  O   TYR L  37      22.236  28.737  39.500  1.00 18.46           O  
ATOM    269  N   LEU L  38      22.667  28.375  41.676  1.00 26.93           N  
ATOM    270  CA  LEU L  38      23.895  27.673  41.426  1.00 26.25           C  
ATOM    271  CB  LEU L  38      25.140  28.354  42.008  1.00 26.41           C  
ATOM    272  CG  LEU L  38      26.425  27.563  41.708  1.00 27.84           C  
ATOM    273  CD1 LEU L  38      26.841  27.708  40.238  1.00 27.21           C  
ATOM    274  CD2 LEU L  38      27.542  27.884  42.711  1.00 28.11           C  
ATOM    275  C   LEU L  38      23.798  26.361  42.141  1.00 25.73           C  
ATOM    276  O   LEU L  38      23.546  26.327  43.345  1.00 25.13           O  
ATOM    277  N   ASN L  39      24.038  25.243  41.422  1.00 25.03           N  
ATOM    278  CA  ASN L  39      23.875  23.949  42.030  1.00 24.51           C  
ATOM    279  CB  ASN L  39      22.772  23.095  41.375  1.00 24.19           C  
ATOM    280  CG  ASN L  39      21.447  23.842  41.398  1.00 25.42           C  
ATOM    281  OD1 ASN L  39      20.777  23.959  40.375  1.00 31.84           O  
ATOM    282  ND2 ASN L  39      21.034  24.353  42.585  1.00 30.56           N  
ATOM    283  C   ASN L  39      25.127  23.145  41.849  1.00 24.39           C  
ATOM    284  O   ASN L  39      25.906  23.387  40.929  1.00 24.86           O  
ATOM    285  N   TRP L  40      25.350  22.157  42.745  1.00 24.18           N  
ATOM    286  CA  TRP L  40      26.486  21.283  42.631  1.00 24.29           C  
ATOM    287  CB  TRP L  40      27.449  21.364  43.828  1.00 24.20           C  
ATOM    288  CG  TRP L  40      28.177  22.683  43.953  1.00 23.93           C  
ATOM    289  CD2 TRP L  40      29.442  22.974  43.338  1.00 25.66           C  
ATOM    290  CD1 TRP L  40      27.812  23.808  44.633  1.00 24.56           C  
ATOM    291  NE1 TRP L  40      28.771  24.781  44.481  1.00 25.60           N  
ATOM    292  CE2 TRP L  40      29.780  24.281  43.686  1.00 25.56           C  
ATOM    293  CE3 TRP L  40      30.258  22.214  42.548  1.00 25.73           C  
ATOM    294  CZ2 TRP L  40      30.942  24.850  43.247  1.00 26.08           C  
ATOM    295  CZ3 TRP L  40      31.428  22.790  42.106  1.00 26.61           C  
ATOM    296  CH2 TRP L  40      31.763  24.083  42.449  1.00 26.72           C  
ATOM    297  C   TRP L  40      25.981  19.869  42.556  1.00 23.94           C  
ATOM    298  O   TRP L  40      25.095  19.469  43.312  1.00 24.14           O  
ATOM    299  N   LEU L  41      26.534  19.070  41.619  1.00 23.19           N  
ATOM    300  CA  LEU L  41      26.124  17.697  41.481  1.00 23.66           C  
ATOM    301  CB  LEU L  41      25.453  17.364  40.138  1.00 23.17           C  
ATOM    302  CG  LEU L  41      24.142  18.127  39.882  1.00 24.60           C  
ATOM    303  CD1 LEU L  41      24.403  19.618  39.619  1.00 26.65           C  
ATOM    304  CD2 LEU L  41      23.317  17.459  38.773  1.00 24.96           C  
ATOM    305  C   LEU L  41      27.343  16.826  41.571  1.00 23.80           C  
ATOM    306  O   LEU L  41      28.460  17.259  41.286  1.00 23.91           O  
ATOM    307  N   LEU L  42      27.151  15.564  42.010  1.00 23.18           N  
ATOM    308  CA  LEU L  42      28.239  14.630  42.094  1.00 23.97           C  
ATOM    309  CB  LEU L  42      28.519  14.139  43.525  1.00 23.07           C  
ATOM    310  CG  LEU L  42      29.611  13.055  43.609  1.00 23.73           C  
ATOM    311  CD1 LEU L  42      30.959  13.559  43.070  1.00 23.75           C  
ATOM    312  CD2 LEU L  42      29.715  12.486  45.034  1.00 23.33           C  
ATOM    313  C   LEU L  42      27.887  13.432  41.271  1.00 24.06           C  
ATOM    314  O   LEU L  42      26.793  12.884  41.391  1.00 25.14           O  
ATOM    315  N   GLN L  43      28.811  12.999  40.391  1.00 25.30           N  
ATOM    316  CA  GLN L  43      28.543  11.835  39.598  1.00 25.72           C  
ATOM    317  CB  GLN L  43      28.605  12.086  38.082  1.00 24.71           C  
ATOM    318  CG  GLN L  43      28.305  10.837  37.248  1.00 25.41           C  
ATOM    319  CD  GLN L  43      28.396  11.210  35.774  1.00 25.42           C  
ATOM    320  OE1 GLN L  43      28.948  12.248  35.417  1.00 25.86           O  
ATOM    321  NE2 GLN L  43      27.841  10.337  34.891  1.00 23.72           N  
ATOM    322  C   GLN L  43      29.576  10.807  39.923  1.00 26.95           C  
ATOM    323  O   GLN L  43      30.767  11.004  39.691  1.00 26.69           O  
ATOM    324  N   ARG L  44      29.127   9.671  40.484  1.00 29.03           N  
ATOM    325  CA  ARG L  44      30.010   8.595  40.815  1.00 31.22           C  
ATOM    326  CB  ARG L  44      29.465   7.716  41.956  1.00 31.40           C  
ATOM    327  CG  ARG L  44      29.228   8.511  43.245  1.00 34.23           C  
ATOM    328  CD  ARG L  44      28.547   7.717  44.363  1.00 38.09           C  
ATOM    329  NE  ARG L  44      28.283   8.670  45.479  1.00 38.98           N  
ATOM    330  CZ  ARG L  44      27.110   8.602  46.173  1.00 41.30           C  
ATOM    331  NH1 ARG L  44      26.210   7.611  45.898  1.00 41.51           N1+
ATOM    332  NH2 ARG L  44      26.823   9.535  47.127  1.00 42.22           N  
ATOM    333  C   ARG L  44      30.135   7.758  39.583  1.00 31.91           C  
ATOM    334  O   ARG L  44      29.228   7.717  38.753  1.00 31.50           O  
ATOM    335  N   PRO L  45      31.248   7.097  39.442  1.00 33.51           N  
ATOM    336  CA  PRO L  45      31.510   6.318  38.263  1.00 33.53           C  
ATOM    337  CD  PRO L  45      32.002   6.625  40.590  1.00 33.80           C  
ATOM    338  CB  PRO L  45      32.803   5.564  38.563  1.00 34.14           C  
ATOM    339  CG  PRO L  45      32.747   5.375  40.091  1.00 33.95           C  
ATOM    340  C   PRO L  45      30.395   5.361  37.972  1.00 33.47           C  
ATOM    341  O   PRO L  45      29.948   4.666  38.884  1.00 33.58           O  
ATOM    342  N   GLY L  46      29.935   5.324  36.704  1.00 34.39           N  
ATOM    343  CA  GLY L  46      28.943   4.388  36.259  1.00 35.04           C  
ATOM    344  C   GLY L  46      27.581   4.812  36.706  1.00 35.75           C  
ATOM    345  O   GLY L  46      26.609   4.089  36.494  1.00 36.02           O  
ATOM    346  N   GLN L  47      27.455   6.002  37.322  1.00 35.06           N  
ATOM    347  CA  GLN L  47      26.154   6.375  37.796  1.00 34.42           C  
ATOM    348  CB  GLN L  47      26.065   6.520  39.324  1.00 36.11           C  
ATOM    349  CG  GLN L  47      26.270   5.200  40.069  1.00 39.06           C  
ATOM    350  CD  GLN L  47      26.142   5.472  41.561  1.00 41.78           C  
ATOM    351  OE1 GLN L  47      26.132   4.550  42.375  1.00 43.75           O  
ATOM    352  NE2 GLN L  47      26.033   6.774  41.933  1.00 42.61           N  
ATOM    353  C   GLN L  47      25.762   7.688  37.202  1.00 32.98           C  
ATOM    354  O   GLN L  47      26.548   8.359  36.536  1.00 32.67           O  
ATOM    355  N   SER L  48      24.482   8.056  37.402  1.00 30.83           N  
ATOM    356  CA  SER L  48      23.963   9.302  36.916  1.00 29.53           C  
ATOM    357  CB  SER L  48      22.435   9.271  36.737  1.00 29.98           C  
ATOM    358  OG  SER L  48      21.963  10.518  36.255  1.00 32.98           O  
ATOM    359  C   SER L  48      24.300  10.354  37.933  1.00 28.17           C  
ATOM    360  O   SER L  48      24.627  10.039  39.076  1.00 27.25           O  
ATOM    361  N   PRO L  49      24.225  11.605  37.552  1.00 26.67           N  
ATOM    362  CA  PRO L  49      24.559  12.677  38.455  1.00 25.92           C  
ATOM    363  CD  PRO L  49      24.427  11.980  36.160  1.00 25.36           C  
ATOM    364  CB  PRO L  49      24.633  13.933  37.594  1.00 25.82           C  
ATOM    365  CG  PRO L  49      25.013  13.400  36.200  1.00 26.08           C  
ATOM    366  C   PRO L  49      23.561  12.772  39.559  1.00 26.84           C  
ATOM    367  O   PRO L  49      22.417  12.364  39.369  1.00 26.97           O  
ATOM    368  N   LYS L  50      23.986  13.289  40.728  1.00 26.67           N  
ATOM    369  CA  LYS L  50      23.096  13.423  41.844  1.00 27.78           C  
ATOM    370  CB  LYS L  50      23.421  12.397  42.939  1.00 30.43           C  
ATOM    371  CG  LYS L  50      22.357  12.223  44.016  1.00 35.64           C  
ATOM    372  CD  LYS L  50      22.573  10.941  44.822  1.00 40.60           C  
ATOM    373  CE  LYS L  50      21.714  10.840  46.080  1.00 44.02           C  
ATOM    374  NZ  LYS L  50      22.310  11.663  47.154  1.00 44.36           N1+
ATOM    375  C   LYS L  50      23.308  14.802  42.388  1.00 26.03           C  
ATOM    376  O   LYS L  50      24.439  15.276  42.470  1.00 25.66           O  
ATOM    377  N   ARG L  51      22.219  15.493  42.777  1.00 25.57           N  
ATOM    378  CA  ARG L  51      22.362  16.854  43.226  1.00 24.08           C  
ATOM    379  CB  ARG L  51      21.077  17.676  43.052  1.00 24.21           C  
ATOM    380  CG  ARG L  51      21.225  19.120  43.527  1.00 25.58           C  
ATOM    381  CD  ARG L  51      19.926  19.915  43.457  1.00 35.47           C  
ATOM    382  NE  ARG L  51      18.939  19.217  44.324  1.00 35.19           N  
ATOM    383  CZ  ARG L  51      17.945  19.942  44.910  1.00 34.65           C  
ATOM    384  NH1 ARG L  51      17.915  21.289  44.727  1.00 34.03           N1+
ATOM    385  NH2 ARG L  51      16.993  19.338  45.676  1.00 34.10           N  
ATOM    386  C   ARG L  51      22.730  16.911  44.687  1.00 23.45           C  
ATOM    387  O   ARG L  51      22.047  16.319  45.523  1.00 23.75           O  
ATOM    388  N   LEU L  52      23.910  17.503  45.009  1.00 23.05           N  
ATOM    389  CA  LEU L  52      24.322  17.747  46.371  1.00 24.02           C  
ATOM    390  CB  LEU L  52      25.845  17.718  46.583  1.00 24.13           C  
ATOM    391  CG  LEU L  52      26.473  16.324  46.401  1.00 26.24           C  
ATOM    392  CD1 LEU L  52      26.512  15.897  44.932  1.00 26.16           C  
ATOM    393  CD2 LEU L  52      27.850  16.242  47.059  1.00 26.72           C  
ATOM    394  C   LEU L  52      23.832  19.040  46.971  1.00 24.70           C  
ATOM    395  O   LEU L  52      23.268  19.048  48.065  1.00 25.04           O  
ATOM    396  N   ILE L  53      24.046  20.178  46.268  1.00 25.09           N  
ATOM    397  CA  ILE L  53      23.715  21.465  46.825  1.00 25.42           C  
ATOM    398  CB  ILE L  53      24.916  22.263  47.247  1.00 25.91           C  
ATOM    399  CG1 ILE L  53      25.659  21.539  48.382  1.00 26.50           C  
ATOM    400  CG2 ILE L  53      24.445  23.677  47.622  1.00 25.37           C  
ATOM    401  CD1 ILE L  53      27.007  22.168  48.732  1.00 27.40           C  
ATOM    402  C   ILE L  53      22.968  22.275  45.809  1.00 26.50           C  
ATOM    403  O   ILE L  53      23.207  22.168  44.607  1.00 26.53           O  
ATOM    404  N   TYR L  54      22.014  23.103  46.283  1.00 25.78           N  
ATOM    405  CA  TYR L  54      21.239  23.936  45.406  1.00 26.35           C  
ATOM    406  CB  TYR L  54      19.820  23.386  45.160  1.00 26.35           C  
ATOM    407  CG  TYR L  54      19.115  23.212  46.466  1.00 29.88           C  
ATOM    408  CD1 TYR L  54      19.420  22.151  47.288  1.00 30.07           C  
ATOM    409  CD2 TYR L  54      18.125  24.085  46.854  1.00 29.99           C  
ATOM    410  CE1 TYR L  54      18.768  21.975  48.485  1.00 30.72           C  
ATOM    411  CE2 TYR L  54      17.467  23.915  48.049  1.00 31.50           C  
ATOM    412  CZ  TYR L  54      17.790  22.860  48.869  1.00 31.77           C  
ATOM    413  OH  TYR L  54      17.117  22.683  50.096  1.00 32.67           O  
ATOM    414  C   TYR L  54      21.126  25.304  46.010  1.00 26.06           C  
ATOM    415  O   TYR L  54      21.186  25.454  47.228  1.00 25.46           O  
ATOM    416  N   LEU L  55      20.903  26.365  45.202  1.00 15.18           N  
ATOM    417  CA  LEU L  55      20.769  27.692  45.762  1.00 17.30           C  
ATOM    418  CB  LEU L  55      19.581  27.838  46.731  1.00 17.05           C  
ATOM    419  CG  LEU L  55      18.201  27.730  46.059  1.00 18.13           C  
ATOM    420  CD1 LEU L  55      17.072  27.885  47.088  1.00 19.94           C  
ATOM    421  CD2 LEU L  55      18.063  28.723  44.896  1.00 17.94           C  
ATOM    422  C   LEU L  55      22.021  28.079  46.492  1.00 18.39           C  
ATOM    423  O   LEU L  55      21.980  28.717  47.544  1.00 20.42           O  
ATOM    424  N   VAL L  56      23.171  27.654  45.949  1.00 17.49           N  
ATOM    425  CA  VAL L  56      24.492  28.009  46.385  1.00 16.21           C  
ATOM    426  CB  VAL L  56      24.655  29.490  46.558  1.00 17.47           C  
ATOM    427  CG1 VAL L  56      26.071  29.772  47.086  1.00 17.69           C  
ATOM    428  CG2 VAL L  56      24.337  30.180  45.220  1.00 17.06           C  
ATOM    429  C   VAL L  56      24.869  27.370  47.689  1.00 16.93           C  
ATOM    430  O   VAL L  56      26.016  26.951  47.839  1.00 17.34           O  
ATOM    431  N   SER L  57      23.928  27.180  48.638  1.00 17.88           N  
ATOM    432  CA  SER L  57      24.428  26.671  49.885  1.00 17.64           C  
ATOM    433  CB  SER L  57      24.733  27.787  50.896  1.00 19.82           C  
ATOM    434  OG  SER L  57      23.531  28.452  51.257  1.00 23.36           O  
ATOM    435  C   SER L  57      23.436  25.771  50.550  1.00 18.10           C  
ATOM    436  O   SER L  57      23.653  25.382  51.697  1.00 19.03           O  
ATOM    437  N   LYS L  58      22.340  25.377  49.877  1.00 28.79           N  
ATOM    438  CA  LYS L  58      21.443  24.518  50.603  1.00 30.07           C  
ATOM    439  CB  LYS L  58      19.952  24.801  50.353  1.00 31.14           C  
ATOM    440  CG  LYS L  58      19.458  26.069  51.056  1.00 33.04           C  
ATOM    441  CD  LYS L  58      18.065  26.525  50.616  1.00 39.94           C  
ATOM    442  CE  LYS L  58      17.510  27.680  51.450  1.00 41.56           C  
ATOM    443  NZ  LYS L  58      18.353  28.883  51.274  1.00 41.84           N1+
ATOM    444  C   LYS L  58      21.728  23.088  50.250  1.00 30.10           C  
ATOM    445  O   LYS L  58      21.861  22.732  49.080  1.00 30.46           O  
ATOM    446  N   LEU L  59      21.845  22.227  51.286  1.00 30.16           N  
ATOM    447  CA  LEU L  59      22.146  20.832  51.091  1.00 30.68           C  
ATOM    448  CB  LEU L  59      22.730  20.118  52.327  1.00 31.43           C  
ATOM    449  CG  LEU L  59      24.096  20.639  52.815  1.00 34.40           C  
ATOM    450  CD1 LEU L  59      23.981  22.024  53.468  1.00 35.72           C  
ATOM    451  CD2 LEU L  59      24.783  19.612  53.727  1.00 35.97           C  
ATOM    452  C   LEU L  59      20.883  20.103  50.756  1.00 30.73           C  
ATOM    453  O   LEU L  59      19.833  20.365  51.340  1.00 30.19           O  
ATOM    454  N   ASP L  60      20.973  19.138  49.816  1.00 29.97           N  
ATOM    455  CA  ASP L  60      19.842  18.360  49.399  1.00 30.16           C  
ATOM    456  CB  ASP L  60      20.100  17.651  48.061  1.00 29.00           C  
ATOM    457  CG  ASP L  60      18.774  17.509  47.337  1.00 29.53           C  
ATOM    458  OD1 ASP L  60      17.746  18.010  47.863  1.00 36.35           O  
ATOM    459  OD2 ASP L  60      18.777  16.912  46.229  1.00 37.12           O1-
ATOM    460  C   ASP L  60      19.620  17.327  50.465  1.00 30.45           C  
ATOM    461  O   ASP L  60      20.465  17.140  51.337  1.00 29.74           O  
ATOM    462  N   SER L  61      18.473  16.619  50.434  1.00 32.04           N  
ATOM    463  CA  SER L  61      18.193  15.698  51.503  1.00 34.11           C  
ATOM    464  CB  SER L  61      16.788  15.074  51.421  1.00 35.01           C  
ATOM    465  OG  SER L  61      15.797  16.083  51.559  1.00 38.19           O  
ATOM    466  C   SER L  61      19.190  14.577  51.507  1.00 34.26           C  
ATOM    467  O   SER L  61      19.552  14.038  50.462  1.00 34.78           O  
ATOM    468  N   GLY L  62      19.671  14.212  52.717  1.00 33.75           N  
ATOM    469  CA  GLY L  62      20.541  13.084  52.901  1.00 34.10           C  
ATOM    470  C   GLY L  62      21.978  13.442  52.670  1.00 34.46           C  
ATOM    471  O   GLY L  62      22.843  12.571  52.739  1.00 34.63           O  
ATOM    472  N   VAL L  63      22.288  14.721  52.392  1.00 34.36           N  
ATOM    473  CA  VAL L  63      23.655  15.084  52.139  1.00 34.06           C  
ATOM    474  CB  VAL L  63      23.791  16.284  51.240  1.00 34.66           C  
ATOM    475  CG1 VAL L  63      25.282  16.631  51.085  1.00 31.78           C  
ATOM    476  CG2 VAL L  63      23.087  15.975  49.908  1.00 30.44           C  
ATOM    477  C   VAL L  63      24.304  15.409  53.450  1.00 34.67           C  
ATOM    478  O   VAL L  63      23.739  16.123  54.276  1.00 34.36           O  
ATOM    479  N   PRO L  64      25.498  14.912  53.649  1.00 34.87           N  
ATOM    480  CA  PRO L  64      26.191  15.138  54.892  1.00 35.24           C  
ATOM    481  CD  PRO L  64      25.892  13.654  53.033  1.00 34.79           C  
ATOM    482  CB  PRO L  64      27.354  14.151  54.911  1.00 35.70           C  
ATOM    483  CG  PRO L  64      26.866  12.994  54.026  1.00 35.65           C  
ATOM    484  C   PRO L  64      26.640  16.558  55.039  1.00 36.15           C  
ATOM    485  O   PRO L  64      26.860  17.234  54.037  1.00 35.57           O  
ATOM    486  N   ASP L  65      26.818  17.000  56.297  1.00 36.80           N  
ATOM    487  CA  ASP L  65      27.204  18.329  56.679  1.00 37.52           C  
ATOM    488  CB  ASP L  65      27.205  18.541  58.201  1.00 40.23           C  
ATOM    489  CG  ASP L  65      25.757  18.621  58.655  1.00 43.57           C  
ATOM    490  OD1 ASP L  65      24.915  19.090  57.846  1.00 46.30           O  
ATOM    491  OD2 ASP L  65      25.475  18.215  59.813  1.00 46.16           O1-
ATOM    492  C   ASP L  65      28.587  18.607  56.191  1.00 36.00           C  
ATOM    493  O   ASP L  65      29.015  19.757  56.132  1.00 35.70           O  
ATOM    494  N   ARG L  66      29.340  17.548  55.857  1.00 35.37           N  
ATOM    495  CA  ARG L  66      30.703  17.708  55.440  1.00 34.37           C  
ATOM    496  CB  ARG L  66      31.369  16.385  55.044  1.00 34.80           C  
ATOM    497  CG  ARG L  66      31.318  15.325  56.139  1.00 36.01           C  
ATOM    498  CD  ARG L  66      32.304  14.183  55.901  1.00 37.41           C  
ATOM    499  NE  ARG L  66      32.154  13.767  54.479  1.00 35.30           N  
ATOM    500  CZ  ARG L  66      31.154  12.913  54.118  1.00 34.30           C  
ATOM    501  NH1 ARG L  66      30.285  12.443  55.059  1.00 35.57           N1+
ATOM    502  NH2 ARG L  66      31.021  12.540  52.811  1.00 34.55           N  
ATOM    503  C   ARG L  66      30.736  18.588  54.228  1.00 32.99           C  
ATOM    504  O   ARG L  66      31.715  19.301  54.010  1.00 32.49           O  
ATOM    505  N   PHE L  67      29.683  18.523  53.384  1.00 31.98           N  
ATOM    506  CA  PHE L  67      29.637  19.310  52.182  1.00 31.17           C  
ATOM    507  CB  PHE L  67      28.737  18.699  51.091  1.00 30.01           C  
ATOM    508  CG  PHE L  67      29.343  17.427  50.606  1.00 30.18           C  
ATOM    509  CD1 PHE L  67      29.126  16.237  51.260  1.00 29.88           C  
ATOM    510  CD2 PHE L  67      30.125  17.421  49.479  1.00 29.60           C  
ATOM    511  CE1 PHE L  67      29.684  15.066  50.802  1.00 29.30           C  
ATOM    512  CE2 PHE L  67      30.685  16.255  49.015  1.00 28.91           C  
ATOM    513  CZ  PHE L  67      30.468  15.071  49.676  1.00 29.38           C  
ATOM    514  C   PHE L  67      29.055  20.657  52.493  1.00 31.42           C  
ATOM    515  O   PHE L  67      28.055  20.768  53.201  1.00 31.75           O  
ATOM    516  N   THR L  68      29.693  21.728  51.976  0.90 31.41           N  
ATOM    517  CA  THR L  68      29.197  23.061  52.171  0.90 32.08           C  
ATOM    518  CB  THR L  68      29.897  23.821  53.256  0.90 31.94           C  
ATOM    519  OG1 THR L  68      31.297  23.828  53.016  1.00 39.05           O  
ATOM    520  CG2 THR L  68      29.580  23.188  54.614  1.00 36.72           C  
ATOM    521  C   THR L  68      29.419  23.841  50.916  0.90 31.99           C  
ATOM    522  O   THR L  68      30.439  23.689  50.247  0.90 32.16           O  
ATOM    523  N   GLY L  69      28.460  24.726  50.581  1.00 31.65           N  
ATOM    524  CA  GLY L  69      28.605  25.531  49.406  1.00 31.19           C  
ATOM    525  C   GLY L  69      28.531  26.960  49.835  1.00 31.68           C  
ATOM    526  O   GLY L  69      27.852  27.296  50.804  1.00 31.98           O  
ATOM    527  N   SER L  70      29.250  27.842  49.113  1.00 31.29           N  
ATOM    528  CA  SER L  70      29.230  29.242  49.427  1.00 32.05           C  
ATOM    529  CB  SER L  70      30.245  29.639  50.512  1.00 32.00           C  
ATOM    530  OG  SER L  70      31.567  29.389  50.062  1.00 33.08           O  
ATOM    531  C   SER L  70      29.581  29.997  48.183  1.00 32.55           C  
ATOM    532  O   SER L  70      30.011  29.415  47.188  1.00 31.66           O  
ATOM    533  N   GLY L  71      29.373  31.329  48.192  1.00 33.17           N  
ATOM    534  CA  GLY L  71      29.759  32.093  47.040  1.00 34.57           C  
ATOM    535  C   GLY L  71      28.731  33.142  46.772  1.00 35.46           C  
ATOM    536  O   GLY L  71      27.687  33.195  47.420  1.00 35.74           O  
ATOM    537  N   SER L  72      29.029  34.030  45.803  1.00 36.56           N  
ATOM    538  CA  SER L  72      28.079  35.036  45.436  1.00 37.14           C  
ATOM    539  CB  SER L  72      28.015  36.218  46.420  1.00 37.95           C  
ATOM    540  OG  SER L  72      29.245  36.928  46.417  1.00 40.59           O  
ATOM    541  C   SER L  72      28.476  35.590  44.106  1.00 36.79           C  
ATOM    542  O   SER L  72      29.653  35.621  43.751  1.00 36.42           O  
ATOM    543  N   GLY L  73      27.479  36.050  43.328  1.00 36.53           N  
ATOM    544  CA  GLY L  73      27.765  36.663  42.066  1.00 36.29           C  
ATOM    545  C   GLY L  73      28.388  35.666  41.140  1.00 36.30           C  
ATOM    546  O   GLY L  73      27.718  34.770  40.632  1.00 35.97           O  
ATOM    547  N   THR L  74      29.656  35.932  40.774  1.00 35.37           N  
ATOM    548  CA  THR L  74      30.470  35.136  39.896  1.00 35.06           C  
ATOM    549  CB  THR L  74      31.489  35.959  39.168  1.00 35.48           C  
ATOM    550  OG1 THR L  74      32.403  36.537  40.088  1.00 34.72           O  
ATOM    551  CG2 THR L  74      30.751  37.062  38.390  1.00 35.10           C  
ATOM    552  C   THR L  74      31.211  33.992  40.542  1.00 34.82           C  
ATOM    553  O   THR L  74      31.507  33.012  39.860  1.00 35.35           O  
ATOM    554  N   ASP L  75      31.596  34.098  41.835  1.00 34.92           N  
ATOM    555  CA  ASP L  75      32.481  33.107  42.409  1.00 36.21           C  
ATOM    556  CB  ASP L  75      33.627  33.714  43.239  1.00 39.24           C  
ATOM    557  CG  ASP L  75      34.596  34.443  42.324  1.00 43.88           C  
ATOM    558  OD1 ASP L  75      34.677  34.086  41.121  1.00 46.13           O  
ATOM    559  OD2 ASP L  75      35.274  35.376  42.827  1.00 47.25           O1-
ATOM    560  C   ASP L  75      31.763  32.196  43.359  1.00 34.60           C  
ATOM    561  O   ASP L  75      31.052  32.653  44.253  1.00 34.40           O  
ATOM    562  N   PHE L  76      31.957  30.864  43.206  1.00 32.81           N  
ATOM    563  CA  PHE L  76      31.311  29.962  44.117  1.00 31.45           C  
ATOM    564  CB  PHE L  76      30.057  29.277  43.539  1.00 31.17           C  
ATOM    565  CG  PHE L  76      29.157  30.335  42.988  1.00 30.22           C  
ATOM    566  CD1 PHE L  76      28.568  31.288  43.788  1.00 30.63           C  
ATOM    567  CD2 PHE L  76      28.931  30.401  41.636  1.00 30.00           C  
ATOM    568  CE1 PHE L  76      27.748  32.261  43.260  1.00 30.90           C  
ATOM    569  CE2 PHE L  76      28.111  31.369  41.107  1.00 30.52           C  
ATOM    570  CZ  PHE L  76      27.511  32.305  41.912  1.00 29.86           C  
ATOM    571  C   PHE L  76      32.285  28.882  44.496  1.00 31.58           C  
ATOM    572  O   PHE L  76      33.208  28.576  43.742  1.00 31.42           O  
ATOM    573  N   THR L  77      32.112  28.284  45.700  1.00 30.92           N  
ATOM    574  CA  THR L  77      33.027  27.265  46.130  1.00 31.28           C  
ATOM    575  CB  THR L  77      34.066  27.782  47.082  1.00 31.60           C  
ATOM    576  OG1 THR L  77      34.806  28.831  46.473  1.00 32.64           O  
ATOM    577  CG2 THR L  77      35.002  26.627  47.474  1.00 31.24           C  
ATOM    578  C   THR L  77      32.287  26.172  46.844  1.00 30.83           C  
ATOM    579  O   THR L  77      31.331  26.413  47.582  1.00 31.04           O  
ATOM    580  N   LEU L  78      32.734  24.919  46.627  1.00 30.39           N  
ATOM    581  CA  LEU L  78      32.185  23.767  47.282  1.00 30.05           C  
ATOM    582  CB  LEU L  78      31.810  22.651  46.292  1.00 29.12           C  
ATOM    583  CG  LEU L  78      31.224  21.389  46.945  1.00 29.44           C  
ATOM    584  CD1 LEU L  78      29.885  21.686  47.637  1.00 29.39           C  
ATOM    585  CD2 LEU L  78      31.128  20.240  45.929  1.00 28.82           C  
ATOM    586  C   LEU L  78      33.284  23.247  48.155  1.00 31.52           C  
ATOM    587  O   LEU L  78      34.428  23.150  47.714  1.00 31.20           O  
ATOM    588  N   LYS L  79      32.982  22.923  49.429  1.00 32.39           N  
ATOM    589  CA  LYS L  79      34.032  22.441  50.285  1.00 33.67           C  
ATOM    590  CB  LYS L  79      34.447  23.420  51.397  1.00 35.11           C  
ATOM    591  CG  LYS L  79      35.268  24.611  50.900  1.00 39.09           C  
ATOM    592  CD  LYS L  79      35.517  25.669  51.978  1.00 42.25           C  
ATOM    593  CE  LYS L  79      36.523  26.745  51.562  1.00 43.35           C  
ATOM    594  NZ  LYS L  79      36.862  27.598  52.723  1.00 45.55           N1+
ATOM    595  C   LYS L  79      33.603  21.180  50.960  1.00 33.06           C  
ATOM    596  O   LYS L  79      32.438  21.007  51.318  1.00 32.83           O  
ATOM    597  N   ILE L  80      34.565  20.251  51.132  1.00 32.77           N  
ATOM    598  CA  ILE L  80      34.319  19.014  51.813  1.00 33.18           C  
ATOM    599  CB  ILE L  80      34.648  17.820  50.967  1.00 32.62           C  
ATOM    600  CG1 ILE L  80      33.840  17.862  49.660  1.00 31.79           C  
ATOM    601  CG2 ILE L  80      34.388  16.553  51.799  1.00 32.26           C  
ATOM    602  CD1 ILE L  80      34.337  16.876  48.603  1.00 31.79           C  
ATOM    603  C   ILE L  80      35.253  19.008  52.986  1.00 34.71           C  
ATOM    604  O   ILE L  80      36.471  19.032  52.819  1.00 34.70           O  
ATOM    605  N   SER L  81      34.695  18.967  54.212  1.00 35.85           N  
ATOM    606  CA  SER L  81      35.490  19.053  55.407  1.00 36.98           C  
ATOM    607  CB  SER L  81      34.641  19.073  56.692  1.00 36.94           C  
ATOM    608  OG  SER L  81      33.928  17.855  56.837  1.00 37.32           O  
ATOM    609  C   SER L  81      36.434  17.897  55.496  1.00 37.63           C  
ATOM    610  O   SER L  81      37.626  18.096  55.731  1.00 38.50           O  
ATOM    611  N   ARG L  82      35.923  16.657  55.339  1.00 37.92           N  
ATOM    612  CA  ARG L  82      36.774  15.499  55.387  1.00 38.10           C  
ATOM    613  CB  ARG L  82      36.592  14.643  56.648  1.00 40.92           C  
ATOM    614  CG  ARG L  82      36.850  15.363  57.966  1.00 48.02           C  
ATOM    615  CD  ARG L  82      36.632  14.450  59.173  1.00 54.30           C  
ATOM    616  NE  ARG L  82      35.256  13.889  59.048  1.00 57.70           N  
ATOM    617  CZ  ARG L  82      34.378  13.981  60.088  1.00 59.43           C  
ATOM    618  NH1 ARG L  82      34.760  14.586  61.247  1.00 60.31           N1+
ATOM    619  NH2 ARG L  82      33.118  13.468  59.972  1.00 60.05           N  
ATOM    620  C   ARG L  82      36.332  14.606  54.274  1.00 36.53           C  
ATOM    621  O   ARG L  82      35.215  14.094  54.290  1.00 36.98           O  
ATOM    622  N   VAL L  83      37.218  14.352  53.300  1.00 34.99           N  
ATOM    623  CA  VAL L  83      36.838  13.551  52.175  1.00 33.17           C  
ATOM    624  CB  VAL L  83      37.835  13.617  51.053  1.00 32.39           C  
ATOM    625  CG1 VAL L  83      37.398  12.652  49.939  1.00 31.59           C  
ATOM    626  CG2 VAL L  83      37.962  15.081  50.599  1.00 31.99           C  
ATOM    627  C   VAL L  83      36.714  12.119  52.590  1.00 33.71           C  
ATOM    628  O   VAL L  83      37.528  11.598  53.354  1.00 33.53           O  
ATOM    629  N   GLU L  84      35.659  11.445  52.081  1.00 33.43           N  
ATOM    630  CA  GLU L  84      35.435  10.057  52.363  1.00 34.74           C  
ATOM    631  CB  GLU L  84      34.132   9.785  53.138  1.00 36.43           C  
ATOM    632  CG  GLU L  84      34.183  10.352  54.561  1.00 41.09           C  
ATOM    633  CD  GLU L  84      32.875  10.047  55.277  1.00 45.14           C  
ATOM    634  OE1 GLU L  84      32.073   9.237  54.738  1.00 46.85           O  
ATOM    635  OE2 GLU L  84      32.663  10.621  56.379  1.00 47.80           O1-
ATOM    636  C   GLU L  84      35.386   9.342  51.046  1.00 34.22           C  
ATOM    637  O   GLU L  84      35.290   9.962  49.988  1.00 33.63           O  
ATOM    638  N   ALA L  85      35.444   7.999  51.080  1.00 33.81           N  
ATOM    639  CA  ALA L  85      35.538   7.206  49.886  1.00 33.67           C  
ATOM    640  CB  ALA L  85      35.587   5.697  50.183  1.00 33.60           C  
ATOM    641  C   ALA L  85      34.359   7.452  48.994  1.00 33.85           C  
ATOM    642  O   ALA L  85      34.512   7.551  47.778  1.00 32.90           O  
ATOM    643  N   GLU L  86      33.152   7.586  49.571  1.00 33.98           N  
ATOM    644  CA  GLU L  86      31.955   7.731  48.790  1.00 34.79           C  
ATOM    645  CB  GLU L  86      30.651   7.722  49.610  1.00 37.53           C  
ATOM    646  CG  GLU L  86      30.486   8.894  50.576  1.00 43.86           C  
ATOM    647  CD  GLU L  86      29.058   8.854  51.101  1.00 50.00           C  
ATOM    648  OE1 GLU L  86      28.690   7.837  51.750  1.00 51.56           O  
ATOM    649  OE2 GLU L  86      28.313   9.838  50.852  1.00 51.00           O1-
ATOM    650  C   GLU L  86      31.992   9.006  47.999  1.00 32.94           C  
ATOM    651  O   GLU L  86      31.306   9.124  46.986  1.00 33.40           O  
ATOM    652  N   ASP L  87      32.760  10.003  48.471  1.00 30.72           N  
ATOM    653  CA  ASP L  87      32.865  11.315  47.889  1.00 29.63           C  
ATOM    654  CB  ASP L  87      33.686  12.269  48.776  1.00 29.16           C  
ATOM    655  CG  ASP L  87      32.936  12.460  50.091  1.00 29.68           C  
ATOM    656  OD1 ASP L  87      31.749  12.042  50.163  1.00 30.61           O  
ATOM    657  OD2 ASP L  87      33.543  13.022  51.041  1.00 28.51           O1-
ATOM    658  C   ASP L  87      33.518  11.279  46.530  1.00 29.25           C  
ATOM    659  O   ASP L  87      33.310  12.182  45.723  1.00 29.23           O  
ATOM    660  N   LEU L  88      34.343  10.254  46.242  1.00 28.26           N  
ATOM    661  CA  LEU L  88      35.097  10.183  45.016  1.00 28.47           C  
ATOM    662  CB  LEU L  88      35.814   8.835  44.855  1.00 29.39           C  
ATOM    663  CG  LEU L  88      36.780   8.485  45.997  1.00 30.32           C  
ATOM    664  CD1 LEU L  88      37.378   7.087  45.782  1.00 31.08           C  
ATOM    665  CD2 LEU L  88      37.851   9.571  46.183  1.00 30.73           C  
ATOM    666  C   LEU L  88      34.169  10.262  43.844  1.00 27.37           C  
ATOM    667  O   LEU L  88      33.090   9.672  43.851  1.00 27.96           O  
ATOM    668  N   GLY L  89      34.586  11.002  42.790  1.00 26.26           N  
ATOM    669  CA  GLY L  89      33.783  11.098  41.605  1.00 24.93           C  
ATOM    670  C   GLY L  89      34.035  12.427  40.964  1.00 24.89           C  
ATOM    671  O   GLY L  89      35.023  13.100  41.256  1.00 25.15           O  
ATOM    672  N   VAL L  90      33.133  12.838  40.049  1.00 24.29           N  
ATOM    673  CA  VAL L  90      33.305  14.096  39.385  1.00 23.89           C  
ATOM    674  CB  VAL L  90      33.173  14.002  37.894  1.00 23.98           C  
ATOM    675  CG1 VAL L  90      33.334  15.410  37.297  1.00 23.30           C  
ATOM    676  CG2 VAL L  90      34.208  12.985  37.378  1.00 24.13           C  
ATOM    677  C   VAL L  90      32.247  15.035  39.880  1.00 24.18           C  
ATOM    678  O   VAL L  90      31.070  14.686  39.954  1.00 24.33           O  
ATOM    679  N   TYR L  91      32.656  16.272  40.228  1.00 23.92           N  
ATOM    680  CA  TYR L  91      31.748  17.256  40.747  1.00 23.68           C  
ATOM    681  CB  TYR L  91      32.307  18.032  41.957  1.00 23.60           C  
ATOM    682  CG  TYR L  91      32.393  17.110  43.126  1.00 25.03           C  
ATOM    683  CD1 TYR L  91      33.437  16.221  43.259  1.00 23.51           C  
ATOM    684  CD2 TYR L  91      31.425  17.149  44.104  1.00 23.99           C  
ATOM    685  CE1 TYR L  91      33.506  15.376  44.345  1.00 23.60           C  
ATOM    686  CE2 TYR L  91      31.488  16.310  45.189  1.00 23.89           C  
ATOM    687  CZ  TYR L  91      32.528  15.420  45.310  1.00 23.64           C  
ATOM    688  OH  TYR L  91      32.590  14.559  46.426  1.00 23.96           O  
ATOM    689  C   TYR L  91      31.481  18.265  39.671  1.00 24.06           C  
ATOM    690  O   TYR L  91      32.407  18.733  39.008  1.00 24.58           O  
ATOM    691  N   TYR L  92      30.190  18.614  39.462  1.00 23.59           N  
ATOM    692  CA  TYR L  92      29.838  19.568  38.445  1.00 23.79           C  
ATOM    693  CB  TYR L  92      28.903  19.032  37.344  1.00 23.38           C  
ATOM    694  CG  TYR L  92      29.570  17.954  36.564  1.00 23.96           C  
ATOM    695  CD1 TYR L  92      30.439  18.263  35.544  1.00 23.99           C  
ATOM    696  CD2 TYR L  92      29.329  16.632  36.852  1.00 24.41           C  
ATOM    697  CE1 TYR L  92      31.054  17.270  34.820  1.00 24.43           C  
ATOM    698  CE2 TYR L  92      29.942  15.634  36.130  1.00 24.16           C  
ATOM    699  CZ  TYR L  92      30.806  15.953  35.110  1.00 25.22           C  
ATOM    700  OH  TYR L  92      31.437  14.933  34.367  1.00 25.45           O  
ATOM    701  C   TYR L  92      29.069  20.694  39.058  1.00 24.46           C  
ATOM    702  O   TYR L  92      28.215  20.485  39.919  1.00 24.76           O  
ATOM    703  N   CYS L  93      29.372  21.934  38.620  1.00 24.73           N  
ATOM    704  CA  CYS L  93      28.608  23.073  39.034  1.00 25.34           C  
ATOM    705  CB  CYS L  93      29.445  24.337  39.353  1.00 27.42           C  
ATOM    706  SG  CYS L  93      30.526  24.885  38.001  1.00 32.45           S  
ATOM    707  C   CYS L  93      27.661  23.357  37.905  1.00 24.70           C  
ATOM    708  O   CYS L  93      27.933  23.003  36.758  1.00 23.30           O  
ATOM    709  N   TRP L  94      26.495  23.963  38.215  1.00 25.08           N  
ATOM    710  CA  TRP L  94      25.489  24.200  37.214  1.00 25.36           C  
ATOM    711  CB  TRP L  94      24.429  23.094  37.228  1.00 24.97           C  
ATOM    712  CG  TRP L  94      23.255  23.300  36.310  1.00 25.78           C  
ATOM    713  CD2 TRP L  94      21.959  22.765  36.599  1.00 25.16           C  
ATOM    714  CD1 TRP L  94      23.143  23.989  35.138  1.00 25.48           C  
ATOM    715  NE1 TRP L  94      21.851  23.908  34.672  1.00  0.00           N  
ATOM    716  CE2 TRP L  94      21.112  23.160  35.566  1.00 22.03           C  
ATOM    717  CE3 TRP L  94      21.515  22.009  37.645  1.00  0.00           C  
ATOM    718  CZ2 TRP L  94      19.797  22.799  35.567  1.00  0.00           C  
ATOM    719  CZ3 TRP L  94      20.188  21.647  37.643  1.00  0.00           C  
ATOM    720  CH2 TRP L  94      19.346  22.038  36.622  1.00  0.00           C  
ATOM    721  C   TRP L  94      24.773  25.477  37.535  1.00 25.73           C  
ATOM    722  O   TRP L  94      24.493  25.769  38.696  1.00 26.60           O  
ATOM    723  N   GLN L  95      24.432  26.253  36.485  1.00 24.81           N  
ATOM    724  CA  GLN L  95      23.762  27.517  36.627  1.00 24.10           C  
ATOM    725  CB  GLN L  95      24.622  28.611  35.964  1.00 24.14           C  
ATOM    726  CG  GLN L  95      23.911  29.903  35.596  1.00 24.51           C  
ATOM    727  CD  GLN L  95      23.275  29.655  34.238  1.00 24.87           C  
ATOM    728  OE1 GLN L  95      22.064  29.766  34.080  1.00 24.23           O  
ATOM    729  NE2 GLN L  95      24.107  29.286  33.229  1.00 24.23           N  
ATOM    730  C   GLN L  95      22.405  27.439  35.971  1.00 23.96           C  
ATOM    731  O   GLN L  95      22.270  27.072  34.807  1.00 23.56           O  
ATOM    732  N   GLY L  96      21.364  27.713  36.801  1.00 15.25           N  
ATOM    733  CA  GLY L  96      19.945  27.873  36.568  1.00 16.60           C  
ATOM    734  C   GLY L  96      19.486  29.256  36.166  1.00 17.02           C  
ATOM    735  O   GLY L  96      18.367  29.418  35.688  1.00 18.81           O  
ATOM    736  N   THR L  97      20.240  30.318  36.496  1.00 16.45           N  
ATOM    737  CA  THR L  97      19.711  31.650  36.321  1.00 17.20           C  
ATOM    738  CB  THR L  97      20.495  32.688  37.056  1.00 16.89           C  
ATOM    739  OG1 THR L  97      21.856  32.660  36.668  1.00 18.58           O  
ATOM    740  CG2 THR L  97      20.363  32.386  38.554  1.00 17.88           C  
ATOM    741  C   THR L  97      19.499  32.077  34.898  1.00 19.34           C  
ATOM    742  O   THR L  97      18.476  32.687  34.590  1.00 23.39           O  
ATOM    743  N   HIS L  98      20.441  31.780  33.989  1.00 19.06           N  
ATOM    744  CA  HIS L  98      20.314  32.216  32.629  1.00 20.02           C  
ATOM    745  ND1 HIS L  98      21.476  35.364  32.590  1.00 22.35           N  
ATOM    746  CG  HIS L  98      21.973  34.108  32.855  1.00 20.72           C  
ATOM    747  CB  HIS L  98      21.595  32.876  32.092  1.00 19.54           C  
ATOM    748  NE2 HIS L  98      22.866  35.581  34.311  1.00 22.02           N  
ATOM    749  CD2 HIS L  98      22.820  34.258  33.910  1.00 20.50           C  
ATOM    750  CE1 HIS L  98      22.042  36.207  33.490  1.00 22.82           C  
ATOM    751  C   HIS L  98      20.030  31.036  31.754  1.00 20.17           C  
ATOM    752  O   HIS L  98      20.451  29.912  32.020  1.00 20.97           O  
ATOM    753  N   PHE L  99      19.275  31.284  30.670  1.00 21.04           N  
ATOM    754  CA  PHE L  99      18.935  30.268  29.721  1.00 22.47           C  
ATOM    755  CB  PHE L  99      17.549  30.551  29.108  1.00 22.35           C  
ATOM    756  CG  PHE L  99      17.097  29.443  28.220  1.00 22.59           C  
ATOM    757  CD1 PHE L  99      16.379  28.391  28.740  1.00 24.63           C  
ATOM    758  CD2 PHE L  99      17.370  29.461  26.872  1.00 26.25           C  
ATOM    759  CE1 PHE L  99      15.950  27.369  27.929  1.00 25.83           C  
ATOM    760  CE2 PHE L  99      16.943  28.439  26.055  1.00 29.05           C  
ATOM    761  CZ  PHE L  99      16.231  27.388  26.584  1.00 27.68           C  
ATOM    762  C   PHE L  99      19.951  30.425  28.637  1.00 24.29           C  
ATOM    763  O   PHE L  99      20.247  31.557  28.255  1.00 26.72           O  
ATOM    764  N   PRO L 100      20.534  29.374  28.122  1.00 21.52           N  
ATOM    765  CA  PRO L 100      20.291  28.032  28.576  1.00 19.92           C  
ATOM    766  CD  PRO L 100      20.949  29.404  26.732  1.00 23.08           C  
ATOM    767  CB  PRO L 100      20.613  27.114  27.395  1.00 20.19           C  
ATOM    768  CG  PRO L 100      21.449  27.984  26.445  1.00 22.95           C  
ATOM    769  C   PRO L 100      21.111  27.707  29.784  1.00 18.16           C  
ATOM    770  O   PRO L 100      22.072  28.414  30.084  1.00 18.78           O  
ATOM    771  N   LEU L 101      20.736  26.618  30.478  1.00 16.58           N  
ATOM    772  CA  LEU L 101      21.422  26.127  31.635  1.00 16.36           C  
ATOM    773  CB  LEU L 101      20.712  24.890  32.199  1.00 16.79           C  
ATOM    774  CG  LEU L 101      19.456  25.221  33.006  1.00 16.97           C  
ATOM    775  CD1 LEU L 101      18.554  23.992  33.190  1.00 20.41           C  
ATOM    776  CD2 LEU L 101      19.875  25.828  34.351  1.00 21.53           C  
ATOM    777  C   LEU L 101      22.772  25.668  31.200  1.00 15.88           C  
ATOM    778  O   LEU L 101      22.912  25.056  30.141  1.00 16.05           O  
ATOM    779  N   THR L 102      23.814  25.964  32.004  1.00 23.69           N  
ATOM    780  CA  THR L 102      25.106  25.469  31.622  1.00 23.46           C  
ATOM    781  CB  THR L 102      26.010  26.557  31.121  1.00 23.77           C  
ATOM    782  OG1 THR L 102      26.191  27.540  32.130  1.00 24.08           O  
ATOM    783  CG2 THR L 102      25.377  27.193  29.871  1.00 23.90           C  
ATOM    784  C   THR L 102      25.796  24.809  32.782  1.00 22.87           C  
ATOM    785  O   THR L 102      25.515  25.095  33.945  1.00 22.58           O  
ATOM    786  N   PHE L 103      26.744  23.898  32.468  1.00 23.05           N  
ATOM    787  CA  PHE L 103      27.473  23.166  33.470  1.00 23.09           C  
ATOM    788  CB  PHE L 103      27.431  21.636  33.288  1.00 23.12           C  
ATOM    789  CG  PHE L 103      26.058  21.098  33.507  1.00 24.09           C  
ATOM    790  CD1 PHE L 103      25.129  21.105  32.490  1.00 23.48           C  
ATOM    791  CD2 PHE L 103      25.702  20.563  34.725  1.00 23.00           C  
ATOM    792  CE1 PHE L 103      23.866  20.597  32.688  1.00 24.51           C  
ATOM    793  CE2 PHE L 103      24.441  20.054  34.929  1.00 23.44           C  
ATOM    794  CZ  PHE L 103      23.519  20.073  33.910  1.00 23.44           C  
ATOM    795  C   PHE L 103      28.929  23.506  33.348  1.00 24.38           C  
ATOM    796  O   PHE L 103      29.394  23.989  32.315  1.00 24.19           O  
ATOM    797  N   GLY L 104      29.689  23.272  34.437  1.00 24.37           N  
ATOM    798  CA  GLY L 104      31.109  23.474  34.413  1.00 24.08           C  
ATOM    799  C   GLY L 104      31.700  22.227  33.825  1.00 23.81           C  
ATOM    800  O   GLY L 104      31.000  21.243  33.600  1.00 23.50           O  
ATOM    801  N   ALA L 105      33.023  22.245  33.580  1.00 24.67           N  
ATOM    802  CA  ALA L 105      33.761  21.161  32.991  1.00 24.76           C  
ATOM    803  CB  ALA L 105      35.236  21.519  32.743  1.00 26.80           C  
ATOM    804  C   ALA L 105      33.728  19.961  33.892  1.00 25.09           C  
ATOM    805  O   ALA L 105      33.733  18.824  33.422  1.00 25.43           O  
ATOM    806  N   GLY L 106      33.733  20.177  35.220  1.00 24.32           N  
ATOM    807  CA  GLY L 106      33.722  19.075  36.141  1.00 24.87           C  
ATOM    808  C   GLY L 106      35.066  18.985  36.794  1.00 25.67           C  
ATOM    809  O   GLY L 106      36.089  19.332  36.203  1.00 26.91           O  
ATOM    810  N   THR L 107      35.082  18.528  38.064  1.00 25.38           N  
ATOM    811  CA  THR L 107      36.312  18.360  38.785  1.00 25.50           C  
ATOM    812  CB  THR L 107      36.417  19.247  39.993  1.00 25.48           C  
ATOM    813  OG1 THR L 107      36.325  20.610  39.603  1.00 24.75           O  
ATOM    814  CG2 THR L 107      37.759  18.985  40.697  1.00 23.66           C  
ATOM    815  C   THR L 107      36.345  16.943  39.264  1.00 26.18           C  
ATOM    816  O   THR L 107      35.423  16.485  39.937  1.00 25.31           O  
ATOM    817  N   LYS L 108      37.428  16.207  38.941  1.00 26.75           N  
ATOM    818  CA  LYS L 108      37.490  14.830  39.332  1.00 27.62           C  
ATOM    819  CB  LYS L 108      38.159  13.922  38.288  1.00 29.01           C  
ATOM    820  CG  LYS L 108      38.113  12.441  38.656  1.00 31.44           C  
ATOM    821  CD  LYS L 108      38.370  11.520  37.465  1.00 34.90           C  
ATOM    822  CE  LYS L 108      39.633  11.878  36.685  1.00 36.96           C  
ATOM    823  NZ  LYS L 108      39.745  11.008  35.495  1.00 37.50           N1+
ATOM    824  C   LYS L 108      38.260  14.728  40.603  1.00 27.42           C  
ATOM    825  O   LYS L 108      39.403  15.175  40.702  1.00 27.49           O  
ATOM    826  N   LEU L 109      37.631  14.118  41.622  1.00 27.16           N  
ATOM    827  CA  LEU L 109      38.267  13.995  42.897  1.00 27.86           C  
ATOM    828  CB  LEU L 109      37.271  14.278  44.039  1.00 28.43           C  
ATOM    829  CG  LEU L 109      37.862  14.331  45.456  1.00 29.71           C  
ATOM    830  CD1 LEU L 109      36.811  14.804  46.464  1.00 29.48           C  
ATOM    831  CD2 LEU L 109      38.459  12.983  45.871  1.00 30.20           C  
ATOM    832  C   LEU L 109      38.803  12.600  42.969  1.00 27.91           C  
ATOM    833  O   LEU L 109      38.052  11.629  42.895  1.00 28.51           O  
ATOM    834  N   GLU L 110      40.139  12.478  43.116  1.00 28.41           N  
ATOM    835  CA  GLU L 110      40.784  11.199  43.055  1.00 28.88           C  
ATOM    836  CB  GLU L 110      41.656  11.115  41.796  1.00 29.75           C  
ATOM    837  CG  GLU L 110      42.064   9.717  41.355  1.00 32.50           C  
ATOM    838  CD  GLU L 110      42.748   9.906  40.010  1.00 34.38           C  
ATOM    839  OE1 GLU L 110      43.936  10.327  39.998  1.00 36.05           O  
ATOM    840  OE2 GLU L 110      42.083   9.649  38.972  1.00 36.58           O1-
ATOM    841  C   GLU L 110      41.671  11.037  44.255  1.00 28.49           C  
ATOM    842  O   GLU L 110      42.111  12.017  44.852  1.00 29.39           O  
ATOM    843  N   LEU L 111      41.930   9.773  44.659  1.00 27.50           N  
ATOM    844  CA  LEU L 111      42.792   9.516  45.781  1.00 27.08           C  
ATOM    845  CB  LEU L 111      42.661   8.105  46.374  1.00 27.57           C  
ATOM    846  CG  LEU L 111      41.258   7.792  46.910  1.00 28.18           C  
ATOM    847  CD1 LEU L 111      40.239   7.777  45.764  1.00 30.87           C  
ATOM    848  CD2 LEU L 111      41.245   6.496  47.734  1.00 26.62           C  
ATOM    849  C   LEU L 111      44.205   9.632  45.316  1.00 26.98           C  
ATOM    850  O   LEU L 111      44.542   9.252  44.196  1.00 26.92           O  
ATOM    851  N   LYS L 112      45.084  10.154  46.190  1.00 26.56           N  
ATOM    852  CA  LYS L 112      46.453  10.292  45.806  1.00 26.16           C  
ATOM    853  CB  LYS L 112      47.194  11.377  46.602  1.00 26.98           C  
ATOM    854  CG  LYS L 112      48.589  11.677  46.054  1.00 28.81           C  
ATOM    855  CD  LYS L 112      49.166  12.999  46.561  1.00 30.28           C  
ATOM    856  CE  LYS L 112      48.525  14.229  45.916  1.00 32.20           C  
ATOM    857  NZ  LYS L 112      49.122  15.464  46.472  1.00 31.93           N1+
ATOM    858  C   LYS L 112      47.135   8.955  46.065  1.00 26.02           C  
ATOM    859  O   LYS L 112      47.130   8.504  47.242  1.00 26.29           O  
ATOM    860  OXT LYS L 112      47.666   8.364  45.087  1.00 19.46           O1-
TER     861      LYS L 112 
ATOM    862  N   GLU H 113       8.305   6.011  45.996  1.00 47.82           N1+
ATOM    863  CA  GLU H 113       9.298   7.088  45.808  1.00 47.12           C  
ATOM    864  CB  GLU H 113      10.702   6.622  46.219  1.00 48.43           C  
ATOM    865  CG  GLU H 113      10.835   6.363  47.717  1.00 55.50           C  
ATOM    866  CD  GLU H 113      12.267   5.929  47.981  1.00 58.77           C  
ATOM    867  OE1 GLU H 113      13.117   6.108  47.069  1.00 60.67           O  
ATOM    868  OE2 GLU H 113      12.532   5.424  49.103  1.00 66.59           O1-
ATOM    869  C   GLU H 113       9.344   7.493  44.376  1.00 45.20           C  
ATOM    870  O   GLU H 113       8.733   6.855  43.522  1.00 45.37           O  
ATOM    871  N   VAL H 114      10.074   8.586  44.083  1.00 42.88           N  
ATOM    872  CA  VAL H 114      10.129   9.065  42.736  1.00 40.65           C  
ATOM    873  CB  VAL H 114      10.504  10.513  42.624  1.00 41.06           C  
ATOM    874  CG1 VAL H 114       9.412  11.368  43.277  1.00 41.64           C  
ATOM    875  CG2 VAL H 114      11.876  10.701  43.271  1.00 40.35           C  
ATOM    876  C   VAL H 114      11.153   8.298  41.965  1.00 39.07           C  
ATOM    877  O   VAL H 114      12.209   7.944  42.485  1.00 38.73           O  
ATOM    878  N   GLN H 115      10.838   8.015  40.684  1.00 37.33           N  
ATOM    879  CA  GLN H 115      11.761   7.316  39.835  1.00 35.95           C  
ATOM    880  CB  GLN H 115      11.555   5.795  39.760  1.00 38.00           C  
ATOM    881  CG  GLN H 115      11.997   4.988  40.972  1.00 41.77           C  
ATOM    882  CD  GLN H 115      11.682   3.538  40.639  1.00 45.07           C  
ATOM    883  OE1 GLN H 115      12.046   2.621  41.374  1.00 45.90           O  
ATOM    884  NE2 GLN H 115      10.986   3.322  39.491  1.00 45.54           N  
ATOM    885  C   GLN H 115      11.569   7.750  38.417  1.00 33.81           C  
ATOM    886  O   GLN H 115      10.451   8.013  37.972  1.00 32.79           O  
ATOM    887  N   LEU H 116      12.683   7.823  37.659  1.00 31.34           N  
ATOM    888  CA  LEU H 116      12.605   8.103  36.257  1.00 30.05           C  
ATOM    889  CB  LEU H 116      13.337   9.389  35.832  1.00 29.36           C  
ATOM    890  CG  LEU H 116      12.753  10.665  36.466  1.00 28.69           C  
ATOM    891  CD1 LEU H 116      13.011  10.706  37.976  1.00 28.89           C  
ATOM    892  CD2 LEU H 116      13.250  11.929  35.753  1.00 29.23           C  
ATOM    893  C   LEU H 116      13.281   6.956  35.563  1.00 29.54           C  
ATOM    894  O   LEU H 116      14.485   6.758  35.718  1.00 29.60           O  
ATOM    895  N   GLN H 117      12.524   6.166  34.769  1.00 28.91           N  
ATOM    896  CA  GLN H 117      13.114   5.032  34.102  1.00 28.94           C  
ATOM    897  CB  GLN H 117      12.304   3.729  34.218  1.00 32.23           C  
ATOM    898  CG  GLN H 117      12.327   3.088  35.604  1.00 39.38           C  
ATOM    899  CD  GLN H 117      11.487   1.821  35.541  1.00 46.00           C  
ATOM    900  OE1 GLN H 117      11.090   1.374  34.467  1.00 48.09           O  
ATOM    901  NE2 GLN H 117      11.208   1.217  36.725  1.00 46.93           N  
ATOM    902  C   GLN H 117      13.212   5.325  32.638  1.00 27.23           C  
ATOM    903  O   GLN H 117      12.226   5.679  31.994  1.00 26.22           O  
ATOM    904  N   GLN H 118      14.422   5.146  32.071  1.00 25.73           N  
ATOM    905  CA  GLN H 118      14.648   5.436  30.682  1.00 24.90           C  
ATOM    906  CB  GLN H 118      15.928   6.257  30.451  1.00 24.54           C  
ATOM    907  CG  GLN H 118      15.852   7.633  31.119  1.00 24.13           C  
ATOM    908  CD  GLN H 118      17.146   8.390  30.858  1.00 25.31           C  
ATOM    909  OE1 GLN H 118      17.672   9.062  31.739  1.00 26.18           O  
ATOM    910  NE2 GLN H 118      17.668   8.296  29.605  1.00 23.54           N  
ATOM    911  C   GLN H 118      14.749   4.157  29.906  1.00 25.01           C  
ATOM    912  O   GLN H 118      14.979   3.083  30.463  1.00 24.21           O  
ATOM    913  N   SER H 119      14.560   4.256  28.572  1.00 25.07           N  
ATOM    914  CA  SER H 119      14.587   3.119  27.693  1.00 25.07           C  
ATOM    915  CB  SER H 119      14.007   3.414  26.296  1.00 24.58           C  
ATOM    916  OG  SER H 119      14.730   4.462  25.665  1.00 25.31           O  
ATOM    917  C   SER H 119      15.998   2.627  27.548  1.00 25.18           C  
ATOM    918  O   SER H 119      16.954   3.317  27.897  1.00 24.76           O  
ATOM    919  N   GLY H 120      16.152   1.398  27.013  1.00 25.12           N  
ATOM    920  CA  GLY H 120      17.434   0.753  26.914  1.00 24.97           C  
ATOM    921  C   GLY H 120      18.253   1.354  25.810  1.00 25.25           C  
ATOM    922  O   GLY H 120      17.791   2.153  24.998  1.00 24.95           O  
ATOM    923  N   PRO H 121      19.490   0.922  25.790  1.00 25.98           N  
ATOM    924  CA  PRO H 121      20.490   1.397  24.867  1.00 26.45           C  
ATOM    925  CD  PRO H 121      19.844  -0.367  26.361  1.00 26.41           C  
ATOM    926  CB  PRO H 121      21.729   0.550  25.147  1.00 25.98           C  
ATOM    927  CG  PRO H 121      21.137  -0.782  25.641  1.00 27.43           C  
ATOM    928  C   PRO H 121      20.041   1.235  23.449  1.00 27.53           C  
ATOM    929  O   PRO H 121      19.342   0.268  23.151  1.00 27.75           O  
ATOM    930  N   GLU H 122      20.435   2.173  22.559  1.00 28.25           N  
ATOM    931  CA  GLU H 122      20.024   2.108  21.184  1.00 29.76           C  
ATOM    932  CB  GLU H 122      19.162   3.311  20.760  1.00 31.22           C  
ATOM    933  CG  GLU H 122      17.813   3.397  21.477  1.00 35.52           C  
ATOM    934  CD  GLU H 122      16.828   2.500  20.744  1.00 39.99           C  
ATOM    935  OE1 GLU H 122      17.229   1.901  19.710  1.00 40.73           O  
ATOM    936  OE2 GLU H 122      15.661   2.405  21.205  1.00 42.53           O1-
ATOM    937  C   GLU H 122      21.237   2.142  20.305  1.00 29.56           C  
ATOM    938  O   GLU H 122      22.200   2.860  20.569  1.00 29.04           O  
ATOM    939  N   LEU H 123      21.217   1.338  19.224  1.00 30.28           N  
ATOM    940  CA  LEU H 123      22.281   1.323  18.261  1.00 31.34           C  
ATOM    941  CB  LEU H 123      22.906  -0.074  18.102  1.00 32.00           C  
ATOM    942  CG  LEU H 123      24.059  -0.157  17.085  1.00 34.62           C  
ATOM    943  CD1 LEU H 123      25.238   0.735  17.501  1.00 31.54           C  
ATOM    944  CD2 LEU H 123      24.485  -1.617  16.855  1.00 34.82           C  
ATOM    945  C   LEU H 123      21.641   1.710  16.963  1.00 31.36           C  
ATOM    946  O   LEU H 123      20.749   1.013  16.483  1.00 32.02           O  
ATOM    947  N   VAL H 124      22.074   2.836  16.357  1.00 30.67           N  
ATOM    948  CA  VAL H 124      21.412   3.268  15.156  1.00 32.02           C  
ATOM    949  CB  VAL H 124      20.488   4.430  15.387  1.00 32.12           C  
ATOM    950  CG1 VAL H 124      19.348   3.973  16.310  1.00 32.95           C  
ATOM    951  CG2 VAL H 124      21.306   5.598  15.964  1.00 31.66           C  
ATOM    952  C   VAL H 124      22.415   3.699  14.130  1.00 32.31           C  
ATOM    953  O   VAL H 124      23.542   4.073  14.448  1.00 32.30           O  
ATOM    954  N   LYS H 125      22.008   3.633  12.845  1.00 33.18           N  
ATOM    955  CA  LYS H 125      22.846   4.036  11.752  1.00 34.57           C  
ATOM    956  CB  LYS H 125      22.481   3.388  10.407  1.00 36.46           C  
ATOM    957  CG  LYS H 125      22.809   1.896  10.354  1.00 41.01           C  
ATOM    958  CD  LYS H 125      22.215   1.180   9.141  1.00 45.04           C  
ATOM    959  CE  LYS H 125      22.629  -0.289   9.037  1.00 45.16           C  
ATOM    960  NZ  LYS H 125      24.074  -0.387   8.735  1.00 46.08           N1+
ATOM    961  C   LYS H 125      22.721   5.514  11.592  1.00 33.01           C  
ATOM    962  O   LYS H 125      21.715   6.110  11.972  1.00 32.15           O  
ATOM    963  N   THR H 126      23.759   6.146  11.011  1.00 32.56           N  
ATOM    964  CA  THR H 126      23.756   7.571  10.862  1.00 32.32           C  
ATOM    965  CB  THR H 126      25.061   8.126  10.372  1.00 32.60           C  
ATOM    966  OG1 THR H 126      25.343   7.641   9.067  1.00  0.00           O  
ATOM    967  CG2 THR H 126      26.171   7.700  11.348  1.00  0.00           C  
ATOM    968  C   THR H 126      22.697   7.961   9.882  1.00 32.31           C  
ATOM    969  O   THR H 126      22.406   7.235   8.932  1.00 32.46           O  
ATOM    970  N   GLY H 127      22.075   9.133  10.123  1.00 31.54           N  
ATOM    971  CA  GLY H 127      21.077   9.664   9.241  1.00 32.24           C  
ATOM    972  C   GLY H 127      19.724   9.224   9.705  1.00 32.40           C  
ATOM    973  O   GLY H 127      18.705   9.714   9.223  1.00 32.76           O  
ATOM    974  N   ALA H 128      19.682   8.280  10.662  1.00 32.07           N  
ATOM    975  CA  ALA H 128      18.441   7.767  11.167  1.00 32.12           C  
ATOM    976  CB  ALA H 128      18.544   6.338  11.725  1.00 32.21           C  
ATOM    977  C   ALA H 128      17.971   8.648  12.281  1.00 32.28           C  
ATOM    978  O   ALA H 128      18.595   9.657  12.609  1.00 31.45           O  
ATOM    979  N   SER H 129      16.801   8.303  12.856  1.00 32.13           N  
ATOM    980  CA  SER H 129      16.262   9.045  13.957  1.00 32.25           C  
ATOM    981  CB  SER H 129      14.923   9.724  13.628  1.00 32.72           C  
ATOM    982  OG  SER H 129      13.951   8.746  13.290  1.00 37.19           O  
ATOM    983  C   SER H 129      16.023   8.078  15.076  1.00 31.11           C  
ATOM    984  O   SER H 129      15.940   6.869  14.858  1.00 30.98           O  
ATOM    985  N   VAL H 130      15.945   8.584  16.325  1.00 29.49           N  
ATOM    986  CA  VAL H 130      15.712   7.701  17.432  1.00 29.02           C  
ATOM    987  CB  VAL H 130      16.984   7.277  18.111  1.00 29.05           C  
ATOM    988  CG1 VAL H 130      17.660   8.513  18.722  1.00 27.98           C  
ATOM    989  CG2 VAL H 130      16.664   6.173  19.126  1.00 27.71           C  
ATOM    990  C   VAL H 130      14.836   8.406  18.426  1.00 28.77           C  
ATOM    991  O   VAL H 130      14.821   9.634  18.501  1.00 28.64           O  
ATOM    992  N   LYS H 131      14.052   7.627  19.202  1.00 28.13           N  
ATOM    993  CA  LYS H 131      13.167   8.202  20.175  1.00 28.19           C  
ATOM    994  CB  LYS H 131      11.689   7.970  19.820  1.00 28.79           C  
ATOM    995  CG  LYS H 131      10.700   8.882  20.545  1.00 30.97           C  
ATOM    996  CD  LYS H 131       9.320   8.890  19.880  1.00 32.65           C  
ATOM    997  CE  LYS H 131       8.352   9.924  20.455  1.00 33.94           C  
ATOM    998  NZ  LYS H 131       7.051   9.846  19.753  1.00 35.31           N1+
ATOM    999  C   LYS H 131      13.456   7.527  21.482  1.00 28.38           C  
ATOM   1000  O   LYS H 131      13.409   6.302  21.579  1.00 29.23           O  
ATOM   1001  N   ILE H 132      13.744   8.322  22.533  1.00 28.03           N  
ATOM   1002  CA  ILE H 132      14.092   7.783  23.822  1.00 27.71           C  
ATOM   1003  CB  ILE H 132      15.325   8.409  24.412  1.00 28.05           C  
ATOM   1004  CG1 ILE H 132      16.531   8.285  23.470  1.00 25.38           C  
ATOM   1005  CG2 ILE H 132      15.579   7.744  25.771  1.00 25.61           C  
ATOM   1006  CD1 ILE H 132      17.719   9.138  23.914  1.00 27.97           C  
ATOM   1007  C   ILE H 132      12.969   8.126  24.758  1.00 27.07           C  
ATOM   1008  O   ILE H 132      12.358   9.185  24.633  1.00 26.32           O  
ATOM   1009  N   SER H 133      12.664   7.226  25.722  0.90 26.09           N  
ATOM   1010  CA  SER H 133      11.557   7.438  26.618  0.90 25.79           C  
ATOM   1011  CB  SER H 133      10.598   6.237  26.700  0.90 26.55           C  
ATOM   1012  OG  SER H 133      10.107   5.891  25.417  0.90 26.90           O  
ATOM   1013  C   SER H 133      12.062   7.596  28.022  0.90 25.60           C  
ATOM   1014  O   SER H 133      13.121   7.089  28.382  0.90 25.60           O  
ATOM   1015  N   CYS H 134      11.291   8.335  28.852  1.00 25.74           N  
ATOM   1016  CA  CYS H 134      11.603   8.513  30.244  1.00 25.49           C  
ATOM   1017  CB  CYS H 134      12.216   9.903  30.533  1.00 25.09           C  
ATOM   1018  SG  CYS H 134      12.630  10.194  32.282  1.00 25.87           S  
ATOM   1019  C   CYS H 134      10.297   8.392  30.976  1.00 25.99           C  
ATOM   1020  O   CYS H 134       9.475   9.308  30.950  1.00 25.20           O  
ATOM   1021  N   LYS H 135      10.073   7.252  31.664  1.00 26.28           N  
ATOM   1022  CA  LYS H 135       8.819   7.045  32.334  1.00 27.36           C  
ATOM   1023  CB  LYS H 135       8.378   5.574  32.377  1.00 29.44           C  
ATOM   1024  CG  LYS H 135       7.041   5.379  33.092  1.00 32.25           C  
ATOM   1025  CD  LYS H 135       6.404   4.014  32.847  1.00 37.15           C  
ATOM   1026  CE  LYS H 135       5.067   3.831  33.568  1.00 37.79           C  
ATOM   1027  NZ  LYS H 135       4.447   2.549  33.165  1.00 39.17           N1+
ATOM   1028  C   LYS H 135       8.953   7.514  33.746  1.00 27.15           C  
ATOM   1029  O   LYS H 135       9.888   7.145  34.453  1.00 27.26           O  
ATOM   1030  N   ALA H 136       7.990   8.336  34.204  1.00 26.98           N  
ATOM   1031  CA  ALA H 136       8.075   8.875  35.530  1.00 27.37           C  
ATOM   1032  CB  ALA H 136       7.850  10.394  35.586  1.00 25.97           C  
ATOM   1033  C   ALA H 136       7.028   8.242  36.391  1.00 27.94           C  
ATOM   1034  O   ALA H 136       5.960   7.860  35.916  1.00 28.86           O  
ATOM   1035  N   SER H 137       7.344   8.079  37.694  1.00 28.00           N  
ATOM   1036  CA  SER H 137       6.392   7.527  38.614  1.00 28.22           C  
ATOM   1037  CB  SER H 137       6.425   5.992  38.680  1.00 28.12           C  
ATOM   1038  OG  SER H 137       7.690   5.556  39.155  1.00 28.10           O  
ATOM   1039  C   SER H 137       6.723   8.029  39.987  1.00 28.04           C  
ATOM   1040  O   SER H 137       7.862   8.400  40.266  1.00 27.16           O  
ATOM   1041  N   GLY H 138       5.702   8.086  40.868  1.00 55.80           N  
ATOM   1042  CA  GLY H 138       5.909   8.465  42.237  1.00 55.19           C  
ATOM   1043  C   GLY H 138       5.506   9.887  42.494  1.00 54.35           C  
ATOM   1044  O   GLY H 138       5.265  10.252  43.644  1.00 61.36           O  
ATOM   1045  N   TYR H 139       5.419  10.735  41.450  1.00 53.09           N  
ATOM   1046  CA  TYR H 139       5.059  12.109  41.679  1.00 53.22           C  
ATOM   1047  CB  TYR H 139       6.258  13.081  41.675  1.00 51.20           C  
ATOM   1048  CG  TYR H 139       6.943  13.076  40.343  1.00 49.97           C  
ATOM   1049  CD1 TYR H 139       6.432  13.769  39.274  1.00 49.67           C  
ATOM   1050  CD2 TYR H 139       8.122  12.399  40.153  1.00 49.23           C  
ATOM   1051  CE1 TYR H 139       7.061  13.777  38.051  1.00 48.88           C  
ATOM   1052  CE2 TYR H 139       8.759  12.402  38.933  1.00 49.10           C  
ATOM   1053  CZ  TYR H 139       8.233  13.090  37.873  1.00 48.00           C  
ATOM   1054  OH  TYR H 139       8.887  13.092  36.621  1.00 47.52           O  
ATOM   1055  C   TYR H 139       4.116  12.549  40.604  1.00 54.25           C  
ATOM   1056  O   TYR H 139       3.911  11.842  39.619  1.00 53.40           O  
ATOM   1057  N   SER H 140       3.493  13.734  40.785  1.00 54.50           N  
ATOM   1058  CA  SER H 140       2.596  14.240  39.785  1.00 54.67           C  
ATOM   1059  CB  SER H 140       1.767  15.443  40.275  1.00 56.48           C  
ATOM   1060  OG  SER H 140       0.849  15.858  39.275  1.00 52.25           O  
ATOM   1061  C   SER H 140       3.437  14.663  38.619  1.00 53.44           C  
ATOM   1062  O   SER H 140       4.295  15.537  38.729  1.00 53.56           O  
ATOM   1063  N   PHE H 141       3.171  14.052  37.452  1.00 53.97           N  
ATOM   1064  CA  PHE H 141       3.933  14.218  36.243  1.00 53.24           C  
ATOM   1065  CB  PHE H 141       3.468  13.233  35.154  1.00 53.58           C  
ATOM   1066  CG  PHE H 141       4.290  13.409  33.922  1.00 52.73           C  
ATOM   1067  CD1 PHE H 141       5.572  12.916  33.860  1.00 55.36           C  
ATOM   1068  CD2 PHE H 141       3.767  14.039  32.818  1.00 53.52           C  
ATOM   1069  CE1 PHE H 141       6.329  13.067  32.723  1.00 54.78           C  
ATOM   1070  CE2 PHE H 141       4.519  14.190  31.678  1.00 53.12           C  
ATOM   1071  CZ  PHE H 141       5.804  13.707  31.627  1.00 54.63           C  
ATOM   1072  C   PHE H 141       3.821  15.615  35.708  1.00 53.84           C  
ATOM   1073  O   PHE H 141       4.800  16.173  35.215  1.00 53.00           O  
ATOM   1074  N   THR H 142       2.607  16.192  35.761  1.00 54.39           N  
ATOM   1075  CA  THR H 142       2.295  17.490  35.223  1.00 54.25           C  
ATOM   1076  CB  THR H 142       0.820  17.759  35.169  1.00 57.48           C  
ATOM   1077  OG1 THR H 142       0.270  17.764  36.477  1.00 58.78           O  
ATOM   1078  CG2 THR H 142       0.155  16.663  34.317  1.00 57.46           C  
ATOM   1079  C   THR H 142       2.920  18.583  36.031  1.00 53.73           C  
ATOM   1080  O   THR H 142       3.163  19.676  35.521  1.00 54.34           O  
ATOM   1081  N   SER H 143       3.146  18.332  37.330  1.00 52.44           N  
ATOM   1082  CA  SER H 143       3.615  19.340  38.236  1.00 51.78           C  
ATOM   1083  CB  SER H 143       3.573  18.885  39.705  1.00 52.53           C  
ATOM   1084  OG  SER H 143       2.228  18.679  40.109  1.00 53.06           O  
ATOM   1085  C   SER H 143       5.018  19.775  37.946  1.00 50.46           C  
ATOM   1086  O   SER H 143       5.389  20.887  38.322  1.00 51.66           O  
ATOM   1087  N   TYR H 144       5.842  18.945  37.274  1.00 49.49           N  
ATOM   1088  CA  TYR H 144       7.211  19.347  37.141  1.00 46.07           C  
ATOM   1089  CB  TYR H 144       8.204  18.418  37.860  1.00 44.66           C  
ATOM   1090  CG  TYR H 144       7.902  18.459  39.320  1.00 45.09           C  
ATOM   1091  CD1 TYR H 144       8.419  19.456  40.116  1.00 43.09           C  
ATOM   1092  CD2 TYR H 144       7.092  17.507  39.896  1.00 46.34           C  
ATOM   1093  CE1 TYR H 144       8.141  19.495  41.463  1.00 43.56           C  
ATOM   1094  CE2 TYR H 144       6.812  17.540  41.242  1.00 46.21           C  
ATOM   1095  CZ  TYR H 144       7.338  18.534  42.029  1.00 43.49           C  
ATOM   1096  OH  TYR H 144       7.053  18.573  43.411  1.00 44.99           O  
ATOM   1097  C   TYR H 144       7.623  19.385  35.708  1.00 45.56           C  
ATOM   1098  O   TYR H 144       7.021  18.781  34.823  1.00 48.19           O  
ATOM   1099  N   TYR H 145       8.690  20.167  35.472  1.00 24.84           N  
ATOM   1100  CA  TYR H 145       9.290  20.345  34.173  1.00 24.66           C  
ATOM   1101  CB  TYR H 145      10.138  21.625  34.078  1.00 25.53           C  
ATOM   1102  CG  TYR H 145       9.300  22.743  34.594  1.00 28.86           C  
ATOM   1103  CD1 TYR H 145       8.291  23.293  33.840  1.00 30.90           C  
ATOM   1104  CD2 TYR H 145       9.540  23.241  35.853  1.00 33.11           C  
ATOM   1105  CE1 TYR H 145       7.530  24.324  34.343  1.00 31.40           C  
ATOM   1106  CE2 TYR H 145       8.783  24.269  36.357  1.00 33.56           C  
ATOM   1107  CZ  TYR H 145       7.774  24.812  35.603  1.00 32.59           C  
ATOM   1108  OH  TYR H 145       6.994  25.867  36.116  1.00 34.32           O  
ATOM   1109  C   TYR H 145      10.235  19.199  33.968  1.00 24.48           C  
ATOM   1110  O   TYR H 145      10.853  18.730  34.921  1.00 24.39           O  
ATOM   1111  N   MET H 146      10.346  18.681  32.726  1.00 23.75           N  
ATOM   1112  CA  MET H 146      11.262  17.596  32.518  1.00 23.01           C  
ATOM   1113  CB  MET H 146      10.633  16.395  31.792  1.00 23.17           C  
ATOM   1114  CG  MET H 146      11.597  15.224  31.616  1.00 25.84           C  
ATOM   1115  SD  MET H 146      12.048  14.379  33.162  1.00 26.90           S  
ATOM   1116  CE  MET H 146      10.456  13.532  33.361  1.00 25.71           C  
ATOM   1117  C   MET H 146      12.390  18.104  31.673  1.00 22.80           C  
ATOM   1118  O   MET H 146      12.171  18.686  30.611  1.00 22.79           O  
ATOM   1119  N   HIS H 147      13.639  17.885  32.135  1.00 21.33           N  
ATOM   1120  CA  HIS H 147      14.781  18.373  31.415  1.00 21.33           C  
ATOM   1121  ND1 HIS H 147      15.446  21.661  32.267  1.00 19.20           N  
ATOM   1122  CG  HIS H 147      15.186  20.424  32.814  1.00 23.20           C  
ATOM   1123  CB  HIS H 147      15.767  19.142  32.305  1.00 21.37           C  
ATOM   1124  NE2 HIS H 147      14.047  21.996  33.960  1.00 18.10           N  
ATOM   1125  CD2 HIS H 147      14.329  20.647  33.845  1.00 19.58           C  
ATOM   1126  CE1 HIS H 147      14.740  22.564  32.991  1.00 16.47           C  
ATOM   1127  C   HIS H 147      15.523  17.215  30.820  1.00 21.52           C  
ATOM   1128  O   HIS H 147      15.426  16.086  31.299  1.00 21.67           O  
ATOM   1129  N   TRP H 148      16.265  17.473  29.719  1.00 20.88           N  
ATOM   1130  CA  TRP H 148      17.038  16.438  29.091  1.00 21.20           C  
ATOM   1131  CB  TRP H 148      16.533  16.074  27.688  1.00 21.49           C  
ATOM   1132  CG  TRP H 148      15.184  15.396  27.712  1.00 22.15           C  
ATOM   1133  CD2 TRP H 148      14.990  13.973  27.663  1.00 22.70           C  
ATOM   1134  CD1 TRP H 148      13.941  15.953  27.782  1.00 22.46           C  
ATOM   1135  NE1 TRP H 148      12.983  14.965  27.783  1.00 23.00           N  
ATOM   1136  CE2 TRP H 148      13.615  13.742  27.710  1.00 23.23           C  
ATOM   1137  CE3 TRP H 148      15.885  12.944  27.586  1.00 22.07           C  
ATOM   1138  CZ2 TRP H 148      13.112  12.473  27.681  1.00 22.81           C  
ATOM   1139  CZ3 TRP H 148      15.373  11.665  27.557  1.00 22.88           C  
ATOM   1140  CH2 TRP H 148      14.013  11.436  27.604  1.00 22.06           C  
ATOM   1141  C   TRP H 148      18.452  16.918  28.981  1.00 22.00           C  
ATOM   1142  O   TRP H 148      18.707  18.071  28.630  1.00 22.30           O  
ATOM   1143  N   VAL H 149      19.416  16.020  29.279  1.00 21.72           N  
ATOM   1144  CA  VAL H 149      20.804  16.382  29.273  1.00 21.39           C  
ATOM   1145  CB  VAL H 149      21.411  16.388  30.647  1.00 21.28           C  
ATOM   1146  CG1 VAL H 149      22.914  16.690  30.528  1.00 19.57           C  
ATOM   1147  CG2 VAL H 149      20.644  17.398  31.518  1.00 18.97           C  
ATOM   1148  C   VAL H 149      21.567  15.378  28.460  1.00 21.85           C  
ATOM   1149  O   VAL H 149      21.189  14.210  28.363  1.00 22.17           O  
ATOM   1150  N   LYS H 150      22.679  15.832  27.844  1.00 22.72           N  
ATOM   1151  CA  LYS H 150      23.516  14.987  27.036  1.00 23.56           C  
ATOM   1152  CB  LYS H 150      23.743  15.569  25.631  1.00 23.92           C  
ATOM   1153  CG  LYS H 150      24.644  14.728  24.726  1.00 24.56           C  
ATOM   1154  CD  LYS H 150      24.762  15.304  23.315  1.00 25.12           C  
ATOM   1155  CE  LYS H 150      25.849  14.646  22.462  1.00 26.24           C  
ATOM   1156  NZ  LYS H 150      25.968  15.353  21.168  1.00 25.57           N1+
ATOM   1157  C   LYS H 150      24.866  14.925  27.678  1.00 24.56           C  
ATOM   1158  O   LYS H 150      25.365  15.929  28.184  1.00 24.82           O  
ATOM   1159  N   GLN H 151      25.492  13.731  27.690  1.00 25.82           N  
ATOM   1160  CA  GLN H 151      26.818  13.633  28.236  1.00 27.10           C  
ATOM   1161  CB  GLN H 151      26.889  12.902  29.587  1.00 27.10           C  
ATOM   1162  CG  GLN H 151      28.296  12.894  30.192  1.00 27.36           C  
ATOM   1163  CD  GLN H 151      28.241  12.186  31.538  1.00 28.02           C  
ATOM   1164  OE1 GLN H 151      27.478  11.240  31.729  1.00 28.90           O  
ATOM   1165  NE2 GLN H 151      29.068  12.663  32.507  1.00 28.15           N  
ATOM   1166  C   GLN H 151      27.649  12.874  27.257  1.00 28.67           C  
ATOM   1167  O   GLN H 151      27.319  11.751  26.881  1.00 27.90           O  
ATOM   1168  N   SER H 152      28.772  13.476  26.823  1.00 31.37           N  
ATOM   1169  CA  SER H 152      29.590  12.817  25.852  1.00 34.28           C  
ATOM   1170  CB  SER H 152      29.954  13.702  24.648  1.00 34.45           C  
ATOM   1171  OG  SER H 152      28.787  14.028  23.909  1.00 37.45           O  
ATOM   1172  C   SER H 152      30.876  12.411  26.493  1.00 36.46           C  
ATOM   1173  O   SER H 152      31.434  13.125  27.326  1.00 35.94           O  
ATOM   1174  N   HIS H 153      31.345  11.207  26.108  1.00 39.16           N  
ATOM   1175  CA  HIS H 153      32.596  10.635  26.509  1.00 41.43           C  
ATOM   1176  ND1 HIS H 153      34.245  10.568  23.707  1.00 48.35           N  
ATOM   1177  CG  HIS H 153      33.834  11.572  24.553  1.00 44.20           C  
ATOM   1178  CB  HIS H 153      33.806  11.449  26.039  1.00 42.02           C  
ATOM   1179  NE2 HIS H 153      33.643  12.280  22.422  1.00 49.53           N  
ATOM   1180  CD2 HIS H 153      33.471  12.610  23.754  1.00 47.94           C  
ATOM   1181  CE1 HIS H 153      34.110  11.045  22.445  1.00 49.42           C  
ATOM   1182  C   HIS H 153      32.680  10.520  27.992  1.00 42.48           C  
ATOM   1183  O   HIS H 153      33.772  10.535  28.557  1.00 42.63           O  
ATOM   1184  N   GLY H 154      31.531  10.390  28.669  1.00 43.70           N  
ATOM   1185  CA  GLY H 154      31.546  10.173  30.083  1.00 43.72           C  
ATOM   1186  C   GLY H 154      32.071  11.387  30.784  1.00 43.80           C  
ATOM   1187  O   GLY H 154      32.539  11.285  31.918  1.00 44.36           O  
ATOM   1188  N   LYS H 155      32.009  12.571  30.144  1.00 42.60           N  
ATOM   1189  CA  LYS H 155      32.530  13.747  30.786  1.00 41.70           C  
ATOM   1190  CB  LYS H 155      33.863  14.263  30.207  1.00 42.52           C  
ATOM   1191  CG  LYS H 155      35.092  13.523  30.747  1.00 44.94           C  
ATOM   1192  CD  LYS H 155      36.413  13.907  30.072  1.00 47.40           C  
ATOM   1193  CE  LYS H 155      37.650  13.331  30.768  1.00 50.62           C  
ATOM   1194  NZ  LYS H 155      37.841  11.913  30.390  1.00 50.23           N1+
ATOM   1195  C   LYS H 155      31.556  14.887  30.723  1.00 39.97           C  
ATOM   1196  O   LYS H 155      30.708  15.040  31.599  1.00 40.42           O  
ATOM   1197  N   SER H 156      31.665  15.738  29.682  1.00 37.15           N  
ATOM   1198  CA  SER H 156      30.910  16.961  29.620  1.00 34.87           C  
ATOM   1199  CB  SER H 156      31.214  17.810  28.373  1.00 35.06           C  
ATOM   1200  OG  SER H 156      30.697  17.179  27.212  1.00 37.40           O  
ATOM   1201  C   SER H 156      29.429  16.730  29.641  1.00 32.40           C  
ATOM   1202  O   SER H 156      28.922  15.768  29.069  1.00 32.09           O  
ATOM   1203  N   LEU H 157      28.700  17.651  30.316  1.00 30.06           N  
ATOM   1204  CA  LEU H 157      27.264  17.628  30.435  1.00 27.72           C  
ATOM   1205  CB  LEU H 157      26.766  17.770  31.886  1.00 27.25           C  
ATOM   1206  CG  LEU H 157      27.051  16.548  32.780  1.00 27.19           C  
ATOM   1207  CD1 LEU H 157      26.589  16.792  34.225  1.00 26.34           C  
ATOM   1208  CD2 LEU H 157      26.422  15.277  32.192  1.00 26.90           C  
ATOM   1209  C   LEU H 157      26.721  18.811  29.687  1.00 26.65           C  
ATOM   1210  O   LEU H 157      27.221  19.927  29.824  1.00 25.85           O  
ATOM   1211  N   GLU H 158      25.675  18.587  28.862  1.00 25.93           N  
ATOM   1212  CA  GLU H 158      25.064  19.661  28.130  1.00 26.18           C  
ATOM   1213  CB  GLU H 158      25.272  19.579  26.607  1.00 27.23           C  
ATOM   1214  CG  GLU H 158      26.724  19.781  26.166  1.00 30.98           C  
ATOM   1215  CD  GLU H 158      26.758  19.754  24.642  1.00 33.16           C  
ATOM   1216  OE1 GLU H 158      26.760  18.634  24.067  1.00 36.18           O  
ATOM   1217  OE2 GLU H 158      26.776  20.855  24.034  1.00 34.00           O1-
ATOM   1218  C   GLU H 158      23.587  19.594  28.362  1.00 24.59           C  
ATOM   1219  O   GLU H 158      23.006  18.513  28.429  1.00 24.00           O  
ATOM   1220  N   TRP H 159      22.939  20.769  28.486  1.00 23.63           N  
ATOM   1221  CA  TRP H 159      21.523  20.808  28.715  1.00 22.36           C  
ATOM   1222  CB  TRP H 159      21.118  21.963  29.645  1.00 22.15           C  
ATOM   1223  CG  TRP H 159      19.636  22.090  29.857  1.00 23.29           C  
ATOM   1224  CD2 TRP H 159      18.824  23.038  29.157  1.00 23.79           C  
ATOM   1225  CD1 TRP H 159      18.805  21.404  30.691  1.00 22.28           C  
ATOM   1226  NE1 TRP H 159      17.518  21.860  30.545  1.00 22.60           N  
ATOM   1227  CE2 TRP H 159      17.515  22.867  29.605  1.00 24.24           C  
ATOM   1228  CE3 TRP H 159      19.147  23.974  28.218  1.00 23.66           C  
ATOM   1229  CZ2 TRP H 159      16.499  23.634  29.119  1.00 23.92           C  
ATOM   1230  CZ3 TRP H 159      18.120  24.743  27.725  1.00 25.07           C  
ATOM   1231  CH2 TRP H 159      16.827  24.569  28.169  1.00 24.68           C  
ATOM   1232  C   TRP H 159      20.866  20.999  27.385  1.00 22.44           C  
ATOM   1233  O   TRP H 159      21.147  21.968  26.683  1.00 22.49           O  
ATOM   1234  N   ILE H 160      20.048  20.008  26.966  1.00 21.40           N  
ATOM   1235  CA  ILE H 160      19.356  20.022  25.706  1.00 22.46           C  
ATOM   1236  CB  ILE H 160      18.899  18.648  25.318  1.00 22.09           C  
ATOM   1237  CG1 ILE H 160      20.120  17.721  25.191  1.00 21.94           C  
ATOM   1238  CG2 ILE H 160      18.067  18.759  24.028  1.00 21.33           C  
ATOM   1239  CD1 ILE H 160      19.767  16.236  25.123  1.00 21.52           C  
ATOM   1240  C   ILE H 160      18.159  20.932  25.688  1.00 24.18           C  
ATOM   1241  O   ILE H 160      18.040  21.797  24.821  1.00 23.48           O  
ATOM   1242  N   GLY H 161      17.241  20.783  26.667  1.00 24.07           N  
ATOM   1243  CA  GLY H 161      16.033  21.563  26.643  1.00 24.26           C  
ATOM   1244  C   GLY H 161      15.097  21.017  27.677  1.00 24.98           C  
ATOM   1245  O   GLY H 161      15.403  20.033  28.350  1.00 25.08           O  
ATOM   1246  N   GLU H 162      13.916  21.657  27.830  1.00 24.80           N  
ATOM   1247  CA  GLU H 162      12.978  21.203  28.819  1.00 25.07           C  
ATOM   1248  CB  GLU H 162      12.955  22.050  30.107  1.00 26.38           C  
ATOM   1249  CG  GLU H 162      12.444  23.477  29.890  1.00 27.31           C  
ATOM   1250  CD  GLU H 162      12.201  24.121  31.248  1.00  0.00           C  
ATOM   1251  OE1 GLU H 162      13.184  24.629  31.851  1.00  0.00           O  
ATOM   1252  OE2 GLU H 162      11.025  24.114  31.699  1.00  0.00           O1-
ATOM   1253  C   GLU H 162      11.597  21.294  28.255  1.00 24.48           C  
ATOM   1254  O   GLU H 162      11.343  22.025  27.300  1.00 25.00           O  
ATOM   1255  N   ILE H 163      10.662  20.513  28.832  1.00 23.85           N  
ATOM   1256  CA  ILE H 163       9.293  20.557  28.414  1.00 23.62           C  
ATOM   1257  CB  ILE H 163       8.878  19.351  27.617  1.00 23.01           C  
ATOM   1258  CG1 ILE H 163       7.455  19.529  27.060  1.00 21.17           C  
ATOM   1259  CG2 ILE H 163       9.063  18.106  28.501  1.00 22.00           C  
ATOM   1260  CD1 ILE H 163       7.081  18.496  25.997  1.00 21.14           C  
ATOM   1261  C   ILE H 163       8.427  20.615  29.631  1.00 24.46           C  
ATOM   1262  O   ILE H 163       8.737  20.008  30.656  1.00 23.64           O  
ATOM   1263  N   ASN H 164       7.320  21.381  29.552  1.00 24.20           N  
ATOM   1264  CA  ASN H 164       6.383  21.424  30.639  1.00 24.78           C  
ATOM   1265  CB  ASN H 164       5.764  22.821  30.853  1.00 25.70           C  
ATOM   1266  CG  ASN H 164       4.884  22.821  32.097  1.00 29.46           C  
ATOM   1267  OD1 ASN H 164       4.470  21.772  32.588  1.00 29.83           O  
ATOM   1268  ND2 ASN H 164       4.572  24.039  32.614  1.00 25.93           N  
ATOM   1269  C   ASN H 164       5.307  20.461  30.246  1.00 25.21           C  
ATOM   1270  O   ASN H 164       4.585  20.682  29.278  1.00 25.26           O  
ATOM   1271  N   PRO H 165       5.176  19.378  30.971  1.00 24.29           N  
ATOM   1272  CA  PRO H 165       4.268  18.308  30.643  1.00 27.03           C  
ATOM   1273  CD  PRO H 165       6.221  18.960  31.887  1.00 26.08           C  
ATOM   1274  CB  PRO H 165       4.535  17.219  31.675  1.00 29.41           C  
ATOM   1275  CG  PRO H 165       6.001  17.451  32.090  1.00 29.06           C  
ATOM   1276  C   PRO H 165       2.839  18.715  30.595  1.00 30.80           C  
ATOM   1277  O   PRO H 165       2.086  18.138  29.812  1.00 34.71           O  
ATOM   1278  N   TYR H 166       2.427  19.663  31.451  1.00 36.20           N  
ATOM   1279  CA  TYR H 166       1.041  20.007  31.470  1.00 39.64           C  
ATOM   1280  CB  TYR H 166       0.718  20.931  32.656  1.00 42.49           C  
ATOM   1281  CG  TYR H 166      -0.729  20.795  32.976  1.00 42.99           C  
ATOM   1282  CD1 TYR H 166      -1.132  19.784  33.818  1.00 48.43           C  
ATOM   1283  CD2 TYR H 166      -1.671  21.650  32.457  1.00 40.76           C  
ATOM   1284  CE1 TYR H 166      -2.455  19.620  34.146  1.00 45.40           C  
ATOM   1285  CE2 TYR H 166      -2.999  21.492  32.782  1.00 41.11           C  
ATOM   1286  CZ  TYR H 166      -3.391  20.477  33.625  1.00 40.53           C  
ATOM   1287  OH  TYR H 166      -4.752  20.316  33.959  1.00 43.69           O  
ATOM   1288  C   TYR H 166       0.700  20.726  30.194  1.00 38.40           C  
ATOM   1289  O   TYR H 166      -0.253  20.369  29.502  1.00 39.90           O  
ATOM   1290  N   ASN H 167       1.490  21.773  29.869  1.00 36.95           N  
ATOM   1291  CA  ASN H 167       1.304  22.643  28.731  1.00 37.15           C  
ATOM   1292  CB  ASN H 167       2.186  23.899  28.788  1.00 41.44           C  
ATOM   1293  CG  ASN H 167       1.855  24.708  30.019  1.00 42.49           C  
ATOM   1294  OD1 ASN H 167       2.687  24.857  30.912  1.00 43.42           O  
ATOM   1295  ND2 ASN H 167       0.616  25.261  30.069  1.00 43.03           N  
ATOM   1296  C   ASN H 167       1.711  22.011  27.437  1.00 36.73           C  
ATOM   1297  O   ASN H 167       1.020  22.125  26.427  1.00 41.60           O  
ATOM   1298  N   GLY H 168       2.877  21.342  27.441  1.00 34.03           N  
ATOM   1299  CA  GLY H 168       3.467  20.798  26.252  1.00 31.66           C  
ATOM   1300  C   GLY H 168       4.442  21.805  25.699  1.00 30.70           C  
ATOM   1301  O   GLY H 168       5.059  21.578  24.661  1.00 33.37           O  
ATOM   1302  N   GLY H 169       4.619  22.950  26.383  1.00 26.85           N  
ATOM   1303  CA  GLY H 169       5.498  23.990  25.925  1.00 27.34           C  
ATOM   1304  C   GLY H 169       6.909  23.550  26.144  1.00 27.53           C  
ATOM   1305  O   GLY H 169       7.208  22.818  27.086  1.00 26.94           O  
ATOM   1306  N   ALA H 170       7.829  24.020  25.279  1.00 26.69           N  
ATOM   1307  CA  ALA H 170       9.188  23.582  25.406  1.00 26.62           C  
ATOM   1308  CB  ALA H 170       9.586  22.519  24.369  1.00 27.13           C  
ATOM   1309  C   ALA H 170      10.111  24.738  25.212  1.00 26.77           C  
ATOM   1310  O   ALA H 170       9.751  25.764  24.638  1.00 26.44           O  
ATOM   1311  N   SER H 171      11.341  24.587  25.742  1.00 26.55           N  
ATOM   1312  CA  SER H 171      12.362  25.574  25.573  1.00 27.54           C  
ATOM   1313  CB  SER H 171      12.609  26.387  26.852  1.00 28.45           C  
ATOM   1314  OG  SER H 171      13.381  27.538  26.552  1.00 33.31           O  
ATOM   1315  C   SER H 171      13.605  24.802  25.230  1.00 26.68           C  
ATOM   1316  O   SER H 171      13.931  23.818  25.894  1.00 26.08           O  
ATOM   1317  N   TYR H 172      14.349  25.243  24.195  1.00 26.24           N  
ATOM   1318  CA  TYR H 172      15.462  24.456  23.732  1.00 26.51           C  
ATOM   1319  CB  TYR H 172      15.406  24.096  22.232  1.00 26.01           C  
ATOM   1320  CG  TYR H 172      14.217  23.269  21.879  1.00 26.80           C  
ATOM   1321  CD1 TYR H 172      14.276  21.896  21.935  1.00 26.25           C  
ATOM   1322  CD2 TYR H 172      13.047  23.867  21.471  1.00 25.83           C  
ATOM   1323  CE1 TYR H 172      13.185  21.130  21.600  1.00 24.18           C  
ATOM   1324  CE2 TYR H 172      11.953  23.106  21.134  1.00 24.14           C  
ATOM   1325  CZ  TYR H 172      12.020  21.734  21.198  1.00 24.58           C  
ATOM   1326  OH  TYR H 172      10.898  20.952  20.851  1.00 21.80           O  
ATOM   1327  C   TYR H 172      16.734  25.241  23.814  1.00 26.85           C  
ATOM   1328  O   TYR H 172      16.744  26.469  23.747  1.00 26.46           O  
ATOM   1329  N   ASN H 173      17.854  24.511  23.989  1.00 26.92           N  
ATOM   1330  CA  ASN H 173      19.160  25.091  23.895  1.00 27.46           C  
ATOM   1331  CB  ASN H 173      20.266  24.114  24.346  1.00 27.60           C  
ATOM   1332  CG  ASN H 173      21.632  24.788  24.306  1.00 30.04           C  
ATOM   1333  OD1 ASN H 173      21.950  25.537  23.385  1.00 30.55           O  
ATOM   1334  ND2 ASN H 173      22.476  24.502  25.335  1.00 28.64           N  
ATOM   1335  C   ASN H 173      19.307  25.323  22.422  1.00 28.42           C  
ATOM   1336  O   ASN H 173      18.903  24.483  21.620  1.00 26.91           O  
ATOM   1337  N   GLN H 174      19.911  26.453  22.019  1.00 29.33           N  
ATOM   1338  CA  GLN H 174      19.970  26.809  20.628  1.00 32.04           C  
ATOM   1339  CB  GLN H 174      20.713  28.135  20.383  1.00 34.17           C  
ATOM   1340  CG  GLN H 174      19.964  29.369  20.890  1.00 39.25           C  
ATOM   1341  CD  GLN H 174      18.814  29.643  19.932  1.00 45.70           C  
ATOM   1342  OE1 GLN H 174      17.646  29.603  20.313  1.00 47.87           O  
ATOM   1343  NE2 GLN H 174      19.153  29.933  18.646  1.00 46.58           N  
ATOM   1344  C   GLN H 174      20.684  25.755  19.843  1.00 31.45           C  
ATOM   1345  O   GLN H 174      20.293  25.456  18.715  1.00 32.75           O  
ATOM   1346  N   LYS H 175      21.740  25.149  20.408  1.00 31.20           N  
ATOM   1347  CA  LYS H 175      22.500  24.208  19.632  1.00 31.65           C  
ATOM   1348  CB  LYS H 175      23.634  23.536  20.425  1.00 32.50           C  
ATOM   1349  CG  LYS H 175      24.826  24.443  20.731  1.00 34.47           C  
ATOM   1350  CD  LYS H 175      25.845  23.797  21.673  1.00 36.91           C  
ATOM   1351  CE  LYS H 175      27.164  24.565  21.779  1.00 38.97           C  
ATOM   1352  NZ  LYS H 175      28.088  23.862  22.698  1.00 38.30           N1+
ATOM   1353  C   LYS H 175      21.616  23.086  19.163  1.00 32.01           C  
ATOM   1354  O   LYS H 175      21.679  22.670  18.008  1.00 32.31           O  
ATOM   1355  N   ILE H 176      20.790  22.568  20.085  1.00 30.60           N  
ATOM   1356  CA  ILE H 176      19.887  21.456  19.957  1.00 30.25           C  
ATOM   1357  CB  ILE H 176      19.364  21.001  21.297  1.00 29.04           C  
ATOM   1358  CG1 ILE H 176      20.527  20.568  22.213  1.00  0.00           C  
ATOM   1359  CG2 ILE H 176      18.349  19.868  21.074  1.00  0.00           C  
ATOM   1360  CD1 ILE H 176      21.411  21.715  22.702  1.00 27.48           C  
ATOM   1361  C   ILE H 176      18.715  21.754  19.076  1.00 31.30           C  
ATOM   1362  O   ILE H 176      18.105  20.838  18.528  1.00 30.84           O  
ATOM   1363  N   LYS H 177      18.304  23.030  18.991  1.00 31.99           N  
ATOM   1364  CA  LYS H 177      17.111  23.366  18.274  1.00 32.94           C  
ATOM   1365  CB  LYS H 177      16.887  24.882  18.203  1.00 34.72           C  
ATOM   1366  CG  LYS H 177      15.457  25.273  17.850  1.00 38.45           C  
ATOM   1367  CD  LYS H 177      15.139  26.714  18.241  1.00 42.05           C  
ATOM   1368  CE  LYS H 177      13.673  27.097  18.046  1.00 45.09           C  
ATOM   1369  NZ  LYS H 177      13.410  28.404  18.686  1.00 47.15           N1+
ATOM   1370  C   LYS H 177      17.155  22.806  16.887  1.00 32.06           C  
ATOM   1371  O   LYS H 177      18.076  23.064  16.113  1.00 32.96           O  
ATOM   1372  N   GLY H 178      16.126  21.993  16.568  1.00 30.88           N  
ATOM   1373  CA  GLY H 178      15.948  21.372  15.291  1.00 30.98           C  
ATOM   1374  C   GLY H 178      16.377  19.939  15.386  1.00 31.18           C  
ATOM   1375  O   GLY H 178      15.778  19.059  14.769  1.00 32.72           O  
ATOM   1376  N   ARG H 179      17.459  19.674  16.139  1.00 29.25           N  
ATOM   1377  CA  ARG H 179      17.957  18.338  16.292  1.00 28.38           C  
ATOM   1378  CB  ARG H 179      19.365  18.296  16.899  1.00 28.60           C  
ATOM   1379  CG  ARG H 179      19.885  16.870  17.054  1.00 29.47           C  
ATOM   1380  CD  ARG H 179      21.288  16.797  17.644  1.00 30.37           C  
ATOM   1381  NE  ARG H 179      22.213  17.440  16.670  1.00 31.62           N  
ATOM   1382  CZ  ARG H 179      22.700  16.706  15.629  1.00 30.75           C  
ATOM   1383  NH1 ARG H 179      22.269  15.424  15.441  1.00 29.26           N1+
ATOM   1384  NH2 ARG H 179      23.618  17.247  14.776  1.00 26.50           N  
ATOM   1385  C   ARG H 179      17.064  17.518  17.173  1.00 27.53           C  
ATOM   1386  O   ARG H 179      16.790  16.354  16.883  1.00 26.76           O  
ATOM   1387  N   ALA H 180      16.575  18.116  18.277  1.00 25.90           N  
ATOM   1388  CA  ALA H 180      15.833  17.340  19.225  1.00 25.18           C  
ATOM   1389  CB  ALA H 180      16.425  17.394  20.644  1.00 24.35           C  
ATOM   1390  C   ALA H 180      14.440  17.858  19.321  1.00 24.90           C  
ATOM   1391  O   ALA H 180      14.196  19.059  19.210  1.00 25.73           O  
ATOM   1392  N   THR H 181      13.482  16.928  19.502  1.00 24.06           N  
ATOM   1393  CA  THR H 181      12.107  17.278  19.701  1.00 24.11           C  
ATOM   1394  CB  THR H 181      11.178  16.779  18.640  1.00 24.33           C  
ATOM   1395  OG1 THR H 181      11.325  15.376  18.494  1.00 25.28           O  
ATOM   1396  CG2 THR H 181      11.469  17.498  17.321  1.00 24.86           C  
ATOM   1397  C   THR H 181      11.676  16.639  20.979  1.00 23.42           C  
ATOM   1398  O   THR H 181      11.904  15.450  21.202  1.00 23.25           O  
ATOM   1399  N   PHE H 182      11.024  17.425  21.855  1.00 22.85           N  
ATOM   1400  CA  PHE H 182      10.599  16.901  23.122  1.00 21.78           C  
ATOM   1401  CB  PHE H 182      10.934  17.823  24.307  1.00 20.73           C  
ATOM   1402  CG  PHE H 182      12.410  17.998  24.370  1.00 19.90           C  
ATOM   1403  CD1 PHE H 182      13.028  18.910  23.545  1.00 18.82           C  
ATOM   1404  CD2 PHE H 182      13.174  17.271  25.253  1.00 20.04           C  
ATOM   1405  CE1 PHE H 182      14.389  19.087  23.592  1.00  0.00           C  
ATOM   1406  CE2 PHE H 182      14.537  17.444  25.305  1.00  0.00           C  
ATOM   1407  CZ  PHE H 182      15.145  18.354  24.474  1.00  0.00           C  
ATOM   1408  C   PHE H 182       9.106  16.797  23.106  1.00 22.50           C  
ATOM   1409  O   PHE H 182       8.412  17.732  22.708  1.00 23.12           O  
ATOM   1410  N   THR H 183       8.573  15.638  23.548  1.00 22.43           N  
ATOM   1411  CA  THR H 183       7.150  15.444  23.596  1.00 23.39           C  
ATOM   1412  CB  THR H 183       6.635  14.607  22.463  1.00 22.76           C  
ATOM   1413  OG1 THR H 183       7.225  13.316  22.505  1.00 23.63           O  
ATOM   1414  CG2 THR H 183       6.983  15.303  21.136  1.00 22.75           C  
ATOM   1415  C   THR H 183       6.818  14.733  24.873  1.00 24.21           C  
ATOM   1416  O   THR H 183       7.709  14.295  25.600  1.00 24.03           O  
ATOM   1417  N   VAL H 184       5.509  14.629  25.196  0.90 25.04           N  
ATOM   1418  CA  VAL H 184       5.101  13.969  26.407  0.90 25.90           C  
ATOM   1419  CB  VAL H 184       4.867  14.925  27.546  0.90 26.76           C  
ATOM   1420  CG1 VAL H 184       4.263  14.163  28.733  0.90 27.88           C  
ATOM   1421  CG2 VAL H 184       6.198  15.606  27.894  0.90 26.15           C  
ATOM   1422  C   VAL H 184       3.803  13.256  26.158  0.90 26.86           C  
ATOM   1423  O   VAL H 184       3.009  13.661  25.310  0.90 27.53           O  
ATOM   1424  N   ASP H 185       3.582  12.138  26.888  1.00 27.38           N  
ATOM   1425  CA  ASP H 185       2.350  11.402  26.834  1.00 28.67           C  
ATOM   1426  CB  ASP H 185       2.533   9.934  26.408  1.00 28.81           C  
ATOM   1427  CG  ASP H 185       1.159   9.311  26.203  1.00 31.57           C  
ATOM   1428  OD1 ASP H 185       0.142  10.020  26.426  1.00 31.87           O  
ATOM   1429  OD2 ASP H 185       1.110   8.112  25.821  1.00 32.56           O1-
ATOM   1430  C   ASP H 185       1.824  11.401  28.236  1.00 29.27           C  
ATOM   1431  O   ASP H 185       2.327  10.685  29.100  1.00 29.16           O  
ATOM   1432  N   THR H 186       0.780  12.207  28.492  1.00 30.18           N  
ATOM   1433  CA  THR H 186       0.250  12.383  29.813  1.00 31.75           C  
ATOM   1434  CB  THR H 186      -0.854  13.395  29.856  1.00 32.66           C  
ATOM   1435  OG1 THR H 186      -1.958  12.950  29.079  1.00  0.00           O  
ATOM   1436  CG2 THR H 186      -0.316  14.721  29.295  1.00  0.00           C  
ATOM   1437  C   THR H 186      -0.303  11.096  30.341  1.00 32.09           C  
ATOM   1438  O   THR H 186      -0.111  10.769  31.510  1.00 32.12           O  
ATOM   1439  N   SER H 187      -0.996  10.318  29.491  1.00 33.03           N  
ATOM   1440  CA  SER H 187      -1.635   9.129  29.976  1.00 33.47           C  
ATOM   1441  CB  SER H 187      -2.316   8.322  28.858  1.00 34.62           C  
ATOM   1442  OG  SER H 187      -3.371   9.075  28.281  1.00 38.00           O  
ATOM   1443  C   SER H 187      -0.620   8.227  30.611  1.00 33.43           C  
ATOM   1444  O   SER H 187      -0.830   7.746  31.723  1.00 33.62           O  
ATOM   1445  N   SER H 188       0.487   7.950  29.896  1.00 32.19           N  
ATOM   1446  CA  SER H 188       1.526   7.064  30.351  1.00 30.77           C  
ATOM   1447  CB  SER H 188       2.303   6.409  29.194  1.00 30.32           C  
ATOM   1448  OG  SER H 188       2.969   7.395  28.421  1.00 30.87           O  
ATOM   1449  C   SER H 188       2.516   7.746  31.255  1.00 29.63           C  
ATOM   1450  O   SER H 188       3.414   7.088  31.779  1.00 29.37           O  
ATOM   1451  N   ARG H 189       2.410   9.077  31.437  1.00 28.15           N  
ATOM   1452  CA  ARG H 189       3.347   9.816  32.242  1.00 28.51           C  
ATOM   1453  CB  ARG H 189       3.199   9.627  33.767  1.00 28.10           C  
ATOM   1454  CG  ARG H 189       3.317   8.193  34.279  1.00 33.19           C  
ATOM   1455  CD  ARG H 189       3.062   8.070  35.783  1.00  0.00           C  
ATOM   1456  NE  ARG H 189       1.792   8.792  36.079  1.00  0.00           N  
ATOM   1457  CZ  ARG H 189       0.589   8.164  35.930  1.00  0.00           C  
ATOM   1458  NH1 ARG H 189       0.538   6.867  35.510  1.00  0.00           N1+
ATOM   1459  NH2 ARG H 189      -0.567   8.842  36.195  1.00  0.00           N  
ATOM   1460  C   ARG H 189       4.739   9.517  31.784  1.00 27.30           C  
ATOM   1461  O   ARG H 189       5.634   9.227  32.578  1.00 27.02           O  
ATOM   1462  N   THR H 190       4.950   9.591  30.454  1.00 27.05           N  
ATOM   1463  CA  THR H 190       6.250   9.351  29.906  1.00 25.84           C  
ATOM   1464  CB  THR H 190       6.306   8.138  29.024  1.00 25.82           C  
ATOM   1465  OG1 THR H 190       5.915   6.987  29.758  1.00 26.24           O  
ATOM   1466  CG2 THR H 190       7.743   7.969  28.501  1.00 23.94           C  
ATOM   1467  C   THR H 190       6.639  10.540  29.079  1.00 25.36           C  
ATOM   1468  O   THR H 190       5.804  11.160  28.421  1.00 25.04           O  
ATOM   1469  N   ALA H 191       7.941  10.892  29.111  1.00 24.39           N  
ATOM   1470  CA  ALA H 191       8.454  11.997  28.350  1.00 24.03           C  
ATOM   1471  CB  ALA H 191       9.343  12.944  29.173  1.00 22.77           C  
ATOM   1472  C   ALA H 191       9.308  11.407  27.271  1.00 24.40           C  
ATOM   1473  O   ALA H 191       9.954  10.380  27.479  1.00 23.78           O  
ATOM   1474  N   TYR H 192       9.324  12.037  26.077  1.00 24.65           N  
ATOM   1475  CA  TYR H 192      10.073  11.473  24.991  1.00 24.44           C  
ATOM   1476  CB  TYR H 192       9.202  11.005  23.812  1.00 24.35           C  
ATOM   1477  CG  TYR H 192       8.247   9.953  24.260  1.00 25.21           C  
ATOM   1478  CD1 TYR H 192       8.612   8.627  24.266  1.00 25.70           C  
ATOM   1479  CD2 TYR H 192       6.979  10.289  24.676  1.00 25.01           C  
ATOM   1480  CE1 TYR H 192       7.729   7.656  24.679  1.00 25.95           C  
ATOM   1481  CE2 TYR H 192       6.093   9.323  25.090  1.00 26.22           C  
ATOM   1482  CZ  TYR H 192       6.466   8.002  25.090  1.00 26.30           C  
ATOM   1483  OH  TYR H 192       5.558   7.007  25.514  1.00 29.05           O  
ATOM   1484  C   TYR H 192      10.979  12.512  24.413  1.00 24.90           C  
ATOM   1485  O   TYR H 192      10.722  13.713  24.487  1.00 25.34           O  
ATOM   1486  N   MET H 193      12.098  12.044  23.826  1.00 24.27           N  
ATOM   1487  CA  MET H 193      13.034  12.903  23.168  1.00 24.95           C  
ATOM   1488  CB  MET H 193      14.349  13.022  23.949  1.00 24.40           C  
ATOM   1489  CG  MET H 193      15.391  13.924  23.296  1.00 27.30           C  
ATOM   1490  SD  MET H 193      16.929  14.039  24.252  1.00 31.02           S  
ATOM   1491  CE  MET H 193      17.824  14.970  22.984  1.00 28.76           C  
ATOM   1492  C   MET H 193      13.356  12.257  21.858  1.00 25.54           C  
ATOM   1493  O   MET H 193      13.743  11.090  21.811  1.00 25.33           O  
ATOM   1494  N   GLN H 194      13.211  13.001  20.748  1.00 26.32           N  
ATOM   1495  CA  GLN H 194      13.513  12.407  19.480  1.00 26.75           C  
ATOM   1496  CB  GLN H 194      12.350  12.491  18.474  1.00 28.30           C  
ATOM   1497  CG  GLN H 194      12.589  11.700  17.187  1.00 30.64           C  
ATOM   1498  CD  GLN H 194      11.306  11.734  16.367  1.00 35.08           C  
ATOM   1499  OE1 GLN H 194      10.225  11.994  16.891  1.00 35.90           O  
ATOM   1500  NE2 GLN H 194      11.426  11.458  15.040  1.00 28.67           N  
ATOM   1501  C   GLN H 194      14.694  13.133  18.922  1.00 26.51           C  
ATOM   1502  O   GLN H 194      14.757  14.361  18.951  1.00 27.47           O  
ATOM   1503  N   PHE H 195      15.681  12.366  18.418  1.00 26.47           N  
ATOM   1504  CA  PHE H 195      16.872  12.929  17.846  1.00 26.72           C  
ATOM   1505  CB  PHE H 195      18.154  12.197  18.277  1.00 26.73           C  
ATOM   1506  CG  PHE H 195      18.242  12.113  19.759  1.00 26.59           C  
ATOM   1507  CD1 PHE H 195      17.376  11.300  20.452  1.00 27.25           C  
ATOM   1508  CD2 PHE H 195      19.211  12.803  20.448  1.00 27.56           C  
ATOM   1509  CE1 PHE H 195      17.452  11.199  21.820  1.00  0.00           C  
ATOM   1510  CE2 PHE H 195      19.291  12.703  21.817  1.00  0.00           C  
ATOM   1511  CZ  PHE H 195      18.410  11.905  22.506  1.00  0.00           C  
ATOM   1512  C   PHE H 195      16.801  12.599  16.385  1.00 26.82           C  
ATOM   1513  O   PHE H 195      16.581  11.443  16.025  1.00 26.61           O  
ATOM   1514  N   ASN H 196      17.020  13.594  15.501  0.90 27.53           N  
ATOM   1515  CA  ASN H 196      16.946  13.328  14.089  0.90 28.73           C  
ATOM   1516  CB  ASN H 196      15.947  14.226  13.334  0.90 29.47           C  
ATOM   1517  CG  ASN H 196      14.533  13.748  13.626  0.88 30.70           C  
ATOM   1518  OD1 ASN H 196      14.233  12.561  13.512  0.83 27.94           O  
ATOM   1519  ND2 ASN H 196      13.636  14.695  14.010  0.83 29.38           N  
ATOM   1520  C   ASN H 196      18.288  13.582  13.469  0.90 28.40           C  
ATOM   1521  O   ASN H 196      19.142  14.248  14.052  0.90 28.66           O  
ATOM   1522  N   SER H 197      18.496  13.034  12.251  1.00 28.31           N  
ATOM   1523  CA  SER H 197      19.706  13.228  11.497  1.00 28.80           C  
ATOM   1524  CB  SER H 197      19.878  14.673  10.997  1.00 29.15           C  
ATOM   1525  OG  SER H 197      18.805  15.026  10.138  1.00 30.00           O  
ATOM   1526  C   SER H 197      20.895  12.903  12.345  1.00 28.21           C  
ATOM   1527  O   SER H 197      21.790  13.730  12.516  1.00 28.00           O  
ATOM   1528  N   LEU H 198      20.948  11.666  12.870  1.00 28.54           N  
ATOM   1529  CA  LEU H 198      21.994  11.272  13.766  1.00 28.76           C  
ATOM   1530  CB  LEU H 198      21.714   9.924  14.447  1.00 28.28           C  
ATOM   1531  CG  LEU H 198      20.462   9.955  15.342  1.00 29.28           C  
ATOM   1532  CD1 LEU H 198      20.210   8.592  16.004  1.00 29.04           C  
ATOM   1533  CD2 LEU H 198      20.534  11.101  16.358  1.00 28.39           C  
ATOM   1534  C   LEU H 198      23.319  11.182  13.075  1.00 29.26           C  
ATOM   1535  O   LEU H 198      23.433  10.750  11.929  1.00 29.70           O  
ATOM   1536  N   THR H 199      24.363  11.608  13.814  1.00 29.07           N  
ATOM   1537  CA  THR H 199      25.734  11.620  13.402  1.00 29.15           C  
ATOM   1538  CB  THR H 199      26.257  13.019  13.251  1.00 28.56           C  
ATOM   1539  OG1 THR H 199      27.640  13.008  12.936  1.00 28.57           O  
ATOM   1540  CG2 THR H 199      25.996  13.791  14.554  1.00 28.14           C  
ATOM   1541  C   THR H 199      26.508  10.959  14.500  1.00 29.63           C  
ATOM   1542  O   THR H 199      25.966  10.673  15.565  1.00 28.93           O  
ATOM   1543  N   SER H 200      27.805  10.684  14.257  1.00 29.31           N  
ATOM   1544  CA  SER H 200      28.628  10.030  15.234  1.00 30.34           C  
ATOM   1545  CB  SER H 200      30.052   9.747  14.721  1.00 31.04           C  
ATOM   1546  OG  SER H 200      30.722  10.967  14.441  1.00 32.22           O  
ATOM   1547  C   SER H 200      28.741  10.938  16.416  1.00 30.56           C  
ATOM   1548  O   SER H 200      28.953  10.496  17.544  1.00 29.48           O  
ATOM   1549  N   GLU H 201      28.572  12.246  16.172  1.00 30.68           N  
ATOM   1550  CA  GLU H 201      28.682  13.253  17.184  1.00 32.59           C  
ATOM   1551  CB  GLU H 201      28.493  14.666  16.614  1.00 34.92           C  
ATOM   1552  CG  GLU H 201      28.964  15.762  17.566  1.00 41.97           C  
ATOM   1553  CD  GLU H 201      30.485  15.761  17.532  1.00 46.08           C  
ATOM   1554  OE1 GLU H 201      31.059  16.221  16.508  1.00 48.68           O  
ATOM   1555  OE2 GLU H 201      31.097  15.296  18.531  1.00 49.56           O1-
ATOM   1556  C   GLU H 201      27.613  13.028  18.212  1.00 31.07           C  
ATOM   1557  O   GLU H 201      27.787  13.365  19.381  1.00 30.78           O  
ATOM   1558  N   ASP H 202      26.464  12.484  17.776  1.00 29.03           N  
ATOM   1559  CA  ASP H 202      25.295  12.238  18.576  1.00 27.67           C  
ATOM   1560  CB  ASP H 202      24.086  11.863  17.706  1.00 27.07           C  
ATOM   1561  CG  ASP H 202      23.761  13.092  16.867  1.00 29.26           C  
ATOM   1562  OD1 ASP H 202      24.124  14.215  17.306  1.00 28.67           O  
ATOM   1563  OD2 ASP H 202      23.155  12.925  15.774  1.00 30.08           O1-
ATOM   1564  C   ASP H 202      25.512  11.140  19.579  1.00 26.41           C  
ATOM   1565  O   ASP H 202      24.778  11.052  20.561  1.00 26.21           O  
ATOM   1566  N   SER H 203      26.471  10.222  19.354  1.00 25.02           N  
ATOM   1567  CA  SER H 203      26.620   9.152  20.301  1.00 24.69           C  
ATOM   1568  CB  SER H 203      27.681   8.113  19.893  1.00 24.28           C  
ATOM   1569  OG  SER H 203      28.935   8.743  19.680  1.00 26.15           O  
ATOM   1570  C   SER H 203      26.949   9.717  21.647  1.00 24.07           C  
ATOM   1571  O   SER H 203      27.859  10.534  21.793  1.00 24.04           O  
ATOM   1572  N   ALA H 204      26.189   9.289  22.679  1.00 23.02           N  
ATOM   1573  CA  ALA H 204      26.405   9.780  24.011  1.00 22.51           C  
ATOM   1574  CB  ALA H 204      26.268  11.307  24.127  1.00 21.70           C  
ATOM   1575  C   ALA H 204      25.364   9.173  24.900  1.00 21.85           C  
ATOM   1576  O   ALA H 204      24.531   8.381  24.459  1.00 21.52           O  
ATOM   1577  N   VAL H 205      25.420   9.512  26.205  1.00 21.15           N  
ATOM   1578  CA  VAL H 205      24.441   9.043  27.140  1.00 20.93           C  
ATOM   1579  CB  VAL H 205      25.017   8.701  28.483  1.00 21.47           C  
ATOM   1580  CG1 VAL H 205      23.865   8.332  29.433  1.00 21.10           C  
ATOM   1581  CG2 VAL H 205      26.058   7.584  28.300  1.00 20.82           C  
ATOM   1582  C   VAL H 205      23.482  10.177  27.330  1.00 21.01           C  
ATOM   1583  O   VAL H 205      23.896  11.318  27.532  1.00 21.48           O  
ATOM   1584  N   TYR H 206      22.164   9.901  27.263  1.00 20.81           N  
ATOM   1585  CA  TYR H 206      21.214  10.969  27.401  1.00 20.64           C  
ATOM   1586  CB  TYR H 206      20.206  11.067  26.240  1.00 19.93           C  
ATOM   1587  CG  TYR H 206      20.935  11.465  25.000  1.00 21.28           C  
ATOM   1588  CD1 TYR H 206      21.528  10.524  24.192  1.00 21.15           C  
ATOM   1589  CD2 TYR H 206      21.022  12.789  24.637  1.00 21.48           C  
ATOM   1590  CE1 TYR H 206      22.196  10.893  23.048  1.00 21.64           C  
ATOM   1591  CE2 TYR H 206      21.688  13.165  23.495  1.00 21.34           C  
ATOM   1592  CZ  TYR H 206      22.279  12.218  22.698  1.00 21.34           C  
ATOM   1593  OH  TYR H 206      22.961  12.605  21.526  1.00 22.81           O  
ATOM   1594  C   TYR H 206      20.428  10.737  28.654  1.00 20.84           C  
ATOM   1595  O   TYR H 206      20.028   9.610  28.946  1.00 21.20           O  
ATOM   1596  N   TYR H 207      20.195  11.818  29.436  1.00 21.14           N  
ATOM   1597  CA  TYR H 207      19.496  11.685  30.686  1.00 21.43           C  
ATOM   1598  CB  TYR H 207      20.278  12.147  31.933  1.00 21.52           C  
ATOM   1599  CG  TYR H 207      21.560  11.409  32.124  1.00 22.05           C  
ATOM   1600  CD1 TYR H 207      21.585  10.143  32.656  1.00 21.97           C  
ATOM   1601  CD2 TYR H 207      22.750  11.995  31.766  1.00 21.76           C  
ATOM   1602  CE1 TYR H 207      22.775   9.477  32.836  1.00 23.02           C  
ATOM   1603  CE2 TYR H 207      23.943  11.335  31.945  1.00 22.81           C  
ATOM   1604  CZ  TYR H 207      23.959  10.072  32.481  1.00 24.14           C  
ATOM   1605  OH  TYR H 207      25.181   9.390  32.667  1.00 25.63           O  
ATOM   1606  C   TYR H 207      18.304  12.590  30.690  1.00 21.95           C  
ATOM   1607  O   TYR H 207      18.287  13.643  30.055  1.00 21.85           O  
ATOM   1608  N   CYS H 208      17.252  12.161  31.417  1.00 22.89           N  
ATOM   1609  CA  CYS H 208      16.090  12.965  31.658  1.00 23.23           C  
ATOM   1610  CB  CYS H 208      14.757  12.223  31.391  1.00 23.48           C  
ATOM   1611  SG  CYS H 208      14.618  10.648  32.293  1.00 26.38           S  
ATOM   1612  C   CYS H 208      16.170  13.297  33.113  1.00 23.59           C  
ATOM   1613  O   CYS H 208      16.639  12.486  33.910  1.00 23.02           O  
ATOM   1614  N   ALA H 209      15.771  14.524  33.498  1.00 23.21           N  
ATOM   1615  CA  ALA H 209      15.842  14.855  34.887  1.00 24.16           C  
ATOM   1616  CB  ALA H 209      17.121  15.620  35.267  1.00 22.84           C  
ATOM   1617  C   ALA H 209      14.687  15.737  35.188  1.00 25.23           C  
ATOM   1618  O   ALA H 209      14.318  16.604  34.399  1.00 24.95           O  
ATOM   1619  N   ARG H 210      14.082  15.522  36.363  1.00 25.19           N  
ATOM   1620  CA  ARG H 210      12.970  16.311  36.773  1.00 25.15           C  
ATOM   1621  CB  ARG H 210      12.114  15.585  37.822  1.00 25.45           C  
ATOM   1622  CG  ARG H 210      10.783  16.263  38.133  1.00 26.45           C  
ATOM   1623  CD  ARG H 210       9.998  15.551  39.237  1.00 27.93           C  
ATOM   1624  NE  ARG H 210      10.443  16.121  40.539  1.00 25.49           N  
ATOM   1625  CZ  ARG H 210       9.866  15.698  41.701  1.00 26.61           C  
ATOM   1626  NH1 ARG H 210       8.960  14.676  41.678  1.00 25.99           N1+
ATOM   1627  NH2 ARG H 210      10.179  16.300  42.882  1.00 23.93           N  
ATOM   1628  C   ARG H 210      13.544  17.525  37.395  1.00 26.19           C  
ATOM   1629  O   ARG H 210      14.556  17.455  38.089  1.00 26.63           O  
ATOM   1630  N   SER H 211      12.934  18.690  37.139  1.00 26.09           N  
ATOM   1631  CA  SER H 211      13.494  19.836  37.771  1.00 26.93           C  
ATOM   1632  CB  SER H 211      14.192  20.822  36.825  1.00 28.17           C  
ATOM   1633  OG  SER H 211      14.709  21.922  37.559  1.00  0.00           O  
ATOM   1634  C   SER H 211      12.381  20.558  38.379  1.00 27.61           C  
ATOM   1635  O   SER H 211      11.316  20.668  37.768  1.00 27.81           O  
ATOM   1636  N   ILE H 212      12.684  20.900  39.668  1.00 41.15           N  
ATOM   1637  CA  ILE H 212      11.991  21.489  40.783  1.00 42.28           C  
ATOM   1638  CB  ILE H 212      12.915  22.023  41.840  1.00 47.51           C  
ATOM   1639  CG1 ILE H 212      12.116  22.456  43.081  1.00  0.00           C  
ATOM   1640  CG2 ILE H 212      13.749  23.152  41.211  1.00  0.00           C  
ATOM   1641  CD1 ILE H 212      11.453  21.293  43.818  1.00 48.90           C  
ATOM   1642  C   ILE H 212      11.106  22.590  40.342  1.00 42.84           C  
ATOM   1643  O   ILE H 212      11.349  23.258  39.339  1.00 44.18           O  
ATOM   1644  N   TYR H 213      10.015  22.783  41.101  1.00 43.72           N  
ATOM   1645  CA  TYR H 213       9.055  23.746  40.687  1.00 45.06           C  
ATOM   1646  CB  TYR H 213       7.729  23.627  41.449  1.00 44.40           C  
ATOM   1647  CG  TYR H 213       6.738  24.428  40.689  1.00 44.64           C  
ATOM   1648  CD1 TYR H 213       6.645  25.790  40.855  1.00 44.93           C  
ATOM   1649  CD2 TYR H 213       5.905  23.799  39.796  1.00 45.63           C  
ATOM   1650  CE1 TYR H 213       5.723  26.514  40.139  1.00 47.98           C  
ATOM   1651  CE2 TYR H 213       4.981  24.519  39.078  1.00 45.99           C  
ATOM   1652  CZ  TYR H 213       4.890  25.879  39.251  1.00 49.23           C  
ATOM   1653  OH  TYR H 213       3.943  26.626  38.516  1.00 51.04           O  
ATOM   1654  C   TYR H 213       9.601  25.119  40.914  1.00 46.50           C  
ATOM   1655  O   TYR H 213      10.019  25.466  42.018  1.00 44.69           O  
ATOM   1656  N   GLY H 214       9.633  25.923  39.832  1.00 45.92           N  
ATOM   1657  CA  GLY H 214      10.006  27.304  39.908  1.00 46.03           C  
ATOM   1658  C   GLY H 214      11.489  27.465  39.909  1.00 47.32           C  
ATOM   1659  O   GLY H 214      11.989  28.588  39.952  1.00 47.84           O  
ATOM   1660  N   HIS H 215      12.255  26.367  39.852  1.00 47.32           N  
ATOM   1661  CA  HIS H 215      13.667  26.590  39.887  1.00 48.51           C  
ATOM   1662  ND1 HIS H 215      12.652  26.876  42.905  1.00  0.00           N  
ATOM   1663  CG  HIS H 215      13.915  26.910  42.360  1.00 77.50           C  
ATOM   1664  CB  HIS H 215      14.336  26.091  41.177  1.00 53.11           C  
ATOM   1665  NE2 HIS H 215      13.815  28.352  44.093  1.00  0.00           N  
ATOM   1666  CD2 HIS H 215      14.615  27.817  43.098  1.00 41.03           C  
ATOM   1667  CE1 HIS H 215      12.646  27.758  43.936  1.00 41.29           C  
ATOM   1668  C   HIS H 215      14.271  25.886  38.728  1.00 48.50           C  
ATOM   1669  O   HIS H 215      13.566  25.297  37.912  1.00 47.47           O  
ATOM   1670  N   SER H 216      15.605  26.003  38.582  1.00 47.95           N  
ATOM   1671  CA  SER H 216      16.236  25.293  37.518  1.00 48.17           C  
ATOM   1672  CB  SER H 216      16.862  26.211  36.457  1.00 46.74           C  
ATOM   1673  OG  SER H 216      15.846  26.929  35.773  1.00 51.51           O  
ATOM   1674  C   SER H 216      17.346  24.476  38.095  1.00 49.79           C  
ATOM   1675  O   SER H 216      18.518  24.704  37.804  1.00 49.36           O  
ATOM   1676  N   VAL H 217      16.983  23.481  38.921  1.00 48.43           N  
ATOM   1677  CA  VAL H 217      17.923  22.551  39.468  1.00 48.80           C  
ATOM   1678  CB  VAL H 217      18.271  22.798  40.899  1.00 50.05           C  
ATOM   1679  CG1 VAL H 217      17.001  22.681  41.758  1.00  0.00           C  
ATOM   1680  CG2 VAL H 217      19.354  21.780  41.266  1.00  0.00           C  
ATOM   1681  C   VAL H 217      17.224  21.233  39.399  1.00 48.60           C  
ATOM   1682  O   VAL H 217      16.020  21.154  39.633  1.00 49.10           O  
ATOM   1683  N   LEU H 218      17.960  20.151  39.094  1.00 46.87           N  
ATOM   1684  CA  LEU H 218      17.322  18.879  38.879  1.00 47.05           C  
ATOM   1685  CB  LEU H 218      17.916  18.171  37.652  1.00 46.63           C  
ATOM   1686  CG  LEU H 218      17.329  18.686  36.323  1.00 51.24           C  
ATOM   1687  CD1 LEU H 218      17.080  20.198  36.359  1.00 60.84           C  
ATOM   1688  CD2 LEU H 218      18.252  18.327  35.145  1.00 59.26           C  
ATOM   1689  C   LEU H 218      17.446  17.997  40.083  1.00 47.05           C  
ATOM   1690  O   LEU H 218      18.546  17.709  40.551  1.00 46.67           O  
ATOM   1691  N   ASP H 219      16.281  17.604  40.647  1.00 46.77           N  
ATOM   1692  CA  ASP H 219      16.213  16.773  41.819  1.00 47.37           C  
ATOM   1693  CB  ASP H 219      14.825  16.784  42.477  1.00 47.30           C  
ATOM   1694  CG  ASP H 219      14.581  18.168  43.053  1.00 48.31           C  
ATOM   1695  OD1 ASP H 219      15.037  19.160  42.425  1.00 53.81           O  
ATOM   1696  OD2 ASP H 219      13.947  18.253  44.136  1.00 53.89           O1-
ATOM   1697  C   ASP H 219      16.549  15.324  41.571  1.00 48.60           C  
ATOM   1698  O   ASP H 219      17.421  14.765  42.233  1.00 50.07           O  
ATOM   1699  N   TYR H 220      15.870  14.686  40.592  1.00 26.73           N  
ATOM   1700  CA  TYR H 220      15.967  13.285  40.308  1.00 26.32           C  
ATOM   1701  CB  TYR H 220      14.657  12.509  40.533  1.00 27.65           C  
ATOM   1702  CG  TYR H 220      14.375  12.541  41.996  1.00 30.47           C  
ATOM   1703  CD1 TYR H 220      13.691  13.594  42.549  1.00 31.19           C  
ATOM   1704  CD2 TYR H 220      14.805  11.526  42.818  1.00 30.74           C  
ATOM   1705  CE1 TYR H 220      13.421  13.641  43.895  1.00 31.64           C  
ATOM   1706  CE2 TYR H 220      14.543  11.562  44.167  1.00 32.55           C  
ATOM   1707  CZ  TYR H 220      13.852  12.620  44.707  1.00 32.39           C  
ATOM   1708  OH  TYR H 220      13.586  12.649  46.093  1.00 30.05           O  
ATOM   1709  C   TYR H 220      16.376  13.088  38.888  1.00 26.52           C  
ATOM   1710  O   TYR H 220      15.901  13.769  37.980  1.00 26.64           O  
ATOM   1711  N   TRP H 221      17.274  12.112  38.667  1.00 24.94           N  
ATOM   1712  CA  TRP H 221      17.778  11.861  37.350  1.00 24.35           C  
ATOM   1713  CB  TRP H 221      19.307  11.980  37.274  1.00 22.62           C  
ATOM   1714  CG  TRP H 221      19.832  13.381  37.462  1.00 23.47           C  
ATOM   1715  CD2 TRP H 221      20.565  14.101  36.460  1.00 22.95           C  
ATOM   1716  CD1 TRP H 221      19.774  14.189  38.559  1.00 22.96           C  
ATOM   1717  NE1 TRP H 221      20.419  15.374  38.301  1.00 23.39           N  
ATOM   1718  CE2 TRP H 221      20.915  15.332  37.014  1.00 23.48           C  
ATOM   1719  CE3 TRP H 221      20.923  13.761  35.188  1.00 22.72           C  
ATOM   1720  CZ2 TRP H 221      21.631  16.247  36.296  1.00 23.52           C  
ATOM   1721  CZ3 TRP H 221      21.641  14.688  34.466  1.00 23.47           C  
ATOM   1722  CH2 TRP H 221      21.988  15.908  35.010  1.00 23.12           C  
ATOM   1723  C   TRP H 221      17.445  10.455  36.963  1.00 24.34           C  
ATOM   1724  O   TRP H 221      17.261   9.584  37.813  1.00 24.41           O  
ATOM   1725  N   GLY H 222      17.337  10.209  35.642  1.00 23.57           N  
ATOM   1726  CA  GLY H 222      17.085   8.888  35.149  1.00 22.09           C  
ATOM   1727  C   GLY H 222      18.414   8.196  35.103  1.00 22.67           C  
ATOM   1728  O   GLY H 222      19.449   8.810  35.349  1.00 21.62           O  
ATOM   1729  N   GLN H 223      18.408   6.884  34.794  1.00 22.65           N  
ATOM   1730  CA  GLN H 223      19.604   6.087  34.721  1.00 23.53           C  
ATOM   1731  CB  GLN H 223      19.363   4.568  34.625  1.00 24.50           C  
ATOM   1732  CG  GLN H 223      18.737   4.084  33.314  1.00 27.59           C  
ATOM   1733  CD  GLN H 223      17.224   4.197  33.407  1.00 27.78           C  
ATOM   1734  OE1 GLN H 223      16.689   5.015  34.152  1.00 28.36           O  
ATOM   1735  NE2 GLN H 223      16.509   3.341  32.628  1.00 30.15           N  
ATOM   1736  C   GLN H 223      20.415   6.492  33.529  1.00 23.43           C  
ATOM   1737  O   GLN H 223      21.631   6.308  33.508  1.00 23.88           O  
ATOM   1738  N   GLY H 224      19.757   6.993  32.467  1.00 23.81           N  
ATOM   1739  CA  GLY H 224      20.472   7.401  31.292  1.00 23.07           C  
ATOM   1740  C   GLY H 224      20.289   6.358  30.234  1.00 23.96           C  
ATOM   1741  O   GLY H 224      20.032   5.190  30.525  1.00 23.77           O  
ATOM   1742  N   THR H 225      20.401   6.783  28.959  1.00 23.73           N  
ATOM   1743  CA  THR H 225      20.272   5.884  27.847  1.00 23.86           C  
ATOM   1744  CB  THR H 225      19.060   6.162  27.008  1.00 23.40           C  
ATOM   1745  OG1 THR H 225      17.883   6.031  27.793  1.00 23.61           O  
ATOM   1746  CG2 THR H 225      19.025   5.176  25.829  1.00 22.94           C  
ATOM   1747  C   THR H 225      21.472   6.080  26.975  1.00 24.87           C  
ATOM   1748  O   THR H 225      21.816   7.206  26.617  1.00 24.66           O  
ATOM   1749  N   SER H 226      22.137   4.976  26.584  1.00 25.08           N  
ATOM   1750  CA  SER H 226      23.314   5.111  25.776  1.00 25.34           C  
ATOM   1751  CB  SER H 226      24.380   4.037  26.058  1.00 25.34           C  
ATOM   1752  OG  SER H 226      24.866   4.168  27.386  1.00  0.00           O  
ATOM   1753  C   SER H 226      22.912   4.974  24.344  1.00 25.96           C  
ATOM   1754  O   SER H 226      22.215   4.035  23.962  1.00 26.14           O  
ATOM   1755  N   VAL H 227      23.339   5.940  23.509  1.00 25.98           N  
ATOM   1756  CA  VAL H 227      23.018   5.887  22.115  1.00 26.44           C  
ATOM   1757  CB  VAL H 227      22.295   7.113  21.630  1.00 26.08           C  
ATOM   1758  CG1 VAL H 227      22.073   6.989  20.113  1.00 28.53           C  
ATOM   1759  CG2 VAL H 227      20.995   7.266  22.440  1.00 29.49           C  
ATOM   1760  C   VAL H 227      24.307   5.798  21.367  1.00 27.01           C  
ATOM   1761  O   VAL H 227      25.223   6.590  21.589  1.00 26.64           O  
ATOM   1762  N   SER H 228      24.416   4.810  20.458  1.00 27.88           N  
ATOM   1763  CA  SER H 228      25.620   4.684  19.692  1.00 28.75           C  
ATOM   1764  CB  SER H 228      26.324   3.327  19.868  1.00 29.08           C  
ATOM   1765  OG  SER H 228      26.734   3.163  21.217  1.00  0.00           O  
ATOM   1766  C   SER H 228      25.240   4.801  18.253  1.00 29.59           C  
ATOM   1767  O   SER H 228      24.372   4.079  17.766  1.00 29.37           O  
ATOM   1768  N   VAL H 229      25.895   5.729  17.531  1.00 30.52           N  
ATOM   1769  CA  VAL H 229      25.592   5.907  16.143  1.00 32.00           C  
ATOM   1770  CB  VAL H 229      25.466   7.352  15.759  1.00 32.15           C  
ATOM   1771  CG1 VAL H 229      25.215   7.442  14.246  1.00 32.91           C  
ATOM   1772  CG2 VAL H 229      24.363   7.991  16.619  1.00 31.42           C  
ATOM   1773  C   VAL H 229      26.740   5.356  15.365  1.00 33.50           C  
ATOM   1774  O   VAL H 229      27.862   5.851  15.470  1.00 33.84           O  
ATOM   1775  N   SER H 230      26.491   4.307  14.559  0.90 35.45           N  
ATOM   1776  CA  SER H 230      27.564   3.755  13.787  0.90 37.75           C  
ATOM   1777  CB  SER H 230      28.454   2.776  14.571  0.90 37.99           C  
ATOM   1778  OG  SER H 230      27.713   1.617  14.923  0.90 38.72           O  
ATOM   1779  C   SER H 230      26.981   2.995  12.642  0.90 39.05           C  
ATOM   1780  O   SER H 230      25.820   2.589  12.667  0.90 38.73           O  
ATOM   1781  N   SER H 231      27.796   2.784  11.592  1.00 41.40           N  
ATOM   1782  CA  SER H 231      27.344   2.063  10.442  1.00 43.07           C  
ATOM   1783  CB  SER H 231      28.215   2.307   9.198  1.00 43.60           C  
ATOM   1784  OG  SER H 231      29.535   1.838   9.427  1.00 42.29           O  
ATOM   1785  C   SER H 231      27.404   0.580  10.776  1.00 43.76           C  
ATOM   1786  O   SER H 231      28.525   0.087  11.074  1.00 44.31           O  
ATOM   1787  OXT SER H 231      26.332  -0.080  10.737  1.00 73.43           O1-
TER    1788      SER H 231 
CONECT  160  706
CONECT  706  160
CONECT 1018 1611
CONECT 1611 1018
END
