# Supplementary material for: Fully automated antibody structure prediction using BIOVIA tools: Validation study
Source: PLoS One. 2017 May 18;12(5):e0177923. doi: 10.1371/journal.pone.0177923 (PMC5436848; doi:10.1371/journal.pone.0177923)
Supplement: S3 Dataset — Predicted structures using the Top5 framework method, Chothia CDR definition with canonical filtering, using up to 5 CDR templates rather than the default 3, and generating 10 CDR models. (ZIP) [file pone.0177923.s005.zip › 4K3J_LH_FV_FinalModel.pdb]

REMARK   Accelrys Discovery Studio PDB file
REMARK   Created:  2015-11-30T22:02:21Z
SSBOND   1 CYS L   23    CYS L   94                                     
SSBOND   2 CYS H  135    CYS H  209                                     
ATOM      1  N   ASP L   1      26.164  33.135  26.102  1.00 45.70           N1+
ATOM      2  CA  ASP L   1      25.643  32.346  27.236  1.00 45.34           C  
ATOM      3  CB  ASP L   1      25.798  30.849  26.943  1.00 46.44           C  
ATOM      4  CG  ASP L   1      25.085  30.596  25.629  1.00 50.77           C  
ATOM      5  OD1 ASP L   1      23.981  31.168  25.431  1.00 51.33           O  
ATOM      6  OD2 ASP L   1      25.658  29.850  24.790  1.00 51.82           O1-
ATOM      7  C   ASP L   1      26.504  32.666  28.404  1.00 45.89           C  
ATOM      8  O   ASP L   1      27.181  33.693  28.435  1.00 47.04           O  
ATOM      9  N   ILE L   2      26.483  31.790  29.420  1.00 43.37           N  
ATOM     10  CA  ILE L   2      27.352  32.026  30.521  1.00 42.26           C  
ATOM     11  CB  ILE L   2      26.628  32.254  31.810  1.00 40.92           C  
ATOM     12  CG1 ILE L   2      25.774  33.528  31.668  1.00 40.71           C  
ATOM     13  CG2 ILE L   2      27.669  32.342  32.938  1.00 40.37           C  
ATOM     14  CD1 ILE L   2      24.841  33.798  32.844  1.00 41.33           C  
ATOM     15  C   ILE L   2      28.256  30.842  30.616  1.00 43.98           C  
ATOM     16  O   ILE L   2      27.806  29.698  30.653  1.00 45.00           O  
ATOM     17  N   GLN L   3      29.577  31.095  30.615  1.00 42.71           N  
ATOM     18  CA  GLN L   3      30.508  30.011  30.666  1.00 43.36           C  
ATOM     19  CB  GLN L   3      31.826  30.269  29.908  1.00 45.95           C  
ATOM     20  CG  GLN L   3      31.735  30.094  28.389  1.00 52.89           C  
ATOM     21  CD  GLN L   3      30.931  31.235  27.782  0.80 63.50           C  
ATOM     22  OE1 GLN L   3      30.110  31.018  26.894  1.00 68.18           O  
ATOM     23  NE2 GLN L   3      31.179  32.485  28.258  0.80 62.52           N  
ATOM     24  C   GLN L   3      30.857  29.760  32.090  1.00 42.88           C  
ATOM     25  O   GLN L   3      31.038  30.692  32.871  1.00 42.79           O  
ATOM     26  N   MET L   4      30.940  28.470  32.458  1.00 41.17           N  
ATOM     27  CA  MET L   4      31.299  28.125  33.797  1.00 40.13           C  
ATOM     28  CB  MET L   4      30.322  27.122  34.436  1.00 39.82           C  
ATOM     29  CG  MET L   4      28.870  27.605  34.454  1.00 39.92           C  
ATOM     30  SD  MET L   4      27.755  26.536  35.402  1.00 41.03           S  
ATOM     31  CE  MET L   4      28.499  27.034  36.980  1.00 39.13           C  
ATOM     32  C   MET L   4      32.639  27.466  33.710  1.00 41.80           C  
ATOM     33  O   MET L   4      32.846  26.544  32.921  1.00 41.91           O  
ATOM     34  N   THR L   5      33.604  27.946  34.517  1.00 40.92           N  
ATOM     35  CA  THR L   5      34.917  27.382  34.485  1.00 40.35           C  
ATOM     36  CB  THR L   5      35.955  28.395  34.087  1.00 42.02           C  
ATOM     37  OG1 THR L   5      35.647  28.921  32.802  1.00 42.31           O  
ATOM     38  CG2 THR L   5      37.346  27.737  34.078  1.00 40.86           C  
ATOM     39  C   THR L   5      35.217  26.891  35.866  1.00 41.63           C  
ATOM     40  O   THR L   5      35.198  27.658  36.828  1.00 41.65           O  
ATOM     41  N   GLN L   6      35.497  25.578  35.997  1.00 41.54           N  
ATOM     42  CA  GLN L   6      35.770  25.011  37.290  1.00 42.21           C  
ATOM     43  CB  GLN L   6      35.140  23.637  37.543  1.00 43.40           C  
ATOM     44  CG  GLN L   6      33.635  23.647  37.780  1.00 44.62           C  
ATOM     45  CD  GLN L   6      33.217  22.202  38.004  1.00 47.01           C  
ATOM     46  OE1 GLN L   6      32.752  21.527  37.087  1.00 44.96           O  
ATOM     47  NE2 GLN L   6      33.404  21.702  39.256  1.00 45.03           N  
ATOM     48  C   GLN L   6      37.237  24.787  37.421  1.00 43.79           C  
ATOM     49  O   GLN L   6      37.948  24.586  36.440  1.00 43.61           O  
ATOM     50  N   SER L   7      37.731  24.825  38.673  1.00 43.13           N  
ATOM     51  CA  SER L   7      39.119  24.610  38.940  1.00 44.74           C  
ATOM     52  CB  SER L   7      39.866  25.943  39.142  1.00 45.59           C  
ATOM     53  OG  SER L   7      41.220  25.726  39.505  1.00 50.65           O  
ATOM     54  C   SER L   7      39.206  23.837  40.223  1.00 45.27           C  
ATOM     55  O   SER L   7      38.453  24.115  41.159  1.00 46.04           O  
ATOM     56  N   PRO L   8      40.084  22.872  40.322  1.00 43.83           N  
ATOM     57  CA  PRO L   8      40.934  22.475  39.231  1.00 43.44           C  
ATOM     58  CD  PRO L   8      40.716  22.603  41.605  1.00 43.70           C  
ATOM     59  CB  PRO L   8      42.239  21.973  39.847  1.00 44.26           C  
ATOM     60  CG  PRO L   8      41.862  21.627  41.292  1.00 44.42           C  
ATOM     61  C   PRO L   8      40.234  21.431  38.421  1.00 43.91           C  
ATOM     62  O   PRO L   8      39.137  21.020  38.794  1.00 43.66           O  
ATOM     63  N   SER L   9      40.852  21.013  37.302  1.00 43.90           N  
ATOM     64  CA  SER L   9      40.310  19.987  36.464  1.00 44.52           C  
ATOM     65  CB  SER L   9      41.155  19.742  35.203  1.00 46.85           C  
ATOM     66  OG  SER L   9      41.227  20.924  34.421  1.00 52.87           O  
ATOM     67  C   SER L   9      40.299  18.704  37.235  1.00 44.59           C  
ATOM     68  O   SER L   9      39.355  17.924  37.121  1.00 43.72           O  
ATOM     69  N   SER L  10      41.362  18.436  38.027  1.00 43.91           N  
ATOM     70  CA  SER L  10      41.401  17.215  38.784  1.00 43.26           C  
ATOM     71  CB  SER L  10      41.965  16.027  38.002  1.00 44.96           C  
ATOM     72  OG  SER L  10      41.056  15.680  36.970  1.00 48.24           O  
ATOM     73  C   SER L  10      42.239  17.423  40.003  1.00 44.27           C  
ATOM     74  O   SER L  10      43.064  18.334  40.059  1.00 45.17           O  
ATOM     75  N   LEU L  11      42.026  16.577  41.029  1.00 42.25           N  
ATOM     76  CA  LEU L  11      42.735  16.759  42.260  1.00 43.09           C  
ATOM     77  CB  LEU L  11      42.002  17.770  43.154  1.00 42.66           C  
ATOM     78  CG  LEU L  11      42.553  17.915  44.577  1.00 43.60           C  
ATOM     79  CD1 LEU L  11      44.030  18.333  44.593  1.00 44.32           C  
ATOM     80  CD2 LEU L  11      41.663  18.869  45.388  1.00 44.30           C  
ATOM     81  C   LEU L  11      42.821  15.453  42.984  1.00 44.52           C  
ATOM     82  O   LEU L  11      41.989  14.566  42.792  1.00 44.39           O  
ATOM     83  N   SER L  12      43.864  15.284  43.823  1.00 44.10           N  
ATOM     84  CA  SER L  12      43.941  14.090  44.609  1.00 44.23           C  
ATOM     85  CB  SER L  12      45.033  13.116  44.149  1.00 45.55           C  
ATOM     86  OG  SER L  12      44.892  11.880  44.832  1.00 50.29           O  
ATOM     87  C   SER L  12      44.216  14.506  46.025  1.00 44.46           C  
ATOM     88  O   SER L  12      45.069  15.356  46.281  1.00 45.19           O  
ATOM     89  N   ALA L  13      43.481  13.916  46.994  1.00 42.75           N  
ATOM     90  CA  ALA L  13      43.650  14.309  48.365  1.00 42.78           C  
ATOM     91  CB  ALA L  13      42.645  15.380  48.821  1.00 42.09           C  
ATOM     92  C   ALA L  13      43.444  13.109  49.236  1.00 44.46           C  
ATOM     93  O   ALA L  13      42.810  12.136  48.834  1.00 44.54           O  
ATOM     94  N   SER L  14      43.998  13.157  50.465  1.00 44.50           N  
ATOM     95  CA  SER L  14      43.902  12.062  51.388  1.00 44.50           C  
ATOM     96  CB  SER L  14      45.041  12.039  52.423  1.00 46.47           C  
ATOM     97  OG  SER L  14      46.269  11.725  51.782  1.00 50.02           O  
ATOM     98  C   SER L  14      42.597  12.138  52.110  1.00 44.38           C  
ATOM     99  O   SER L  14      41.908  13.157  52.091  1.00 44.41           O  
ATOM    100  N   VAL L  15      42.208  11.025  52.765  1.00 42.53           N  
ATOM    101  CA  VAL L  15      40.962  11.039  53.463  1.00 42.53           C  
ATOM    102  CB  VAL L  15      40.405   9.678  53.767  1.00 42.69           C  
ATOM    103  CG1 VAL L  15      39.980   9.042  52.434  1.00 43.00           C  
ATOM    104  CG2 VAL L  15      41.462   8.850  54.511  1.00 43.23           C  
ATOM    105  C   VAL L  15      41.118  11.837  54.711  1.00 45.10           C  
ATOM    106  O   VAL L  15      42.128  11.756  55.408  1.00 45.37           O  
ATOM    107  N   GLY L  16      40.093  12.663  54.998  1.00 45.09           N  
ATOM    108  CA  GLY L  16      40.100  13.494  56.159  1.00 45.88           C  
ATOM    109  C   GLY L  16      40.536  14.876  55.783  1.00 47.37           C  
ATOM    110  O   GLY L  16      40.414  15.802  56.583  1.00 48.69           O  
ATOM    111  N   ASP L  17      41.048  15.075  54.552  1.00 45.76           N  
ATOM    112  CA  ASP L  17      41.488  16.394  54.195  1.00 46.37           C  
ATOM    113  CB  ASP L  17      42.448  16.427  52.990  1.00 46.73           C  
ATOM    114  CG  ASP L  17      43.789  15.846  53.419  1.00 49.96           C  
ATOM    115  OD1 ASP L  17      44.462  16.471  54.281  1.00 49.88           O  
ATOM    116  OD2 ASP L  17      44.165  14.773  52.876  1.00 51.44           O1-
ATOM    117  C   ASP L  17      40.288  17.217  53.851  1.00 47.52           C  
ATOM    118  O   ASP L  17      39.177  16.701  53.733  1.00 47.18           O  
ATOM    119  N   ARG L  18      40.496  18.546  53.722  1.00 47.10           N  
ATOM    120  CA  ARG L  18      39.462  19.460  53.332  1.00 46.17           C  
ATOM    121  CB  ARG L  18      39.528  20.816  54.068  1.00 45.55           C  
ATOM    122  CG  ARG L  18      38.276  21.679  53.886  1.00 46.61           C  
ATOM    123  CD  ARG L  18      38.376  23.067  54.528  1.00 51.90           C  
ATOM    124  NE  ARG L  18      38.578  24.058  53.436  1.00 57.19           N  
ATOM    125  CZ  ARG L  18      38.563  25.393  53.720  1.00 61.19           C  
ATOM    126  NH1 ARG L  18      38.507  25.820  55.015  1.00 57.88           N1+
ATOM    127  NH2 ARG L  18      38.585  26.298  52.700  1.00 58.76           N  
ATOM    128  C   ARG L  18      39.707  19.714  51.875  1.00 46.98           C  
ATOM    129  O   ARG L  18      40.832  20.008  51.472  1.00 48.34           O  
ATOM    130  N   VAL L  19      38.661  19.578  51.033  1.00 45.80           N  
ATOM    131  CA  VAL L  19      38.824  19.740  49.610  1.00 45.93           C  
ATOM    132  CB  VAL L  19      38.345  18.542  48.835  1.00 46.52           C  
ATOM    133  CG1 VAL L  19      38.360  18.872  47.337  1.00 47.23           C  
ATOM    134  CG2 VAL L  19      39.235  17.339  49.188  1.00 46.29           C  
ATOM    135  C   VAL L  19      38.014  20.921  49.173  1.00 46.02           C  
ATOM    136  O   VAL L  19      36.899  21.128  49.652  1.00 45.13           O  
ATOM    137  N   THR L  20      38.567  21.742  48.252  1.00 44.68           N  
ATOM    138  CA  THR L  20      37.863  22.909  47.791  1.00 45.57           C  
ATOM    139  CB  THR L  20      38.531  24.181  48.222  1.00 49.37           C  
ATOM    140  OG1 THR L  20      38.611  24.214  49.637  1.00 52.35           O  
ATOM    141  CG2 THR L  20      37.719  25.384  47.715  1.00 49.03           C  
ATOM    142  C   THR L  20      37.830  22.919  46.286  1.00 45.89           C  
ATOM    143  O   THR L  20      38.871  22.855  45.636  1.00 47.23           O  
ATOM    144  N   ILE L  21      36.618  23.023  45.698  1.00 43.64           N  
ATOM    145  CA  ILE L  21      36.488  23.109  44.267  1.00 43.00           C  
ATOM    146  CB  ILE L  21      35.683  22.003  43.648  1.00 43.52           C  
ATOM    147  CG1 ILE L  21      36.448  20.678  43.798  1.00 43.75           C  
ATOM    148  CG2 ILE L  21      35.389  22.379  42.186  1.00 43.66           C  
ATOM    149  CD1 ILE L  21      35.640  19.448  43.394  1.00 45.17           C  
ATOM    150  C   ILE L  21      35.822  24.413  43.963  1.00 43.27           C  
ATOM    151  O   ILE L  21      34.883  24.814  44.648  1.00 42.24           O  
ATOM    152  N   THR L  22      36.309  25.113  42.915  1.00 42.55           N  
ATOM    153  CA  THR L  22      35.841  26.440  42.623  1.00 42.77           C  
ATOM    154  CB  THR L  22      36.973  27.413  42.514  1.00 44.68           C  
ATOM    155  OG1 THR L  22      37.761  27.365  43.692  1.00 47.16           O  
ATOM    156  CG2 THR L  22      36.399  28.822  42.346  1.00 43.05           C  
ATOM    157  C   THR L  22      35.160  26.454  41.290  1.00 43.18           C  
ATOM    158  O   THR L  22      35.470  25.656  40.408  1.00 42.32           O  
ATOM    159  N   CYS L  23      34.182  27.371  41.132  1.00 42.74           N  
ATOM    160  CA  CYS L  23      33.475  27.513  39.890  1.00 43.86           C  
ATOM    161  CB  CYS L  23      32.099  26.801  39.931  1.00 44.91           C  
ATOM    162  SG  CYS L  23      31.193  26.798  38.353  1.00 48.43           S  
ATOM    163  C   CYS L  23      33.293  28.987  39.637  1.00 45.82           C  
ATOM    164  O   CYS L  23      32.772  29.716  40.481  1.00 45.91           O  
ATOM    165  N   LYS L  24      33.735  29.467  38.450  1.00 45.34           N  
ATOM    166  CA  LYS L  24      33.628  30.864  38.125  1.00 46.01           C  
ATOM    167  CB  LYS L  24      34.975  31.498  37.717  1.00 48.38           C  
ATOM    168  CG  LYS L  24      34.931  33.023  37.597  1.00 55.26           C  
ATOM    169  CD  LYS L  24      36.249  33.663  37.151  1.00 60.48           C  
ATOM    170  CE  LYS L  24      37.241  33.960  38.271  1.00  0.00           C  
ATOM    171  NZ  LYS L  24      38.454  34.574  37.692  1.00  0.00           N1+
ATOM    172  C   LYS L  24      32.718  31.014  36.940  1.00 45.45           C  
ATOM    173  O   LYS L  24      32.812  30.272  35.963  1.00 45.42           O  
ATOM    174  N   SER L  25      31.810  32.012  36.991  1.00 43.42           N  
ATOM    175  CA  SER L  25      30.892  32.220  35.909  1.00 43.19           C  
ATOM    176  CB  SER L  25      29.433  32.352  36.364  1.00 42.54           C  
ATOM    177  OG  SER L  25      28.988  31.125  36.922  1.00  0.00           O  
ATOM    178  C   SER L  25      31.281  33.485  35.210  1.00 45.27           C  
ATOM    179  O   SER L  25      31.785  34.425  35.822  1.00 46.11           O  
ATOM    180  N   SER L  26      30.980  33.497  33.899  1.00 34.42           N  
ATOM    181  CA  SER L  26      31.242  34.597  33.027  1.00 35.23           C  
ATOM    182  CB  SER L  26      31.010  34.250  31.545  1.00 37.50           C  
ATOM    183  OG  SER L  26      29.643  33.939  31.320  1.00 39.53           O  
ATOM    184  C   SER L  26      30.337  35.735  33.381  1.00 38.94           C  
ATOM    185  O   SER L  26      30.672  36.892  33.125  1.00 40.12           O  
ATOM    186  N   GLN L  27      29.162  35.432  33.969  1.00 36.25           N  
ATOM    187  CA  GLN L  27      28.205  36.452  34.297  1.00 37.42           C  
ATOM    188  CB  GLN L  27      27.039  36.457  33.298  1.00 41.03           C  
ATOM    189  CG  GLN L  27      26.059  37.615  33.446  1.00 45.40           C  
ATOM    190  CD  GLN L  27      25.160  37.573  32.219  1.00 54.11           C  
ATOM    191  OE1 GLN L  27      25.510  38.094  31.161  1.00 52.87           O  
ATOM    192  NE2 GLN L  27      23.975  36.918  32.351  1.00 52.61           N  
ATOM    193  C   GLN L  27      27.663  36.157  35.668  1.00 39.07           C  
ATOM    194  O   GLN L  27      27.716  35.019  36.132  1.00 37.59           O  
ATOM    195  N   SER L  28      27.128  37.192  36.357  1.00 37.94           N  
ATOM    196  CA  SER L  28      26.642  37.025  37.701  1.00 37.10           C  
ATOM    197  CB  SER L  28      26.356  38.350  38.434  1.00 39.78           C  
ATOM    198  OG  SER L  28      25.881  38.085  39.746  1.00 47.57           O  
ATOM    199  C   SER L  28      25.378  36.217  37.702  1.00 38.45           C  
ATOM    200  O   SER L  28      24.480  36.414  36.885  1.00 38.78           O  
ATOM    201  N   LEU L  29      25.359  35.218  38.603  1.00 36.04           N  
ATOM    202  CA  LEU L  29      24.308  34.286  38.906  1.00 35.17           C  
ATOM    203  CB  LEU L  29      24.832  32.968  39.491  1.00 34.52           C  
ATOM    204  CG  LEU L  29      25.777  32.253  38.507  1.00 22.40           C  
ATOM    205  CD1 LEU L  29      26.090  30.819  38.958  1.00 21.51           C  
ATOM    206  CD2 LEU L  29      25.239  32.333  37.070  1.00 22.48           C  
ATOM    207  C   LEU L  29      23.283  34.848  39.842  1.00 38.71           C  
ATOM    208  O   LEU L  29      22.232  34.240  40.030  1.00 37.79           O  
ATOM    209  N   LEU L  30      23.624  35.943  40.551  1.00 39.35           N  
ATOM    210  CA  LEU L  30      22.782  36.501  41.572  1.00 39.56           C  
ATOM    211  CB  LEU L  30      23.563  37.473  42.483  1.00 40.81           C  
ATOM    212  CG  LEU L  30      22.773  38.073  43.658  1.00 44.15           C  
ATOM    213  CD1 LEU L  30      22.287  36.981  44.624  1.00 44.54           C  
ATOM    214  CD2 LEU L  30      23.602  39.153  44.378  1.00 47.08           C  
ATOM    215  C   LEU L  30      21.616  37.216  40.960  1.00 43.18           C  
ATOM    216  O   LEU L  30      21.750  38.042  40.060  1.00 44.90           O  
ATOM    217  N   TYR L  31      20.419  36.917  41.489  1.00 41.78           N  
ATOM    218  CA  TYR L  31      19.188  37.496  41.049  1.00 43.40           C  
ATOM    219  CB  TYR L  31      18.113  36.396  41.001  1.00 42.55           C  
ATOM    220  CG  TYR L  31      16.763  36.889  40.622  1.00 44.44           C  
ATOM    221  CD1 TYR L  31      16.448  37.167  39.314  1.00 45.89           C  
ATOM    222  CD2 TYR L  31      15.807  37.065  41.592  1.00 44.74           C  
ATOM    223  CE1 TYR L  31      15.189  37.608  38.979  1.00 47.34           C  
ATOM    224  CE2 TYR L  31      14.548  37.505  41.263  1.00 45.54           C  
ATOM    225  CZ  TYR L  31      14.238  37.776  39.954  1.00 49.17           C  
ATOM    226  OH  TYR L  31      12.945  38.225  39.615  1.00 51.42           O  
ATOM    227  C   TYR L  31      18.883  38.508  42.102  1.00 47.77           C  
ATOM    228  O   TYR L  31      18.658  38.163  43.257  1.00 48.10           O  
ATOM    229  N   THR L  32      18.879  39.799  41.725  1.00 47.57           N  
ATOM    230  CA  THR L  32      18.779  40.864  42.684  1.00 51.19           C  
ATOM    231  CB  THR L  32      18.898  42.226  42.060  1.00 52.16           C  
ATOM    232  OG1 THR L  32      18.978  43.222  43.070  1.00  0.00           O  
ATOM    233  CG2 THR L  32      17.677  42.474  41.160  1.00  0.00           C  
ATOM    234  C   THR L  32      17.487  40.820  43.441  1.00 54.80           C  
ATOM    235  O   THR L  32      17.470  41.028  44.653  1.00 56.02           O  
ATOM    236  N   SER L  33      16.365  40.547  42.757  1.00 51.28           N  
ATOM    237  CA  SER L  33      15.098  40.601  43.427  1.00 53.12           C  
ATOM    238  CB  SER L  33      13.926  40.245  42.498  1.00 54.42           C  
ATOM    239  OG  SER L  33      13.839  41.184  41.439  1.00 75.43           O  
ATOM    240  C   SER L  33      15.056  39.624  44.561  1.00 54.93           C  
ATOM    241  O   SER L  33      14.843  40.010  45.712  1.00 56.32           O  
ATOM    242  N   SER L  34      15.233  38.327  44.237  1.00 49.43           N  
ATOM    243  CA  SER L  34      15.145  37.235  45.169  1.00 48.67           C  
ATOM    244  CB  SER L  34      14.890  35.888  44.469  1.00 47.84           C  
ATOM    245  OG  SER L  34      13.671  35.936  43.743  1.00  0.00           O  
ATOM    246  C   SER L  34      16.390  37.095  46.000  1.00 47.89           C  
ATOM    247  O   SER L  34      16.361  36.472  47.062  1.00 48.01           O  
ATOM    248  N   GLN L  35      17.521  37.663  45.548  1.00 45.91           N  
ATOM    249  CA  GLN L  35      18.772  37.543  46.248  1.00 45.70           C  
ATOM    250  CB  GLN L  35      18.720  38.066  47.697  1.00 49.45           C  
ATOM    251  CG  GLN L  35      18.498  39.576  47.812  1.00 58.16           C  
ATOM    252  CD  GLN L  35      19.764  40.287  47.348  1.00 67.92           C  
ATOM    253  OE1 GLN L  35      20.818  39.673  47.185  1.00 68.82           O  
ATOM    254  NE2 GLN L  35      19.655  41.623  47.124  1.00 67.74           N  
ATOM    255  C   GLN L  35      19.197  36.106  46.315  1.00 45.89           C  
ATOM    256  O   GLN L  35      19.852  35.694  47.270  1.00 44.96           O  
ATOM    257  N   LYS L  36      18.864  35.296  45.292  1.00 41.85           N  
ATOM    258  CA  LYS L  36      19.298  33.929  45.319  1.00 40.23           C  
ATOM    259  CB  LYS L  36      18.182  32.913  45.030  1.00 41.08           C  
ATOM    260  CG  LYS L  36      17.108  32.847  46.115  1.00 43.27           C  
ATOM    261  CD  LYS L  36      15.864  32.061  45.692  1.00 57.13           C  
ATOM    262  CE  LYS L  36      14.785  31.998  46.776  1.00 54.42           C  
ATOM    263  NZ  LYS L  36      15.220  31.098  47.865  1.00 70.15           N1+
ATOM    264  C   LYS L  36      20.318  33.762  44.239  1.00 39.43           C  
ATOM    265  O   LYS L  36      20.303  34.475  43.238  1.00 38.19           O  
ATOM    266  N   ASN L  37      21.259  32.817  44.435  1.00 36.21           N  
ATOM    267  CA  ASN L  37      22.259  32.553  43.440  1.00 34.61           C  
ATOM    268  CB  ASN L  37      23.662  32.305  44.016  1.00 33.93           C  
ATOM    269  CG  ASN L  37      24.172  33.607  44.614  1.00 40.00           C  
ATOM    270  OD1 ASN L  37      24.400  33.703  45.816  1.00 34.67           O  
ATOM    271  ND2 ASN L  37      24.362  34.643  43.756  1.00 38.71           N  
ATOM    272  C   ASN L  37      21.845  31.284  42.784  1.00 35.14           C  
ATOM    273  O   ASN L  37      21.531  30.302  43.456  1.00 34.40           O  
ATOM    274  N   TYR L  38      21.840  31.261  41.439  1.00 32.25           N  
ATOM    275  CA  TYR L  38      21.389  30.065  40.797  1.00 31.00           C  
ATOM    276  CB  TYR L  38      20.698  30.344  39.440  1.00 31.73           C  
ATOM    277  CG  TYR L  38      19.501  31.217  39.637  1.00 33.50           C  
ATOM    278  CD1 TYR L  38      19.654  32.575  39.655  1.00 34.91           C  
ATOM    279  CD2 TYR L  38      18.232  30.708  39.791  1.00 35.14           C  
ATOM    280  CE1 TYR L  38      18.570  33.398  39.832  1.00 37.01           C  
ATOM    281  CE2 TYR L  38      17.140  31.519  39.970  1.00 36.73           C  
ATOM    282  CZ  TYR L  38      17.311  32.874  39.993  1.00 40.58           C  
ATOM    283  OH  TYR L  38      16.199  33.722  40.178  1.00 41.19           O  
ATOM    284  C   TYR L  38      22.597  29.192  40.455  1.00 31.59           C  
ATOM    285  O   TYR L  38      22.902  29.101  39.266  1.00 29.88           O  
ATOM    286  N   LEU L  39      23.290  28.510  41.441  1.00 37.34           N  
ATOM    287  CA  LEU L  39      24.378  27.646  41.126  1.00 37.20           C  
ATOM    288  CB  LEU L  39      25.774  28.151  41.523  1.00 37.80           C  
ATOM    289  CG  LEU L  39      26.873  27.179  41.043  1.00 35.09           C  
ATOM    290  CD1 LEU L  39      27.008  27.235  39.516  1.00 30.40           C  
ATOM    291  CD2 LEU L  39      28.212  27.353  41.775  1.00 31.16           C  
ATOM    292  C   LEU L  39      24.146  26.391  41.911  1.00 37.58           C  
ATOM    293  O   LEU L  39      23.913  26.441  43.118  1.00 38.02           O  
ATOM    294  N   ALA L  40      24.229  25.229  41.233  1.00 35.81           N  
ATOM    295  CA  ALA L  40      23.979  23.962  41.863  1.00 35.01           C  
ATOM    296  CB  ALA L  40      22.796  23.212  41.227  1.00 34.94           C  
ATOM    297  C   ALA L  40      25.191  23.096  41.675  1.00 36.07           C  
ATOM    298  O   ALA L  40      25.946  23.279  40.722  1.00 37.06           O  
ATOM    299  N   TRP L  41      25.418  22.139  42.605  1.00 35.44           N  
ATOM    300  CA  TRP L  41      26.555  21.267  42.514  1.00 35.01           C  
ATOM    301  CB  TRP L  41      27.509  21.375  43.715  1.00 35.16           C  
ATOM    302  CG  TRP L  41      28.213  22.706  43.806  1.00 35.18           C  
ATOM    303  CD2 TRP L  41      29.393  23.053  43.069  1.00 35.67           C  
ATOM    304  CD1 TRP L  41      27.889  23.800  44.553  1.00 36.67           C  
ATOM    305  NE1 TRP L  41      28.798  24.805  44.333  1.00 36.70           N  
ATOM    306  CE2 TRP L  41      29.730  24.361  43.420  1.00 36.75           C  
ATOM    307  CE3 TRP L  41      30.137  22.345  42.167  1.00 36.21           C  
ATOM    308  CZ2 TRP L  41      30.816  24.982  42.877  1.00 37.17           C  
ATOM    309  CZ3 TRP L  41      31.233  22.976  41.626  1.00 36.86           C  
ATOM    310  CH2 TRP L  41      31.569  24.269  41.975  1.00 36.79           C  
ATOM    311  C   TRP L  41      26.079  19.843  42.449  1.00 35.14           C  
ATOM    312  O   TRP L  41      25.178  19.448  43.191  1.00 34.76           O  
ATOM    313  N   TYR L  42      26.695  19.036  41.553  1.00 33.61           N  
ATOM    314  CA  TYR L  42      26.318  17.653  41.387  1.00 33.68           C  
ATOM    315  CB  TYR L  42      25.857  17.247  39.983  1.00 32.10           C  
ATOM    316  CG  TYR L  42      24.681  18.046  39.595  1.00 31.87           C  
ATOM    317  CD1 TYR L  42      23.425  17.687  40.014  1.00 31.61           C  
ATOM    318  CD2 TYR L  42      24.858  19.161  38.819  1.00 32.18           C  
ATOM    319  CE1 TYR L  42      22.340  18.440  39.644  1.00 33.64           C  
ATOM    320  CE2 TYR L  42      23.779  19.912  38.446  1.00 33.39           C  
ATOM    321  CZ  TYR L  42      22.526  19.548  38.860  1.00 34.17           C  
ATOM    322  OH  TYR L  42      21.432  20.330  38.469  1.00 32.32           O  
ATOM    323  C   TYR L  42      27.535  16.798  41.554  1.00 35.16           C  
ATOM    324  O   TYR L  42      28.656  17.212  41.256  1.00 35.88           O  
ATOM    325  N   GLN L  43      27.313  15.558  42.038  1.00 33.79           N  
ATOM    326  CA  GLN L  43      28.359  14.590  42.201  1.00 32.49           C  
ATOM    327  CB  GLN L  43      28.419  14.021  43.625  1.00 33.05           C  
ATOM    328  CG  GLN L  43      29.525  12.986  43.832  1.00 34.45           C  
ATOM    329  CD  GLN L  43      29.443  12.509  45.276  1.00 39.82           C  
ATOM    330  OE1 GLN L  43      28.356  12.335  45.826  1.00 40.61           O  
ATOM    331  NE2 GLN L  43      30.622  12.305  45.921  1.00 36.64           N  
ATOM    332  C   GLN L  43      28.020  13.437  41.313  1.00 33.22           C  
ATOM    333  O   GLN L  43      26.906  12.917  41.366  1.00 34.68           O  
ATOM    334  N   GLN L  44      28.971  12.995  40.464  1.00 32.28           N  
ATOM    335  CA  GLN L  44      28.653  11.869  39.633  1.00 33.83           C  
ATOM    336  CB  GLN L  44      28.613  12.171  38.120  1.00 33.81           C  
ATOM    337  CG  GLN L  44      28.205  10.948  37.288  1.00 32.72           C  
ATOM    338  CD  GLN L  44      28.185  11.292  35.800  1.00 36.29           C  
ATOM    339  OE1 GLN L  44      28.957  12.121  35.321  1.00 36.36           O  
ATOM    340  NE2 GLN L  44      27.281  10.623  35.036  1.00 34.14           N  
ATOM    341  C   GLN L  44      29.691  10.807  39.828  1.00 36.49           C  
ATOM    342  O   GLN L  44      30.886  11.042  39.649  1.00 36.46           O  
ATOM    343  N   LYS L  45      29.243   9.590  40.202  1.00 37.36           N  
ATOM    344  CA  LYS L  45      30.133   8.475  40.366  1.00 39.70           C  
ATOM    345  CB  LYS L  45      29.742   7.567  41.541  1.00 39.78           C  
ATOM    346  CG  LYS L  45      29.887   8.329  42.861  1.00 42.58           C  
ATOM    347  CD  LYS L  45      29.185   7.714  44.069  1.00 46.81           C  
ATOM    348  CE  LYS L  45      29.359   8.557  45.333  1.00 49.04           C  
ATOM    349  NZ  LYS L  45      28.354   8.166  46.344  1.00 49.34           N1+
ATOM    350  C   LYS L  45      30.132   7.710  39.079  1.00 44.11           C  
ATOM    351  O   LYS L  45      29.207   7.837  38.276  1.00 45.33           O  
ATOM    352  N   PRO L  46      31.142   6.918  38.835  1.00 45.25           N  
ATOM    353  CA  PRO L  46      31.166   6.279  37.556  1.00 46.58           C  
ATOM    354  CD  PRO L  46      32.487   7.260  39.276  1.00 46.25           C  
ATOM    355  CB  PRO L  46      32.571   5.705  37.401  1.00 46.63           C  
ATOM    356  CG  PRO L  46      33.434   6.706  38.193  1.00 47.43           C  
ATOM    357  C   PRO L  46      30.027   5.358  37.270  1.00 47.31           C  
ATOM    358  O   PRO L  46      29.661   4.544  38.118  1.00 47.76           O  
ATOM    359  N   GLY L  47      29.452   5.506  36.059  1.00 46.32           N  
ATOM    360  CA  GLY L  47      28.391   4.676  35.572  1.00 46.24           C  
ATOM    361  C   GLY L  47      27.088   5.050  36.201  1.00 46.67           C  
ATOM    362  O   GLY L  47      26.119   4.301  36.099  1.00 46.94           O  
ATOM    363  N   LYS L  48      27.012   6.214  36.867  1.00 43.64           N  
ATOM    364  CA  LYS L  48      25.751   6.534  37.463  1.00 42.20           C  
ATOM    365  CB  LYS L  48      25.766   6.440  38.999  1.00 44.04           C  
ATOM    366  CG  LYS L  48      26.065   5.018  39.486  1.00 49.18           C  
ATOM    367  CD  LYS L  48      26.301   4.902  40.991  1.00 53.41           C  
ATOM    368  CE  LYS L  48      25.001   4.838  41.789  1.00 59.95           C  
ATOM    369  NZ  LYS L  48      24.174   3.703  41.316  1.00 62.31           N1+
ATOM    370  C   LYS L  48      25.383   7.922  37.056  1.00 40.61           C  
ATOM    371  O   LYS L  48      26.203   8.675  36.534  1.00 39.28           O  
ATOM    372  N   ALA L  49      24.099   8.275  37.251  1.00 38.05           N  
ATOM    373  CA  ALA L  49      23.619   9.583  36.918  1.00 36.67           C  
ATOM    374  CB  ALA L  49      22.087   9.679  36.865  1.00 37.63           C  
ATOM    375  C   ALA L  49      24.115  10.516  37.982  1.00 35.70           C  
ATOM    376  O   ALA L  49      24.474  10.076  39.071  1.00 35.99           O  
ATOM    377  N   PRO L  50      24.159  11.791  37.703  1.00 33.42           N  
ATOM    378  CA  PRO L  50      24.635  12.745  38.675  1.00 32.43           C  
ATOM    379  CD  PRO L  50      24.345  12.257  36.338  1.00 32.98           C  
ATOM    380  CB  PRO L  50      24.785  14.059  37.914  1.00 33.18           C  
ATOM    381  CG  PRO L  50      25.055  13.616  36.465  1.00 34.59           C  
ATOM    382  C   PRO L  50      23.699  12.840  39.842  1.00 33.11           C  
ATOM    383  O   PRO L  50      22.522  12.515  39.689  1.00 33.50           O  
ATOM    384  N   LYS L  51      24.204  13.250  41.025  1.00 32.39           N  
ATOM    385  CA  LYS L  51      23.366  13.395  42.186  1.00 32.70           C  
ATOM    386  CB  LYS L  51      23.774  12.450  43.336  1.00 34.27           C  
ATOM    387  CG  LYS L  51      22.842  12.438  44.555  1.00 38.05           C  
ATOM    388  CD  LYS L  51      23.098  11.232  45.471  1.00 41.24           C  
ATOM    389  CE  LYS L  51      22.453  11.303  46.860  0.80 49.90           C  
ATOM    390  NZ  LYS L  51      23.117  12.338  47.684  1.00 55.83           N1+
ATOM    391  C   LYS L  51      23.510  14.810  42.659  1.00 33.89           C  
ATOM    392  O   LYS L  51      24.618  15.336  42.756  1.00 34.79           O  
ATOM    393  N   LEU L  52      22.370  15.456  42.977  1.00 32.79           N  
ATOM    394  CA  LEU L  52      22.344  16.834  43.386  1.00 32.82           C  
ATOM    395  CB  LEU L  52      20.934  17.413  43.290  1.00 32.53           C  
ATOM    396  CG  LEU L  52      20.812  18.837  43.831  1.00 37.28           C  
ATOM    397  CD1 LEU L  52      21.583  19.836  42.958  1.00 38.15           C  
ATOM    398  CD2 LEU L  52      19.336  19.189  44.046  1.00 37.77           C  
ATOM    399  C   LEU L  52      22.764  16.966  44.816  1.00 34.17           C  
ATOM    400  O   LEU L  52      22.098  16.440  45.705  1.00 34.18           O  
ATOM    401  N   LEU L  53      23.955  17.562  45.058  1.00 34.51           N  
ATOM    402  CA  LEU L  53      24.409  17.859  46.388  1.00 34.74           C  
ATOM    403  CB  LEU L  53      25.938  17.828  46.478  1.00 33.35           C  
ATOM    404  CG  LEU L  53      26.498  16.448  46.083  1.00 34.60           C  
ATOM    405  CD1 LEU L  53      28.022  16.383  46.254  1.00 34.91           C  
ATOM    406  CD2 LEU L  53      25.759  15.318  46.815  1.00 34.87           C  
ATOM    407  C   LEU L  53      23.907  19.178  46.931  1.00 35.48           C  
ATOM    408  O   LEU L  53      23.301  19.224  48.001  1.00 35.88           O  
ATOM    409  N   ILE L  54      24.123  20.287  46.180  1.00 34.55           N  
ATOM    410  CA  ILE L  54      23.811  21.611  46.667  1.00 34.80           C  
ATOM    411  CB  ILE L  54      25.033  22.406  47.030  1.00 35.22           C  
ATOM    412  CG1 ILE L  54      25.829  21.741  48.166  1.00 36.37           C  
ATOM    413  CG2 ILE L  54      24.549  23.818  47.389  1.00 35.47           C  
ATOM    414  CD1 ILE L  54      26.471  20.408  47.791  1.00 38.04           C  
ATOM    415  C   ILE L  54      23.119  22.387  45.586  1.00 36.68           C  
ATOM    416  O   ILE L  54      23.408  22.192  44.407  1.00 36.09           O  
ATOM    417  N   TYR L  55      22.166  23.274  45.970  1.00 35.81           N  
ATOM    418  CA  TYR L  55      21.499  24.125  45.015  1.00 35.62           C  
ATOM    419  CB  TYR L  55      20.117  23.609  44.554  1.00 35.97           C  
ATOM    420  CG  TYR L  55      19.043  23.684  45.592  1.00 36.61           C  
ATOM    421  CD1 TYR L  55      18.886  22.727  46.568  1.00 37.80           C  
ATOM    422  CD2 TYR L  55      18.161  24.734  45.577  1.00 36.34           C  
ATOM    423  CE1 TYR L  55      17.876  22.815  47.504  1.00 38.08           C  
ATOM    424  CE2 TYR L  55      17.151  24.832  46.505  1.00 38.29           C  
ATOM    425  CZ  TYR L  55      17.007  23.877  47.479  1.00 38.92           C  
ATOM    426  OH  TYR L  55      15.967  23.985  48.428  1.00 39.26           O  
ATOM    427  C   TYR L  55      21.372  25.481  45.633  1.00 37.08           C  
ATOM    428  O   TYR L  55      21.576  25.613  46.837  1.00 36.63           O  
ATOM    429  N   TRP L  56      20.986  26.535  44.885  1.00 15.92           N  
ATOM    430  CA  TRP L  56      20.851  27.874  45.427  1.00 16.31           C  
ATOM    431  CB  TRP L  56      19.755  28.116  46.487  1.00 17.08           C  
ATOM    432  CG  TRP L  56      18.340  28.199  45.966  1.00 18.96           C  
ATOM    433  CD2 TRP L  56      17.973  28.751  44.691  1.00 19.66           C  
ATOM    434  CD1 TRP L  56      17.187  27.752  46.535  1.00 19.69           C  
ATOM    435  NE1 TRP L  56      16.126  27.975  45.694  1.00 20.31           N  
ATOM    436  CE2 TRP L  56      16.595  28.592  44.555  1.00 19.82           C  
ATOM    437  CE3 TRP L  56      18.722  29.338  43.713  1.00 20.24           C  
ATOM    438  CZ2 TRP L  56      15.946  29.018  43.432  1.00 20.50           C  
ATOM    439  CZ3 TRP L  56      18.063  29.769  42.583  1.00 20.15           C  
ATOM    440  CH2 TRP L  56      16.700  29.612  42.445  1.00 21.03           C  
ATOM    441  C   TRP L  56      22.150  28.258  46.052  1.00 18.65           C  
ATOM    442  O   TRP L  56      22.207  29.093  46.953  1.00 19.18           O  
ATOM    443  N   ALA L  57      23.221  27.613  45.570  1.00 17.34           N  
ATOM    444  CA  ALA L  57      24.593  27.852  45.913  1.00 17.59           C  
ATOM    445  CB  ALA L  57      24.978  29.337  45.777  1.00 17.62           C  
ATOM    446  C   ALA L  57      24.954  27.399  47.305  1.00 17.80           C  
ATOM    447  O   ALA L  57      26.115  27.064  47.543  1.00 17.94           O  
ATOM    448  N   SER L  58      24.002  27.283  48.258  1.00 17.43           N  
ATOM    449  CA  SER L  58      24.482  26.933  49.571  1.00 18.06           C  
ATOM    450  CB  SER L  58      24.697  28.168  50.470  1.00 20.18           C  
ATOM    451  OG  SER L  58      23.474  28.864  50.659  1.00 25.24           O  
ATOM    452  C   SER L  58      23.501  26.050  50.253  1.00 19.82           C  
ATOM    453  O   SER L  58      23.741  25.575  51.365  1.00 20.05           O  
ATOM    454  N   THR L  59      22.371  25.763  49.595  1.00 40.01           N  
ATOM    455  CA  THR L  59      21.476  24.920  50.326  1.00 40.43           C  
ATOM    456  CB  THR L  59      20.026  25.205  50.110  1.00 40.23           C  
ATOM    457  OG1 THR L  59      19.243  24.453  51.027  1.00 14.91           O  
ATOM    458  CG2 THR L  59      19.675  24.844  48.666  1.00 14.45           C  
ATOM    459  C   THR L  59      21.739  23.488  49.998  1.00 42.21           C  
ATOM    460  O   THR L  59      21.912  23.097  48.843  1.00 41.60           O  
ATOM    461  N   ARG L  60      21.791  22.660  51.056  1.00 41.39           N  
ATOM    462  CA  ARG L  60      22.087  21.268  50.915  1.00 41.42           C  
ATOM    463  CB  ARG L  60      22.753  20.702  52.174  1.00 41.82           C  
ATOM    464  CG  ARG L  60      21.896  20.926  53.413  1.00 43.31           C  
ATOM    465  CD  ARG L  60      22.693  20.941  54.714  1.00  0.00           C  
ATOM    466  NE  ARG L  60      21.752  21.395  55.771  1.00  0.00           N  
ATOM    467  CZ  ARG L  60      22.017  22.517  56.500  1.00  0.00           C  
ATOM    468  NH1 ARG L  60      23.185  23.202  56.318  1.00  0.00           N1+
ATOM    469  NH2 ARG L  60      21.110  22.946  57.423  1.00  0.00           N  
ATOM    470  C   ARG L  60      20.827  20.522  50.633  1.00 42.54           C  
ATOM    471  O   ARG L  60      19.785  20.767  51.239  1.00 42.95           O  
ATOM    472  N   GLU L  61      20.890  19.578  49.675  1.00 41.34           N  
ATOM    473  CA  GLU L  61      19.714  18.820  49.364  1.00 41.58           C  
ATOM    474  CB  GLU L  61      19.750  18.113  47.998  1.00 40.13           C  
ATOM    475  CG  GLU L  61      18.458  17.361  47.654  1.00 43.17           C  
ATOM    476  CD  GLU L  61      17.427  18.324  47.066  1.00 19.34           C  
ATOM    477  OE1 GLU L  61      17.640  19.564  47.149  1.00 20.60           O  
ATOM    478  OE2 GLU L  61      16.410  17.820  46.520  1.00  0.00           O1-
ATOM    479  C   GLU L  61      19.570  17.779  50.422  1.00 43.22           C  
ATOM    480  O   GLU L  61      20.548  17.387  51.054  1.00 42.46           O  
ATOM    481  N   SER L  62      18.339  17.297  50.656  1.00 44.40           N  
ATOM    482  CA  SER L  62      18.172  16.345  51.713  1.00 45.76           C  
ATOM    483  CB  SER L  62      16.709  15.963  51.975  1.00 47.91           C  
ATOM    484  OG  SER L  62      16.192  15.257  50.855  1.00 55.29           O  
ATOM    485  C   SER L  62      18.918  15.095  51.365  1.00 46.70           C  
ATOM    486  O   SER L  62      19.061  14.734  50.197  1.00 46.34           O  
ATOM    487  N   GLY L  63      19.449  14.425  52.406  1.00 46.41           N  
ATOM    488  CA  GLY L  63      20.114  13.167  52.241  1.00 46.46           C  
ATOM    489  C   GLY L  63      21.573  13.373  51.970  1.00 47.63           C  
ATOM    490  O   GLY L  63      22.340  12.412  51.976  1.00 49.23           O  
ATOM    491  N   VAL L  64      22.006  14.625  51.724  1.00 44.98           N  
ATOM    492  CA  VAL L  64      23.399  14.852  51.455  1.00 43.88           C  
ATOM    493  CB  VAL L  64      23.668  16.100  50.664  1.00 43.73           C  
ATOM    494  CG1 VAL L  64      25.184  16.355  50.626  1.00 43.07           C  
ATOM    495  CG2 VAL L  64      23.057  15.913  49.269  1.00 43.66           C  
ATOM    496  C   VAL L  64      24.120  14.985  52.760  1.00 45.50           C  
ATOM    497  O   VAL L  64      23.616  15.617  53.688  1.00 45.32           O  
ATOM    498  N   PRO L  65      25.300  14.419  52.847  1.00 45.45           N  
ATOM    499  CA  PRO L  65      26.055  14.456  54.076  1.00 45.46           C  
ATOM    500  CD  PRO L  65      25.637  13.257  52.038  1.00 46.18           C  
ATOM    501  CB  PRO L  65      27.197  13.458  53.892  1.00 46.22           C  
ATOM    502  CG  PRO L  65      26.634  12.442  52.880  1.00 47.38           C  
ATOM    503  C   PRO L  65      26.495  15.851  54.397  1.00 46.01           C  
ATOM    504  O   PRO L  65      26.688  16.649  53.480  1.00 45.14           O  
ATOM    505  N   SER L  66      26.670  16.150  55.700  1.00 44.93           N  
ATOM    506  CA  SER L  66      26.966  17.462  56.205  1.00 44.49           C  
ATOM    507  CB  SER L  66      26.915  17.518  57.742  1.00 46.91           C  
ATOM    508  OG  SER L  66      27.002  18.862  58.186  1.00 52.20           O  
ATOM    509  C   SER L  66      28.330  17.900  55.765  1.00 44.30           C  
ATOM    510  O   SER L  66      28.625  19.094  55.754  1.00 44.51           O  
ATOM    511  N   ARG L  67      29.187  16.948  55.365  1.00 42.69           N  
ATOM    512  CA  ARG L  67      30.533  17.256  54.979  1.00 42.41           C  
ATOM    513  CB  ARG L  67      31.339  16.005  54.567  1.00 42.33           C  
ATOM    514  CG  ARG L  67      30.732  15.233  53.391  1.00 43.79           C  
ATOM    515  CD  ARG L  67      31.595  14.069  52.887  1.00 41.41           C  
ATOM    516  NE  ARG L  67      31.563  12.991  53.912  1.00 46.82           N  
ATOM    517  CZ  ARG L  67      31.054  11.767  53.586  1.00 49.57           C  
ATOM    518  NH1 ARG L  67      30.579  11.545  52.326  1.00 47.06           N1+
ATOM    519  NH2 ARG L  67      31.001  10.768  54.513  1.00 46.49           N  
ATOM    520  C   ARG L  67      30.515  18.197  53.807  1.00 43.09           C  
ATOM    521  O   ARG L  67      31.416  19.026  53.674  1.00 44.86           O  
ATOM    522  N   PHE L  68      29.511  18.072  52.910  1.00 41.11           N  
ATOM    523  CA  PHE L  68      29.457  18.909  51.740  1.00 39.87           C  
ATOM    524  CB  PHE L  68      28.626  18.324  50.580  1.00 38.99           C  
ATOM    525  CG  PHE L  68      29.241  17.055  50.097  1.00 39.71           C  
ATOM    526  CD1 PHE L  68      28.872  15.853  50.652  1.00 39.67           C  
ATOM    527  CD2 PHE L  68      30.177  17.050  49.094  1.00 40.67           C  
ATOM    528  CE1 PHE L  68      29.417  14.668  50.223  1.00 40.54           C  
ATOM    529  CE2 PHE L  68      30.729  15.866  48.659  1.00 41.01           C  
ATOM    530  CZ  PHE L  68      30.351  14.671  49.219  1.00 39.88           C  
ATOM    531  C   PHE L  68      28.798  20.215  52.069  1.00 40.71           C  
ATOM    532  O   PHE L  68      27.788  20.260  52.767  1.00 40.47           O  
ATOM    533  N   SER L  69      29.365  21.326  51.557  1.00 40.20           N  
ATOM    534  CA  SER L  69      28.760  22.612  51.760  1.00 41.12           C  
ATOM    535  CB  SER L  69      29.220  23.326  53.044  1.00 43.23           C  
ATOM    536  OG  SER L  69      30.603  23.633  52.976  1.00 45.70           O  
ATOM    537  C   SER L  69      29.113  23.459  50.576  1.00 41.25           C  
ATOM    538  O   SER L  69      30.055  23.156  49.844  1.00 41.18           O  
ATOM    539  N   GLY L  70      28.338  24.543  50.350  1.00 39.66           N  
ATOM    540  CA  GLY L  70      28.587  25.403  49.226  1.00 40.28           C  
ATOM    541  C   GLY L  70      28.504  26.831  49.669  1.00 41.86           C  
ATOM    542  O   GLY L  70      27.795  27.173  50.615  1.00 41.38           O  
ATOM    543  N   SER L  71      29.234  27.714  48.958  1.00 41.93           N  
ATOM    544  CA  SER L  71      29.264  29.107  49.303  1.00 44.04           C  
ATOM    545  CB  SER L  71      30.400  29.448  50.282  1.00 46.01           C  
ATOM    546  OG  SER L  71      31.650  29.097  49.702  1.00 50.76           O  
ATOM    547  C   SER L  71      29.513  29.895  48.055  1.00 44.73           C  
ATOM    548  O   SER L  71      29.759  29.332  46.990  1.00 43.72           O  
ATOM    549  N   GLY L  72      29.451  31.240  48.156  1.00 45.61           N  
ATOM    550  CA  GLY L  72      29.740  32.054  47.005  1.00 47.74           C  
ATOM    551  C   GLY L  72      28.517  32.777  46.545  1.00 49.27           C  
ATOM    552  O   GLY L  72      27.389  32.397  46.853  1.00 48.10           O  
ATOM    553  N   SER L  73      28.748  33.879  45.799  1.00 49.93           N  
ATOM    554  CA  SER L  73      27.706  34.703  45.268  1.00 51.18           C  
ATOM    555  CB  SER L  73      27.351  35.886  46.188  1.00 53.90           C  
ATOM    556  OG  SER L  73      26.908  35.414  47.452  1.00 58.43           O  
ATOM    557  C   SER L  73      28.233  35.298  44.000  1.00 51.39           C  
ATOM    558  O   SER L  73      29.432  35.255  43.732  1.00 51.32           O  
ATOM    559  N   GLY L  74      27.338  35.855  43.163  1.00 49.39           N  
ATOM    560  CA  GLY L  74      27.797  36.515  41.975  1.00 48.90           C  
ATOM    561  C   GLY L  74      28.457  35.540  41.051  1.00 49.27           C  
ATOM    562  O   GLY L  74      27.828  34.613  40.552  1.00 48.68           O  
ATOM    563  N   THR L  75      29.714  35.850  40.685  1.00 47.61           N  
ATOM    564  CA  THR L  75      30.568  35.097  39.803  1.00 47.37           C  
ATOM    565  CB  THR L  75      31.598  35.986  39.187  1.00 46.92           C  
ATOM    566  OG1 THR L  75      32.401  35.258  38.275  1.00 45.82           O  
ATOM    567  CG2 THR L  75      32.461  36.566  40.315  1.00 44.85           C  
ATOM    568  C   THR L  75      31.289  33.931  40.433  1.00 48.33           C  
ATOM    569  O   THR L  75      31.534  32.929  39.763  1.00 48.67           O  
ATOM    570  N   ASP L  76      31.699  34.035  41.719  1.00 47.95           N  
ATOM    571  CA  ASP L  76      32.546  33.005  42.268  1.00 47.89           C  
ATOM    572  CB  ASP L  76      33.780  33.562  42.995  1.00 50.71           C  
ATOM    573  CG  ASP L  76      34.700  34.144  41.940  1.00 55.61           C  
ATOM    574  OD1 ASP L  76      35.398  33.349  41.256  1.00 57.91           O  
ATOM    575  OD2 ASP L  76      34.699  35.396  41.794  1.00 58.89           O1-
ATOM    576  C   ASP L  76      31.816  32.139  43.245  1.00 47.01           C  
ATOM    577  O   ASP L  76      31.115  32.628  44.133  1.00 46.29           O  
ATOM    578  N   PHE L  77      31.997  30.805  43.103  1.00 44.01           N  
ATOM    579  CA  PHE L  77      31.330  29.855  43.950  1.00 42.54           C  
ATOM    580  CB  PHE L  77      30.133  29.178  43.259  1.00 42.04           C  
ATOM    581  CG  PHE L  77      29.126  30.239  42.963  1.00 41.56           C  
ATOM    582  CD1 PHE L  77      28.176  30.569  43.898  1.00 42.23           C  
ATOM    583  CD2 PHE L  77      29.136  30.912  41.761  1.00 42.80           C  
ATOM    584  CE1 PHE L  77      27.244  31.547  43.643  1.00 44.26           C  
ATOM    585  CE2 PHE L  77      28.205  31.892  41.499  1.00 44.30           C  
ATOM    586  CZ  PHE L  77      27.257  32.210  42.440  1.00 44.11           C  
ATOM    587  C   PHE L  77      32.303  28.761  44.297  1.00 43.09           C  
ATOM    588  O   PHE L  77      33.228  28.482  43.536  1.00 43.89           O  
ATOM    589  N   THR L  78      32.120  28.118  45.474  1.00 41.50           N  
ATOM    590  CA  THR L  78      32.996  27.056  45.878  1.00 41.38           C  
ATOM    591  CB  THR L  78      34.054  27.498  46.835  1.00 43.97           C  
ATOM    592  OG1 THR L  78      33.463  28.202  47.918  1.00 45.07           O  
ATOM    593  CG2 THR L  78      35.065  28.374  46.089  1.00 43.43           C  
ATOM    594  C   THR L  78      32.227  25.947  46.524  1.00 41.32           C  
ATOM    595  O   THR L  78      31.215  26.165  47.188  1.00 41.44           O  
ATOM    596  N   LEU L  79      32.728  24.710  46.319  1.00 39.65           N  
ATOM    597  CA  LEU L  79      32.191  23.485  46.848  1.00 39.14           C  
ATOM    598  CB  LEU L  79      32.090  22.415  45.735  1.00 38.12           C  
ATOM    599  CG  LEU L  79      31.347  21.102  46.069  1.00 37.96           C  
ATOM    600  CD1 LEU L  79      31.893  20.426  47.323  1.00 38.68           C  
ATOM    601  CD2 LEU L  79      29.828  21.277  46.100  1.00 37.98           C  
ATOM    602  C   LEU L  79      33.218  23.009  47.843  1.00 40.76           C  
ATOM    603  O   LEU L  79      34.400  22.898  47.515  1.00 41.97           O  
ATOM    604  N   THR L  80      32.799  22.719  49.089  1.00 40.53           N  
ATOM    605  CA  THR L  80      33.755  22.335  50.093  1.00 41.41           C  
ATOM    606  CB  THR L  80      33.785  23.324  51.232  1.00 44.24           C  
ATOM    607  OG1 THR L  80      34.121  24.617  50.751  1.00 45.68           O  
ATOM    608  CG2 THR L  80      34.817  22.876  52.276  1.00 44.03           C  
ATOM    609  C   THR L  80      33.378  21.000  50.668  1.00 41.62           C  
ATOM    610  O   THR L  80      32.235  20.782  51.061  1.00 42.08           O  
ATOM    611  N   ILE L  81      34.342  20.055  50.704  1.00 40.14           N  
ATOM    612  CA  ILE L  81      34.143  18.803  51.383  1.00 39.73           C  
ATOM    613  CB  ILE L  81      34.594  17.593  50.605  1.00 40.03           C  
ATOM    614  CG1 ILE L  81      33.807  17.472  49.291  1.00 40.39           C  
ATOM    615  CG2 ILE L  81      34.455  16.346  51.496  1.00 39.69           C  
ATOM    616  CD1 ILE L  81      34.351  16.398  48.350  1.00 42.67           C  
ATOM    617  C   ILE L  81      35.032  18.932  52.582  1.00 42.24           C  
ATOM    618  O   ILE L  81      36.255  18.959  52.453  1.00 42.03           O  
ATOM    619  N   SER L  82      34.437  19.039  53.787  1.00 43.22           N  
ATOM    620  CA  SER L  82      35.196  19.293  54.981  1.00 44.99           C  
ATOM    621  CB  SER L  82      34.306  19.554  56.206  1.00 45.90           C  
ATOM    622  OG  SER L  82      33.505  18.413  56.472  1.00 46.06           O  
ATOM    623  C   SER L  82      36.125  18.157  55.294  1.00 46.89           C  
ATOM    624  O   SER L  82      37.293  18.393  55.601  1.00 47.76           O  
ATOM    625  N   SER L  83      35.636  16.897  55.247  1.00 45.72           N  
ATOM    626  CA  SER L  83      36.500  15.781  55.524  1.00 46.68           C  
ATOM    627  CB  SER L  83      36.189  15.093  56.864  1.00 49.37           C  
ATOM    628  OG  SER L  83      37.128  14.059  57.122  1.00 53.66           O  
ATOM    629  C   SER L  83      36.270  14.754  54.459  1.00 46.64           C  
ATOM    630  O   SER L  83      35.244  14.076  54.443  1.00 47.44           O  
ATOM    631  N   LEU L  84      37.266  14.570  53.574  1.00 44.79           N  
ATOM    632  CA  LEU L  84      37.134  13.689  52.450  1.00 44.32           C  
ATOM    633  CB  LEU L  84      38.345  13.782  51.509  1.00 43.84           C  
ATOM    634  CG  LEU L  84      38.255  12.877  50.277  1.00 44.64           C  
ATOM    635  CD1 LEU L  84      37.135  13.353  49.336  1.00 43.57           C  
ATOM    636  CD2 LEU L  84      39.621  12.755  49.585  1.00 44.19           C  
ATOM    637  C   LEU L  84      37.051  12.270  52.928  1.00 45.67           C  
ATOM    638  O   LEU L  84      37.807  11.850  53.800  1.00 47.15           O  
ATOM    639  N   GLN L  85      36.118  11.480  52.352  1.00 43.91           N  
ATOM    640  CA  GLN L  85      36.009  10.097  52.730  1.00 44.28           C  
ATOM    641  CB  GLN L  85      34.653   9.743  53.363  1.00 45.71           C  
ATOM    642  CG  GLN L  85      34.379  10.494  54.672  1.00 50.79           C  
ATOM    643  CD  GLN L  85      35.203   9.887  55.800  1.00 57.86           C  
ATOM    644  OE1 GLN L  85      34.664   9.525  56.845  1.00 61.02           O  
ATOM    645  NE2 GLN L  85      36.544   9.780  55.603  0.80 55.19           N  
ATOM    646  C   GLN L  85      36.201   9.278  51.484  1.00 44.14           C  
ATOM    647  O   GLN L  85      36.108   9.795  50.374  1.00 43.32           O  
ATOM    648  N   PRO L  86      36.476   8.009  51.617  1.00 42.95           N  
ATOM    649  CA  PRO L  86      36.710   7.220  50.443  1.00 42.68           C  
ATOM    650  CD  PRO L  86      37.301   7.531  52.713  1.00 43.45           C  
ATOM    651  CB  PRO L  86      37.238   5.868  50.949  1.00 43.81           C  
ATOM    652  CG  PRO L  86      37.300   6.014  52.487  1.00 45.42           C  
ATOM    653  C   PRO L  86      35.574   7.159  49.462  1.00 43.04           C  
ATOM    654  O   PRO L  86      35.847   7.044  48.268  1.00 43.54           O  
ATOM    655  N   GLU L  87      34.315   7.254  49.924  1.00 42.22           N  
ATOM    656  CA  GLU L  87      33.146   7.188  49.088  1.00 42.05           C  
ATOM    657  CB  GLU L  87      31.842   7.071  49.907  1.00 44.17           C  
ATOM    658  CG  GLU L  87      31.663   8.129  51.002  0.80 51.35           C  
ATOM    659  CD  GLU L  87      32.018   7.512  52.352  1.00 60.47           C  
ATOM    660  OE1 GLU L  87      32.735   6.477  52.375  1.00 56.02           O  
ATOM    661  OE2 GLU L  87      31.563   8.074  53.387  1.00 59.88           O1-
ATOM    662  C   GLU L  87      33.067   8.391  48.184  1.00 41.45           C  
ATOM    663  O   GLU L  87      32.430   8.349  47.134  1.00 41.99           O  
ATOM    664  N   ASP L  88      33.707   9.500  48.591  1.00 40.33           N  
ATOM    665  CA  ASP L  88      33.679  10.784  47.942  1.00 40.07           C  
ATOM    666  CB  ASP L  88      34.238  11.894  48.842  1.00 40.79           C  
ATOM    667  CG  ASP L  88      33.219  12.020  49.968  1.00 42.48           C  
ATOM    668  OD1 ASP L  88      32.007  11.817  49.686  1.00 42.03           O  
ATOM    669  OD2 ASP L  88      33.630  12.294  51.127  1.00 45.40           O1-
ATOM    670  C   ASP L  88      34.355  10.798  46.593  1.00 41.75           C  
ATOM    671  O   ASP L  88      34.274  11.803  45.888  1.00 43.34           O  
ATOM    672  N   PHE L  89      35.113   9.751  46.221  1.00 41.16           N  
ATOM    673  CA  PHE L  89      35.705   9.726  44.906  1.00 41.31           C  
ATOM    674  CB  PHE L  89      36.434   8.384  44.644  1.00 43.44           C  
ATOM    675  CG  PHE L  89      36.873   8.234  43.226  1.00 45.84           C  
ATOM    676  CD1 PHE L  89      37.986   8.887  42.750  1.00 47.83           C  
ATOM    677  CD2 PHE L  89      36.189   7.396  42.373  1.00 47.80           C  
ATOM    678  CE1 PHE L  89      38.388   8.736  41.444  1.00 49.32           C  
ATOM    679  CE2 PHE L  89      36.586   7.240  41.066  1.00 48.86           C  
ATOM    680  CZ  PHE L  89      37.688   7.912  40.594  1.00 48.85           C  
ATOM    681  C   PHE L  89      34.609   9.893  43.885  1.00 41.16           C  
ATOM    682  O   PHE L  89      33.633   9.143  43.884  1.00 41.99           O  
ATOM    683  N   ALA L  90      34.753  10.897  42.986  1.00 39.37           N  
ATOM    684  CA  ALA L  90      33.759  11.144  41.974  1.00 38.51           C  
ATOM    685  CB  ALA L  90      32.346  11.368  42.544  1.00 37.71           C  
ATOM    686  C   ALA L  90      34.135  12.387  41.222  1.00 38.96           C  
ATOM    687  O   ALA L  90      35.155  13.020  41.492  1.00 40.01           O  
ATOM    688  N   THR L  91      33.314  12.743  40.215  1.00 36.52           N  
ATOM    689  CA  THR L  91      33.536  13.945  39.467  1.00 36.27           C  
ATOM    690  CB  THR L  91      33.412  13.766  37.986  1.00 38.83           C  
ATOM    691  OG1 THR L  91      34.361  12.818  37.521  1.00 41.30           O  
ATOM    692  CG2 THR L  91      33.650  15.129  37.319  1.00 37.45           C  
ATOM    693  C   THR L  91      32.462  14.888  39.902  1.00 36.82           C  
ATOM    694  O   THR L  91      31.312  14.484  40.060  1.00 37.84           O  
ATOM    695  N   TYR L  92      32.809  16.174  40.113  1.00 35.18           N  
ATOM    696  CA  TYR L  92      31.847  17.116  40.619  1.00 34.31           C  
ATOM    697  CB  TYR L  92      32.317  17.866  41.884  1.00 34.42           C  
ATOM    698  CG  TYR L  92      32.405  16.890  43.005  1.00 34.65           C  
ATOM    699  CD1 TYR L  92      33.491  16.053  43.116  1.00 36.01           C  
ATOM    700  CD2 TYR L  92      31.407  16.815  43.951  1.00 35.45           C  
ATOM    701  CE1 TYR L  92      33.574  15.151  44.151  1.00 35.27           C  
ATOM    702  CE2 TYR L  92      31.488  15.917  44.990  1.00 35.10           C  
ATOM    703  CZ  TYR L  92      32.574  15.080  45.090  1.00 36.80           C  
ATOM    704  OH  TYR L  92      32.660  14.156  46.153  1.00 36.39           O  
ATOM    705  C   TYR L  92      31.593  18.166  39.578  1.00 35.00           C  
ATOM    706  O   TYR L  92      32.517  18.603  38.890  1.00 35.32           O  
ATOM    707  N   TYR L  93      30.312  18.595  39.432  1.00 33.46           N  
ATOM    708  CA  TYR L  93      29.975  19.586  38.444  1.00 33.44           C  
ATOM    709  CB  TYR L  93      28.928  19.154  37.403  1.00 32.45           C  
ATOM    710  CG  TYR L  93      29.325  17.870  36.798  1.00 31.87           C  
ATOM    711  CD1 TYR L  93      30.216  17.834  35.757  1.00 32.66           C  
ATOM    712  CD2 TYR L  93      28.794  16.706  37.291  1.00 31.73           C  
ATOM    713  CE1 TYR L  93      30.574  16.630  35.209  1.00 32.56           C  
ATOM    714  CE2 TYR L  93      29.149  15.498  36.747  1.00 30.96           C  
ATOM    715  CZ  TYR L  93      30.041  15.467  35.705  1.00 33.42           C  
ATOM    716  OH  TYR L  93      30.416  14.236  35.140  1.00 34.62           O  
ATOM    717  C   TYR L  93      29.217  20.706  39.090  1.00 35.05           C  
ATOM    718  O   TYR L  93      28.405  20.493  39.992  1.00 34.02           O  
ATOM    719  N   CYS L  94      29.455  21.941  38.598  1.00 34.46           N  
ATOM    720  CA  CYS L  94      28.700  23.093  39.005  1.00 35.84           C  
ATOM    721  CB  CYS L  94      29.568  24.343  39.316  1.00 37.42           C  
ATOM    722  SG  CYS L  94      30.713  24.841  37.984  1.00 42.65           S  
ATOM    723  C   CYS L  94      27.779  23.392  37.854  1.00 36.23           C  
ATOM    724  O   CYS L  94      28.080  23.050  36.711  1.00 35.91           O  
ATOM    725  N   GLN L  95      26.597  23.984  38.123  1.00 34.84           N  
ATOM    726  CA  GLN L  95      25.687  24.285  37.050  1.00 33.97           C  
ATOM    727  CB  GLN L  95      24.595  23.235  36.833  1.00 34.16           C  
ATOM    728  CG  GLN L  95      23.665  23.609  35.681  1.00 34.66           C  
ATOM    729  CD  GLN L  95      22.342  22.901  35.899  1.00 38.69           C  
ATOM    730  OE1 GLN L  95      22.260  21.876  36.574  1.00 40.17           O  
ATOM    731  NE2 GLN L  95      21.263  23.493  35.329  1.00 41.17           N  
ATOM    732  C   GLN L  95      24.938  25.532  37.393  1.00 35.26           C  
ATOM    733  O   GLN L  95      24.456  25.693  38.513  1.00 35.23           O  
ATOM    734  N   GLN L  96      24.778  26.419  36.392  1.00 34.96           N  
ATOM    735  CA  GLN L  96      24.117  27.691  36.517  1.00 33.99           C  
ATOM    736  CB  GLN L  96      24.874  28.750  35.682  1.00 34.53           C  
ATOM    737  CG  GLN L  96      24.136  30.052  35.374  1.00 35.11           C  
ATOM    738  CD  GLN L  96      23.278  29.816  34.132  1.00 37.14           C  
ATOM    739  OE1 GLN L  96      22.228  30.430  33.948  1.00 36.30           O  
ATOM    740  NE2 GLN L  96      23.745  28.899  33.245  1.00 32.59           N  
ATOM    741  C   GLN L  96      22.718  27.559  35.991  1.00 35.48           C  
ATOM    742  O   GLN L  96      22.507  27.019  34.907  1.00 35.42           O  
ATOM    743  N   TYR L  97      21.673  27.913  36.758  1.00 25.69           N  
ATOM    744  CA  TYR L  97      20.362  27.792  36.174  1.00 26.50           C  
ATOM    745  CB  TYR L  97      19.503  26.774  36.944  1.00 27.44           C  
ATOM    746  CG  TYR L  97      19.722  26.988  38.403  1.00 29.20           C  
ATOM    747  CD1 TYR L  97      18.974  27.871  39.132  1.00 27.07           C  
ATOM    748  CD2 TYR L  97      20.705  26.287  39.056  1.00 29.08           C  
ATOM    749  CE1 TYR L  97      19.210  28.036  40.480  1.00 28.26           C  
ATOM    750  CE2 TYR L  97      20.944  26.449  40.398  1.00 29.99           C  
ATOM    751  CZ  TYR L  97      20.193  27.330  41.114  1.00 32.96           C  
ATOM    752  OH  TYR L  97      20.425  27.512  42.489  1.00 33.88           O  
ATOM    753  C   TYR L  97      19.721  29.144  36.177  1.00 28.97           C  
ATOM    754  O   TYR L  97      18.510  29.283  36.348  1.00 30.12           O  
ATOM    755  N   TYR L  98      20.557  30.179  35.961  1.00 29.19           N  
ATOM    756  CA  TYR L  98      20.166  31.558  35.941  1.00 31.22           C  
ATOM    757  CB  TYR L  98      21.418  32.456  35.950  1.00 32.09           C  
ATOM    758  CG  TYR L  98      21.029  33.874  36.163  1.00 33.02           C  
ATOM    759  CD1 TYR L  98      20.860  34.341  37.444  1.00 35.97           C  
ATOM    760  CD2 TYR L  98      20.831  34.726  35.101  1.00 41.11           C  
ATOM    761  CE1 TYR L  98      20.504  35.647  37.670  1.00 43.74           C  
ATOM    762  CE2 TYR L  98      20.475  36.036  35.319  1.00 38.77           C  
ATOM    763  CZ  TYR L  98      20.314  36.493  36.606  1.00 46.58           C  
ATOM    764  OH  TYR L  98      19.950  37.835  36.843  1.00 52.62           O  
ATOM    765  C   TYR L  98      19.362  31.846  34.712  1.00 32.93           C  
ATOM    766  O   TYR L  98      18.294  32.452  34.771  1.00 33.93           O  
ATOM    767  N   ALA L  99      19.870  31.390  33.555  1.00 32.54           N  
ATOM    768  CA  ALA L  99      19.266  31.632  32.291  1.00 33.72           C  
ATOM    769  CB  ALA L  99      19.732  32.940  31.630  1.00 39.22           C  
ATOM    770  C   ALA L  99      19.653  30.513  31.379  1.00 33.84           C  
ATOM    771  O   ALA L  99      20.679  29.855  31.554  1.00 34.67           O  
ATOM    772  N   TYR L 100      18.805  30.271  30.366  1.00 34.03           N  
ATOM    773  CA  TYR L 100      19.009  29.233  29.402  1.00 34.74           C  
ATOM    774  CB  TYR L 100      17.700  28.738  28.783  1.00 37.14           C  
ATOM    775  CG  TYR L 100      16.896  28.158  29.899  1.00 37.34           C  
ATOM    776  CD1 TYR L 100      16.345  28.976  30.853  1.00 38.07           C  
ATOM    777  CD2 TYR L 100      16.646  26.810  29.976  1.00 38.13           C  
ATOM    778  CE1 TYR L 100      15.586  28.460  31.876  1.00 36.83           C  
ATOM    779  CE2 TYR L 100      15.889  26.279  30.993  1.00 37.54           C  
ATOM    780  CZ  TYR L 100      15.358  27.109  31.948  1.00 38.73           C  
ATOM    781  OH  TYR L 100      14.577  26.580  32.998  1.00 41.40           O  
ATOM    782  C   TYR L 100      19.882  29.796  28.331  1.00 37.42           C  
ATOM    783  O   TYR L 100      19.835  30.989  28.034  1.00 38.55           O  
ATOM    784  N   PRO L 101      20.710  28.967  27.760  1.00 35.86           N  
ATOM    785  CA  PRO L 101      20.772  27.572  28.092  1.00 34.39           C  
ATOM    786  CD  PRO L 101      21.327  29.262  26.481  1.00 37.62           C  
ATOM    787  CB  PRO L 101      21.484  26.891  26.919  1.00 36.25           C  
ATOM    788  CG  PRO L 101      22.213  28.038  26.197  1.00 39.86           C  
ATOM    789  C   PRO L 101      21.466  27.352  29.391  1.00 33.87           C  
ATOM    790  O   PRO L 101      22.353  28.132  29.741  1.00 34.67           O  
ATOM    791  N   TRP L 102      21.088  26.284  30.116  1.00 31.60           N  
ATOM    792  CA  TRP L 102      21.733  26.008  31.359  1.00 30.65           C  
ATOM    793  CB  TRP L 102      20.936  25.073  32.273  1.00 29.10           C  
ATOM    794  CG  TRP L 102      19.762  25.773  32.905  1.00 29.89           C  
ATOM    795  CD2 TRP L 102      18.740  25.111  33.659  1.00 29.57           C  
ATOM    796  CD1 TRP L 102      19.449  27.101  32.911  1.00 31.99           C  
ATOM    797  NE1 TRP L 102      18.301  27.309  33.636  1.00 39.61           N  
ATOM    798  CE2 TRP L 102      17.852  26.092  34.100  1.00 32.91           C  
ATOM    799  CE3 TRP L 102      18.560  23.793  33.960  1.00 37.70           C  
ATOM    800  CZ2 TRP L 102      16.762  25.766  34.853  1.00 38.91           C  
ATOM    801  CZ3 TRP L 102      17.462  23.466  34.722  1.00 39.51           C  
ATOM    802  CH2 TRP L 102      16.584  24.435  35.158  1.00 39.59           C  
ATOM    803  C   TRP L 102      23.063  25.421  31.059  1.00 31.17           C  
ATOM    804  O   TRP L 102      23.208  24.574  30.178  1.00 32.58           O  
ATOM    805  N   THR L 103      24.087  25.872  31.805  1.00 32.28           N  
ATOM    806  CA  THR L 103      25.414  25.438  31.477  1.00 34.05           C  
ATOM    807  CB  THR L 103      26.291  26.567  31.013  1.00 35.61           C  
ATOM    808  OG1 THR L 103      26.336  27.581  32.007  1.00 35.72           O  
ATOM    809  CG2 THR L 103      25.751  27.139  29.686  1.00 33.97           C  
ATOM    810  C   THR L 103      26.048  24.799  32.676  1.00 35.60           C  
ATOM    811  O   THR L 103      25.779  25.163  33.821  1.00 35.55           O  
ATOM    812  N   PHE L 104      26.929  23.809  32.417  1.00 34.45           N  
ATOM    813  CA  PHE L 104      27.604  23.071  33.447  1.00 33.08           C  
ATOM    814  CB  PHE L 104      27.463  21.543  33.303  1.00 32.91           C  
ATOM    815  CG  PHE L 104      26.072  21.120  33.634  1.00 32.82           C  
ATOM    816  CD1 PHE L 104      25.059  21.211  32.708  1.00 33.87           C  
ATOM    817  CD2 PHE L 104      25.790  20.608  34.877  1.00 32.65           C  
ATOM    818  CE1 PHE L 104      23.782  20.811  33.030  1.00 33.93           C  
ATOM    819  CE2 PHE L 104      24.515  20.207  35.202  1.00 32.81           C  
ATOM    820  CZ  PHE L 104      23.507  20.302  34.274  1.00 33.92           C  
ATOM    821  C   PHE L 104      29.070  23.355  33.348  1.00 34.76           C  
ATOM    822  O   PHE L 104      29.568  23.789  32.310  1.00 33.45           O  
ATOM    823  N   GLY L 105      29.799  23.145  34.461  1.00 34.52           N  
ATOM    824  CA  GLY L 105      31.222  23.305  34.428  1.00 35.77           C  
ATOM    825  C   GLY L 105      31.752  22.061  33.786  1.00 37.89           C  
ATOM    826  O   GLY L 105      31.008  21.111  33.551  1.00 37.31           O  
ATOM    827  N   GLN L 106      33.061  22.052  33.474  1.00 38.40           N  
ATOM    828  CA  GLN L 106      33.702  20.938  32.837  1.00 40.05           C  
ATOM    829  CB  GLN L 106      35.145  21.204  32.357  1.00 42.74           C  
ATOM    830  CG  GLN L 106      36.191  21.395  33.456  0.80 49.36           C  
ATOM    831  CD  GLN L 106      36.296  22.869  33.802  1.00 53.87           C  
ATOM    832  OE1 GLN L 106      37.293  23.302  34.370  1.00 52.17           O  
ATOM    833  NE2 GLN L 106      35.265  23.674  33.440  1.00 52.24           N  
ATOM    834  C   GLN L 106      33.755  19.791  33.791  1.00 40.08           C  
ATOM    835  O   GLN L 106      33.735  18.635  33.373  1.00 40.92           O  
ATOM    836  N   GLY L 107      33.871  20.082  35.102  1.00 37.88           N  
ATOM    837  CA  GLY L 107      33.897  19.037  36.085  1.00 37.32           C  
ATOM    838  C   GLY L 107      35.255  18.941  36.706  1.00 37.98           C  
ATOM    839  O   GLY L 107      36.262  19.334  36.118  1.00 37.38           O  
ATOM    840  N   THR L 108      35.290  18.425  37.955  1.00 37.38           N  
ATOM    841  CA  THR L 108      36.528  18.220  38.655  1.00 37.49           C  
ATOM    842  CB  THR L 108      36.686  19.096  39.866  1.00 37.45           C  
ATOM    843  OG1 THR L 108      36.623  20.466  39.494  1.00 38.17           O  
ATOM    844  CG2 THR L 108      38.039  18.782  40.534  1.00 35.74           C  
ATOM    845  C   THR L 108      36.547  16.801  39.137  1.00 39.35           C  
ATOM    846  O   THR L 108      35.668  16.379  39.886  1.00 39.55           O  
ATOM    847  N   LYS L 109      37.568  16.018  38.732  1.00 40.53           N  
ATOM    848  CA  LYS L 109      37.616  14.656  39.184  1.00 42.52           C  
ATOM    849  CB  LYS L 109      38.195  13.656  38.157  1.00 44.91           C  
ATOM    850  CG  LYS L 109      37.199  13.285  37.049  1.00 53.42           C  
ATOM    851  CD  LYS L 109      37.766  12.468  35.879  1.00 58.67           C  
ATOM    852  CE  LYS L 109      36.698  12.104  34.838  1.00 63.38           C  
ATOM    853  NZ  LYS L 109      37.246  11.180  33.817  1.00 66.07           N1+
ATOM    854  C   LYS L 109      38.440  14.599  40.432  1.00 42.59           C  
ATOM    855  O   LYS L 109      39.590  15.036  40.466  1.00 43.40           O  
ATOM    856  N   VAL L 110      37.845  14.050  41.508  1.00 40.28           N  
ATOM    857  CA  VAL L 110      38.535  13.972  42.762  1.00 39.21           C  
ATOM    858  CB  VAL L 110      37.694  14.390  43.939  1.00 39.18           C  
ATOM    859  CG1 VAL L 110      38.517  14.197  45.221  1.00 39.45           C  
ATOM    860  CG2 VAL L 110      37.224  15.842  43.735  1.00 38.77           C  
ATOM    861  C   VAL L 110      38.957  12.552  42.965  1.00 41.61           C  
ATOM    862  O   VAL L 110      38.161  11.623  42.832  1.00 40.79           O  
ATOM    863  N   GLU L 111      40.253  12.367  43.288  1.00 42.42           N  
ATOM    864  CA  GLU L 111      40.842  11.076  43.514  1.00 45.09           C  
ATOM    865  CB  GLU L 111      42.141  10.833  42.724  1.00 47.95           C  
ATOM    866  CG  GLU L 111      41.951  10.525  41.238  1.00 55.30           C  
ATOM    867  CD  GLU L 111      43.310  10.117  40.681  1.00 60.14           C  
ATOM    868  OE1 GLU L 111      44.253  10.947  40.767  1.00 60.53           O  
ATOM    869  OE2 GLU L 111      43.423   8.972  40.167  1.00 62.26           O1-
ATOM    870  C   GLU L 111      41.225  11.005  44.958  1.00 44.98           C  
ATOM    871  O   GLU L 111      41.453  12.032  45.597  1.00 43.82           O  
ATOM    872  N   ILE L 112      41.319   9.779  45.517  1.00 44.42           N  
ATOM    873  CA  ILE L 112      41.630   9.669  46.915  1.00 44.97           C  
ATOM    874  CB  ILE L 112      40.800   8.651  47.646  1.00 45.79           C  
ATOM    875  CG1 ILE L 112      39.297   8.906  47.445  1.00 46.74           C  
ATOM    876  CG2 ILE L 112      41.216   8.704  49.124  1.00 45.00           C  
ATOM    877  CD1 ILE L 112      38.844  10.286  47.916  1.00 48.84           C  
ATOM    878  C   ILE L 112      43.047   9.211  47.050  1.00 46.16           C  
ATOM    879  O   ILE L 112      43.439   8.185  46.494  1.00 45.74           O  
ATOM    880  N   LYS L 113      43.868   9.981  47.793  1.00 45.55           N  
ATOM    881  CA  LYS L 113      45.226   9.581  48.002  1.00 46.05           C  
ATOM    882  CB  LYS L 113      46.128  10.655  48.644  1.00 47.38           C  
ATOM    883  CG  LYS L 113      46.608  11.742  47.679  1.00 50.05           C  
ATOM    884  CD  LYS L 113      47.464  11.195  46.535  1.00 52.91           C  
ATOM    885  CE  LYS L 113      47.920  12.257  45.529  1.00 59.44           C  
ATOM    886  NZ  LYS L 113      49.284  12.733  45.857  1.00 63.38           N1+
ATOM    887  C   LYS L 113      45.143   8.439  48.986  1.00 46.08           C  
ATOM    888  O   LYS L 113      44.827   8.705  50.178  1.00 45.42           O  
ATOM    889  OXT LYS L 113      45.385   7.280  48.553  1.00  0.00           O1-
TER     890      LYS L 113 
ATOM    891  N   GLU H 114       7.256   6.915  45.264  1.00 57.91           N1+
ATOM    892  CA  GLU H 114       8.679   7.102  44.901  1.00 58.32           C  
ATOM    893  CB  GLU H 114       9.401   5.759  44.790  1.00 60.32           C  
ATOM    894  CG  GLU H 114       9.608   5.018  46.103  1.00 67.50           C  
ATOM    895  CD  GLU H 114      10.574   3.902  45.752  1.00 76.09           C  
ATOM    896  OE1 GLU H 114      11.633   4.231  45.154  1.00 78.56           O  
ATOM    897  OE2 GLU H 114      10.273   2.717  46.050  0.80 80.39           O1-
ATOM    898  C   GLU H 114       8.788   7.711  43.547  1.00 55.78           C  
ATOM    899  O   GLU H 114       8.053   7.344  42.633  1.00 55.77           O  
ATOM    900  N   VAL H 115       9.717   8.665  43.372  1.00 51.27           N  
ATOM    901  CA  VAL H 115       9.853   9.233  42.066  1.00 47.81           C  
ATOM    902  CB  VAL H 115      10.423  10.624  42.065  1.00 47.38           C  
ATOM    903  CG1 VAL H 115      10.764  11.053  40.626  1.00 46.98           C  
ATOM    904  CG2 VAL H 115       9.407  11.548  42.750  1.00 46.06           C  
ATOM    905  C   VAL H 115      10.782   8.376  41.273  1.00 46.90           C  
ATOM    906  O   VAL H 115      11.838   7.969  41.757  1.00 46.93           O  
ATOM    907  N   GLN H 116      10.396   8.072  40.019  1.00 45.09           N  
ATOM    908  CA  GLN H 116      11.253   7.291  39.179  1.00 45.30           C  
ATOM    909  CB  GLN H 116      10.888   5.798  39.134  1.00 47.89           C  
ATOM    910  CG  GLN H 116      11.148   5.066  40.450  1.00 57.53           C  
ATOM    911  CD  GLN H 116      11.057   3.571  40.170  1.00 63.62           C  
ATOM    912  OE1 GLN H 116       9.970   3.025  39.994  1.00 64.22           O  
ATOM    913  NE2 GLN H 116      12.234   2.895  40.106  1.00 62.19           N  
ATOM    914  C   GLN H 116      11.161   7.812  37.782  1.00 44.68           C  
ATOM    915  O   GLN H 116      10.094   8.197  37.311  1.00 45.45           O  
ATOM    916  N   LEU H 117      12.313   7.851  37.087  1.00 41.49           N  
ATOM    917  CA  LEU H 117      12.369   8.285  35.723  1.00 39.90           C  
ATOM    918  CB  LEU H 117      13.239   9.541  35.542  1.00 39.57           C  
ATOM    919  CG  LEU H 117      12.719  10.806  36.259  1.00 40.08           C  
ATOM    920  CD1 LEU H 117      13.654  11.996  36.003  1.00 39.41           C  
ATOM    921  CD2 LEU H 117      11.264  11.127  35.881  1.00 42.65           C  
ATOM    922  C   LEU H 117      13.028   7.171  34.967  1.00 39.83           C  
ATOM    923  O   LEU H 117      14.121   6.740  35.332  1.00 38.89           O  
ATOM    924  N   VAL H 118      12.379   6.655  33.899  1.00 39.74           N  
ATOM    925  CA  VAL H 118      12.994   5.579  33.171  1.00 39.90           C  
ATOM    926  CB  VAL H 118      12.220   4.296  33.249  1.00 40.61           C  
ATOM    927  CG1 VAL H 118      12.948   3.252  32.388  1.00 41.21           C  
ATOM    928  CG2 VAL H 118      12.062   3.886  34.723  1.00 40.66           C  
ATOM    929  C   VAL H 118      13.065   5.945  31.718  1.00 41.31           C  
ATOM    930  O   VAL H 118      12.038   6.170  31.076  1.00 41.35           O  
ATOM    931  N   GLU H 119      14.292   6.005  31.158  1.00 40.37           N  
ATOM    932  CA  GLU H 119      14.440   6.307  29.761  1.00 40.93           C  
ATOM    933  CB  GLU H 119      15.613   7.245  29.395  1.00 40.46           C  
ATOM    934  CG  GLU H 119      16.929   7.024  30.139  1.00 39.90           C  
ATOM    935  CD  GLU H 119      17.007   8.095  31.225  1.00 42.66           C  
ATOM    936  OE1 GLU H 119      16.139   8.068  32.133  1.00 44.72           O  
ATOM    937  OE2 GLU H 119      17.919   8.960  31.155  1.00 44.07           O1-
ATOM    938  C   GLU H 119      14.500   5.051  28.941  1.00 43.26           C  
ATOM    939  O   GLU H 119      14.852   3.979  29.433  1.00 44.21           O  
ATOM    940  N   SER H 120      14.107   5.165  27.653  1.00 43.41           N  
ATOM    941  CA  SER H 120      14.105   4.045  26.750  1.00 43.80           C  
ATOM    942  CB  SER H 120      12.752   3.306  26.669  1.00 44.62           C  
ATOM    943  OG  SER H 120      12.428   2.687  27.906  1.00 47.22           O  
ATOM    944  C   SER H 120      14.345   4.575  25.368  1.00 45.36           C  
ATOM    945  O   SER H 120      14.340   5.785  25.146  1.00 44.11           O  
ATOM    946  N   GLY H 121      14.574   3.659  24.402  1.00 45.70           N  
ATOM    947  CA  GLY H 121      14.703   4.034  23.019  1.00 46.78           C  
ATOM    948  C   GLY H 121      16.135   4.214  22.607  1.00 48.16           C  
ATOM    949  O   GLY H 121      16.410   4.503  21.444  1.00 48.24           O  
ATOM    950  N   GLY H 122      17.097   4.038  23.527  1.00 47.35           N  
ATOM    951  CA  GLY H 122      18.460   4.249  23.141  1.00 46.70           C  
ATOM    952  C   GLY H 122      18.933   3.057  22.376  1.00 47.69           C  
ATOM    953  O   GLY H 122      18.240   2.046  22.273  1.00 49.21           O  
ATOM    954  N   GLY H 123      20.146   3.154  21.799  1.00 45.86           N  
ATOM    955  CA  GLY H 123      20.656   2.032  21.071  1.00 45.54           C  
ATOM    956  C   GLY H 123      21.428   2.536  19.896  1.00 45.76           C  
ATOM    957  O   GLY H 123      21.836   3.696  19.853  1.00 45.39           O  
ATOM    958  N   LEU H 124      21.662   1.643  18.908  1.00 43.98           N  
ATOM    959  CA  LEU H 124      22.415   1.997  17.741  1.00 42.56           C  
ATOM    960  CB  LEU H 124      22.994   0.814  16.948  1.00 42.44           C  
ATOM    961  CG  LEU H 124      24.106   0.054  17.675  1.00 43.59           C  
ATOM    962  CD1 LEU H 124      24.760  -0.972  16.740  1.00 43.60           C  
ATOM    963  CD2 LEU H 124      25.127   1.010  18.310  1.00 43.23           C  
ATOM    964  C   LEU H 124      21.555   2.722  16.770  1.00 42.73           C  
ATOM    965  O   LEU H 124      20.369   2.430  16.620  1.00 42.21           O  
ATOM    966  N   VAL H 125      22.168   3.709  16.081  1.00 42.51           N  
ATOM    967  CA  VAL H 125      21.526   4.452  15.036  1.00 43.87           C  
ATOM    968  CB  VAL H 125      21.009   5.789  15.478  1.00 44.38           C  
ATOM    969  CG1 VAL H 125      20.466   6.533  14.253  1.00 44.80           C  
ATOM    970  CG2 VAL H 125      19.953   5.584  16.570  1.00 44.91           C  
ATOM    971  C   VAL H 125      22.579   4.743  14.014  1.00 45.20           C  
ATOM    972  O   VAL H 125      23.736   4.977  14.359  1.00 45.17           O  
ATOM    973  N   GLN H 126      22.203   4.743  12.718  1.00 45.00           N  
ATOM    974  CA  GLN H 126      23.157   5.042  11.686  1.00 45.63           C  
ATOM    975  CB  GLN H 126      22.772   4.505  10.292  1.00 48.73           C  
ATOM    976  CG  GLN H 126      23.838   4.785   9.229  1.00 57.16           C  
ATOM    977  CD  GLN H 126      23.279   4.402   7.863  1.00 64.06           C  
ATOM    978  OE1 GLN H 126      22.094   4.103   7.721  1.00 64.73           O  
ATOM    979  NE2 GLN H 126      24.154   4.425   6.823  1.00 64.67           N  
ATOM    980  C   GLN H 126      23.242   6.532  11.577  1.00 45.52           C  
ATOM    981  O   GLN H 126      22.313   7.245  11.954  1.00 45.61           O  
ATOM    982  N   PRO H 127      24.330   7.043  11.074  1.00 43.83           N  
ATOM    983  CA  PRO H 127      24.429   8.467  10.960  1.00 42.78           C  
ATOM    984  CD  PRO H 127      25.628   6.425  11.288  1.00 44.27           C  
ATOM    985  CB  PRO H 127      25.885   8.757  10.614  1.00 43.46           C  
ATOM    986  CG  PRO H 127      26.636   7.590  11.286  1.00 44.59           C  
ATOM    987  C   PRO H 127      23.423   8.994   9.995  1.00 44.27           C  
ATOM    988  O   PRO H 127      23.186   8.361   8.967  1.00 44.09           O  
ATOM    989  N   GLY H 128      22.816  10.153  10.306  1.00 43.41           N  
ATOM    990  CA  GLY H 128      21.839  10.715   9.425  1.00 43.52           C  
ATOM    991  C   GLY H 128      20.508  10.152   9.809  1.00 44.13           C  
ATOM    992  O   GLY H 128      19.476  10.551   9.271  1.00 43.41           O  
ATOM    993  N   GLY H 129      20.500   9.212  10.771  1.00 43.60           N  
ATOM    994  CA  GLY H 129      19.276   8.584  11.172  1.00 42.82           C  
ATOM    995  C   GLY H 129      18.624   9.413  12.229  1.00 43.16           C  
ATOM    996  O   GLY H 129      19.138  10.450  12.643  1.00 42.42           O  
ATOM    997  N   SER H 130      17.448   8.949  12.691  1.00 43.21           N  
ATOM    998  CA  SER H 130      16.720   9.643  13.706  1.00 43.07           C  
ATOM    999  CB  SER H 130      15.403  10.255  13.201  1.00 44.56           C  
ATOM   1000  OG  SER H 130      14.576   9.239  12.658  1.00 48.92           O  
ATOM   1001  C   SER H 130      16.396   8.655  14.776  1.00 43.71           C  
ATOM   1002  O   SER H 130      16.311   7.452  14.531  1.00 43.51           O  
ATOM   1003  N   LEU H 131      16.245   9.151  16.017  1.00 42.21           N  
ATOM   1004  CA  LEU H 131      15.967   8.267  17.106  1.00 41.34           C  
ATOM   1005  CB  LEU H 131      17.275   7.858  17.825  1.00 41.09           C  
ATOM   1006  CG  LEU H 131      17.161   6.761  18.902  1.00 42.98           C  
ATOM   1007  CD1 LEU H 131      16.614   5.452  18.311  1.00 43.05           C  
ATOM   1008  CD2 LEU H 131      18.510   6.538  19.611  1.00 42.96           C  
ATOM   1009  C   LEU H 131      15.091   9.023  18.052  1.00 41.29           C  
ATOM   1010  O   LEU H 131      15.228  10.238  18.197  1.00 40.60           O  
ATOM   1011  N   ARG H 132      14.142   8.318  18.704  1.00 40.45           N  
ATOM   1012  CA  ARG H 132      13.256   8.969  19.626  1.00 41.44           C  
ATOM   1013  CB  ARG H 132      11.787   8.852  19.188  1.00 42.49           C  
ATOM   1014  CG  ARG H 132      10.761   9.608  20.035  1.00 46.46           C  
ATOM   1015  CD  ARG H 132       9.387   9.588  19.362  1.00 52.94           C  
ATOM   1016  NE  ARG H 132       8.388  10.232  20.257  1.00 57.15           N  
ATOM   1017  CZ  ARG H 132       7.065  10.031  19.996  1.00 62.07           C  
ATOM   1018  NH1 ARG H 132       6.704   9.297  18.905  1.00 58.38           N1+
ATOM   1019  NH2 ARG H 132       6.101  10.549  20.812  1.00 61.00           N  
ATOM   1020  C   ARG H 132      13.424   8.312  20.963  1.00 41.96           C  
ATOM   1021  O   ARG H 132      13.304   7.095  21.098  1.00 41.66           O  
ATOM   1022  N   LEU H 133      13.710   9.123  22.000  1.00 39.71           N  
ATOM   1023  CA  LEU H 133      13.934   8.613  23.322  1.00 39.03           C  
ATOM   1024  CB  LEU H 133      15.129   9.288  24.020  1.00 37.45           C  
ATOM   1025  CG  LEU H 133      16.466   9.143  23.267  1.00 38.50           C  
ATOM   1026  CD1 LEU H 133      17.610   9.836  24.021  1.00 38.76           C  
ATOM   1027  CD2 LEU H 133      16.783   7.674  22.952  1.00 39.32           C  
ATOM   1028  C   LEU H 133      12.723   8.944  24.136  1.00 40.26           C  
ATOM   1029  O   LEU H 133      12.055   9.947  23.890  1.00 40.53           O  
ATOM   1030  N   SER H 134      12.395   8.092  25.130  1.00 40.37           N  
ATOM   1031  CA  SER H 134      11.251   8.370  25.949  1.00 41.98           C  
ATOM   1032  CB  SER H 134      10.103   7.358  25.767  1.00 44.05           C  
ATOM   1033  OG  SER H 134      10.538   6.053  26.103  1.00 50.20           O  
ATOM   1034  C   SER H 134      11.670   8.353  27.385  1.00 42.52           C  
ATOM   1035  O   SER H 134      12.601   7.646  27.770  1.00 41.77           O  
ATOM   1036  N   CYS H 135      11.003   9.183  28.216  1.00 41.77           N  
ATOM   1037  CA  CYS H 135      11.288   9.205  29.622  1.00 41.48           C  
ATOM   1038  CB  CYS H 135      11.956  10.517  30.096  1.00 42.96           C  
ATOM   1039  SG  CYS H 135      12.323  10.554  31.879  1.00 46.12           S  
ATOM   1040  C   CYS H 135       9.989   9.037  30.346  1.00 41.37           C  
ATOM   1041  O   CYS H 135       9.172   9.957  30.413  1.00 40.61           O  
ATOM   1042  N   ALA H 136       9.779   7.836  30.927  1.00 39.61           N  
ATOM   1043  CA  ALA H 136       8.560   7.534  31.620  1.00 38.92           C  
ATOM   1044  CB  ALA H 136       8.214   6.035  31.625  1.00 39.44           C  
ATOM   1045  C   ALA H 136       8.734   7.958  33.038  1.00 39.51           C  
ATOM   1046  O   ALA H 136       9.716   7.613  33.693  1.00 39.99           O  
ATOM   1047  N   ALA H 137       7.760   8.726  33.554  1.00 38.23           N  
ATOM   1048  CA  ALA H 137       7.859   9.227  34.892  1.00 38.65           C  
ATOM   1049  CB  ALA H 137       7.563  10.732  34.996  1.00 38.20           C  
ATOM   1050  C   ALA H 137       6.848   8.512  35.725  1.00 40.74           C  
ATOM   1051  O   ALA H 137       5.780   8.140  35.238  1.00 41.36           O  
ATOM   1052  N   SER H 138       7.191   8.268  37.008  1.00 40.67           N  
ATOM   1053  CA  SER H 138       6.294   7.616  37.916  1.00 41.91           C  
ATOM   1054  CB  SER H 138       6.615   6.122  38.123  1.00 43.99           C  
ATOM   1055  OG  SER H 138       6.490   5.398  36.908  1.00 47.18           O  
ATOM   1056  C   SER H 138       6.472   8.267  39.258  1.00 42.16           C  
ATOM   1057  O   SER H 138       7.532   8.816  39.556  1.00 41.08           O  
ATOM   1058  N   GLY H 139       5.425   8.236  40.116  1.00 23.90           N  
ATOM   1059  CA  GLY H 139       5.580   8.602  41.504  1.00 23.28           C  
ATOM   1060  C   GLY H 139       5.318  10.047  41.819  1.00 23.18           C  
ATOM   1061  O   GLY H 139       5.266  10.397  42.998  1.00 23.92           O  
ATOM   1062  N   TYR H 140       5.166  10.946  40.830  1.00 23.84           N  
ATOM   1063  CA  TYR H 140       4.924  12.307  41.235  1.00 23.10           C  
ATOM   1064  CB  TYR H 140       6.204  13.148  41.376  1.00 22.06           C  
ATOM   1065  CG  TYR H 140       6.837  13.292  40.038  1.00 20.42           C  
ATOM   1066  CD1 TYR H 140       7.575  12.266  39.496  1.00 19.90           C  
ATOM   1067  CD2 TYR H 140       6.705  14.468  39.335  1.00 19.72           C  
ATOM   1068  CE1 TYR H 140       8.162  12.408  38.262  1.00 19.77           C  
ATOM   1069  CE2 TYR H 140       7.290  14.615  38.101  1.00 19.54           C  
ATOM   1070  CZ  TYR H 140       8.021  13.583  37.564  1.00 19.51           C  
ATOM   1071  OH  TYR H 140       8.624  13.730  36.297  1.00 20.54           O  
ATOM   1072  C   TYR H 140       4.033  12.968  40.231  1.00 23.71           C  
ATOM   1073  O   TYR H 140       3.686  12.375  39.212  1.00 24.90           O  
ATOM   1074  N   THR H 141       3.614  14.221  40.519  1.00 24.33           N  
ATOM   1075  CA  THR H 141       2.747  14.939  39.626  1.00 25.58           C  
ATOM   1076  CB  THR H 141       2.079  16.117  40.274  1.00 25.92           C  
ATOM   1077  OG1 THR H 141       1.333  15.690  41.405  1.00 27.74           O  
ATOM   1078  CG2 THR H 141       1.136  16.779  39.254  1.00 25.95           C  
ATOM   1079  C   THR H 141       3.588  15.441  38.491  1.00 26.35           C  
ATOM   1080  O   THR H 141       4.458  16.292  38.670  1.00 27.92           O  
ATOM   1081  N   PHE H 142       3.308  14.934  37.278  1.00 26.14           N  
ATOM   1082  CA  PHE H 142       4.070  15.211  36.085  1.00 25.56           C  
ATOM   1083  CB  PHE H 142       3.510  14.523  34.848  1.00 24.66           C  
ATOM   1084  CG  PHE H 142       4.462  14.598  33.710  1.00 23.53           C  
ATOM   1085  CD1 PHE H 142       5.618  13.855  33.722  1.00 23.52           C  
ATOM   1086  CD2 PHE H 142       4.176  15.374  32.612  1.00 23.21           C  
ATOM   1087  CE1 PHE H 142       6.497  13.908  32.668  1.00 23.12           C  
ATOM   1088  CE2 PHE H 142       5.053  15.429  31.555  1.00 23.79           C  
ATOM   1089  CZ  PHE H 142       6.216  14.700  31.581  1.00 23.28           C  
ATOM   1090  C   PHE H 142       4.002  16.651  35.716  1.00 26.05           C  
ATOM   1091  O   PHE H 142       5.002  17.238  35.313  1.00 26.16           O  
ATOM   1092  N   THR H 143       2.800  17.237  35.806  1.00 26.31           N  
ATOM   1093  CA  THR H 143       2.546  18.577  35.363  1.00 25.28           C  
ATOM   1094  CB  THR H 143       1.087  18.928  35.383  1.00 26.43           C  
ATOM   1095  OG1 THR H 143       0.565  18.798  36.698  1.00 27.45           O  
ATOM   1096  CG2 THR H 143       0.334  17.994  34.417  1.00 26.30           C  
ATOM   1097  C   THR H 143       3.276  19.569  36.215  1.00 24.64           C  
ATOM   1098  O   THR H 143       3.568  20.676  35.768  1.00 25.48           O  
ATOM   1099  N   SER H 144       3.539  19.217  37.485  1.00 25.07           N  
ATOM   1100  CA  SER H 144       4.148  20.117  38.424  1.00 25.33           C  
ATOM   1101  CB  SER H 144       4.114  19.580  39.862  1.00 25.60           C  
ATOM   1102  OG  SER H 144       2.770  19.477  40.306  1.00 27.71           O  
ATOM   1103  C   SER H 144       5.583  20.410  38.101  1.00 25.50           C  
ATOM   1104  O   SER H 144       6.106  21.420  38.567  1.00 25.99           O  
ATOM   1105  N   TYR H 145       6.272  19.555  37.319  1.00 25.37           N  
ATOM   1106  CA  TYR H 145       7.677  19.787  37.120  1.00 24.48           C  
ATOM   1107  CB  TYR H 145       8.559  18.642  37.655  1.00 24.43           C  
ATOM   1108  CG  TYR H 145       8.390  18.516  39.131  1.00 24.65           C  
ATOM   1109  CD1 TYR H 145       7.289  17.890  39.673  1.00 25.68           C  
ATOM   1110  CD2 TYR H 145       9.350  19.011  39.980  1.00 25.51           C  
ATOM   1111  CE1 TYR H 145       7.143  17.769  41.037  1.00 26.11           C  
ATOM   1112  CE2 TYR H 145       9.206  18.891  41.342  1.00 26.20           C  
ATOM   1113  CZ  TYR H 145       8.105  18.274  41.878  1.00 27.22           C  
ATOM   1114  OH  TYR H 145       7.974  18.159  43.279  1.00 29.61           O  
ATOM   1115  C   TYR H 145       7.992  19.856  35.650  1.00 24.50           C  
ATOM   1116  O   TYR H 145       7.348  19.231  34.815  1.00 25.06           O  
ATOM   1117  N   TRP H 146       9.011  20.671  35.323  1.00 35.52           N  
ATOM   1118  CA  TRP H 146       9.684  20.864  34.060  1.00 34.98           C  
ATOM   1119  CB  TRP H 146      10.686  22.037  34.054  1.00 34.28           C  
ATOM   1120  CG  TRP H 146      10.088  23.417  34.199  1.00 35.11           C  
ATOM   1121  CD2 TRP H 146       9.704  24.263  33.097  1.00 34.89           C  
ATOM   1122  CD1 TRP H 146       9.817  24.122  35.335  1.00 35.70           C  
ATOM   1123  NE1 TRP H 146       9.291  25.350  35.012  1.00 37.64           N  
ATOM   1124  CE2 TRP H 146       9.215  25.452  33.641  1.00 35.55           C  
ATOM   1125  CE3 TRP H 146       9.763  24.068  31.749  1.00 35.88           C  
ATOM   1126  CZ2 TRP H 146       8.776  26.468  32.841  1.00 36.09           C  
ATOM   1127  CZ3 TRP H 146       9.306  25.094  30.949  1.00 35.42           C  
ATOM   1128  CH2 TRP H 146       8.821  26.273  31.479  1.00 35.77           C  
ATOM   1129  C   TRP H 146      10.514  19.630  33.854  1.00 35.89           C  
ATOM   1130  O   TRP H 146      11.090  19.105  34.805  1.00 36.90           O  
ATOM   1131  N   LEU H 147      10.598  19.111  32.610  1.00 35.26           N  
ATOM   1132  CA  LEU H 147      11.396  17.929  32.420  1.00 33.91           C  
ATOM   1133  CB  LEU H 147      10.621  16.729  31.839  1.00 34.35           C  
ATOM   1134  CG  LEU H 147      11.381  15.393  31.979  1.00 15.39           C  
ATOM   1135  CD1 LEU H 147      11.588  15.046  33.463  1.00 45.71           C  
ATOM   1136  CD2 LEU H 147      10.698  14.251  31.208  1.00  0.00           C  
ATOM   1137  C   LEU H 147      12.502  18.293  31.473  1.00 35.03           C  
ATOM   1138  O   LEU H 147      12.257  18.899  30.429  1.00 35.75           O  
ATOM   1139  N   HIS H 148      13.754  17.920  31.818  1.00 32.58           N  
ATOM   1140  CA  HIS H 148      14.884  18.314  31.020  1.00 32.47           C  
ATOM   1141  ND1 HIS H 148      15.516  21.581  31.871  1.00 35.03           N  
ATOM   1142  CG  HIS H 148      15.483  20.344  32.475  1.00 34.33           C  
ATOM   1143  CB  HIS H 148      15.958  19.069  31.831  1.00 31.62           C  
ATOM   1144  NE2 HIS H 148      14.650  21.887  33.895  1.00 35.39           N  
ATOM   1145  CD2 HIS H 148      14.951  20.549  33.711  1.00 35.73           C  
ATOM   1146  CE1 HIS H 148      15.007  22.468  32.765  1.00 35.74           C  
ATOM   1147  C   HIS H 148      15.584  17.114  30.452  1.00 33.59           C  
ATOM   1148  O   HIS H 148      15.400  15.983  30.903  1.00 34.68           O  
ATOM   1149  N   TRP H 149      16.395  17.343  29.393  1.00 33.55           N  
ATOM   1150  CA  TRP H 149      17.226  16.302  28.850  1.00 33.01           C  
ATOM   1151  CB  TRP H 149      16.869  15.873  27.407  1.00 34.08           C  
ATOM   1152  CG  TRP H 149      15.596  15.054  27.278  1.00 35.42           C  
ATOM   1153  CD2 TRP H 149      15.542  13.621  27.420  1.00 36.49           C  
ATOM   1154  CD1 TRP H 149      14.317  15.462  27.024  1.00 36.96           C  
ATOM   1155  NE1 TRP H 149      13.469  14.379  27.012  1.00 37.02           N  
ATOM   1156  CE2 TRP H 149      14.210  13.241  27.253  1.00 37.48           C  
ATOM   1157  CE3 TRP H 149      16.521  12.700  27.665  1.00 38.07           C  
ATOM   1158  CZ2 TRP H 149      13.839  11.929  27.333  1.00 38.52           C  
ATOM   1159  CZ3 TRP H 149      16.145  11.377  27.753  1.00 38.79           C  
ATOM   1160  CH2 TRP H 149      14.826  11.005  27.590  1.00 38.74           C  
ATOM   1161  C   TRP H 149      18.643  16.807  28.877  1.00 33.73           C  
ATOM   1162  O   TRP H 149      18.916  17.933  28.461  1.00 33.33           O  
ATOM   1163  N   VAL H 150      19.574  15.981  29.409  1.00 31.76           N  
ATOM   1164  CA  VAL H 150      20.976  16.322  29.485  1.00 31.41           C  
ATOM   1165  CB  VAL H 150      21.491  16.510  30.884  1.00 31.07           C  
ATOM   1166  CG1 VAL H 150      23.019  16.689  30.823  1.00 30.49           C  
ATOM   1167  CG2 VAL H 150      20.747  17.696  31.525  1.00 30.72           C  
ATOM   1168  C   VAL H 150      21.747  15.182  28.890  1.00 33.24           C  
ATOM   1169  O   VAL H 150      21.405  14.018  29.098  1.00 33.97           O  
ATOM   1170  N   ARG H 151      22.826  15.481  28.130  1.00 32.56           N  
ATOM   1171  CA  ARG H 151      23.557  14.407  27.509  1.00 33.33           C  
ATOM   1172  CB  ARG H 151      23.475  14.391  25.971  1.00 34.35           C  
ATOM   1173  CG  ARG H 151      24.078  15.605  25.257  1.00 35.54           C  
ATOM   1174  CD  ARG H 151      23.771  15.618  23.755  1.00 37.77           C  
ATOM   1175  NE  ARG H 151      24.643  16.650  23.122  1.00 40.78           N  
ATOM   1176  CZ  ARG H 151      24.839  16.652  21.769  1.00 43.90           C  
ATOM   1177  NH1 ARG H 151      24.175  15.756  20.984  1.00 38.15           N1+
ATOM   1178  NH2 ARG H 151      25.687  17.554  21.192  1.00 43.52           N  
ATOM   1179  C   ARG H 151      25.003  14.475  27.891  1.00 34.18           C  
ATOM   1180  O   ARG H 151      25.526  15.545  28.200  1.00 34.04           O  
ATOM   1181  N   GLN H 152      25.679  13.305  27.899  1.00 33.32           N  
ATOM   1182  CA  GLN H 152      27.065  13.275  28.266  1.00 34.40           C  
ATOM   1183  CB  GLN H 152      27.241  12.853  29.734  1.00 33.68           C  
ATOM   1184  CG  GLN H 152      28.679  12.890  30.243  1.00 33.72           C  
ATOM   1185  CD  GLN H 152      28.619  12.790  31.761  1.00 37.11           C  
ATOM   1186  OE1 GLN H 152      27.701  12.198  32.329  1.00 38.51           O  
ATOM   1187  NE2 GLN H 152      29.624  13.401  32.443  1.00 36.11           N  
ATOM   1188  C   GLN H 152      27.809  12.312  27.382  1.00 36.70           C  
ATOM   1189  O   GLN H 152      27.591  11.101  27.431  1.00 36.31           O  
ATOM   1190  N   ALA H 153      28.736  12.838  26.555  1.00 38.93           N  
ATOM   1191  CA  ALA H 153      29.511  12.001  25.681  1.00 41.52           C  
ATOM   1192  CB  ALA H 153      30.252  12.769  24.570  1.00 42.78           C  
ATOM   1193  C   ALA H 153      30.515  11.288  26.531  1.00 45.38           C  
ATOM   1194  O   ALA H 153      30.828  11.725  27.638  1.00 45.10           O  
ATOM   1195  N   PRO H 154      31.031  10.186  26.060  1.00 46.42           N  
ATOM   1196  CA  PRO H 154      31.960   9.465  26.870  0.80 48.68           C  
ATOM   1197  CD  PRO H 154      30.311   9.303  25.156  1.00 46.85           C  
ATOM   1198  CB  PRO H 154      32.220   8.153  26.144  1.00 49.12           C  
ATOM   1199  CG  PRO H 154      30.890   7.895  25.411  1.00 49.28           C  
ATOM   1200  C   PRO H 154      33.190  10.242  27.201  1.00 48.83           C  
ATOM   1201  O   PRO H 154      33.853  10.752  26.298  1.00 48.67           O  
ATOM   1202  N   GLY H 155      33.510  10.315  28.507  1.00 47.82           N  
ATOM   1203  CA  GLY H 155      34.700  10.950  28.982  1.00 47.25           C  
ATOM   1204  C   GLY H 155      34.481  12.427  29.064  1.00 48.08           C  
ATOM   1205  O   GLY H 155      35.335  13.159  29.561  1.00 48.58           O  
ATOM   1206  N   LYS H 156      33.312  12.907  28.600  1.00 46.13           N  
ATOM   1207  CA  LYS H 156      33.081  14.324  28.560  1.00 45.76           C  
ATOM   1208  CB  LYS H 156      32.478  14.815  27.232  1.00 48.44           C  
ATOM   1209  CG  LYS H 156      33.441  14.749  26.038  1.00 53.71           C  
ATOM   1210  CD  LYS H 156      34.689  15.633  26.159  1.00 57.56           C  
ATOM   1211  CE  LYS H 156      35.619  15.532  24.944  1.00 61.19           C  
ATOM   1212  NZ  LYS H 156      36.761  16.464  25.088  1.00 63.20           N1+
ATOM   1213  C   LYS H 156      32.145  14.713  29.662  1.00 43.84           C  
ATOM   1214  O   LYS H 156      31.726  13.885  30.469  1.00 44.28           O  
ATOM   1215  N   GLY H 157      31.826  16.024  29.737  1.00 41.24           N  
ATOM   1216  CA  GLY H 157      30.997  16.546  30.786  1.00 39.56           C  
ATOM   1217  C   GLY H 157      29.549  16.563  30.383  1.00 39.40           C  
ATOM   1218  O   GLY H 157      29.170  16.043  29.336  1.00 40.11           O  
ATOM   1219  N   LEU H 158      28.713  17.184  31.247  1.00 37.22           N  
ATOM   1220  CA  LEU H 158      27.285  17.287  31.099  1.00 35.59           C  
ATOM   1221  CB  LEU H 158      26.595  17.629  32.430  1.00 34.19           C  
ATOM   1222  CG  LEU H 158      26.772  16.539  33.500  1.00 34.63           C  
ATOM   1223  CD1 LEU H 158      26.198  16.978  34.853  1.00 34.07           C  
ATOM   1224  CD2 LEU H 158      26.178  15.206  33.024  1.00 34.48           C  
ATOM   1225  C   LEU H 158      26.960  18.401  30.156  1.00 36.87           C  
ATOM   1226  O   LEU H 158      27.584  19.463  30.189  1.00 36.36           O  
ATOM   1227  N   GLU H 159      25.949  18.176  29.291  1.00 36.37           N  
ATOM   1228  CA  GLU H 159      25.524  19.178  28.356  1.00 36.37           C  
ATOM   1229  CB  GLU H 159      25.979  18.848  26.921  1.00 37.29           C  
ATOM   1230  CG  GLU H 159      25.793  19.974  25.903  1.00 42.19           C  
ATOM   1231  CD  GLU H 159      26.334  19.462  24.574  1.00 50.00           C  
ATOM   1232  OE1 GLU H 159      26.806  18.295  24.556  1.00 49.72           O  
ATOM   1233  OE2 GLU H 159      26.295  20.218  23.566  1.00 47.96           O1-
ATOM   1234  C   GLU H 159      24.022  19.214  28.396  1.00 36.68           C  
ATOM   1235  O   GLU H 159      23.363  18.177  28.333  1.00 36.37           O  
ATOM   1236  N   TRP H 160      23.435  20.424  28.493  1.00 34.23           N  
ATOM   1237  CA  TRP H 160      22.007  20.538  28.616  1.00 33.18           C  
ATOM   1238  CB  TRP H 160      21.587  21.744  29.472  1.00 32.63           C  
ATOM   1239  CG  TRP H 160      20.100  21.966  29.643  1.00 33.18           C  
ATOM   1240  CD2 TRP H 160      19.375  23.009  28.980  1.00 32.70           C  
ATOM   1241  CD1 TRP H 160      19.207  21.319  30.446  1.00 34.16           C  
ATOM   1242  NE1 TRP H 160      17.965  21.900  30.326  1.00 33.15           N  
ATOM   1243  CE2 TRP H 160      18.056  22.942  29.428  1.00 33.76           C  
ATOM   1244  CE3 TRP H 160      19.773  23.949  28.074  1.00 33.92           C  
ATOM   1245  CZ2 TRP H 160      17.109  23.813  28.975  1.00 33.46           C  
ATOM   1246  CZ3 TRP H 160      18.817  24.834  27.622  1.00 34.36           C  
ATOM   1247  CH2 TRP H 160      17.514  24.765  28.063  1.00 33.47           C  
ATOM   1248  C   TRP H 160      21.412  20.695  27.252  1.00 34.11           C  
ATOM   1249  O   TRP H 160      21.808  21.578  26.494  1.00 34.98           O  
ATOM   1250  N   VAL H 161      20.519  19.750  26.878  1.00 32.90           N  
ATOM   1251  CA  VAL H 161      19.812  19.767  25.626  1.00 33.05           C  
ATOM   1252  CB  VAL H 161      19.252  18.421  25.263  1.00 33.61           C  
ATOM   1253  CG1 VAL H 161      18.480  18.540  23.935  1.00 33.73           C  
ATOM   1254  CG2 VAL H 161      20.413  17.413  25.221  1.00 35.14           C  
ATOM   1255  C   VAL H 161      18.662  20.739  25.604  1.00 34.91           C  
ATOM   1256  O   VAL H 161      18.599  21.616  24.742  1.00 35.37           O  
ATOM   1257  N   GLY H 162      17.720  20.632  26.575  1.00 34.27           N  
ATOM   1258  CA  GLY H 162      16.547  21.470  26.535  1.00 35.04           C  
ATOM   1259  C   GLY H 162      15.540  20.983  27.545  1.00 35.77           C  
ATOM   1260  O   GLY H 162      15.773  19.985  28.224  1.00 35.62           O  
ATOM   1261  N   MET H 163      14.382  21.682  27.664  1.00 34.56           N  
ATOM   1262  CA  MET H 163      13.396  21.345  28.663  1.00 34.98           C  
ATOM   1263  CB  MET H 163      13.479  22.233  29.922  1.00 33.05           C  
ATOM   1264  CG  MET H 163      13.093  23.698  29.681  1.00 28.83           C  
ATOM   1265  SD  MET H 163      13.224  24.764  31.147  1.00 18.31           S  
ATOM   1266  CE  MET H 163      12.457  26.207  30.355  1.00 17.34           C  
ATOM   1267  C   MET H 163      12.016  21.540  28.099  1.00 36.61           C  
ATOM   1268  O   MET H 163      11.836  22.178  27.062  1.00 36.47           O  
ATOM   1269  N   ILE H 164      11.001  20.939  28.761  1.00 36.07           N  
ATOM   1270  CA  ILE H 164       9.634  21.122  28.357  1.00 34.98           C  
ATOM   1271  CB  ILE H 164       9.092  19.972  27.564  1.00 34.38           C  
ATOM   1272  CG1 ILE H 164       7.735  20.345  26.943  1.00 33.16           C  
ATOM   1273  CG2 ILE H 164       9.055  18.733  28.477  1.00 34.26           C  
ATOM   1274  CD1 ILE H 164       7.292  19.400  25.828  1.00 32.76           C  
ATOM   1275  C   ILE H 164       8.774  21.273  29.580  1.00 37.23           C  
ATOM   1276  O   ILE H 164       8.982  20.582  30.578  1.00 37.07           O  
ATOM   1277  N   ASP H 165       7.791  22.204  29.535  1.00 37.50           N  
ATOM   1278  CA  ASP H 165       6.846  22.338  30.616  1.00 38.19           C  
ATOM   1279  CB  ASP H 165       6.476  23.782  30.993  1.00 38.31           C  
ATOM   1280  CG  ASP H 165       5.682  23.751  32.299  1.00 40.55           C  
ATOM   1281  OD1 ASP H 165       5.248  22.642  32.713  1.00 19.06           O  
ATOM   1282  OD2 ASP H 165       5.502  24.843  32.899  1.00 18.62           O1-
ATOM   1283  C   ASP H 165       5.600  21.670  30.121  1.00 40.23           C  
ATOM   1284  O   ASP H 165       4.965  22.101  29.160  1.00 40.38           O  
ATOM   1285  N   PRO H 166       5.318  20.529  30.695  1.00 29.50           N  
ATOM   1286  CA  PRO H 166       4.264  19.673  30.206  1.00 29.77           C  
ATOM   1287  CD  PRO H 166       6.354  19.783  31.390  1.00 29.84           C  
ATOM   1288  CB  PRO H 166       4.434  18.351  30.953  1.00 30.27           C  
ATOM   1289  CG  PRO H 166       5.939  18.308  31.275  1.00 31.30           C  
ATOM   1290  C   PRO H 166       2.878  20.229  30.278  1.00 31.67           C  
ATOM   1291  O   PRO H 166       2.017  19.770  29.526  1.00 31.94           O  
ATOM   1292  N   SER H 167       2.608  21.166  31.197  1.00 30.80           N  
ATOM   1293  CA  SER H 167       1.277  21.689  31.267  1.00 31.58           C  
ATOM   1294  CB  SER H 167       1.087  22.646  32.453  1.00 29.39           C  
ATOM   1295  OG  SER H 167      -0.245  23.138  32.471  1.00  0.00           O  
ATOM   1296  C   SER H 167       1.011  22.481  30.028  1.00 33.55           C  
ATOM   1297  O   SER H 167       0.004  22.313  29.342  1.00 34.39           O  
ATOM   1298  N   ASN H 168       1.947  23.402  29.781  1.00 32.18           N  
ATOM   1299  CA  ASN H 168       2.034  24.404  28.763  1.00 32.22           C  
ATOM   1300  CB  ASN H 168       3.093  25.410  29.233  1.00 32.98           C  
ATOM   1301  CG  ASN H 168       3.249  26.518  28.235  1.00 37.53           C  
ATOM   1302  OD1 ASN H 168       3.642  26.282  27.097  1.00 34.18           O  
ATOM   1303  ND2 ASN H 168       2.952  27.767  28.680  1.00 33.72           N  
ATOM   1304  C   ASN H 168       2.415  23.851  27.408  1.00 33.15           C  
ATOM   1305  O   ASN H 168       1.966  24.355  26.379  1.00 33.11           O  
ATOM   1306  N   SER H 169       3.233  22.781  27.382  1.00 31.93           N  
ATOM   1307  CA  SER H 169       3.857  22.208  26.215  1.00 31.23           C  
ATOM   1308  CB  SER H 169       2.878  21.938  25.062  1.00 40.65           C  
ATOM   1309  OG  SER H 169       1.973  20.906  25.426  1.00 40.84           O  
ATOM   1310  C   SER H 169       4.921  23.143  25.728  1.00 32.10           C  
ATOM   1311  O   SER H 169       5.371  23.063  24.585  1.00 31.70           O  
ATOM   1312  N   ASP H 170       5.395  24.026  26.626  1.00 40.83           N  
ATOM   1313  CA  ASP H 170       6.352  25.033  26.274  1.00 40.87           C  
ATOM   1314  CB  ASP H 170       6.483  26.130  27.339  1.00 41.35           C  
ATOM   1315  CG  ASP H 170       7.209  27.268  26.658  1.00 41.76           C  
ATOM   1316  OD1 ASP H 170       6.709  27.708  25.589  1.00 23.48           O  
ATOM   1317  OD2 ASP H 170       8.284  27.685  27.165  1.00  0.00           O1-
ATOM   1318  C   ASP H 170       7.682  24.337  26.177  1.00 40.90           C  
ATOM   1319  O   ASP H 170       7.936  23.394  26.925  1.00 39.00           O  
ATOM   1320  N   THR H 171       8.567  24.758  25.242  1.00 40.69           N  
ATOM   1321  CA  THR H 171       9.851  24.117  25.168  1.00 39.65           C  
ATOM   1322  CB  THR H 171      10.023  23.187  23.994  1.00 43.28           C  
ATOM   1323  OG1 THR H 171       9.780  23.879  22.778  1.00 46.32           O  
ATOM   1324  CG2 THR H 171       9.085  21.976  24.138  1.00 42.88           C  
ATOM   1325  C   THR H 171      10.928  25.156  25.065  1.00 38.87           C  
ATOM   1326  O   THR H 171      10.729  26.234  24.506  1.00 38.53           O  
ATOM   1327  N   ARG H 172      12.111  24.842  25.634  1.00 36.41           N  
ATOM   1328  CA  ARG H 172      13.240  25.723  25.559  1.00 35.36           C  
ATOM   1329  CB  ARG H 172      13.555  26.404  26.899  1.00 34.26           C  
ATOM   1330  CG  ARG H 172      14.525  27.580  26.796  1.00 44.47           C  
ATOM   1331  CD  ARG H 172      14.611  28.373  28.100  1.00 25.61           C  
ATOM   1332  NE  ARG H 172      13.246  28.892  28.392  1.00 28.65           N  
ATOM   1333  CZ  ARG H 172      12.909  30.186  28.119  1.00 36.33           C  
ATOM   1334  NH1 ARG H 172      13.842  31.062  27.639  1.00 33.21           N1+
ATOM   1335  NH2 ARG H 172      11.626  30.602  28.329  1.00 33.36           N  
ATOM   1336  C   ARG H 172      14.413  24.876  25.170  1.00 36.55           C  
ATOM   1337  O   ARG H 172      14.614  23.793  25.718  1.00 35.46           O  
ATOM   1338  N   PHE H 173      15.228  25.344  24.207  1.00 36.96           N  
ATOM   1339  CA  PHE H 173      16.296  24.493  23.765  1.00 37.24           C  
ATOM   1340  CB  PHE H 173      16.147  24.013  22.309  1.00 38.18           C  
ATOM   1341  CG  PHE H 173      14.957  23.123  22.224  1.00 37.68           C  
ATOM   1342  CD1 PHE H 173      15.077  21.769  22.430  1.00 38.28           C  
ATOM   1343  CD2 PHE H 173      13.717  23.640  21.942  1.00 38.25           C  
ATOM   1344  CE1 PHE H 173      13.978  20.946  22.350  1.00 39.52           C  
ATOM   1345  CE2 PHE H 173      12.617  22.820  21.860  1.00 38.69           C  
ATOM   1346  CZ  PHE H 173      12.742  21.468  22.062  1.00 39.96           C  
ATOM   1347  C   PHE H 173      17.605  25.214  23.823  1.00 38.33           C  
ATOM   1348  O   PHE H 173      17.665  26.442  23.847  1.00 38.93           O  
ATOM   1349  N   ASN H 174      18.690  24.421  23.892  1.00 37.00           N  
ATOM   1350  CA  ASN H 174      20.035  24.907  23.800  1.00 38.56           C  
ATOM   1351  CB  ASN H 174      21.028  23.756  24.045  1.00 37.97           C  
ATOM   1352  CG  ASN H 174      22.444  24.279  24.171  1.00 33.90           C  
ATOM   1353  OD1 ASN H 174      22.979  24.893  23.249  1.00 31.34           O  
ATOM   1354  ND2 ASN H 174      23.070  24.014  25.348  1.00 33.96           N  
ATOM   1355  C   ASN H 174      20.136  25.329  22.364  1.00 41.31           C  
ATOM   1356  O   ASN H 174      19.620  24.627  21.497  1.00 40.31           O  
ATOM   1357  N   PRO H 175      20.762  26.427  22.046  1.00 44.03           N  
ATOM   1358  CA  PRO H 175      20.756  26.845  20.670  1.00 46.97           C  
ATOM   1359  CD  PRO H 175      20.819  27.564  22.949  1.00 60.78           C  
ATOM   1360  CB  PRO H 175      21.328  28.256  20.666  1.00 48.76           C  
ATOM   1361  CG  PRO H 175      20.898  28.805  22.040  1.00 56.63           C  
ATOM   1362  C   PRO H 175      21.428  25.880  19.755  1.00 48.12           C  
ATOM   1363  O   PRO H 175      21.091  25.843  18.572  1.00 48.59           O  
ATOM   1364  N   ASN H 176      22.377  25.090  20.271  1.00 46.77           N  
ATOM   1365  CA  ASN H 176      23.078  24.164  19.436  1.00 47.25           C  
ATOM   1366  CB  ASN H 176      24.237  23.487  20.174  1.00 48.94           C  
ATOM   1367  CG  ASN H 176      25.287  24.563  20.411  0.67 54.36           C  
ATOM   1368  OD1 ASN H 176      25.612  25.336  19.511  1.00 87.91           O  
ATOM   1369  ND2 ASN H 176      25.828  24.627  21.657  1.00 91.00           N  
ATOM   1370  C   ASN H 176      22.147  23.098  18.919  1.00 46.81           C  
ATOM   1371  O   ASN H 176      22.294  22.635  17.791  1.00 47.11           O  
ATOM   1372  N   PHE H 177      21.207  22.644  19.766  1.00 44.93           N  
ATOM   1373  CA  PHE H 177      20.254  21.588  19.517  1.00 44.36           C  
ATOM   1374  CB  PHE H 177      19.720  20.953  20.808  1.00 44.56           C  
ATOM   1375  CG  PHE H 177      20.904  20.383  21.501  1.00 35.88           C  
ATOM   1376  CD1 PHE H 177      21.626  21.150  22.382  1.00 36.09           C  
ATOM   1377  CD2 PHE H 177      21.298  19.087  21.263  1.00 36.95           C  
ATOM   1378  CE1 PHE H 177      22.729  20.632  23.022  1.00 37.58           C  
ATOM   1379  CE2 PHE H 177      22.399  18.568  21.902  1.00 37.45           C  
ATOM   1380  CZ  PHE H 177      23.117  19.337  22.785  1.00 36.01           C  
ATOM   1381  C   PHE H 177      19.053  21.984  18.703  1.00 45.62           C  
ATOM   1382  O   PHE H 177      18.368  21.123  18.155  1.00 44.93           O  
ATOM   1383  N   LYS H 178      18.737  23.283  18.617  1.00 46.01           N  
ATOM   1384  CA  LYS H 178      17.455  23.736  18.152  1.00 47.89           C  
ATOM   1385  CB  LYS H 178      17.464  25.253  17.919  1.00 50.01           C  
ATOM   1386  CG  LYS H 178      16.104  25.945  18.004  1.00 56.89           C  
ATOM   1387  CD  LYS H 178      15.700  26.286  19.439  1.00 61.28           C  
ATOM   1388  CE  LYS H 178      14.683  27.424  19.531  1.00 71.66           C  
ATOM   1389  NZ  LYS H 178      14.993  28.270  20.705  1.00 74.23           N1+
ATOM   1390  C   LYS H 178      17.000  23.123  16.852  1.00 47.91           C  
ATOM   1391  O   LYS H 178      15.878  22.631  16.777  1.00 47.64           O  
ATOM   1392  N   ASP H 179      17.800  23.126  15.781  1.00 46.79           N  
ATOM   1393  CA  ASP H 179      17.233  22.640  14.548  1.00 47.81           C  
ATOM   1394  CB  ASP H 179      18.143  22.918  13.330  1.00 46.69           C  
ATOM   1395  CG  ASP H 179      18.163  24.416  13.023  1.00 54.87           C  
ATOM   1396  OD1 ASP H 179      17.678  25.212  13.871  1.00 57.74           O  
ATOM   1397  OD2 ASP H 179      18.662  24.783  11.925  1.00 59.38           O1-
ATOM   1398  C   ASP H 179      16.956  21.156  14.581  1.00 47.00           C  
ATOM   1399  O   ASP H 179      15.924  20.698  14.093  1.00 47.18           O  
ATOM   1400  N   ARG H 180      17.918  20.373  15.104  1.00 44.19           N  
ATOM   1401  CA  ARG H 180      17.917  18.931  15.082  1.00 42.63           C  
ATOM   1402  CB  ARG H 180      19.337  18.371  15.201  1.00 41.65           C  
ATOM   1403  CG  ARG H 180      20.212  18.890  14.061  1.00 41.51           C  
ATOM   1404  CD  ARG H 180      21.432  18.021  13.776  1.00 39.99           C  
ATOM   1405  NE  ARG H 180      22.347  18.098  14.947  1.00 40.34           N  
ATOM   1406  CZ  ARG H 180      22.947  16.960  15.401  1.00 42.73           C  
ATOM   1407  NH1 ARG H 180      22.662  15.765  14.810  1.00 40.03           N1+
ATOM   1408  NH2 ARG H 180      23.825  17.000  16.445  1.00 38.24           N  
ATOM   1409  C   ARG H 180      17.039  18.209  16.068  1.00 42.54           C  
ATOM   1410  O   ARG H 180      16.498  17.152  15.740  1.00 42.46           O  
ATOM   1411  N   PHE H 181      16.886  18.722  17.306  1.00 40.92           N  
ATOM   1412  CA  PHE H 181      16.224  17.953  18.328  1.00 40.19           C  
ATOM   1413  CB  PHE H 181      17.039  17.916  19.634  1.00 40.11           C  
ATOM   1414  CG  PHE H 181      18.360  17.251  19.404  1.00 47.00           C  
ATOM   1415  CD1 PHE H 181      19.355  17.901  18.711  1.00 47.63           C  
ATOM   1416  CD2 PHE H 181      18.628  16.000  19.906  1.00 48.35           C  
ATOM   1417  CE1 PHE H 181      20.577  17.302  18.499  1.00 50.53           C  
ATOM   1418  CE2 PHE H 181      19.851  15.400  19.696  1.00 50.24           C  
ATOM   1419  CZ  PHE H 181      20.834  16.049  18.991  1.00 49.59           C  
ATOM   1420  C   PHE H 181      14.897  18.571  18.663  1.00 39.89           C  
ATOM   1421  O   PHE H 181      14.735  19.789  18.616  1.00 39.45           O  
ATOM   1422  N   THR H 182      13.896  17.720  18.998  1.00 37.70           N  
ATOM   1423  CA  THR H 182      12.595  18.207  19.359  1.00 37.37           C  
ATOM   1424  CB  THR H 182      11.579  17.985  18.283  1.00 37.92           C  
ATOM   1425  OG1 THR H 182      11.975  18.663  17.099  1.00 39.11           O  
ATOM   1426  CG2 THR H 182      10.220  18.507  18.771  1.00 35.88           C  
ATOM   1427  C   THR H 182      12.130  17.490  20.595  1.00 37.76           C  
ATOM   1428  O   THR H 182      12.241  16.270  20.698  1.00 38.14           O  
ATOM   1429  N   ILE H 183      11.577  18.241  21.573  0.90 35.67           N  
ATOM   1430  CA  ILE H 183      11.116  17.626  22.788  0.90 35.29           C  
ATOM   1431  CB  ILE H 183      11.688  18.199  24.051  0.90 34.57           C  
ATOM   1432  CG1 ILE H 183      13.206  17.986  24.109  0.90 33.05           C  
ATOM   1433  CG2 ILE H 183      10.942  17.552  25.231  0.90 33.68           C  
ATOM   1434  CD1 ILE H 183      13.871  18.740  25.259  0.90 31.69           C  
ATOM   1435  C   ILE H 183       9.634  17.806  22.878  0.90 37.47           C  
ATOM   1436  O   ILE H 183       9.110  18.881  22.595  0.90 37.09           O  
ATOM   1437  N   SER H 184       8.925  16.722  23.262  1.00 38.19           N  
ATOM   1438  CA  SER H 184       7.496  16.761  23.404  1.00 40.17           C  
ATOM   1439  CB  SER H 184       6.737  16.147  22.213  1.00 41.44           C  
ATOM   1440  OG  SER H 184       7.074  14.776  22.064  1.00 44.98           O  
ATOM   1441  C   SER H 184       7.120  16.000  24.650  1.00 42.15           C  
ATOM   1442  O   SER H 184       7.979  15.423  25.316  1.00 41.52           O  
ATOM   1443  N   ALA H 185       5.820  16.019  25.026  1.00 42.97           N  
ATOM   1444  CA  ALA H 185       5.402  15.317  26.215  1.00 43.98           C  
ATOM   1445  CB  ALA H 185       5.527  16.170  27.488  1.00 44.30           C  
ATOM   1446  C   ALA H 185       3.955  14.920  26.101  1.00 46.15           C  
ATOM   1447  O   ALA H 185       3.163  15.587  25.440  1.00 47.32           O  
ATOM   1448  N   ASP H 186       3.575  13.799  26.754  1.00 45.05           N  
ATOM   1449  CA  ASP H 186       2.207  13.352  26.748  1.00 45.52           C  
ATOM   1450  CB  ASP H 186       2.038  11.991  26.053  1.00 46.59           C  
ATOM   1451  CG  ASP H 186       0.595  11.828  25.597  1.00 49.06           C  
ATOM   1452  OD1 ASP H 186      -0.333  12.272  26.323  1.00 49.16           O  
ATOM   1453  OD2 ASP H 186       0.408  11.260  24.488  1.00 51.65           O1-
ATOM   1454  C   ASP H 186       1.819  13.200  28.190  1.00 47.09           C  
ATOM   1455  O   ASP H 186       2.220  12.249  28.857  1.00 46.79           O  
ATOM   1456  N   THR H 187       1.010  14.140  28.710  1.00 47.04           N  
ATOM   1457  CA  THR H 187       0.665  14.127  30.104  1.00 49.25           C  
ATOM   1458  CB  THR H 187      -0.022  15.383  30.566  1.00 50.08           C  
ATOM   1459  OG1 THR H 187      -0.284  15.309  31.958  1.00 66.93           O  
ATOM   1460  CG2 THR H 187      -1.320  15.594  29.775  1.00 63.81           C  
ATOM   1461  C   THR H 187      -0.158  12.917  30.430  1.00 50.57           C  
ATOM   1462  O   THR H 187      -0.119  12.407  31.549  1.00 50.57           O  
ATOM   1463  N   SER H 188      -0.948  12.430  29.459  1.00 50.14           N  
ATOM   1464  CA  SER H 188      -1.774  11.280  29.689  1.00 50.43           C  
ATOM   1465  CB  SER H 188      -2.524  10.871  28.411  1.00 51.79           C  
ATOM   1466  OG  SER H 188      -3.184  11.997  27.855  1.00 55.67           O  
ATOM   1467  C   SER H 188      -0.874  10.138  30.055  1.00 50.36           C  
ATOM   1468  O   SER H 188      -1.159   9.388  30.988  1.00 51.70           O  
ATOM   1469  N   LYS H 189       0.219   9.976  29.276  1.00 47.02           N  
ATOM   1470  CA  LYS H 189       1.264   8.989  29.402  1.00 46.07           C  
ATOM   1471  CB  LYS H 189       2.179   8.917  28.165  1.00 46.41           C  
ATOM   1472  CG  LYS H 189       1.635   8.067  27.018  1.00 51.55           C  
ATOM   1473  CD  LYS H 189       0.401   8.642  26.327  1.00 55.23           C  
ATOM   1474  CE  LYS H 189      -0.078   7.782  25.160  1.00 58.62           C  
ATOM   1475  NZ  LYS H 189      -0.280   6.391  25.618  1.00 60.77           N1+
ATOM   1476  C   LYS H 189       2.163   9.279  30.569  1.00 45.62           C  
ATOM   1477  O   LYS H 189       2.781   8.368  31.119  1.00 45.78           O  
ATOM   1478  N   ASN H 190       2.293  10.563  30.952  1.00 43.32           N  
ATOM   1479  CA  ASN H 190       3.199  10.977  31.986  1.00 41.61           C  
ATOM   1480  CB  ASN H 190       2.972  10.254  33.322  1.00 40.59           C  
ATOM   1481  CG  ASN H 190       3.372  11.184  34.461  1.00 45.87           C  
ATOM   1482  OD1 ASN H 190       2.575  12.009  34.902  1.00 45.17           O  
ATOM   1483  ND2 ASN H 190       4.627  11.043  34.965  1.00 46.06           N  
ATOM   1484  C   ASN H 190       4.587  10.675  31.505  1.00 41.11           C  
ATOM   1485  O   ASN H 190       5.457  10.277  32.280  1.00 40.99           O  
ATOM   1486  N   THR H 191       4.813  10.869  30.185  1.00 39.25           N  
ATOM   1487  CA  THR H 191       6.089  10.615  29.578  1.00 38.51           C  
ATOM   1488  CB  THR H 191       6.067   9.416  28.681  1.00 38.74           C  
ATOM   1489  OG1 THR H 191       5.691   8.271  29.434  1.00 38.31           O  
ATOM   1490  CG2 THR H 191       7.463   9.218  28.068  1.00 37.21           C  
ATOM   1491  C   THR H 191       6.511  11.806  28.761  1.00 39.76           C  
ATOM   1492  O   THR H 191       5.684  12.569  28.264  1.00 41.70           O  
ATOM   1493  N   ALA H 192       7.840  11.999  28.627  1.00 38.77           N  
ATOM   1494  CA  ALA H 192       8.386  13.075  27.843  1.00 38.00           C  
ATOM   1495  CB  ALA H 192       9.321  14.014  28.618  1.00 38.03           C  
ATOM   1496  C   ALA H 192       9.202  12.430  26.766  1.00 37.57           C  
ATOM   1497  O   ALA H 192       9.622  11.286  26.929  1.00 37.46           O  
ATOM   1498  N   TYR H 193       9.420  13.127  25.626  1.00 35.84           N  
ATOM   1499  CA  TYR H 193      10.163  12.517  24.551  1.00 36.25           C  
ATOM   1500  CB  TYR H 193       9.327  12.215  23.294  1.00 36.38           C  
ATOM   1501  CG  TYR H 193       8.160  11.353  23.623  1.00 36.55           C  
ATOM   1502  CD1 TYR H 193       8.274   9.983  23.686  1.00 37.38           C  
ATOM   1503  CD2 TYR H 193       6.937  11.924  23.870  1.00 38.24           C  
ATOM   1504  CE1 TYR H 193       7.183   9.201  23.981  1.00 38.81           C  
ATOM   1505  CE2 TYR H 193       5.842  11.148  24.165  1.00 39.88           C  
ATOM   1506  CZ  TYR H 193       5.966   9.783  24.218  1.00 42.93           C  
ATOM   1507  OH  TYR H 193       4.849   8.976  24.519  1.00 45.30           O  
ATOM   1508  C   TYR H 193      11.222  13.451  24.031  1.00 37.18           C  
ATOM   1509  O   TYR H 193      11.119  14.673  24.139  1.00 37.60           O  
ATOM   1510  N   LEU H 194      12.294  12.867  23.451  1.00 35.46           N  
ATOM   1511  CA  LEU H 194      13.325  13.636  22.807  1.00 36.02           C  
ATOM   1512  CB  LEU H 194      14.678  13.591  23.540  1.00 34.17           C  
ATOM   1513  CG  LEU H 194      15.800  14.364  22.819  1.00 35.32           C  
ATOM   1514  CD1 LEU H 194      15.478  15.862  22.687  1.00 34.45           C  
ATOM   1515  CD2 LEU H 194      17.166  14.100  23.474  1.00 35.50           C  
ATOM   1516  C   LEU H 194      13.519  13.054  21.441  1.00 38.51           C  
ATOM   1517  O   LEU H 194      13.960  11.913  21.295  1.00 37.85           O  
ATOM   1518  N   GLN H 195      13.194  13.839  20.396  1.00 38.40           N  
ATOM   1519  CA  GLN H 195      13.342  13.376  19.044  1.00 38.95           C  
ATOM   1520  CB  GLN H 195      12.208  13.849  18.117  1.00 40.12           C  
ATOM   1521  CG  GLN H 195      12.338  13.370  16.670  1.00 42.97           C  
ATOM   1522  CD  GLN H 195      12.159  11.862  16.637  1.00 48.62           C  
ATOM   1523  OE1 GLN H 195      11.376  11.290  17.394  1.00 46.61           O  
ATOM   1524  NE2 GLN H 195      12.921  11.195  15.731  1.00 49.28           N  
ATOM   1525  C   GLN H 195      14.625  13.940  18.521  1.00 39.84           C  
ATOM   1526  O   GLN H 195      14.854  15.148  18.588  1.00 40.67           O  
ATOM   1527  N   MET H 196      15.496  13.058  17.989  1.00 40.35           N  
ATOM   1528  CA  MET H 196      16.786  13.459  17.495  1.00 41.87           C  
ATOM   1529  CB  MET H 196      17.926  12.613  18.088  1.00 42.06           C  
ATOM   1530  CG  MET H 196      18.057  12.692  19.609  1.00 46.03           C  
ATOM   1531  SD  MET H 196      18.920  11.275  20.359  1.00 50.34           S  
ATOM   1532  CE  MET H 196      20.507  11.520  19.513  1.00 48.95           C  
ATOM   1533  C   MET H 196      16.819  13.148  16.029  1.00 43.75           C  
ATOM   1534  O   MET H 196      16.489  12.033  15.626  1.00 44.65           O  
ATOM   1535  N   ASN H 197      17.241  14.114  15.187  1.00 43.09           N  
ATOM   1536  CA  ASN H 197      17.275  13.855  13.772  1.00 43.13           C  
ATOM   1537  CB  ASN H 197      16.272  14.697  12.965  1.00 43.53           C  
ATOM   1538  CG  ASN H 197      14.880  14.203  13.329  1.00 49.41           C  
ATOM   1539  OD1 ASN H 197      14.617  13.003  13.328  1.00 49.82           O  
ATOM   1540  ND2 ASN H 197      13.956  15.144  13.665  1.00 48.77           N  
ATOM   1541  C   ASN H 197      18.637  14.175  13.240  1.00 43.25           C  
ATOM   1542  O   ASN H 197      19.409  14.900  13.865  1.00 42.91           O  
ATOM   1543  N   SER H 198      18.967  13.604  12.060  1.00 42.02           N  
ATOM   1544  CA  SER H 198      20.208  13.850  11.375  1.00 42.43           C  
ATOM   1545  CB  SER H 198      20.254  15.243  10.728  1.00 44.34           C  
ATOM   1546  OG  SER H 198      19.293  15.319   9.686  1.00 45.35           O  
ATOM   1547  C   SER H 198      21.362  13.691  12.316  1.00 42.94           C  
ATOM   1548  O   SER H 198      22.205  14.579  12.446  1.00 42.49           O  
ATOM   1549  N   LEU H 199      21.444  12.513  12.961  1.00 43.08           N  
ATOM   1550  CA  LEU H 199      22.424  12.203  13.964  1.00 43.32           C  
ATOM   1551  CB  LEU H 199      22.110  10.874  14.664  1.00 41.56           C  
ATOM   1552  CG  LEU H 199      20.741  10.917  15.361  1.00 40.87           C  
ATOM   1553  CD1 LEU H 199      20.397   9.571  16.011  1.00 40.64           C  
ATOM   1554  CD2 LEU H 199      20.664  12.092  16.351  1.00 40.64           C  
ATOM   1555  C   LEU H 199      23.796  12.108  13.370  1.00 45.48           C  
ATOM   1556  O   LEU H 199      23.980  11.681  12.231  1.00 46.06           O  
ATOM   1557  N   ARG H 200      24.805  12.517  14.171  1.00 45.93           N  
ATOM   1558  CA  ARG H 200      26.181  12.537  13.763  1.00 46.67           C  
ATOM   1559  CB  ARG H 200      26.733  13.967  13.643  1.00 47.72           C  
ATOM   1560  CG  ARG H 200      25.899  14.862  12.725  1.00 51.09           C  
ATOM   1561  CD  ARG H 200      26.359  16.319  12.683  1.00 52.58           C  
ATOM   1562  NE  ARG H 200      25.235  17.103  12.104  1.00 57.06           N  
ATOM   1563  CZ  ARG H 200      25.287  18.465  12.111  1.00 59.57           C  
ATOM   1564  NH1 ARG H 200      26.411  19.096  12.558  1.00 58.97           N1+
ATOM   1565  NH2 ARG H 200      24.216  19.193  11.677  1.00 55.33           N  
ATOM   1566  C   ARG H 200      26.965  11.851  14.845  1.00 47.45           C  
ATOM   1567  O   ARG H 200      26.429  11.517  15.900  1.00 45.46           O  
ATOM   1568  N   ALA H 201      28.274  11.643  14.604  1.00 46.60           N  
ATOM   1569  CA  ALA H 201      29.147  10.924  15.493  1.00 46.28           C  
ATOM   1570  CB  ALA H 201      30.580  10.806  14.934  1.00 45.93           C  
ATOM   1571  C   ALA H 201      29.226  11.603  16.833  1.00 46.37           C  
ATOM   1572  O   ALA H 201      29.259  10.942  17.868  1.00 47.05           O  
ATOM   1573  N   GLU H 202      29.238  12.946  16.855  1.00 45.69           N  
ATOM   1574  CA  GLU H 202      29.381  13.710  18.065  1.00 45.92           C  
ATOM   1575  CB  GLU H 202      29.507  15.215  17.777  1.00 48.35           C  
ATOM   1576  CG  GLU H 202      28.292  15.788  17.054  0.80 53.99           C  
ATOM   1577  CD  GLU H 202      28.772  16.895  16.134  1.00 58.81           C  
ATOM   1578  OE1 GLU H 202      29.746  16.639  15.376  1.00 58.36           O  
ATOM   1579  OE2 GLU H 202      28.155  17.993  16.152  1.00 61.04           O1-
ATOM   1580  C   GLU H 202      28.212  13.456  18.973  1.00 45.57           C  
ATOM   1581  O   GLU H 202      28.296  13.683  20.179  1.00 44.95           O  
ATOM   1582  N   ASP H 203      27.073  13.028  18.404  1.00 42.79           N  
ATOM   1583  CA  ASP H 203      25.866  12.758  19.139  1.00 41.39           C  
ATOM   1584  CB  ASP H 203      24.660  12.467  18.230  1.00 42.20           C  
ATOM   1585  CG  ASP H 203      24.248  13.764  17.550  1.00 44.51           C  
ATOM   1586  OD1 ASP H 203      24.572  14.852  18.098  1.00 43.99           O  
ATOM   1587  OD2 ASP H 203      23.599  13.688  16.472  1.00 44.80           O1-
ATOM   1588  C   ASP H 203      26.029  11.578  20.052  1.00 41.07           C  
ATOM   1589  O   ASP H 203      25.234  11.411  20.976  1.00 41.17           O  
ATOM   1590  N   THR H 204      27.005  10.684  19.797  1.00 39.45           N  
ATOM   1591  CA  THR H 204      27.167   9.535  20.648  1.00 38.72           C  
ATOM   1592  CB  THR H 204      28.390   8.727  20.314  1.00 41.74           C  
ATOM   1593  OG1 THR H 204      28.334   8.274  18.970  1.00 42.31           O  
ATOM   1594  CG2 THR H 204      28.458   7.523  21.262  1.00 41.57           C  
ATOM   1595  C   THR H 204      27.313  10.003  22.068  1.00 39.35           C  
ATOM   1596  O   THR H 204      28.234  10.751  22.394  1.00 39.71           O  
ATOM   1597  N   ALA H 205      26.378   9.580  22.950  1.00 37.73           N  
ATOM   1598  CA  ALA H 205      26.462   9.977  24.329  1.00 37.31           C  
ATOM   1599  CB  ALA H 205      26.321  11.497  24.541  1.00 37.45           C  
ATOM   1600  C   ALA H 205      25.364   9.318  25.107  1.00 36.86           C  
ATOM   1601  O   ALA H 205      24.465   8.692  24.548  1.00 37.22           O  
ATOM   1602  N   VAL H 206      25.450   9.408  26.451  1.00 34.37           N  
ATOM   1603  CA  VAL H 206      24.411   8.901  27.299  1.00 33.16           C  
ATOM   1604  CB  VAL H 206      24.895   8.540  28.671  1.00 34.64           C  
ATOM   1605  CG1 VAL H 206      23.686   8.163  29.546  1.00 32.84           C  
ATOM   1606  CG2 VAL H 206      25.941   7.422  28.533  1.00 34.43           C  
ATOM   1607  C   VAL H 206      23.430  10.019  27.450  1.00 34.80           C  
ATOM   1608  O   VAL H 206      23.820  11.163  27.669  1.00 35.05           O  
ATOM   1609  N   TYR H 207      22.119   9.722  27.344  1.00 34.05           N  
ATOM   1610  CA  TYR H 207      21.145  10.771  27.443  1.00 34.44           C  
ATOM   1611  CB  TYR H 207      20.192  10.825  26.228  1.00 34.43           C  
ATOM   1612  CG  TYR H 207      20.946  11.397  25.069  1.00 36.95           C  
ATOM   1613  CD1 TYR H 207      22.022  10.730  24.532  1.00 37.32           C  
ATOM   1614  CD2 TYR H 207      20.561  12.591  24.495  1.00 37.34           C  
ATOM   1615  CE1 TYR H 207      22.712  11.258  23.464  1.00 37.65           C  
ATOM   1616  CE2 TYR H 207      21.245  13.124  23.425  1.00 37.87           C  
ATOM   1617  CZ  TYR H 207      22.329  12.457  22.910  1.00 39.64           C  
ATOM   1618  OH  TYR H 207      23.039  12.992  21.814  1.00 41.90           O  
ATOM   1619  C   TYR H 207      20.338  10.548  28.683  1.00 35.54           C  
ATOM   1620  O   TYR H 207      19.803   9.462  28.903  1.00 35.69           O  
ATOM   1621  N   TYR H 208      20.231  11.596  29.529  1.00 34.36           N  
ATOM   1622  CA  TYR H 208      19.504  11.464  30.759  1.00 33.46           C  
ATOM   1623  CB  TYR H 208      20.277  11.894  32.027  1.00 32.92           C  
ATOM   1624  CG  TYR H 208      21.552  11.138  32.226  1.00 33.13           C  
ATOM   1625  CD1 TYR H 208      21.589   9.930  32.889  1.00 33.30           C  
ATOM   1626  CD2 TYR H 208      22.730  11.661  31.749  1.00 33.26           C  
ATOM   1627  CE1 TYR H 208      22.782   9.266  33.069  1.00 34.18           C  
ATOM   1628  CE2 TYR H 208      23.923  11.004  31.922  1.00 34.45           C  
ATOM   1629  CZ  TYR H 208      23.950   9.806  32.587  1.00 35.94           C  
ATOM   1630  OH  TYR H 208      25.182   9.141  32.763  1.00 38.33           O  
ATOM   1631  C   TYR H 208      18.343  12.405  30.700  1.00 35.40           C  
ATOM   1632  O   TYR H 208      18.393  13.449  30.049  1.00 35.03           O  
ATOM   1633  N   CYS H 209      17.228  12.013  31.351  1.00 36.28           N  
ATOM   1634  CA  CYS H 209      16.101  12.884  31.508  1.00 38.48           C  
ATOM   1635  CB  CYS H 209      14.743  12.245  31.131  1.00 40.72           C  
ATOM   1636  SG  CYS H 209      14.352  10.698  32.003  1.00 48.60           S  
ATOM   1637  C   CYS H 209      16.106  13.229  32.968  1.00 38.95           C  
ATOM   1638  O   CYS H 209      16.477  12.393  33.792  1.00 38.11           O  
ATOM   1639  N   ALA H 210      15.750  14.484  33.331  1.00 36.97           N  
ATOM   1640  CA  ALA H 210      15.768  14.849  34.720  1.00 36.52           C  
ATOM   1641  CB  ALA H 210      17.093  15.493  35.159  1.00 35.97           C  
ATOM   1642  C   ALA H 210      14.632  15.797  35.010  1.00 36.46           C  
ATOM   1643  O   ALA H 210      14.104  16.466  34.120  1.00 36.43           O  
ATOM   1644  N   THR H 211      14.230  15.866  36.301  1.00 34.75           N  
ATOM   1645  CA  THR H 211      13.107  16.651  36.726  1.00 35.75           C  
ATOM   1646  CB  THR H 211      12.230  15.928  37.705  1.00 36.99           C  
ATOM   1647  OG1 THR H 211      12.987  15.589  38.857  1.00  0.00           O  
ATOM   1648  CG2 THR H 211      11.681  14.652  37.040  1.00  0.00           C  
ATOM   1649  C   THR H 211      13.628  17.863  37.424  1.00 35.53           C  
ATOM   1650  O   THR H 211      14.624  17.808  38.145  1.00 35.26           O  
ATOM   1651  N   TYR H 212      12.958  19.008  37.189  1.00 33.81           N  
ATOM   1652  CA  TYR H 212      13.379  20.273  37.722  1.00 34.44           C  
ATOM   1653  CB  TYR H 212      14.020  21.100  36.587  1.00 38.76           C  
ATOM   1654  CG  TYR H 212      14.405  22.479  36.997  1.00 31.78           C  
ATOM   1655  CD1 TYR H 212      15.406  22.682  37.916  1.00 42.58           C  
ATOM   1656  CD2 TYR H 212      13.800  23.573  36.421  1.00 39.57           C  
ATOM   1657  CE1 TYR H 212      15.770  23.958  38.275  1.00  0.00           C  
ATOM   1658  CE2 TYR H 212      14.160  24.853  36.776  1.00 40.69           C  
ATOM   1659  CZ  TYR H 212      15.149  25.047  37.709  1.00  0.00           C  
ATOM   1660  OH  TYR H 212      15.521  26.359  38.074  1.00  0.00           O  
ATOM   1661  C   TYR H 212      12.178  21.009  38.252  1.00 37.52           C  
ATOM   1662  O   TYR H 212      11.173  21.131  37.558  1.00 37.34           O  
ATOM   1663  N   ARG H 213      12.179  21.376  39.554  1.00 36.82           N  
ATOM   1664  CA  ARG H 213      11.016  21.991  40.147  1.00 39.76           C  
ATOM   1665  CB  ARG H 213      11.127  22.202  41.669  1.00 41.05           C  
ATOM   1666  CG  ARG H 213      10.862  20.992  42.564  1.00 53.15           C  
ATOM   1667  CD  ARG H 213      11.975  19.946  42.603  1.00  0.00           C  
ATOM   1668  NE  ARG H 213      11.668  19.046  43.751  1.00  0.00           N  
ATOM   1669  CZ  ARG H 213      11.751  17.692  43.603  1.00  0.00           C  
ATOM   1670  NH1 ARG H 213      12.078  17.174  42.383  1.00  0.00           N1+
ATOM   1671  NH2 ARG H 213      11.503  16.865  44.660  1.00  0.00           N  
ATOM   1672  C   ARG H 213      10.788  23.359  39.579  1.00 40.70           C  
ATOM   1673  O   ARG H 213       9.669  23.703  39.190  1.00 40.01           O  
ATOM   1674  N   SER H 214      11.895  24.121  39.481  1.00 39.59           N  
ATOM   1675  CA  SER H 214      12.014  25.519  39.180  1.00 40.37           C  
ATOM   1676  CB  SER H 214      10.933  26.059  38.240  1.00 33.97           C  
ATOM   1677  OG  SER H 214       9.748  26.270  38.989  1.00  0.00           O  
ATOM   1678  C   SER H 214      11.760  26.213  40.474  1.00 41.09           C  
ATOM   1679  O   SER H 214      12.361  27.246  40.768  1.00 41.44           O  
ATOM   1680  N   TYR H 215      10.876  25.635  41.311  1.00 40.97           N  
ATOM   1681  CA  TYR H 215      10.672  26.258  42.578  1.00 42.80           C  
ATOM   1682  CB  TYR H 215       9.499  25.658  43.370  1.00 41.85           C  
ATOM   1683  CG  TYR H 215       8.324  25.667  42.463  1.00 31.94           C  
ATOM   1684  CD1 TYR H 215       7.633  26.826  42.204  1.00 33.18           C  
ATOM   1685  CD2 TYR H 215       7.940  24.502  41.842  1.00 38.45           C  
ATOM   1686  CE1 TYR H 215       6.556  26.810  41.351  1.00 37.22           C  
ATOM   1687  CE2 TYR H 215       6.865  24.479  40.990  1.00 32.88           C  
ATOM   1688  CZ  TYR H 215       6.171  25.638  40.746  1.00 34.74           C  
ATOM   1689  OH  TYR H 215       5.066  25.621  39.870  1.00 34.60           O  
ATOM   1690  C   TYR H 215      11.905  25.983  43.371  1.00 42.88           C  
ATOM   1691  O   TYR H 215      12.538  26.881  43.926  1.00 43.16           O  
ATOM   1692  N   VAL H 216      12.275  24.688  43.418  1.00 41.89           N  
ATOM   1693  CA  VAL H 216      13.416  24.254  44.167  1.00 41.28           C  
ATOM   1694  CB  VAL H 216      13.507  22.766  44.270  1.00 45.74           C  
ATOM   1695  CG1 VAL H 216      14.759  22.417  45.090  1.00 34.24           C  
ATOM   1696  CG2 VAL H 216      12.202  22.234  44.876  1.00 33.62           C  
ATOM   1697  C   VAL H 216      14.635  24.740  43.469  1.00 41.49           C  
ATOM   1698  O   VAL H 216      15.552  25.259  44.101  1.00 42.35           O  
ATOM   1699  N   THR H 217      14.633  24.589  42.128  1.00 40.80           N  
ATOM   1700  CA  THR H 217      15.637  24.971  41.172  1.00 39.23           C  
ATOM   1701  CB  THR H 217      16.260  26.290  41.525  1.00 30.74           C  
ATOM   1702  OG1 THR H 217      16.658  26.960  40.346  1.00  0.00           O  
ATOM   1703  CG2 THR H 217      17.518  26.032  42.375  1.00  0.00           C  
ATOM   1704  C   THR H 217      16.773  23.983  40.959  1.00 38.04           C  
ATOM   1705  O   THR H 217      17.672  24.331  40.197  1.00 37.28           O  
ATOM   1706  N   PRO H 218      16.856  22.809  41.504  1.00 36.33           N  
ATOM   1707  CA  PRO H 218      17.893  21.934  40.983  1.00 33.77           C  
ATOM   1708  CD  PRO H 218      16.856  22.797  42.951  1.00 72.08           C  
ATOM   1709  CB  PRO H 218      18.693  21.470  42.188  1.00 32.50           C  
ATOM   1710  CG  PRO H 218      17.720  21.623  43.363  1.00 48.36           C  
ATOM   1711  C   PRO H 218      17.343  20.797  40.153  1.00 34.11           C  
ATOM   1712  O   PRO H 218      16.125  20.659  40.064  1.00 34.43           O  
ATOM   1713  N   LEU H 219      18.215  19.960  39.537  1.00 33.95           N  
ATOM   1714  CA  LEU H 219      17.730  18.787  38.860  1.00 33.11           C  
ATOM   1715  CB  LEU H 219      18.550  18.456  37.601  1.00 32.02           C  
ATOM   1716  CG  LEU H 219      18.536  19.611  36.573  1.00 32.29           C  
ATOM   1717  CD1 LEU H 219      19.297  19.231  35.290  1.00 31.97           C  
ATOM   1718  CD2 LEU H 219      17.108  20.118  36.302  1.00 30.17           C  
ATOM   1719  C   LEU H 219      17.869  17.686  39.879  1.00 33.88           C  
ATOM   1720  O   LEU H 219      18.917  17.052  40.005  1.00 34.71           O  
ATOM   1721  N   ASP H 220      16.785  17.477  40.655  1.00 32.89           N  
ATOM   1722  CA  ASP H 220      16.707  16.572  41.775  1.00 35.26           C  
ATOM   1723  CB  ASP H 220      15.383  16.703  42.548  1.00 33.88           C  
ATOM   1724  CG  ASP H 220      15.437  17.968  43.371  1.00 38.48           C  
ATOM   1725  OD1 ASP H 220      16.575  18.374  43.721  1.00 36.10           O  
ATOM   1726  OD2 ASP H 220      14.356  18.544  43.667  1.00 41.71           O1-
ATOM   1727  C   ASP H 220      16.769  15.133  41.392  1.00 35.13           C  
ATOM   1728  O   ASP H 220      17.451  14.342  42.044  1.00 35.69           O  
ATOM   1729  N   TYR H 221      16.041  14.754  40.327  1.00 33.75           N  
ATOM   1730  CA  TYR H 221      15.895  13.346  40.049  1.00 33.70           C  
ATOM   1731  CB  TYR H 221      14.438  12.877  40.086  1.00 35.42           C  
ATOM   1732  CG  TYR H 221      13.933  13.115  41.457  1.00 36.77           C  
ATOM   1733  CD1 TYR H 221      13.624  14.392  41.860  1.00 38.24           C  
ATOM   1734  CD2 TYR H 221      13.764  12.067  42.329  1.00 36.63           C  
ATOM   1735  CE1 TYR H 221      13.144  14.621  43.124  1.00 40.76           C  
ATOM   1736  CE2 TYR H 221      13.286  12.289  43.596  1.00 39.09           C  
ATOM   1737  CZ  TYR H 221      12.981  13.569  43.989  1.00 41.55           C  
ATOM   1738  OH  TYR H 221      12.488  13.802  45.286  1.00 42.74           O  
ATOM   1739  C   TYR H 221      16.324  13.098  38.639  1.00 36.34           C  
ATOM   1740  O   TYR H 221      16.049  13.907  37.756  1.00 36.24           O  
ATOM   1741  N   TRP H 222      16.972  11.940  38.389  1.00 35.47           N  
ATOM   1742  CA  TRP H 222      17.484  11.650  37.077  1.00 34.75           C  
ATOM   1743  CB  TRP H 222      19.017  11.694  37.038  1.00 33.00           C  
ATOM   1744  CG  TRP H 222      19.591  13.061  37.273  1.00 32.22           C  
ATOM   1745  CD2 TRP H 222      20.407  13.767  36.333  1.00 32.26           C  
ATOM   1746  CD1 TRP H 222      19.500  13.852  38.381  1.00 32.32           C  
ATOM   1747  NE1 TRP H 222      20.196  15.017  38.182  1.00 33.69           N  
ATOM   1748  CE2 TRP H 222      20.767  14.977  36.927  1.00 33.40           C  
ATOM   1749  CE3 TRP H 222      20.835  13.431  35.079  1.00 32.17           C  
ATOM   1750  CZ2 TRP H 222      21.562  15.871  36.278  1.00 33.49           C  
ATOM   1751  CZ3 TRP H 222      21.621  14.346  34.419  1.00 32.57           C  
ATOM   1752  CH2 TRP H 222      21.979  15.542  35.008  1.00 33.56           C  
ATOM   1753  C   TRP H 222      17.142  10.238  36.716  1.00 36.11           C  
ATOM   1754  O   TRP H 222      16.935   9.396  37.587  1.00 37.50           O  
ATOM   1755  N   GLY H 223      17.073   9.947  35.401  1.00 35.41           N  
ATOM   1756  CA  GLY H 223      16.850   8.601  34.957  1.00 35.57           C  
ATOM   1757  C   GLY H 223      18.193   7.927  34.911  1.00 37.76           C  
ATOM   1758  O   GLY H 223      19.218   8.555  35.166  1.00 37.95           O  
ATOM   1759  N   GLN H 224      18.208   6.623  34.562  1.00 38.31           N  
ATOM   1760  CA  GLN H 224      19.399   5.812  34.512  1.00 38.87           C  
ATOM   1761  CB  GLN H 224      19.141   4.364  34.058  1.00 40.62           C  
ATOM   1762  CG  GLN H 224      17.879   3.728  34.619  1.00 49.00           C  
ATOM   1763  CD  GLN H 224      16.779   4.183  33.672  1.00 53.61           C  
ATOM   1764  OE1 GLN H 224      15.750   4.698  34.101  1.00 53.17           O  
ATOM   1765  NE2 GLN H 224      17.001   3.999  32.341  1.00 51.71           N  
ATOM   1766  C   GLN H 224      20.259   6.344  33.415  1.00 41.14           C  
ATOM   1767  O   GLN H 224      21.487   6.313  33.480  1.00 41.03           O  
ATOM   1768  N   GLY H 225      19.599   6.799  32.337  1.00 40.87           N  
ATOM   1769  CA  GLY H 225      20.279   7.292  31.182  1.00 40.91           C  
ATOM   1770  C   GLY H 225      20.283   6.190  30.176  1.00 43.26           C  
ATOM   1771  O   GLY H 225      20.295   5.010  30.526  1.00 44.00           O  
ATOM   1772  N   THR H 226      20.252   6.556  28.882  1.00 41.82           N  
ATOM   1773  CA  THR H 226      20.304   5.553  27.863  1.00 42.27           C  
ATOM   1774  CB  THR H 226      19.020   5.381  27.108  1.00 45.59           C  
ATOM   1775  OG1 THR H 226      19.086   4.213  26.304  1.00 47.09           O  
ATOM   1776  CG2 THR H 226      18.766   6.626  26.244  1.00 45.63           C  
ATOM   1777  C   THR H 226      21.397   5.932  26.913  1.00 41.46           C  
ATOM   1778  O   THR H 226      21.621   7.108  26.629  1.00 40.68           O  
ATOM   1779  N   LEU H 227      22.108   4.914  26.398  1.00 39.75           N  
ATOM   1780  CA  LEU H 227      23.250   5.071  25.546  1.00 39.08           C  
ATOM   1781  CB  LEU H 227      24.162   3.838  25.667  1.00 39.19           C  
ATOM   1782  CG  LEU H 227      25.429   3.851  24.800  1.00 39.98           C  
ATOM   1783  CD1 LEU H 227      26.472   4.846  25.326  1.00 38.93           C  
ATOM   1784  CD2 LEU H 227      25.979   2.430  24.607  1.00 40.81           C  
ATOM   1785  C   LEU H 227      22.799   5.131  24.121  1.00 39.42           C  
ATOM   1786  O   LEU H 227      22.117   4.231  23.634  1.00 39.71           O  
ATOM   1787  N   VAL H 228      23.168   6.218  23.414  1.00 37.91           N  
ATOM   1788  CA  VAL H 228      22.870   6.314  22.018  1.00 37.35           C  
ATOM   1789  CB  VAL H 228      22.176   7.594  21.646  1.00 38.03           C  
ATOM   1790  CG1 VAL H 228      22.039   7.662  20.117  1.00 38.05           C  
ATOM   1791  CG2 VAL H 228      20.822   7.638  22.372  1.00 36.22           C  
ATOM   1792  C   VAL H 228      24.196   6.284  21.328  1.00 38.07           C  
ATOM   1793  O   VAL H 228      25.064   7.109  21.608  1.00 37.67           O  
ATOM   1794  N   THR H 229      24.395   5.311  20.415  1.00 37.05           N  
ATOM   1795  CA  THR H 229      25.649   5.234  19.721  1.00 38.04           C  
ATOM   1796  CB  THR H 229      26.362   3.925  19.898  1.00 38.65           C  
ATOM   1797  OG1 THR H 229      26.602   3.677  21.276  1.00 38.25           O  
ATOM   1798  CG2 THR H 229      27.701   3.993  19.147  1.00 37.78           C  
ATOM   1799  C   THR H 229      25.363   5.401  18.262  1.00 39.80           C  
ATOM   1800  O   THR H 229      24.539   4.689  17.690  1.00 40.62           O  
ATOM   1801  N   VAL H 230      26.048   6.367  17.624  1.00 39.10           N  
ATOM   1802  CA  VAL H 230      25.865   6.635  16.227  1.00 39.59           C  
ATOM   1803  CB  VAL H 230      25.942   8.108  15.939  1.00 40.26           C  
ATOM   1804  CG1 VAL H 230      25.931   8.344  14.420  1.00 40.71           C  
ATOM   1805  CG2 VAL H 230      24.796   8.803  16.693  1.00 39.13           C  
ATOM   1806  C   VAL H 230      26.989   5.970  15.500  1.00 41.11           C  
ATOM   1807  O   VAL H 230      28.142   6.379  15.627  1.00 40.86           O  
ATOM   1808  N   SER H 231      26.686   4.916  14.710  1.00 41.40           N  
ATOM   1809  CA  SER H 231      27.739   4.259  13.988  1.00 43.01           C  
ATOM   1810  CB  SER H 231      28.453   3.149  14.784  1.00 42.80           C  
ATOM   1811  OG  SER H 231      29.155   3.708  15.885  1.00 44.58           O  
ATOM   1812  C   SER H 231      27.171   3.633  12.753  1.00 45.65           C  
ATOM   1813  O   SER H 231      25.966   3.414  12.640  1.00 45.40           O  
ATOM   1814  N   SER H 232      28.065   3.329  11.790  1.00 46.61           N  
ATOM   1815  CA  SER H 232      27.695   2.767  10.524  1.00 48.23           C  
ATOM   1816  CB  SER H 232      28.642   3.209   9.392  1.00 49.69           C  
ATOM   1817  OG  SER H 232      28.681   4.628   9.301  1.00 54.08           O  
ATOM   1818  C   SER H 232      27.794   1.246  10.631  1.00 49.00           C  
ATOM   1819  O   SER H 232      27.047   0.547   9.893  1.00 49.40           O  
ATOM   1820  OXT SER H 232      28.627   0.760  11.441  1.00  0.00           O1-
TER    1821      SER H 232 
CONECT  162  722
CONECT  722  162
CONECT 1039 1636
CONECT 1636 1039
END
