# Supplementary material for: Fully automated antibody structure prediction using BIOVIA tools: Validation study
Source: PLoS One. 2017 May 18;12(5):e0177923. doi: 10.1371/journal.pone.0177923 (PMC5436848; doi:10.1371/journal.pone.0177923)
Supplement: S3 Dataset — Predicted structures using the Top5 framework method, Chothia CDR definition with canonical filtering, using up to 5 CDR templates rather than the default 3, and generating 10 CDR models. (ZIP) [file pone.0177923.s005.zip › 4K7P_LH_FV_FinalModel.pdb]

REMARK   Accelrys Discovery Studio PDB file
REMARK   Created:  2015-11-30T17:39:28Z
SSBOND   1 CYS L   23    CYS L   88                                     
SSBOND   2 CYS H  129    CYS H  203                                     
ATOM      1  N   ASP L   1      24.483  34.192  26.938  1.00 35.66           N1+
ATOM      2  CA  ASP L   1      24.742  32.888  27.584  1.00 36.23           C  
ATOM      3  CB  ASP L   1      25.209  31.855  26.543  1.00 44.75           C  
ATOM      4  CG  ASP L   1      24.063  31.582  25.579  1.00 49.81           C  
ATOM      5  OD1 ASP L   1      22.929  32.060  25.853  1.00 52.18           O  
ATOM      6  OD2 ASP L   1      24.310  30.902  24.548  1.00 52.47           O1-
ATOM      7  C   ASP L   1      25.829  33.057  28.593  1.00 34.32           C  
ATOM      8  O   ASP L   1      26.773  33.816  28.375  1.00 35.25           O  
ATOM      9  N   ILE L   2      25.714  32.356  29.737  1.00 26.01           N  
ATOM     10  CA  ILE L   2      26.705  32.455  30.769  1.00 23.09           C  
ATOM     11  CB  ILE L   2      26.159  32.651  32.159  1.00 22.00           C  
ATOM     12  CG1 ILE L   2      25.388  33.971  32.300  1.00 19.56           C  
ATOM     13  CG2 ILE L   2      27.334  32.520  33.141  1.00 21.65           C  
ATOM     14  CD1 ILE L   2      24.001  33.940  31.668  1.00 18.48           C  
ATOM     15  C   ILE L   2      27.426  31.148  30.825  1.00 22.03           C  
ATOM     16  O   ILE L   2      26.808  30.087  30.899  1.00 21.83           O  
ATOM     17  N   GLN L   3      28.773  31.198  30.784  1.00 20.44           N  
ATOM     18  CA  GLN L   3      29.559  29.999  30.857  1.00 19.59           C  
ATOM     19  CB  GLN L   3      30.706  29.938  29.833  1.00 21.64           C  
ATOM     20  CG  GLN L   3      30.261  29.494  28.436  1.00 28.76           C  
ATOM     21  CD  GLN L   3      29.063  30.324  28.010  1.00 35.60           C  
ATOM     22  OE1 GLN L   3      27.917  29.900  28.156  1.00 37.54           O  
ATOM     23  NE2 GLN L   3      29.328  31.541  27.466  1.00 38.60           N  
ATOM     24  C   GLN L   3      30.147  29.883  32.227  1.00 19.63           C  
ATOM     25  O   GLN L   3      30.335  30.878  32.925  1.00 19.96           O  
ATOM     26  N   MET L   4      30.440  28.639  32.654  1.00 18.94           N  
ATOM     27  CA  MET L   4      30.960  28.438  33.976  1.00 17.92           C  
ATOM     28  CB  MET L   4      30.070  27.508  34.816  1.00 18.26           C  
ATOM     29  CG  MET L   4      28.626  28.004  34.935  1.00 18.38           C  
ATOM     30  SD  MET L   4      28.391  29.486  35.959  1.00 20.65           S  
ATOM     31  CE  MET L   4      28.423  28.565  37.524  1.00 21.76           C  
ATOM     32  C   MET L   4      32.312  27.809  33.863  1.00 18.39           C  
ATOM     33  O   MET L   4      32.492  26.811  33.167  1.00 18.34           O  
ATOM     34  N   THR L   5      33.313  28.386  34.556  1.00 17.92           N  
ATOM     35  CA  THR L   5      34.625  27.818  34.482  1.00 18.61           C  
ATOM     36  CB  THR L   5      35.687  28.819  34.110  1.00 18.12           C  
ATOM     37  OG1 THR L   5      36.918  28.155  33.879  1.00 16.78           O  
ATOM     38  CG2 THR L   5      35.839  29.878  35.215  1.00 15.33           C  
ATOM     39  C   THR L   5      34.932  27.208  35.815  1.00 18.61           C  
ATOM     40  O   THR L   5      34.918  27.884  36.845  1.00 19.63           O  
ATOM     41  N   GLN L   6      35.203  25.886  35.849  1.00 16.99           N  
ATOM     42  CA  GLN L   6      35.475  25.342  37.146  1.00 17.78           C  
ATOM     43  CB  GLN L   6      34.515  24.249  37.651  1.00 16.97           C  
ATOM     44  CG  GLN L   6      34.575  22.907  36.934  1.00 16.99           C  
ATOM     45  CD  GLN L   6      33.544  22.018  37.617  1.00 16.21           C  
ATOM     46  OE1 GLN L   6      32.454  21.795  37.094  1.00 16.82           O  
ATOM     47  NE2 GLN L   6      33.886  21.510  38.832  1.00 14.90           N  
ATOM     48  C   GLN L   6      36.871  24.822  37.206  1.00 18.38           C  
ATOM     49  O   GLN L   6      37.429  24.344  36.220  1.00 19.88           O  
ATOM     50  N   SER L   7      37.482  24.948  38.400  1.00 17.93           N  
ATOM     51  CA  SER L   7      38.823  24.488  38.603  1.00 18.65           C  
ATOM     52  CB  SER L   7      39.869  25.611  38.473  1.00 21.41           C  
ATOM     53  OG  SER L   7      39.599  26.642  39.410  1.00 25.77           O  
ATOM     54  C   SER L   7      38.908  23.933  39.988  1.00 18.10           C  
ATOM     55  O   SER L   7      38.116  24.291  40.860  1.00 17.35           O  
ATOM     56  N   PRO L   8      39.837  23.046  40.234  1.00 18.36           N  
ATOM     57  CA  PRO L   8      40.736  22.553  39.224  1.00 18.61           C  
ATOM     58  CD  PRO L   8      40.416  22.958  41.563  1.00 16.51           C  
ATOM     59  CB  PRO L   8      42.015  22.137  39.950  1.00 16.95           C  
ATOM     60  CG  PRO L   8      41.582  21.970  41.415  1.00 16.51           C  
ATOM     61  C   PRO L   8      40.095  21.417  38.495  1.00 19.46           C  
ATOM     62  O   PRO L   8      39.047  20.943  38.929  1.00 20.03           O  
ATOM     63  N   ALA L   9      40.694  20.995  37.365  1.00 19.88           N  
ATOM     64  CA  ALA L   9      40.201  19.888  36.599  1.00 20.28           C  
ATOM     65  CB  ALA L   9      40.980  19.678  35.290  1.00 18.97           C  
ATOM     66  C   ALA L   9      40.337  18.629  37.403  1.00 20.02           C  
ATOM     67  O   ALA L   9      39.448  17.780  37.390  1.00 19.79           O  
ATOM     68  N   SER L  10      41.469  18.467  38.119  1.00 19.84           N  
ATOM     69  CA  SER L  10      41.671  17.256  38.866  1.00 20.24           C  
ATOM     70  CB  SER L  10      42.751  16.343  38.271  1.00 23.21           C  
ATOM     71  OG  SER L  10      42.368  15.918  36.972  1.00 29.24           O  
ATOM     72  C   SER L  10      42.129  17.604  40.248  1.00 19.78           C  
ATOM     73  O   SER L  10      42.779  18.626  40.466  1.00 19.91           O  
ATOM     74  N   LEU L  11      41.784  16.739  41.227  1.00 18.20           N  
ATOM     75  CA  LEU L  11      42.140  16.940  42.605  1.00 18.63           C  
ATOM     76  CB  LEU L  11      40.943  17.354  43.474  1.00 21.52           C  
ATOM     77  CG  LEU L  11      40.420  18.773  43.229  1.00 24.33           C  
ATOM     78  CD1 LEU L  11      39.159  19.048  44.059  1.00 24.71           C  
ATOM     79  CD2 LEU L  11      41.518  19.801  43.531  1.00 23.88           C  
ATOM     80  C   LEU L  11      42.577  15.631  43.177  1.00 18.67           C  
ATOM     81  O   LEU L  11      42.015  14.586  42.855  1.00 17.44           O  
ATOM     82  N   SER L  12      43.597  15.658  44.059  1.00 17.82           N  
ATOM     83  CA  SER L  12      44.035  14.451  44.699  1.00 17.47           C  
ATOM     84  CB  SER L  12      45.456  14.034  44.279  1.00 20.01           C  
ATOM     85  OG  SER L  12      45.826  12.824  44.920  1.00 23.22           O  
ATOM     86  C   SER L  12      44.065  14.731  46.171  1.00 17.68           C  
ATOM     87  O   SER L  12      44.643  15.725  46.606  1.00 18.44           O  
ATOM     88  N   ALA L  13      43.438  13.853  46.982  1.00 15.82           N  
ATOM     89  CA  ALA L  13      43.425  14.081  48.400  1.00 15.79           C  
ATOM     90  CB  ALA L  13      42.268  14.982  48.875  1.00 13.55           C  
ATOM     91  C   ALA L  13      43.289  12.761  49.089  1.00 16.49           C  
ATOM     92  O   ALA L  13      43.047  11.731  48.463  1.00 17.16           O  
ATOM     93  N   SER L  14      43.469  12.766  50.423  1.00 16.89           N  
ATOM     94  CA  SER L  14      43.399  11.561  51.196  1.00 17.39           C  
ATOM     95  CB  SER L  14      44.621  11.353  52.109  1.00 17.66           C  
ATOM     96  OG  SER L  14      45.801  11.214  51.330  1.00 22.11           O  
ATOM     97  C   SER L  14      42.208  11.663  52.090  1.00 16.67           C  
ATOM     98  O   SER L  14      41.638  12.736  52.275  1.00 17.05           O  
ATOM     99  N   VAL L  15      41.794  10.518  52.665  1.00 16.71           N  
ATOM    100  CA  VAL L  15      40.650  10.511  53.524  1.00 15.81           C  
ATOM    101  CB  VAL L  15      40.305   9.148  54.051  1.00 16.29           C  
ATOM    102  CG1 VAL L  15      39.089   9.274  54.985  1.00 12.95           C  
ATOM    103  CG2 VAL L  15      40.096   8.193  52.866  1.00  9.56           C  
ATOM    104  C   VAL L  15      40.968  11.361  54.711  1.00 16.69           C  
ATOM    105  O   VAL L  15      42.081  11.324  55.234  1.00 18.31           O  
ATOM    106  N   GLY L  16      39.982  12.170  55.147  1.00 15.46           N  
ATOM    107  CA  GLY L  16      40.140  12.985  56.318  1.00 15.43           C  
ATOM    108  C   GLY L  16      40.538  14.383  55.943  1.00 16.55           C  
ATOM    109  O   GLY L  16      40.464  15.288  56.773  1.00 17.02           O  
ATOM    110  N   GLU L  17      40.971  14.606  54.687  1.00 18.24           N  
ATOM    111  CA  GLU L  17      41.398  15.921  54.296  1.00 18.73           C  
ATOM    112  CB  GLU L  17      42.539  15.923  53.264  1.00 19.42           C  
ATOM    113  CG  GLU L  17      43.866  15.426  53.841  1.00 22.60           C  
ATOM    114  CD  GLU L  17      44.930  15.531  52.759  1.00 24.91           C  
ATOM    115  OE1 GLU L  17      44.729  14.934  51.667  1.00 26.81           O  
ATOM    116  OE2 GLU L  17      45.956  16.218  53.006  1.00 27.01           O1-
ATOM    117  C   GLU L  17      40.243  16.685  53.722  1.00 19.45           C  
ATOM    118  O   GLU L  17      39.178  16.128  53.466  1.00 19.18           O  
ATOM    119  N   THR L  18      40.428  18.013  53.543  1.00 19.04           N  
ATOM    120  CA  THR L  18      39.399  18.839  52.970  1.00 20.03           C  
ATOM    121  CB  THR L  18      39.073  20.085  53.740  1.00 19.96           C  
ATOM    122  OG1 THR L  18      40.250  20.845  53.949  1.00 19.03           O  
ATOM    123  CG2 THR L  18      38.406  19.728  55.068  1.00 13.39           C  
ATOM    124  C   THR L  18      39.856  19.314  51.630  1.00 19.58           C  
ATOM    125  O   THR L  18      41.045  19.499  51.386  1.00 20.17           O  
ATOM    126  N   VAL L  19      38.883  19.518  50.720  1.00 19.14           N  
ATOM    127  CA  VAL L  19      39.181  19.944  49.387  1.00 19.17           C  
ATOM    128  CB  VAL L  19      38.964  18.843  48.391  1.00 20.65           C  
ATOM    129  CG1 VAL L  19      39.304  19.353  46.993  1.00 20.24           C  
ATOM    130  CG2 VAL L  19      39.770  17.610  48.820  1.00 19.06           C  
ATOM    131  C   VAL L  19      38.211  21.034  49.047  1.00 18.94           C  
ATOM    132  O   VAL L  19      37.131  21.117  49.627  1.00 18.39           O  
ATOM    133  N   THR L  20      38.589  21.925  48.103  1.00 18.44           N  
ATOM    134  CA  THR L  20      37.704  22.984  47.704  1.00 18.06           C  
ATOM    135  CB  THR L  20      38.152  24.328  48.199  1.00 19.96           C  
ATOM    136  OG1 THR L  20      38.252  24.314  49.616  1.00 22.28           O  
ATOM    137  CG2 THR L  20      37.133  25.388  47.750  1.00 17.68           C  
ATOM    138  C   THR L  20      37.680  23.038  46.202  1.00 17.73           C  
ATOM    139  O   THR L  20      38.720  22.954  45.551  1.00 19.75           O  
ATOM    140  N   ILE L  21      36.473  23.188  45.614  1.00 17.15           N  
ATOM    141  CA  ILE L  21      36.322  23.272  44.187  1.00 17.42           C  
ATOM    142  CB  ILE L  21      35.426  22.212  43.614  1.00 16.90           C  
ATOM    143  CG1 ILE L  21      36.034  20.820  43.851  1.00 18.06           C  
ATOM    144  CG2 ILE L  21      35.181  22.530  42.129  1.00 17.44           C  
ATOM    145  CD1 ILE L  21      35.073  19.675  43.539  1.00 17.80           C  
ATOM    146  C   ILE L  21      35.684  24.596  43.901  1.00 18.59           C  
ATOM    147  O   ILE L  21      34.789  25.028  44.624  1.00 19.07           O  
ATOM    148  N   THR L  22      36.138  25.288  42.836  1.00 17.77           N  
ATOM    149  CA  THR L  22      35.593  26.590  42.585  1.00 19.53           C  
ATOM    150  CB  THR L  22      36.630  27.676  42.647  1.00 22.07           C  
ATOM    151  OG1 THR L  22      37.286  27.673  43.904  1.00 26.94           O  
ATOM    152  CG2 THR L  22      35.936  29.027  42.437  1.00 24.07           C  
ATOM    153  C   THR L  22      35.017  26.649  41.204  1.00 18.77           C  
ATOM    154  O   THR L  22      35.439  25.925  40.303  1.00 20.24           O  
ATOM    155  N   CYS L  23      33.973  27.484  41.024  1.00 18.85           N  
ATOM    156  CA  CYS L  23      33.534  27.762  39.689  1.00 20.42           C  
ATOM    157  CB  CYS L  23      32.537  26.793  39.025  1.00 20.80           C  
ATOM    158  SG  CYS L  23      30.984  26.448  39.868  1.00 29.86           S  
ATOM    159  C   CYS L  23      33.117  29.192  39.584  1.00 19.86           C  
ATOM    160  O   CYS L  23      32.523  29.764  40.498  1.00 19.57           O  
ATOM    161  N   ARG L  24      33.486  29.816  38.446  1.00 19.17           N  
ATOM    162  CA  ARG L  24      33.228  31.209  38.217  1.00 20.51           C  
ATOM    163  CB  ARG L  24      34.510  32.018  37.941  1.00 26.05           C  
ATOM    164  CG  ARG L  24      34.250  33.416  37.373  1.00 30.20           C  
ATOM    165  CD  ARG L  24      35.507  34.278  37.223  1.00 37.15           C  
ATOM    166  NE  ARG L  24      35.751  34.972  38.519  1.00 52.17           N  
ATOM    167  CZ  ARG L  24      35.382  36.277  38.669  1.00 53.63           C  
ATOM    168  NH1 ARG L  24      34.770  36.938  37.643  1.00 51.89           N1+
ATOM    169  NH2 ARG L  24      35.638  36.934  39.839  1.00 51.76           N  
ATOM    170  C   ARG L  24      32.346  31.347  37.018  1.00 19.49           C  
ATOM    171  O   ARG L  24      32.572  30.716  35.988  1.00 19.07           O  
ATOM    172  N   ALA L  25      31.292  32.181  37.145  1.00 18.10           N  
ATOM    173  CA  ALA L  25      30.371  32.404  36.067  1.00 18.35           C  
ATOM    174  CB  ALA L  25      28.934  32.685  36.537  1.00 18.43           C  
ATOM    175  C   ALA L  25      30.826  33.586  35.265  1.00 19.25           C  
ATOM    176  O   ALA L  25      31.485  34.489  35.771  1.00 19.61           O  
ATOM    177  N   SER L  26      30.472  33.578  33.973  1.00 39.09           N  
ATOM    178  CA  SER L  26      30.813  34.614  33.049  1.00 39.83           C  
ATOM    179  CB  SER L  26      30.395  34.220  31.627  1.00 42.19           C  
ATOM    180  OG  SER L  26      30.554  35.321  30.749  1.00 44.77           O  
ATOM    181  C   SER L  26      30.075  35.866  33.410  1.00 42.80           C  
ATOM    182  O   SER L  26      30.562  36.967  33.150  1.00 43.64           O  
ATOM    183  N   GLU L  27      28.882  35.722  34.021  1.00 46.73           N  
ATOM    184  CA  GLU L  27      28.042  36.849  34.303  1.00 49.03           C  
ATOM    185  CB  GLU L  27      26.890  36.931  33.282  1.00 61.90           C  
ATOM    186  CG  GLU L  27      25.979  38.146  33.425  1.00 64.94           C  
ATOM    187  CD  GLU L  27      25.182  38.257  32.134  1.00 67.56           C  
ATOM    188  OE1 GLU L  27      25.850  38.292  31.064  1.00 74.90           O  
ATOM    189  OE2 GLU L  27      23.925  38.304  32.183  1.00 75.56           O1-
ATOM    190  C   GLU L  27      27.480  36.676  35.683  1.00 49.06           C  
ATOM    191  O   GLU L  27      27.590  35.605  36.273  1.00 48.26           O  
ATOM    192  N   ASN L  28      26.893  37.743  36.264  1.00 49.28           N  
ATOM    193  CA  ASN L  28      26.357  37.614  37.584  1.00 48.36           C  
ATOM    194  CB  ASN L  28      26.054  38.990  38.224  1.00 51.72           C  
ATOM    195  CG  ASN L  28      25.735  38.844  39.707  1.00 52.55           C  
ATOM    196  OD1 ASN L  28      24.841  38.095  40.095  1.00 52.33           O  
ATOM    197  ND2 ASN L  28      26.481  39.593  40.562  1.00 54.31           N  
ATOM    198  C   ASN L  28      25.104  36.780  37.537  1.00 45.72           C  
ATOM    199  O   ASN L  28      24.115  37.117  36.887  1.00 44.10           O  
ATOM    200  N   ILE L  29      25.173  35.617  38.216  1.00 43.51           N  
ATOM    201  CA  ILE L  29      24.087  34.726  38.490  1.00 40.24           C  
ATOM    202  CB  ILE L  29      24.381  33.299  38.053  1.00 33.83           C  
ATOM    203  CG1 ILE L  29      25.670  32.736  38.693  1.00 33.85           C  
ATOM    204  CG2 ILE L  29      24.404  33.278  36.516  1.00 36.46           C  
ATOM    205  CD1 ILE L  29      25.897  31.240  38.463  1.00 30.61           C  
ATOM    206  C   ILE L  29      24.032  34.841  39.981  1.00 43.87           C  
ATOM    207  O   ILE L  29      24.989  34.488  40.656  1.00 44.87           O  
ATOM    208  N   TYR L  30      22.942  35.361  40.569  1.00 45.13           N  
ATOM    209  CA  TYR L  30      23.064  35.701  41.964  1.00 43.06           C  
ATOM    210  CB  TYR L  30      21.787  36.374  42.495  1.00 45.19           C  
ATOM    211  CG  TYR L  30      21.526  37.564  41.629  1.00 46.84           C  
ATOM    212  CD1 TYR L  30      20.979  37.382  40.378  1.00 50.00           C  
ATOM    213  CD2 TYR L  30      21.813  38.849  42.041  1.00 49.68           C  
ATOM    214  CE1 TYR L  30      20.710  38.446  39.554  1.00 54.63           C  
ATOM    215  CE2 TYR L  30      21.549  39.923  41.219  1.00 54.74           C  
ATOM    216  CZ  TYR L  30      20.996  39.719  39.974  1.00 56.01           C  
ATOM    217  OH  TYR L  30      20.713  40.804  39.120  1.00 55.46           O  
ATOM    218  C   TYR L  30      23.369  34.512  42.831  1.00 44.12           C  
ATOM    219  O   TYR L  30      24.438  34.452  43.438  1.00 43.94           O  
ATOM    220  N   SER L  31      22.504  33.486  42.864  1.00 42.37           N  
ATOM    221  CA  SER L  31      22.881  32.360  43.669  1.00 42.44           C  
ATOM    222  CB  SER L  31      22.462  32.482  45.144  1.00 47.96           C  
ATOM    223  OG  SER L  31      23.263  33.459  45.793  0.94 50.84           O  
ATOM    224  C   SER L  31      22.198  31.171  43.091  1.00 40.36           C  
ATOM    225  O   SER L  31      21.975  30.175  43.777  1.00 36.65           O  
ATOM    226  N   TYR L  32      21.891  31.212  41.782  1.00 39.15           N  
ATOM    227  CA  TYR L  32      21.208  30.084  41.247  1.00 34.20           C  
ATOM    228  CB  TYR L  32      20.228  30.416  40.099  1.00 36.60           C  
ATOM    229  CG  TYR L  32      19.164  31.354  40.580  1.00 38.60           C  
ATOM    230  CD1 TYR L  32      18.097  30.918  41.337  1.00 40.50           C  
ATOM    231  CD2 TYR L  32      19.229  32.687  40.239  1.00 39.33           C  
ATOM    232  CE1 TYR L  32      17.130  31.801  41.757  1.00 42.37           C  
ATOM    233  CE2 TYR L  32      18.270  33.574  40.656  1.00 38.46           C  
ATOM    234  CZ  TYR L  32      17.219  33.130  41.418  1.00 38.92           C  
ATOM    235  OH  TYR L  32      16.233  34.044  41.848  1.00 42.59           O  
ATOM    236  C   TYR L  32      22.273  29.196  40.695  1.00 34.77           C  
ATOM    237  O   TYR L  32      22.596  29.245  39.510  1.00 34.09           O  
ATOM    238  N   LEU L  33      22.869  28.379  41.581  1.00 16.09           N  
ATOM    239  CA  LEU L  33      23.905  27.456  41.214  1.00 15.65           C  
ATOM    240  CB  LEU L  33      25.305  27.963  41.597  1.00 16.67           C  
ATOM    241  CG  LEU L  33      26.446  27.014  41.187  1.00 19.84           C  
ATOM    242  CD1 LEU L  33      26.654  27.030  39.664  1.00 19.00           C  
ATOM    243  CD2 LEU L  33      27.732  27.296  41.978  1.00 19.34           C  
ATOM    244  C   LEU L  33      23.706  26.178  41.975  1.00 15.75           C  
ATOM    245  O   LEU L  33      23.313  26.189  43.141  1.00 15.76           O  
ATOM    246  N   ALA L  34      23.993  25.029  41.325  1.00 17.33           N  
ATOM    247  CA  ALA L  34      23.863  23.761  41.992  1.00 17.40           C  
ATOM    248  CB  ALA L  34      22.712  22.901  41.453  1.00 16.36           C  
ATOM    249  C   ALA L  34      25.132  22.974  41.796  1.00 18.28           C  
ATOM    250  O   ALA L  34      25.878  23.194  40.844  1.00 19.22           O  
ATOM    251  N   TRP L  35      25.418  22.039  42.728  1.00 16.44           N  
ATOM    252  CA  TRP L  35      26.587  21.211  42.631  1.00 14.98           C  
ATOM    253  CB  TRP L  35      27.548  21.361  43.823  1.00 13.97           C  
ATOM    254  CG  TRP L  35      28.258  22.693  43.876  1.00 14.83           C  
ATOM    255  CD2 TRP L  35      29.514  22.959  43.231  1.00 13.46           C  
ATOM    256  CD1 TRP L  35      27.893  23.849  44.503  1.00 14.24           C  
ATOM    257  NE1 TRP L  35      28.844  24.819  44.291  1.00 13.81           N  
ATOM    258  CE2 TRP L  35      29.847  24.286  43.509  1.00 14.82           C  
ATOM    259  CE3 TRP L  35      30.323  22.163  42.473  1.00 14.63           C  
ATOM    260  CZ2 TRP L  35      31.002  24.835  43.030  1.00 15.66           C  
ATOM    261  CZ3 TRP L  35      31.485  22.720  41.987  1.00 15.50           C  
ATOM    262  CH2 TRP L  35      31.816  24.031  42.261  1.00 15.15           C  
ATOM    263  C   TRP L  35      26.143  19.777  42.577  1.00 15.55           C  
ATOM    264  O   TRP L  35      25.256  19.366  43.326  1.00 15.01           O  
ATOM    265  N   TYR L  36      26.767  18.977  41.682  1.00 14.54           N  
ATOM    266  CA  TYR L  36      26.392  17.596  41.522  1.00 14.62           C  
ATOM    267  CB  TYR L  36      25.837  17.237  40.128  1.00 13.65           C  
ATOM    268  CG  TYR L  36      24.561  17.958  39.859  1.00 16.11           C  
ATOM    269  CD1 TYR L  36      23.350  17.430  40.243  1.00 15.80           C  
ATOM    270  CD2 TYR L  36      24.570  19.170  39.212  1.00 16.42           C  
ATOM    271  CE1 TYR L  36      22.175  18.096  39.988  1.00 16.80           C  
ATOM    272  CE2 TYR L  36      23.399  19.840  38.954  1.00 17.25           C  
ATOM    273  CZ  TYR L  36      22.197  19.307  39.341  1.00 17.41           C  
ATOM    274  OH  TYR L  36      21.002  20.004  39.070  1.00 18.18           O  
ATOM    275  C   TYR L  36      27.598  16.713  41.677  1.00 15.51           C  
ATOM    276  O   TYR L  36      28.736  17.130  41.458  1.00 14.75           O  
ATOM    277  N   GLN L  37      27.351  15.448  42.086  1.00 15.70           N  
ATOM    278  CA  GLN L  37      28.383  14.455  42.210  1.00 16.35           C  
ATOM    279  CB  GLN L  37      28.460  13.818  43.608  1.00 17.28           C  
ATOM    280  CG  GLN L  37      29.565  12.768  43.741  1.00 16.98           C  
ATOM    281  CD  GLN L  37      29.478  12.185  45.145  1.00 19.24           C  
ATOM    282  OE1 GLN L  37      28.387  11.955  45.663  1.00 19.58           O  
ATOM    283  NE2 GLN L  37      30.650  11.940  45.785  1.00 19.88           N  
ATOM    284  C   GLN L  37      28.020  13.350  41.263  1.00 17.90           C  
ATOM    285  O   GLN L  37      26.850  12.979  41.152  1.00 19.60           O  
ATOM    286  N   GLN L  38      29.012  12.808  40.529  1.00 17.91           N  
ATOM    287  CA  GLN L  38      28.702  11.737  39.625  1.00 18.18           C  
ATOM    288  CB  GLN L  38      28.711  12.164  38.147  1.00 16.23           C  
ATOM    289  CG  GLN L  38      28.333  11.035  37.187  1.00 15.38           C  
ATOM    290  CD  GLN L  38      28.375  11.589  35.771  1.00 16.39           C  
ATOM    291  OE1 GLN L  38      29.242  12.392  35.432  1.00 17.57           O  
ATOM    292  NE2 GLN L  38      27.408  11.155  34.920  1.00 15.53           N  
ATOM    293  C   GLN L  38      29.721  10.652  39.802  1.00 19.57           C  
ATOM    294  O   GLN L  38      30.924  10.908  39.830  1.00 19.43           O  
ATOM    295  N   LYS L  39      29.246   9.394  39.926  1.00 20.76           N  
ATOM    296  CA  LYS L  39      30.110   8.260  40.091  1.00 23.39           C  
ATOM    297  CB  LYS L  39      29.578   7.206  41.080  1.00 23.85           C  
ATOM    298  CG  LYS L  39      29.380   7.710  42.514  1.00 26.92           C  
ATOM    299  CD  LYS L  39      28.174   8.638  42.677  1.00 29.90           C  
ATOM    300  CE  LYS L  39      27.855   9.006  44.130  1.00 31.15           C  
ATOM    301  NZ  LYS L  39      27.297   7.836  44.844  1.00 33.18           N1+
ATOM    302  C   LYS L  39      30.191   7.600  38.751  1.00 25.68           C  
ATOM    303  O   LYS L  39      29.367   7.846  37.870  1.00 26.71           O  
ATOM    304  N   GLN L  40      31.191   6.723  38.564  1.00 27.40           N  
ATOM    305  CA  GLN L  40      31.383   6.127  37.279  1.00 29.13           C  
ATOM    306  CB  GLN L  40      32.545   5.115  37.237  1.00 45.62           C  
ATOM    307  CG  GLN L  40      32.323   3.863  38.092  1.00 49.05           C  
ATOM    308  CD  GLN L  40      31.572   2.824  37.265  1.00 52.18           C  
ATOM    309  OE1 GLN L  40      31.276   3.039  36.091  1.00 87.61           O  
ATOM    310  NE2 GLN L  40      31.263   1.655  37.890  1.00 84.92           N  
ATOM    311  C   GLN L  40      30.138   5.413  36.861  1.00 30.43           C  
ATOM    312  O   GLN L  40      29.552   4.644  37.621  1.00 28.91           O  
ATOM    313  N   GLY L  41      29.686   5.696  35.624  1.00 35.33           N  
ATOM    314  CA  GLY L  41      28.588   4.981  35.036  1.00 34.73           C  
ATOM    315  C   GLY L  41      27.316   5.227  35.785  1.00 35.19           C  
ATOM    316  O   GLY L  41      26.432   4.368  35.795  1.00 35.35           O  
ATOM    317  N   LYS L  42      27.163   6.396  36.434  1.00 30.97           N  
ATOM    318  CA  LYS L  42      25.933   6.567  37.156  1.00 29.04           C  
ATOM    319  CB  LYS L  42      26.103   6.452  38.683  1.00 33.05           C  
ATOM    320  CG  LYS L  42      26.607   5.083  39.156  1.00 37.35           C  
ATOM    321  CD  LYS L  42      25.681   3.913  38.812  1.00 40.65           C  
ATOM    322  CE  LYS L  42      26.185   2.554  39.309  1.00 42.90           C  
ATOM    323  NZ  LYS L  42      25.194   1.498  38.994  1.00 44.07           N1+
ATOM    324  C   LYS L  42      25.382   7.929  36.878  1.00 26.96           C  
ATOM    325  O   LYS L  42      26.064   8.797  36.336  1.00 26.77           O  
ATOM    326  N   SER L  43      24.096   8.136  37.227  1.00 24.58           N  
ATOM    327  CA  SER L  43      23.475   9.413  37.033  1.00 22.78           C  
ATOM    328  CB  SER L  43      21.939   9.356  37.066  1.00 27.57           C  
ATOM    329  OG  SER L  43      21.499   8.804  38.296  1.00 31.49           O  
ATOM    330  C   SER L  43      23.962  10.335  38.110  1.00 22.10           C  
ATOM    331  O   SER L  43      24.336   9.901  39.198  1.00 21.12           O  
ATOM    332  N   PRO L  44      23.961  11.609  37.824  1.00 19.45           N  
ATOM    333  CA  PRO L  44      24.459  12.580  38.764  1.00 18.02           C  
ATOM    334  CD  PRO L  44      24.090  12.059  36.447  1.00 19.37           C  
ATOM    335  CB  PRO L  44      24.593  13.882  37.978  1.00 18.66           C  
ATOM    336  CG  PRO L  44      24.811  13.415  36.527  1.00 17.29           C  
ATOM    337  C   PRO L  44      23.557  12.701  39.952  1.00 17.93           C  
ATOM    338  O   PRO L  44      22.372  12.393  39.827  1.00 17.86           O  
ATOM    339  N   GLN L  45      24.108  13.113  41.117  1.00 18.40           N  
ATOM    340  CA  GLN L  45      23.304  13.310  42.294  1.00 18.48           C  
ATOM    341  CB  GLN L  45      23.674  12.420  43.495  1.00 24.59           C  
ATOM    342  CG  GLN L  45      23.342  10.942  43.300  1.00 31.51           C  
ATOM    343  CD  GLN L  45      23.556  10.241  44.634  1.00 38.09           C  
ATOM    344  OE1 GLN L  45      23.391  10.836  45.698  1.00 42.78           O  
ATOM    345  NE2 GLN L  45      23.933   8.936  44.582  1.00 42.67           N  
ATOM    346  C   GLN L  45      23.483  14.728  42.753  1.00 17.74           C  
ATOM    347  O   GLN L  45      24.594  15.253  42.767  1.00 17.57           O  
ATOM    348  N   LEU L  46      22.374  15.382  43.157  1.00 17.60           N  
ATOM    349  CA  LEU L  46      22.385  16.767  43.569  1.00 16.69           C  
ATOM    350  CB  LEU L  46      20.981  17.394  43.534  1.00 14.37           C  
ATOM    351  CG  LEU L  46      20.931  18.870  43.968  1.00 16.78           C  
ATOM    352  CD1 LEU L  46      21.666  19.778  42.973  1.00 14.36           C  
ATOM    353  CD2 LEU L  46      19.484  19.316  44.236  1.00 14.38           C  
ATOM    354  C   LEU L  46      22.890  16.891  44.980  1.00 17.86           C  
ATOM    355  O   LEU L  46      22.338  16.282  45.896  1.00 18.03           O  
ATOM    356  N   LEU L  47      24.042  17.577  45.164  1.00 17.72           N  
ATOM    357  CA  LEU L  47      24.607  17.898  46.452  1.00 17.84           C  
ATOM    358  CB  LEU L  47      26.128  18.091  46.361  1.00 16.48           C  
ATOM    359  CG  LEU L  47      26.879  16.819  45.933  1.00 17.64           C  
ATOM    360  CD1 LEU L  47      28.389  17.076  45.848  1.00 16.16           C  
ATOM    361  CD2 LEU L  47      26.545  15.631  46.848  1.00 14.96           C  
ATOM    362  C   LEU L  47      24.056  19.146  47.083  1.00 17.30           C  
ATOM    363  O   LEU L  47      23.621  19.141  48.234  1.00 17.55           O  
ATOM    364  N   VAL L  48      24.074  20.269  46.328  1.00 18.50           N  
ATOM    365  CA  VAL L  48      23.690  21.542  46.885  1.00 18.29           C  
ATOM    366  CB  VAL L  48      24.867  22.344  47.364  1.00 17.75           C  
ATOM    367  CG1 VAL L  48      24.372  23.708  47.878  1.00 17.22           C  
ATOM    368  CG2 VAL L  48      25.628  21.514  48.409  1.00 15.89           C  
ATOM    369  C   VAL L  48      23.033  22.358  45.817  1.00 18.96           C  
ATOM    370  O   VAL L  48      23.406  22.274  44.649  1.00 19.96           O  
ATOM    371  N   TYR L  49      22.036  23.181  46.208  1.00 18.88           N  
ATOM    372  CA  TYR L  49      21.339  24.038  45.288  1.00 19.35           C  
ATOM    373  CB  TYR L  49      19.909  23.565  44.962  1.00 19.16           C  
ATOM    374  CG  TYR L  49      19.124  23.509  46.226  1.00 20.63           C  
ATOM    375  CD1 TYR L  49      18.465  24.620  46.699  1.00 23.43           C  
ATOM    376  CD2 TYR L  49      19.046  22.336  46.939  1.00 21.29           C  
ATOM    377  CE1 TYR L  49      17.741  24.561  47.865  1.00 22.03           C  
ATOM    378  CE2 TYR L  49      18.324  22.270  48.107  1.00 24.11           C  
ATOM    379  CZ  TYR L  49      17.671  23.385  48.571  1.00 24.72           C  
ATOM    380  OH  TYR L  49      16.929  23.323  49.768  1.00 28.30           O  
ATOM    381  C   TYR L  49      21.272  25.410  45.898  1.00 20.60           C  
ATOM    382  O   TYR L  49      21.469  25.573  47.104  1.00 20.96           O  
ATOM    383  N   ASN L  50      21.022  26.434  45.038  1.00 33.97           N  
ATOM    384  CA  ASN L  50      20.871  27.794  45.465  1.00 36.39           C  
ATOM    385  CB  ASN L  50      19.637  27.955  46.368  1.00 36.23           C  
ATOM    386  CG  ASN L  50      18.433  27.848  45.435  1.00 39.00           C  
ATOM    387  OD1 ASN L  50      17.582  26.970  45.573  1.00 39.30           O  
ATOM    388  ND2 ASN L  50      18.368  28.769  44.437  1.00 37.08           N  
ATOM    389  C   ASN L  50      22.126  28.233  46.140  1.00 36.32           C  
ATOM    390  O   ASN L  50      22.122  29.017  47.087  1.00 35.30           O  
ATOM    391  N   ALA L  51      23.245  27.698  45.630  1.00 35.35           N  
ATOM    392  CA  ALA L  51      24.589  28.029  46.000  1.00 36.77           C  
ATOM    393  CB  ALA L  51      24.809  29.555  46.030  1.00 33.98           C  
ATOM    394  C   ALA L  51      24.966  27.479  47.347  1.00 36.40           C  
ATOM    395  O   ALA L  51      26.052  26.921  47.496  1.00 36.08           O  
ATOM    396  N   LYS L  52      24.130  27.709  48.381  1.00 36.91           N  
ATOM    397  CA  LYS L  52      24.382  27.289  49.740  1.00 37.30           C  
ATOM    398  CB  LYS L  52      24.169  28.445  50.723  1.00 41.64           C  
ATOM    399  CG  LYS L  52      22.776  29.038  50.579  1.00 47.05           C  
ATOM    400  CD  LYS L  52      22.402  30.026  51.668  1.00 50.98           C  
ATOM    401  CE  LYS L  52      20.971  30.523  51.521  1.00 53.07           C  
ATOM    402  NZ  LYS L  52      20.684  31.452  52.626  1.00 54.81           N1+
ATOM    403  C   LYS L  52      23.666  26.073  50.298  1.00 37.34           C  
ATOM    404  O   LYS L  52      24.169  25.461  51.236  1.00 36.41           O  
ATOM    405  N   THR L  53      22.455  25.714  49.811  1.00 20.43           N  
ATOM    406  CA  THR L  53      21.630  24.794  50.555  1.00 19.92           C  
ATOM    407  CB  THR L  53      20.163  25.072  50.413  1.00 19.62           C  
ATOM    408  OG1 THR L  53      19.877  26.398  50.835  1.00 21.14           O  
ATOM    409  CG2 THR L  53      19.390  24.072  51.289  1.00 18.23           C  
ATOM    410  C   THR L  53      21.859  23.357  50.206  1.00 20.50           C  
ATOM    411  O   THR L  53      21.935  22.970  49.042  1.00 19.33           O  
ATOM    412  N   LEU L  54      21.968  22.523  51.262  1.00 20.28           N  
ATOM    413  CA  LEU L  54      22.191  21.111  51.129  1.00 20.13           C  
ATOM    414  CB  LEU L  54      22.630  20.424  52.432  1.00 19.51           C  
ATOM    415  CG  LEU L  54      24.054  20.777  52.889  1.00 22.12           C  
ATOM    416  CD1 LEU L  54      24.406  20.047  54.197  1.00 21.14           C  
ATOM    417  CD2 LEU L  54      25.072  20.500  51.769  1.00 23.25           C  
ATOM    418  C   LEU L  54      20.920  20.438  50.725  1.00 21.26           C  
ATOM    419  O   LEU L  54      19.847  20.739  51.247  1.00 22.44           O  
ATOM    420  N   ALA L  55      21.025  19.485  49.779  1.00 21.89           N  
ATOM    421  CA  ALA L  55      19.891  18.716  49.364  1.00 22.70           C  
ATOM    422  CB  ALA L  55      20.143  17.872  48.105  1.00 19.71           C  
ATOM    423  C   ALA L  55      19.614  17.778  50.490  1.00 23.96           C  
ATOM    424  O   ALA L  55      20.486  17.521  51.316  1.00 22.84           O  
ATOM    425  N   GLU L  56      18.376  17.255  50.582  1.00 25.37           N  
ATOM    426  CA  GLU L  56      18.094  16.396  51.695  1.00 26.38           C  
ATOM    427  CB  GLU L  56      16.609  16.002  51.870  1.00 32.72           C  
ATOM    428  CG  GLU L  56      16.038  15.126  50.753  1.00 37.20           C  
ATOM    429  CD  GLU L  56      14.719  14.542  51.251  1.00 16.49           C  
ATOM    430  OE1 GLU L  56      13.799  15.337  51.581  1.00  0.00           O  
ATOM    431  OE2 GLU L  56      14.619  13.287  51.315  1.00  0.00           O1-
ATOM    432  C   GLU L  56      18.889  15.138  51.542  1.00 25.16           C  
ATOM    433  O   GLU L  56      19.058  14.618  50.441  1.00 24.70           O  
ATOM    434  N   GLY L  57      19.428  14.635  52.670  1.00 25.18           N  
ATOM    435  CA  GLY L  57      20.140  13.391  52.676  1.00 24.58           C  
ATOM    436  C   GLY L  57      21.612  13.608  52.494  1.00 24.23           C  
ATOM    437  O   GLY L  57      22.389  12.676  52.698  1.00 25.86           O  
ATOM    438  N   VAL L  58      22.056  14.823  52.107  1.00 21.92           N  
ATOM    439  CA  VAL L  58      23.475  15.011  51.924  1.00 19.49           C  
ATOM    440  CB  VAL L  58      23.889  16.166  51.053  1.00 19.25           C  
ATOM    441  CG1 VAL L  58      23.572  15.859  49.592  1.00 17.15           C  
ATOM    442  CG2 VAL L  58      23.212  17.441  51.571  1.00 17.20           C  
ATOM    443  C   VAL L  58      24.131  15.261  53.242  1.00 19.29           C  
ATOM    444  O   VAL L  58      23.612  15.968  54.105  1.00 18.08           O  
ATOM    445  N   PRO L  59      25.301  14.695  53.379  1.00 20.31           N  
ATOM    446  CA  PRO L  59      26.063  14.847  54.588  1.00 19.37           C  
ATOM    447  CD  PRO L  59      25.609  13.450  52.691  1.00 18.64           C  
ATOM    448  CB  PRO L  59      27.211  13.846  54.481  1.00 18.32           C  
ATOM    449  CG  PRO L  59      26.638  12.734  53.582  1.00 17.80           C  
ATOM    450  C   PRO L  59      26.510  16.267  54.756  1.00 20.03           C  
ATOM    451  O   PRO L  59      26.719  16.957  53.761  1.00 20.63           O  
ATOM    452  N   SER L  60      26.669  16.706  56.019  1.00 18.69           N  
ATOM    453  CA  SER L  60      27.015  18.053  56.384  1.00 18.78           C  
ATOM    454  CB  SER L  60      26.926  18.291  57.902  1.00 18.53           C  
ATOM    455  OG  SER L  60      27.277  19.634  58.204  1.00 25.43           O  
ATOM    456  C   SER L  60      28.413  18.386  55.968  1.00 19.54           C  
ATOM    457  O   SER L  60      28.787  19.556  55.923  1.00 19.80           O  
ATOM    458  N   ARG L  61      29.235  17.373  55.653  1.00 18.45           N  
ATOM    459  CA  ARG L  61      30.599  17.630  55.288  1.00 18.87           C  
ATOM    460  CB  ARG L  61      31.441  16.351  55.122  1.00 19.07           C  
ATOM    461  CG  ARG L  61      30.933  15.352  54.081  1.00 19.08           C  
ATOM    462  CD  ARG L  61      31.786  14.080  54.055  1.00 17.39           C  
ATOM    463  NE  ARG L  61      31.258  13.167  53.001  1.00 16.64           N  
ATOM    464  CZ  ARG L  61      30.553  12.042  53.329  1.00 17.63           C  
ATOM    465  NH1 ARG L  61      30.277  11.765  54.637  1.00 16.50           N1+
ATOM    466  NH2 ARG L  61      30.146  11.185  52.351  1.00 14.90           N  
ATOM    467  C   ARG L  61      30.635  18.440  54.027  1.00 17.82           C  
ATOM    468  O   ARG L  61      31.606  19.157  53.783  1.00 17.22           O  
ATOM    469  N   PHE L  62      29.597  18.314  53.170  1.00 16.92           N  
ATOM    470  CA  PHE L  62      29.526  19.072  51.947  1.00 16.56           C  
ATOM    471  CB  PHE L  62      28.574  18.464  50.901  1.00 14.12           C  
ATOM    472  CG  PHE L  62      29.145  17.183  50.399  1.00 13.90           C  
ATOM    473  CD1 PHE L  62      28.870  15.985  51.010  1.00 15.43           C  
ATOM    474  CD2 PHE L  62      29.963  17.178  49.299  1.00 14.53           C  
ATOM    475  CE1 PHE L  62      29.403  14.810  50.532  1.00 16.70           C  
ATOM    476  CE2 PHE L  62      30.499  16.008  48.818  1.00 15.71           C  
ATOM    477  CZ  PHE L  62      30.221  14.814  49.431  1.00 16.20           C  
ATOM    478  C   PHE L  62      28.976  20.437  52.245  1.00 18.10           C  
ATOM    479  O   PHE L  62      28.042  20.585  53.031  1.00 18.84           O  
ATOM    480  N   SER L  63      29.555  21.486  51.618  1.00 17.09           N  
ATOM    481  CA  SER L  63      29.051  22.817  51.825  1.00 18.08           C  
ATOM    482  CB  SER L  63      29.713  23.547  53.007  1.00 16.72           C  
ATOM    483  OG  SER L  63      31.087  23.775  52.733  1.00 18.93           O  
ATOM    484  C   SER L  63      29.338  23.628  50.597  1.00 18.65           C  
ATOM    485  O   SER L  63      30.288  23.352  49.865  1.00 17.95           O  
ATOM    486  N   GLY L  64      28.516  24.671  50.346  1.00 18.94           N  
ATOM    487  CA  GLY L  64      28.715  25.509  49.196  1.00 18.76           C  
ATOM    488  C   GLY L  64      28.639  26.934  49.649  1.00 18.94           C  
ATOM    489  O   GLY L  64      27.993  27.244  50.650  1.00 19.39           O  
ATOM    490  N   SER L  65      29.306  27.847  48.910  1.00 18.87           N  
ATOM    491  CA  SER L  65      29.282  29.233  49.284  1.00 20.12           C  
ATOM    492  CB  SER L  65      30.347  29.607  50.331  1.00 22.40           C  
ATOM    493  OG  SER L  65      31.648  29.437  49.789  1.00 24.03           O  
ATOM    494  C   SER L  65      29.554  30.059  48.064  1.00 19.96           C  
ATOM    495  O   SER L  65      29.792  29.531  46.978  1.00 18.10           O  
ATOM    496  N   GLY L  66      29.528  31.400  48.223  1.00 19.23           N  
ATOM    497  CA  GLY L  66      29.811  32.269  47.113  1.00 19.87           C  
ATOM    498  C   GLY L  66      28.604  33.075  46.747  1.00 20.72           C  
ATOM    499  O   GLY L  66      27.504  32.861  47.252  1.00 20.16           O  
ATOM    500  N   SER L  67      28.819  34.080  45.872  1.00 22.85           N  
ATOM    501  CA  SER L  67      27.761  34.926  45.406  1.00 23.80           C  
ATOM    502  CB  SER L  67      27.389  36.047  46.390  1.00 22.70           C  
ATOM    503  OG  SER L  67      28.485  36.937  46.547  1.00 23.72           O  
ATOM    504  C   SER L  67      28.246  35.585  44.156  1.00 24.00           C  
ATOM    505  O   SER L  67      29.429  35.531  43.825  1.00 23.16           O  
ATOM    506  N   GLY L  68      27.324  36.227  43.414  1.00 25.57           N  
ATOM    507  CA  GLY L  68      27.728  36.900  42.218  1.00 24.99           C  
ATOM    508  C   GLY L  68      28.254  35.879  41.261  1.00 24.39           C  
ATOM    509  O   GLY L  68      27.542  34.969  40.840  1.00 24.65           O  
ATOM    510  N   THR L  69      29.492  36.120  40.799  1.00 20.82           N  
ATOM    511  CA  THR L  69      30.265  35.321  39.890  1.00 21.04           C  
ATOM    512  CB  THR L  69      31.320  36.144  39.231  1.00 22.65           C  
ATOM    513  OG1 THR L  69      30.725  37.190  38.483  1.00 22.76           O  
ATOM    514  CG2 THR L  69      32.142  35.242  38.315  1.00 21.98           C  
ATOM    515  C   THR L  69      30.983  34.159  40.517  1.00 21.02           C  
ATOM    516  O   THR L  69      31.206  33.146  39.852  1.00 21.47           O  
ATOM    517  N   GLN L  70      31.428  34.274  41.786  1.00 19.32           N  
ATOM    518  CA  GLN L  70      32.292  33.226  42.258  1.00 20.95           C  
ATOM    519  CB  GLN L  70      33.648  33.729  42.780  1.00 30.83           C  
ATOM    520  CG  GLN L  70      34.560  34.203  41.646  1.00 36.20           C  
ATOM    521  CD  GLN L  70      35.872  34.684  42.246  1.00 45.69           C  
ATOM    522  OE1 GLN L  70      35.900  35.670  42.979  1.00 57.67           O  
ATOM    523  NE2 GLN L  70      36.992  33.984  41.922  1.00 55.83           N  
ATOM    524  C   GLN L  70      31.651  32.375  43.305  1.00 19.55           C  
ATOM    525  O   GLN L  70      31.042  32.864  44.257  1.00 18.77           O  
ATOM    526  N   PHE L  71      31.805  31.043  43.135  1.00 18.46           N  
ATOM    527  CA  PHE L  71      31.220  30.090  44.033  1.00 17.81           C  
ATOM    528  CB  PHE L  71      29.985  29.395  43.441  1.00 18.21           C  
ATOM    529  CG  PHE L  71      28.979  30.458  43.167  1.00 16.92           C  
ATOM    530  CD1 PHE L  71      29.035  31.176  41.995  1.00 16.15           C  
ATOM    531  CD2 PHE L  71      27.989  30.741  44.077  1.00 16.69           C  
ATOM    532  CE1 PHE L  71      28.111  32.160  41.734  1.00 17.94           C  
ATOM    533  CE2 PHE L  71      27.062  31.724  43.821  1.00 16.78           C  
ATOM    534  CZ  PHE L  71      27.123  32.436  42.648  1.00 18.13           C  
ATOM    535  C   PHE L  71      32.221  29.006  44.294  1.00 18.32           C  
ATOM    536  O   PHE L  71      33.166  28.818  43.528  1.00 18.17           O  
ATOM    537  N   SER L  72      32.038  28.267  45.410  1.00 17.76           N  
ATOM    538  CA  SER L  72      32.940  27.195  45.715  1.00 19.18           C  
ATOM    539  CB  SER L  72      34.138  27.644  46.569  1.00 17.93           C  
ATOM    540  OG  SER L  72      33.684  28.236  47.776  1.00 21.46           O  
ATOM    541  C   SER L  72      32.208  26.121  46.462  1.00 18.62           C  
ATOM    542  O   SER L  72      31.207  26.374  47.134  1.00 19.87           O  
ATOM    543  N   LEU L  73      32.695  24.871  46.318  1.00 19.41           N  
ATOM    544  CA  LEU L  73      32.147  23.731  46.998  1.00 18.57           C  
ATOM    545  CB  LEU L  73      31.736  22.584  46.057  1.00 15.69           C  
ATOM    546  CG  LEU L  73      31.158  21.361  46.795  1.00 16.69           C  
ATOM    547  CD1 LEU L  73      29.833  21.702  47.497  1.00 14.92           C  
ATOM    548  CD2 LEU L  73      31.048  20.145  45.859  1.00 16.29           C  
ATOM    549  C   LEU L  73      33.246  23.199  47.856  1.00 18.82           C  
ATOM    550  O   LEU L  73      34.361  22.987  47.384  1.00 19.00           O  
ATOM    551  N   LYS L  74      32.955  22.968  49.150  1.00 18.16           N  
ATOM    552  CA  LYS L  74      33.975  22.506  50.043  1.00 19.10           C  
ATOM    553  CB  LYS L  74      34.193  23.468  51.223  1.00 23.41           C  
ATOM    554  CG  LYS L  74      35.308  23.055  52.182  1.00 28.96           C  
ATOM    555  CD  LYS L  74      35.699  24.172  53.149  1.00 34.15           C  
ATOM    556  CE  LYS L  74      36.822  23.790  54.114  1.00 38.24           C  
ATOM    557  NZ  LYS L  74      37.114  24.924  55.018  1.00 41.88           N1+
ATOM    558  C   LYS L  74      33.555  21.184  50.607  1.00 18.83           C  
ATOM    559  O   LYS L  74      32.390  20.978  50.946  1.00 19.21           O  
ATOM    560  N   ILE L  75      34.515  20.242  50.698  1.00 18.39           N  
ATOM    561  CA  ILE L  75      34.245  18.949  51.258  1.00 18.02           C  
ATOM    562  CB  ILE L  75      34.509  17.831  50.291  1.00 17.35           C  
ATOM    563  CG1 ILE L  75      33.674  18.016  49.015  1.00 15.65           C  
ATOM    564  CG2 ILE L  75      34.229  16.498  51.003  1.00 15.72           C  
ATOM    565  CD1 ILE L  75      34.098  17.089  47.876  1.00 14.54           C  
ATOM    566  C   ILE L  75      35.212  18.772  52.392  1.00 19.77           C  
ATOM    567  O   ILE L  75      36.424  18.843  52.195  1.00 18.51           O  
ATOM    568  N   ASN L  76      34.704  18.521  53.617  1.00 21.66           N  
ATOM    569  CA  ASN L  76      35.589  18.373  54.740  1.00 23.57           C  
ATOM    570  CB  ASN L  76      35.119  19.070  56.022  1.00 27.68           C  
ATOM    571  CG  ASN L  76      34.956  20.538  55.727  1.00 39.42           C  
ATOM    572  OD1 ASN L  76      35.109  20.961  54.584  1.00 42.80           O  
ATOM    573  ND2 ASN L  76      34.628  21.337  56.777  1.00 43.73           N  
ATOM    574  C   ASN L  76      35.580  16.937  55.119  1.00 22.05           C  
ATOM    575  O   ASN L  76      34.582  16.249  54.914  1.00 23.12           O  
ATOM    576  N   ASN L  77      36.695  16.470  55.717  1.00 20.80           N  
ATOM    577  CA  ASN L  77      36.804  15.109  56.165  1.00 20.81           C  
ATOM    578  CB  ASN L  77      36.006  14.802  57.441  1.00 20.61           C  
ATOM    579  CG  ASN L  77      36.849  15.220  58.632  1.00 23.58           C  
ATOM    580  OD1 ASN L  77      36.899  16.391  59.005  1.00 26.33           O  
ATOM    581  ND2 ASN L  77      37.534  14.221  59.249  1.00 24.02           N  
ATOM    582  C   ASN L  77      36.336  14.173  55.107  1.00 19.53           C  
ATOM    583  O   ASN L  77      35.257  13.595  55.212  1.00 18.69           O  
ATOM    584  N   LEU L  78      37.147  14.012  54.051  1.00 18.63           N  
ATOM    585  CA  LEU L  78      36.803  13.183  52.935  1.00 17.47           C  
ATOM    586  CB  LEU L  78      37.911  13.156  51.866  1.00 15.14           C  
ATOM    587  CG  LEU L  78      38.114  14.500  51.142  1.00 15.25           C  
ATOM    588  CD1 LEU L  78      39.264  14.418  50.126  1.00 14.98           C  
ATOM    589  CD2 LEU L  78      36.806  14.970  50.488  1.00 14.48           C  
ATOM    590  C   LEU L  78      36.589  11.767  53.378  1.00 18.52           C  
ATOM    591  O   LEU L  78      37.303  11.245  54.234  1.00 17.08           O  
ATOM    592  N   GLN L  79      35.559  11.125  52.782  1.00 16.80           N  
ATOM    593  CA  GLN L  79      35.219   9.747  53.009  1.00 16.92           C  
ATOM    594  CB  GLN L  79      33.719   9.521  53.278  1.00 16.42           C  
ATOM    595  CG  GLN L  79      33.195  10.201  54.545  1.00 15.79           C  
ATOM    596  CD  GLN L  79      33.591   9.363  55.751  1.00 18.19           C  
ATOM    597  OE1 GLN L  79      33.981   8.204  55.620  1.00 17.86           O  
ATOM    598  NE2 GLN L  79      33.479   9.966  56.965  1.00 14.70           N  
ATOM    599  C   GLN L  79      35.527   9.042  51.719  1.00 18.08           C  
ATOM    600  O   GLN L  79      35.637   9.679  50.673  1.00 16.94           O  
ATOM    601  N   PRO L  80      35.674   7.746  51.749  1.00 17.51           N  
ATOM    602  CA  PRO L  80      36.010   7.017  50.552  1.00 18.01           C  
ATOM    603  CD  PRO L  80      36.122   7.062  52.950  1.00 16.42           C  
ATOM    604  CB  PRO L  80      36.308   5.593  51.017  1.00 16.13           C  
ATOM    605  CG  PRO L  80      36.821   5.785  52.457  1.00 19.32           C  
ATOM    606  C   PRO L  80      34.958   7.112  49.488  1.00 17.74           C  
ATOM    607  O   PRO L  80      35.288   6.973  48.311  1.00 18.39           O  
ATOM    608  N   GLU L  81      33.691   7.335  49.882  1.00 17.05           N  
ATOM    609  CA  GLU L  81      32.578   7.421  48.976  1.00 17.73           C  
ATOM    610  CB  GLU L  81      31.217   7.545  49.683  1.00 17.94           C  
ATOM    611  CG  GLU L  81      30.840   6.355  50.564  1.00 20.40           C  
ATOM    612  CD  GLU L  81      31.400   6.589  51.960  1.00 24.86           C  
ATOM    613  OE1 GLU L  81      32.640   6.461  52.136  1.00 25.79           O  
ATOM    614  OE2 GLU L  81      30.590   6.898  52.873  1.00 24.60           O1-
ATOM    615  C   GLU L  81      32.711   8.658  48.145  1.00 16.86           C  
ATOM    616  O   GLU L  81      32.180   8.730  47.040  1.00 17.03           O  
ATOM    617  N   ASP L  82      33.400   9.675  48.689  1.00 16.68           N  
ATOM    618  CA  ASP L  82      33.521  10.994  48.131  1.00 15.80           C  
ATOM    619  CB  ASP L  82      34.227  11.971  49.086  1.00 15.77           C  
ATOM    620  CG  ASP L  82      33.295  12.204  50.265  1.00 17.73           C  
ATOM    621  OD1 ASP L  82      32.222  11.546  50.309  1.00 16.67           O  
ATOM    622  OD2 ASP L  82      33.639  13.041  51.138  1.00 16.89           O1-
ATOM    623  C   ASP L  82      34.251  11.032  46.821  1.00 15.41           C  
ATOM    624  O   ASP L  82      34.067  11.980  46.057  1.00 15.27           O  
ATOM    625  N   PHE L  83      35.141  10.070  46.521  1.00 16.13           N  
ATOM    626  CA  PHE L  83      35.834  10.209  45.273  1.00 17.76           C  
ATOM    627  CB  PHE L  83      37.038   9.256  45.077  1.00 15.42           C  
ATOM    628  CG  PHE L  83      36.650   7.817  45.168  1.00 15.38           C  
ATOM    629  CD1 PHE L  83      35.903   7.213  44.182  1.00 16.13           C  
ATOM    630  CD2 PHE L  83      37.080   7.051  46.229  1.00 14.34           C  
ATOM    631  CE1 PHE L  83      35.565   5.882  44.267  1.00 15.02           C  
ATOM    632  CE2 PHE L  83      36.745   5.718  46.318  1.00 14.26           C  
ATOM    633  CZ  PHE L  83      35.983   5.127  45.339  1.00 15.03           C  
ATOM    634  C   PHE L  83      34.882  10.055  44.126  1.00 18.19           C  
ATOM    635  O   PHE L  83      34.002   9.197  44.129  1.00 17.00           O  
ATOM    636  N   GLY L  84      35.048  10.921  43.103  1.00 16.59           N  
ATOM    637  CA  GLY L  84      34.200  10.894  41.945  1.00 15.53           C  
ATOM    638  C   GLY L  84      34.391  12.196  41.229  1.00 16.06           C  
ATOM    639  O   GLY L  84      35.373  12.900  41.456  1.00 15.66           O  
ATOM    640  N   SER L  85      33.447  12.550  40.332  1.00 15.84           N  
ATOM    641  CA  SER L  85      33.557  13.779  39.598  1.00 15.75           C  
ATOM    642  CB  SER L  85      33.326  13.613  38.085  1.00 17.59           C  
ATOM    643  OG  SER L  85      34.331  12.780  37.525  1.00 19.78           O  
ATOM    644  C   SER L  85      32.499  14.710  40.108  1.00 16.68           C  
ATOM    645  O   SER L  85      31.422  14.273  40.509  1.00 17.48           O  
ATOM    646  N   TYR L  86      32.795  16.030  40.112  1.00 16.74           N  
ATOM    647  CA  TYR L  86      31.865  17.014  40.599  1.00 16.44           C  
ATOM    648  CB  TYR L  86      32.378  17.801  41.816  1.00 14.82           C  
ATOM    649  CG  TYR L  86      32.492  16.859  42.962  1.00 15.66           C  
ATOM    650  CD1 TYR L  86      33.586  16.035  43.087  1.00 14.01           C  
ATOM    651  CD2 TYR L  86      31.502  16.808  43.914  1.00 15.10           C  
ATOM    652  CE1 TYR L  86      33.687  15.169  44.149  1.00 15.67           C  
ATOM    653  CE2 TYR L  86      31.596  15.943  44.978  1.00 14.99           C  
ATOM    654  CZ  TYR L  86      32.693  15.123  45.095  1.00 15.42           C  
ATOM    655  OH  TYR L  86      32.798  14.235  46.184  1.00 14.03           O  
ATOM    656  C   TYR L  86      31.630  18.034  39.523  1.00 17.62           C  
ATOM    657  O   TYR L  86      32.540  18.364  38.765  1.00 18.61           O  
ATOM    658  N   TYR L  87      30.380  18.547  39.420  1.00 15.46           N  
ATOM    659  CA  TYR L  87      30.071  19.547  38.430  1.00 15.46           C  
ATOM    660  CB  TYR L  87      29.198  19.049  37.254  1.00 14.49           C  
ATOM    661  CG  TYR L  87      29.849  17.967  36.454  1.00 15.51           C  
ATOM    662  CD1 TYR L  87      30.644  18.269  35.372  1.00 14.62           C  
ATOM    663  CD2 TYR L  87      29.649  16.642  36.768  1.00 14.52           C  
ATOM    664  CE1 TYR L  87      31.234  17.275  34.628  1.00 14.61           C  
ATOM    665  CE2 TYR L  87      30.236  15.641  36.028  1.00 15.05           C  
ATOM    666  CZ  TYR L  87      31.032  15.956  34.956  1.00 16.59           C  
ATOM    667  OH  TYR L  87      31.637  14.934  34.193  1.00 18.02           O  
ATOM    668  C   TYR L  87      29.218  20.613  39.059  1.00 16.47           C  
ATOM    669  O   TYR L  87      28.402  20.333  39.936  1.00 15.93           O  
ATOM    670  N   CYS L  88      29.384  21.881  38.626  1.00 15.96           N  
ATOM    671  CA  CYS L  88      28.470  22.884  39.091  1.00 18.09           C  
ATOM    672  CB  CYS L  88      29.094  24.147  39.705  1.00 17.49           C  
ATOM    673  SG  CYS L  88      30.195  25.066  38.607  1.00 19.97           S  
ATOM    674  C   CYS L  88      27.609  23.236  37.919  1.00 18.86           C  
ATOM    675  O   CYS L  88      27.962  22.937  36.778  1.00 18.49           O  
ATOM    676  N   GLN L  89      26.419  23.820  38.172  1.00 17.24           N  
ATOM    677  CA  GLN L  89      25.523  24.156  37.099  1.00 17.79           C  
ATOM    678  CB  GLN L  89      24.452  23.087  36.845  1.00 16.05           C  
ATOM    679  CG  GLN L  89      23.503  23.436  35.699  1.00 16.73           C  
ATOM    680  CD  GLN L  89      22.372  22.423  35.728  1.00 17.30           C  
ATOM    681  OE1 GLN L  89      21.976  21.955  36.793  1.00 18.67           O  
ATOM    682  NE2 GLN L  89      21.838  22.067  34.531  1.00 19.47           N  
ATOM    683  C   GLN L  89      24.777  25.398  37.479  1.00 17.42           C  
ATOM    684  O   GLN L  89      24.279  25.497  38.597  1.00 17.02           O  
ATOM    685  N   HIS L  90      24.650  26.373  36.549  1.00 17.70           N  
ATOM    686  CA  HIS L  90      23.946  27.581  36.879  1.00 18.08           C  
ATOM    687  ND1 HIS L  90      24.965  28.782  33.929  1.00 23.16           N  
ATOM    688  CG  HIS L  90      24.342  29.294  35.044  1.00 19.60           C  
ATOM    689  CB  HIS L  90      24.643  28.885  36.451  1.00 19.14           C  
ATOM    690  NE2 HIS L  90      23.491  30.278  33.201  1.00 17.45           N  
ATOM    691  CD2 HIS L  90      23.444  30.206  34.581  1.00 22.24           C  
ATOM    692  CE1 HIS L  90      24.418  29.406  32.855  1.00 20.69           C  
ATOM    693  C   HIS L  90      22.603  27.545  36.204  1.00 18.72           C  
ATOM    694  O   HIS L  90      22.441  27.008  35.115  1.00 17.37           O  
ATOM    695  N   HIS L  91      21.680  27.745  37.187  1.00 48.84           N  
ATOM    696  CA  HIS L  91      20.247  27.760  37.297  1.00 49.78           C  
ATOM    697  ND1 HIS L  91      19.205  26.357  40.735  1.00 51.38           N  
ATOM    698  CG  HIS L  91      20.054  26.692  39.707  1.00 51.24           C  
ATOM    699  CB  HIS L  91      19.713  27.787  38.744  1.00 50.67           C  
ATOM    700  NE2 HIS L  91      21.019  25.113  40.999  1.00 50.74           N  
ATOM    701  CD2 HIS L  91      21.163  25.916  39.881  1.00 51.16           C  
ATOM    702  CE1 HIS L  91      19.824  25.414  41.478  1.00 51.77           C  
ATOM    703  C   HIS L  91      19.633  29.012  36.765  1.00 50.72           C  
ATOM    704  O   HIS L  91      18.414  29.063  36.661  1.00 50.88           O  
ATOM    705  N   TYR L  92      20.409  30.092  36.560  1.00 55.46           N  
ATOM    706  CA  TYR L  92      19.819  31.384  36.311  1.00 57.08           C  
ATOM    707  CB  TYR L  92      20.936  32.441  36.276  1.00 59.29           C  
ATOM    708  CG  TYR L  92      20.390  33.826  36.336  1.00 61.50           C  
ATOM    709  CD1 TYR L  92      19.575  34.234  37.370  1.00 62.94           C  
ATOM    710  CD2 TYR L  92      20.753  34.753  35.387  1.00 62.33           C  
ATOM    711  CE1 TYR L  92      19.098  35.523  37.425  1.00 63.83           C  
ATOM    712  CE2 TYR L  92      20.280  36.044  35.437  1.00 63.74           C  
ATOM    713  CZ  TYR L  92      19.443  36.435  36.457  1.00 64.50           C  
ATOM    714  OH  TYR L  92      18.951  37.758  36.515  1.00 66.17           O  
ATOM    715  C   TYR L  92      18.983  31.467  35.056  1.00 57.60           C  
ATOM    716  O   TYR L  92      17.764  31.597  35.139  1.00 58.50           O  
ATOM    717  N   VAL L  93      19.553  31.308  33.850  1.00 58.75           N  
ATOM    718  CA  VAL L  93      18.706  31.489  32.700  1.00 59.02           C  
ATOM    719  CB  VAL L  93      18.757  32.872  32.104  1.00110.14           C  
ATOM    720  CG1 VAL L  93      20.187  33.162  31.611  1.00  0.00           C  
ATOM    721  CG2 VAL L  93      17.693  32.963  30.996  1.00  0.00           C  
ATOM    722  C   VAL L  93      19.164  30.532  31.655  1.00 59.03           C  
ATOM    723  O   VAL L  93      20.297  30.060  31.691  1.00 59.50           O  
ATOM    724  N   THR L  94      18.275  30.213  30.698  1.00 56.63           N  
ATOM    725  CA  THR L  94      18.618  29.294  29.662  1.00 56.01           C  
ATOM    726  CB  THR L  94      17.386  28.762  28.965  1.00 55.56           C  
ATOM    727  OG1 THR L  94      17.713  27.685  28.101  1.00 56.81           O  
ATOM    728  CG2 THR L  94      16.701  29.896  28.186  1.00 55.69           C  
ATOM    729  C   THR L  94      19.483  30.046  28.701  1.00 55.85           C  
ATOM    730  O   THR L  94      19.343  31.262  28.571  1.00 56.04           O  
ATOM    731  N   PRO L  95      20.416  29.389  28.060  1.00 55.18           N  
ATOM    732  CA  PRO L  95      20.642  27.998  28.318  1.00 54.07           C  
ATOM    733  CD  PRO L  95      20.770  29.761  26.698  1.00 52.79           C  
ATOM    734  CB  PRO L  95      21.450  27.476  27.132  1.00 51.71           C  
ATOM    735  CG  PRO L  95      21.106  28.442  25.985  1.00 52.05           C  
ATOM    736  C   PRO L  95      21.341  27.825  29.628  1.00 53.55           C  
ATOM    737  O   PRO L  95      22.120  28.692  30.020  1.00 53.43           O  
ATOM    738  N   VAL L  96      21.067  26.699  30.308  1.00 51.61           N  
ATOM    739  CA  VAL L  96      21.677  26.375  31.567  1.00 51.00           C  
ATOM    740  CB  VAL L  96      20.772  25.468  32.348  1.00 48.98           C  
ATOM    741  CG1 VAL L  96      21.500  24.941  33.586  1.00  0.00           C  
ATOM    742  CG2 VAL L  96      19.492  26.271  32.666  1.00  0.00           C  
ATOM    743  C   VAL L  96      22.986  25.706  31.256  1.00 50.30           C  
ATOM    744  O   VAL L  96      23.037  24.809  30.411  1.00 50.29           O  
ATOM    745  N   THR L  97      24.092  26.140  31.912  1.00 15.46           N  
ATOM    746  CA  THR L  97      25.341  25.487  31.619  1.00 16.97           C  
ATOM    747  CB  THR L  97      26.348  26.409  30.983  1.00 20.10           C  
ATOM    748  OG1 THR L  97      26.642  27.488  31.858  1.00 21.82           O  
ATOM    749  CG2 THR L  97      25.786  26.941  29.653  1.00 18.84           C  
ATOM    750  C   THR L  97      25.995  24.863  32.818  1.00 17.04           C  
ATOM    751  O   THR L  97      25.869  25.327  33.951  1.00 18.09           O  
ATOM    752  N   PHE L  98      26.739  23.764  32.557  1.00 18.52           N  
ATOM    753  CA  PHE L  98      27.466  23.033  33.558  1.00 17.58           C  
ATOM    754  CB  PHE L  98      27.478  21.506  33.342  1.00 17.18           C  
ATOM    755  CG  PHE L  98      26.123  20.917  33.551  1.00 17.30           C  
ATOM    756  CD1 PHE L  98      25.197  20.902  32.533  1.00 16.80           C  
ATOM    757  CD2 PHE L  98      25.785  20.358  34.761  1.00 16.02           C  
ATOM    758  CE1 PHE L  98      23.952  20.351  32.726  1.00 16.11           C  
ATOM    759  CE2 PHE L  98      24.541  19.806  34.959  1.00 16.08           C  
ATOM    760  CZ  PHE L  98      23.620  19.803  33.942  1.00 16.93           C  
ATOM    761  C   PHE L  98      28.906  23.441  33.483  1.00 17.74           C  
ATOM    762  O   PHE L  98      29.381  23.926  32.458  1.00 18.03           O  
ATOM    763  N   GLY L  99      29.642  23.260  34.597  1.00 15.19           N  
ATOM    764  CA  GLY L  99      31.050  23.537  34.599  1.00 14.04           C  
ATOM    765  C   GLY L  99      31.710  22.356  33.952  1.00 14.42           C  
ATOM    766  O   GLY L  99      31.070  21.341  33.690  1.00 14.32           O  
ATOM    767  N   ALA L 100      33.027  22.472  33.695  1.00 15.90           N  
ATOM    768  CA  ALA L 100      33.828  21.467  33.047  1.00 15.73           C  
ATOM    769  CB  ALA L 100      35.282  21.919  32.819  1.00 19.13           C  
ATOM    770  C   ALA L 100      33.873  20.222  33.883  1.00 16.81           C  
ATOM    771  O   ALA L 100      33.980  19.116  33.352  1.00 17.01           O  
ATOM    772  N   GLY L 101      33.853  20.363  35.221  1.00 17.09           N  
ATOM    773  CA  GLY L 101      33.877  19.210  36.080  1.00 18.21           C  
ATOM    774  C   GLY L 101      35.230  19.064  36.709  1.00 18.13           C  
ATOM    775  O   GLY L 101      36.242  19.515  36.172  1.00 19.95           O  
ATOM    776  N   THR L 102      35.261  18.427  37.901  1.00 16.73           N  
ATOM    777  CA  THR L 102      36.490  18.204  38.609  1.00 15.43           C  
ATOM    778  CB  THR L 102      36.611  19.054  39.843  1.00 16.22           C  
ATOM    779  OG1 THR L 102      36.538  20.431  39.503  1.00 15.59           O  
ATOM    780  CG2 THR L 102      37.955  18.753  40.527  1.00 13.56           C  
ATOM    781  C   THR L 102      36.522  16.766  39.037  1.00 17.37           C  
ATOM    782  O   THR L 102      35.567  16.257  39.624  1.00 16.17           O  
ATOM    783  N   LYS L 103      37.639  16.063  38.764  1.00 17.50           N  
ATOM    784  CA  LYS L 103      37.710  14.681  39.140  1.00 18.13           C  
ATOM    785  CB  LYS L 103      38.366  13.790  38.065  1.00 25.19           C  
ATOM    786  CG  LYS L 103      38.165  12.284  38.265  1.00 30.67           C  
ATOM    787  CD  LYS L 103      38.472  11.461  37.007  1.00 34.47           C  
ATOM    788  CE  LYS L 103      38.256   9.954  37.175  1.00 37.29           C  
ATOM    789  NZ  LYS L 103      38.400   9.268  35.868  1.00 38.74           N1+
ATOM    790  C   LYS L 103      38.521  14.588  40.398  1.00 17.80           C  
ATOM    791  O   LYS L 103      39.656  15.058  40.458  1.00 18.57           O  
ATOM    792  N   LEU L 104      37.931  13.976  41.445  1.00 16.88           N  
ATOM    793  CA  LEU L 104      38.578  13.833  42.723  1.00 15.81           C  
ATOM    794  CB  LEU L 104      37.621  14.092  43.902  1.00 15.33           C  
ATOM    795  CG  LEU L 104      38.259  13.904  45.289  1.00 16.74           C  
ATOM    796  CD1 LEU L 104      39.386  14.917  45.534  1.00 16.96           C  
ATOM    797  CD2 LEU L 104      37.193  13.918  46.396  1.00 17.80           C  
ATOM    798  C   LEU L 104      39.060  12.421  42.853  1.00 15.32           C  
ATOM    799  O   LEU L 104      38.264  11.482  42.819  1.00 15.97           O  
ATOM    800  N   ASP L 105      40.388  12.238  43.020  1.00 15.36           N  
ATOM    801  CA  ASP L 105      40.937  10.913  43.109  1.00 16.38           C  
ATOM    802  CB  ASP L 105      41.958  10.570  42.005  1.00 17.62           C  
ATOM    803  CG  ASP L 105      43.179  11.469  42.151  1.00 21.50           C  
ATOM    804  OD1 ASP L 105      43.121  12.631  41.671  1.00  0.00           O  
ATOM    805  OD2 ASP L 105      44.195  10.997  42.730  1.00  0.00           O1-
ATOM    806  C   ASP L 105      41.633  10.721  44.420  1.00 16.13           C  
ATOM    807  O   ASP L 105      41.952  11.673  45.131  1.00 17.11           O  
ATOM    808  N   LEU L 106      41.867   9.435  44.759  1.00 17.19           N  
ATOM    809  CA  LEU L 106      42.489   9.023  45.983  1.00 18.06           C  
ATOM    810  CB  LEU L 106      42.320   7.517  46.260  1.00 16.82           C  
ATOM    811  CG  LEU L 106      40.859   7.050  46.393  1.00  0.00           C  
ATOM    812  CD1 LEU L 106      40.083   7.228  45.077  1.00 16.25           C  
ATOM    813  CD2 LEU L 106      40.792   5.611  46.930  1.00  0.00           C  
ATOM    814  C   LEU L 106      43.962   9.288  45.923  1.00 18.87           C  
ATOM    815  O   LEU L 106      44.638   8.986  44.938  1.00 19.95           O  
ATOM    816  N   LYS L 107      44.491   9.841  47.029  1.00 17.82           N  
ATOM    817  CA  LYS L 107      45.876  10.176  47.173  1.00 18.65           C  
ATOM    818  CB  LYS L 107      46.043  11.411  48.074  1.00 23.04           C  
ATOM    819  CG  LYS L 107      47.476  11.886  48.305  1.00 26.47           C  
ATOM    820  CD  LYS L 107      47.511  13.254  48.994  1.00 30.39           C  
ATOM    821  CE  LYS L 107      48.910  13.736  49.372  1.00 33.17           C  
ATOM    822  NZ  LYS L 107      48.823  15.066  50.019  1.00 36.60           N1+
ATOM    823  C   LYS L 107      46.521   8.992  47.874  1.00 18.98           C  
ATOM    824  O   LYS L 107      46.117   8.708  49.034  1.00 19.15           O  
ATOM    825  OXT LYS L 107      47.419   8.353  47.262  1.00  0.00           O1-
TER     826      LYS L 107 
ATOM    827  N   GLN H 108       8.234   6.363  45.610  1.00 40.72           N1+
ATOM    828  CA  GLN H 108       8.895   7.683  45.537  1.00 40.27           C  
ATOM    829  CB  GLN H 108      10.376   7.584  45.946  1.00 49.42           C  
ATOM    830  CG  GLN H 108      10.605   7.173  47.399  1.00 52.50           C  
ATOM    831  CD  GLN H 108      12.108   7.124  47.637  1.00 62.47           C  
ATOM    832  OE1 GLN H 108      12.847   6.475  46.894  1.00 64.17           O  
ATOM    833  NE2 GLN H 108      12.580   7.838  48.692  1.00 63.11           N  
ATOM    834  C   GLN H 108       8.872   8.198  44.141  1.00 38.72           C  
ATOM    835  O   GLN H 108       8.217   7.641  43.261  1.00 38.38           O  
ATOM    836  N   ILE H 109       9.608   9.298  43.910  1.00 40.90           N  
ATOM    837  CA  ILE H 109       9.660   9.859  42.597  1.00 40.16           C  
ATOM    838  CB  ILE H 109       9.915  11.337  42.572  1.00 35.90           C  
ATOM    839  CG1 ILE H 109       8.782  12.088  43.290  1.00 35.46           C  
ATOM    840  CG2 ILE H 109      10.097  11.755  41.103  1.00 35.03           C  
ATOM    841  CD1 ILE H 109       9.101  13.560  43.550  1.00 40.43           C  
ATOM    842  C   ILE H 109      10.795   9.206  41.884  1.00 39.84           C  
ATOM    843  O   ILE H 109      11.871   9.019  42.450  1.00 39.77           O  
ATOM    844  N   GLN H 110      10.560   8.786  40.626  1.00 38.40           N  
ATOM    845  CA  GLN H 110      11.627   8.175  39.896  1.00 37.84           C  
ATOM    846  CB  GLN H 110      11.784   6.672  40.197  1.00 55.26           C  
ATOM    847  CG  GLN H 110      10.561   5.827  39.843  1.00 57.71           C  
ATOM    848  CD  GLN H 110      10.870   4.386  40.229  1.00 60.65           C  
ATOM    849  OE1 GLN H 110      12.030   3.989  40.323  1.00 68.27           O  
ATOM    850  NE2 GLN H 110       9.801   3.581  40.466  1.00 67.67           N  
ATOM    851  C   GLN H 110      11.400   8.362  38.428  1.00 36.52           C  
ATOM    852  O   GLN H 110      10.266   8.398  37.951  1.00 35.68           O  
ATOM    853  N   LEU H 111      12.508   8.530  37.675  1.00 30.22           N  
ATOM    854  CA  LEU H 111      12.441   8.657  36.246  1.00 27.41           C  
ATOM    855  CB  LEU H 111      13.200   9.867  35.664  1.00 23.72           C  
ATOM    856  CG  LEU H 111      12.543  11.243  35.893  1.00 24.16           C  
ATOM    857  CD1 LEU H 111      11.206  11.350  35.148  1.00 25.59           C  
ATOM    858  CD2 LEU H 111      12.422  11.591  37.380  1.00 22.07           C  
ATOM    859  C   LEU H 111      13.097   7.447  35.665  1.00 25.89           C  
ATOM    860  O   LEU H 111      14.229   7.115  36.014  1.00 25.78           O  
ATOM    861  N   VAL H 112      12.394   6.747  34.754  1.00 26.11           N  
ATOM    862  CA  VAL H 112      12.990   5.587  34.166  1.00 24.70           C  
ATOM    863  CB  VAL H 112      12.200   4.329  34.386  1.00 23.15           C  
ATOM    864  CG1 VAL H 112      10.969   4.319  33.462  1.00 24.70           C  
ATOM    865  CG2 VAL H 112      13.148   3.134  34.221  1.00 23.79           C  
ATOM    866  C   VAL H 112      13.102   5.839  32.693  1.00 24.27           C  
ATOM    867  O   VAL H 112      12.171   6.340  32.061  1.00 25.96           O  
ATOM    868  N   GLN H 113      14.267   5.502  32.102  1.00 20.44           N  
ATOM    869  CA  GLN H 113      14.485   5.752  30.703  1.00 20.11           C  
ATOM    870  CB  GLN H 113      15.794   6.510  30.404  1.00 18.43           C  
ATOM    871  CG  GLN H 113      15.830   7.921  30.998  1.00 17.57           C  
ATOM    872  CD  GLN H 113      17.162   8.577  30.644  1.00 19.07           C  
ATOM    873  OE1 GLN H 113      18.018   8.774  31.502  1.00 20.31           O  
ATOM    874  NE2 GLN H 113      17.349   8.928  29.343  1.00 16.62           N  
ATOM    875  C   GLN H 113      14.552   4.443  29.975  1.00 20.52           C  
ATOM    876  O   GLN H 113      14.674   3.380  30.583  1.00 20.57           O  
ATOM    877  N   SER H 114      14.458   4.504  28.629  1.00 19.07           N  
ATOM    878  CA  SER H 114      14.476   3.334  27.793  1.00 19.08           C  
ATOM    879  CB  SER H 114      13.958   3.592  26.366  1.00 22.00           C  
ATOM    880  OG  SER H 114      14.767   4.565  25.721  1.00 22.31           O  
ATOM    881  C   SER H 114      15.881   2.805  27.712  1.00 19.09           C  
ATOM    882  O   SER H 114      16.828   3.451  28.157  1.00 19.51           O  
ATOM    883  N   GLY H 115      16.042   1.598  27.125  1.00 20.31           N  
ATOM    884  CA  GLY H 115      17.301   0.898  27.083  1.00 20.25           C  
ATOM    885  C   GLY H 115      18.211   1.467  26.037  1.00 21.09           C  
ATOM    886  O   GLY H 115      17.894   2.422  25.330  1.00 21.16           O  
ATOM    887  N   PRO H 116      19.358   0.842  25.933  1.00 25.08           N  
ATOM    888  CA  PRO H 116      20.396   1.282  25.037  1.00 24.89           C  
ATOM    889  CD  PRO H 116      19.889   0.063  27.040  1.00 22.31           C  
ATOM    890  CB  PRO H 116      21.625   0.445  25.378  1.00 21.85           C  
ATOM    891  CG  PRO H 116      21.416   0.086  26.861  1.00 22.99           C  
ATOM    892  C   PRO H 116      19.985   1.189  23.607  1.00 25.25           C  
ATOM    893  O   PRO H 116      19.184   0.319  23.270  1.00 25.48           O  
ATOM    894  N   GLU H 117      20.519   2.084  22.750  1.00 21.26           N  
ATOM    895  CA  GLU H 117      20.119   2.080  21.373  1.00 20.27           C  
ATOM    896  CB  GLU H 117      19.331   3.340  20.976  1.00 19.34           C  
ATOM    897  CG  GLU H 117      17.991   3.495  21.702  1.00 21.34           C  
ATOM    898  CD  GLU H 117      16.979   2.552  21.069  1.00 23.94           C  
ATOM    899  OE1 GLU H 117      17.338   1.893  20.057  1.00 24.40           O  
ATOM    900  OE2 GLU H 117      15.832   2.478  21.585  1.00 25.85           O1-
ATOM    901  C   GLU H 117      21.331   2.052  20.492  1.00 20.80           C  
ATOM    902  O   GLU H 117      22.354   2.667  20.793  1.00 21.39           O  
ATOM    903  N   LEU H 118      21.239   1.296  19.375  1.00 20.97           N  
ATOM    904  CA  LEU H 118      22.277   1.245  18.381  1.00 20.80           C  
ATOM    905  CB  LEU H 118      22.776  -0.165  18.017  1.00 17.58           C  
ATOM    906  CG  LEU H 118      23.528  -0.918  19.123  1.00 17.30           C  
ATOM    907  CD1 LEU H 118      22.607  -1.238  20.309  1.00 16.36           C  
ATOM    908  CD2 LEU H 118      24.225  -2.166  18.556  1.00 18.35           C  
ATOM    909  C   LEU H 118      21.665   1.746  17.114  1.00 21.41           C  
ATOM    910  O   LEU H 118      20.657   1.209  16.654  1.00 21.07           O  
ATOM    911  N   LYS H 119      22.260   2.788  16.508  1.00 20.29           N  
ATOM    912  CA  LYS H 119      21.721   3.309  15.284  1.00 19.68           C  
ATOM    913  CB  LYS H 119      20.947   4.630  15.450  1.00 17.51           C  
ATOM    914  CG  LYS H 119      19.449   4.467  15.720  1.00 17.18           C  
ATOM    915  CD  LYS H 119      19.086   3.748  17.013  1.00 18.59           C  
ATOM    916  CE  LYS H 119      17.577   3.705  17.271  1.00 19.81           C  
ATOM    917  NZ  LYS H 119      16.897   2.937  16.203  1.00 21.34           N1+
ATOM    918  C   LYS H 119      22.831   3.575  14.323  1.00 20.00           C  
ATOM    919  O   LYS H 119      23.983   3.766  14.706  1.00 20.35           O  
ATOM    920  N   LYS H 120      22.487   3.567  13.019  1.00 21.81           N  
ATOM    921  CA  LYS H 120      23.428   3.844  11.975  1.00 23.25           C  
ATOM    922  CB  LYS H 120      23.154   3.056  10.681  1.00 26.60           C  
ATOM    923  CG  LYS H 120      23.457   1.561  10.821  1.00 28.81           C  
ATOM    924  CD  LYS H 120      22.529   0.824  11.790  1.00 32.94           C  
ATOM    925  CE  LYS H 120      22.888  -0.653  11.984  1.00 37.16           C  
ATOM    926  NZ  LYS H 120      22.732  -1.387  10.708  1.00 38.00           N1+
ATOM    927  C   LYS H 120      23.336   5.309  11.685  1.00 22.74           C  
ATOM    928  O   LYS H 120      22.374   5.971  12.069  1.00 22.33           O  
ATOM    929  N   PRO H 121      24.319   5.845  11.024  1.00 22.32           N  
ATOM    930  CA  PRO H 121      24.311   7.251  10.751  1.00 22.42           C  
ATOM    931  CD  PRO H 121      25.668   5.302  11.072  1.00 20.83           C  
ATOM    932  CB  PRO H 121      25.684   7.561  10.160  1.00 19.18           C  
ATOM    933  CG  PRO H 121      26.599   6.498  10.802  1.00 20.98           C  
ATOM    934  C   PRO H 121      23.164   7.624   9.869  1.00 23.09           C  
ATOM    935  O   PRO H 121      22.878   6.897   8.921  1.00 24.32           O  
ATOM    936  N   GLY H 122      22.495   8.757  10.174  1.00 21.95           N  
ATOM    937  CA  GLY H 122      21.420   9.240   9.354  1.00 20.98           C  
ATOM    938  C   GLY H 122      20.098   8.724   9.846  1.00 20.99           C  
ATOM    939  O   GLY H 122      19.054   9.114   9.329  1.00 20.36           O  
ATOM    940  N   GLU H 123      20.099   7.836  10.860  1.00 22.04           N  
ATOM    941  CA  GLU H 123      18.863   7.284  11.352  1.00 21.62           C  
ATOM    942  CB  GLU H 123      19.001   5.859  11.925  1.00 22.20           C  
ATOM    943  CG  GLU H 123      19.331   4.819  10.850  1.00 24.21           C  
ATOM    944  CD  GLU H 123      19.434   3.448  11.502  1.00 26.58           C  
ATOM    945  OE1 GLU H 123      18.662   3.188  12.463  1.00 26.88           O  
ATOM    946  OE2 GLU H 123      20.283   2.639  11.045  1.00 28.91           O1-
ATOM    947  C   GLU H 123      18.314   8.171  12.428  1.00 20.85           C  
ATOM    948  O   GLU H 123      18.920   9.179  12.789  1.00 20.33           O  
ATOM    949  N   THR H 124      17.106   7.836  12.931  1.00 18.47           N  
ATOM    950  CA  THR H 124      16.497   8.611  13.977  1.00 19.52           C  
ATOM    951  CB  THR H 124      15.159   9.174  13.597  1.00 21.39           C  
ATOM    952  OG1 THR H 124      15.284   9.989  12.441  1.00 22.74           O  
ATOM    953  CG2 THR H 124      14.622  10.010  14.772  1.00 20.32           C  
ATOM    954  C   THR H 124      16.295   7.722  15.171  1.00 20.91           C  
ATOM    955  O   THR H 124      16.130   6.510  15.037  1.00 21.50           O  
ATOM    956  N   VAL H 125      16.336   8.311  16.386  1.00 20.88           N  
ATOM    957  CA  VAL H 125      16.154   7.549  17.590  1.00 19.89           C  
ATOM    958  CB  VAL H 125      17.446   7.298  18.319  1.00 21.52           C  
ATOM    959  CG1 VAL H 125      18.035   8.649  18.755  1.00 19.46           C  
ATOM    960  CG2 VAL H 125      17.183   6.330  19.484  1.00 20.75           C  
ATOM    961  C   VAL H 125      15.258   8.331  18.504  1.00 20.50           C  
ATOM    962  O   VAL H 125      15.276   9.561  18.505  1.00 20.24           O  
ATOM    963  N   LYS H 126      14.427   7.623  19.297  1.00 22.67           N  
ATOM    964  CA  LYS H 126      13.553   8.301  20.210  1.00 24.30           C  
ATOM    965  CB  LYS H 126      12.071   8.153  19.815  1.00 27.46           C  
ATOM    966  CG  LYS H 126      11.157   9.256  20.351  1.00 30.56           C  
ATOM    967  CD  LYS H 126       9.788   9.279  19.667  1.00 32.18           C  
ATOM    968  CE  LYS H 126       8.859  10.378  20.183  1.00 24.16           C  
ATOM    969  NZ  LYS H 126       7.552  10.302  19.491  1.00 25.40           N1+
ATOM    970  C   LYS H 126      13.774   7.670  21.555  1.00 25.21           C  
ATOM    971  O   LYS H 126      13.669   6.453  21.704  1.00 25.51           O  
ATOM    972  N   ILE H 127      14.093   8.494  22.576  1.00 23.79           N  
ATOM    973  CA  ILE H 127      14.375   7.984  23.890  1.00 22.75           C  
ATOM    974  CB  ILE H 127      15.661   8.516  24.453  1.00 23.77           C  
ATOM    975  CG1 ILE H 127      16.837   8.153  23.532  1.00 26.10           C  
ATOM    976  CG2 ILE H 127      15.817   7.991  25.889  1.00 25.42           C  
ATOM    977  CD1 ILE H 127      18.126   8.902  23.872  1.00 24.35           C  
ATOM    978  C   ILE H 127      13.280   8.443  24.802  1.00 22.98           C  
ATOM    979  O   ILE H 127      12.864   9.599  24.748  1.00 22.62           O  
ATOM    980  N   SER H 128      12.784   7.542  25.675  1.00 22.67           N  
ATOM    981  CA  SER H 128      11.680   7.895  26.522  1.00 23.03           C  
ATOM    982  CB  SER H 128      10.536   6.869  26.490  1.00 22.29           C  
ATOM    983  OG  SER H 128      10.982   5.627  27.011  1.00 24.61           O  
ATOM    984  C   SER H 128      12.134   8.004  27.946  1.00 23.39           C  
ATOM    985  O   SER H 128      13.116   7.387  28.354  1.00 23.59           O  
ATOM    986  N   CYS H 129      11.424   8.848  28.729  1.00 21.62           N  
ATOM    987  CA  CYS H 129      11.702   9.032  30.127  1.00 22.20           C  
ATOM    988  CB  CYS H 129      12.431  10.369  30.410  1.00 21.60           C  
ATOM    989  SG  CYS H 129      12.814  10.660  32.164  1.00 20.59           S  
ATOM    990  C   CYS H 129      10.368   9.039  30.823  1.00 23.52           C  
ATOM    991  O   CYS H 129       9.577   9.965  30.656  1.00 23.87           O  
ATOM    992  N   LYS H 130      10.093   7.998  31.639  1.00 23.99           N  
ATOM    993  CA  LYS H 130       8.809   7.841  32.271  1.00 26.01           C  
ATOM    994  CB  LYS H 130       8.364   6.361  32.247  1.00 42.26           C  
ATOM    995  CG  LYS H 130       6.856   6.080  32.254  1.00 46.61           C  
ATOM    996  CD  LYS H 130       6.096   6.432  33.531  1.00 50.11           C  
ATOM    997  CE  LYS H 130       4.604   6.094  33.443  1.00 51.73           C  
ATOM    998  NZ  LYS H 130       3.944   6.329  34.747  1.00 52.12           N1+
ATOM    999  C   LYS H 130       8.946   8.285  33.699  1.00 25.76           C  
ATOM   1000  O   LYS H 130       9.828   7.822  34.420  1.00 24.77           O  
ATOM   1001  N   ALA H 131       8.059   9.200  34.147  1.00 25.94           N  
ATOM   1002  CA  ALA H 131       8.136   9.745  35.476  1.00 28.47           C  
ATOM   1003  CB  ALA H 131       8.060  11.281  35.505  1.00 33.57           C  
ATOM   1004  C   ALA H 131       6.990   9.239  36.287  1.00 30.25           C  
ATOM   1005  O   ALA H 131       5.905   8.987  35.764  1.00 30.44           O  
ATOM   1006  N   SER H 132       7.223   9.045  37.602  1.00 42.53           N  
ATOM   1007  CA  SER H 132       6.174   8.597  38.473  1.00 43.98           C  
ATOM   1008  CB  SER H 132       6.172   7.081  38.726  1.00 34.40           C  
ATOM   1009  OG  SER H 132       5.995   6.370  37.513  1.00 36.40           O  
ATOM   1010  C   SER H 132       6.420   9.196  39.820  1.00 44.75           C  
ATOM   1011  O   SER H 132       7.538   9.597  40.140  1.00 44.12           O  
ATOM   1012  N   GLY H 133       5.348   9.269  40.640  1.00 19.38           N  
ATOM   1013  CA  GLY H 133       5.433   9.720  42.006  1.00 19.58           C  
ATOM   1014  C   GLY H 133       4.959  11.137  42.146  1.00 19.19           C  
ATOM   1015  O   GLY H 133       4.593  11.559  43.243  1.00 20.27           O  
ATOM   1016  N   TYR H 134       4.929  11.912  41.051  1.00 18.86           N  
ATOM   1017  CA  TYR H 134       4.555  13.290  41.201  1.00 18.41           C  
ATOM   1018  CB  TYR H 134       5.768  14.238  41.243  1.00 17.93           C  
ATOM   1019  CG  TYR H 134       6.440  14.233  39.912  1.00 16.85           C  
ATOM   1020  CD1 TYR H 134       7.103  13.119  39.460  1.00 16.43           C  
ATOM   1021  CD2 TYR H 134       6.428  15.363  39.127  1.00 16.49           C  
ATOM   1022  CE1 TYR H 134       7.727  13.131  38.236  1.00 16.92           C  
ATOM   1023  CE2 TYR H 134       7.051  15.382  37.902  1.00 16.41           C  
ATOM   1024  CZ  TYR H 134       7.703  14.260  37.455  1.00 16.66           C  
ATOM   1025  OH  TYR H 134       8.352  14.262  36.200  1.00 15.98           O  
ATOM   1026  C   TYR H 134       3.674  13.680  40.055  1.00 18.91           C  
ATOM   1027  O   TYR H 134       3.339  12.851  39.211  1.00 18.76           O  
ATOM   1028  N   THR H 135       3.227  14.953  40.010  1.00 19.37           N  
ATOM   1029  CA  THR H 135       2.428  15.324  38.880  1.00 20.55           C  
ATOM   1030  CB  THR H 135       1.405  16.381  39.130  1.00 22.12           C  
ATOM   1031  OG1 THR H 135       0.472  15.927  40.102  1.00 23.94           O  
ATOM   1032  CG2 THR H 135       0.685  16.662  37.803  1.00 21.83           C  
ATOM   1033  C   THR H 135       3.362  15.806  37.819  1.00 20.54           C  
ATOM   1034  O   THR H 135       4.189  16.693  38.030  1.00 20.90           O  
ATOM   1035  N   PHE H 136       3.211  15.206  36.629  1.00 20.77           N  
ATOM   1036  CA  PHE H 136       4.057  15.346  35.482  1.00 20.84           C  
ATOM   1037  CB  PHE H 136       3.525  14.418  34.368  1.00 19.95           C  
ATOM   1038  CG  PHE H 136       4.458  14.360  33.214  1.00 19.48           C  
ATOM   1039  CD1 PHE H 136       5.636  13.661  33.299  1.00 19.55           C  
ATOM   1040  CD2 PHE H 136       4.127  14.976  32.031  1.00 19.69           C  
ATOM   1041  CE1 PHE H 136       6.482  13.615  32.218  1.00 20.56           C  
ATOM   1042  CE2 PHE H 136       4.968  14.931  30.947  1.00 20.60           C  
ATOM   1043  CZ  PHE H 136       6.155  14.250  31.043  1.00 20.47           C  
ATOM   1044  C   PHE H 136       4.072  16.773  34.993  1.00 20.76           C  
ATOM   1045  O   PHE H 136       5.131  17.327  34.703  1.00 21.12           O  
ATOM   1046  N   THR H 137       2.890  17.399  34.908  1.00 20.64           N  
ATOM   1047  CA  THR H 137       2.720  18.724  34.376  1.00 20.98           C  
ATOM   1048  CB  THR H 137       1.294  19.093  34.135  1.00 21.45           C  
ATOM   1049  OG1 THR H 137       1.257  20.425  33.662  1.00 21.40           O  
ATOM   1050  CG2 THR H 137       0.481  18.956  35.430  1.00 22.55           C  
ATOM   1051  C   THR H 137       3.308  19.804  35.234  1.00 21.47           C  
ATOM   1052  O   THR H 137       3.618  20.888  34.744  1.00 21.12           O  
ATOM   1053  N   ASN H 138       3.401  19.581  36.546  1.00 20.87           N  
ATOM   1054  CA  ASN H 138       3.874  20.614  37.420  1.00 20.19           C  
ATOM   1055  CB  ASN H 138       3.600  20.301  38.900  1.00 23.18           C  
ATOM   1056  CG  ASN H 138       2.088  20.397  39.059  1.00 25.60           C  
ATOM   1057  OD1 ASN H 138       1.453  21.288  38.497  1.00 26.70           O  
ATOM   1058  ND2 ASN H 138       1.490  19.450  39.827  1.00 26.05           N  
ATOM   1059  C   ASN H 138       5.333  20.917  37.238  1.00 18.05           C  
ATOM   1060  O   ASN H 138       5.745  22.047  37.490  1.00 17.84           O  
ATOM   1061  N   PHE H 139       6.169  19.940  36.818  1.00 16.12           N  
ATOM   1062  CA  PHE H 139       7.585  20.211  36.810  1.00 14.27           C  
ATOM   1063  CB  PHE H 139       8.347  19.191  37.667  1.00 13.62           C  
ATOM   1064  CG  PHE H 139       7.818  19.257  39.066  1.00 13.52           C  
ATOM   1065  CD1 PHE H 139       6.650  18.610  39.408  1.00 13.40           C  
ATOM   1066  CD2 PHE H 139       8.497  19.952  40.042  1.00 13.03           C  
ATOM   1067  CE1 PHE H 139       6.171  18.670  40.696  1.00 13.54           C  
ATOM   1068  CE2 PHE H 139       8.025  20.014  41.333  1.00 13.69           C  
ATOM   1069  CZ  PHE H 139       6.856  19.370  41.661  1.00 14.04           C  
ATOM   1070  C   PHE H 139       8.125  20.113  35.411  1.00 13.27           C  
ATOM   1071  O   PHE H 139       7.685  19.282  34.622  1.00 13.71           O  
ATOM   1072  N   GLY H 140       9.108  20.972  35.057  1.00 29.38           N  
ATOM   1073  CA  GLY H 140       9.624  20.844  33.721  1.00 26.62           C  
ATOM   1074  C   GLY H 140      10.660  19.768  33.698  1.00 25.25           C  
ATOM   1075  O   GLY H 140      11.165  19.348  34.740  1.00 24.67           O  
ATOM   1076  N   MET H 141      11.019  19.316  32.478  1.00 24.63           N  
ATOM   1077  CA  MET H 141      11.975  18.258  32.335  1.00 23.21           C  
ATOM   1078  CB  MET H 141      11.387  16.996  31.688  1.00 27.16           C  
ATOM   1079  CG  MET H 141      12.323  15.795  31.774  1.00 28.95           C  
ATOM   1080  SD  MET H 141      11.490  14.202  31.546  1.00 39.37           S  
ATOM   1081  CE  MET H 141      10.649  14.249  33.155  1.00 38.48           C  
ATOM   1082  C   MET H 141      13.119  18.745  31.503  1.00 22.52           C  
ATOM   1083  O   MET H 141      12.938  19.437  30.501  1.00 23.74           O  
ATOM   1084  N   ASN H 142      14.351  18.387  31.917  1.00 20.14           N  
ATOM   1085  CA  ASN H 142      15.520  18.830  31.211  1.00 18.47           C  
ATOM   1086  CB  ASN H 142      16.561  19.514  32.104  1.00 19.31           C  
ATOM   1087  CG  ASN H 142      15.946  20.694  32.841  1.00 18.82           C  
ATOM   1088  OD1 ASN H 142      15.643  21.734  32.258  1.00 15.80           O  
ATOM   1089  ND2 ASN H 142      15.763  20.530  34.178  1.00 13.62           N  
ATOM   1090  C   ASN H 142      16.211  17.621  30.657  1.00 17.42           C  
ATOM   1091  O   ASN H 142      16.036  16.508  31.152  1.00 16.95           O  
ATOM   1092  N   TRP H 143      17.009  17.814  29.585  1.00 16.35           N  
ATOM   1093  CA  TRP H 143      17.748  16.723  29.007  1.00 17.06           C  
ATOM   1094  CB  TRP H 143      17.338  16.422  27.557  1.00 18.87           C  
ATOM   1095  CG  TRP H 143      15.944  15.856  27.451  1.00 19.51           C  
ATOM   1096  CD2 TRP H 143      15.648  14.455  27.540  1.00 19.53           C  
ATOM   1097  CD1 TRP H 143      14.751  16.495  27.283  1.00 18.93           C  
ATOM   1098  NE1 TRP H 143      13.727  15.578  27.261  1.00 19.80           N  
ATOM   1099  CE2 TRP H 143      14.266  14.318  27.419  1.00 19.76           C  
ATOM   1100  CE3 TRP H 143      16.463  13.372  27.710  1.00 19.07           C  
ATOM   1101  CZ2 TRP H 143      13.675  13.087  27.468  1.00 19.15           C  
ATOM   1102  CZ3 TRP H 143      15.864  12.134  27.756  1.00 19.63           C  
ATOM   1103  CH2 TRP H 143      14.497  11.995  27.637  1.00 18.18           C  
ATOM   1104  C   TRP H 143      19.203  17.089  29.016  1.00 17.55           C  
ATOM   1105  O   TRP H 143      19.560  18.240  28.768  1.00 17.98           O  
ATOM   1106  N   VAL H 144      20.087  16.109  29.318  1.00 16.30           N  
ATOM   1107  CA  VAL H 144      21.499  16.375  29.385  1.00 15.93           C  
ATOM   1108  CB  VAL H 144      22.041  16.330  30.785  1.00 16.97           C  
ATOM   1109  CG1 VAL H 144      23.554  16.605  30.744  1.00 15.11           C  
ATOM   1110  CG2 VAL H 144      21.250  17.331  31.646  1.00 14.04           C  
ATOM   1111  C   VAL H 144      22.238  15.337  28.581  1.00 16.33           C  
ATOM   1112  O   VAL H 144      21.849  14.170  28.535  1.00 16.13           O  
ATOM   1113  N   LYS H 145      23.346  15.752  27.925  1.00 15.92           N  
ATOM   1114  CA  LYS H 145      24.135  14.875  27.099  1.00 16.42           C  
ATOM   1115  CB  LYS H 145      24.380  15.475  25.704  1.00 16.19           C  
ATOM   1116  CG  LYS H 145      25.331  14.671  24.816  1.00 15.94           C  
ATOM   1117  CD  LYS H 145      25.505  15.286  23.425  1.00 18.91           C  
ATOM   1118  CE  LYS H 145      26.663  14.688  22.623  1.00 14.29           C  
ATOM   1119  NZ  LYS H 145      26.873  15.469  21.383  1.00 14.44           N1+
ATOM   1120  C   LYS H 145      25.486  14.690  27.724  1.00 17.41           C  
ATOM   1121  O   LYS H 145      26.061  15.628  28.273  1.00 18.30           O  
ATOM   1122  N   GLN H 146      26.024  13.451  27.674  1.00 16.42           N  
ATOM   1123  CA  GLN H 146      27.345  13.220  28.188  1.00 16.91           C  
ATOM   1124  CB  GLN H 146      27.349  12.604  29.599  1.00 16.15           C  
ATOM   1125  CG  GLN H 146      28.743  12.464  30.216  1.00 16.50           C  
ATOM   1126  CD  GLN H 146      28.569  12.039  31.668  1.00 17.65           C  
ATOM   1127  OE1 GLN H 146      27.648  11.298  32.007  1.00 17.80           O  
ATOM   1128  NE2 GLN H 146      29.478  12.526  32.555  1.00 17.53           N  
ATOM   1129  C   GLN H 146      28.050  12.275  27.261  1.00 18.60           C  
ATOM   1130  O   GLN H 146      27.728  11.089  27.195  1.00 17.48           O  
ATOM   1131  N   ALA H 147      29.055  12.791  26.525  1.00 21.10           N  
ATOM   1132  CA  ALA H 147      29.824  11.998  25.608  1.00 23.35           C  
ATOM   1133  CB  ALA H 147      30.627  12.839  24.601  1.00 23.81           C  
ATOM   1134  C   ALA H 147      30.794  11.198  26.417  1.00 23.61           C  
ATOM   1135  O   ALA H 147      31.066  11.514  27.575  1.00 23.61           O  
ATOM   1136  N   PRO H 148      31.328  10.154  25.846  1.00 25.00           N  
ATOM   1137  CA  PRO H 148      32.230   9.333  26.597  1.00 25.14           C  
ATOM   1138  CD  PRO H 148      30.664   9.414  24.787  1.00 27.21           C  
ATOM   1139  CB  PRO H 148      32.510   8.117  25.721  1.00 27.91           C  
ATOM   1140  CG  PRO H 148      31.220   7.981  24.888  1.00 28.40           C  
ATOM   1141  C   PRO H 148      33.441  10.097  27.017  1.00 25.13           C  
ATOM   1142  O   PRO H 148      34.087  10.717  26.176  1.00 25.09           O  
ATOM   1143  N   GLY H 149      33.765  10.065  28.321  1.00 23.79           N  
ATOM   1144  CA  GLY H 149      34.943  10.711  28.813  1.00 22.55           C  
ATOM   1145  C   GLY H 149      34.740  12.194  28.843  1.00 23.26           C  
ATOM   1146  O   GLY H 149      35.688  12.941  29.078  1.00 23.53           O  
ATOM   1147  N   LYS H 150      33.497  12.670  28.626  1.00 22.80           N  
ATOM   1148  CA  LYS H 150      33.289  14.093  28.588  1.00 21.98           C  
ATOM   1149  CB  LYS H 150      32.578  14.579  27.314  1.00 25.89           C  
ATOM   1150  CG  LYS H 150      33.370  14.347  26.026  1.00 29.68           C  
ATOM   1151  CD  LYS H 150      34.721  15.061  25.980  1.00 33.44           C  
ATOM   1152  CE  LYS H 150      35.490  14.809  24.681  1.00 35.96           C  
ATOM   1153  NZ  LYS H 150      36.792  15.511  24.715  1.00 38.17           N1+
ATOM   1154  C   LYS H 150      32.413  14.490  29.735  1.00 20.37           C  
ATOM   1155  O   LYS H 150      31.926  13.652  30.493  1.00 21.08           O  
ATOM   1156  N   GLY H 151      32.219  15.817  29.895  1.00 17.90           N  
ATOM   1157  CA  GLY H 151      31.423  16.354  30.962  1.00 17.35           C  
ATOM   1158  C   GLY H 151      29.987  16.439  30.538  1.00 18.06           C  
ATOM   1159  O   GLY H 151      29.631  16.103  29.409  1.00 17.36           O  
ATOM   1160  N   LEU H 152      29.124  16.912  31.463  1.00 18.17           N  
ATOM   1161  CA  LEU H 152      27.709  17.038  31.247  1.00 17.74           C  
ATOM   1162  CB  LEU H 152      26.927  17.237  32.558  1.00 14.06           C  
ATOM   1163  CG  LEU H 152      26.993  16.041  33.527  1.00 15.40           C  
ATOM   1164  CD1 LEU H 152      26.201  16.326  34.812  1.00 12.72           C  
ATOM   1165  CD2 LEU H 152      26.531  14.743  32.845  1.00 12.22           C  
ATOM   1166  C   LEU H 152      27.438  18.242  30.396  1.00 17.61           C  
ATOM   1167  O   LEU H 152      28.065  19.288  30.562  1.00 17.91           O  
ATOM   1168  N   LYS H 153      26.479  18.121  29.451  1.00 16.43           N  
ATOM   1169  CA  LYS H 153      26.125  19.242  28.629  1.00 17.43           C  
ATOM   1170  CB  LYS H 153      26.650  19.121  27.188  1.00 18.10           C  
ATOM   1171  CG  LYS H 153      26.510  20.406  26.371  1.00 22.59           C  
ATOM   1172  CD  LYS H 153      27.484  20.485  25.191  1.00 24.39           C  
ATOM   1173  CE  LYS H 153      27.389  19.315  24.207  1.00 26.11           C  
ATOM   1174  NZ  LYS H 153      28.563  19.326  23.304  1.00 28.93           N1+
ATOM   1175  C   LYS H 153      24.626  19.342  28.619  1.00 17.95           C  
ATOM   1176  O   LYS H 153      23.927  18.346  28.431  1.00 18.46           O  
ATOM   1177  N   TRP H 154      24.094  20.568  28.818  1.00 18.47           N  
ATOM   1178  CA  TRP H 154      22.673  20.775  28.930  1.00 18.24           C  
ATOM   1179  CB  TRP H 154      22.345  22.003  29.798  1.00 17.75           C  
ATOM   1180  CG  TRP H 154      20.885  22.235  30.089  1.00 17.53           C  
ATOM   1181  CD2 TRP H 154      20.087  23.250  29.461  1.00 18.14           C  
ATOM   1182  CD1 TRP H 154      20.076  21.607  30.989  1.00 17.30           C  
ATOM   1183  NE1 TRP H 154      18.822  22.168  30.963  1.00 16.86           N  
ATOM   1184  CE2 TRP H 154      18.816  23.182  30.027  1.00 18.86           C  
ATOM   1185  CE3 TRP H 154      20.393  24.167  28.498  1.00 17.99           C  
ATOM   1186  CZ2 TRP H 154      17.824  24.035  29.636  1.00 18.98           C  
ATOM   1187  CZ3 TRP H 154      19.389  25.022  28.101  1.00 18.90           C  
ATOM   1188  CH2 TRP H 154      18.129  24.958  28.660  1.00 19.10           C  
ATOM   1189  C   TRP H 154      22.126  20.984  27.549  1.00 18.23           C  
ATOM   1190  O   TRP H 154      22.574  21.866  26.821  1.00 19.34           O  
ATOM   1191  N   MET H 155      21.219  20.082  27.122  1.00 16.74           N  
ATOM   1192  CA  MET H 155      20.551  20.115  25.849  1.00 17.52           C  
ATOM   1193  CB  MET H 155      19.920  18.756  25.515  1.00 18.01           C  
ATOM   1194  CG  MET H 155      20.977  17.661  25.376  1.00 13.99           C  
ATOM   1195  SD  MET H 155      20.312  15.976  25.259  1.00 16.25           S  
ATOM   1196  CE  MET H 155      19.585  16.224  23.616  1.00 13.67           C  
ATOM   1197  C   MET H 155      19.468  21.153  25.781  1.00 17.87           C  
ATOM   1198  O   MET H 155      19.324  21.845  24.773  1.00 18.67           O  
ATOM   1199  N   GLY H 156      18.663  21.277  26.857  1.00 16.82           N  
ATOM   1200  CA  GLY H 156      17.545  22.183  26.858  1.00 15.77           C  
ATOM   1201  C   GLY H 156      16.511  21.660  27.816  1.00 18.29           C  
ATOM   1202  O   GLY H 156      16.774  20.760  28.616  1.00 17.58           O  
ATOM   1203  N   TRP H 157      15.291  22.242  27.782  1.00 19.97           N  
ATOM   1204  CA  TRP H 157      14.269  21.760  28.672  1.00 21.75           C  
ATOM   1205  CB  TRP H 157      14.220  22.500  30.025  1.00 22.24           C  
ATOM   1206  CG  TRP H 157      13.770  23.943  29.972  1.00 23.86           C  
ATOM   1207  CD2 TRP H 157      12.470  24.395  30.388  1.00 25.29           C  
ATOM   1208  CD1 TRP H 157      14.467  25.059  29.609  1.00 25.75           C  
ATOM   1209  NE1 TRP H 157      13.678  26.176  29.762  1.00 26.65           N  
ATOM   1210  CE2 TRP H 157      12.449  25.782  30.244  1.00 25.58           C  
ATOM   1211  CE3 TRP H 157      11.387  23.713  30.861  1.00 25.37           C  
ATOM   1212  CZ2 TRP H 157      11.339  26.508  30.570  1.00 26.64           C  
ATOM   1213  CZ3 TRP H 157      10.265  24.449  31.180  1.00 27.07           C  
ATOM   1214  CH2 TRP H 157      10.241  25.820  31.038  1.00 26.54           C  
ATOM   1215  C   TRP H 157      12.936  21.921  28.008  1.00 22.60           C  
ATOM   1216  O   TRP H 157      12.790  22.681  27.052  1.00 22.80           O  
ATOM   1217  N   ILE H 158      11.923  21.180  28.505  1.00 21.38           N  
ATOM   1218  CA  ILE H 158      10.595  21.227  27.961  1.00 22.50           C  
ATOM   1219  CB  ILE H 158      10.188  19.914  27.355  1.00 24.21           C  
ATOM   1220  CG1 ILE H 158       8.840  20.036  26.628  1.00 18.45           C  
ATOM   1221  CG2 ILE H 158      10.220  18.846  28.461  1.00 17.66           C  
ATOM   1222  CD1 ILE H 158       8.515  18.828  25.751  1.00 25.63           C  
ATOM   1223  C   ILE H 158       9.634  21.535  29.065  1.00 23.08           C  
ATOM   1224  O   ILE H 158       9.737  21.015  30.179  1.00 22.32           O  
ATOM   1225  N   ASN H 159       8.656  22.421  28.789  1.00 26.89           N  
ATOM   1226  CA  ASN H 159       7.722  22.661  29.835  1.00 29.11           C  
ATOM   1227  CB  ASN H 159       7.257  24.122  29.998  1.00 30.22           C  
ATOM   1228  CG  ASN H 159       6.460  24.524  28.791  1.00 31.69           C  
ATOM   1229  OD1 ASN H 159       5.337  24.068  28.631  1.00 29.85           O  
ATOM   1230  ND2 ASN H 159       7.032  25.401  27.925  1.00 31.50           N  
ATOM   1231  C   ASN H 159       6.584  21.703  29.675  1.00 30.03           C  
ATOM   1232  O   ASN H 159       5.929  21.608  28.639  1.00 30.56           O  
ATOM   1233  N   THR H 160       6.346  20.908  30.724  1.00 31.51           N  
ATOM   1234  CA  THR H 160       5.394  19.838  30.701  1.00 31.16           C  
ATOM   1235  CB  THR H 160       5.483  18.940  31.899  1.00 30.82           C  
ATOM   1236  OG1 THR H 160       5.151  19.649  33.083  1.00 31.26           O  
ATOM   1237  CG2 THR H 160       6.920  18.397  31.997  1.00 28.83           C  
ATOM   1238  C   THR H 160       4.000  20.364  30.608  1.00 33.46           C  
ATOM   1239  O   THR H 160       3.099  19.645  30.175  1.00 33.20           O  
ATOM   1240  N   TYR H 161       3.750  21.573  31.140  1.00 34.16           N  
ATOM   1241  CA  TYR H 161       2.416  22.078  31.084  1.00 36.09           C  
ATOM   1242  CB  TYR H 161       2.197  23.245  32.056  1.00 37.30           C  
ATOM   1243  CG  TYR H 161       0.774  23.621  31.859  1.00 41.78           C  
ATOM   1244  CD1 TYR H 161      -0.227  22.868  32.421  1.00 43.61           C  
ATOM   1245  CD2 TYR H 161       0.428  24.713  31.100  1.00 43.76           C  
ATOM   1246  CE1 TYR H 161      -1.551  23.191  32.240  1.00 45.93           C  
ATOM   1247  CE2 TYR H 161      -0.896  25.042  30.917  1.00 46.12           C  
ATOM   1248  CZ  TYR H 161      -1.889  24.282  31.484  1.00 47.85           C  
ATOM   1249  OH  TYR H 161      -3.246  24.624  31.289  1.00 50.50           O  
ATOM   1250  C   TYR H 161       1.991  22.518  29.701  1.00 36.36           C  
ATOM   1251  O   TYR H 161       0.952  22.071  29.211  1.00 37.38           O  
ATOM   1252  N   THR H 162       2.745  23.445  29.049  1.00 36.22           N  
ATOM   1253  CA  THR H 162       2.363  23.928  27.742  1.00 36.07           C  
ATOM   1254  CB  THR H 162       2.688  25.374  27.442  1.00 36.19           C  
ATOM   1255  OG1 THR H 162       4.026  25.552  27.015  1.00 35.56           O  
ATOM   1256  CG2 THR H 162       2.471  26.156  28.746  1.00 35.90           C  
ATOM   1257  C   THR H 162       2.914  23.086  26.635  1.00 35.94           C  
ATOM   1258  O   THR H 162       2.334  23.011  25.552  1.00 36.86           O  
ATOM   1259  N   GLY H 163       4.092  22.467  26.867  1.00 33.93           N  
ATOM   1260  CA  GLY H 163       4.734  21.671  25.864  1.00 31.58           C  
ATOM   1261  C   GLY H 163       5.779  22.486  25.143  1.00 31.32           C  
ATOM   1262  O   GLY H 163       6.429  21.954  24.242  1.00 31.52           O  
ATOM   1263  N   GLU H 164       5.992  23.781  25.501  1.00 29.84           N  
ATOM   1264  CA  GLU H 164       6.960  24.570  24.774  1.00 30.94           C  
ATOM   1265  CB  GLU H 164       6.835  26.083  25.030  1.00 30.25           C  
ATOM   1266  CG  GLU H 164       7.757  26.921  24.140  1.00 26.09           C  
ATOM   1267  CD  GLU H 164       7.402  28.387  24.329  1.00 28.98           C  
ATOM   1268  OE1 GLU H 164       6.431  28.669  25.082  1.00 30.50           O  
ATOM   1269  OE2 GLU H 164       8.094  29.245  23.718  1.00 30.73           O1-
ATOM   1270  C   GLU H 164       8.366  24.152  25.130  1.00 30.35           C  
ATOM   1271  O   GLU H 164       8.711  24.006  26.301  1.00 30.55           O  
ATOM   1272  N   PRO H 165       9.173  23.923  24.113  1.00 28.69           N  
ATOM   1273  CA  PRO H 165      10.554  23.539  24.326  1.00 28.15           C  
ATOM   1274  CD  PRO H 165       8.627  23.295  22.922  1.00 28.18           C  
ATOM   1275  CB  PRO H 165      10.877  22.494  23.258  1.00 25.36           C  
ATOM   1276  CG  PRO H 165       9.842  22.756  22.154  1.00 27.68           C  
ATOM   1277  C   PRO H 165      11.533  24.683  24.283  1.00 28.28           C  
ATOM   1278  O   PRO H 165      11.217  25.725  23.713  1.00 28.67           O  
ATOM   1279  N   THR H 166      12.738  24.497  24.869  1.00 27.22           N  
ATOM   1280  CA  THR H 166      13.796  25.472  24.784  1.00 27.23           C  
ATOM   1281  CB  THR H 166      13.970  26.264  26.045  1.00 33.58           C  
ATOM   1282  OG1 THR H 166      12.770  26.958  26.352  1.00 22.21           O  
ATOM   1283  CG2 THR H 166      15.126  27.260  25.851  1.00 21.67           C  
ATOM   1284  C   THR H 166      15.063  24.700  24.563  1.00 26.36           C  
ATOM   1285  O   THR H 166      15.382  23.793  25.332  1.00 25.95           O  
ATOM   1286  N   TYR H 167      15.852  25.074  23.535  1.00 25.34           N  
ATOM   1287  CA  TYR H 167      17.000  24.279  23.194  1.00 24.64           C  
ATOM   1288  CB  TYR H 167      16.974  23.767  21.741  1.00 23.17           C  
ATOM   1289  CG  TYR H 167      15.799  22.868  21.535  1.00 22.88           C  
ATOM   1290  CD1 TYR H 167      15.849  21.544  21.907  1.00 22.12           C  
ATOM   1291  CD2 TYR H 167      14.647  23.345  20.948  1.00 20.80           C  
ATOM   1292  CE1 TYR H 167      14.769  20.714  21.710  1.00 22.56           C  
ATOM   1293  CE2 TYR H 167      13.564  22.522  20.748  1.00 21.21           C  
ATOM   1294  CZ  TYR H 167      13.624  21.204  21.128  1.00 21.92           C  
ATOM   1295  OH  TYR H 167      12.514  20.358  20.922  1.00 23.44           O  
ATOM   1296  C   TYR H 167      18.250  25.096  23.306  1.00 25.21           C  
ATOM   1297  O   TYR H 167      18.246  26.314  23.130  1.00 25.30           O  
ATOM   1298  N   SER H 168      19.365  24.413  23.637  1.00 24.87           N  
ATOM   1299  CA  SER H 168      20.662  25.024  23.689  1.00 25.83           C  
ATOM   1300  CB  SER H 168      21.721  24.108  24.331  1.00 22.06           C  
ATOM   1301  OG  SER H 168      23.023  24.647  24.161  1.00 26.89           O  
ATOM   1302  C   SER H 168      21.050  25.242  22.260  1.00 27.30           C  
ATOM   1303  O   SER H 168      20.498  24.614  21.361  1.00 25.00           O  
ATOM   1304  N   ASP H 169      22.033  26.129  22.015  1.00 27.26           N  
ATOM   1305  CA  ASP H 169      22.416  26.510  20.683  1.00 27.94           C  
ATOM   1306  CB  ASP H 169      23.616  27.476  20.668  1.00 35.61           C  
ATOM   1307  CG  ASP H 169      23.217  28.797  21.308  1.00 39.88           C  
ATOM   1308  OD1 ASP H 169      21.990  29.033  21.481  1.00 30.57           O  
ATOM   1309  OD2 ASP H 169      24.139  29.590  21.636  1.00 30.33           O1-
ATOM   1310  C   ASP H 169      22.867  25.310  19.914  1.00 27.80           C  
ATOM   1311  O   ASP H 169      22.514  25.143  18.748  1.00 28.72           O  
ATOM   1312  N   ASP H 170      23.667  24.441  20.552  1.00 26.10           N  
ATOM   1313  CA  ASP H 170      24.246  23.312  19.882  1.00 26.60           C  
ATOM   1314  CB  ASP H 170      25.262  22.559  20.756  1.00 30.19           C  
ATOM   1315  CG  ASP H 170      26.517  23.416  20.864  1.00 33.50           C  
ATOM   1316  OD1 ASP H 170      26.664  24.362  20.045  1.00 32.91           O  
ATOM   1317  OD2 ASP H 170      27.352  23.131  21.762  1.00 35.14           O1-
ATOM   1318  C   ASP H 170      23.197  22.329  19.462  1.00 25.13           C  
ATOM   1319  O   ASP H 170      23.369  21.619  18.475  1.00 25.31           O  
ATOM   1320  N   PHE H 171      22.119  22.209  20.246  1.00 24.65           N  
ATOM   1321  CA  PHE H 171      21.085  21.239  20.023  1.00 23.85           C  
ATOM   1322  CB  PHE H 171      20.393  20.791  21.315  1.00 21.52           C  
ATOM   1323  CG  PHE H 171      21.511  20.166  22.076  1.00 20.10           C  
ATOM   1324  CD1 PHE H 171      22.035  18.957  21.695  1.00 18.27           C  
ATOM   1325  CD2 PHE H 171      22.083  20.811  23.141  1.00 18.29           C  
ATOM   1326  CE1 PHE H 171      23.079  18.382  22.379  1.00 18.36           C  
ATOM   1327  CE2 PHE H 171      23.127  20.242  23.831  1.00 19.15           C  
ATOM   1328  CZ  PHE H 171      23.628  19.021  23.459  1.00 17.60           C  
ATOM   1329  C   PHE H 171      20.071  21.578  18.975  1.00 24.55           C  
ATOM   1330  O   PHE H 171      19.333  20.693  18.548  1.00 26.18           O  
ATOM   1331  N   LYS H 172      19.932  22.861  18.598  1.00 23.94           N  
ATOM   1332  CA  LYS H 172      18.884  23.272  17.704  1.00 25.71           C  
ATOM   1333  CB  LYS H 172      18.907  24.785  17.425  1.00 37.00           C  
ATOM   1334  CG  LYS H 172      18.701  25.632  18.683  1.00 42.59           C  
ATOM   1335  CD  LYS H 172      19.088  27.099  18.498  1.00 46.99           C  
ATOM   1336  CE  LYS H 172      18.891  27.951  19.754  1.00 52.60           C  
ATOM   1337  NZ  LYS H 172      19.316  29.342  19.486  1.00 55.60           N1+
ATOM   1338  C   LYS H 172      18.945  22.562  16.380  1.00 25.06           C  
ATOM   1339  O   LYS H 172      20.008  22.382  15.787  1.00 25.97           O  
ATOM   1340  N   GLY H 173      17.755  22.117  15.912  1.00 26.41           N  
ATOM   1341  CA  GLY H 173      17.538  21.552  14.608  1.00 26.38           C  
ATOM   1342  C   GLY H 173      17.297  20.070  14.658  1.00 26.74           C  
ATOM   1343  O   GLY H 173      16.213  19.600  14.316  1.00 27.59           O  
ATOM   1344  N   ARG H 174      18.323  19.297  15.055  1.00 25.95           N  
ATOM   1345  CA  ARG H 174      18.278  17.859  15.084  1.00 24.19           C  
ATOM   1346  CB  ARG H 174      19.671  17.215  15.038  1.00 21.32           C  
ATOM   1347  CG  ARG H 174      20.341  17.435  13.681  1.00 21.28           C  
ATOM   1348  CD  ARG H 174      21.497  16.484  13.393  1.00 23.17           C  
ATOM   1349  NE  ARG H 174      22.604  16.818  14.330  1.00 24.73           N  
ATOM   1350  CZ  ARG H 174      23.514  15.861  14.663  1.00 25.64           C  
ATOM   1351  NH1 ARG H 174      23.377  14.592  14.174  1.00 25.91           N1+
ATOM   1352  NH2 ARG H 174      24.560  16.166  15.482  1.00 27.96           N  
ATOM   1353  C   ARG H 174      17.517  17.301  16.250  1.00 24.02           C  
ATOM   1354  O   ARG H 174      17.017  16.178  16.170  1.00 24.28           O  
ATOM   1355  N   PHE H 175      17.448  18.038  17.377  1.00 22.51           N  
ATOM   1356  CA  PHE H 175      16.870  17.491  18.575  1.00 21.49           C  
ATOM   1357  CB  PHE H 175      17.677  17.851  19.831  1.00 18.54           C  
ATOM   1358  CG  PHE H 175      19.036  17.269  19.673  1.00 18.37           C  
ATOM   1359  CD1 PHE H 175      19.960  17.874  18.854  1.00 15.97           C  
ATOM   1360  CD2 PHE H 175      19.391  16.128  20.349  1.00 17.22           C  
ATOM   1361  CE1 PHE H 175      21.219  17.343  18.706  1.00 16.75           C  
ATOM   1362  CE2 PHE H 175      20.648  15.593  20.206  1.00 18.52           C  
ATOM   1363  CZ  PHE H 175      21.566  16.200  19.383  1.00 16.64           C  
ATOM   1364  C   PHE H 175      15.491  18.033  18.796  1.00 21.57           C  
ATOM   1365  O   PHE H 175      15.223  19.211  18.556  1.00 22.92           O  
ATOM   1366  N   ALA H 176      14.568  17.161  19.263  1.00 20.11           N  
ATOM   1367  CA  ALA H 176      13.233  17.603  19.542  1.00 20.19           C  
ATOM   1368  CB  ALA H 176      12.227  17.268  18.428  1.00 15.10           C  
ATOM   1369  C   ALA H 176      12.751  16.932  20.792  1.00 20.15           C  
ATOM   1370  O   ALA H 176      12.954  15.735  20.998  1.00 20.49           O  
ATOM   1371  N   LEU H 177      12.074  17.707  21.662  1.00 20.50           N  
ATOM   1372  CA  LEU H 177      11.538  17.176  22.882  1.00 21.44           C  
ATOM   1373  CB  LEU H 177      11.747  18.105  24.090  1.00 19.25           C  
ATOM   1374  CG  LEU H 177      13.229  18.410  24.378  1.00 19.58           C  
ATOM   1375  CD1 LEU H 177      13.385  19.325  25.603  1.00 19.91           C  
ATOM   1376  CD2 LEU H 177      14.061  17.122  24.479  1.00 19.82           C  
ATOM   1377  C   LEU H 177      10.061  17.053  22.677  1.00 22.73           C  
ATOM   1378  O   LEU H 177       9.456  17.875  21.989  1.00 22.77           O  
ATOM   1379  N   SER H 178       9.441  16.002  23.250  1.00 23.47           N  
ATOM   1380  CA  SER H 178       8.025  15.823  23.083  1.00 24.83           C  
ATOM   1381  CB  SER H 178       7.670  14.871  21.930  1.00 23.03           C  
ATOM   1382  OG  SER H 178       8.200  13.580  22.192  1.00 23.81           O  
ATOM   1383  C   SER H 178       7.481  15.227  24.343  1.00 25.51           C  
ATOM   1384  O   SER H 178       8.238  14.809  25.218  1.00 25.41           O  
ATOM   1385  N   LEU H 179       6.138  15.202  24.480  1.00 32.35           N  
ATOM   1386  CA  LEU H 179       5.555  14.666  25.675  1.00 34.27           C  
ATOM   1387  CB  LEU H 179       5.105  15.738  26.684  1.00 24.90           C  
ATOM   1388  CG  LEU H 179       6.250  16.541  27.331  1.00 24.92           C  
ATOM   1389  CD1 LEU H 179       5.700  17.582  28.320  1.00 25.37           C  
ATOM   1390  CD2 LEU H 179       7.290  15.619  27.990  1.00 25.18           C  
ATOM   1391  C   LEU H 179       4.333  13.864  25.354  1.00 35.99           C  
ATOM   1392  O   LEU H 179       3.695  14.025  24.312  1.00 37.16           O  
ATOM   1393  N   GLU H 180       4.025  12.923  26.267  1.00 46.14           N  
ATOM   1394  CA  GLU H 180       2.813  12.162  26.257  1.00 48.05           C  
ATOM   1395  CB  GLU H 180       3.075  10.685  25.921  1.00 50.54           C  
ATOM   1396  CG  GLU H 180       1.823   9.856  25.650  1.00 54.42           C  
ATOM   1397  CD  GLU H 180       2.292   8.476  25.214  1.00 56.77           C  
ATOM   1398  OE1 GLU H 180       3.056   7.841  25.989  1.00 58.34           O  
ATOM   1399  OE2 GLU H 180       1.905   8.045  24.096  1.00 58.20           O1-
ATOM   1400  C   GLU H 180       2.366  12.258  27.686  1.00 47.89           C  
ATOM   1401  O   GLU H 180       2.713  11.414  28.510  1.00 48.22           O  
ATOM   1402  N   THR H 181       1.555  13.285  28.006  1.00 36.44           N  
ATOM   1403  CA  THR H 181       1.198  13.588  29.366  1.00 36.35           C  
ATOM   1404  CB  THR H 181       0.438  14.874  29.526  1.00 42.21           C  
ATOM   1405  OG1 THR H 181      -0.736  14.850  28.735  1.00 42.95           O  
ATOM   1406  CG2 THR H 181       1.338  16.056  29.133  1.00 42.49           C  
ATOM   1407  C   THR H 181       0.392  12.502  30.009  1.00 35.82           C  
ATOM   1408  O   THR H 181       0.542  12.259  31.204  1.00 35.88           O  
ATOM   1409  N   SER H 182      -0.496  11.825  29.261  1.00 19.49           N  
ATOM   1410  CA  SER H 182      -1.319  10.824  29.887  1.00 19.39           C  
ATOM   1411  CB  SER H 182      -2.225  10.096  28.881  1.00 19.85           C  
ATOM   1412  OG  SER H 182      -3.083  11.024  28.237  1.00 20.09           O  
ATOM   1413  C   SER H 182      -0.418   9.791  30.488  1.00 18.86           C  
ATOM   1414  O   SER H 182      -0.653   9.306  31.594  1.00 19.52           O  
ATOM   1415  N   ALA H 183       0.619   9.422  29.717  1.00 17.91           N  
ATOM   1416  CA  ALA H 183       1.677   8.492  30.000  1.00 17.10           C  
ATOM   1417  CB  ALA H 183       2.499   8.115  28.757  1.00 16.81           C  
ATOM   1418  C   ALA H 183       2.637   9.027  31.029  1.00 17.08           C  
ATOM   1419  O   ALA H 183       3.399   8.260  31.615  1.00 16.13           O  
ATOM   1420  N   SER H 184       2.704  10.362  31.211  1.00 17.16           N  
ATOM   1421  CA  SER H 184       3.676  10.955  32.093  1.00 17.73           C  
ATOM   1422  CB  SER H 184       3.588  10.470  33.550  1.00 17.61           C  
ATOM   1423  OG  SER H 184       2.379  10.923  34.140  1.00 16.63           O  
ATOM   1424  C   SER H 184       5.038  10.629  31.567  1.00 17.33           C  
ATOM   1425  O   SER H 184       5.955  10.308  32.323  1.00 17.02           O  
ATOM   1426  N   THR H 185       5.200  10.718  30.231  1.00 28.75           N  
ATOM   1427  CA  THR H 185       6.466  10.398  29.641  1.00 27.34           C  
ATOM   1428  CB  THR H 185       6.410   9.172  28.779  1.00 25.75           C  
ATOM   1429  OG1 THR H 185       5.974   8.061  29.548  1.00 27.39           O  
ATOM   1430  CG2 THR H 185       7.809   8.901  28.207  1.00 24.73           C  
ATOM   1431  C   THR H 185       6.941  11.534  28.784  1.00 27.10           C  
ATOM   1432  O   THR H 185       6.155  12.219  28.129  1.00 28.25           O  
ATOM   1433  N   ALA H 186       8.273  11.752  28.782  1.00 21.91           N  
ATOM   1434  CA  ALA H 186       8.903  12.766  27.984  1.00 21.34           C  
ATOM   1435  CB  ALA H 186       9.797  13.715  28.802  1.00 20.02           C  
ATOM   1436  C   ALA H 186       9.790  12.054  27.007  1.00 21.97           C  
ATOM   1437  O   ALA H 186      10.336  10.997  27.321  1.00 23.82           O  
ATOM   1438  N   TYR H 187       9.949  12.608  25.783  1.00 21.88           N  
ATOM   1439  CA  TYR H 187      10.744  11.922  24.799  1.00 22.30           C  
ATOM   1440  CB  TYR H 187       9.956  11.422  23.575  1.00 24.12           C  
ATOM   1441  CG  TYR H 187       8.879  10.487  24.011  1.00 25.52           C  
ATOM   1442  CD1 TYR H 187       9.151   9.167  24.283  1.00 27.71           C  
ATOM   1443  CD2 TYR H 187       7.590  10.937  24.155  1.00 25.86           C  
ATOM   1444  CE1 TYR H 187       8.151   8.312  24.683  1.00 28.53           C  
ATOM   1445  CE2 TYR H 187       6.584  10.088  24.554  1.00 27.66           C  
ATOM   1446  CZ  TYR H 187       6.865   8.772  24.817  1.00 29.86           C  
ATOM   1447  OH  TYR H 187       5.840   7.894  25.227  1.00 31.12           O  
ATOM   1448  C   TYR H 187      11.774  12.857  24.242  1.00 22.27           C  
ATOM   1449  O   TYR H 187      11.588  14.071  24.196  1.00 22.77           O  
ATOM   1450  N   LEU H 188      12.919  12.280  23.822  1.00 21.17           N  
ATOM   1451  CA  LEU H 188      13.992  12.998  23.203  1.00 21.18           C  
ATOM   1452  CB  LEU H 188      15.293  12.862  24.025  1.00 21.78           C  
ATOM   1453  CG  LEU H 188      16.552  13.580  23.493  1.00 23.03           C  
ATOM   1454  CD1 LEU H 188      17.048  12.976  22.178  1.00 23.50           C  
ATOM   1455  CD2 LEU H 188      16.360  15.099  23.423  1.00 21.92           C  
ATOM   1456  C   LEU H 188      14.191  12.335  21.871  1.00 21.40           C  
ATOM   1457  O   LEU H 188      14.501  11.149  21.810  1.00 22.14           O  
ATOM   1458  N   GLN H 189      14.017  13.091  20.767  1.00 19.15           N  
ATOM   1459  CA  GLN H 189      14.144  12.519  19.453  1.00 19.23           C  
ATOM   1460  CB  GLN H 189      12.900  12.770  18.583  1.00 23.32           C  
ATOM   1461  CG  GLN H 189      12.988  12.181  17.174  1.00 26.51           C  
ATOM   1462  CD  GLN H 189      11.692  12.504  16.444  1.00 30.47           C  
ATOM   1463  OE1 GLN H 189      10.617  12.038  16.820  1.00 31.28           O  
ATOM   1464  NE2 GLN H 189      11.798  13.332  15.370  1.00 30.41           N  
ATOM   1465  C   GLN H 189      15.301  13.176  18.768  1.00 17.84           C  
ATOM   1466  O   GLN H 189      15.422  14.399  18.769  1.00 18.19           O  
ATOM   1467  N   ILE H 190      16.199  12.366  18.169  1.00 19.86           N  
ATOM   1468  CA  ILE H 190      17.318  12.928  17.471  1.00 20.33           C  
ATOM   1469  CB  ILE H 190      18.645  12.492  18.025  1.00 17.56           C  
ATOM   1470  CG1 ILE H 190      18.751  12.835  19.522  1.00 18.34           C  
ATOM   1471  CG2 ILE H 190      19.746  13.153  17.177  1.00 15.80           C  
ATOM   1472  CD1 ILE H 190      19.919  12.143  20.227  1.00 19.02           C  
ATOM   1473  C   ILE H 190      17.250  12.419  16.064  1.00 21.69           C  
ATOM   1474  O   ILE H 190      17.168  11.214  15.832  1.00 21.06           O  
ATOM   1475  N   ASP H 191      17.268  13.332  15.075  1.00 22.87           N  
ATOM   1476  CA  ASP H 191      17.212  12.894  13.712  1.00 23.13           C  
ATOM   1477  CB  ASP H 191      16.078  13.545  12.898  1.00 32.90           C  
ATOM   1478  CG  ASP H 191      16.164  15.054  13.025  1.00 36.98           C  
ATOM   1479  OD1 ASP H 191      16.836  15.686  12.169  1.00 41.71           O  
ATOM   1480  OD2 ASP H 191      15.531  15.597  13.970  1.00  0.00           O1-
ATOM   1481  C   ASP H 191      18.541  13.115  13.051  1.00 23.05           C  
ATOM   1482  O   ASP H 191      19.380  13.867  13.544  1.00 21.94           O  
ATOM   1483  N   ASN H 192      18.772  12.429  11.911  1.00 19.34           N  
ATOM   1484  CA  ASN H 192      20.001  12.549  11.176  1.00 21.02           C  
ATOM   1485  CB  ASN H 192      20.155  13.901  10.459  1.00 26.21           C  
ATOM   1486  CG  ASN H 192      19.270  13.844   9.225  1.00 28.18           C  
ATOM   1487  OD1 ASN H 192      19.606  13.192   8.239  1.00 29.58           O  
ATOM   1488  ND2 ASN H 192      18.098  14.529   9.287  1.00 28.55           N  
ATOM   1489  C   ASN H 192      21.157  12.354  12.099  1.00 20.90           C  
ATOM   1490  O   ASN H 192      22.041  13.202  12.200  1.00 20.21           O  
ATOM   1491  N   LEU H 193      21.191  11.190  12.770  1.00 21.72           N  
ATOM   1492  CA  LEU H 193      22.204  10.868  13.733  1.00 21.32           C  
ATOM   1493  CB  LEU H 193      22.031   9.463  14.337  1.00 19.96           C  
ATOM   1494  CG  LEU H 193      20.817   9.311  15.268  1.00 20.58           C  
ATOM   1495  CD1 LEU H 193      20.697   7.872  15.797  1.00 19.91           C  
ATOM   1496  CD2 LEU H 193      20.873  10.335  16.412  1.00 20.43           C  
ATOM   1497  C   LEU H 193      23.558  10.887  13.102  1.00 21.96           C  
ATOM   1498  O   LEU H 193      23.744  10.483  11.955  1.00 22.02           O  
ATOM   1499  N   LYS H 194      24.545  11.386  13.877  1.00 21.99           N  
ATOM   1500  CA  LYS H 194      25.918  11.453  13.469  1.00 23.03           C  
ATOM   1501  CB  LYS H 194      26.471  12.882  13.357  1.00 29.73           C  
ATOM   1502  CG  LYS H 194      25.875  13.684  12.204  1.00 33.11           C  
ATOM   1503  CD  LYS H 194      26.130  15.186  12.323  1.00 36.27           C  
ATOM   1504  CE  LYS H 194      25.652  15.992  11.115  1.00 39.12           C  
ATOM   1505  NZ  LYS H 194      26.602  15.835   9.992  1.00 42.43           N1+
ATOM   1506  C   LYS H 194      26.724  10.777  14.533  1.00 23.10           C  
ATOM   1507  O   LYS H 194      26.233  10.476  15.618  1.00 21.15           O  
ATOM   1508  N   ASN H 195      28.014  10.545  14.238  1.00 23.26           N  
ATOM   1509  CA  ASN H 195      28.906   9.854  15.123  1.00 25.41           C  
ATOM   1510  CB  ASN H 195      30.330   9.762  14.548  1.00 31.32           C  
ATOM   1511  CG  ASN H 195      30.264   8.979  13.245  1.00 34.91           C  
ATOM   1512  OD1 ASN H 195      29.680   7.899  13.180  1.00 36.08           O  
ATOM   1513  ND2 ASN H 195      30.871   9.548  12.168  1.00 36.31           N  
ATOM   1514  C   ASN H 195      29.000  10.628  16.405  1.00 25.68           C  
ATOM   1515  O   ASN H 195      29.110  10.053  17.486  1.00 26.42           O  
ATOM   1516  N   GLU H 196      28.926  11.965  16.301  1.00 27.15           N  
ATOM   1517  CA  GLU H 196      29.087  12.899  17.380  1.00 27.44           C  
ATOM   1518  CB  GLU H 196      28.826  14.331  16.895  1.00 33.01           C  
ATOM   1519  CG  GLU H 196      29.739  14.765  15.751  1.00 40.10           C  
ATOM   1520  CD  GLU H 196      29.058  15.929  15.049  1.00 44.88           C  
ATOM   1521  OE1 GLU H 196      27.945  16.313  15.497  1.00 46.15           O  
ATOM   1522  OE2 GLU H 196      29.635  16.444  14.056  1.00 47.70           O1-
ATOM   1523  C   GLU H 196      28.053  12.629  18.433  1.00 25.85           C  
ATOM   1524  O   GLU H 196      28.281  12.880  19.614  1.00 24.92           O  
ATOM   1525  N   ASP H 197      26.874  12.139  18.010  1.00 23.18           N  
ATOM   1526  CA  ASP H 197      25.724  11.889  18.837  1.00 21.28           C  
ATOM   1527  CB  ASP H 197      24.482  11.514  18.012  1.00 21.44           C  
ATOM   1528  CG  ASP H 197      24.066  12.742  17.213  1.00 20.38           C  
ATOM   1529  OD1 ASP H 197      24.275  13.879  17.716  1.00 19.05           O  
ATOM   1530  OD2 ASP H 197      23.541  12.558  16.083  1.00 20.14           O1-
ATOM   1531  C   ASP H 197      25.978  10.784  19.822  1.00 20.65           C  
ATOM   1532  O   ASP H 197      25.224  10.630  20.783  1.00 18.63           O  
ATOM   1533  N   MET H 198      26.994   9.936  19.587  1.00 17.63           N  
ATOM   1534  CA  MET H 198      27.239   8.852  20.497  1.00 16.87           C  
ATOM   1535  CB  MET H 198      28.500   8.049  20.133  1.00 20.10           C  
ATOM   1536  CG  MET H 198      28.674   6.757  20.929  1.00 19.35           C  
ATOM   1537  SD  MET H 198      30.166   5.815  20.492  1.00  0.00           S  
ATOM   1538  CE  MET H 198      29.652   5.517  18.776  1.00  0.00           C  
ATOM   1539  C   MET H 198      27.450   9.432  21.862  1.00 17.01           C  
ATOM   1540  O   MET H 198      28.304  10.297  22.052  1.00 16.11           O  
ATOM   1541  N   GLY H 199      26.666   8.955  22.853  1.00 19.28           N  
ATOM   1542  CA  GLY H 199      26.804   9.455  24.192  1.00 19.30           C  
ATOM   1543  C   GLY H 199      25.678   8.915  25.015  1.00 18.64           C  
ATOM   1544  O   GLY H 199      24.852   8.138  24.538  1.00 19.63           O  
ATOM   1545  N   THR H 200      25.626   9.319  26.300  1.00 15.98           N  
ATOM   1546  CA  THR H 200      24.564   8.880  27.153  1.00 17.08           C  
ATOM   1547  CB  THR H 200      25.013   8.386  28.498  1.00 18.07           C  
ATOM   1548  OG1 THR H 200      23.964   7.659  29.117  1.00 17.34           O  
ATOM   1549  CG2 THR H 200      25.408   9.587  29.374  1.00 16.15           C  
ATOM   1550  C   THR H 200      23.702  10.080  27.369  1.00 17.09           C  
ATOM   1551  O   THR H 200      24.206  11.195  27.507  1.00 18.04           O  
ATOM   1552  N   TYR H 201      22.369   9.889  27.375  1.00 15.81           N  
ATOM   1553  CA  TYR H 201      21.491  11.009  27.531  1.00 14.97           C  
ATOM   1554  CB  TYR H 201      20.500  11.173  26.362  1.00 13.29           C  
ATOM   1555  CG  TYR H 201      21.284  11.492  25.133  1.00 14.23           C  
ATOM   1556  CD1 TYR H 201      21.811  10.489  24.351  1.00 13.83           C  
ATOM   1557  CD2 TYR H 201      21.495  12.799  24.759  1.00 13.59           C  
ATOM   1558  CE1 TYR H 201      22.532  10.787  23.218  1.00 14.26           C  
ATOM   1559  CE2 TYR H 201      22.216  13.104  23.628  1.00 13.27           C  
ATOM   1560  CZ  TYR H 201      22.737  12.096  22.855  1.00 14.52           C  
ATOM   1561  OH  TYR H 201      23.478  12.401  21.693  1.00 15.65           O  
ATOM   1562  C   TYR H 201      20.688  10.821  28.782  1.00 15.62           C  
ATOM   1563  O   TYR H 201      20.200   9.725  29.060  1.00 16.98           O  
ATOM   1564  N   PHE H 202      20.538  11.904  29.580  1.00 16.94           N  
ATOM   1565  CA  PHE H 202      19.804  11.813  30.812  1.00 16.77           C  
ATOM   1566  CB  PHE H 202      20.584  12.239  32.071  1.00 15.34           C  
ATOM   1567  CG  PHE H 202      21.762  11.361  32.309  1.00 15.95           C  
ATOM   1568  CD1 PHE H 202      21.623  10.122  32.883  1.00 13.51           C  
ATOM   1569  CD2 PHE H 202      23.020  11.780  31.955  1.00 16.34           C  
ATOM   1570  CE1 PHE H 202      22.718   9.319  33.103  1.00 16.74           C  
ATOM   1571  CE2 PHE H 202      24.119  10.984  32.174  1.00 17.57           C  
ATOM   1572  CZ  PHE H 202      23.972   9.747  32.751  1.00 16.22           C  
ATOM   1573  C   PHE H 202      18.656  12.776  30.779  1.00 17.29           C  
ATOM   1574  O   PHE H 202      18.732  13.846  30.179  1.00 18.54           O  
ATOM   1575  N   CYS H 203      17.544  12.396  31.438  1.00 15.45           N  
ATOM   1576  CA  CYS H 203      16.419  13.269  31.619  1.00 16.22           C  
ATOM   1577  CB  CYS H 203      15.058  12.591  31.320  1.00 18.99           C  
ATOM   1578  SG  CYS H 203      14.819  11.030  32.230  1.00 25.70           S  
ATOM   1579  C   CYS H 203      16.456  13.626  33.075  1.00 17.58           C  
ATOM   1580  O   CYS H 203      16.897  12.819  33.894  1.00 17.80           O  
ATOM   1581  N   ALA H 204      16.059  14.864  33.443  1.00 18.13           N  
ATOM   1582  CA  ALA H 204      16.078  15.195  34.841  1.00 18.86           C  
ATOM   1583  CB  ALA H 204      17.412  15.789  35.318  1.00 16.91           C  
ATOM   1584  C   ALA H 204      14.993  16.190  35.124  1.00 20.28           C  
ATOM   1585  O   ALA H 204      14.712  17.086  34.329  1.00 19.34           O  
ATOM   1586  N   ARG H 205      14.361  16.050  36.306  1.00 19.93           N  
ATOM   1587  CA  ARG H 205      13.256  16.884  36.675  1.00 21.93           C  
ATOM   1588  CB  ARG H 205      12.272  16.165  37.619  1.00 24.68           C  
ATOM   1589  CG  ARG H 205      11.033  16.983  37.985  1.00 14.91           C  
ATOM   1590  CD  ARG H 205      10.112  16.286  38.991  1.00 15.25           C  
ATOM   1591  NE  ARG H 205      10.720  16.444  40.344  1.00 14.70           N  
ATOM   1592  CZ  ARG H 205       9.925  16.498  41.452  1.00 15.93           C  
ATOM   1593  NH1 ARG H 205       8.570  16.393  41.335  1.00 15.09           N1+
ATOM   1594  NH2 ARG H 205      10.483  16.671  42.686  1.00 16.15           N  
ATOM   1595  C   ARG H 205      13.759  18.110  37.375  1.00 22.81           C  
ATOM   1596  O   ARG H 205      14.746  18.070  38.108  1.00 22.67           O  
ATOM   1597  N   GLU H 206      13.080  19.252  37.137  1.00 25.61           N  
ATOM   1598  CA  GLU H 206      13.430  20.469  37.807  1.00 27.51           C  
ATOM   1599  CB  GLU H 206      12.874  21.717  37.105  1.00 28.58           C  
ATOM   1600  CG  GLU H 206      13.508  21.962  35.736  1.00 29.22           C  
ATOM   1601  CD  GLU H 206      12.684  23.006  35.002  1.00 28.03           C  
ATOM   1602  OE1 GLU H 206      11.625  23.417  35.544  1.00 31.57           O  
ATOM   1603  OE2 GLU H 206      13.105  23.406  33.883  1.00 27.35           O1-
ATOM   1604  C   GLU H 206      12.849  20.396  39.202  1.00 28.56           C  
ATOM   1605  O   GLU H 206      11.711  19.973  39.400  1.00 29.02           O  
ATOM   1606  N   GLY H 207      13.582  21.004  40.143  1.00 33.08           N  
ATOM   1607  CA  GLY H 207      13.072  21.080  41.464  1.00 32.52           C  
ATOM   1608  C   GLY H 207      12.898  22.521  41.798  1.00 35.35           C  
ATOM   1609  O   GLY H 207      13.650  23.382  41.342  1.00 35.71           O  
ATOM   1610  N   ASN H 208      11.834  22.790  42.575  1.00 35.67           N  
ATOM   1611  CA  ASN H 208      11.530  24.063  43.135  1.00 34.88           C  
ATOM   1612  CB  ASN H 208      10.609  24.954  42.294  1.00 37.83           C  
ATOM   1613  CG  ASN H 208      11.319  25.273  40.990  1.00 55.04           C  
ATOM   1614  OD1 ASN H 208      11.865  26.360  40.814  1.00 97.95           O  
ATOM   1615  ND2 ASN H 208      11.316  24.289  40.050  1.00 87.01           N  
ATOM   1616  C   ASN H 208      10.760  23.668  44.338  1.00 40.21           C  
ATOM   1617  O   ASN H 208      10.306  22.530  44.436  1.00 44.18           O  
ATOM   1618  N   LEU H 209      10.604  24.582  45.296  1.00 40.47           N  
ATOM   1619  CA  LEU H 209       9.904  24.222  46.488  1.00 39.02           C  
ATOM   1620  CB  LEU H 209      10.188  25.174  47.658  1.00 44.65           C  
ATOM   1621  CG  LEU H 209      11.660  25.099  48.091  1.00 56.32           C  
ATOM   1622  CD1 LEU H 209      11.944  25.908  49.364  1.00 62.00           C  
ATOM   1623  CD2 LEU H 209      12.094  23.633  48.202  1.00 45.07           C  
ATOM   1624  C   LEU H 209       8.439  24.244  46.218  1.00 40.07           C  
ATOM   1625  O   LEU H 209       7.976  24.825  45.239  1.00 37.76           O  
ATOM   1626  N   TRP H 210       7.663  23.565  47.078  1.00 38.86           N  
ATOM   1627  CA  TRP H 210       6.246  23.568  46.906  1.00 36.87           C  
ATOM   1628  CB  TRP H 210       5.519  22.709  47.953  1.00 41.92           C  
ATOM   1629  CG  TRP H 210       5.832  21.224  47.919  1.00 71.55           C  
ATOM   1630  CD2 TRP H 210       5.362  20.283  46.938  1.00 50.83           C  
ATOM   1631  CD1 TRP H 210       6.577  20.507  48.810  1.00 70.72           C  
ATOM   1632  NE1 TRP H 210       6.575  19.180  48.469  1.00  0.00           N  
ATOM   1633  CE2 TRP H 210       5.836  19.023  47.318  1.00 63.51           C  
ATOM   1634  CE3 TRP H 210       4.590  20.451  45.819  1.00  0.00           C  
ATOM   1635  CZ2 TRP H 210       5.548  17.906  46.593  1.00  0.00           C  
ATOM   1636  CZ3 TRP H 210       4.311  19.316  45.086  1.00  0.00           C  
ATOM   1637  CH2 TRP H 210       4.780  18.074  45.469  1.00  0.00           C  
ATOM   1638  C   TRP H 210       5.851  25.002  47.093  1.00 39.64           C  
ATOM   1639  O   TRP H 210       4.912  25.505  46.476  1.00 42.02           O  
ATOM   1640  N   GLY H 211       6.586  25.692  47.983  1.00 40.66           N  
ATOM   1641  CA  GLY H 211       6.399  27.086  48.236  1.00 42.54           C  
ATOM   1642  C   GLY H 211       6.692  27.798  46.954  1.00 44.97           C  
ATOM   1643  O   GLY H 211       6.114  28.846  46.673  1.00 45.10           O  
ATOM   1644  N   ASN H 212       7.615  27.241  46.151  1.00 44.91           N  
ATOM   1645  CA  ASN H 212       8.023  27.814  44.904  1.00 44.37           C  
ATOM   1646  CB  ASN H 212       6.832  28.195  44.010  1.00 48.22           C  
ATOM   1647  CG  ASN H 212       6.481  26.922  43.256  1.00 48.59           C  
ATOM   1648  OD1 ASN H 212       7.256  26.473  42.412  1.00  0.00           O  
ATOM   1649  ND2 ASN H 212       5.307  26.309  43.562  1.00  0.00           N  
ATOM   1650  C   ASN H 212       8.888  28.993  45.164  1.00 45.56           C  
ATOM   1651  O   ASN H 212       9.234  29.759  44.263  1.00 46.76           O  
ATOM   1652  N   TYR H 213       9.268  29.139  46.441  1.00 47.86           N  
ATOM   1653  CA  TYR H 213      10.152  30.154  46.918  1.00 47.24           C  
ATOM   1654  CB  TYR H 213      10.088  30.254  48.450  1.00 40.01           C  
ATOM   1655  CG  TYR H 213      11.108  31.220  48.938  1.00 29.48           C  
ATOM   1656  CD1 TYR H 213      12.367  30.768  49.235  1.00 18.59           C  
ATOM   1657  CD2 TYR H 213      10.822  32.557  49.104  1.00 15.50           C  
ATOM   1658  CE1 TYR H 213      13.328  31.635  49.697  1.00  0.00           C  
ATOM   1659  CE2 TYR H 213      11.783  33.431  49.567  1.00  0.00           C  
ATOM   1660  CZ  TYR H 213      13.042  32.970  49.870  1.00  0.00           C  
ATOM   1661  OH  TYR H 213      14.026  33.862  50.344  1.00  0.00           O  
ATOM   1662  C   TYR H 213      11.554  29.861  46.503  1.00 46.60           C  
ATOM   1663  O   TYR H 213      12.287  30.756  46.080  1.00 44.89           O  
ATOM   1664  N   ALA H 214      11.961  28.582  46.613  1.00 43.19           N  
ATOM   1665  CA  ALA H 214      13.317  28.237  46.318  1.00 42.89           C  
ATOM   1666  CB  ALA H 214      13.964  27.310  47.361  1.00 45.25           C  
ATOM   1667  C   ALA H 214      13.363  27.529  45.014  1.00 45.33           C  
ATOM   1668  O   ALA H 214      12.493  26.724  44.686  1.00 45.22           O  
ATOM   1669  N   ASN H 215      14.403  27.840  44.225  1.00 45.47           N  
ATOM   1670  CA  ASN H 215      14.528  27.167  42.979  1.00 44.89           C  
ATOM   1671  CB  ASN H 215      14.791  28.105  41.793  1.00 43.27           C  
ATOM   1672  CG  ASN H 215      14.599  27.273  40.535  1.00 40.75           C  
ATOM   1673  OD1 ASN H 215      14.395  26.062  40.605  1.00 76.59           O  
ATOM   1674  ND2 ASN H 215      14.691  27.926  39.347  1.00 73.26           N  
ATOM   1675  C   ASN H 215      15.686  26.233  43.077  1.00 46.76           C  
ATOM   1676  O   ASN H 215      16.844  26.638  43.142  1.00 46.24           O  
ATOM   1677  N   TRP H 216      15.376  24.930  43.057  1.00 45.71           N  
ATOM   1678  CA  TRP H 216      16.347  23.890  43.105  1.00 43.96           C  
ATOM   1679  CB  TRP H 216      15.730  22.505  43.330  1.00 42.27           C  
ATOM   1680  CG  TRP H 216      15.283  22.247  44.739  1.00 46.55           C  
ATOM   1681  CD2 TRP H 216      15.859  21.212  45.548  1.00 45.01           C  
ATOM   1682  CD1 TRP H 216      14.324  22.851  45.491  1.00 46.59           C  
ATOM   1683  NE1 TRP H 216      14.285  22.279  46.740  1.00 58.86           N  
ATOM   1684  CE2 TRP H 216      15.222  21.266  46.786  1.00 45.45           C  
ATOM   1685  CE3 TRP H 216      16.836  20.303  45.277  1.00 55.89           C  
ATOM   1686  CZ2 TRP H 216      15.560  20.397  47.788  1.00 60.35           C  
ATOM   1687  CZ3 TRP H 216      17.174  19.429  46.286  1.00 62.53           C  
ATOM   1688  CH2 TRP H 216      16.550  19.476  47.516  1.00 62.49           C  
ATOM   1689  C   TRP H 216      16.899  23.831  41.742  1.00 47.04           C  
ATOM   1690  O   TRP H 216      17.024  24.843  41.052  1.00 49.13           O  
ATOM   1691  N   PHE H 217      17.347  22.619  41.402  1.00 46.64           N  
ATOM   1692  CA  PHE H 217      17.738  22.345  40.072  1.00 44.13           C  
ATOM   1693  CB  PHE H 217      19.216  22.461  39.679  1.00 47.05           C  
ATOM   1694  CG  PHE H 217      19.021  22.713  38.224  1.00 46.89           C  
ATOM   1695  CD1 PHE H 217      18.941  21.710  37.284  1.00 46.38           C  
ATOM   1696  CD2 PHE H 217      18.857  24.017  37.820  1.00 53.59           C  
ATOM   1697  CE1 PHE H 217      18.727  22.026  35.966  1.00 54.90           C  
ATOM   1698  CE2 PHE H 217      18.644  24.342  36.506  1.00 52.06           C  
ATOM   1699  CZ  PHE H 217      18.580  23.340  35.574  1.00 59.02           C  
ATOM   1700  C   PHE H 217      17.344  20.931  39.826  1.00 45.11           C  
ATOM   1701  O   PHE H 217      16.168  20.595  39.950  1.00 45.18           O  
ATOM   1702  N   PHE H 218      18.322  20.072  39.470  1.00 42.34           N  
ATOM   1703  CA  PHE H 218      18.022  18.731  39.050  1.00 41.74           C  
ATOM   1704  CB  PHE H 218      19.104  18.072  38.199  1.00 39.26           C  
ATOM   1705  CG  PHE H 218      19.144  18.628  36.842  1.00 41.16           C  
ATOM   1706  CD1 PHE H 218      18.014  18.565  36.086  1.00 50.88           C  
ATOM   1707  CD2 PHE H 218      20.309  19.133  36.312  1.00 48.89           C  
ATOM   1708  CE1 PHE H 218      18.061  19.052  34.816  1.00 51.44           C  
ATOM   1709  CE2 PHE H 218      20.342  19.626  35.030  1.00 47.34           C  
ATOM   1710  CZ  PHE H 218      19.197  19.588  34.277  1.00 48.69           C  
ATOM   1711  C   PHE H 218      18.002  17.799  40.198  1.00 41.01           C  
ATOM   1712  O   PHE H 218      19.018  17.185  40.527  1.00 42.58           O  
ATOM   1713  N   ASP H 219      16.826  17.646  40.812  1.00 40.69           N  
ATOM   1714  CA  ASP H 219      16.637  16.748  41.902  1.00 42.10           C  
ATOM   1715  CB  ASP H 219      15.311  17.011  42.620  1.00 45.02           C  
ATOM   1716  CG  ASP H 219      14.170  16.842  41.620  1.00 49.78           C  
ATOM   1717  OD1 ASP H 219      14.238  17.437  40.511  1.00 50.48           O  
ATOM   1718  OD2 ASP H 219      13.224  16.083  41.947  1.00 49.50           O1-
ATOM   1719  C   ASP H 219      16.635  15.295  41.495  1.00 45.01           C  
ATOM   1720  O   ASP H 219      17.373  14.514  42.096  1.00 47.02           O  
ATOM   1721  N   VAL H 220      15.826  14.895  40.467  1.00 24.23           N  
ATOM   1722  CA  VAL H 220      15.693  13.497  40.152  1.00 23.63           C  
ATOM   1723  CB  VAL H 220      14.273  13.008  40.217  1.00 26.52           C  
ATOM   1724  CG1 VAL H 220      14.220  11.553  39.718  1.00  0.00           C  
ATOM   1725  CG2 VAL H 220      13.764  13.188  41.656  1.00  0.00           C  
ATOM   1726  C   VAL H 220      16.173  13.288  38.756  1.00 22.07           C  
ATOM   1727  O   VAL H 220      15.801  14.024  37.843  1.00 22.05           O  
ATOM   1728  N   TRP H 221      17.007  12.247  38.562  1.00 20.48           N  
ATOM   1729  CA  TRP H 221      17.583  12.010  37.273  1.00 19.13           C  
ATOM   1730  CB  TRP H 221      19.121  12.129  37.296  1.00 18.85           C  
ATOM   1731  CG  TRP H 221      19.648  13.528  37.532  1.00 17.65           C  
ATOM   1732  CD2 TRP H 221      20.471  14.249  36.600  1.00 16.36           C  
ATOM   1733  CD1 TRP H 221      19.508  14.335  38.623  1.00 16.75           C  
ATOM   1734  NE1 TRP H 221      20.176  15.520  38.423  1.00 17.84           N  
ATOM   1735  CE2 TRP H 221      20.777  15.477  37.182  1.00 16.01           C  
ATOM   1736  CE3 TRP H 221      20.938  13.911  35.360  1.00 16.27           C  
ATOM   1737  CZ2 TRP H 221      21.556  16.392  36.530  1.00 16.26           C  
ATOM   1738  CZ3 TRP H 221      21.719  14.837  34.704  1.00 15.40           C  
ATOM   1739  CH2 TRP H 221      22.022  16.054  35.278  1.00 16.33           C  
ATOM   1740  C   TRP H 221      17.256  10.617  36.839  1.00 19.13           C  
ATOM   1741  O   TRP H 221      17.084   9.714  37.656  1.00 18.45           O  
ATOM   1742  N   GLY H 222      17.149  10.420  35.511  1.00 18.37           N  
ATOM   1743  CA  GLY H 222      16.902   9.110  34.991  1.00 18.70           C  
ATOM   1744  C   GLY H 222      18.213   8.393  35.066  1.00 18.86           C  
ATOM   1745  O   GLY H 222      19.240   8.995  35.373  1.00 18.17           O  
ATOM   1746  N   ALA H 223      18.192   7.075  34.802  1.00 18.10           N  
ATOM   1747  CA  ALA H 223      19.345   6.216  34.826  1.00 18.46           C  
ATOM   1748  CB  ALA H 223      18.989   4.734  34.618  1.00 18.12           C  
ATOM   1749  C   ALA H 223      20.286   6.608  33.727  1.00 18.62           C  
ATOM   1750  O   ALA H 223      21.497   6.421  33.841  1.00 17.98           O  
ATOM   1751  N   GLY H 224      19.748   7.105  32.600  1.00 18.84           N  
ATOM   1752  CA  GLY H 224      20.566   7.479  31.481  1.00 18.63           C  
ATOM   1753  C   GLY H 224      20.389   6.444  30.416  1.00 19.85           C  
ATOM   1754  O   GLY H 224      20.127   5.278  30.707  1.00 19.17           O  
ATOM   1755  N   THR H 225      20.510   6.860  29.136  1.00 21.40           N  
ATOM   1756  CA  THR H 225      20.370   5.914  28.065  1.00 20.45           C  
ATOM   1757  CB  THR H 225      19.075   6.077  27.311  1.00 19.52           C  
ATOM   1758  OG1 THR H 225      18.774   4.893  26.593  1.00 19.81           O  
ATOM   1759  CG2 THR H 225      19.170   7.269  26.343  1.00 17.72           C  
ATOM   1760  C   THR H 225      21.539   6.094  27.134  1.00 21.15           C  
ATOM   1761  O   THR H 225      21.874   7.210  26.738  1.00 20.31           O  
ATOM   1762  N   THR H 226      22.203   4.979  26.755  1.00 18.56           N  
ATOM   1763  CA  THR H 226      23.371   5.061  25.918  1.00 19.99           C  
ATOM   1764  CB  THR H 226      24.376   3.978  26.193  1.00 23.57           C  
ATOM   1765  OG1 THR H 226      24.800   4.026  27.548  1.00 29.00           O  
ATOM   1766  CG2 THR H 226      25.584   4.183  25.267  1.00 24.98           C  
ATOM   1767  C   THR H 226      22.965   4.930  24.483  1.00 19.66           C  
ATOM   1768  O   THR H 226      22.170   4.067  24.118  1.00 18.97           O  
ATOM   1769  N   LEU H 227      23.520   5.810  23.626  1.00 19.09           N  
ATOM   1770  CA  LEU H 227      23.213   5.816  22.226  1.00 18.02           C  
ATOM   1771  CB  LEU H 227      22.621   7.182  21.804  1.00 18.53           C  
ATOM   1772  CG  LEU H 227      22.173   7.352  20.337  1.00 21.39           C  
ATOM   1773  CD1 LEU H 227      23.339   7.250  19.351  1.00 19.84           C  
ATOM   1774  CD2 LEU H 227      21.017   6.413  19.986  1.00 20.25           C  
ATOM   1775  C   LEU H 227      24.509   5.619  21.504  1.00 17.19           C  
ATOM   1776  O   LEU H 227      25.470   6.354  21.728  1.00 17.27           O  
ATOM   1777  N   THR H 228      24.577   4.605  20.622  1.00 17.27           N  
ATOM   1778  CA  THR H 228      25.792   4.410  19.890  1.00 18.68           C  
ATOM   1779  CB  THR H 228      26.424   3.067  20.129  1.00 18.38           C  
ATOM   1780  OG1 THR H 228      27.749   3.063  19.630  1.00 20.12           O  
ATOM   1781  CG2 THR H 228      25.597   1.962  19.449  1.00 17.22           C  
ATOM   1782  C   THR H 228      25.462   4.562  18.436  1.00 19.74           C  
ATOM   1783  O   THR H 228      24.516   3.960  17.932  1.00 21.67           O  
ATOM   1784  N   VAL H 229      26.222   5.416  17.722  1.00 21.46           N  
ATOM   1785  CA  VAL H 229      25.940   5.600  16.327  1.00 20.75           C  
ATOM   1786  CB  VAL H 229      25.808   7.041  15.929  1.00 18.15           C  
ATOM   1787  CG1 VAL H 229      25.564   7.118  14.413  1.00 17.08           C  
ATOM   1788  CG2 VAL H 229      24.689   7.680  16.767  1.00 15.84           C  
ATOM   1789  C   VAL H 229      27.099   5.044  15.573  1.00 22.13           C  
ATOM   1790  O   VAL H 229      28.205   5.577  15.641  1.00 21.82           O  
ATOM   1791  N   SER H 230      26.869   3.959  14.811  1.00 22.29           N  
ATOM   1792  CA  SER H 230      27.963   3.361  14.109  1.00 22.81           C  
ATOM   1793  CB  SER H 230      28.650   2.254  14.924  1.00 21.36           C  
ATOM   1794  OG  SER H 230      29.720   1.687  14.184  1.00 19.77           O  
ATOM   1795  C   SER H 230      27.439   2.732  12.863  1.00 24.58           C  
ATOM   1796  O   SER H 230      26.275   2.342  12.786  1.00 23.42           O  
ATOM   1797  N   SER H 231      28.311   2.628  11.841  1.00 25.59           N  
ATOM   1798  CA  SER H 231      27.935   2.025  10.599  1.00 26.31           C  
ATOM   1799  CB  SER H 231      28.265   2.906   9.383  1.00 31.47           C  
ATOM   1800  OG  SER H 231      29.664   3.136   9.314  1.00 34.85           O  
ATOM   1801  C   SER H 231      28.754   0.753  10.476  1.00 26.51           C  
ATOM   1802  O   SER H 231      29.465   0.426  11.463  1.00 25.68           O  
ATOM   1803  OXT SER H 231      28.686   0.097   9.403  1.00  0.00           O1-
TER    1804      SER H 231 
CONECT  158  673
CONECT  673  158
CONECT  989 1578
CONECT 1578  989
END
