# Supplementary material for: Fully automated antibody structure prediction using BIOVIA tools: Validation study
Source: PLoS One. 2017 May 18;12(5):e0177923. doi: 10.1371/journal.pone.0177923 (PMC5436848; doi:10.1371/journal.pone.0177923)
Supplement: S3 Dataset — Predicted structures using the Top5 framework method, Chothia CDR definition with canonical filtering, using up to 5 CDR templates rather than the default 3, and generating 10 CDR models. (ZIP) [file pone.0177923.s005.zip › 4K7P_XY_FV_FinalModel.pdb]

REMARK   Accelrys Discovery Studio PDB file
REMARK   Created:  2015-11-30T22:06:28Z
SSBOND   1 CYS L   23    CYS L   87                                     
SSBOND   2 CYS H  128    CYS H  202                                     
ATOM      1  N   ASP L   1      24.937  32.717  26.492  1.00 41.58           N1+
ATOM      2  CA  ASP L   1      24.997  31.675  27.539  1.00 40.68           C  
ATOM      3  CB  ASP L   1      25.526  30.356  26.955  1.00 42.62           C  
ATOM      4  CG  ASP L   1      24.454  29.755  26.061  1.00 48.20           C  
ATOM      5  OD1 ASP L   1      24.256  30.259  24.925  1.00 50.04           O  
ATOM      6  OD2 ASP L   1      23.811  28.774  26.518  1.00 49.74           O1-
ATOM      7  C   ASP L   1      25.932  32.087  28.619  1.00 40.28           C  
ATOM      8  O   ASP L   1      26.794  32.943  28.424  1.00 41.26           O  
ATOM      9  N   ILE L   2      25.776  31.477  29.805  1.00 36.81           N  
ATOM     10  CA  ILE L   2      26.635  31.777  30.905  1.00 34.32           C  
ATOM     11  CB  ILE L   2      25.936  31.705  32.230  1.00 33.19           C  
ATOM     12  CG1 ILE L   2      24.722  32.650  32.264  1.00 32.29           C  
ATOM     13  CG2 ILE L   2      26.976  31.985  33.327  1.00 31.99           C  
ATOM     14  CD1 ILE L   2      25.075  34.119  32.071  1.00 33.45           C  
ATOM     15  C   ILE L   2      27.643  30.678  30.906  1.00 34.98           C  
ATOM     16  O   ILE L   2      27.285  29.502  30.873  1.00 35.58           O  
ATOM     17  N   GLN L   3      28.940  31.027  30.923  1.00 33.15           N  
ATOM     18  CA  GLN L   3      29.926  29.991  30.892  1.00 33.25           C  
ATOM     19  CB  GLN L   3      31.138  30.353  30.024  1.00 36.93           C  
ATOM     20  CG  GLN L   3      30.751  30.489  28.551  1.00 45.62           C  
ATOM     21  CD  GLN L   3      31.984  30.860  27.748  0.80 56.95           C  
ATOM     22  OE1 GLN L   3      32.958  31.384  28.285  1.00 63.32           O  
ATOM     23  NE2 GLN L   3      31.941  30.586  26.417  0.80 56.71           N  
ATOM     24  C   GLN L   3      30.371  29.735  32.290  1.00 32.38           C  
ATOM     25  O   GLN L   3      30.539  30.660  33.082  1.00 31.91           O  
ATOM     26  N   MET L   4      30.543  28.445  32.639  1.00 31.04           N  
ATOM     27  CA  MET L   4      30.961  28.123  33.970  1.00 30.87           C  
ATOM     28  CB  MET L   4      30.000  27.171  34.699  1.00 30.04           C  
ATOM     29  CG  MET L   4      28.577  27.725  34.801  1.00 31.53           C  
ATOM     30  SD  MET L   4      28.462  29.358  35.594  1.00 34.24           S  
ATOM     31  CE  MET L   4      29.004  28.778  37.226  1.00 32.55           C  
ATOM     32  C   MET L   4      32.283  27.435  33.867  1.00 31.60           C  
ATOM     33  O   MET L   4      32.449  26.505  33.079  1.00 32.59           O  
ATOM     34  N   THR L   5      33.267  27.895  34.666  1.00 31.11           N  
ATOM     35  CA  THR L   5      34.581  27.319  34.643  1.00 30.77           C  
ATOM     36  CB  THR L   5      35.655  28.317  34.317  1.00 32.37           C  
ATOM     37  OG1 THR L   5      35.412  28.898  33.044  1.00 33.43           O  
ATOM     38  CG2 THR L   5      37.019  27.607  34.324  1.00 33.40           C  
ATOM     39  C   THR L   5      34.871  26.798  36.014  1.00 32.12           C  
ATOM     40  O   THR L   5      34.777  27.527  36.999  1.00 31.99           O  
ATOM     41  N   GLN L   6      35.250  25.507  36.107  1.00 30.48           N  
ATOM     42  CA  GLN L   6      35.520  24.911  37.383  1.00 31.24           C  
ATOM     43  CB  GLN L   6      34.914  23.505  37.549  1.00 32.54           C  
ATOM     44  CG  GLN L   6      33.388  23.485  37.638  1.00 33.49           C  
ATOM     45  CD  GLN L   6      32.935  22.038  37.792  1.00 35.19           C  
ATOM     46  OE1 GLN L   6      32.049  21.575  37.076  1.00 33.54           O  
ATOM     47  NE2 GLN L   6      33.554  21.302  38.755  1.00 33.82           N  
ATOM     48  C   GLN L   6      36.999  24.754  37.529  1.00 32.21           C  
ATOM     49  O   GLN L   6      37.730  24.620  36.550  1.00 32.18           O  
ATOM     50  N   SER L   7      37.493  24.808  38.781  1.00 31.17           N  
ATOM     51  CA  SER L   7      38.891  24.589  39.008  1.00 32.96           C  
ATOM     52  CB  SER L   7      39.711  25.887  39.090  1.00 34.73           C  
ATOM     53  OG  SER L   7      39.298  26.655  40.210  1.00 40.44           O  
ATOM     54  C   SER L   7      39.015  23.904  40.331  1.00 33.60           C  
ATOM     55  O   SER L   7      38.270  24.219  41.258  1.00 34.36           O  
ATOM     56  N   PRO L   8      39.920  22.968  40.470  1.00 32.46           N  
ATOM     57  CA  PRO L   8      40.779  22.516  39.408  1.00 32.38           C  
ATOM     58  CD  PRO L   8      40.473  22.669  41.781  1.00 31.90           C  
ATOM     59  CB  PRO L   8      42.015  21.923  40.086  1.00 33.08           C  
ATOM     60  CG  PRO L   8      41.552  21.609  41.517  1.00 33.48           C  
ATOM     61  C   PRO L   8      40.050  21.506  38.583  1.00 32.44           C  
ATOM     62  O   PRO L   8      38.961  21.088  38.972  1.00 31.60           O  
ATOM     63  N   SER L   9      40.617  21.130  37.420  1.00 32.29           N  
ATOM     64  CA  SER L   9      40.017  20.132  36.589  1.00 32.74           C  
ATOM     65  CB  SER L   9      40.701  20.009  35.218  1.00 35.25           C  
ATOM     66  OG  SER L   9      40.026  19.042  34.428  1.00 42.30           O  
ATOM     67  C   SER L   9      40.129  18.803  37.280  1.00 32.63           C  
ATOM     68  O   SER L   9      39.218  17.981  37.200  1.00 32.15           O  
ATOM     69  N   SER L  10      41.259  18.548  37.975  1.00 31.66           N  
ATOM     70  CA  SER L  10      41.428  17.289  38.654  1.00 31.87           C  
ATOM     71  CB  SER L  10      42.210  16.245  37.838  1.00 33.78           C  
ATOM     72  OG  SER L  10      43.532  16.705  37.596  1.00 38.30           O  
ATOM     73  C   SER L  10      42.195  17.530  39.917  1.00 32.32           C  
ATOM     74  O   SER L  10      42.921  18.517  40.039  1.00 33.20           O  
ATOM     75  N   LEU L  11      42.037  16.625  40.905  1.00 31.14           N  
ATOM     76  CA  LEU L  11      42.676  16.813  42.175  1.00 31.95           C  
ATOM     77  CB  LEU L  11      41.800  17.718  43.059  1.00 31.33           C  
ATOM     78  CG  LEU L  11      42.210  17.896  44.527  1.00 32.66           C  
ATOM     79  CD1 LEU L  11      43.598  18.533  44.680  1.00 33.79           C  
ATOM     80  CD2 LEU L  11      41.118  18.680  45.275  1.00 33.34           C  
ATOM     81  C   LEU L  11      42.842  15.478  42.845  1.00 33.43           C  
ATOM     82  O   LEU L  11      42.003  14.591  42.696  1.00 33.80           O  
ATOM     83  N   SER L  12      43.959  15.298  43.586  1.00 32.82           N  
ATOM     84  CA  SER L  12      44.187  14.097  44.344  1.00 33.62           C  
ATOM     85  CB  SER L  12      45.475  13.345  43.963  1.00 35.43           C  
ATOM     86  OG  SER L  12      45.373  12.802  42.658  1.00 42.69           O  
ATOM     87  C   SER L  12      44.387  14.535  45.760  1.00 33.76           C  
ATOM     88  O   SER L  12      45.212  15.406  46.031  1.00 34.86           O  
ATOM     89  N   ALA L  13      43.642  13.938  46.713  1.00 31.15           N  
ATOM     90  CA  ALA L  13      43.804  14.349  48.080  1.00 31.07           C  
ATOM     91  CB  ALA L  13      42.759  15.376  48.550  1.00 29.99           C  
ATOM     92  C   ALA L  13      43.665  13.145  48.956  1.00 32.60           C  
ATOM     93  O   ALA L  13      43.087  12.138  48.557  1.00 33.51           O  
ATOM     94  N   SER L  14      44.215  13.224  50.184  1.00 33.42           N  
ATOM     95  CA  SER L  14      44.173  12.124  51.107  1.00 33.48           C  
ATOM     96  CB  SER L  14      45.312  12.152  52.140  1.00 36.97           C  
ATOM     97  OG  SER L  14      46.564  12.017  51.482  1.00 40.48           O  
ATOM     98  C   SER L  14      42.874  12.161  51.850  1.00 33.58           C  
ATOM     99  O   SER L  14      42.180  13.176  51.871  1.00 33.15           O  
ATOM    100  N   VAL L  15      42.508  11.027  52.484  1.00 32.08           N  
ATOM    101  CA  VAL L  15      41.273  10.996  53.209  1.00 31.97           C  
ATOM    102  CB  VAL L  15      40.810   9.617  53.584  1.00 33.16           C  
ATOM    103  CG1 VAL L  15      40.394   8.880  52.302  1.00 32.85           C  
ATOM    104  CG2 VAL L  15      41.938   8.902  54.344  1.00 33.75           C  
ATOM    105  C   VAL L  15      41.420  11.822  54.444  1.00 34.40           C  
ATOM    106  O   VAL L  15      42.448  11.790  55.121  1.00 34.84           O  
ATOM    107  N   GLY L  16      40.369  12.608  54.751  1.00 34.70           N  
ATOM    108  CA  GLY L  16      40.359  13.434  55.922  1.00 34.52           C  
ATOM    109  C   GLY L  16      40.727  14.843  55.562  1.00 36.05           C  
ATOM    110  O   GLY L  16      40.575  15.749  56.380  1.00 37.22           O  
ATOM    111  N   ASP L  17      41.209  15.081  54.327  1.00 34.33           N  
ATOM    112  CA  ASP L  17      41.617  16.411  53.963  1.00 34.04           C  
ATOM    113  CB  ASP L  17      42.525  16.464  52.721  1.00 34.20           C  
ATOM    114  CG  ASP L  17      43.884  15.873  53.072  1.00 37.53           C  
ATOM    115  OD1 ASP L  17      44.133  15.610  54.280  1.00 38.50           O  
ATOM    116  OD2 ASP L  17      44.697  15.681  52.129  1.00 39.50           O1-
ATOM    117  C   ASP L  17      40.411  17.239  53.653  1.00 34.55           C  
ATOM    118  O   ASP L  17      39.322  16.721  53.405  1.00 33.96           O  
ATOM    119  N   ARG L  18      40.585  18.578  53.675  1.00 34.17           N  
ATOM    120  CA  ARG L  18      39.510  19.452  53.314  1.00 33.63           C  
ATOM    121  CB  ARG L  18      39.458  20.757  54.133  1.00 33.53           C  
ATOM    122  CG  ARG L  18      38.138  21.520  53.978  1.00 35.14           C  
ATOM    123  CD  ARG L  18      38.035  22.779  54.844  1.00 39.70           C  
ATOM    124  NE  ARG L  18      36.695  23.387  54.597  1.00 44.97           N  
ATOM    125  CZ  ARG L  18      36.258  24.420  55.374  1.00 49.93           C  
ATOM    126  NH1 ARG L  18      37.059  24.917  56.361  1.00 46.48           N1+
ATOM    127  NH2 ARG L  18      35.022  24.959  55.166  1.00 46.25           N  
ATOM    128  C   ARG L  18      39.768  19.796  51.881  1.00 34.95           C  
ATOM    129  O   ARG L  18      40.888  20.152  51.517  1.00 35.26           O  
ATOM    130  N   VAL L  19      38.741  19.656  51.020  1.00 33.91           N  
ATOM    131  CA  VAL L  19      38.929  19.899  49.618  1.00 33.80           C  
ATOM    132  CB  VAL L  19      38.599  18.699  48.774  1.00 35.26           C  
ATOM    133  CG1 VAL L  19      38.643  19.092  47.293  1.00 35.55           C  
ATOM    134  CG2 VAL L  19      39.588  17.576  49.116  1.00 34.71           C  
ATOM    135  C   VAL L  19      38.026  21.018  49.202  1.00 34.43           C  
ATOM    136  O   VAL L  19      36.881  21.103  49.643  1.00 34.11           O  
ATOM    137  N   THR L  20      38.537  21.917  48.336  1.00 32.69           N  
ATOM    138  CA  THR L  20      37.765  23.043  47.898  1.00 32.57           C  
ATOM    139  CB  THR L  20      38.376  24.341  48.343  1.00 35.76           C  
ATOM    140  OG1 THR L  20      38.474  24.372  49.760  1.00 38.50           O  
ATOM    141  CG2 THR L  20      37.513  25.506  47.846  1.00 34.10           C  
ATOM    142  C   THR L  20      37.726  23.046  46.396  1.00 33.86           C  
ATOM    143  O   THR L  20      38.765  23.019  45.738  1.00 34.37           O  
ATOM    144  N   ILE L  21      36.507  23.092  45.814  1.00 31.30           N  
ATOM    145  CA  ILE L  21      36.338  23.127  44.385  1.00 30.69           C  
ATOM    146  CB  ILE L  21      35.469  22.017  43.864  1.00 31.35           C  
ATOM    147  CG1 ILE L  21      36.114  20.652  44.161  1.00 33.17           C  
ATOM    148  CG2 ILE L  21      35.212  22.262  42.367  1.00 32.48           C  
ATOM    149  CD1 ILE L  21      35.175  19.468  43.934  1.00 35.27           C  
ATOM    150  C   ILE L  21      35.664  24.427  44.067  1.00 30.81           C  
ATOM    151  O   ILE L  21      34.708  24.816  44.736  1.00 29.50           O  
ATOM    152  N   THR L  22      36.150  25.142  43.027  1.00 29.51           N  
ATOM    153  CA  THR L  22      35.622  26.446  42.729  1.00 29.42           C  
ATOM    154  CB  THR L  22      36.683  27.503  42.622  1.00 30.81           C  
ATOM    155  OG1 THR L  22      37.437  27.576  43.822  1.00 33.53           O  
ATOM    156  CG2 THR L  22      35.998  28.853  42.366  1.00 29.14           C  
ATOM    157  C   THR L  22      34.918  26.427  41.406  1.00 30.22           C  
ATOM    158  O   THR L  22      35.260  25.661  40.508  1.00 29.62           O  
ATOM    159  N   CYS L  23      33.878  27.277  41.274  1.00 29.40           N  
ATOM    160  CA  CYS L  23      33.161  27.391  40.035  1.00 30.89           C  
ATOM    161  CB  CYS L  23      31.787  26.671  40.087  0.89 31.44           C  
ATOM    162  SG  CYS L  23      30.838  26.705  38.534  0.89 33.40           S  
ATOM    163  C   CYS L  23      32.983  28.861  39.776  1.00 32.24           C  
ATOM    164  O   CYS L  23      32.467  29.596  40.619  1.00 32.83           O  
ATOM    165  N   ARG L  24      33.439  29.341  38.597  1.00 32.15           N  
ATOM    166  CA  ARG L  24      33.330  30.742  38.293  1.00 31.88           C  
ATOM    167  CB  ARG L  24      34.676  31.419  37.968  1.00 33.86           C  
ATOM    168  CG  ARG L  24      34.534  32.906  37.638  1.00 42.84           C  
ATOM    169  CD  ARG L  24      35.860  33.644  37.430  1.00 47.33           C  
ATOM    170  NE  ARG L  24      36.438  33.928  38.772  1.00 52.66           N  
ATOM    171  CZ  ARG L  24      37.270  33.024  39.364  1.00 56.67           C  
ATOM    172  NH1 ARG L  24      37.604  31.874  38.710  1.00 54.84           N1+
ATOM    173  NH2 ARG L  24      37.787  33.278  40.600  1.00 52.75           N  
ATOM    174  C   ARG L  24      32.428  30.912  37.115  1.00 32.30           C  
ATOM    175  O   ARG L  24      32.511  30.174  36.136  1.00 32.71           O  
ATOM    176  N   ALA L  25      31.533  31.915  37.190  1.00 29.70           N  
ATOM    177  CA  ALA L  25      30.590  32.150  36.136  1.00 29.84           C  
ATOM    178  CB  ALA L  25      29.165  32.428  36.639  1.00 27.88           C  
ATOM    179  C   ALA L  25      31.044  33.357  35.381  1.00 31.81           C  
ATOM    180  O   ALA L  25      31.648  34.270  35.945  1.00 32.79           O  
ATOM    181  N   SER L  26      30.783  33.381  34.051  1.00 38.31           N  
ATOM    182  CA  SER L  26      31.184  34.431  33.145  1.00 39.22           C  
ATOM    183  CB  SER L  26      30.765  34.146  31.695  1.00 36.96           C  
ATOM    184  OG  SER L  26      31.386  32.956  31.237  1.00 34.67           O  
ATOM    185  C   SER L  26      30.509  35.700  33.541  1.00 40.08           C  
ATOM    186  O   SER L  26      31.096  36.778  33.451  1.00 41.81           O  
ATOM    187  N   SER L  27      29.240  35.596  33.968  1.00 41.34           N  
ATOM    188  CA  SER L  27      28.527  36.760  34.392  1.00 41.35           C  
ATOM    189  CB  SER L  27      27.474  37.256  33.387  1.00 43.93           C  
ATOM    190  OG  SER L  27      26.516  36.244  33.130  1.00 50.49           O  
ATOM    191  C   SER L  27      27.862  36.411  35.679  1.00 39.97           C  
ATOM    192  O   SER L  27      27.837  35.249  36.076  1.00 39.79           O  
ATOM    193  N   SER L  28      27.315  37.426  36.372  1.00 39.66           N  
ATOM    194  CA  SER L  28      26.730  37.217  37.664  1.00 39.42           C  
ATOM    195  CB  SER L  28      26.162  38.509  38.282  1.00 41.13           C  
ATOM    196  OG  SER L  28      25.575  38.233  39.544  1.00 43.77           O  
ATOM    197  C   SER L  28      25.600  36.247  37.571  1.00 39.73           C  
ATOM    198  O   SER L  28      24.799  36.269  36.638  1.00 40.20           O  
ATOM    199  N   VAL L  29      25.530  35.342  38.568  1.00 37.78           N  
ATOM    200  CA  VAL L  29      24.448  34.410  38.654  1.00 35.56           C  
ATOM    201  CB  VAL L  29      24.818  32.975  38.406  1.00 35.12           C  
ATOM    202  CG1 VAL L  29      25.069  32.777  36.909  1.00 34.28           C  
ATOM    203  CG2 VAL L  29      26.057  32.638  39.241  1.00 34.32           C  
ATOM    204  C   VAL L  29      23.879  34.522  40.028  1.00 35.72           C  
ATOM    205  O   VAL L  29      24.592  34.793  40.992  1.00 36.64           O  
ATOM    206  N   SER L  30      22.543  34.379  40.124  1.00 36.54           N  
ATOM    207  CA  SER L  30      21.854  34.486  41.372  1.00 38.28           C  
ATOM    208  CB  SER L  30      20.330  34.552  41.194  1.00 39.43           C  
ATOM    209  OG  SER L  30      19.988  35.702  40.434  1.00 48.09           O  
ATOM    210  C   SER L  30      22.154  33.296  42.224  1.00 38.27           C  
ATOM    211  O   SER L  30      22.486  33.437  43.400  1.00 38.49           O  
ATOM    212  N   TYR L  31      22.039  32.090  41.630  1.00 37.37           N  
ATOM    213  CA  TYR L  31      22.246  30.852  42.320  1.00 36.06           C  
ATOM    214  CB  TYR L  31      20.951  30.140  42.751  1.00 35.84           C  
ATOM    215  CG  TYR L  31      20.336  30.953  43.842  1.00 38.30           C  
ATOM    216  CD1 TYR L  31      19.524  32.026  43.555  1.00 39.57           C  
ATOM    217  CD2 TYR L  31      20.572  30.637  45.162  1.00 39.03           C  
ATOM    218  CE1 TYR L  31      18.963  32.770  44.568  1.00 41.84           C  
ATOM    219  CE2 TYR L  31      20.015  31.376  46.177  1.00 40.73           C  
ATOM    220  CZ  TYR L  31      19.209  32.446  45.881  1.00 42.44           C  
ATOM    221  OH  TYR L  31      18.639  33.203  46.926  1.00 45.01           O  
ATOM    222  C   TYR L  31      23.020  29.928  41.426  1.00 34.19           C  
ATOM    223  O   TYR L  31      23.339  30.213  40.280  1.00 34.60           O  
ATOM    224  N   LEU L  32      23.354  28.770  41.981  1.00 27.81           N  
ATOM    225  CA  LEU L  32      24.286  27.786  41.481  1.00 28.60           C  
ATOM    226  CB  LEU L  32      25.760  28.183  41.664  1.00 28.78           C  
ATOM    227  CG  LEU L  32      26.736  27.126  41.117  1.00 30.21           C  
ATOM    228  CD1 LEU L  32      26.672  27.068  39.584  1.00 25.70           C  
ATOM    229  CD2 LEU L  32      28.161  27.326  41.653  1.00 26.35           C  
ATOM    230  C   LEU L  32      24.098  26.497  42.252  1.00 28.68           C  
ATOM    231  O   LEU L  32      23.962  26.518  43.477  1.00 27.84           O  
ATOM    232  N   HIS L  33      24.129  25.335  41.545  1.00 27.38           N  
ATOM    233  CA  HIS L  33      23.900  24.039  42.148  1.00 26.33           C  
ATOM    234  ND1 HIS L  33      21.385  25.509  41.213  1.00  0.00           N  
ATOM    235  CG  HIS L  33      21.455  24.221  41.691  1.00 28.67           C  
ATOM    236  CB  HIS L  33      22.667  23.354  41.542  1.00 25.99           C  
ATOM    237  NE2 HIS L  33      19.420  25.075  42.159  1.00  0.00           N  
ATOM    238  CD2 HIS L  33      20.247  23.971  42.263  1.00 21.65           C  
ATOM    239  CE1 HIS L  33      20.147  25.975  41.520  1.00 23.14           C  
ATOM    240  C   HIS L  33      25.082  23.138  41.902  1.00 26.78           C  
ATOM    241  O   HIS L  33      25.848  23.354  40.967  1.00 27.23           O  
ATOM    242  N   TRP L  34      25.259  22.095  42.752  1.00 25.86           N  
ATOM    243  CA  TRP L  34      26.377  21.189  42.630  1.00 25.29           C  
ATOM    244  CB  TRP L  34      27.354  21.268  43.815  1.00 24.31           C  
ATOM    245  CG  TRP L  34      28.124  22.567  43.876  1.00 24.90           C  
ATOM    246  CD2 TRP L  34      29.354  22.800  43.173  1.00 24.49           C  
ATOM    247  CD1 TRP L  34      27.840  23.719  44.550  1.00 26.63           C  
ATOM    248  NE1 TRP L  34      28.820  24.655  44.314  1.00 26.20           N  
ATOM    249  CE2 TRP L  34      29.757  24.103  43.466  1.00 25.64           C  
ATOM    250  CE3 TRP L  34      30.089  21.994  42.350  1.00 24.02           C  
ATOM    251  CZ2 TRP L  34      30.907  24.619  42.938  1.00 25.40           C  
ATOM    252  CZ3 TRP L  34      31.246  22.519  41.818  1.00 25.84           C  
ATOM    253  CH2 TRP L  34      31.647  23.807  42.105  1.00 25.86           C  
ATOM    254  C   TRP L  34      25.876  19.772  42.551  1.00 26.76           C  
ATOM    255  O   TRP L  34      24.940  19.394  43.257  1.00 25.91           O  
ATOM    256  N   TYR L  35      26.515  18.953  41.682  1.00 25.74           N  
ATOM    257  CA  TYR L  35      26.158  17.573  41.467  1.00 25.87           C  
ATOM    258  CB  TYR L  35      25.666  17.269  40.047  1.00 24.84           C  
ATOM    259  CG  TYR L  35      24.362  17.945  39.838  1.00 26.07           C  
ATOM    260  CD1 TYR L  35      23.223  17.339  40.298  1.00 26.06           C  
ATOM    261  CD2 TYR L  35      24.271  19.165  39.208  1.00 26.31           C  
ATOM    262  CE1 TYR L  35      22.004  17.934  40.122  1.00 27.77           C  
ATOM    263  CE2 TYR L  35      23.048  19.767  39.026  1.00 27.85           C  
ATOM    264  CZ  TYR L  35      21.917  19.142  39.486  1.00 28.59           C  
ATOM    265  OH  TYR L  35      20.650  19.722  39.319  1.00 25.31           O  
ATOM    266  C   TYR L  35      27.377  16.718  41.624  1.00 27.35           C  
ATOM    267  O   TYR L  35      28.500  17.149  41.367  1.00 28.69           O  
ATOM    268  N   GLN L  36      27.160  15.460  42.064  1.00 25.53           N  
ATOM    269  CA  GLN L  36      28.209  14.487  42.209  1.00 23.95           C  
ATOM    270  CB  GLN L  36      28.240  13.859  43.612  1.00 24.23           C  
ATOM    271  CG  GLN L  36      29.340  12.814  43.798  1.00 25.63           C  
ATOM    272  CD  GLN L  36      29.133  12.154  45.154  1.00 31.35           C  
ATOM    273  OE1 GLN L  36      28.104  11.527  45.401  1.00 33.21           O  
ATOM    274  NE2 GLN L  36      30.134  12.300  46.061  1.00 27.35           N  
ATOM    275  C   GLN L  36      27.884  13.364  41.275  1.00 25.14           C  
ATOM    276  O   GLN L  36      26.743  12.907  41.222  1.00 25.79           O  
ATOM    277  N   GLN L  37      28.871  12.887  40.491  1.00 24.29           N  
ATOM    278  CA  GLN L  37      28.582  11.790  39.610  1.00 25.97           C  
ATOM    279  CB  GLN L  37      28.549  12.168  38.120  1.00 26.28           C  
ATOM    280  CG  GLN L  37      28.233  10.977  37.211  1.00 25.22           C  
ATOM    281  CD  GLN L  37      28.156  11.463  35.771  1.00 29.22           C  
ATOM    282  OE1 GLN L  37      28.967  12.273  35.326  1.00 29.87           O  
ATOM    283  NE2 GLN L  37      27.144  10.957  35.019  1.00 26.18           N  
ATOM    284  C   GLN L  37      29.628  10.731  39.768  1.00 28.91           C  
ATOM    285  O   GLN L  37      30.824  10.993  39.660  1.00 27.90           O  
ATOM    286  N   LYS L  38      29.174   9.488  40.033  1.00 29.86           N  
ATOM    287  CA  LYS L  38      30.036   8.348  40.155  1.00 32.37           C  
ATOM    288  CB  LYS L  38      29.520   7.295  41.149  1.00 32.89           C  
ATOM    289  CG  LYS L  38      29.515   7.758  42.610  1.00 36.51           C  
ATOM    290  CD  LYS L  38      30.903   8.063  43.177  1.00 39.62           C  
ATOM    291  CE  LYS L  38      30.869   8.512  44.637  1.00 42.75           C  
ATOM    292  NZ  LYS L  38      30.467   7.379  45.496  1.00 42.75           N1+
ATOM    293  C   LYS L  38      30.079   7.709  38.803  1.00 36.63           C  
ATOM    294  O   LYS L  38      29.182   7.913  37.987  1.00 37.50           O  
ATOM    295  N   PRO L  39      31.091   6.935  38.526  1.00 38.40           N  
ATOM    296  CA  PRO L  39      31.244   6.337  37.233  1.00 39.86           C  
ATOM    297  CD  PRO L  39      32.302   6.878  39.321  1.00 39.32           C  
ATOM    298  CB  PRO L  39      32.633   5.688  37.235  1.00 39.96           C  
ATOM    299  CG  PRO L  39      33.068   5.690  38.716  1.00 41.05           C  
ATOM    300  C   PRO L  39      30.123   5.414  36.882  1.00 41.34           C  
ATOM    301  O   PRO L  39      29.768   4.556  37.687  1.00 41.81           O  
ATOM    302  N   GLY L  40      29.561   5.585  35.668  1.00 40.87           N  
ATOM    303  CA  GLY L  40      28.535   4.724  35.157  1.00 41.09           C  
ATOM    304  C   GLY L  40      27.218   5.040  35.788  1.00 41.72           C  
ATOM    305  O   GLY L  40      26.256   4.295  35.610  1.00 42.14           O  
ATOM    306  N   LYS L  41      27.118   6.153  36.539  1.00 38.26           N  
ATOM    307  CA  LYS L  41      25.846   6.414  37.146  1.00 35.68           C  
ATOM    308  CB  LYS L  41      25.816   6.141  38.657  1.00 36.88           C  
ATOM    309  CG  LYS L  41      25.860   4.638  38.930  1.00 41.60           C  
ATOM    310  CD  LYS L  41      26.136   4.242  40.377  0.80 45.09           C  
ATOM    311  CE  LYS L  41      26.132   2.725  40.575  0.80 51.77           C  
ATOM    312  NZ  LYS L  41      26.402   2.395  41.990  0.80 53.84           N1+
ATOM    313  C   LYS L  41      25.438   7.827  36.879  1.00 33.62           C  
ATOM    314  O   LYS L  41      26.232   8.651  36.431  1.00 32.15           O  
ATOM    315  N   ALA L  42      24.143   8.115  37.117  1.00 30.96           N  
ATOM    316  CA  ALA L  42      23.594   9.422  36.911  1.00 30.07           C  
ATOM    317  CB  ALA L  42      22.057   9.444  36.898  1.00 31.12           C  
ATOM    318  C   ALA L  42      24.062  10.305  38.028  1.00 28.99           C  
ATOM    319  O   ALA L  42      24.455   9.829  39.091  1.00 30.15           O  
ATOM    320  N   PRO L  43      24.039  11.594  37.797  1.00 26.42           N  
ATOM    321  CA  PRO L  43      24.498  12.537  38.786  1.00 25.71           C  
ATOM    322  CD  PRO L  43      24.177  12.107  36.443  1.00 25.98           C  
ATOM    323  CB  PRO L  43      24.630  13.870  38.054  1.00 25.97           C  
ATOM    324  CG  PRO L  43      24.883  13.464  36.592  1.00 27.37           C  
ATOM    325  C   PRO L  43      23.549  12.607  39.948  1.00 26.97           C  
ATOM    326  O   PRO L  43      22.384  12.246  39.786  1.00 28.46           O  
ATOM    327  N   LYS L  44      24.033  13.043  41.132  1.00 26.11           N  
ATOM    328  CA  LYS L  44      23.192  13.179  42.291  1.00 27.28           C  
ATOM    329  CB  LYS L  44      23.617  12.248  43.440  1.00 28.60           C  
ATOM    330  CG  LYS L  44      22.652  12.231  44.625  1.00 32.86           C  
ATOM    331  CD  LYS L  44      22.885  11.053  45.574  1.00 37.43           C  
ATOM    332  CE  LYS L  44      24.053  11.252  46.543  0.80 46.15           C  
ATOM    333  NZ  LYS L  44      23.591  11.956  47.761  1.00 52.48           N1+
ATOM    334  C   LYS L  44      23.339  14.600  42.766  1.00 28.42           C  
ATOM    335  O   LYS L  44      24.455  15.115  42.836  1.00 28.61           O  
ATOM    336  N   PRO L  45      22.245  15.268  43.051  1.00 27.59           N  
ATOM    337  CA  PRO L  45      22.262  16.642  43.495  1.00 27.04           C  
ATOM    338  CD  PRO L  45      20.935  14.849  42.584  1.00 23.21           C  
ATOM    339  CB  PRO L  45      20.845  17.157  43.291  1.00 26.84           C  
ATOM    340  CG  PRO L  45      19.977  15.889  43.182  1.00 27.94           C  
ATOM    341  C   PRO L  45      22.742  16.789  44.905  1.00 28.18           C  
ATOM    342  O   PRO L  45      22.116  16.206  45.786  1.00 28.13           O  
ATOM    343  N   LEU L  46      23.885  17.475  45.133  1.00 26.99           N  
ATOM    344  CA  LEU L  46      24.387  17.782  46.446  1.00 26.42           C  
ATOM    345  CB  LEU L  46      25.917  17.933  46.433  1.00 25.13           C  
ATOM    346  CG  LEU L  46      26.657  16.660  45.986  1.00 26.44           C  
ATOM    347  CD1 LEU L  46      28.175  16.870  45.991  1.00 27.61           C  
ATOM    348  CD2 LEU L  46      26.233  15.441  46.815  1.00 27.69           C  
ATOM    349  C   LEU L  46      23.823  19.048  47.044  1.00 26.83           C  
ATOM    350  O   LEU L  46      23.234  19.053  48.123  1.00 27.75           O  
ATOM    351  N   ILE L  47      23.971  20.174  46.318  1.00 24.96           N  
ATOM    352  CA  ILE L  47      23.630  21.462  46.875  1.00 25.58           C  
ATOM    353  CB  ILE L  47      24.839  22.234  47.326  1.00 26.33           C  
ATOM    354  CG1 ILE L  47      25.554  21.481  48.459  1.00 28.40           C  
ATOM    355  CG2 ILE L  47      24.402  23.655  47.717  1.00 27.17           C  
ATOM    356  CD1 ILE L  47      26.930  22.050  48.802  1.00 30.26           C  
ATOM    357  C   ILE L  47      22.928  22.293  45.840  1.00 26.59           C  
ATOM    358  O   ILE L  47      23.226  22.210  44.651  1.00 25.89           O  
ATOM    359  N   TYR L  48      21.962  23.131  46.276  1.00 25.76           N  
ATOM    360  CA  TYR L  48      21.238  23.972  45.365  1.00 25.45           C  
ATOM    361  CB  TYR L  48      19.790  23.519  45.174  1.00 27.66           C  
ATOM    362  CG  TYR L  48      19.075  23.519  46.482  1.00 29.67           C  
ATOM    363  CD1 TYR L  48      19.247  22.500  47.388  1.00 31.15           C  
ATOM    364  CD2 TYR L  48      18.235  24.548  46.817  1.00 30.36           C  
ATOM    365  CE1 TYR L  48      18.587  22.495  48.593  1.00 32.09           C  
ATOM    366  CE2 TYR L  48      17.568  24.555  48.019  1.00 32.11           C  
ATOM    367  CZ  TYR L  48      17.740  23.526  48.911  1.00 32.74           C  
ATOM    368  OH  TYR L  48      17.056  23.528  50.146  1.00 33.03           O  
ATOM    369  C   TYR L  48      21.213  25.342  45.949  1.00 26.61           C  
ATOM    370  O   TYR L  48      21.281  25.451  47.173  1.00 26.80           O  
ATOM    371  N   ALA L  49      20.916  26.393  45.151  1.00 30.24           N  
ATOM    372  CA  ALA L  49      20.837  27.730  45.708  1.00 28.84           C  
ATOM    373  CB  ALA L  49      19.555  27.970  46.527  1.00 30.68           C  
ATOM    374  C   ALA L  49      22.011  27.881  46.612  1.00 28.20           C  
ATOM    375  O   ALA L  49      21.811  27.908  47.822  1.00 28.01           O  
ATOM    376  N   PRO L  50      23.158  28.123  46.071  1.00 27.67           N  
ATOM    377  CA  PRO L  50      24.439  27.677  46.575  1.00 26.48           C  
ATOM    378  CD  PRO L  50      23.295  29.319  45.258  1.00 45.58           C  
ATOM    379  CB  PRO L  50      25.473  28.685  46.061  1.00 25.84           C  
ATOM    380  CG  PRO L  50      24.652  29.915  45.647  1.00 45.25           C  
ATOM    381  C   PRO L  50      24.741  27.231  47.984  1.00 26.65           C  
ATOM    382  O   PRO L  50      25.733  26.516  48.106  1.00 25.39           O  
ATOM    383  N   SER L  51      24.072  27.678  49.052  1.00 27.11           N  
ATOM    384  CA  SER L  51      24.331  27.140  50.366  1.00 27.09           C  
ATOM    385  CB  SER L  51      24.066  28.184  51.463  1.00 29.10           C  
ATOM    386  OG  SER L  51      24.896  29.319  51.264  1.00 34.03           O  
ATOM    387  C   SER L  51      23.487  25.939  50.724  1.00 26.99           C  
ATOM    388  O   SER L  51      23.803  25.259  51.701  1.00 27.54           O  
ATOM    389  N   ASN L  52      22.397  25.621  49.986  1.00 30.18           N  
ATOM    390  CA  ASN L  52      21.501  24.661  50.604  1.00 30.67           C  
ATOM    391  CB  ASN L  52      20.019  24.974  50.335  1.00 30.77           C  
ATOM    392  CG  ASN L  52      19.673  26.248  51.096  1.00 49.61           C  
ATOM    393  OD1 ASN L  52      19.811  26.312  52.316  1.00 47.60           O  
ATOM    394  ND2 ASN L  52      19.222  27.297  50.358  1.00 47.12           N  
ATOM    395  C   ASN L  52      21.767  23.234  50.211  1.00 32.44           C  
ATOM    396  O   ASN L  52      21.939  22.922  49.032  1.00 31.85           O  
ATOM    397  N   LEU L  53      21.792  22.325  51.225  1.00 31.55           N  
ATOM    398  CA  LEU L  53      22.002  20.916  50.997  1.00 32.55           C  
ATOM    399  CB  LEU L  53      22.543  20.121  52.204  1.00 33.55           C  
ATOM    400  CG  LEU L  53      24.050  20.298  52.473  1.00 35.27           C  
ATOM    401  CD1 LEU L  53      24.397  21.741  52.857  1.00 28.97           C  
ATOM    402  CD2 LEU L  53      24.561  19.268  53.496  1.00 35.89           C  
ATOM    403  C   LEU L  53      20.731  20.244  50.555  1.00 33.36           C  
ATOM    404  O   LEU L  53      19.623  20.636  50.915  1.00 33.97           O  
ATOM    405  N   ALA L  54      20.884  19.185  49.736  1.00 31.75           N  
ATOM    406  CA  ALA L  54      19.777  18.399  49.267  1.00 31.61           C  
ATOM    407  CB  ALA L  54      20.129  17.465  48.099  1.00 32.00           C  
ATOM    408  C   ALA L  54      19.427  17.553  50.433  1.00 33.61           C  
ATOM    409  O   ALA L  54      20.136  17.621  51.426  1.00 32.18           O  
ATOM    410  N   SER L  55      18.344  16.751  50.361  1.00 35.14           N  
ATOM    411  CA  SER L  55      17.866  16.019  51.496  1.00 36.16           C  
ATOM    412  CB  SER L  55      16.758  15.013  51.140  1.00 38.52           C  
ATOM    413  OG  SER L  55      15.620  15.693  50.632  1.00 43.15           O  
ATOM    414  C   SER L  55      18.957  15.236  52.151  1.00 36.27           C  
ATOM    415  O   SER L  55      19.611  15.758  53.037  1.00 35.58           O  
ATOM    416  N   GLY L  56      19.246  14.014  51.669  1.00 35.09           N  
ATOM    417  CA  GLY L  56      20.102  13.029  52.289  1.00 34.94           C  
ATOM    418  C   GLY L  56      21.531  13.459  52.466  1.00 36.28           C  
ATOM    419  O   GLY L  56      22.203  12.957  53.362  1.00 37.62           O  
ATOM    420  N   VAL L  57      22.045  14.363  51.612  1.00 33.75           N  
ATOM    421  CA  VAL L  57      23.445  14.716  51.543  1.00 32.56           C  
ATOM    422  CB  VAL L  57      23.677  15.979  50.761  1.00 32.09           C  
ATOM    423  CG1 VAL L  57      25.183  16.282  50.746  1.00 31.24           C  
ATOM    424  CG2 VAL L  57      23.048  15.817  49.370  1.00 31.34           C  
ATOM    425  C   VAL L  57      24.078  14.898  52.899  1.00 34.22           C  
ATOM    426  O   VAL L  57      23.521  15.506  53.815  1.00 34.44           O  
ATOM    427  N   PRO L  58      25.283  14.363  53.004  1.00 34.30           N  
ATOM    428  CA  PRO L  58      26.061  14.388  54.223  1.00 35.23           C  
ATOM    429  CD  PRO L  58      25.660  13.245  52.152  1.00 35.23           C  
ATOM    430  CB  PRO L  58      27.221  13.420  54.003  1.00 36.55           C  
ATOM    431  CG  PRO L  58      26.680  12.427  52.960  1.00 37.44           C  
ATOM    432  C   PRO L  58      26.522  15.771  54.567  1.00 36.40           C  
ATOM    433  O   PRO L  58      26.715  16.585  53.667  1.00 34.82           O  
ATOM    434  N   SER L  59      26.737  16.037  55.869  1.00 35.52           N  
ATOM    435  CA  SER L  59      27.080  17.334  56.375  1.00 35.15           C  
ATOM    436  CB  SER L  59      27.085  17.384  57.911  1.00 36.93           C  
ATOM    437  OG  SER L  59      25.781  17.122  58.406  1.00 41.62           O  
ATOM    438  C   SER L  59      28.441  17.754  55.918  1.00 34.44           C  
ATOM    439  O   SER L  59      28.748  18.945  55.918  1.00 34.56           O  
ATOM    440  N   ARG L  60      29.294  16.806  55.497  1.00 32.65           N  
ATOM    441  CA  ARG L  60      30.635  17.165  55.136  1.00 31.92           C  
ATOM    442  CB  ARG L  60      31.535  15.971  54.766  1.00 31.86           C  
ATOM    443  CG  ARG L  60      31.080  15.140  53.566  1.00 33.49           C  
ATOM    444  CD  ARG L  60      32.109  14.076  53.167  1.00 32.01           C  
ATOM    445  NE  ARG L  60      31.864  12.860  53.994  1.00 37.39           N  
ATOM    446  CZ  ARG L  60      31.086  11.851  53.505  1.00 40.64           C  
ATOM    447  NH1 ARG L  60      30.585  11.936  52.239  1.00 38.11           N1+
ATOM    448  NH2 ARG L  60      30.812  10.755  54.270  1.00 37.99           N  
ATOM    449  C   ARG L  60      30.597  18.118  53.979  1.00 31.84           C  
ATOM    450  O   ARG L  60      31.505  18.934  53.828  1.00 33.16           O  
ATOM    451  N   PHE L  61      29.566  18.019  53.114  1.00 30.05           N  
ATOM    452  CA  PHE L  61      29.491  18.887  51.967  1.00 29.38           C  
ATOM    453  CB  PHE L  61      28.660  18.302  50.812  1.00 28.73           C  
ATOM    454  CG  PHE L  61      29.383  17.120  50.259  1.00 30.02           C  
ATOM    455  CD1 PHE L  61      29.227  15.868  50.807  1.00 30.12           C  
ATOM    456  CD2 PHE L  61      30.225  17.263  49.182  1.00 30.69           C  
ATOM    457  CE1 PHE L  61      29.895  14.781  50.291  1.00 30.41           C  
ATOM    458  CE2 PHE L  61      30.896  16.181  48.661  1.00 30.66           C  
ATOM    459  CZ  PHE L  61      30.732  14.935  49.215  1.00 30.65           C  
ATOM    460  C   PHE L  61      28.857  20.204  52.334  1.00 31.11           C  
ATOM    461  O   PHE L  61      27.846  20.253  53.031  1.00 31.17           O  
ATOM    462  N   SER L  62      29.455  21.316  51.846  1.00 30.30           N  
ATOM    463  CA  SER L  62      28.957  22.646  52.090  1.00 31.07           C  
ATOM    464  CB  SER L  62      29.710  23.416  53.191  1.00 32.90           C  
ATOM    465  OG  SER L  62      29.488  22.832  54.463  1.00 35.25           O  
ATOM    466  C   SER L  62      29.175  23.452  50.845  1.00 31.45           C  
ATOM    467  O   SER L  62      29.986  23.093  49.992  1.00 31.58           O  
ATOM    468  N   GLY L  63      28.452  24.585  50.718  1.00 30.19           N  
ATOM    469  CA  GLY L  63      28.617  25.416  49.558  1.00 31.21           C  
ATOM    470  C   GLY L  63      28.530  26.849  49.983  1.00 32.70           C  
ATOM    471  O   GLY L  63      27.848  27.182  50.951  1.00 32.45           O  
ATOM    472  N   SER L  64      29.228  27.742  49.248  1.00 32.05           N  
ATOM    473  CA  SER L  64      29.215  29.141  49.577  1.00 34.05           C  
ATOM    474  CB  SER L  64      30.298  29.532  50.593  1.00 35.85           C  
ATOM    475  OG  SER L  64      31.586  29.290  50.046  1.00 43.72           O  
ATOM    476  C   SER L  64      29.475  29.926  48.326  1.00 34.05           C  
ATOM    477  O   SER L  64      29.747  29.364  47.266  1.00 33.01           O  
ATOM    478  N   GLY L  65      29.394  31.270  48.419  1.00 34.80           N  
ATOM    479  CA  GLY L  65      29.677  32.085  47.267  1.00 36.67           C  
ATOM    480  C   GLY L  65      28.460  32.835  46.825  1.00 38.42           C  
ATOM    481  O   GLY L  65      27.328  32.503  47.170  1.00 37.79           O  
ATOM    482  N   SER L  66      28.704  33.913  46.053  1.00 38.28           N  
ATOM    483  CA  SER L  66      27.657  34.724  45.500  1.00 39.63           C  
ATOM    484  CB  SER L  66      27.201  35.847  46.451  1.00 41.87           C  
ATOM    485  OG  SER L  66      26.170  36.614  45.847  1.00 48.05           O  
ATOM    486  C   SER L  66      28.236  35.373  44.278  1.00 39.42           C  
ATOM    487  O   SER L  66      29.446  35.348  44.061  1.00 39.80           O  
ATOM    488  N   GLY L  67      27.381  35.958  43.419  1.00 37.08           N  
ATOM    489  CA  GLY L  67      27.899  36.646  42.271  1.00 36.20           C  
ATOM    490  C   GLY L  67      28.500  35.666  41.308  1.00 36.37           C  
ATOM    491  O   GLY L  67      27.816  34.776  40.807  1.00 35.95           O  
ATOM    492  N   THR L  68      29.765  35.922  40.914  1.00 34.38           N  
ATOM    493  CA  THR L  68      30.535  35.122  39.995  1.00 33.69           C  
ATOM    494  CB  THR L  68      31.596  35.924  39.304  1.00 33.74           C  
ATOM    495  OG1 THR L  68      32.552  36.391  40.244  1.00 33.20           O  
ATOM    496  CG2 THR L  68      30.919  37.117  38.610  1.00 32.32           C  
ATOM    497  C   THR L  68      31.214  33.924  40.614  1.00 34.82           C  
ATOM    498  O   THR L  68      31.435  32.929  39.924  1.00 35.62           O  
ATOM    499  N   ASP L  69      31.611  33.993  41.906  1.00 34.05           N  
ATOM    500  CA  ASP L  69      32.449  32.958  42.468  1.00 33.55           C  
ATOM    501  CB  ASP L  69      33.619  33.535  43.287  1.00 36.17           C  
ATOM    502  CG  ASP L  69      34.536  34.323  42.361  1.00 41.26           C  
ATOM    503  OD1 ASP L  69      34.608  33.977  41.152  1.00 43.97           O  
ATOM    504  OD2 ASP L  69      35.177  35.289  42.855  1.00 43.06           O1-
ATOM    505  C   ASP L  69      31.687  32.081  43.419  1.00 33.77           C  
ATOM    506  O   ASP L  69      31.003  32.576  44.313  1.00 33.68           O  
ATOM    507  N   PHE L  70      31.815  30.740  43.263  1.00 32.56           N  
ATOM    508  CA  PHE L  70      31.136  29.815  44.132  1.00 31.65           C  
ATOM    509  CB  PHE L  70      29.932  29.126  43.468  1.00 30.91           C  
ATOM    510  CG  PHE L  70      28.955  30.181  43.078  1.00 31.67           C  
ATOM    511  CD1 PHE L  70      29.030  30.773  41.840  1.00 33.13           C  
ATOM    512  CD2 PHE L  70      27.965  30.585  43.945  1.00 32.23           C  
ATOM    513  CE1 PHE L  70      28.133  31.747  41.468  1.00 33.94           C  
ATOM    514  CE2 PHE L  70      27.065  31.559  43.579  1.00 33.79           C  
ATOM    515  CZ  PHE L  70      27.146  32.144  42.339  1.00 34.10           C  
ATOM    516  C   PHE L  70      32.098  28.723  44.512  1.00 31.99           C  
ATOM    517  O   PHE L  70      33.044  28.440  43.776  1.00 32.33           O  
ATOM    518  N   THR L  71      31.881  28.081  45.688  1.00 31.03           N  
ATOM    519  CA  THR L  71      32.795  27.055  46.109  1.00 30.72           C  
ATOM    520  CB  THR L  71      33.764  27.535  47.148  1.00 32.83           C  
ATOM    521  OG1 THR L  71      34.495  28.652  46.666  1.00 33.81           O  
ATOM    522  CG2 THR L  71      34.727  26.389  47.472  1.00 31.75           C  
ATOM    523  C   THR L  71      32.045  25.914  46.733  1.00 31.43           C  
ATOM    524  O   THR L  71      31.018  26.098  47.383  1.00 31.53           O  
ATOM    525  N   LEU L  72      32.567  24.688  46.531  1.00 30.04           N  
ATOM    526  CA  LEU L  72      32.060  23.481  47.125  1.00 29.31           C  
ATOM    527  CB  LEU L  72      31.808  22.372  46.089  1.00 29.28           C  
ATOM    528  CG  LEU L  72      31.269  21.058  46.683  1.00 30.08           C  
ATOM    529  CD1 LEU L  72      29.839  21.212  47.222  1.00 31.88           C  
ATOM    530  CD2 LEU L  72      31.410  19.903  45.685  1.00 30.78           C  
ATOM    531  C   LEU L  72      33.143  22.998  48.031  1.00 31.00           C  
ATOM    532  O   LEU L  72      34.298  22.913  47.621  1.00 31.81           O  
ATOM    533  N   THR L  73      32.814  22.676  49.297  1.00 29.68           N  
ATOM    534  CA  THR L  73      33.854  22.253  50.192  1.00 30.09           C  
ATOM    535  CB  THR L  73      34.063  23.206  51.333  1.00 33.38           C  
ATOM    536  OG1 THR L  73      34.392  24.497  50.844  1.00 34.83           O  
ATOM    537  CG2 THR L  73      35.202  22.673  52.213  1.00 32.99           C  
ATOM    538  C   THR L  73      33.484  20.939  50.800  1.00 30.80           C  
ATOM    539  O   THR L  73      32.349  20.727  51.225  1.00 30.37           O  
ATOM    540  N   ILE L  74      34.460  20.013  50.841  1.00 29.07           N  
ATOM    541  CA  ILE L  74      34.276  18.753  51.495  1.00 28.98           C  
ATOM    542  CB  ILE L  74      34.766  17.597  50.667  1.00 29.01           C  
ATOM    543  CG1 ILE L  74      34.030  17.568  49.315  1.00 28.74           C  
ATOM    544  CG2 ILE L  74      34.577  16.304  51.477  1.00 29.23           C  
ATOM    545  CD1 ILE L  74      34.630  16.598  48.299  1.00 31.92           C  
ATOM    546  C   ILE L  74      35.145  18.871  52.713  1.00 30.62           C  
ATOM    547  O   ILE L  74      36.365  18.973  52.605  1.00 31.39           O  
ATOM    548  N   SER L  75      34.527  18.889  53.911  1.00 31.26           N  
ATOM    549  CA  SER L  75      35.258  19.122  55.128  1.00 33.38           C  
ATOM    550  CB  SER L  75      34.346  19.203  56.367  1.00 34.72           C  
ATOM    551  OG  SER L  75      33.712  17.954  56.597  1.00 34.12           O  
ATOM    552  C   SER L  75      36.258  18.035  55.366  1.00 34.72           C  
ATOM    553  O   SER L  75      37.423  18.320  55.638  1.00 35.83           O  
ATOM    554  N   SER L  76      35.825  16.759  55.288  1.00 33.53           N  
ATOM    555  CA  SER L  76      36.748  15.679  55.496  1.00 34.67           C  
ATOM    556  CB  SER L  76      36.515  14.933  56.821  1.00 36.76           C  
ATOM    557  OG  SER L  76      37.466  13.889  56.973  1.00 40.70           O  
ATOM    558  C   SER L  76      36.505  14.699  54.391  1.00 34.83           C  
ATOM    559  O   SER L  76      35.461  14.051  54.341  1.00 35.76           O  
ATOM    560  N   LEU L  77      37.499  14.543  53.497  1.00 33.03           N  
ATOM    561  CA  LEU L  77      37.374  13.719  52.331  1.00 32.73           C  
ATOM    562  CB  LEU L  77      38.595  13.878  51.403  1.00 32.40           C  
ATOM    563  CG  LEU L  77      38.487  13.168  50.042  1.00 34.34           C  
ATOM    564  CD1 LEU L  77      37.402  13.808  49.163  1.00 31.96           C  
ATOM    565  CD2 LEU L  77      39.852  13.112  49.339  1.00 33.14           C  
ATOM    566  C   LEU L  77      37.285  12.286  52.759  1.00 33.92           C  
ATOM    567  O   LEU L  77      38.022  11.838  53.637  1.00 34.67           O  
ATOM    568  N   GLN L  78      36.356  11.529  52.142  1.00 32.97           N  
ATOM    569  CA  GLN L  78      36.189  10.140  52.465  1.00 33.66           C  
ATOM    570  CB  GLN L  78      34.788   9.800  53.005  1.00 34.91           C  
ATOM    571  CG  GLN L  78      34.435  10.528  54.306  1.00 39.50           C  
ATOM    572  CD  GLN L  78      35.174   9.873  55.464  1.00 47.85           C  
ATOM    573  OE1 GLN L  78      34.697   9.883  56.598  1.00 51.23           O  
ATOM    574  NE2 GLN L  78      36.367   9.284  55.189  0.80 45.33           N  
ATOM    575  C   GLN L  78      36.389   9.377  51.192  1.00 33.27           C  
ATOM    576  O   GLN L  78      36.304   9.936  50.102  1.00 32.14           O  
ATOM    577  N   PRO L  79      36.662   8.108  51.301  1.00 32.07           N  
ATOM    578  CA  PRO L  79      36.916   7.280  50.155  1.00 32.25           C  
ATOM    579  CD  PRO L  79      37.113   7.501  52.539  1.00 32.12           C  
ATOM    580  CB  PRO L  79      37.384   5.931  50.714  1.00 33.27           C  
ATOM    581  CG  PRO L  79      37.081   5.997  52.226  1.00 34.21           C  
ATOM    582  C   PRO L  79      35.740   7.220  49.228  1.00 32.89           C  
ATOM    583  O   PRO L  79      35.940   7.042  48.028  1.00 33.29           O  
ATOM    584  N   GLU L  80      34.515   7.370  49.765  1.00 31.58           N  
ATOM    585  CA  GLU L  80      33.284   7.320  49.021  1.00 31.73           C  
ATOM    586  CB  GLU L  80      32.031   7.400  49.914  1.00 34.61           C  
ATOM    587  CG  GLU L  80      31.868   6.249  50.907  0.80 42.94           C  
ATOM    588  CD  GLU L  80      32.575   6.613  52.207  1.00 52.20           C  
ATOM    589  OE1 GLU L  80      32.068   7.519  52.923  1.00 51.53           O  
ATOM    590  OE2 GLU L  80      33.626   5.988  52.506  1.00 48.16           O1-
ATOM    591  C   GLU L  80      33.200   8.512  48.119  1.00 30.71           C  
ATOM    592  O   GLU L  80      32.534   8.472  47.087  1.00 30.84           O  
ATOM    593  N   ASP L  81      33.858   9.612  48.524  1.00 30.46           N  
ATOM    594  CA  ASP L  81      33.811  10.915  47.917  1.00 29.96           C  
ATOM    595  CB  ASP L  81      34.524  11.980  48.765  1.00 30.62           C  
ATOM    596  CG  ASP L  81      33.680  12.165  50.021  1.00 32.74           C  
ATOM    597  OD1 ASP L  81      32.528  11.656  50.031  1.00 32.83           O  
ATOM    598  OD2 ASP L  81      34.171  12.814  50.983  1.00 36.05           O1-
ATOM    599  C   ASP L  81      34.399  10.934  46.540  1.00 31.89           C  
ATOM    600  O   ASP L  81      34.164  11.878  45.789  1.00 33.11           O  
ATOM    601  N   PHE L  82      35.242   9.952  46.191  1.00 31.75           N  
ATOM    602  CA  PHE L  82      35.804   9.900  44.870  1.00 32.76           C  
ATOM    603  CB  PHE L  82      36.608   8.595  44.700  1.00 34.87           C  
ATOM    604  CG  PHE L  82      36.771   8.223  43.272  1.00 36.56           C  
ATOM    605  CD1 PHE L  82      37.737   8.769  42.459  1.00 37.84           C  
ATOM    606  CD2 PHE L  82      35.929   7.272  42.753  1.00 39.05           C  
ATOM    607  CE1 PHE L  82      37.841   8.376  41.141  1.00 39.00           C  
ATOM    608  CE2 PHE L  82      36.028   6.876  41.443  1.00 40.62           C  
ATOM    609  CZ  PHE L  82      36.986   7.430  40.630  1.00 40.02           C  
ATOM    610  C   PHE L  82      34.701   9.987  43.851  1.00 32.83           C  
ATOM    611  O   PHE L  82      33.759   9.195  43.869  1.00 34.33           O  
ATOM    612  N   ALA L  83      34.797  10.976  42.931  1.00 30.67           N  
ATOM    613  CA  ALA L  83      33.782  11.167  41.929  1.00 29.80           C  
ATOM    614  CB  ALA L  83      32.374  11.357  42.516  1.00 28.27           C  
ATOM    615  C   ALA L  83      34.100  12.418  41.167  1.00 30.28           C  
ATOM    616  O   ALA L  83      35.101  13.084  41.423  1.00 31.70           O  
ATOM    617  N   THR L  84      33.252  12.744  40.170  1.00 27.87           N  
ATOM    618  CA  THR L  84      33.414  13.970  39.445  1.00 27.55           C  
ATOM    619  CB  THR L  84      33.297  13.815  37.955  1.00 30.24           C  
ATOM    620  OG1 THR L  84      34.281  12.907  37.481  1.00 32.86           O  
ATOM    621  CG2 THR L  84      33.494  15.191  37.294  1.00 29.46           C  
ATOM    622  C   THR L  84      32.312  14.865  39.922  1.00 28.50           C  
ATOM    623  O   THR L  84      31.182  14.417  40.100  1.00 29.18           O  
ATOM    624  N   TYR L  85      32.621  16.158  40.160  1.00 26.83           N  
ATOM    625  CA  TYR L  85      31.642  17.072  40.683  1.00 25.74           C  
ATOM    626  CB  TYR L  85      32.101  17.782  41.971  1.00 25.73           C  
ATOM    627  CG  TYR L  85      32.231  16.759  43.047  1.00 27.45           C  
ATOM    628  CD1 TYR L  85      33.369  15.993  43.164  1.00 27.68           C  
ATOM    629  CD2 TYR L  85      31.209  16.569  43.944  1.00 27.89           C  
ATOM    630  CE1 TYR L  85      33.481  15.050  44.159  1.00 28.03           C  
ATOM    631  CE2 TYR L  85      31.314  15.630  44.943  1.00 28.41           C  
ATOM    632  CZ  TYR L  85      32.452  14.869  45.050  1.00 29.84           C  
ATOM    633  OH  TYR L  85      32.559  13.904  46.073  1.00 29.94           O  
ATOM    634  C   TYR L  85      31.394  18.136  39.659  1.00 26.62           C  
ATOM    635  O   TYR L  85      32.326  18.595  38.997  1.00 27.17           O  
ATOM    636  N   TYR L  86      30.112  18.540  39.493  1.00 24.64           N  
ATOM    637  CA  TYR L  86      29.783  19.533  38.508  1.00 24.15           C  
ATOM    638  CB  TYR L  86      28.865  19.038  37.369  1.00 23.28           C  
ATOM    639  CG  TYR L  86      29.429  17.851  36.657  1.00 24.81           C  
ATOM    640  CD1 TYR L  86      30.402  17.982  35.692  1.00 26.59           C  
ATOM    641  CD2 TYR L  86      28.975  16.589  36.963  1.00 25.79           C  
ATOM    642  CE1 TYR L  86      30.907  16.880  35.042  1.00 26.40           C  
ATOM    643  CE2 TYR L  86      29.475  15.482  36.318  1.00 25.66           C  
ATOM    644  CZ  TYR L  86      30.443  15.626  35.353  1.00 27.25           C  
ATOM    645  OH  TYR L  86      30.962  14.498  34.684  1.00 29.18           O  
ATOM    646  C   TYR L  86      28.978  20.622  39.164  1.00 26.39           C  
ATOM    647  O   TYR L  86      28.203  20.380  40.088  1.00 26.33           O  
ATOM    648  N   CYS L  87      29.158  21.873  38.693  1.00 26.06           N  
ATOM    649  CA  CYS L  87      28.368  22.985  39.140  1.00 26.53           C  
ATOM    650  CB  CYS L  87      29.200  24.255  39.470  0.89 27.42           C  
ATOM    651  SG  CYS L  87      30.330  24.765  38.134  0.89 30.38           S  
ATOM    652  C   CYS L  87      27.428  23.304  38.012  1.00 27.73           C  
ATOM    653  O   CYS L  87      27.719  22.989  36.859  1.00 27.82           O  
ATOM    654  N   GLN L  88      26.243  23.883  38.312  1.00 27.01           N  
ATOM    655  CA  GLN L  88      25.324  24.230  37.263  1.00 26.67           C  
ATOM    656  CB  GLN L  88      24.244  23.179  37.016  1.00 27.07           C  
ATOM    657  CG  GLN L  88      23.309  23.609  35.893  1.00 29.31           C  
ATOM    658  CD  GLN L  88      22.067  22.755  35.995  1.00 25.72           C  
ATOM    659  OE1 GLN L  88      21.917  21.969  36.930  1.00 27.40           O  
ATOM    660  NE2 GLN L  88      21.152  22.919  35.005  1.00 31.05           N  
ATOM    661  C   GLN L  88      24.587  25.469  37.676  1.00 27.91           C  
ATOM    662  O   GLN L  88      24.240  25.641  38.843  1.00 28.44           O  
ATOM    663  N   GLN L  89      24.293  26.363  36.709  1.00 26.55           N  
ATOM    664  CA  GLN L  89      23.621  27.585  37.046  1.00 25.90           C  
ATOM    665  CB  GLN L  89      24.343  28.840  36.515  1.00 25.57           C  
ATOM    666  CG  GLN L  89      24.468  28.904  34.990  1.00 26.60           C  
ATOM    667  CD  GLN L  89      23.178  29.451  34.398  1.00 29.61           C  
ATOM    668  OE1 GLN L  89      22.469  30.229  35.033  1.00 30.20           O  
ATOM    669  NE2 GLN L  89      22.868  29.043  33.140  1.00 25.24           N  
ATOM    670  C   GLN L  89      22.239  27.545  36.471  1.00 27.75           C  
ATOM    671  O   GLN L  89      22.057  27.090  35.342  1.00 28.22           O  
ATOM    672  N   TRP L  90      21.137  28.017  37.100  1.00 42.90           N  
ATOM    673  CA  TRP L  90      19.848  28.142  36.403  1.00 42.50           C  
ATOM    674  CB  TRP L  90      18.638  27.758  37.263  1.00 44.85           C  
ATOM    675  CG  TRP L  90      18.468  26.264  37.393  1.00 43.86           C  
ATOM    676  CD2 TRP L  90      17.702  25.462  36.476  1.00 35.68           C  
ATOM    677  CD1 TRP L  90      18.955  25.409  38.336  1.00 43.32           C  
ATOM    678  NE1 TRP L  90      18.536  24.126  38.073  1.00 34.91           N  
ATOM    679  CE2 TRP L  90      17.764  24.144  36.930  1.00 32.84           C  
ATOM    680  CE3 TRP L  90      17.003  25.796  35.351  1.00 35.34           C  
ATOM    681  CZ2 TRP L  90      17.122  23.139  36.265  1.00 34.79           C  
ATOM    682  CZ3 TRP L  90      16.362  24.776  34.680  1.00 37.51           C  
ATOM    683  CH2 TRP L  90      16.419  23.473  35.129  1.00 39.10           C  
ATOM    684  C   TRP L  90      19.536  29.459  35.703  1.00 37.75           C  
ATOM    685  O   TRP L  90      18.744  29.485  34.761  1.00 39.39           O  
ATOM    686  N   ALA L  91      20.134  30.589  36.140  1.00 33.94           N  
ATOM    687  CA  ALA L  91      19.708  31.929  35.793  1.00 35.26           C  
ATOM    688  CB  ALA L  91      20.615  33.008  36.411  1.00 38.23           C  
ATOM    689  C   ALA L  91      19.629  32.223  34.324  1.00 32.95           C  
ATOM    690  O   ALA L  91      18.672  32.866  33.893  1.00 38.32           O  
ATOM    691  N   PHE L  92      20.595  31.786  33.498  1.00 31.01           N  
ATOM    692  CA  PHE L  92      20.493  32.223  32.134  1.00 34.19           C  
ATOM    693  CB  PHE L  92      21.840  32.735  31.585  1.00 35.63           C  
ATOM    694  CG  PHE L  92      21.585  33.837  30.609  1.00 62.53           C  
ATOM    695  CD1 PHE L  92      21.247  33.596  29.299  1.00 85.22           C  
ATOM    696  CD2 PHE L  92      21.700  35.143  31.032  1.00 67.40           C  
ATOM    697  CE1 PHE L  92      21.021  34.643  28.433  1.00 92.10           C  
ATOM    698  CE2 PHE L  92      21.477  36.192  30.173  1.00 69.89           C  
ATOM    699  CZ  PHE L  92      21.135  35.942  28.867  1.00 81.26           C  
ATOM    700  C   PHE L  92      20.066  31.035  31.324  1.00 36.38           C  
ATOM    701  O   PHE L  92      20.347  29.888  31.664  1.00 35.19           O  
ATOM    702  N   ASN L  93      19.329  31.291  30.230  1.00 35.92           N  
ATOM    703  CA  ASN L  93      18.890  30.230  29.377  1.00 34.50           C  
ATOM    704  CB  ASN L  93      17.524  30.538  28.733  1.00 39.93           C  
ATOM    705  CG  ASN L  93      17.156  29.426  27.768  1.00 40.67           C  
ATOM    706  OD1 ASN L  93      16.928  28.285  28.164  1.00 32.60           O  
ATOM    707  ND2 ASN L  93      17.088  29.773  26.455  1.00 40.70           N  
ATOM    708  C   ASN L  93      19.902  30.132  28.287  1.00 39.61           C  
ATOM    709  O   ASN L  93      20.280  31.158  27.719  1.00 43.99           O  
ATOM    710  N   PRO L  94      20.381  28.959  27.956  1.00 37.25           N  
ATOM    711  CA  PRO L  94      19.993  27.748  28.639  1.00 28.15           C  
ATOM    712  CD  PRO L  94      20.632  28.708  26.546  1.00 37.55           C  
ATOM    713  CB  PRO L  94      20.196  26.605  27.648  1.00 25.78           C  
ATOM    714  CG  PRO L  94      20.130  27.285  26.279  1.00 36.79           C  
ATOM    715  C   PRO L  94      20.801  27.532  29.877  1.00 30.31           C  
ATOM    716  O   PRO L  94      21.776  28.246  30.113  1.00 35.48           O  
ATOM    717  N   PRO L  95      20.406  26.563  30.654  1.00 31.01           N  
ATOM    718  CA  PRO L  95      21.168  26.232  31.821  1.00 31.85           C  
ATOM    719  CD  PRO L  95      18.990  26.290  30.833  1.00 28.14           C  
ATOM    720  CB  PRO L  95      20.271  25.331  32.666  1.00 24.95           C  
ATOM    721  CG  PRO L  95      18.850  25.777  32.277  1.00 29.96           C  
ATOM    722  C   PRO L  95      22.458  25.608  31.393  1.00 34.76           C  
ATOM    723  O   PRO L  95      22.488  24.951  30.352  1.00 39.42           O  
ATOM    724  N   THR L  96      23.532  25.795  32.186  1.00 26.99           N  
ATOM    725  CA  THR L  96      24.832  25.346  31.794  1.00 27.02           C  
ATOM    726  CB  THR L  96      25.700  26.450  31.258  1.00 28.05           C  
ATOM    727  OG1 THR L  96      25.848  27.475  32.230  1.00 23.77           O  
ATOM    728  CG2 THR L  96      25.056  27.013  29.979  1.00 24.36           C  
ATOM    729  C   THR L  96      25.522  24.756  32.981  1.00 28.32           C  
ATOM    730  O   THR L  96      25.253  25.121  34.124  1.00 28.84           O  
ATOM    731  N   PHE L  97      26.448  23.814  32.711  1.00 27.06           N  
ATOM    732  CA  PHE L  97      27.196  23.125  33.724  1.00 26.20           C  
ATOM    733  CB  PHE L  97      27.157  21.590  33.586  1.00 26.16           C  
ATOM    734  CG  PHE L  97      25.781  21.042  33.778  1.00 26.77           C  
ATOM    735  CD1 PHE L  97      24.849  21.102  32.767  1.00 28.92           C  
ATOM    736  CD2 PHE L  97      25.433  20.433  34.961  1.00 27.04           C  
ATOM    737  CE1 PHE L  97      23.586  20.583  32.938  1.00 29.17           C  
ATOM    738  CE2 PHE L  97      24.174  19.910  35.143  1.00 27.24           C  
ATOM    739  CZ  PHE L  97      23.248  19.987  34.130  1.00 28.28           C  
ATOM    740  C   PHE L  97      28.652  23.451  33.532  1.00 27.83           C  
ATOM    741  O   PHE L  97      29.069  23.907  32.467  1.00 27.55           O  
ATOM    742  N   GLY L  98      29.466  23.238  34.588  1.00 26.08           N  
ATOM    743  CA  GLY L  98      30.891  23.406  34.488  1.00 27.36           C  
ATOM    744  C   GLY L  98      31.419  22.156  33.835  1.00 29.29           C  
ATOM    745  O   GLY L  98      30.665  21.214  33.602  1.00 29.00           O  
ATOM    746  N   GLN L  99      32.731  22.124  33.500  1.00 30.01           N  
ATOM    747  CA  GLN L  99      33.323  20.988  32.839  1.00 31.05           C  
ATOM    748  CB  GLN L  99      34.734  21.201  32.254  1.00 32.98           C  
ATOM    749  CG  GLN L  99      35.874  21.235  33.273  0.75 43.51           C  
ATOM    750  CD  GLN L  99      35.881  22.562  34.000  1.00 47.40           C  
ATOM    751  OE1 GLN L  99      35.009  23.407  33.804  1.00 45.03           O  
ATOM    752  NE2 GLN L  99      36.906  22.742  34.870  1.00 44.41           N  
ATOM    753  C   GLN L  99      33.425  19.833  33.792  1.00 31.64           C  
ATOM    754  O   GLN L  99      33.411  18.678  33.371  1.00 32.34           O  
ATOM    755  N   GLY L 100      33.591  20.106  35.102  1.00 29.39           N  
ATOM    756  CA  GLY L 100      33.667  19.035  36.062  1.00 28.47           C  
ATOM    757  C   GLY L 100      35.021  18.988  36.703  1.00 29.68           C  
ATOM    758  O   GLY L 100      36.025  19.399  36.125  1.00 28.90           O  
ATOM    759  N   THR L 101      35.056  18.489  37.960  1.00 28.25           N  
ATOM    760  CA  THR L 101      36.279  18.342  38.700  1.00 27.88           C  
ATOM    761  CB  THR L 101      36.327  19.204  39.931  1.00 27.35           C  
ATOM    762  OG1 THR L 101      36.176  20.572  39.578  1.00 28.00           O  
ATOM    763  CG2 THR L 101      37.675  18.988  40.635  1.00 24.32           C  
ATOM    764  C   THR L 101      36.344  16.919  39.157  1.00 29.95           C  
ATOM    765  O   THR L 101      35.469  16.448  39.882  1.00 29.65           O  
ATOM    766  N   LYS L 102      37.407  16.199  38.756  1.00 30.69           N  
ATOM    767  CA  LYS L 102      37.541  14.818  39.108  1.00 32.40           C  
ATOM    768  CB  LYS L 102      38.273  14.020  38.014  1.00 35.08           C  
ATOM    769  CG  LYS L 102      38.373  12.517  38.267  1.00 44.18           C  
ATOM    770  CD  LYS L 102      38.769  11.736  37.010  1.00 51.67           C  
ATOM    771  CE  LYS L 102      40.025  12.278  36.321  1.00 57.13           C  
ATOM    772  NZ  LYS L 102      40.261  11.549  35.054  1.00 60.97           N1+
ATOM    773  C   LYS L 102      38.351  14.754  40.362  1.00 32.26           C  
ATOM    774  O   LYS L 102      39.490  15.217  40.405  1.00 33.52           O  
ATOM    775  N   VAL L 103      37.769  14.179  41.432  1.00 30.08           N  
ATOM    776  CA  VAL L 103      38.490  14.091  42.667  1.00 28.86           C  
ATOM    777  CB  VAL L 103      37.666  14.462  43.866  1.00 29.43           C  
ATOM    778  CG1 VAL L 103      38.515  14.274  45.134  1.00 29.21           C  
ATOM    779  CG2 VAL L 103      37.155  15.900  43.677  1.00 28.01           C  
ATOM    780  C   VAL L 103      38.917  12.670  42.818  1.00 30.75           C  
ATOM    781  O   VAL L 103      38.116  11.750  42.654  1.00 29.07           O  
ATOM    782  N   GLU L 104      40.214  12.458  43.114  1.00 31.95           N  
ATOM    783  CA  GLU L 104      40.719  11.128  43.285  1.00 35.33           C  
ATOM    784  CB  GLU L 104      41.792  10.731  42.257  1.00 38.45           C  
ATOM    785  CG  GLU L 104      41.195  10.552  40.856  1.00 45.77           C  
ATOM    786  CD  GLU L 104      42.295  10.158  39.883  1.00 51.55           C  
ATOM    787  OE1 GLU L 104      43.174  11.013  39.597  1.00 52.72           O  
ATOM    788  OE2 GLU L 104      42.267   8.992  39.407  1.00 54.11           O1-
ATOM    789  C   GLU L 104      41.282  11.034  44.666  1.00 36.26           C  
ATOM    790  O   GLU L 104      41.723  12.026  45.245  1.00 35.52           O  
ATOM    791  N   ILE L 105      41.269   9.814  45.234  1.00 36.55           N  
ATOM    792  CA  ILE L 105      41.666   9.629  46.597  1.00 38.01           C  
ATOM    793  CB  ILE L 105      40.828   8.576  47.271  1.00 39.06           C  
ATOM    794  CG1 ILE L 105      40.900   8.691  48.795  1.00 39.78           C  
ATOM    795  CG2 ILE L 105      41.240   7.193  46.741  1.00 38.91           C  
ATOM    796  CD1 ILE L 105      39.814   7.867  49.478  1.00 41.35           C  
ATOM    797  C   ILE L 105      43.106   9.225  46.628  1.00 39.82           C  
ATOM    798  O   ILE L 105      43.551   8.370  45.865  1.00 39.77           O  
ATOM    799  N   LYS L 106      43.884   9.880  47.507  1.00 40.20           N  
ATOM    800  CA  LYS L 106      45.276   9.594  47.656  1.00 41.61           C  
ATOM    801  CB  LYS L 106      46.051  10.752  48.307  1.00 42.40           C  
ATOM    802  CG  LYS L 106      47.566  10.623  48.174  1.00 43.41           C  
ATOM    803  CD  LYS L 106      48.061  10.868  46.749  1.00 46.70           C  
ATOM    804  CE  LYS L 106      49.559  10.629  46.567  1.00 54.75           C  
ATOM    805  NZ  LYS L 106      49.807   9.191  46.322  1.00 60.10           N1+
ATOM    806  C   LYS L 106      45.361   8.407  48.603  1.00 42.62           C  
ATOM    807  O   LYS L 106      44.836   8.534  49.741  1.00 42.21           O  
ATOM    808  OXT LYS L 106      45.950   7.366  48.206  1.00  0.00           O1-
TER     809      LYS L 106 
ATOM    810  N   GLU H 107       8.313   4.939  45.239  1.00 55.49           N1+
ATOM    811  CA  GLU H 107       8.832   6.326  45.211  1.00 55.90           C  
ATOM    812  CB  GLU H 107      10.232   6.419  45.845  1.00 57.28           C  
ATOM    813  CG  GLU H 107      10.235   6.265  47.366  1.00 72.22           C  
ATOM    814  CD  GLU H 107      10.258   4.782  47.703  1.00 82.59           C  
ATOM    815  OE1 GLU H 107      10.314   3.948  46.761  0.75 86.93           O  
ATOM    816  OE2 GLU H 107      10.225   4.465  48.920  1.00 85.61           O1-
ATOM    817  C   GLU H 107       8.923   6.839  43.812  1.00 53.05           C  
ATOM    818  O   GLU H 107       8.386   6.237  42.883  1.00 53.30           O  
ATOM    819  N   VAL H 108       9.610   7.986  43.636  1.00 48.86           N  
ATOM    820  CA  VAL H 108       9.732   8.574  42.334  1.00 45.37           C  
ATOM    821  CB  VAL H 108      10.176  10.010  42.364  1.00 44.93           C  
ATOM    822  CG1 VAL H 108      10.400  10.488  40.921  1.00 44.47           C  
ATOM    823  CG2 VAL H 108       9.125  10.834  43.124  1.00 44.16           C  
ATOM    824  C   VAL H 108      10.753   7.800  41.562  1.00 44.12           C  
ATOM    825  O   VAL H 108      11.826   7.486  42.075  1.00 44.14           O  
ATOM    826  N   GLN H 109      10.426   7.450  40.298  1.00 41.86           N  
ATOM    827  CA  GLN H 109      11.373   6.756  39.474  1.00 41.40           C  
ATOM    828  CB  GLN H 109      11.224   5.223  39.470  1.00 44.76           C  
ATOM    829  CG  GLN H 109      11.630   4.564  40.791  1.00 54.27           C  
ATOM    830  CD  GLN H 109      11.541   3.053  40.624  1.00 60.72           C  
ATOM    831  OE1 GLN H 109      11.961   2.295  41.497  1.00 61.02           O  
ATOM    832  NE2 GLN H 109      10.986   2.601  39.469  1.00 59.97           N  
ATOM    833  C   GLN H 109      11.208   7.208  38.058  1.00 40.69           C  
ATOM    834  O   GLN H 109      10.098   7.462  37.590  1.00 40.56           O  
ATOM    835  N   LEU H 110      12.344   7.341  37.341  1.00 37.31           N  
ATOM    836  CA  LEU H 110      12.335   7.718  35.959  1.00 35.43           C  
ATOM    837  CB  LEU H 110      13.061   9.052  35.701  1.00 35.28           C  
ATOM    838  CG  LEU H 110      12.364  10.260  36.353  1.00 36.78           C  
ATOM    839  CD1 LEU H 110      13.118  11.569  36.074  1.00 36.45           C  
ATOM    840  CD2 LEU H 110      10.889  10.347  35.924  1.00 37.16           C  
ATOM    841  C   LEU H 110      13.077   6.644  35.224  1.00 35.16           C  
ATOM    842  O   LEU H 110      14.192   6.290  35.607  1.00 34.74           O  
ATOM    843  N   VAL H 111      12.475   6.081  34.160  1.00 35.07           N  
ATOM    844  CA  VAL H 111      13.163   5.033  33.461  1.00 34.86           C  
ATOM    845  CB  VAL H 111      12.476   3.703  33.593  1.00 36.07           C  
ATOM    846  CG1 VAL H 111      13.274   2.650  32.810  1.00 36.57           C  
ATOM    847  CG2 VAL H 111      12.310   3.387  35.089  1.00 37.12           C  
ATOM    848  C   VAL H 111      13.213   5.383  32.002  1.00 35.72           C  
ATOM    849  O   VAL H 111      12.180   5.581  31.363  1.00 36.22           O  
ATOM    850  N   GLU H 112      14.438   5.461  31.433  1.00 34.75           N  
ATOM    851  CA  GLU H 112      14.593   5.792  30.040  1.00 34.99           C  
ATOM    852  CB  GLU H 112      15.897   6.533  29.673  1.00 35.40           C  
ATOM    853  CG  GLU H 112      15.979   7.989  30.142  1.00 34.86           C  
ATOM    854  CD  GLU H 112      16.775   8.021  31.432  1.00 37.66           C  
ATOM    855  OE1 GLU H 112      17.129   6.919  31.926  1.00 39.64           O  
ATOM    856  OE2 GLU H 112      17.045   9.140  31.941  1.00 40.38           O1-
ATOM    857  C   GLU H 112      14.575   4.544  29.214  1.00 36.93           C  
ATOM    858  O   GLU H 112      14.950   3.464  29.669  1.00 37.31           O  
ATOM    859  N   SER H 113      14.129   4.680  27.948  1.00 37.24           N  
ATOM    860  CA  SER H 113      14.061   3.574  27.039  1.00 38.18           C  
ATOM    861  CB  SER H 113      12.697   2.862  27.047  1.00 39.14           C  
ATOM    862  OG  SER H 113      11.669   3.772  26.683  1.00 41.38           O  
ATOM    863  C   SER H 113      14.294   4.111  25.666  1.00 39.67           C  
ATOM    864  O   SER H 113      14.318   5.323  25.450  1.00 38.74           O  
ATOM    865  N   GLY H 114      14.438   3.204  24.685  1.00 40.03           N  
ATOM    866  CA  GLY H 114      14.829   3.641  23.385  1.00 41.00           C  
ATOM    867  C   GLY H 114      16.308   3.643  23.514  1.00 42.68           C  
ATOM    868  O   GLY H 114      16.858   3.005  24.403  1.00 44.08           O  
ATOM    869  N   GLY H 115      17.029   4.343  22.645  1.00 41.49           N  
ATOM    870  CA  GLY H 115      18.446   4.303  22.823  1.00 41.00           C  
ATOM    871  C   GLY H 115      18.952   3.149  22.026  1.00 42.12           C  
ATOM    872  O   GLY H 115      18.229   2.188  21.772  1.00 43.46           O  
ATOM    873  N   GLY H 116      20.232   3.208  21.621  1.00 39.43           N  
ATOM    874  CA  GLY H 116      20.759   2.128  20.846  1.00 38.90           C  
ATOM    875  C   GLY H 116      21.575   2.714  19.741  1.00 38.35           C  
ATOM    876  O   GLY H 116      22.000   3.865  19.805  1.00 38.67           O  
ATOM    877  N   LEU H 117      21.805   1.916  18.683  1.00 36.29           N  
ATOM    878  CA  LEU H 117      22.641   2.338  17.597  1.00 34.99           C  
ATOM    879  CB  LEU H 117      23.443   1.174  16.990  1.00 34.19           C  
ATOM    880  CG  LEU H 117      24.380   1.565  15.833  1.00 34.58           C  
ATOM    881  CD1 LEU H 117      25.540   2.442  16.327  1.00 34.48           C  
ATOM    882  CD2 LEU H 117      24.863   0.326  15.066  1.00 34.51           C  
ATOM    883  C   LEU H 117      21.781   2.911  16.513  1.00 35.41           C  
ATOM    884  O   LEU H 117      20.672   2.438  16.267  1.00 35.25           O  
ATOM    885  N   VAL H 118      22.281   3.980  15.854  1.00 34.89           N  
ATOM    886  CA  VAL H 118      21.575   4.602  14.770  1.00 36.44           C  
ATOM    887  CB  VAL H 118      20.733   5.762  15.216  1.00 37.04           C  
ATOM    888  CG1 VAL H 118      21.653   6.820  15.846  1.00 36.33           C  
ATOM    889  CG2 VAL H 118      19.905   6.270  14.025  1.00 38.14           C  
ATOM    890  C   VAL H 118      22.595   5.113  13.788  1.00 38.17           C  
ATOM    891  O   VAL H 118      23.733   5.412  14.154  1.00 37.93           O  
ATOM    892  N   GLN H 119      22.212   5.209  12.496  1.00 37.67           N  
ATOM    893  CA  GLN H 119      23.107   5.693  11.481  1.00 38.95           C  
ATOM    894  CB  GLN H 119      22.757   5.241  10.061  1.00 41.60           C  
ATOM    895  CG  GLN H 119      22.958   3.744   9.857  1.00 49.32           C  
ATOM    896  CD  GLN H 119      22.775   3.466   8.379  0.80 55.45           C  
ATOM    897  OE1 GLN H 119      22.804   2.317   7.942  0.80 55.94           O  
ATOM    898  NE2 GLN H 119      22.578   4.551   7.584  0.80 55.73           N  
ATOM    899  C   GLN H 119      23.082   7.188  11.483  1.00 38.79           C  
ATOM    900  O   GLN H 119      22.201   7.822  12.058  1.00 39.77           O  
ATOM    901  N   PRO H 120      24.056   7.742  10.815  1.00 37.11           N  
ATOM    902  CA  PRO H 120      24.256   9.170  10.768  1.00 36.04           C  
ATOM    903  CD  PRO H 120      25.307   7.017  10.649  1.00 36.97           C  
ATOM    904  CB  PRO H 120      25.641   9.368  10.153  1.00 35.78           C  
ATOM    905  CG  PRO H 120      26.402   8.090  10.545  1.00 37.77           C  
ATOM    906  C   PRO H 120      23.204  10.024  10.117  1.00 36.76           C  
ATOM    907  O   PRO H 120      23.396  11.226  10.055  1.00 36.68           O  
ATOM    908  N   GLY H 121      22.226   9.489   9.399  1.00 36.53           N  
ATOM    909  CA  GLY H 121      21.111  10.264   8.920  1.00 36.78           C  
ATOM    910  C   GLY H 121      19.959  10.185   9.856  1.00 37.89           C  
ATOM    911  O   GLY H 121      19.069  11.034   9.852  1.00 37.30           O  
ATOM    912  N   GLY H 122      19.952   9.085  10.625  1.00 37.53           N  
ATOM    913  CA  GLY H 122      18.811   8.547  11.308  1.00 37.68           C  
ATOM    914  C   GLY H 122      18.225   9.395  12.378  1.00 38.46           C  
ATOM    915  O   GLY H 122      18.714  10.464  12.736  1.00 37.01           O  
ATOM    916  N   SER H 123      17.077   8.892  12.883  1.00 38.71           N  
ATOM    917  CA  SER H 123      16.329   9.516  13.928  1.00 38.59           C  
ATOM    918  CB  SER H 123      14.970  10.066  13.463  1.00 39.97           C  
ATOM    919  OG  SER H 123      15.153  11.080  12.486  1.00 44.97           O  
ATOM    920  C   SER H 123      16.024   8.459  14.945  1.00 39.50           C  
ATOM    921  O   SER H 123      15.926   7.278  14.617  1.00 39.26           O  
ATOM    922  N   LEU H 124      15.904   8.869  16.225  1.00 38.47           N  
ATOM    923  CA  LEU H 124      15.555   7.972  17.285  1.00 38.14           C  
ATOM    924  CB  LEU H 124      16.714   7.538  18.197  1.00 37.72           C  
ATOM    925  CG  LEU H 124      17.673   6.512  17.583  1.00 38.92           C  
ATOM    926  CD1 LEU H 124      18.781   6.130  18.572  1.00 40.10           C  
ATOM    927  CD2 LEU H 124      16.911   5.285  17.069  1.00 38.55           C  
ATOM    928  C   LEU H 124      14.615   8.696  18.180  1.00 38.04           C  
ATOM    929  O   LEU H 124      14.596   9.927  18.214  1.00 37.62           O  
ATOM    930  N   ARG H 125      13.787   7.936  18.916  1.00 37.52           N  
ATOM    931  CA  ARG H 125      12.901   8.563  19.847  1.00 38.02           C  
ATOM    932  CB  ARG H 125      11.423   8.405  19.458  1.00 40.33           C  
ATOM    933  CG  ARG H 125      10.431   9.065  20.417  1.00 46.60           C  
ATOM    934  CD  ARG H 125       9.000   9.049  19.877  1.00 52.11           C  
ATOM    935  NE  ARG H 125       8.084   9.511  20.956  1.00 56.53           N  
ATOM    936  CZ  ARG H 125       6.766   9.727  20.676  1.00 61.47           C  
ATOM    937  NH1 ARG H 125       6.308   9.580  19.400  1.00 57.39           N1+
ATOM    938  NH2 ARG H 125       5.899  10.087  21.666  1.00 60.39           N  
ATOM    939  C   ARG H 125      13.137   7.908  21.170  1.00 38.39           C  
ATOM    940  O   ARG H 125      13.014   6.693  21.308  1.00 38.34           O  
ATOM    941  N   LEU H 126      13.494   8.718  22.189  1.00 36.05           N  
ATOM    942  CA  LEU H 126      13.773   8.220  23.507  1.00 35.18           C  
ATOM    943  CB  LEU H 126      14.949   8.952  24.180  1.00 33.45           C  
ATOM    944  CG  LEU H 126      16.283   8.805  23.420  1.00 34.55           C  
ATOM    945  CD1 LEU H 126      17.423   9.549  24.128  1.00 33.80           C  
ATOM    946  CD2 LEU H 126      16.631   7.330  23.169  1.00 35.80           C  
ATOM    947  C   LEU H 126      12.557   8.457  24.352  1.00 36.16           C  
ATOM    948  O   LEU H 126      11.823   9.422  24.141  1.00 36.52           O  
ATOM    949  N   SER H 127      12.309   7.556  25.331  1.00 36.51           N  
ATOM    950  CA  SER H 127      11.164   7.691  26.190  1.00 38.16           C  
ATOM    951  CB  SER H 127      10.169   6.521  26.090  1.00 40.31           C  
ATOM    952  OG  SER H 127       9.586   6.469  24.797  1.00 46.28           O  
ATOM    953  C   SER H 127      11.631   7.719  27.613  1.00 38.54           C  
ATOM    954  O   SER H 127      12.634   7.102  27.969  1.00 38.42           O  
ATOM    955  N   CYS H 128      10.908   8.475  28.467  1.00 38.10           N  
ATOM    956  CA  CYS H 128      11.213   8.537  29.869  1.00 37.53           C  
ATOM    957  CB  CYS H 128      11.780   9.912  30.305  1.00 37.40           C  
ATOM    958  SG  CYS H 128      12.138  10.035  32.087  1.00 40.28           S  
ATOM    959  C   CYS H 128       9.928   8.299  30.602  1.00 38.64           C  
ATOM    960  O   CYS H 128       9.030   9.139  30.592  1.00 38.89           O  
ATOM    961  N   ALA H 129       9.813   7.134  31.272  1.00 37.56           N  
ATOM    962  CA  ALA H 129       8.606   6.801  31.972  1.00 36.90           C  
ATOM    963  CB  ALA H 129       8.306   5.292  31.995  1.00 37.57           C  
ATOM    964  C   ALA H 129       8.760   7.245  33.390  1.00 37.33           C  
ATOM    965  O   ALA H 129       9.757   6.952  34.047  1.00 37.54           O  
ATOM    966  N   ALA H 130       7.748   7.968  33.903  1.00 36.51           N  
ATOM    967  CA  ALA H 130       7.828   8.492  35.233  1.00 36.63           C  
ATOM    968  CB  ALA H 130       7.610  10.013  35.299  1.00 36.38           C  
ATOM    969  C   ALA H 130       6.762   7.864  36.066  1.00 38.92           C  
ATOM    970  O   ALA H 130       5.678   7.547  35.579  1.00 39.28           O  
ATOM    971  N   SER H 131       7.064   7.641  37.361  1.00 38.33           N  
ATOM    972  CA  SER H 131       6.077   7.078  38.230  1.00 39.33           C  
ATOM    973  CB  SER H 131       6.098   5.539  38.247  1.00 41.29           C  
ATOM    974  OG  SER H 131       7.353   5.068  38.714  1.00 45.03           O  
ATOM    975  C   SER H 131       6.352   7.554  39.623  1.00 40.24           C  
ATOM    976  O   SER H 131       7.456   7.997  39.933  1.00 40.07           O  
ATOM    977  N   GLY H 132       5.347   7.463  40.514  1.00 42.29           N  
ATOM    978  CA  GLY H 132       5.578   7.788  41.894  1.00 43.98           C  
ATOM    979  C   GLY H 132       5.159   9.195  42.189  1.00 45.34           C  
ATOM    980  O   GLY H 132       5.037   9.564  43.357  1.00 44.90           O  
ATOM    981  N   TYR H 133       4.945  10.034  41.158  1.00 45.48           N  
ATOM    982  CA  TYR H 133       4.511  11.373  41.443  1.00 46.67           C  
ATOM    983  CB  TYR H 133       5.648  12.418  41.579  1.00 45.20           C  
ATOM    984  CG  TYR H 133       6.443  12.523  40.316  1.00 45.54           C  
ATOM    985  CD1 TYR H 133       5.929  13.118  39.192  1.00 45.29           C  
ATOM    986  CD2 TYR H 133       7.733  12.062  40.251  1.00 44.81           C  
ATOM    987  CE1 TYR H 133       6.651  13.224  38.029  1.00 45.07           C  
ATOM    988  CE2 TYR H 133       8.467  12.167  39.091  1.00 45.05           C  
ATOM    989  CZ  TYR H 133       7.928  12.744  37.970  1.00 44.95           C  
ATOM    990  OH  TYR H 133       8.671  12.855  36.776  1.00 45.43           O  
ATOM    991  C   TYR H 133       3.576  11.822  40.363  1.00 47.69           C  
ATOM    992  O   TYR H 133       3.407  11.144  39.349  1.00 47.91           O  
ATOM    993  N   THR H 134       2.934  12.991  40.566  1.00 49.24           N  
ATOM    994  CA  THR H 134       2.063  13.517  39.555  1.00 48.23           C  
ATOM    995  CB  THR H 134       1.132  14.579  40.073  1.00 50.28           C  
ATOM    996  OG1 THR H 134       0.300  15.052  39.023  1.00 62.36           O  
ATOM    997  CG2 THR H 134       1.940  15.724  40.704  1.00 61.23           C  
ATOM    998  C   THR H 134       2.936  14.085  38.479  1.00 47.25           C  
ATOM    999  O   THR H 134       3.657  15.061  38.675  1.00 47.75           O  
ATOM   1000  N   PHE H 135       2.864  13.477  37.283  1.00 47.72           N  
ATOM   1001  CA  PHE H 135       3.714  13.785  36.168  1.00 46.98           C  
ATOM   1002  CB  PHE H 135       3.472  12.826  34.996  1.00 47.41           C  
ATOM   1003  CG  PHE H 135       4.438  13.199  33.940  1.00 47.05           C  
ATOM   1004  CD1 PHE H 135       5.747  12.788  34.013  1.00 46.33           C  
ATOM   1005  CD2 PHE H 135       4.019  13.959  32.883  1.00 47.71           C  
ATOM   1006  CE1 PHE H 135       6.642  13.136  33.031  1.00 46.34           C  
ATOM   1007  CE2 PHE H 135       4.911  14.303  31.908  1.00 46.40           C  
ATOM   1008  CZ  PHE H 135       6.221  13.898  31.972  1.00 46.49           C  
ATOM   1009  C   PHE H 135       3.519  15.198  35.696  1.00 47.17           C  
ATOM   1010  O   PHE H 135       4.483  15.882  35.352  1.00 46.12           O  
ATOM   1011  N   THR H 136       2.260  15.665  35.668  1.00 47.10           N  
ATOM   1012  CA  THR H 136       1.901  16.966  35.178  1.00 48.33           C  
ATOM   1013  CB  THR H 136       0.414  17.146  35.035  1.00 48.72           C  
ATOM   1014  OG1 THR H 136       0.133  18.424  34.488  1.00 50.87           O  
ATOM   1015  CG2 THR H 136      -0.269  16.987  36.400  1.00 49.25           C  
ATOM   1016  C   THR H 136       2.433  18.068  36.054  1.00 48.71           C  
ATOM   1017  O   THR H 136       2.604  19.194  35.593  1.00 48.88           O  
ATOM   1018  N   SER H 137       2.644  17.806  37.356  1.00 48.04           N  
ATOM   1019  CA  SER H 137       3.055  18.829  38.284  1.00 48.43           C  
ATOM   1020  CB  SER H 137       2.816  18.435  39.753  1.00 48.45           C  
ATOM   1021  OG  SER H 137       1.422  18.372  40.024  1.00 53.98           O  
ATOM   1022  C   SER H 137       4.496  19.264  38.159  1.00 47.54           C  
ATOM   1023  O   SER H 137       4.849  20.313  38.697  1.00 48.84           O  
ATOM   1024  N   TYR H 138       5.384  18.499  37.484  1.00 45.94           N  
ATOM   1025  CA  TYR H 138       6.766  18.916  37.459  1.00 44.26           C  
ATOM   1026  CB  TYR H 138       7.735  17.962  38.181  1.00 45.85           C  
ATOM   1027  CG  TYR H 138       7.507  18.034  39.652  1.00 48.37           C  
ATOM   1028  CD1 TYR H 138       6.500  17.319  40.250  1.00 48.47           C  
ATOM   1029  CD2 TYR H 138       8.313  18.820  40.439  1.00 48.76           C  
ATOM   1030  CE1 TYR H 138       6.297  17.385  41.606  1.00 49.97           C  
ATOM   1031  CE2 TYR H 138       8.117  18.891  41.797  1.00 50.26           C  
ATOM   1032  CZ  TYR H 138       7.105  18.172  42.383  1.00 50.52           C  
ATOM   1033  OH  TYR H 138       6.897  18.239  43.775  1.00 51.23           O  
ATOM   1034  C   TYR H 138       7.268  19.015  36.053  1.00 42.61           C  
ATOM   1035  O   TYR H 138       6.729  18.396  35.134  1.00 42.93           O  
ATOM   1036  N   ASN H 139       8.326  19.840  35.862  1.00 33.36           N  
ATOM   1037  CA  ASN H 139       8.899  20.006  34.558  1.00 32.39           C  
ATOM   1038  CB  ASN H 139       9.675  21.324  34.386  1.00 32.03           C  
ATOM   1039  CG  ASN H 139       8.654  22.451  34.392  1.00 37.70           C  
ATOM   1040  OD1 ASN H 139       7.479  22.237  34.095  1.00  0.00           O  
ATOM   1041  ND2 ASN H 139       9.110  23.685  34.735  1.00  0.00           N  
ATOM   1042  C   ASN H 139       9.849  18.866  34.357  1.00 32.98           C  
ATOM   1043  O   ASN H 139      10.366  18.304  35.319  1.00 32.99           O  
ATOM   1044  N   MET H 140      10.082  18.464  33.094  1.00 31.85           N  
ATOM   1045  CA  MET H 140      10.984  17.382  32.848  1.00 30.41           C  
ATOM   1046  CB  MET H 140      10.323  16.166  32.177  1.00 31.68           C  
ATOM   1047  CG  MET H 140       9.276  15.491  33.066  1.00 20.47           C  
ATOM   1048  SD  MET H 140       9.931  14.810  34.619  1.00 24.43           S  
ATOM   1049  CE  MET H 140      10.788  13.411  33.841  1.00 24.02           C  
ATOM   1050  C   MET H 140      12.040  17.903  31.934  1.00 30.73           C  
ATOM   1051  O   MET H 140      11.776  18.767  31.099  1.00 31.39           O  
ATOM   1052  N   HIS H 141      13.278  17.393  32.085  1.00 28.39           N  
ATOM   1053  CA  HIS H 141      14.358  17.906  31.296  1.00 27.87           C  
ATOM   1054  ND1 HIS H 141      13.684  20.033  33.561  1.00 38.19           N  
ATOM   1055  CG  HIS H 141      14.722  20.018  32.655  1.00 34.31           C  
ATOM   1056  CB  HIS H 141      15.342  18.767  32.106  1.00 28.32           C  
ATOM   1057  NE2 HIS H 141      14.191  22.157  33.146  1.00 38.16           N  
ATOM   1058  CD2 HIS H 141      15.019  21.325  32.413  1.00 35.51           C  
ATOM   1059  CE1 HIS H 141      13.406  21.337  33.819  1.00 36.26           C  
ATOM   1060  C   HIS H 141      15.152  16.767  30.744  1.00 28.52           C  
ATOM   1061  O   HIS H 141      15.092  15.638  31.228  1.00 28.71           O  
ATOM   1062  N   TRP H 142      15.905  17.052  29.665  1.00 28.51           N  
ATOM   1063  CA  TRP H 142      16.791  16.075  29.105  1.00 28.20           C  
ATOM   1064  CB  TRP H 142      16.508  15.747  27.628  1.00 28.76           C  
ATOM   1065  CG  TRP H 142      15.231  14.977  27.400  1.00 30.84           C  
ATOM   1066  CD2 TRP H 142      15.134  13.545  27.467  1.00 31.73           C  
ATOM   1067  CD1 TRP H 142      13.980  15.436  27.105  1.00 33.45           C  
ATOM   1068  NE1 TRP H 142      13.109  14.379  26.984  1.00 32.47           N  
ATOM   1069  CE2 TRP H 142      13.805  13.209  27.203  1.00 33.25           C  
ATOM   1070  CE3 TRP H 142      16.073  12.588  27.725  1.00 33.58           C  
ATOM   1071  CZ2 TRP H 142      13.398  11.905  27.195  1.00 34.17           C  
ATOM   1072  CZ3 TRP H 142      15.658  11.275  27.716  1.00 33.93           C  
ATOM   1073  CH2 TRP H 142      14.346  10.940  27.456  1.00 34.68           C  
ATOM   1074  C   TRP H 142      18.172  16.649  29.178  1.00 28.99           C  
ATOM   1075  O   TRP H 142      18.384  17.815  28.847  1.00 30.05           O  
ATOM   1076  N   VAL H 143      19.142  15.834  29.648  1.00 27.30           N  
ATOM   1077  CA  VAL H 143      20.526  16.224  29.735  1.00 26.84           C  
ATOM   1078  CB  VAL H 143      21.014  16.333  31.153  1.00 28.12           C  
ATOM   1079  CG1 VAL H 143      22.514  16.674  31.132  1.00 30.22           C  
ATOM   1080  CG2 VAL H 143      20.155  17.371  31.898  1.00 31.29           C  
ATOM   1081  C   VAL H 143      21.329  15.137  29.062  1.00 28.42           C  
ATOM   1082  O   VAL H 143      21.008  13.955  29.187  1.00 27.50           O  
ATOM   1083  N   ARG H 144      22.404  15.501  28.325  1.00 27.43           N  
ATOM   1084  CA  ARG H 144      23.179  14.496  27.639  1.00 28.83           C  
ATOM   1085  CB  ARG H 144      23.216  14.650  26.107  1.00 29.50           C  
ATOM   1086  CG  ARG H 144      23.824  15.978  25.652  1.00 31.54           C  
ATOM   1087  CD  ARG H 144      24.509  15.920  24.283  1.00 33.07           C  
ATOM   1088  NE  ARG H 144      23.516  16.191  23.210  1.00 35.96           N  
ATOM   1089  CZ  ARG H 144      23.968  16.607  21.989  1.00 39.27           C  
ATOM   1090  NH1 ARG H 144      25.283  16.927  21.824  1.00 37.55           N1+
ATOM   1091  NH2 ARG H 144      23.117  16.685  20.928  1.00 33.43           N  
ATOM   1092  C   ARG H 144      24.606  14.574  28.085  1.00 29.26           C  
ATOM   1093  O   ARG H 144      25.074  15.616  28.544  1.00 28.35           O  
ATOM   1094  N   GLN H 145      25.338  13.441  27.985  1.00 28.22           N  
ATOM   1095  CA  GLN H 145      26.727  13.443  28.350  1.00 28.85           C  
ATOM   1096  CB  GLN H 145      26.967  12.897  29.773  1.00 28.15           C  
ATOM   1097  CG  GLN H 145      28.429  12.907  30.224  1.00 28.87           C  
ATOM   1098  CD  GLN H 145      28.481  12.351  31.643  1.00 33.59           C  
ATOM   1099  OE1 GLN H 145      27.569  11.657  32.088  1.00 35.17           O  
ATOM   1100  NE2 GLN H 145      29.573  12.666  32.387  1.00 32.03           N  
ATOM   1101  C   GLN H 145      27.482  12.573  27.389  1.00 31.05           C  
ATOM   1102  O   GLN H 145      27.302  11.357  27.366  1.00 30.07           O  
ATOM   1103  N   ALA H 146      28.378  13.181  26.582  1.00 33.30           N  
ATOM   1104  CA  ALA H 146      29.170  12.438  25.642  1.00 36.25           C  
ATOM   1105  CB  ALA H 146      29.925  13.323  24.637  1.00 36.64           C  
ATOM   1106  C   ALA H 146      30.185  11.671  26.431  1.00 40.17           C  
ATOM   1107  O   ALA H 146      30.536  12.061  27.543  1.00 40.04           O  
ATOM   1108  N   PRO H 147      30.673  10.579  25.904  1.00 41.87           N  
ATOM   1109  CA  PRO H 147      31.611   9.808  26.666  0.80 43.97           C  
ATOM   1110  CD  PRO H 147      29.904   9.746  24.994  1.00 42.66           C  
ATOM   1111  CB  PRO H 147      31.789   8.494  25.911  1.00 45.06           C  
ATOM   1112  CG  PRO H 147      30.430   8.312  25.206  1.00 45.52           C  
ATOM   1113  C   PRO H 147      32.873  10.553  26.940  1.00 43.80           C  
ATOM   1114  O   PRO H 147      33.503  11.037  26.002  1.00 43.20           O  
ATOM   1115  N   GLY H 148      33.267  10.635  28.223  1.00 42.57           N  
ATOM   1116  CA  GLY H 148      34.488  11.287  28.584  1.00 42.59           C  
ATOM   1117  C   GLY H 148      34.259  12.762  28.718  1.00 43.12           C  
ATOM   1118  O   GLY H 148      35.172  13.495  29.090  1.00 43.89           O  
ATOM   1119  N   LYS H 149      33.033  13.245  28.428  1.00 41.50           N  
ATOM   1120  CA  LYS H 149      32.764  14.657  28.513  1.00 40.83           C  
ATOM   1121  CB  LYS H 149      32.079  15.278  27.280  1.00 43.27           C  
ATOM   1122  CG  LYS H 149      33.024  15.831  26.211  1.00 48.17           C  
ATOM   1123  CD  LYS H 149      33.770  14.788  25.387  1.00 53.98           C  
ATOM   1124  CE  LYS H 149      34.666  15.416  24.318  1.00 57.90           C  
ATOM   1125  NZ  LYS H 149      35.300  14.355  23.508  1.00 59.97           N1+
ATOM   1126  C   LYS H 149      31.843  14.937  29.654  1.00 39.50           C  
ATOM   1127  O   LYS H 149      31.492  14.052  30.433  1.00 39.49           O  
ATOM   1128  N   GLY H 150      31.465  16.226  29.777  1.00 36.54           N  
ATOM   1129  CA  GLY H 150      30.620  16.706  30.834  1.00 34.99           C  
ATOM   1130  C   GLY H 150      29.180  16.720  30.408  1.00 35.16           C  
ATOM   1131  O   GLY H 150      28.821  16.253  29.329  1.00 35.81           O  
ATOM   1132  N   LEU H 151      28.322  17.292  31.279  1.00 32.92           N  
ATOM   1133  CA  LEU H 151      26.897  17.328  31.101  1.00 31.44           C  
ATOM   1134  CB  LEU H 151      26.158  17.481  32.441  1.00 29.69           C  
ATOM   1135  CG  LEU H 151      26.534  16.396  33.474  1.00 29.93           C  
ATOM   1136  CD1 LEU H 151      25.777  16.587  34.793  1.00 30.17           C  
ATOM   1137  CD2 LEU H 151      26.361  14.985  32.905  1.00 29.02           C  
ATOM   1138  C   LEU H 151      26.501  18.498  30.244  1.00 32.65           C  
ATOM   1139  O   LEU H 151      27.123  19.559  30.292  1.00 32.87           O  
ATOM   1140  N   GLU H 152      25.434  18.316  29.426  1.00 31.40           N  
ATOM   1141  CA  GLU H 152      24.911  19.366  28.588  1.00 31.96           C  
ATOM   1142  CB  GLU H 152      25.294  19.205  27.106  1.00 32.69           C  
ATOM   1143  CG  GLU H 152      24.952  20.422  26.243  1.00 38.43           C  
ATOM   1144  CD  GLU H 152      25.377  20.137  24.805  1.00 46.61           C  
ATOM   1145  OE1 GLU H 152      25.752  18.972  24.507  1.00 44.94           O  
ATOM   1146  OE2 GLU H 152      25.328  21.086  23.979  1.00 45.17           O1-
ATOM   1147  C   GLU H 152      23.412  19.315  28.681  1.00 32.79           C  
ATOM   1148  O   GLU H 152      22.819  18.244  28.569  1.00 33.60           O  
ATOM   1149  N   TRP H 153      22.752  20.478  28.877  1.00 30.07           N  
ATOM   1150  CA  TRP H 153      21.319  20.520  29.005  1.00 29.84           C  
ATOM   1151  CB  TRP H 153      20.851  21.724  29.843  1.00 29.76           C  
ATOM   1152  CG  TRP H 153      19.357  21.862  29.997  1.00 29.46           C  
ATOM   1153  CD2 TRP H 153      18.563  22.849  29.320  1.00 28.70           C  
ATOM   1154  CD1 TRP H 153      18.502  21.152  30.787  1.00 30.33           C  
ATOM   1155  NE1 TRP H 153      17.223  21.633  30.642  1.00 29.99           N  
ATOM   1156  CE2 TRP H 153      17.247  22.679  29.744  1.00 29.79           C  
ATOM   1157  CE3 TRP H 153      18.903  23.821  28.424  1.00 30.00           C  
ATOM   1158  CZ2 TRP H 153      16.245  23.480  29.274  1.00 29.83           C  
ATOM   1159  CZ3 TRP H 153      17.891  24.626  27.950  1.00 30.73           C  
ATOM   1160  CH2 TRP H 153      16.586  24.459  28.367  1.00 30.40           C  
ATOM   1161  C   TRP H 153      20.708  20.637  27.640  1.00 30.10           C  
ATOM   1162  O   TRP H 153      21.064  21.525  26.869  1.00 30.51           O  
ATOM   1163  N   VAL H 154      19.848  19.661  27.279  1.00 28.93           N  
ATOM   1164  CA  VAL H 154      19.148  19.634  26.019  1.00 29.20           C  
ATOM   1165  CB  VAL H 154      18.698  18.246  25.659  1.00 30.37           C  
ATOM   1166  CG1 VAL H 154      17.948  18.290  24.315  1.00 31.36           C  
ATOM   1167  CG2 VAL H 154      19.931  17.329  25.652  1.00 31.62           C  
ATOM   1168  C   VAL H 154      17.932  20.530  25.992  1.00 30.63           C  
ATOM   1169  O   VAL H 154      17.792  21.360  25.093  1.00 30.94           O  
ATOM   1170  N   GLY H 155      17.021  20.396  26.993  1.00 30.17           N  
ATOM   1171  CA  GLY H 155      15.800  21.165  26.950  1.00 30.74           C  
ATOM   1172  C   GLY H 155      14.840  20.686  28.004  1.00 31.76           C  
ATOM   1173  O   GLY H 155      15.124  19.746  28.744  1.00 31.12           O  
ATOM   1174  N   ALA H 156      13.652  21.333  28.085  1.00 30.93           N  
ATOM   1175  CA  ALA H 156      12.705  20.995  29.114  1.00 30.89           C  
ATOM   1176  CB  ALA H 156      12.823  21.886  30.360  1.00 37.17           C  
ATOM   1177  C   ALA H 156      11.302  21.160  28.608  1.00 32.63           C  
ATOM   1178  O   ALA H 156      11.042  21.823  27.604  1.00 32.24           O  
ATOM   1179  N   ILE H 157      10.347  20.508  29.301  1.00 31.99           N  
ATOM   1180  CA  ILE H 157       8.961  20.618  28.949  1.00 32.85           C  
ATOM   1181  CB  ILE H 157       8.472  19.464  28.119  1.00 32.34           C  
ATOM   1182  CG1 ILE H 157       7.047  19.725  27.603  1.00 30.44           C  
ATOM   1183  CG2 ILE H 157       8.617  18.178  28.950  1.00 31.36           C  
ATOM   1184  CD1 ILE H 157       6.594  18.728  26.537  1.00 30.87           C  
ATOM   1185  C   ILE H 157       8.114  20.674  30.184  1.00 34.86           C  
ATOM   1186  O   ILE H 157       8.421  20.072  31.210  1.00 34.64           O  
ATOM   1187  N   TYR H 158       6.992  21.408  30.092  1.00 35.89           N  
ATOM   1188  CA  TYR H 158       6.063  21.513  31.177  1.00 37.36           C  
ATOM   1189  CB  TYR H 158       5.542  22.960  31.294  1.00 38.08           C  
ATOM   1190  CG  TYR H 158       4.396  23.059  32.236  1.00 38.44           C  
ATOM   1191  CD1 TYR H 158       4.581  23.051  33.594  1.00 62.10           C  
ATOM   1192  CD2 TYR H 158       3.119  23.189  31.751  1.00 47.51           C  
ATOM   1193  CE1 TYR H 158       3.507  23.155  34.446  1.00 49.96           C  
ATOM   1194  CE2 TYR H 158       2.039  23.293  32.595  1.00 64.57           C  
ATOM   1195  CZ  TYR H 158       2.232  23.274  33.953  1.00 69.04           C  
ATOM   1196  OH  TYR H 158       1.133  23.380  34.831  1.00 71.43           O  
ATOM   1197  C   TYR H 158       4.932  20.617  30.787  1.00 39.98           C  
ATOM   1198  O   TYR H 158       4.219  20.874  29.820  1.00 40.75           O  
ATOM   1199  N   PRO H 159       4.808  19.448  31.398  1.00 40.37           N  
ATOM   1200  CA  PRO H 159       3.861  18.443  30.961  1.00 41.34           C  
ATOM   1201  CD  PRO H 159       5.882  18.876  32.193  1.00 39.87           C  
ATOM   1202  CB  PRO H 159       4.132  17.223  31.835  1.00 42.18           C  
ATOM   1203  CG  PRO H 159       5.618  17.361  32.207  1.00 41.40           C  
ATOM   1204  C   PRO H 159       2.442  18.878  31.005  1.00 42.96           C  
ATOM   1205  O   PRO H 159       1.643  18.411  30.193  1.00 42.87           O  
ATOM   1206  N   GLY H 160       2.088  19.751  31.953  1.00 43.80           N  
ATOM   1207  CA  GLY H 160       0.706  20.092  32.029  1.00 45.90           C  
ATOM   1208  C   GLY H 160       0.288  20.795  30.772  1.00 47.73           C  
ATOM   1209  O   GLY H 160      -0.746  20.477  30.187  1.00 48.35           O  
ATOM   1210  N   ASN H 161       1.064  21.823  30.390  1.00 47.94           N  
ATOM   1211  CA  ASN H 161       0.829  22.670  29.255  1.00 47.88           C  
ATOM   1212  CB  ASN H 161       1.485  24.036  29.449  1.00 48.76           C  
ATOM   1213  CG  ASN H 161       1.164  24.831  28.215  1.00 49.49           C  
ATOM   1214  OD1 ASN H 161       1.835  24.719  27.193  1.00 50.33           O  
ATOM   1215  ND2 ASN H 161       0.082  25.643  28.304  1.00 48.97           N  
ATOM   1216  C   ASN H 161       1.341  22.128  27.952  1.00 46.94           C  
ATOM   1217  O   ASN H 161       0.673  22.200  26.923  1.00 48.04           O  
ATOM   1218  N   GLY H 162       2.556  21.557  27.981  1.00 44.14           N  
ATOM   1219  CA  GLY H 162       3.288  21.128  26.826  1.00 40.58           C  
ATOM   1220  C   GLY H 162       4.286  22.205  26.476  1.00 39.34           C  
ATOM   1221  O   GLY H 162       4.944  22.110  25.441  1.00 39.26           O  
ATOM   1222  N   ALA H 163       4.440  23.252  27.324  1.00 40.77           N  
ATOM   1223  CA  ALA H 163       5.356  24.322  27.020  1.00 40.54           C  
ATOM   1224  CB  ALA H 163       5.336  25.453  28.065  1.00 48.61           C  
ATOM   1225  C   ALA H 163       6.743  23.758  26.981  1.00 39.48           C  
ATOM   1226  O   ALA H 163       7.102  22.934  27.822  1.00 37.48           O  
ATOM   1227  N   THR H 164       7.571  24.201  26.008  1.00 38.86           N  
ATOM   1228  CA  THR H 164       8.887  23.633  25.908  1.00 37.86           C  
ATOM   1229  CB  THR H 164       9.074  22.724  24.728  1.00 39.61           C  
ATOM   1230  OG1 THR H 164       8.903  23.450  23.519  1.00 42.35           O  
ATOM   1231  CG2 THR H 164       8.062  21.572  24.806  1.00 38.45           C  
ATOM   1232  C   THR H 164       9.916  24.707  25.754  1.00 37.88           C  
ATOM   1233  O   THR H 164       9.622  25.824  25.338  1.00 38.12           O  
ATOM   1234  N   SER H 165      11.171  24.367  26.114  1.00 35.18           N  
ATOM   1235  CA  SER H 165      12.284  25.260  25.954  1.00 35.00           C  
ATOM   1236  CB  SER H 165      12.686  25.949  27.268  1.00 34.29           C  
ATOM   1237  OG  SER H 165      13.064  24.976  28.231  1.00 24.15           O  
ATOM   1238  C   SER H 165      13.455  24.442  25.493  1.00 35.34           C  
ATOM   1239  O   SER H 165      13.643  23.305  25.928  1.00 34.92           O  
ATOM   1240  N   TYR H 166      14.299  25.007  24.606  1.00 35.62           N  
ATOM   1241  CA  TYR H 166      15.369  24.204  24.085  1.00 35.21           C  
ATOM   1242  CB  TYR H 166      15.231  23.871  22.586  1.00 35.63           C  
ATOM   1243  CG  TYR H 166      13.949  23.159  22.303  1.00 35.69           C  
ATOM   1244  CD1 TYR H 166      13.834  21.802  22.500  1.00 36.48           C  
ATOM   1245  CD2 TYR H 166      12.854  23.853  21.841  1.00 35.90           C  
ATOM   1246  CE1 TYR H 166      12.654  21.149  22.232  1.00 37.42           C  
ATOM   1247  CE2 TYR H 166      11.671  23.205  21.571  1.00 36.84           C  
ATOM   1248  CZ  TYR H 166      11.569  21.849  21.763  1.00 38.08           C  
ATOM   1249  OH  TYR H 166      10.357  21.179  21.486  1.00 38.36           O  
ATOM   1250  C   TYR H 166      16.667  24.947  24.173  1.00 35.99           C  
ATOM   1251  O   TYR H 166      16.701  26.175  24.245  1.00 36.27           O  
ATOM   1252  N   ASN H 167      17.780  24.185  24.198  1.00 34.40           N  
ATOM   1253  CA  ASN H 167      19.091  24.752  24.090  1.00 35.79           C  
ATOM   1254  CB  ASN H 167      20.205  23.730  24.388  1.00 34.69           C  
ATOM   1255  CG  ASN H 167      21.558  24.429  24.400  1.00 38.15           C  
ATOM   1256  OD1 ASN H 167      21.931  25.108  23.446  1.00 33.97           O  
ATOM   1257  ND2 ASN H 167      22.317  24.257  25.517  1.00 33.96           N  
ATOM   1258  C   ASN H 167      19.168  25.150  22.647  1.00 38.56           C  
ATOM   1259  O   ASN H 167      18.634  24.458  21.784  1.00 37.49           O  
ATOM   1260  N   GLN H 168      19.854  26.264  22.337  1.00 40.74           N  
ATOM   1261  CA  GLN H 168      19.850  26.800  21.005  1.00 43.99           C  
ATOM   1262  CB  GLN H 168      20.720  28.059  20.862  1.00 47.67           C  
ATOM   1263  CG  GLN H 168      20.220  29.248  21.680  1.00 56.70           C  
ATOM   1264  CD  GLN H 168      21.176  30.403  21.437  1.00 78.44           C  
ATOM   1265  OE1 GLN H 168      22.391  30.252  21.553  1.00 81.01           O  
ATOM   1266  NE2 GLN H 168      20.616  31.588  21.082  0.50 83.16           N  
ATOM   1267  C   GLN H 168      20.403  25.800  20.047  1.00 44.75           C  
ATOM   1268  O   GLN H 168      19.917  25.670  18.924  1.00 44.85           O  
ATOM   1269  N   LYS H 169      21.439  25.060  20.466  1.00 43.49           N  
ATOM   1270  CA  LYS H 169      22.089  24.149  19.573  1.00 43.94           C  
ATOM   1271  CB  LYS H 169      23.253  23.387  20.235  1.00 45.14           C  
ATOM   1272  CG  LYS H 169      23.973  22.424  19.286  0.50 63.24           C  
ATOM   1273  CD  LYS H 169      25.254  21.830  19.873  0.00 36.21           C  
ATOM   1274  CE  LYS H 169      24.988  20.743  20.913  1.00 45.44           C  
ATOM   1275  NZ  LYS H 169      26.268  20.223  21.444  1.00 34.32           N1+
ATOM   1276  C   LYS H 169      21.122  23.104  19.093  1.00 43.64           C  
ATOM   1277  O   LYS H 169      21.167  22.702  17.933  1.00 43.15           O  
ATOM   1278  N   PHE H 170      20.254  22.625  20.000  1.00 41.51           N  
ATOM   1279  CA  PHE H 170      19.309  21.547  19.821  1.00 41.18           C  
ATOM   1280  CB  PHE H 170      18.809  20.970  21.156  1.00 40.31           C  
ATOM   1281  CG  PHE H 170      19.992  20.378  21.836  1.00 41.83           C  
ATOM   1282  CD1 PHE H 170      20.808  21.161  22.618  1.00 43.17           C  
ATOM   1283  CD2 PHE H 170      20.289  19.046  21.685  1.00 44.19           C  
ATOM   1284  CE1 PHE H 170      21.905  20.622  23.245  1.00 44.37           C  
ATOM   1285  CE2 PHE H 170      21.385  18.501  22.310  1.00 45.10           C  
ATOM   1286  CZ  PHE H 170      22.195  19.288  23.091  1.00 42.31           C  
ATOM   1287  C   PHE H 170      18.077  21.873  19.020  1.00 42.86           C  
ATOM   1288  O   PHE H 170      17.468  20.973  18.443  1.00 42.35           O  
ATOM   1289  N   LYS H 171      17.660  23.151  18.957  1.00 43.00           N  
ATOM   1290  CA  LYS H 171      16.327  23.485  18.523  1.00 44.01           C  
ATOM   1291  CB  LYS H 171      16.117  25.003  18.393  1.00 46.85           C  
ATOM   1292  CG  LYS H 171      16.070  25.704  19.750  0.80 52.91           C  
ATOM   1293  CD  LYS H 171      16.235  27.220  19.687  0.80 56.89           C  
ATOM   1294  CE  LYS H 171      16.174  27.879  21.066  0.80 59.96           C  
ATOM   1295  NZ  LYS H 171      16.558  29.303  20.962  0.80 61.65           N1+
ATOM   1296  C   LYS H 171      15.881  22.860  17.232  1.00 43.82           C  
ATOM   1297  O   LYS H 171      14.786  22.309  17.167  1.00 43.67           O  
ATOM   1298  N   GLY H 172      16.653  22.913  16.149  1.00 42.20           N  
ATOM   1299  CA  GLY H 172      16.069  22.383  14.947  1.00 43.20           C  
ATOM   1300  C   GLY H 172      15.880  20.893  14.978  1.00 42.73           C  
ATOM   1301  O   GLY H 172      14.861  20.380  14.517  1.00 43.24           O  
ATOM   1302  N   ARG H 173      16.909  20.167  15.455  1.00 40.14           N  
ATOM   1303  CA  ARG H 173      17.001  18.731  15.422  1.00 38.20           C  
ATOM   1304  CB  ARG H 173      18.459  18.260  15.550  1.00 36.65           C  
ATOM   1305  CG  ARG H 173      19.308  18.718  14.362  1.00 36.48           C  
ATOM   1306  CD  ARG H 173      20.725  18.141  14.335  1.00 34.63           C  
ATOM   1307  NE  ARG H 173      21.511  18.780  15.426  1.00 36.08           N  
ATOM   1308  CZ  ARG H 173      22.534  18.085  16.001  1.00 38.82           C  
ATOM   1309  NH1 ARG H 173      22.784  16.806  15.602  1.00 35.77           N1+
ATOM   1310  NH2 ARG H 173      23.305  18.662  16.968  1.00 36.42           N  
ATOM   1311  C   ARG H 173      16.167  17.968  16.418  1.00 39.18           C  
ATOM   1312  O   ARG H 173      15.640  16.906  16.082  1.00 39.86           O  
ATOM   1313  N   PHE H 174      16.036  18.465  17.666  1.00 37.72           N  
ATOM   1314  CA  PHE H 174      15.414  17.688  18.708  1.00 36.93           C  
ATOM   1315  CB  PHE H 174      16.217  17.726  20.021  1.00 36.54           C  
ATOM   1316  CG  PHE H 174      17.522  17.026  19.832  1.00 37.39           C  
ATOM   1317  CD1 PHE H 174      18.474  17.525  18.973  1.00 37.37           C  
ATOM   1318  CD2 PHE H 174      17.814  15.888  20.549  1.00 38.51           C  
ATOM   1319  CE1 PHE H 174      19.681  16.885  18.810  1.00 39.45           C  
ATOM   1320  CE2 PHE H 174      19.019  15.244  20.389  1.00 39.21           C  
ATOM   1321  CZ  PHE H 174      19.955  15.740  19.515  1.00 37.55           C  
ATOM   1322  C   PHE H 174      14.067  18.247  19.050  1.00 36.59           C  
ATOM   1323  O   PHE H 174      13.848  19.455  18.997  1.00 37.12           O  
ATOM   1324  N   THR H 175      13.116  17.354  19.407  1.00 34.75           N  
ATOM   1325  CA  THR H 175      11.811  17.795  19.812  1.00 34.38           C  
ATOM   1326  CB  THR H 175      10.740  17.473  18.811  1.00 34.76           C  
ATOM   1327  OG1 THR H 175      11.046  18.072  17.559  1.00 35.30           O  
ATOM   1328  CG2 THR H 175       9.397  18.009  19.334  1.00 33.49           C  
ATOM   1329  C   THR H 175      11.466  17.089  21.091  1.00 35.69           C  
ATOM   1330  O   THR H 175      11.654  15.881  21.215  1.00 34.77           O  
ATOM   1331  N   ILE H 176      10.942  17.839  22.084  1.00 34.21           N  
ATOM   1332  CA  ILE H 176      10.562  17.265  23.344  1.00 34.34           C  
ATOM   1333  CB  ILE H 176      11.037  18.053  24.532  1.00 33.66           C  
ATOM   1334  CG1 ILE H 176      12.568  18.024  24.636  1.00 32.47           C  
ATOM   1335  CG2 ILE H 176      10.330  17.516  25.782  1.00 33.37           C  
ATOM   1336  CD1 ILE H 176      13.117  18.986  25.687  1.00 31.52           C  
ATOM   1337  C   ILE H 176       9.068  17.270  23.397  1.00 36.15           C  
ATOM   1338  O   ILE H 176       8.437  18.281  23.094  1.00 36.88           O  
ATOM   1339  N   SER H 177       8.460  16.121  23.767  1.00 35.83           N  
ATOM   1340  CA  SER H 177       7.028  16.029  23.822  1.00 36.57           C  
ATOM   1341  CB  SER H 177       6.417  15.381  22.568  1.00 37.36           C  
ATOM   1342  OG  SER H 177       6.919  14.064  22.402  1.00 39.52           O  
ATOM   1343  C   SER H 177       6.661  15.191  25.008  1.00 38.54           C  
ATOM   1344  O   SER H 177       7.527  14.585  25.637  1.00 37.97           O  
ATOM   1345  N   VAL H 178       5.357  15.167  25.368  1.00 39.23           N  
ATOM   1346  CA  VAL H 178       4.954  14.391  26.505  1.00 40.17           C  
ATOM   1347  CB  VAL H 178       4.860  15.208  27.762  1.00 40.07           C  
ATOM   1348  CG1 VAL H 178       3.600  16.087  27.689  1.00 16.18           C  
ATOM   1349  CG2 VAL H 178       4.910  14.270  28.976  1.00 16.16           C  
ATOM   1350  C   VAL H 178       3.600  13.797  26.244  1.00 42.16           C  
ATOM   1351  O   VAL H 178       2.834  14.287  25.414  1.00 43.73           O  
ATOM   1352  N   ASP H 179       3.300  12.681  26.939  1.00 41.85           N  
ATOM   1353  CA  ASP H 179       2.027  12.024  26.853  1.00 43.35           C  
ATOM   1354  CB  ASP H 179       2.135  10.624  26.219  1.00 44.81           C  
ATOM   1355  CG  ASP H 179       0.739  10.068  25.981  1.00 46.35           C  
ATOM   1356  OD1 ASP H 179      -0.012   9.907  26.975  1.00 45.95           O  
ATOM   1357  OD2 ASP H 179       0.398   9.801  24.797  1.00 48.38           O1-
ATOM   1358  C   ASP H 179       1.573  11.875  28.273  1.00 44.96           C  
ATOM   1359  O   ASP H 179       1.970  10.940  28.966  1.00 44.10           O  
ATOM   1360  N   LYS H 180       0.708  12.800  28.730  1.00 46.10           N  
ATOM   1361  CA  LYS H 180       0.270  12.846  30.097  1.00 48.83           C  
ATOM   1362  CB  LYS H 180      -0.676  14.026  30.379  1.00 50.26           C  
ATOM   1363  CG  LYS H 180      -1.348  13.929  31.748  1.00 48.96           C  
ATOM   1364  CD  LYS H 180      -0.381  13.957  32.933  1.00 52.25           C  
ATOM   1365  CE  LYS H 180      -1.073  13.698  34.272  1.00 55.61           C  
ATOM   1366  NZ  LYS H 180      -0.066  13.533  35.344  1.00 57.47           N1+
ATOM   1367  C   LYS H 180      -0.444  11.588  30.480  1.00 50.22           C  
ATOM   1368  O   LYS H 180      -0.329  11.129  31.617  1.00 50.49           O  
ATOM   1369  N   SER H 181      -1.213  11.001  29.550  1.00 50.31           N  
ATOM   1370  CA  SER H 181      -1.963   9.818  29.866  1.00 50.77           C  
ATOM   1371  CB  SER H 181      -2.697   9.252  28.639  1.00 52.55           C  
ATOM   1372  OG  SER H 181      -3.535  10.244  28.068  1.00 56.23           O  
ATOM   1373  C   SER H 181      -1.005   8.755  30.302  1.00 50.78           C  
ATOM   1374  O   SER H 181      -1.238   8.063  31.293  1.00 51.72           O  
ATOM   1375  N   LYS H 182       0.076   8.586  29.521  1.00 48.00           N  
ATOM   1376  CA  LYS H 182       1.124   7.621  29.717  1.00 46.36           C  
ATOM   1377  CB  LYS H 182       1.919   7.332  28.434  1.00 46.86           C  
ATOM   1378  CG  LYS H 182       1.091   6.536  27.423  1.00 50.51           C  
ATOM   1379  CD  LYS H 182       1.697   6.474  26.022  1.00 53.41           C  
ATOM   1380  CE  LYS H 182       0.850   5.669  25.037  1.00 57.33           C  
ATOM   1381  NZ  LYS H 182       0.798   4.254  25.459  1.00 59.52           N1+
ATOM   1382  C   LYS H 182       2.076   8.000  30.818  1.00 45.63           C  
ATOM   1383  O   LYS H 182       2.800   7.145  31.323  1.00 45.58           O  
ATOM   1384  N   ASN H 183       2.141   9.293  31.195  1.00 42.95           N  
ATOM   1385  CA  ASN H 183       3.096   9.737  32.177  1.00 41.05           C  
ATOM   1386  CB  ASN H 183       2.981   9.023  33.537  1.00 40.78           C  
ATOM   1387  CG  ASN H 183       1.758   9.569  34.268  1.00 46.74           C  
ATOM   1388  OD1 ASN H 183       1.187  10.587  33.880  1.00 47.13           O  
ATOM   1389  ND2 ASN H 183       1.352   8.882  35.369  1.00 46.20           N  
ATOM   1390  C   ASN H 183       4.467   9.510  31.622  1.00 40.12           C  
ATOM   1391  O   ASN H 183       5.392   9.126  32.338  1.00 39.43           O  
ATOM   1392  N   THR H 184       4.628   9.759  30.305  1.00 37.78           N  
ATOM   1393  CA  THR H 184       5.905   9.569  29.686  1.00 37.13           C  
ATOM   1394  CB  THR H 184       5.901   8.457  28.681  1.00 37.80           C  
ATOM   1395  OG1 THR H 184       5.490   7.248  29.302  1.00 36.84           O  
ATOM   1396  CG2 THR H 184       7.321   8.295  28.114  1.00 36.01           C  
ATOM   1397  C   THR H 184       6.315  10.827  28.971  1.00 38.26           C  
ATOM   1398  O   THR H 184       5.485  11.561  28.435  1.00 39.61           O  
ATOM   1399  N   LEU H 185       7.638  11.095  28.970  1.00 36.87           N  
ATOM   1400  CA  LEU H 185       8.274  12.217  28.328  1.00 35.78           C  
ATOM   1401  CB  LEU H 185       9.321  12.875  29.247  1.00 35.86           C  
ATOM   1402  CG  LEU H 185      10.179  13.986  28.610  1.00 21.90           C  
ATOM   1403  CD1 LEU H 185       9.342  15.218  28.236  1.00 21.22           C  
ATOM   1404  CD2 LEU H 185      11.380  14.330  29.508  1.00 22.41           C  
ATOM   1405  C   LEU H 185       9.019  11.646  27.159  1.00 35.08           C  
ATOM   1406  O   LEU H 185       9.515  10.525  27.244  1.00 35.11           O  
ATOM   1407  N   TYR H 186       9.110  12.389  26.030  1.00 33.92           N  
ATOM   1408  CA  TYR H 186       9.785  11.843  24.884  1.00 34.13           C  
ATOM   1409  CB  TYR H 186       8.856  11.532  23.696  1.00 35.40           C  
ATOM   1410  CG  TYR H 186       7.769  10.596  24.112  1.00 36.64           C  
ATOM   1411  CD1 TYR H 186       8.007   9.254  24.306  1.00 38.11           C  
ATOM   1412  CD2 TYR H 186       6.497  11.069  24.327  1.00 39.49           C  
ATOM   1413  CE1 TYR H 186       6.993   8.404  24.687  1.00 39.55           C  
ATOM   1414  CE2 TYR H 186       5.480  10.225  24.705  1.00 41.16           C  
ATOM   1415  CZ  TYR H 186       5.726   8.888  24.885  1.00 43.30           C  
ATOM   1416  OH  TYR H 186       4.686   8.018  25.274  1.00 46.02           O  
ATOM   1417  C   TYR H 186      10.773  12.840  24.356  1.00 34.83           C  
ATOM   1418  O   TYR H 186      10.624  14.049  24.534  1.00 35.68           O  
ATOM   1419  N   LEU H 187      11.847  12.330  23.716  1.00 32.73           N  
ATOM   1420  CA  LEU H 187      12.816  13.161  23.063  1.00 33.13           C  
ATOM   1421  CB  LEU H 187      14.197  13.121  23.739  1.00 32.46           C  
ATOM   1422  CG  LEU H 187      15.250  14.009  23.053  1.00 32.87           C  
ATOM   1423  CD1 LEU H 187      14.867  15.493  23.118  1.00 32.30           C  
ATOM   1424  CD2 LEU H 187      16.655  13.732  23.610  1.00 32.55           C  
ATOM   1425  C   LEU H 187      12.982  12.621  21.675  1.00 35.43           C  
ATOM   1426  O   LEU H 187      13.449  11.500  21.486  1.00 35.89           O  
ATOM   1427  N   GLN H 188      12.600  13.419  20.664  1.00 35.07           N  
ATOM   1428  CA  GLN H 188      12.717  13.029  19.286  1.00 35.43           C  
ATOM   1429  CB  GLN H 188      11.583  13.600  18.413  1.00 36.90           C  
ATOM   1430  CG  GLN H 188      11.726  13.317  16.917  1.00 39.60           C  
ATOM   1431  CD  GLN H 188      11.385  11.859  16.654  1.00 45.13           C  
ATOM   1432  OE1 GLN H 188      10.478  11.300  17.269  1.00 43.26           O  
ATOM   1433  NE2 GLN H 188      12.132  11.225  15.711  1.00 46.95           N  
ATOM   1434  C   GLN H 188      14.002  13.605  18.782  1.00 37.20           C  
ATOM   1435  O   GLN H 188      14.247  14.805  18.908  1.00 36.67           O  
ATOM   1436  N   MET H 189      14.871  12.751  18.206  1.00 36.13           N  
ATOM   1437  CA  MET H 189      16.126  13.249  17.721  1.00 36.90           C  
ATOM   1438  CB  MET H 189      17.327  12.547  18.374  1.00 37.24           C  
ATOM   1439  CG  MET H 189      17.354  12.707  19.897  1.00 40.96           C  
ATOM   1440  SD  MET H 189      18.751  11.895  20.729  1.00 45.90           S  
ATOM   1441  CE  MET H 189      18.220  10.202  20.351  1.00 44.53           C  
ATOM   1442  C   MET H 189      16.191  12.963  16.254  1.00 38.67           C  
ATOM   1443  O   MET H 189      16.032  11.821  15.826  1.00 39.20           O  
ATOM   1444  N   ASN H 190      16.456  14.004  15.439  1.00 38.05           N  
ATOM   1445  CA  ASN H 190      16.485  13.809  14.015  1.00 38.10           C  
ATOM   1446  CB  ASN H 190      15.452  14.673  13.271  1.00 38.92           C  
ATOM   1447  CG  ASN H 190      14.051  14.262  13.703  1.00 45.05           C  
ATOM   1448  OD1 ASN H 190      13.686  13.088  13.660  1.00 45.17           O  
ATOM   1449  ND2 ASN H 190      13.240  15.264  14.137  1.00 43.89           N  
ATOM   1450  C   ASN H 190      17.827  14.227  13.488  1.00 38.52           C  
ATOM   1451  O   ASN H 190      18.573  14.954  14.139  1.00 38.33           O  
ATOM   1452  N   SER H 191      18.170  13.734  12.282  1.00 37.31           N  
ATOM   1453  CA  SER H 191      19.374  14.094  11.576  1.00 37.60           C  
ATOM   1454  CB  SER H 191      19.339  15.536  11.041  1.00 39.65           C  
ATOM   1455  OG  SER H 191      18.266  15.698  10.125  1.00 42.43           O  
ATOM   1456  C   SER H 191      20.567  13.972  12.477  1.00 37.67           C  
ATOM   1457  O   SER H 191      21.408  14.867  12.515  1.00 37.33           O  
ATOM   1458  N   LEU H 192      20.701  12.835  13.181  1.00 36.51           N  
ATOM   1459  CA  LEU H 192      21.755  12.619  14.139  1.00 36.50           C  
ATOM   1460  CB  LEU H 192      21.587  11.301  14.910  1.00 33.82           C  
ATOM   1461  CG  LEU H 192      20.383  11.309  15.866  1.00 34.00           C  
ATOM   1462  CD1 LEU H 192      20.243   9.962  16.590  1.00 32.60           C  
ATOM   1463  CD2 LEU H 192      20.474  12.486  16.852  1.00 33.31           C  
ATOM   1464  C   LEU H 192      23.120  12.610  13.512  1.00 38.50           C  
ATOM   1465  O   LEU H 192      23.282  12.251  12.348  1.00 38.51           O  
ATOM   1466  N   ARG H 193      24.145  13.028  14.300  1.00 38.47           N  
ATOM   1467  CA  ARG H 193      25.513  13.094  13.847  1.00 39.85           C  
ATOM   1468  CB  ARG H 193      26.087  14.517  13.845  1.00 40.88           C  
ATOM   1469  CG  ARG H 193      25.261  15.540  13.071  1.00 44.20           C  
ATOM   1470  CD  ARG H 193      25.848  16.947  13.170  1.00 45.22           C  
ATOM   1471  NE  ARG H 193      24.867  17.899  12.582  1.00 48.92           N  
ATOM   1472  CZ  ARG H 193      24.988  19.233  12.841  1.00 50.88           C  
ATOM   1473  NH1 ARG H 193      26.018  19.682  13.615  1.00 50.21           N1+
ATOM   1474  NH2 ARG H 193      24.082  20.115  12.332  1.00 46.70           N  
ATOM   1475  C   ARG H 193      26.353  12.367  14.859  1.00 40.23           C  
ATOM   1476  O   ARG H 193      25.859  11.930  15.896  1.00 39.03           O  
ATOM   1477  N   ALA H 194      27.668  12.240  14.580  1.00 39.68           N  
ATOM   1478  CA  ALA H 194      28.599  11.541  15.420  1.00 38.53           C  
ATOM   1479  CB  ALA H 194      30.024  11.528  14.841  1.00 39.22           C  
ATOM   1480  C   ALA H 194      28.661  12.220  16.756  1.00 38.62           C  
ATOM   1481  O   ALA H 194      28.772  11.561  17.788  1.00 39.13           O  
ATOM   1482  N   GLU H 195      28.566  13.561  16.766  1.00 37.59           N  
ATOM   1483  CA  GLU H 195      28.676  14.393  17.932  1.00 38.39           C  
ATOM   1484  CB  GLU H 195      28.424  15.869  17.594  1.00 40.02           C  
ATOM   1485  CG  GLU H 195      29.413  16.454  16.591  0.60 44.31           C  
ATOM   1486  CD  GLU H 195      28.744  17.677  15.986  0.80 48.41           C  
ATOM   1487  OE1 GLU H 195      27.564  17.936  16.344  0.80 47.24           O  
ATOM   1488  OE2 GLU H 195      29.394  18.362  15.154  0.80 49.95           O1-
ATOM   1489  C   GLU H 195      27.602  14.020  18.907  1.00 38.53           C  
ATOM   1490  O   GLU H 195      27.776  14.164  20.114  1.00 38.69           O  
ATOM   1491  N   ASP H 196      26.451  13.563  18.389  1.00 36.27           N  
ATOM   1492  CA  ASP H 196      25.281  13.223  19.150  1.00 34.13           C  
ATOM   1493  CB  ASP H 196      24.051  12.961  18.265  1.00 34.57           C  
ATOM   1494  CG  ASP H 196      23.599  14.306  17.711  1.00 37.21           C  
ATOM   1495  OD1 ASP H 196      23.727  15.324  18.444  1.00 37.19           O  
ATOM   1496  OD2 ASP H 196      23.125  14.339  16.545  1.00 37.50           O1-
ATOM   1497  C   ASP H 196      25.499  12.033  20.032  1.00 33.99           C  
ATOM   1498  O   ASP H 196      24.713  11.806  20.949  1.00 33.97           O  
ATOM   1499  N   THR H 197      26.517  11.196  19.762  1.00 32.33           N  
ATOM   1500  CA  THR H 197      26.706  10.034  20.588  1.00 31.37           C  
ATOM   1501  CB  THR H 197      27.921   9.238  20.211  1.00 33.75           C  
ATOM   1502  OG1 THR H 197      27.824   8.809  18.861  1.00 34.76           O  
ATOM   1503  CG2 THR H 197      28.026   8.022  21.145  1.00 33.92           C  
ATOM   1504  C   THR H 197      26.865  10.474  22.010  1.00 32.80           C  
ATOM   1505  O   THR H 197      27.736  11.284  22.328  1.00 32.98           O  
ATOM   1506  N   ALA H 198      26.001   9.955  22.912  1.00 31.25           N  
ATOM   1507  CA  ALA H 198      26.101  10.334  24.293  1.00 30.56           C  
ATOM   1508  CB  ALA H 198      25.806  11.826  24.538  1.00 30.84           C  
ATOM   1509  C   ALA H 198      25.088   9.564  25.077  1.00 30.60           C  
ATOM   1510  O   ALA H 198      24.216   8.896  24.521  1.00 31.36           O  
ATOM   1511  N   VAL H 199      25.223   9.606  26.417  1.00 28.18           N  
ATOM   1512  CA  VAL H 199      24.230   9.016  27.256  1.00 27.06           C  
ATOM   1513  CB  VAL H 199      24.747   8.559  28.588  1.00 28.02           C  
ATOM   1514  CG1 VAL H 199      25.113   9.787  29.436  1.00 28.23           C  
ATOM   1515  CG2 VAL H 199      23.690   7.640  29.217  1.00 28.75           C  
ATOM   1516  C   VAL H 199      23.213  10.095  27.470  1.00 29.48           C  
ATOM   1517  O   VAL H 199      23.564  11.249  27.710  1.00 29.82           O  
ATOM   1518  N   TYR H 200      21.914   9.755  27.382  1.00 28.34           N  
ATOM   1519  CA  TYR H 200      20.905  10.765  27.533  1.00 29.36           C  
ATOM   1520  CB  TYR H 200      19.884  10.797  26.377  1.00 28.66           C  
ATOM   1521  CG  TYR H 200      20.539  11.340  25.150  1.00 31.75           C  
ATOM   1522  CD1 TYR H 200      21.389  10.567  24.391  1.00 32.84           C  
ATOM   1523  CD2 TYR H 200      20.282  12.631  24.749  1.00 32.40           C  
ATOM   1524  CE1 TYR H 200      21.981  11.082  23.261  1.00 31.86           C  
ATOM   1525  CE2 TYR H 200      20.869  13.150  23.620  1.00 33.19           C  
ATOM   1526  CZ  TYR H 200      21.721  12.375  22.874  1.00 34.77           C  
ATOM   1527  OH  TYR H 200      22.326  12.905  21.715  1.00 35.54           O  
ATOM   1528  C   TYR H 200      20.151  10.481  28.790  1.00 30.75           C  
ATOM   1529  O   TYR H 200      19.712   9.355  29.023  1.00 30.53           O  
ATOM   1530  N   TYR H 201      19.982  11.519  29.639  1.00 29.25           N  
ATOM   1531  CA  TYR H 201      19.295  11.330  30.882  1.00 28.74           C  
ATOM   1532  CB  TYR H 201      20.044  11.818  32.138  1.00 27.89           C  
ATOM   1533  CG  TYR H 201      21.389  11.194  32.290  1.00 28.85           C  
ATOM   1534  CD1 TYR H 201      21.562   9.983  32.917  1.00 29.05           C  
ATOM   1535  CD2 TYR H 201      22.497  11.844  31.806  1.00 29.31           C  
ATOM   1536  CE1 TYR H 201      22.816   9.434  33.056  1.00 29.66           C  
ATOM   1537  CE2 TYR H 201      23.752  11.303  31.941  1.00 29.84           C  
ATOM   1538  CZ  TYR H 201      23.914  10.094  32.568  1.00 31.02           C  
ATOM   1539  OH  TYR H 201      25.201   9.533  32.711  1.00 33.60           O  
ATOM   1540  C   TYR H 201      18.080  12.204  30.876  1.00 30.11           C  
ATOM   1541  O   TYR H 201      18.078  13.297  30.311  1.00 30.20           O  
ATOM   1542  N   CYS H 202      16.986  11.713  31.487  1.00 30.04           N  
ATOM   1543  CA  CYS H 202      15.841  12.541  31.711  1.00 31.49           C  
ATOM   1544  CB  CYS H 202      14.478  11.887  31.371  1.00 32.80           C  
ATOM   1545  SG  CYS H 202      14.153  10.324  32.241  1.00 39.36           S  
ATOM   1546  C   CYS H 202      15.898  12.861  33.175  1.00 31.72           C  
ATOM   1547  O   CYS H 202      16.427  12.076  33.963  1.00 31.33           O  
ATOM   1548  N   ALA H 203      15.407  14.050  33.578  1.00 30.97           N  
ATOM   1549  CA  ALA H 203      15.488  14.416  34.968  1.00 29.87           C  
ATOM   1550  CB  ALA H 203      16.745  15.234  35.313  1.00 30.53           C  
ATOM   1551  C   ALA H 203      14.300  15.260  35.320  1.00 29.83           C  
ATOM   1552  O   ALA H 203      13.733  15.947  34.473  1.00 29.41           O  
ATOM   1553  N   ARG H 204      13.898  15.230  36.607  1.00 29.52           N  
ATOM   1554  CA  ARG H 204      12.760  15.987  37.041  1.00 31.20           C  
ATOM   1555  CB  ARG H 204      11.862  15.217  38.020  1.00 32.15           C  
ATOM   1556  CG  ARG H 204      10.606  15.986  38.424  1.00 32.37           C  
ATOM   1557  CD  ARG H 204       9.748  15.243  39.445  0.80 34.83           C  
ATOM   1558  NE  ARG H 204      10.389  15.413  40.777  1.00 35.86           N  
ATOM   1559  CZ  ARG H 204       9.743  14.964  41.891  1.00 36.68           C  
ATOM   1560  NH1 ARG H 204       8.527  14.360  41.774  1.00 35.10           N1+
ATOM   1561  NH2 ARG H 204      10.311  15.115  43.123  1.00 33.48           N  
ATOM   1562  C   ARG H 204      13.274  17.191  37.752  1.00 31.57           C  
ATOM   1563  O   ARG H 204      14.235  17.112  38.514  1.00 31.31           O  
ATOM   1564  N   VAL H 205      12.635  18.350  37.509  1.00 31.20           N  
ATOM   1565  CA  VAL H 205      13.085  19.568  38.108  1.00 33.02           C  
ATOM   1566  CB  VAL H 205      13.477  20.602  37.093  1.00 39.34           C  
ATOM   1567  CG1 VAL H 205      13.837  21.914  37.810  1.00  0.00           C  
ATOM   1568  CG2 VAL H 205      14.634  20.021  36.266  1.00  0.00           C  
ATOM   1569  C   VAL H 205      11.967  20.117  38.923  1.00 36.60           C  
ATOM   1570  O   VAL H 205      10.804  19.790  38.690  1.00 36.06           O  
ATOM   1571  N   VAL H 206      12.409  20.605  40.125  1.00 33.13           N  
ATOM   1572  CA  VAL H 206      11.570  21.097  41.183  1.00 34.06           C  
ATOM   1573  CB  VAL H 206      11.625  20.272  42.442  1.00 46.86           C  
ATOM   1574  CG1 VAL H 206      10.690  20.911  43.483  1.00 75.97           C  
ATOM   1575  CG2 VAL H 206      11.277  18.814  42.101  1.00 70.94           C  
ATOM   1576  C   VAL H 206      12.060  22.463  41.508  1.00 34.56           C  
ATOM   1577  O   VAL H 206      13.145  22.676  42.054  1.00 35.23           O  
ATOM   1578  N   TYR H 207      11.179  23.422  41.216  1.00 35.34           N  
ATOM   1579  CA  TYR H 207      11.394  24.826  41.321  1.00 36.32           C  
ATOM   1580  CB  TYR H 207      10.119  25.585  40.865  1.00 37.93           C  
ATOM   1581  CG  TYR H 207      10.362  27.033  40.572  1.00 44.90           C  
ATOM   1582  CD1 TYR H 207      10.975  27.409  39.396  1.00 45.85           C  
ATOM   1583  CD2 TYR H 207       9.946  28.016  41.439  1.00 45.45           C  
ATOM   1584  CE1 TYR H 207      11.192  28.736  39.100  1.00 45.78           C  
ATOM   1585  CE2 TYR H 207      10.160  29.347  41.150  1.00 46.99           C  
ATOM   1586  CZ  TYR H 207      10.786  29.712  39.980  1.00 47.90           C  
ATOM   1587  OH  TYR H 207      11.004  31.074  39.679  1.00 48.21           O  
ATOM   1588  C   TYR H 207      11.670  25.109  42.762  1.00 36.87           C  
ATOM   1589  O   TYR H 207      12.442  26.011  43.091  1.00 36.97           O  
ATOM   1590  N   TYR H 208      11.036  24.354  43.681  1.00 36.86           N  
ATOM   1591  CA  TYR H 208      11.222  24.765  45.035  1.00 37.02           C  
ATOM   1592  CB  TYR H 208       9.888  25.266  45.610  1.00 37.52           C  
ATOM   1593  CG  TYR H 208      10.131  26.210  46.732  1.00 52.71           C  
ATOM   1594  CD1 TYR H 208      10.448  27.520  46.448  1.00 53.66           C  
ATOM   1595  CD2 TYR H 208      10.025  25.812  48.042  1.00 53.87           C  
ATOM   1596  CE1 TYR H 208      10.666  28.423  47.459  1.00 54.77           C  
ATOM   1597  CE2 TYR H 208      10.243  26.713  49.058  1.00 57.14           C  
ATOM   1598  CZ  TYR H 208      10.565  28.016  48.767  1.00 57.07           C  
ATOM   1599  OH  TYR H 208      10.786  28.936  49.813  1.00 57.24           O  
ATOM   1600  C   TYR H 208      11.732  23.639  45.894  1.00 37.44           C  
ATOM   1601  O   TYR H 208      11.068  22.629  46.116  1.00 37.23           O  
ATOM   1602  N   SER H 209      12.960  23.827  46.406  1.00 35.24           N  
ATOM   1603  CA  SER H 209      13.569  23.006  47.405  1.00 35.18           C  
ATOM   1604  CB  SER H 209      14.974  22.483  47.036  1.00 40.58           C  
ATOM   1605  OG  SER H 209      15.427  21.565  48.022  1.00 51.92           O  
ATOM   1606  C   SER H 209      13.671  23.999  48.523  1.00 36.59           C  
ATOM   1607  O   SER H 209      12.679  24.272  49.202  1.00 37.72           O  
ATOM   1608  N   ALA H 210      14.870  24.533  48.813  1.00 35.78           N  
ATOM   1609  CA  ALA H 210      14.858  25.593  49.787  1.00 36.94           C  
ATOM   1610  CB  ALA H 210      16.231  26.146  50.208  1.00 37.87           C  
ATOM   1611  C   ALA H 210      14.190  26.793  49.208  1.00 36.78           C  
ATOM   1612  O   ALA H 210      13.273  27.351  49.810  1.00 37.28           O  
ATOM   1613  N   SER H 211      14.656  27.223  48.016  1.00 34.36           N  
ATOM   1614  CA  SER H 211      14.072  28.372  47.389  1.00 34.97           C  
ATOM   1615  CB  SER H 211      14.297  29.677  48.178  1.00 37.26           C  
ATOM   1616  OG  SER H 211      15.676  30.014  48.207  1.00 41.43           O  
ATOM   1617  C   SER H 211      14.702  28.535  46.030  1.00 33.88           C  
ATOM   1618  O   SER H 211      14.947  29.663  45.601  1.00 35.22           O  
ATOM   1619  N   TYR H 212      15.003  27.412  45.329  1.00 33.33           N  
ATOM   1620  CA  TYR H 212      15.526  27.538  43.993  1.00 32.98           C  
ATOM   1621  CB  TYR H 212      17.038  27.806  43.952  1.00 31.50           C  
ATOM   1622  CG  TYR H 212      17.336  28.529  42.681  1.00 32.40           C  
ATOM   1623  CD1 TYR H 212      17.146  29.891  42.604  1.00 48.13           C  
ATOM   1624  CD2 TYR H 212      17.798  27.876  41.569  1.00 48.47           C  
ATOM   1625  CE1 TYR H 212      17.415  30.595  41.455  1.00 50.87           C  
ATOM   1626  CE2 TYR H 212      18.071  28.571  40.413  1.00 51.10           C  
ATOM   1627  CZ  TYR H 212      17.883  29.931  40.351  1.00 52.31           C  
ATOM   1628  OH  TYR H 212      18.164  30.638  39.162  1.00 55.94           O  
ATOM   1629  C   TYR H 212      15.214  26.265  43.247  1.00 34.45           C  
ATOM   1630  O   TYR H 212      14.883  25.239  43.841  1.00 34.56           O  
ATOM   1631  N   TRP H 213      15.295  26.298  41.903  1.00 34.02           N  
ATOM   1632  CA  TRP H 213      14.968  25.132  41.120  1.00 34.46           C  
ATOM   1633  CB  TRP H 213      14.315  25.507  39.777  1.00 35.50           C  
ATOM   1634  CG  TRP H 213      14.851  26.785  39.170  1.00 36.25           C  
ATOM   1635  CD2 TRP H 213      14.548  28.075  39.726  1.00 37.28           C  
ATOM   1636  CD1 TRP H 213      15.653  27.006  38.090  1.00 38.36           C  
ATOM   1637  NE1 TRP H 213      15.858  28.359  37.928  1.00 45.31           N  
ATOM   1638  CE2 TRP H 213      15.185  29.027  38.930  1.00 38.18           C  
ATOM   1639  CE3 TRP H 213      13.797  28.435  40.808  1.00 39.58           C  
ATOM   1640  CZ2 TRP H 213      15.077  30.362  39.209  1.00 44.88           C  
ATOM   1641  CZ3 TRP H 213      13.693  29.780  41.088  1.00 40.75           C  
ATOM   1642  CH2 TRP H 213      14.321  30.724  40.302  1.00 43.43           C  
ATOM   1643  C   TRP H 213      16.155  24.226  40.959  1.00 35.31           C  
ATOM   1644  O   TRP H 213      17.263  24.693  40.697  1.00 35.35           O  
ATOM   1645  N   TYR H 214      15.956  22.893  41.149  1.00 33.52           N  
ATOM   1646  CA  TYR H 214      17.069  21.985  41.060  1.00 33.83           C  
ATOM   1647  CB  TYR H 214      17.811  21.828  42.408  1.00 33.27           C  
ATOM   1648  CG  TYR H 214      17.180  20.818  43.312  1.00 35.54           C  
ATOM   1649  CD1 TYR H 214      15.855  20.883  43.672  1.00 35.92           C  
ATOM   1650  CD2 TYR H 214      17.932  19.758  43.765  1.00 36.99           C  
ATOM   1651  CE1 TYR H 214      15.308  19.934  44.506  1.00 36.35           C  
ATOM   1652  CE2 TYR H 214      17.399  18.809  44.598  1.00 37.23           C  
ATOM   1653  CZ  TYR H 214      16.083  18.899  44.974  1.00 37.72           C  
ATOM   1654  OH  TYR H 214      15.537  17.923  45.831  1.00 38.64           O  
ATOM   1655  C   TYR H 214      16.597  20.635  40.570  1.00 33.34           C  
ATOM   1656  O   TYR H 214      15.422  20.293  40.703  1.00 33.49           O  
ATOM   1657  N   PHE H 215      17.520  19.828  39.987  1.00 33.35           N  
ATOM   1658  CA  PHE H 215      17.197  18.522  39.458  1.00 32.18           C  
ATOM   1659  CB  PHE H 215      18.208  18.011  38.417  1.00 31.68           C  
ATOM   1660  CG  PHE H 215      17.996  18.717  37.123  1.00 33.12           C  
ATOM   1661  CD1 PHE H 215      18.606  19.915  36.838  1.00 27.81           C  
ATOM   1662  CD2 PHE H 215      17.179  18.157  36.174  1.00 27.85           C  
ATOM   1663  CE1 PHE H 215      18.396  20.544  35.632  1.00 28.95           C  
ATOM   1664  CE2 PHE H 215      16.966  18.780  34.968  1.00 28.62           C  
ATOM   1665  CZ  PHE H 215      17.578  19.976  34.689  1.00 29.76           C  
ATOM   1666  C   PHE H 215      17.200  17.528  40.580  1.00 32.55           C  
ATOM   1667  O   PHE H 215      18.248  17.144  41.093  1.00 32.43           O  
ATOM   1668  N   ASP H 216      15.991  17.113  40.995  1.00 31.71           N  
ATOM   1669  CA  ASP H 216      15.739  16.219  42.094  1.00 31.67           C  
ATOM   1670  CB  ASP H 216      14.271  16.338  42.536  1.00 32.72           C  
ATOM   1671  CG  ASP H 216      14.117  15.718  43.909  1.00 32.70           C  
ATOM   1672  OD1 ASP H 216      14.461  14.518  44.060  1.00 33.65           O  
ATOM   1673  OD2 ASP H 216      13.664  16.445  44.831  1.00 34.58           O1-
ATOM   1674  C   ASP H 216      16.028  14.760  41.815  1.00 31.52           C  
ATOM   1675  O   ASP H 216      16.608  14.075  42.660  1.00 31.40           O  
ATOM   1676  N   VAL H 217      15.630  14.256  40.625  1.00 28.30           N  
ATOM   1677  CA  VAL H 217      15.596  12.854  40.313  1.00 29.07           C  
ATOM   1678  CB  VAL H 217      14.207  12.280  40.349  1.00 30.46           C  
ATOM   1679  CG1 VAL H 217      14.277  10.787  39.990  1.00 21.40           C  
ATOM   1680  CG2 VAL H 217      13.573  12.579  41.718  1.00 25.17           C  
ATOM   1681  C   VAL H 217      16.092  12.679  38.908  1.00 30.44           C  
ATOM   1682  O   VAL H 217      15.789  13.491  38.035  1.00 31.66           O  
ATOM   1683  N   TRP H 218      16.858  11.593  38.649  1.00 30.18           N  
ATOM   1684  CA  TRP H 218      17.419  11.369  37.342  1.00 29.46           C  
ATOM   1685  CB  TRP H 218      18.954  11.478  37.325  1.00 28.70           C  
ATOM   1686  CG  TRP H 218      19.527  12.841  37.635  1.00 28.89           C  
ATOM   1687  CD2 TRP H 218      20.281  13.635  36.703  1.00 28.57           C  
ATOM   1688  CD1 TRP H 218      19.507  13.539  38.808  1.00 29.40           C  
ATOM   1689  NE1 TRP H 218      20.192  14.722  38.663  1.00 30.00           N  
ATOM   1690  CE2 TRP H 218      20.676  14.793  37.372  1.00 30.37           C  
ATOM   1691  CE3 TRP H 218      20.626  13.414  35.400  1.00 29.32           C  
ATOM   1692  CZ2 TRP H 218      21.425  15.750  36.747  1.00 29.64           C  
ATOM   1693  CZ3 TRP H 218      21.368  14.387  34.769  1.00 29.75           C  
ATOM   1694  CH2 TRP H 218      21.761  15.532  35.429  1.00 30.63           C  
ATOM   1695  C   TRP H 218      17.144   9.948  36.939  1.00 30.99           C  
ATOM   1696  O   TRP H 218      17.034   9.060  37.783  1.00 31.82           O  
ATOM   1697  N   GLY H 219      17.026   9.700  35.617  1.00 30.06           N  
ATOM   1698  CA  GLY H 219      16.855   8.364  35.117  1.00 31.09           C  
ATOM   1699  C   GLY H 219      18.225   7.750  35.043  1.00 33.00           C  
ATOM   1700  O   GLY H 219      19.227   8.424  35.275  1.00 33.18           O  
ATOM   1701  N   GLN H 220      18.290   6.441  34.715  1.00 33.28           N  
ATOM   1702  CA  GLN H 220      19.524   5.698  34.648  1.00 33.69           C  
ATOM   1703  CB  GLN H 220      19.342   4.177  34.452  1.00 35.75           C  
ATOM   1704  CG  GLN H 220      18.832   3.749  33.072  1.00 44.44           C  
ATOM   1705  CD  GLN H 220      17.343   4.029  32.962  1.00 49.70           C  
ATOM   1706  OE1 GLN H 220      16.714   4.511  33.902  1.00 49.25           O  
ATOM   1707  NE2 GLN H 220      16.756   3.715  31.776  1.00 48.12           N  
ATOM   1708  C   GLN H 220      20.348   6.186  33.495  1.00 35.25           C  
ATOM   1709  O   GLN H 220      21.577   6.160  33.547  1.00 35.74           O  
ATOM   1710  N   GLY H 221      19.684   6.605  32.398  1.00 35.16           N  
ATOM   1711  CA  GLY H 221      20.368   7.083  31.232  1.00 35.96           C  
ATOM   1712  C   GLY H 221      20.342   6.005  30.192  1.00 37.88           C  
ATOM   1713  O   GLY H 221      20.373   4.817  30.506  1.00 38.74           O  
ATOM   1714  N   THR H 222      20.271   6.405  28.908  1.00 36.66           N  
ATOM   1715  CA  THR H 222      20.288   5.458  27.830  1.00 37.38           C  
ATOM   1716  CB  THR H 222      18.992   5.399  27.076  1.00 40.83           C  
ATOM   1717  OG1 THR H 222      18.987   4.300  26.179  1.00 42.90           O  
ATOM   1718  CG2 THR H 222      18.813   6.720  26.310  1.00 41.39           C  
ATOM   1719  C   THR H 222      21.354   5.919  26.885  1.00 36.28           C  
ATOM   1720  O   THR H 222      21.510   7.118  26.662  1.00 35.54           O  
ATOM   1721  N   LEU H 223      22.116   4.974  26.298  1.00 34.83           N  
ATOM   1722  CA  LEU H 223      23.211   5.364  25.457  1.00 34.13           C  
ATOM   1723  CB  LEU H 223      24.426   4.425  25.590  1.00 35.22           C  
ATOM   1724  CG  LEU H 223      25.623   4.807  24.700  1.00 35.90           C  
ATOM   1725  CD1 LEU H 223      26.203   6.178  25.098  1.00 36.14           C  
ATOM   1726  CD2 LEU H 223      26.686   3.697  24.690  1.00 37.35           C  
ATOM   1727  C   LEU H 223      22.768   5.347  24.031  1.00 34.25           C  
ATOM   1728  O   LEU H 223      22.144   4.395  23.564  1.00 34.76           O  
ATOM   1729  N   VAL H 224      23.064   6.446  23.307  1.00 32.91           N  
ATOM   1730  CA  VAL H 224      22.760   6.517  21.910  1.00 31.96           C  
ATOM   1731  CB  VAL H 224      21.957   7.729  21.533  1.00 33.47           C  
ATOM   1732  CG1 VAL H 224      21.807   7.762  20.003  1.00 32.94           C  
ATOM   1733  CG2 VAL H 224      20.612   7.675  22.280  1.00 32.69           C  
ATOM   1734  C   VAL H 224      24.077   6.599  21.200  1.00 32.68           C  
ATOM   1735  O   VAL H 224      24.895   7.475  21.481  1.00 31.54           O  
ATOM   1736  N   THR H 225      24.322   5.660  20.265  1.00 30.60           N  
ATOM   1737  CA  THR H 225      25.568   5.666  19.549  1.00 30.46           C  
ATOM   1738  CB  THR H 225      26.316   4.368  19.663  1.00 30.91           C  
ATOM   1739  OG1 THR H 225      26.597   4.078  21.024  1.00 29.97           O  
ATOM   1740  CG2 THR H 225      27.624   4.471  18.863  1.00 28.89           C  
ATOM   1741  C   THR H 225      25.261   5.868  18.099  1.00 32.60           C  
ATOM   1742  O   THR H 225      24.486   5.122  17.505  1.00 33.33           O  
ATOM   1743  N   VAL H 226      25.873   6.895  17.480  1.00 31.87           N  
ATOM   1744  CA  VAL H 226      25.610   7.131  16.088  1.00 32.39           C  
ATOM   1745  CB  VAL H 226      25.369   8.577  15.766  1.00 31.86           C  
ATOM   1746  CG1 VAL H 226      25.227   8.721  14.242  1.00 31.95           C  
ATOM   1747  CG2 VAL H 226      24.139   9.056  16.555  1.00 30.73           C  
ATOM   1748  C   VAL H 226      26.815   6.706  15.314  1.00 34.73           C  
ATOM   1749  O   VAL H 226      27.883   7.305  15.424  1.00 34.92           O  
ATOM   1750  N   SER H 227      26.671   5.650  14.495  1.00 36.17           N  
ATOM   1751  CA  SER H 227      27.793   5.217  13.719  1.00 38.66           C  
ATOM   1752  CB  SER H 227      28.781   4.337  14.501  1.00 39.38           C  
ATOM   1753  OG  SER H 227      29.856   3.953  13.655  1.00 41.58           O  
ATOM   1754  C   SER H 227      27.290   4.407  12.576  1.00 41.82           C  
ATOM   1755  O   SER H 227      26.160   3.926  12.583  1.00 41.67           O  
ATOM   1756  N   SER H 228      28.138   4.248  11.543  1.00 43.45           N  
ATOM   1757  CA  SER H 228      27.763   3.444  10.423  1.00 45.35           C  
ATOM   1758  CB  SER H 228      28.680   3.635   9.203  1.00 46.59           C  
ATOM   1759  OG  SER H 228      28.576   4.964   8.714  1.00 51.37           O  
ATOM   1760  C   SER H 228      27.909   1.997  10.879  1.00 46.80           C  
ATOM   1761  O   SER H 228      28.173   1.126  10.009  1.00 47.85           O  
ATOM   1762  OXT SER H 228      27.769   1.745  12.106  1.00 53.06           O1-
TER    1763      SER H 228 
CONECT  162  651
CONECT  651  162
CONECT  958 1545
CONECT 1545  958
END
