# Supplementary material for: Fully automated antibody structure prediction using BIOVIA tools: Validation study
Source: PLoS One. 2017 May 18;12(5):e0177923. doi: 10.1371/journal.pone.0177923 (PMC5436848; doi:10.1371/journal.pone.0177923)
Supplement: S3 Dataset — Predicted structures using the Top5 framework method, Chothia CDR definition with canonical filtering, using up to 5 CDR templates rather than the default 3, and generating 10 CDR models. (ZIP) [file pone.0177923.s005.zip › 4KI5_DC_FV_FinalModel.pdb]

REMARK   Accelrys Discovery Studio PDB file
REMARK   Created:  2015-11-30T17:25:45Z
SSBOND   1 CYS L   23    CYS L   87                                     
SSBOND   2 CYS H  127    CYS H  201                                     
ATOM      1  N   GLN L   1      26.135  32.624  26.052  1.00 22.51           N1+
ATOM      2  CA  GLN L   1      25.732  31.777  27.194  1.00 21.38           C  
ATOM      3  CB  GLN L   1      26.016  30.295  26.891  1.00 21.91           C  
ATOM      4  CG  GLN L   1      25.221  29.755  25.702  1.00 22.07           C  
ATOM      5  CD  GLN L   1      25.597  28.294  25.502  1.00 27.39           C  
ATOM      6  OE1 GLN L   1      24.777  27.484  25.073  1.00 30.79           O  
ATOM      7  NE2 GLN L   1      26.873  27.946  25.811  1.00  0.00           N  
ATOM      8  C   GLN L   1      26.511  32.153  28.410  1.00 21.07           C  
ATOM      9  O   GLN L   1      27.528  32.839  28.319  1.00 21.47           O  
ATOM     10  N   ILE L   2      26.046  31.702  29.592  1.00 20.64           N  
ATOM     11  CA  ILE L   2      26.744  32.016  30.801  1.00 19.51           C  
ATOM     12  CB  ILE L   2      25.843  32.055  32.007  1.00 19.32           C  
ATOM     13  CG1 ILE L   2      24.679  33.043  31.793  1.00 15.61           C  
ATOM     14  CG2 ILE L   2      26.713  32.367  33.235  1.00 16.50           C  
ATOM     15  CD1 ILE L   2      25.113  34.481  31.513  1.00 15.96           C  
ATOM     16  C   ILE L   2      27.682  30.872  30.985  1.00 19.76           C  
ATOM     17  O   ILE L   2      27.262  29.749  31.251  1.00 19.92           O  
ATOM     18  N   VAL L   3      28.992  31.125  30.832  1.00 19.38           N  
ATOM     19  CA  VAL L   3      29.910  30.028  30.882  1.00 20.08           C  
ATOM     20  CB  VAL L   3      31.135  30.245  30.044  1.00 20.05           C  
ATOM     21  CG1 VAL L   3      31.982  31.355  30.686  1.00 19.71           C  
ATOM     22  CG2 VAL L   3      31.866  28.903  29.898  1.00 20.58           C  
ATOM     23  C   VAL L   3      30.353  29.812  32.288  1.00 20.09           C  
ATOM     24  O   VAL L   3      30.656  30.761  33.010  1.00 19.83           O  
ATOM     25  N   LEU L   4      30.386  28.534  32.710  1.00 20.07           N  
ATOM     26  CA  LEU L   4      30.837  28.209  34.029  1.00 19.41           C  
ATOM     27  CB  LEU L   4      29.876  27.288  34.803  1.00 18.79           C  
ATOM     28  CG  LEU L   4      28.496  27.920  35.077  1.00 18.28           C  
ATOM     29  CD1 LEU L   4      27.598  26.968  35.883  1.00 19.94           C  
ATOM     30  CD2 LEU L   4      28.627  29.303  35.734  1.00 20.51           C  
ATOM     31  C   LEU L   4      32.132  27.478  33.857  1.00 19.82           C  
ATOM     32  O   LEU L   4      32.227  26.547  33.058  1.00 20.34           O  
ATOM     33  N   THR L   5      33.181  27.899  34.587  1.00 19.93           N  
ATOM     34  CA  THR L   5      34.448  27.236  34.471  1.00 20.59           C  
ATOM     35  CB  THR L   5      35.561  28.136  34.017  1.00 21.24           C  
ATOM     36  OG1 THR L   5      35.669  29.258  34.878  1.00 21.43           O  
ATOM     37  CG2 THR L   5      35.286  28.586  32.574  1.00 21.20           C  
ATOM     38  C   THR L   5      34.801  26.698  35.816  1.00 21.05           C  
ATOM     39  O   THR L   5      34.627  27.372  36.830  1.00 20.84           O  
ATOM     40  N   GLN L   6      35.306  25.447  35.858  1.00 21.57           N  
ATOM     41  CA  GLN L   6      35.629  24.869  37.127  1.00 21.62           C  
ATOM     42  CB  GLN L   6      34.900  23.549  37.430  1.00 20.41           C  
ATOM     43  CG  GLN L   6      33.405  23.713  37.700  1.00 19.84           C  
ATOM     44  CD  GLN L   6      32.877  22.368  38.179  1.00 20.58           C  
ATOM     45  OE1 GLN L   6      32.321  21.592  37.404  1.00 20.79           O  
ATOM     46  NE2 GLN L   6      33.063  22.073  39.493  1.00 21.06           N  
ATOM     47  C   GLN L   6      37.086  24.566  37.196  1.00 23.41           C  
ATOM     48  O   GLN L   6      37.716  24.208  36.201  1.00 24.51           O  
ATOM     49  N   SER L   7      37.665  24.729  38.402  1.00 24.90           N  
ATOM     50  CA  SER L   7      39.045  24.397  38.582  1.00 25.86           C  
ATOM     51  CB  SER L   7      39.992  25.603  38.462  1.00 25.83           C  
ATOM     52  OG  SER L   7      39.702  26.558  39.469  1.00 31.10           O  
ATOM     53  C   SER L   7      39.209  23.813  39.951  1.00 26.43           C  
ATOM     54  O   SER L   7      38.459  24.130  40.876  1.00 27.62           O  
ATOM     55  N   PRO L   8      40.148  22.915  40.102  1.00 26.19           N  
ATOM     56  CA  PRO L   8      40.927  22.411  39.001  1.00 25.55           C  
ATOM     57  CD  PRO L   8      40.886  22.849  41.352  1.00 25.72           C  
ATOM     58  CB  PRO L   8      42.257  21.932  39.590  1.00 25.73           C  
ATOM     59  CG  PRO L   8      41.989  21.811  41.099  1.00 25.78           C  
ATOM     60  C   PRO L   8      40.133  21.312  38.364  1.00 25.06           C  
ATOM     61  O   PRO L   8      39.132  20.895  38.942  1.00 24.65           O  
ATOM     62  N   ALA L   9      40.542  20.852  37.167  1.00 25.45           N  
ATOM     63  CA  ALA L   9      39.854  19.792  36.490  1.00 26.38           C  
ATOM     64  CB  ALA L   9      40.432  19.504  35.094  1.00 27.77           C  
ATOM     65  C   ALA L   9      39.969  18.529  37.289  1.00 26.01           C  
ATOM     66  O   ALA L   9      38.996  17.791  37.428  1.00 25.39           O  
ATOM     67  N   ILE L  10      41.169  18.233  37.829  1.00 26.08           N  
ATOM     68  CA  ILE L  10      41.342  17.023  38.587  1.00 26.59           C  
ATOM     69  CB  ILE L  10      42.272  16.049  37.925  1.00 28.17           C  
ATOM     70  CG1 ILE L  10      41.742  15.631  36.540  1.00 20.65           C  
ATOM     71  CG2 ILE L  10      42.467  14.869  38.891  1.00 20.47           C  
ATOM     72  CD1 ILE L  10      40.400  14.907  36.577  1.00 31.31           C  
ATOM     73  C   ILE L  10      41.955  17.392  39.905  1.00 26.00           C  
ATOM     74  O   ILE L  10      42.865  18.219  39.961  1.00 25.70           O  
ATOM     75  N   MET L  11      41.458  16.793  41.011  1.00 25.70           N  
ATOM     76  CA  MET L  11      41.998  17.077  42.313  1.00 25.67           C  
ATOM     77  CB  MET L  11      41.040  17.818  43.262  1.00 25.34           C  
ATOM     78  CG  MET L  11      40.755  19.269  42.890  1.00 26.29           C  
ATOM     79  SD  MET L  11      39.618  20.126  44.024  1.00 28.52           S  
ATOM     80  CE  MET L  11      40.791  20.257  45.405  1.00 27.27           C  
ATOM     81  C   MET L  11      42.282  15.778  43.004  1.00 25.05           C  
ATOM     82  O   MET L  11      41.598  14.779  42.791  1.00 24.75           O  
ATOM     83  N   SER L  12      43.319  15.768  43.867  1.00 24.98           N  
ATOM     84  CA  SER L  12      43.648  14.586  44.603  1.00 24.84           C  
ATOM     85  CB  SER L  12      44.988  13.968  44.167  1.00 25.21           C  
ATOM     86  OG  SER L  12      45.268  12.803  44.925  1.00 26.63           O  
ATOM     87  C   SER L  12      43.787  14.989  46.039  1.00 24.15           C  
ATOM     88  O   SER L  12      44.344  16.045  46.343  1.00 24.54           O  
ATOM     89  N   ALA L  13      43.261  14.162  46.968  1.00 22.98           N  
ATOM     90  CA  ALA L  13      43.393  14.505  48.357  1.00 21.81           C  
ATOM     91  CB  ALA L  13      42.269  15.423  48.864  1.00 21.70           C  
ATOM     92  C   ALA L  13      43.337  13.245  49.166  1.00 21.63           C  
ATOM     93  O   ALA L  13      42.689  12.272  48.785  1.00 21.73           O  
ATOM     94  N   SER L  14      44.037  13.233  50.319  1.00 20.66           N  
ATOM     95  CA  SER L  14      44.020  12.091  51.187  1.00 19.92           C  
ATOM     96  CB  SER L  14      45.195  12.040  52.181  1.00 20.55           C  
ATOM     97  OG  SER L  14      46.422  11.847  51.495  1.00 25.22           O  
ATOM     98  C   SER L  14      42.768  12.185  51.994  1.00 19.37           C  
ATOM     99  O   SER L  14      42.175  13.253  52.114  1.00 18.62           O  
ATOM    100  N   PRO L  15      42.346  11.088  52.555  1.00 19.03           N  
ATOM    101  CA  PRO L  15      41.150  11.130  53.339  1.00 19.34           C  
ATOM    102  CD  PRO L  15      42.547   9.781  51.960  1.00 23.65           C  
ATOM    103  CB  PRO L  15      40.704   9.677  53.526  1.00 19.59           C  
ATOM    104  CG  PRO L  15      41.859   8.832  52.955  1.00 19.48           C  
ATOM    105  C   PRO L  15      41.365  11.902  54.596  1.00 19.91           C  
ATOM    106  O   PRO L  15      42.436  11.792  55.193  1.00 19.42           O  
ATOM    107  N   GLY L  16      40.354  12.688  55.012  1.00 20.48           N  
ATOM    108  CA  GLY L  16      40.451  13.460  56.213  1.00 21.79           C  
ATOM    109  C   GLY L  16      40.844  14.863  55.865  1.00 22.54           C  
ATOM    110  O   GLY L  16      40.680  15.771  56.678  1.00 23.76           O  
ATOM    111  N   GLU L  17      41.360  15.092  54.643  1.00 23.05           N  
ATOM    112  CA  GLU L  17      41.780  16.420  54.284  1.00 24.18           C  
ATOM    113  CB  GLU L  17      42.799  16.482  53.133  1.00 25.24           C  
ATOM    114  CG  GLU L  17      44.194  16.002  53.524  1.00 27.41           C  
ATOM    115  CD  GLU L  17      45.134  16.344  52.379  1.00 22.42           C  
ATOM    116  OE1 GLU L  17      44.896  15.855  51.243  1.00 23.14           O  
ATOM    117  OE2 GLU L  17      46.104  17.110  52.629  1.00 24.27           O1-
ATOM    118  C   GLU L  17      40.595  17.225  53.858  1.00 24.02           C  
ATOM    119  O   GLU L  17      39.541  16.687  53.524  1.00 24.01           O  
ATOM    120  N   LYS L  18      40.744  18.565  53.889  1.00 24.09           N  
ATOM    121  CA  LYS L  18      39.685  19.439  53.478  1.00 24.51           C  
ATOM    122  CB  LYS L  18      39.562  20.688  54.370  1.00 26.75           C  
ATOM    123  CG  LYS L  18      38.318  21.532  54.097  1.00 30.03           C  
ATOM    124  CD  LYS L  18      38.045  22.591  55.169  1.00 32.86           C  
ATOM    125  CE  LYS L  18      38.693  23.946  54.876  1.00 29.80           C  
ATOM    126  NZ  LYS L  18      38.336  24.919  55.932  1.00 31.06           N1+
ATOM    127  C   LYS L  18      40.017  19.894  52.087  1.00 23.10           C  
ATOM    128  O   LYS L  18      41.155  20.270  51.810  1.00 23.35           O  
ATOM    129  N   VAL L  19      39.030  19.854  51.164  1.00 21.26           N  
ATOM    130  CA  VAL L  19      39.293  20.266  49.813  1.00 19.25           C  
ATOM    131  CB  VAL L  19      39.275  19.151  48.804  1.00 18.88           C  
ATOM    132  CG1 VAL L  19      40.411  18.168  49.118  1.00 19.22           C  
ATOM    133  CG2 VAL L  19      37.878  18.515  48.800  1.00 19.08           C  
ATOM    134  C   VAL L  19      38.230  21.222  49.386  1.00 18.58           C  
ATOM    135  O   VAL L  19      37.103  21.189  49.876  1.00 18.11           O  
ATOM    136  N   THR L  20      38.591  22.126  48.454  1.00 18.18           N  
ATOM    137  CA  THR L  20      37.642  23.075  47.961  1.00 17.55           C  
ATOM    138  CB  THR L  20      37.864  24.446  48.536  1.00 17.29           C  
ATOM    139  OG1 THR L  20      36.746  25.281  48.281  1.00 17.32           O  
ATOM    140  CG2 THR L  20      39.141  25.058  47.935  1.00 17.27           C  
ATOM    141  C   THR L  20      37.801  23.139  46.471  1.00 17.55           C  
ATOM    142  O   THR L  20      38.914  23.183  45.952  1.00 18.50           O  
ATOM    143  N   MET L  21      36.674  23.121  45.733  1.00 17.11           N  
ATOM    144  CA  MET L  21      36.731  23.207  44.303  1.00 17.28           C  
ATOM    145  CB  MET L  21      36.144  21.972  43.599  1.00 16.88           C  
ATOM    146  CG  MET L  21      34.725  21.623  44.040  1.00 17.40           C  
ATOM    147  SD  MET L  21      34.142  20.011  43.436  1.00 20.44           S  
ATOM    148  CE  MET L  21      35.198  19.035  44.548  1.00 18.60           C  
ATOM    149  C   MET L  21      35.952  24.420  43.931  1.00 17.84           C  
ATOM    150  O   MET L  21      34.950  24.745  44.565  1.00 18.95           O  
ATOM    151  N   THR L  22      36.388  25.138  42.883  1.00 18.46           N  
ATOM    152  CA  THR L  22      35.745  26.389  42.628  1.00 19.22           C  
ATOM    153  CB  THR L  22      36.740  27.512  42.619  1.00 19.86           C  
ATOM    154  OG1 THR L  22      36.088  28.771  42.632  1.00 20.57           O  
ATOM    155  CG2 THR L  22      37.628  27.366  41.375  1.00 20.28           C  
ATOM    156  C   THR L  22      35.015  26.348  41.317  1.00 19.00           C  
ATOM    157  O   THR L  22      35.376  25.603  40.408  1.00 19.87           O  
ATOM    158  N   CYS L  23      33.911  27.123  41.227  1.00 18.31           N  
ATOM    159  CA  CYS L  23      33.139  27.262  40.024  1.00 17.47           C  
ATOM    160  CB  CYS L  23      31.734  26.621  40.117  1.00 16.17           C  
ATOM    161  SG  CYS L  23      30.750  26.808  38.596  1.00 15.74           S  
ATOM    162  C   CYS L  23      32.966  28.737  39.804  1.00 17.95           C  
ATOM    163  O   CYS L  23      32.528  29.460  40.700  1.00 17.16           O  
ATOM    164  N   SER L  24      33.326  29.232  38.602  1.00 18.54           N  
ATOM    165  CA  SER L  24      33.210  30.644  38.353  1.00 19.88           C  
ATOM    166  CB  SER L  24      34.564  31.341  38.126  1.00 21.70           C  
ATOM    167  OG  SER L  24      35.194  30.831  36.960  1.00  0.00           O  
ATOM    168  C   SER L  24      32.388  30.846  37.124  1.00 19.20           C  
ATOM    169  O   SER L  24      32.462  30.068  36.175  1.00 18.61           O  
ATOM    170  N   ALA L  25      31.590  31.933  37.110  1.00 19.43           N  
ATOM    171  CA  ALA L  25      30.693  32.191  36.019  1.00 20.01           C  
ATOM    172  CB  ALA L  25      29.219  32.306  36.447  1.00 19.64           C  
ATOM    173  C   ALA L  25      31.074  33.490  35.384  1.00 20.21           C  
ATOM    174  O   ALA L  25      31.738  34.327  35.989  1.00 19.25           O  
ATOM    175  N   SER L  26      30.811  33.600  34.063  1.00 26.44           N  
ATOM    176  CA  SER L  26      31.211  34.727  33.264  1.00 27.59           C  
ATOM    177  CB  SER L  26      30.948  34.508  31.764  1.00 27.52           C  
ATOM    178  OG  SER L  26      29.553  34.395  31.525  1.00 28.63           O  
ATOM    179  C   SER L  26      30.448  35.934  33.695  1.00 29.40           C  
ATOM    180  O   SER L  26      30.961  37.053  33.650  1.00 30.84           O  
ATOM    181  N   SER L  27      29.188  35.729  34.114  1.00 28.64           N  
ATOM    182  CA  SER L  27      28.371  36.817  34.555  1.00 29.55           C  
ATOM    183  CB  SER L  27      27.226  37.149  33.587  1.00 31.50           C  
ATOM    184  OG  SER L  27      26.468  38.241  34.085  1.00 35.99           O  
ATOM    185  C   SER L  27      27.747  36.366  35.836  1.00 30.00           C  
ATOM    186  O   SER L  27      27.727  35.175  36.138  1.00 28.71           O  
ATOM    187  N   THR L  28      27.206  37.318  36.620  1.00 29.31           N  
ATOM    188  CA  THR L  28      26.653  37.011  37.908  1.00 29.31           C  
ATOM    189  CB  THR L  28      26.170  38.227  38.640  0.90 30.22           C  
ATOM    190  OG1 THR L  28      27.239  39.140  38.838  1.00  0.00           O  
ATOM    191  CG2 THR L  28      25.578  37.793  39.991  1.00  0.00           C  
ATOM    192  C   THR L  28      25.484  36.092  37.756  1.00 28.70           C  
ATOM    193  O   THR L  28      24.738  36.164  36.779  1.00 28.55           O  
ATOM    194  N   VAL L  29      25.322  35.175  38.737  1.00 28.20           N  
ATOM    195  CA  VAL L  29      24.234  34.234  38.733  1.00 28.77           C  
ATOM    196  CB  VAL L  29      24.667  32.821  38.453  1.00 27.78           C  
ATOM    197  CG1 VAL L  29      25.369  32.780  37.084  1.00 27.98           C  
ATOM    198  CG2 VAL L  29      25.528  32.318  39.620  1.00 24.92           C  
ATOM    199  C   VAL L  29      23.604  34.257  40.104  1.00 27.67           C  
ATOM    200  O   VAL L  29      24.293  34.417  41.110  1.00 27.96           O  
ATOM    201  N   SER L  30      22.257  34.139  40.172  1.00 28.73           N  
ATOM    202  CA  SER L  30      21.536  34.186  41.423  1.00 27.33           C  
ATOM    203  CB  SER L  30      20.016  34.334  41.228  1.00 29.31           C  
ATOM    204  OG  SER L  30      19.713  35.578  40.612  1.00 34.71           O  
ATOM    205  C   SER L  30      21.759  32.947  42.240  1.00 26.99           C  
ATOM    206  O   SER L  30      22.060  33.027  43.432  1.00 27.74           O  
ATOM    207  N   TYR L  31      21.601  31.777  41.588  1.00 26.73           N  
ATOM    208  CA  TYR L  31      21.736  30.462  42.143  1.00 25.61           C  
ATOM    209  CB  TYR L  31      20.476  29.568  42.185  1.00 26.02           C  
ATOM    210  CG  TYR L  31      19.638  29.885  43.367  1.00 28.66           C  
ATOM    211  CD1 TYR L  31      20.179  29.736  44.615  1.00 29.61           C  
ATOM    212  CD2 TYR L  31      18.326  30.279  43.251  1.00 30.12           C  
ATOM    213  CE1 TYR L  31      19.449  29.988  45.747  1.00 31.70           C  
ATOM    214  CE2 TYR L  31      17.584  30.538  44.380  1.00 33.00           C  
ATOM    215  CZ  TYR L  31      18.145  30.393  45.628  1.00 33.03           C  
ATOM    216  OH  TYR L  31      17.389  30.654  46.790  1.00 35.86           O  
ATOM    217  C   TYR L  31      22.635  29.697  41.250  1.00 23.72           C  
ATOM    218  O   TYR L  31      22.980  30.031  40.131  1.00 23.82           O  
ATOM    219  N   MET L  32      23.030  28.588  41.782  1.00 13.41           N  
ATOM    220  CA  MET L  32      24.068  27.705  41.362  1.00 13.23           C  
ATOM    221  CB  MET L  32      25.476  28.178  41.760  1.00 12.26           C  
ATOM    222  CG  MET L  32      26.595  27.285  41.221  1.00 16.67           C  
ATOM    223  SD  MET L  32      26.875  27.424  39.431  1.00  0.00           S  
ATOM    224  CE  MET L  32      27.616  29.080  39.502  1.00  0.00           C  
ATOM    225  C   MET L  32      23.816  26.425  42.089  1.00 13.28           C  
ATOM    226  O   MET L  32      23.505  26.421  43.281  1.00 14.01           O  
ATOM    227  N   TYR L  33      23.982  25.298  41.376  1.00 12.92           N  
ATOM    228  CA  TYR L  33      23.638  24.011  41.895  1.00 13.17           C  
ATOM    229  CB  TYR L  33      22.551  23.394  40.993  1.00 12.80           C  
ATOM    230  CG  TYR L  33      21.625  22.479  41.714  1.00 16.10           C  
ATOM    231  CD1 TYR L  33      21.987  21.227  42.153  1.00  0.00           C  
ATOM    232  CD2 TYR L  33      20.332  22.909  41.911  1.00 15.94           C  
ATOM    233  CE1 TYR L  33      21.063  20.436  42.797  1.00 15.33           C  
ATOM    234  CE2 TYR L  33      19.408  22.121  42.551  1.00  0.00           C  
ATOM    235  CZ  TYR L  33      19.778  20.881  43.002  1.00  0.00           C  
ATOM    236  OH  TYR L  33      18.835  20.065  43.662  1.00  0.00           O  
ATOM    237  C   TYR L  33      24.872  23.179  41.708  1.00 13.60           C  
ATOM    238  O   TYR L  33      25.695  23.467  40.839  1.00 13.90           O  
ATOM    239  N   TRP L  34      25.058  22.139  42.544  1.00 12.62           N  
ATOM    240  CA  TRP L  34      26.194  21.275  42.377  1.00 12.01           C  
ATOM    241  CB  TRP L  34      27.164  21.307  43.571  1.00 11.23           C  
ATOM    242  CG  TRP L  34      27.860  22.634  43.761  1.00 12.53           C  
ATOM    243  CD2 TRP L  34      29.176  22.943  43.272  1.00 12.03           C  
ATOM    244  CD1 TRP L  34      27.416  23.751  44.407  1.00 12.06           C  
ATOM    245  NE1 TRP L  34      28.371  24.738  44.346  1.00 11.60           N  
ATOM    246  CE2 TRP L  34      29.460  24.254  43.653  1.00 11.59           C  
ATOM    247  CE3 TRP L  34      30.070  22.195  42.564  1.00 11.18           C  
ATOM    248  CZ2 TRP L  34      30.649  24.841  43.330  1.00 10.27           C  
ATOM    249  CZ3 TRP L  34      31.270  22.790  42.243  1.00 10.22           C  
ATOM    250  CH2 TRP L  34      31.555  24.087  42.618  1.00 10.25           C  
ATOM    251  C   TRP L  34      25.677  19.870  42.256  1.00 12.38           C  
ATOM    252  O   TRP L  34      24.746  19.476  42.957  1.00 12.79           O  
ATOM    253  N   TYR L  35      26.274  19.073  41.347  1.00 12.33           N  
ATOM    254  CA  TYR L  35      25.850  17.711  41.146  1.00 12.39           C  
ATOM    255  CB  TYR L  35      25.343  17.412  39.720  1.00 11.87           C  
ATOM    256  CG  TYR L  35      24.153  18.261  39.423  1.00 12.68           C  
ATOM    257  CD1 TYR L  35      24.319  19.551  38.972  1.00 13.07           C  
ATOM    258  CD2 TYR L  35      22.876  17.772  39.584  1.00 14.25           C  
ATOM    259  CE1 TYR L  35      23.229  20.341  38.692  1.00 13.95           C  
ATOM    260  CE2 TYR L  35      21.782  18.559  39.305  1.00 14.17           C  
ATOM    261  CZ  TYR L  35      21.959  19.847  38.858  1.00 14.50           C  
ATOM    262  OH  TYR L  35      20.842  20.658  38.569  1.00 16.24           O  
ATOM    263  C   TYR L  35      27.057  16.844  41.325  1.00 13.17           C  
ATOM    264  O   TYR L  35      28.181  17.268  41.063  1.00 13.58           O  
ATOM    265  N   GLN L  36      26.844  15.603  41.811  1.00 13.56           N  
ATOM    266  CA  GLN L  36      27.928  14.669  41.951  1.00 14.06           C  
ATOM    267  CB  GLN L  36      28.062  14.092  43.373  1.00 13.76           C  
ATOM    268  CG  GLN L  36      29.216  13.099  43.525  1.00 13.89           C  
ATOM    269  CD  GLN L  36      29.082  12.435  44.889  1.00 14.31           C  
ATOM    270  OE1 GLN L  36      28.104  11.738  45.152  1.00 13.67           O  
ATOM    271  NE2 GLN L  36      30.086  12.650  45.782  1.00 14.44           N  
ATOM    272  C   GLN L  36      27.615  13.518  41.047  1.00 15.60           C  
ATOM    273  O   GLN L  36      26.486  13.032  41.018  1.00 16.94           O  
ATOM    274  N   GLN L  37      28.607  13.058  40.258  1.00 16.47           N  
ATOM    275  CA  GLN L  37      28.345  11.932  39.411  1.00 17.88           C  
ATOM    276  CB  GLN L  37      28.317  12.272  37.908  1.00 17.80           C  
ATOM    277  CG  GLN L  37      27.975  11.069  37.024  1.00 18.51           C  
ATOM    278  CD  GLN L  37      27.927  11.517  35.570  1.00 19.96           C  
ATOM    279  OE1 GLN L  37      28.338  12.627  35.231  1.00 19.51           O  
ATOM    280  NE2 GLN L  37      27.405  10.632  34.680  1.00 20.63           N  
ATOM    281  C   GLN L  37      29.425  10.932  39.635  1.00 18.95           C  
ATOM    282  O   GLN L  37      30.614  11.249  39.618  1.00 17.98           O  
ATOM    283  N   LYS L  38      29.021   9.675  39.874  1.00 21.14           N  
ATOM    284  CA  LYS L  38      29.972   8.625  40.065  1.00 22.48           C  
ATOM    285  CB  LYS L  38      29.675   7.728  41.282  1.00 22.36           C  
ATOM    286  CG  LYS L  38      29.946   8.423  42.618  1.00 21.85           C  
ATOM    287  CD  LYS L  38      29.399   7.678  43.835  1.00 22.22           C  
ATOM    288  CE  LYS L  38      29.786   8.334  45.161  1.00 21.93           C  
ATOM    289  NZ  LYS L  38      29.222   7.568  46.292  1.00 23.73           N1+
ATOM    290  C   LYS L  38      29.924   7.790  38.833  1.00 23.87           C  
ATOM    291  O   LYS L  38      28.971   7.839  38.056  1.00 22.88           O  
ATOM    292  N   PRO L  39      30.953   7.026  38.626  1.00 25.82           N  
ATOM    293  CA  PRO L  39      30.997   6.240  37.438  1.00 27.22           C  
ATOM    294  CD  PRO L  39      32.278   7.347  39.126  1.00 22.97           C  
ATOM    295  CB  PRO L  39      32.399   5.637  37.391  1.00 27.37           C  
ATOM    296  CG  PRO L  39      33.254   6.683  38.136  1.00 23.22           C  
ATOM    297  C   PRO L  39      29.870   5.261  37.404  1.00 27.48           C  
ATOM    298  O   PRO L  39      29.676   4.523  38.368  1.00 27.13           O  
ATOM    299  N   GLY L  40      29.123   5.229  36.287  1.00 27.87           N  
ATOM    300  CA  GLY L  40      28.058   4.287  36.134  1.00 28.12           C  
ATOM    301  C   GLY L  40      26.824   4.743  36.846  1.00 27.69           C  
ATOM    302  O   GLY L  40      25.976   3.918  37.185  1.00 28.53           O  
ATOM    303  N   SER L  41      26.674   6.057  37.106  1.00 26.68           N  
ATOM    304  CA  SER L  41      25.463   6.451  37.772  1.00 25.00           C  
ATOM    305  CB  SER L  41      25.619   6.581  39.296  1.00 25.86           C  
ATOM    306  OG  SER L  41      25.964   5.324  39.859  1.00 14.79           O  
ATOM    307  C   SER L  41      25.019   7.785  37.252  1.00 23.29           C  
ATOM    308  O   SER L  41      25.756   8.485  36.559  1.00 22.39           O  
ATOM    309  N   SER L  42      23.760   8.154  37.568  1.00 22.11           N  
ATOM    310  CA  SER L  42      23.215   9.409  37.143  1.00 21.02           C  
ATOM    311  CB  SER L  42      21.683   9.439  37.189  1.00 21.61           C  
ATOM    312  OG  SER L  42      21.166   8.399  36.374  1.00 23.70           O  
ATOM    313  C   SER L  42      23.715  10.451  38.092  1.00 19.48           C  
ATOM    314  O   SER L  42      24.137  10.144  39.204  1.00 19.62           O  
ATOM    315  N   PRO L  43      23.675  11.688  37.680  1.00 17.39           N  
ATOM    316  CA  PRO L  43      24.130  12.733  38.542  1.00 16.11           C  
ATOM    317  CD  PRO L  43      23.824  12.030  36.275  1.00 16.36           C  
ATOM    318  CB  PRO L  43      24.204  13.985  37.670  1.00 15.46           C  
ATOM    319  CG  PRO L  43      24.472  13.425  36.260  1.00 15.16           C  
ATOM    320  C   PRO L  43      23.166  12.834  39.678  1.00 17.02           C  
ATOM    321  O   PRO L  43      21.980  12.561  39.488  1.00 17.28           O  
ATOM    322  N   ARG L  44      23.668  13.198  40.872  1.00 16.86           N  
ATOM    323  CA  ARG L  44      22.840  13.368  42.016  1.00 16.21           C  
ATOM    324  CB  ARG L  44      23.333  12.637  43.276  0.80 16.05           C  
ATOM    325  CG  ARG L  44      23.150  11.125  43.270  0.80 16.51           C  
ATOM    326  CD  ARG L  44      23.463  10.494  44.628  0.80 16.63           C  
ATOM    327  NE  ARG L  44      22.980   9.086  44.591  1.00  0.00           N  
ATOM    328  CZ  ARG L  44      21.654   8.831  44.793  1.00  0.00           C  
ATOM    329  NH1 ARG L  44      20.777   9.869  44.924  1.00  0.00           N1+
ATOM    330  NH2 ARG L  44      21.204   7.545  44.862  1.00  0.00           N  
ATOM    331  C   ARG L  44      22.954  14.809  42.349  1.00 16.22           C  
ATOM    332  O   ARG L  44      24.003  15.424  42.167  1.00 15.56           O  
ATOM    333  N   PHE L  45      21.862  15.399  42.844  1.00 15.73           N  
ATOM    334  CA  PHE L  45      21.972  16.785  43.168  1.00 15.50           C  
ATOM    335  CB  PHE L  45      20.631  17.537  43.081  1.00 15.58           C  
ATOM    336  CG  PHE L  45      19.617  16.849  43.930  1.00 14.98           C  
ATOM    337  CD1 PHE L  45      18.918  15.782  43.415  1.00 14.86           C  
ATOM    338  CD2 PHE L  45      19.360  17.255  45.219  1.00 13.14           C  
ATOM    339  CE1 PHE L  45      17.979  15.124  44.171  1.00  0.00           C  
ATOM    340  CE2 PHE L  45      18.420  16.601  45.981  1.00  0.00           C  
ATOM    341  CZ  PHE L  45      17.727  15.535  45.457  1.00  0.00           C  
ATOM    342  C   PHE L  45      22.519  16.843  44.558  1.00 15.82           C  
ATOM    343  O   PHE L  45      21.913  16.299  45.479  1.00 15.89           O  
ATOM    344  N   LEU L  46      23.766  17.349  44.691  1.00 15.34           N  
ATOM    345  CA  LEU L  46      24.484  17.464  45.924  1.00 14.56           C  
ATOM    346  CB  LEU L  46      25.995  17.498  45.635  1.00 14.24           C  
ATOM    347  CG  LEU L  46      26.887  17.124  46.826  1.00 14.38           C  
ATOM    348  CD1 LEU L  46      26.641  15.656  47.216  1.00 14.23           C  
ATOM    349  CD2 LEU L  46      28.371  17.398  46.522  1.00 14.30           C  
ATOM    350  C   LEU L  46      24.107  18.683  46.724  1.00 14.30           C  
ATOM    351  O   LEU L  46      23.779  18.589  47.906  1.00 14.23           O  
ATOM    352  N   ILE L  47      24.145  19.873  46.079  1.00 14.06           N  
ATOM    353  CA  ILE L  47      23.900  21.121  46.757  1.00 14.00           C  
ATOM    354  CB  ILE L  47      25.171  21.844  47.106  1.00 13.90           C  
ATOM    355  CG1 ILE L  47      25.985  21.028  48.127  1.00 13.89           C  
ATOM    356  CG2 ILE L  47      24.810  23.260  47.577  1.00 13.22           C  
ATOM    357  CD1 ILE L  47      27.408  21.548  48.333  1.00 15.10           C  
ATOM    358  C   ILE L  47      23.110  22.002  45.832  1.00 14.10           C  
ATOM    359  O   ILE L  47      23.416  22.100  44.644  1.00 14.16           O  
ATOM    360  N   SER L  48      22.072  22.688  46.359  1.00 13.85           N  
ATOM    361  CA  SER L  48      21.270  23.525  45.514  1.00 13.84           C  
ATOM    362  CB  SER L  48      19.832  23.006  45.333  1.00 13.34           C  
ATOM    363  OG  SER L  48      19.155  22.999  46.581  1.00  0.00           O  
ATOM    364  C   SER L  48      21.159  24.882  46.125  1.00 13.64           C  
ATOM    365  O   SER L  48      21.224  25.044  47.338  1.00 13.27           O  
ATOM    366  N   ASP L  49      20.860  25.893  45.305  1.00 20.36           N  
ATOM    367  CA  ASP L  49      20.578  27.150  45.909  1.00 21.10           C  
ATOM    368  CB  ASP L  49      19.375  27.019  46.861  1.00 21.89           C  
ATOM    369  CG  ASP L  49      18.158  26.569  46.041  1.00 23.23           C  
ATOM    370  OD1 ASP L  49      18.319  26.277  44.824  1.00 23.12           O  
ATOM    371  OD2 ASP L  49      17.043  26.516  46.629  1.00 25.15           O1-
ATOM    372  C   ASP L  49      21.807  27.615  46.631  1.00 22.00           C  
ATOM    373  O   ASP L  49      21.750  28.294  47.654  1.00 23.14           O  
ATOM    374  N   THR L  50      22.952  27.183  46.077  1.00 18.98           N  
ATOM    375  CA  THR L  50      24.311  27.513  46.385  1.00 19.74           C  
ATOM    376  CB  THR L  50      24.620  28.981  46.278  1.00 19.39           C  
ATOM    377  OG1 THR L  50      23.834  29.740  47.182  1.00 22.34           O  
ATOM    378  CG2 THR L  50      24.346  29.426  44.834  1.00 19.75           C  
ATOM    379  C   THR L  50      24.759  26.995  47.709  1.00 21.14           C  
ATOM    380  O   THR L  50      25.955  26.771  47.880  1.00 21.95           O  
ATOM    381  N   SER L  51      23.848  26.681  48.651  1.00 21.15           N  
ATOM    382  CA  SER L  51      24.396  26.270  49.912  1.00 22.40           C  
ATOM    383  CB  SER L  51      24.568  27.447  50.890  1.00 25.37           C  
ATOM    384  OG  SER L  51      23.306  28.010  51.218  1.00 28.71           O  
ATOM    385  C   SER L  51      23.507  25.269  50.601  1.00 22.03           C  
ATOM    386  O   SER L  51      23.824  24.862  51.715  1.00 22.32           O  
ATOM    387  N   ASN L  52      22.408  24.809  49.966  1.00 16.06           N  
ATOM    388  CA  ASN L  52      21.501  23.913  50.617  1.00 15.73           C  
ATOM    389  CB  ASN L  52      20.034  24.148  50.229  1.00 15.69           C  
ATOM    390  CG  ASN L  52      19.589  25.456  50.870  1.00 18.94           C  
ATOM    391  OD1 ASN L  52      19.092  25.471  51.994  1.00 18.84           O  
ATOM    392  ND2 ASN L  52      19.792  26.588  50.145  1.00 18.57           N  
ATOM    393  C   ASN L  52      21.877  22.532  50.210  1.00 15.87           C  
ATOM    394  O   ASN L  52      22.031  22.240  49.026  1.00 16.32           O  
ATOM    395  N   LEU L  53      22.066  21.651  51.208  1.00 14.83           N  
ATOM    396  CA  LEU L  53      22.461  20.295  50.948  1.00 14.89           C  
ATOM    397  CB  LEU L  53      23.127  19.609  52.155  1.00 15.39           C  
ATOM    398  CG  LEU L  53      24.453  20.262  52.591  1.00 16.44           C  
ATOM    399  CD1 LEU L  53      25.064  19.527  53.797  1.00 17.65           C  
ATOM    400  CD2 LEU L  53      25.435  20.383  51.415  1.00 18.12           C  
ATOM    401  C   LEU L  53      21.251  19.493  50.590  1.00 13.72           C  
ATOM    402  O   LEU L  53      20.191  19.627  51.201  1.00 13.52           O  
ATOM    403  N   ALA L  54      21.411  18.605  49.588  1.00 14.08           N  
ATOM    404  CA  ALA L  54      20.363  17.735  49.137  1.00 16.23           C  
ATOM    405  CB  ALA L  54      20.701  16.972  47.848  1.00 15.98           C  
ATOM    406  C   ALA L  54      20.151  16.729  50.222  1.00 17.63           C  
ATOM    407  O   ALA L  54      20.921  16.683  51.179  1.00 17.51           O  
ATOM    408  N   SER L  55      19.096  15.895  50.086  1.00 19.50           N  
ATOM    409  CA  SER L  55      18.680  15.005  51.132  1.00 21.19           C  
ATOM    410  CB  SER L  55      17.573  14.022  50.689  1.00 21.02           C  
ATOM    411  OG  SER L  55      18.015  13.181  49.633  1.00 24.96           O  
ATOM    412  C   SER L  55      19.831  14.229  51.691  1.00 21.98           C  
ATOM    413  O   SER L  55      20.430  14.677  52.652  1.00 21.50           O  
ATOM    414  N   GLY L  56      20.272  13.137  51.049  1.00 23.56           N  
ATOM    415  CA  GLY L  56      21.229  12.210  51.608  1.00 24.29           C  
ATOM    416  C   GLY L  56      22.562  12.828  51.950  1.00 24.44           C  
ATOM    417  O   GLY L  56      23.274  12.304  52.803  1.00 25.09           O  
ATOM    418  N   VAL L  57      22.965  13.919  51.276  1.00 23.42           N  
ATOM    419  CA  VAL L  57      24.286  14.488  51.401  1.00 22.03           C  
ATOM    420  CB  VAL L  57      24.405  15.813  50.708  1.00 21.23           C  
ATOM    421  CG1 VAL L  57      25.832  16.347  50.903  1.00 20.11           C  
ATOM    422  CG2 VAL L  57      23.995  15.632  49.240  1.00 19.72           C  
ATOM    423  C   VAL L  57      24.730  14.696  52.826  1.00 22.93           C  
ATOM    424  O   VAL L  57      24.004  15.194  53.684  1.00 23.21           O  
ATOM    425  N   PRO L  58      25.973  14.321  53.054  1.00 23.38           N  
ATOM    426  CA  PRO L  58      26.592  14.431  54.357  1.00 23.98           C  
ATOM    427  CD  PRO L  58      26.545  13.235  52.273  1.00 23.84           C  
ATOM    428  CB  PRO L  58      27.834  13.545  54.308  1.00 23.95           C  
ATOM    429  CG  PRO L  58      27.506  12.505  53.224  1.00 24.13           C  
ATOM    430  C   PRO L  58      26.937  15.850  54.704  1.00 24.05           C  
ATOM    431  O   PRO L  58      27.179  16.650  53.804  1.00 23.66           O  
ATOM    432  N   VAL L  59      27.029  16.152  56.013  1.00 24.33           N  
ATOM    433  CA  VAL L  59      27.277  17.459  56.561  1.00 25.00           C  
ATOM    434  CB  VAL L  59      27.231  17.478  58.060  1.00 26.70           C  
ATOM    435  CG1 VAL L  59      28.373  16.598  58.593  1.00  0.00           C  
ATOM    436  CG2 VAL L  59      27.312  18.941  58.529  1.00  0.00           C  
ATOM    437  C   VAL L  59      28.636  17.950  56.160  1.00 23.98           C  
ATOM    438  O   VAL L  59      28.877  19.155  56.137  1.00 24.44           O  
ATOM    439  N   ARG L  60      29.570  17.034  55.856  1.00 21.96           N  
ATOM    440  CA  ARG L  60      30.920  17.418  55.546  1.00 20.73           C  
ATOM    441  CB  ARG L  60      31.860  16.228  55.266  1.00 20.46           C  
ATOM    442  CG  ARG L  60      31.460  15.333  54.091  1.00 20.37           C  
ATOM    443  CD  ARG L  60      32.443  14.180  53.867  1.00 20.57           C  
ATOM    444  NE  ARG L  60      31.951  13.378  52.711  1.00 20.48           N  
ATOM    445  CZ  ARG L  60      31.200  12.259  52.923  1.00 21.45           C  
ATOM    446  NH1 ARG L  60      30.928  11.839  54.191  1.00 22.68           N1+
ATOM    447  NH2 ARG L  60      30.714  11.552  51.864  1.00 21.85           N  
ATOM    448  C   ARG L  60      30.929  18.324  54.349  1.00 20.08           C  
ATOM    449  O   ARG L  60      31.839  19.139  54.199  1.00 20.94           O  
ATOM    450  N   PHE L  61      29.951  18.169  53.434  1.00 18.94           N  
ATOM    451  CA  PHE L  61      29.884  19.012  52.270  1.00 17.47           C  
ATOM    452  CB  PHE L  61      29.021  18.438  51.129  1.00 17.20           C  
ATOM    453  CG  PHE L  61      29.739  17.301  50.487  1.00 16.83           C  
ATOM    454  CD1 PHE L  61      29.682  16.032  51.010  1.00 16.52           C  
ATOM    455  CD2 PHE L  61      30.469  17.513  49.342  1.00 17.07           C  
ATOM    456  CE1 PHE L  61      30.348  14.995  50.401  1.00 16.46           C  
ATOM    457  CE2 PHE L  61      31.136  16.481  48.728  1.00 16.41           C  
ATOM    458  CZ  PHE L  61      31.077  15.216  49.259  1.00 16.76           C  
ATOM    459  C   PHE L  61      29.271  20.335  52.619  1.00 16.62           C  
ATOM    460  O   PHE L  61      28.355  20.426  53.435  1.00 15.29           O  
ATOM    461  N   SER L  62      29.789  21.410  51.988  1.00 16.67           N  
ATOM    462  CA  SER L  62      29.254  22.727  52.174  1.00 17.09           C  
ATOM    463  CB  SER L  62      29.969  23.543  53.265  1.00 16.95           C  
ATOM    464  OG  SER L  62      31.310  23.801  52.879  1.00 15.64           O  
ATOM    465  C   SER L  62      29.465  23.461  50.888  1.00 17.52           C  
ATOM    466  O   SER L  62      30.302  23.079  50.072  1.00 17.29           O  
ATOM    467  N   GLY L  63      28.693  24.541  50.668  1.00 18.56           N  
ATOM    468  CA  GLY L  63      28.866  25.310  49.471  1.00 19.10           C  
ATOM    469  C   GLY L  63      28.718  26.746  49.852  1.00 19.80           C  
ATOM    470  O   GLY L  63      28.004  27.073  50.799  1.00 19.71           O  
ATOM    471  N   SER L  64      29.412  27.641  49.119  1.00 20.53           N  
ATOM    472  CA  SER L  64      29.327  29.044  49.400  1.00 20.83           C  
ATOM    473  CB  SER L  64      30.397  29.551  50.383  1.00 21.41           C  
ATOM    474  OG  SER L  64      30.216  28.971  51.664  1.00 24.43           O  
ATOM    475  C   SER L  64      29.585  29.770  48.124  1.00 20.42           C  
ATOM    476  O   SER L  64      29.979  29.171  47.123  1.00 21.08           O  
ATOM    477  N   GLY L  65      29.344  31.095  48.122  1.00 19.88           N  
ATOM    478  CA  GLY L  65      29.641  31.855  46.943  1.00 19.80           C  
ATOM    479  C   GLY L  65      28.578  32.878  46.724  1.00 19.89           C  
ATOM    480  O   GLY L  65      27.505  32.835  47.326  1.00 20.04           O  
ATOM    481  N   SER L  66      28.887  33.849  45.841  1.00 20.73           N  
ATOM    482  CA  SER L  66      27.973  34.883  45.454  1.00 20.71           C  
ATOM    483  CB  SER L  66      27.925  36.076  46.424  1.00 21.12           C  
ATOM    484  OG  SER L  66      27.374  35.675  47.669  1.00 22.19           O  
ATOM    485  C   SER L  66      28.467  35.407  44.148  1.00 20.92           C  
ATOM    486  O   SER L  66      29.582  35.099  43.731  1.00 21.23           O  
ATOM    487  N   GLY L  67      27.623  36.189  43.448  1.00 20.75           N  
ATOM    488  CA  GLY L  67      28.035  36.785  42.213  1.00 19.81           C  
ATOM    489  C   GLY L  67      28.521  35.722  41.277  1.00 19.94           C  
ATOM    490  O   GLY L  67      27.783  34.812  40.898  1.00 19.98           O  
ATOM    491  N   THR L  68      29.765  35.922  40.798  1.00 19.70           N  
ATOM    492  CA  THR L  68      30.499  35.095  39.878  1.00 19.22           C  
ATOM    493  CB  THR L  68      31.569  35.861  39.159  1.00 19.29           C  
ATOM    494  OG1 THR L  68      32.546  36.324  40.079  1.00 19.40           O  
ATOM    495  CG2 THR L  68      30.905  37.053  38.451  1.00 18.44           C  
ATOM    496  C   THR L  68      31.166  33.904  40.503  1.00 19.03           C  
ATOM    497  O   THR L  68      31.405  32.919  39.807  1.00 18.65           O  
ATOM    498  N   SER L  69      31.547  33.958  41.800  1.00 19.20           N  
ATOM    499  CA  SER L  69      32.352  32.870  42.293  1.00 19.52           C  
ATOM    500  CB  SER L  69      33.677  33.322  42.929  1.00 20.46           C  
ATOM    501  OG  SER L  69      33.418  34.059  44.115  1.00 20.54           O  
ATOM    502  C   SER L  69      31.636  32.059  43.325  1.00 18.57           C  
ATOM    503  O   SER L  69      31.018  32.583  44.251  1.00 18.60           O  
ATOM    504  N   TYR L  70      31.737  30.722  43.177  1.00 17.16           N  
ATOM    505  CA  TYR L  70      31.119  29.788  44.071  1.00 16.15           C  
ATOM    506  CB  TYR L  70      29.852  29.127  43.501  1.00 15.06           C  
ATOM    507  CG  TYR L  70      28.837  30.200  43.316  1.00 14.21           C  
ATOM    508  CD1 TYR L  70      27.981  30.530  44.340  1.00 13.23           C  
ATOM    509  CD2 TYR L  70      28.750  30.883  42.125  1.00 13.97           C  
ATOM    510  CE1 TYR L  70      27.046  31.523  44.177  1.00 12.52           C  
ATOM    511  CE2 TYR L  70      27.816  31.876  41.957  1.00 13.85           C  
ATOM    512  CZ  TYR L  70      26.964  32.196  42.983  1.00 13.60           C  
ATOM    513  OH  TYR L  70      26.007  33.216  42.813  1.00 14.25           O  
ATOM    514  C   TYR L  70      32.108  28.690  44.310  1.00 16.10           C  
ATOM    515  O   TYR L  70      33.054  28.522  43.544  1.00 16.19           O  
ATOM    516  N   SER L  71      31.938  27.927  45.411  1.00 15.86           N  
ATOM    517  CA  SER L  71      32.849  26.848  45.647  1.00 16.04           C  
ATOM    518  CB  SER L  71      34.108  27.282  46.413  1.00 16.17           C  
ATOM    519  OG  SER L  71      33.754  27.773  47.697  1.00 18.33           O  
ATOM    520  C   SER L  71      32.163  25.797  46.463  1.00 15.80           C  
ATOM    521  O   SER L  71      31.212  26.074  47.191  1.00 16.14           O  
ATOM    522  N   LEU L  72      32.633  24.540  46.329  1.00 14.81           N  
ATOM    523  CA  LEU L  72      32.112  23.441  47.086  1.00 14.42           C  
ATOM    524  CB  LEU L  72      31.588  22.315  46.168  1.00 13.20           C  
ATOM    525  CG  LEU L  72      31.047  21.052  46.862  1.00 11.77           C  
ATOM    526  CD1 LEU L  72      30.286  20.174  45.859  1.00 10.72           C  
ATOM    527  CD2 LEU L  72      32.175  20.242  47.520  1.00 10.50           C  
ATOM    528  C   LEU L  72      33.242  22.954  47.936  1.00 14.66           C  
ATOM    529  O   LEU L  72      34.361  22.798  47.451  1.00 13.83           O  
ATOM    530  N   THR L  73      32.990  22.724  49.242  1.00 15.82           N  
ATOM    531  CA  THR L  73      34.069  22.303  50.093  1.00 16.81           C  
ATOM    532  CB  THR L  73      34.451  23.321  51.128  1.00 17.03           C  
ATOM    533  OG1 THR L  73      34.856  24.528  50.500  1.00 17.70           O  
ATOM    534  CG2 THR L  73      35.602  22.754  51.973  1.00 17.35           C  
ATOM    535  C   THR L  73      33.693  21.051  50.824  1.00 17.55           C  
ATOM    536  O   THR L  73      32.529  20.822  51.153  1.00 18.78           O  
ATOM    537  N   ILE L  74      34.706  20.194  51.074  1.00 17.99           N  
ATOM    538  CA  ILE L  74      34.529  18.975  51.808  1.00 18.04           C  
ATOM    539  CB  ILE L  74      34.968  17.768  51.030  1.00 17.35           C  
ATOM    540  CG1 ILE L  74      34.206  17.704  49.694  1.00 16.80           C  
ATOM    541  CG2 ILE L  74      34.745  16.527  51.908  1.00 16.80           C  
ATOM    542  CD1 ILE L  74      34.775  16.688  48.705  1.00 15.16           C  
ATOM    543  C   ILE L  74      35.414  19.100  53.015  1.00 19.17           C  
ATOM    544  O   ILE L  74      36.626  19.269  52.886  1.00 19.39           O  
ATOM    545  N   SER L  75      34.822  19.034  54.228  1.00 20.86           N  
ATOM    546  CA  SER L  75      35.570  19.252  55.438  1.00 21.86           C  
ATOM    547  CB  SER L  75      34.684  19.342  56.693  1.00 22.09           C  
ATOM    548  OG  SER L  75      34.032  18.105  56.929  1.00 22.47           O  
ATOM    549  C   SER L  75      36.581  18.173  55.647  1.00 22.44           C  
ATOM    550  O   SER L  75      37.746  18.471  55.910  1.00 22.72           O  
ATOM    551  N   ARG L  76      36.161  16.895  55.565  1.00 22.19           N  
ATOM    552  CA  ARG L  76      37.084  15.806  55.716  1.00 22.26           C  
ATOM    553  CB  ARG L  76      36.967  15.098  57.076  1.00 23.21           C  
ATOM    554  CG  ARG L  76      37.169  16.047  58.261  1.00  0.00           C  
ATOM    555  CD  ARG L  76      38.607  16.533  58.454  1.00  0.00           C  
ATOM    556  NE  ARG L  76      39.390  15.429  59.078  1.00  0.00           N  
ATOM    557  CZ  ARG L  76      40.659  15.675  59.521  1.00  0.00           C  
ATOM    558  NH1 ARG L  76      41.201  16.920  59.374  1.00  0.00           N1+
ATOM    559  NH2 ARG L  76      41.383  14.683  60.118  1.00  0.00           N  
ATOM    560  C   ARG L  76      36.712  14.821  54.654  1.00 21.85           C  
ATOM    561  O   ARG L  76      35.615  14.266  54.664  1.00 22.27           O  
ATOM    562  N   ILE L  77      37.646  14.552  53.729  1.00 20.73           N  
ATOM    563  CA  ILE L  77      37.363  13.726  52.593  1.00 19.86           C  
ATOM    564  CB  ILE L  77      38.422  13.808  51.536  1.00 19.15           C  
ATOM    565  CG1 ILE L  77      38.551  15.253  51.021  1.00 20.64           C  
ATOM    566  CG2 ILE L  77      38.078  12.784  50.443  1.00 20.67           C  
ATOM    567  CD1 ILE L  77      37.263  15.805  50.408  1.00  0.00           C  
ATOM    568  C   ILE L  77      37.242  12.296  53.002  1.00 20.02           C  
ATOM    569  O   ILE L  77      38.002  11.799  53.830  1.00 20.75           O  
ATOM    570  N   GLU L  78      36.235  11.609  52.431  1.00 20.43           N  
ATOM    571  CA  GLU L  78      36.029  10.214  52.681  1.00 21.38           C  
ATOM    572  CB  GLU L  78      34.642   9.896  53.264  1.00 22.69           C  
ATOM    573  CG  GLU L  78      34.507  10.429  54.692  1.00 25.41           C  
ATOM    574  CD  GLU L  78      33.132  10.105  55.246  1.00 27.81           C  
ATOM    575  OE1 GLU L  78      32.570   9.036  54.886  1.00 29.46           O  
ATOM    576  OE2 GLU L  78      32.628  10.937  56.046  1.00 25.96           O1-
ATOM    577  C   GLU L  78      36.196   9.514  51.368  1.00 20.75           C  
ATOM    578  O   GLU L  78      36.159  10.144  50.313  1.00 20.65           O  
ATOM    579  N   ALA L  79      36.394   8.182  51.405  1.00 20.54           N  
ATOM    580  CA  ALA L  79      36.670   7.403  50.227  1.00 20.50           C  
ATOM    581  CB  ALA L  79      36.872   5.907  50.533  1.00 20.04           C  
ATOM    582  C   ALA L  79      35.523   7.529  49.273  1.00 20.90           C  
ATOM    583  O   ALA L  79      35.704   7.594  48.059  1.00 20.81           O  
ATOM    584  N   GLU L  80      34.311   7.603  49.832  1.00 21.72           N  
ATOM    585  CA  GLU L  80      33.045   7.650  49.163  1.00 23.14           C  
ATOM    586  CB  GLU L  80      31.928   7.749  50.210  1.00 24.96           C  
ATOM    587  CG  GLU L  80      30.511   7.809  49.665  1.00 29.09           C  
ATOM    588  CD  GLU L  80      29.614   7.906  50.889  1.00 31.09           C  
ATOM    589  OE1 GLU L  80      29.486   6.878  51.606  1.00 34.68           O  
ATOM    590  OE2 GLU L  80      29.062   9.013  51.135  1.00 33.89           O1-
ATOM    591  C   GLU L  80      32.964   8.862  48.278  1.00 22.10           C  
ATOM    592  O   GLU L  80      32.243   8.867  47.282  1.00 22.89           O  
ATOM    593  N   ASP L  81      33.695   9.929  48.640  1.00 20.05           N  
ATOM    594  CA  ASP L  81      33.687  11.210  47.992  1.00 17.94           C  
ATOM    595  CB  ASP L  81      34.531  12.250  48.748  1.00 16.92           C  
ATOM    596  CG  ASP L  81      33.780  12.556  50.031  1.00 17.28           C  
ATOM    597  OD1 ASP L  81      32.560  12.244  50.071  1.00 15.82           O  
ATOM    598  OD2 ASP L  81      34.406  13.102  50.980  1.00 18.99           O1-
ATOM    599  C   ASP L  81      34.197  11.156  46.584  1.00 17.83           C  
ATOM    600  O   ASP L  81      33.898  12.061  45.805  1.00 18.42           O  
ATOM    601  N   ALA L  82      35.018  10.148  46.223  1.00 17.12           N  
ATOM    602  CA  ALA L  82      35.567  10.117  44.892  1.00 16.90           C  
ATOM    603  CB  ALA L  82      36.390   8.851  44.597  1.00 17.08           C  
ATOM    604  C   ALA L  82      34.443  10.181  43.903  1.00 17.04           C  
ATOM    605  O   ALA L  82      33.505   9.385  43.954  1.00 18.03           O  
ATOM    606  N   ALA L  83      34.520  11.161  42.975  1.00 15.91           N  
ATOM    607  CA  ALA L  83      33.492  11.340  41.992  1.00 15.25           C  
ATOM    608  CB  ALA L  83      32.098  11.548  42.608  1.00 14.96           C  
ATOM    609  C   ALA L  83      33.815  12.573  41.206  1.00 15.56           C  
ATOM    610  O   ALA L  83      34.828  13.232  41.439  1.00 15.18           O  
ATOM    611  N   THR L  84      32.964  12.896  40.213  1.00 15.74           N  
ATOM    612  CA  THR L  84      33.168  14.106  39.478  1.00 15.60           C  
ATOM    613  CB  THR L  84      33.081  13.923  37.988  1.00 16.21           C  
ATOM    614  OG1 THR L  84      33.641  15.043  37.322  1.00 17.56           O  
ATOM    615  CG2 THR L  84      31.609  13.749  37.588  1.00 17.23           C  
ATOM    616  C   THR L  84      32.076  15.027  39.932  1.00 15.87           C  
ATOM    617  O   THR L  84      30.935  14.601  40.105  1.00 16.42           O  
ATOM    618  N   TYR L  85      32.410  16.314  40.166  1.00 15.19           N  
ATOM    619  CA  TYR L  85      31.440  17.252  40.661  1.00 15.07           C  
ATOM    620  CB  TYR L  85      31.898  18.002  41.926  1.00 15.08           C  
ATOM    621  CG  TYR L  85      32.071  17.014  43.027  1.00 14.64           C  
ATOM    622  CD1 TYR L  85      33.263  16.349  43.194  1.00 14.21           C  
ATOM    623  CD2 TYR L  85      31.041  16.750  43.898  1.00 14.25           C  
ATOM    624  CE1 TYR L  85      33.423  15.440  44.213  1.00 14.18           C  
ATOM    625  CE2 TYR L  85      31.195  15.843  44.920  1.00 14.27           C  
ATOM    626  CZ  TYR L  85      32.389  15.184  45.078  1.00 14.32           C  
ATOM    627  OH  TYR L  85      32.552  14.251  46.123  1.00 13.78           O  
ATOM    628  C   TYR L  85      31.232  18.297  39.605  1.00 15.72           C  
ATOM    629  O   TYR L  85      32.195  18.837  39.062  1.00 17.02           O  
ATOM    630  N   TYR L  86      29.954  18.616  39.297  1.00 15.25           N  
ATOM    631  CA  TYR L  86      29.638  19.575  38.269  1.00 14.44           C  
ATOM    632  CB  TYR L  86      28.698  19.027  37.176  1.00 13.80           C  
ATOM    633  CG  TYR L  86      29.302  17.858  36.478  1.00 14.38           C  
ATOM    634  CD1 TYR L  86      30.214  18.032  35.463  1.00 14.29           C  
ATOM    635  CD2 TYR L  86      28.933  16.581  36.833  1.00 15.02           C  
ATOM    636  CE1 TYR L  86      30.757  16.944  34.819  1.00 15.08           C  
ATOM    637  CE2 TYR L  86      29.471  15.490  36.193  1.00 14.81           C  
ATOM    638  CZ  TYR L  86      30.386  15.672  35.185  1.00 15.48           C  
ATOM    639  OH  TYR L  86      30.941  14.555  34.526  1.00 17.22           O  
ATOM    640  C   TYR L  86      28.836  20.690  38.880  1.00 13.49           C  
ATOM    641  O   TYR L  86      27.942  20.442  39.685  1.00 13.30           O  
ATOM    642  N   CYS L  87      29.132  21.956  38.512  1.00 12.56           N  
ATOM    643  CA  CYS L  87      28.327  23.056  38.968  1.00 13.15           C  
ATOM    644  CB  CYS L  87      29.138  24.316  39.358  1.00 12.62           C  
ATOM    645  SG  CYS L  87      30.238  24.913  38.038  1.00 14.99           S  
ATOM    646  C   CYS L  87      27.401  23.396  37.837  1.00 12.99           C  
ATOM    647  O   CYS L  87      27.735  23.166  36.674  1.00 12.39           O  
ATOM    648  N   GLN L  88      26.184  23.897  38.143  1.00 12.46           N  
ATOM    649  CA  GLN L  88      25.271  24.254  37.087  1.00 12.33           C  
ATOM    650  CB  GLN L  88      24.063  23.320  36.919  1.00 11.79           C  
ATOM    651  CG  GLN L  88      23.158  23.788  35.776  1.00 11.65           C  
ATOM    652  CD  GLN L  88      21.752  23.247  35.993  1.00 12.89           C  
ATOM    653  OE1 GLN L  88      21.566  22.077  36.322  1.00 14.92           O  
ATOM    654  NE2 GLN L  88      20.733  24.130  35.817  1.00 13.49           N  
ATOM    655  C   GLN L  88      24.658  25.567  37.452  1.00 12.77           C  
ATOM    656  O   GLN L  88      24.468  25.864  38.632  1.00 13.78           O  
ATOM    657  N   HIS L  89      24.302  26.381  36.436  1.00 13.19           N  
ATOM    658  CA  HIS L  89      23.731  27.659  36.735  1.00 13.52           C  
ATOM    659  ND1 HIS L  89      23.341  30.453  34.727  1.00  0.00           N  
ATOM    660  CG  HIS L  89      24.199  29.393  34.925  1.00 14.71           C  
ATOM    661  CB  HIS L  89      24.571  28.870  36.282  1.00 14.23           C  
ATOM    662  NE2 HIS L  89      23.975  29.767  32.712  1.00 14.30           N  
ATOM    663  CD2 HIS L  89      24.578  28.986  33.685  1.00  0.00           C  
ATOM    664  CE1 HIS L  89      23.242  30.634  33.385  1.00  0.00           C  
ATOM    665  C   HIS L  89      22.411  27.778  36.040  1.00 13.83           C  
ATOM    666  O   HIS L  89      22.133  27.121  35.035  1.00 14.04           O  
ATOM    667  N   TRP L  90      21.419  28.548  36.567  1.00 20.34           N  
ATOM    668  CA  TRP L  90      20.121  28.589  35.901  1.00 21.36           C  
ATOM    669  CB  TRP L  90      19.054  27.778  36.709  1.00 20.11           C  
ATOM    670  CG  TRP L  90      17.637  27.713  36.151  1.00 23.11           C  
ATOM    671  CD2 TRP L  90      17.125  26.730  35.231  1.00 24.04           C  
ATOM    672  CD1 TRP L  90      16.601  28.566  36.391  1.00 26.63           C  
ATOM    673  NE1 TRP L  90      15.530  28.252  35.601  1.00 23.74           N  
ATOM    674  CE2 TRP L  90      15.821  27.109  34.902  1.00 25.43           C  
ATOM    675  CE3 TRP L  90      17.688  25.612  34.689  1.00 23.56           C  
ATOM    676  CZ2 TRP L  90      15.069  26.394  34.019  1.00 23.47           C  
ATOM    677  CZ3 TRP L  90      16.904  24.876  33.826  1.00 24.77           C  
ATOM    678  CH2 TRP L  90      15.624  25.256  33.490  1.00 24.09           C  
ATOM    679  C   TRP L  90      19.677  30.035  35.755  1.00 21.16           C  
ATOM    680  O   TRP L  90      18.492  30.335  35.645  1.00 19.88           O  
ATOM    681  N   SER L  91      20.608  31.005  35.705  1.00 22.34           N  
ATOM    682  CA  SER L  91      20.209  32.387  35.608  1.00 25.33           C  
ATOM    683  CB  SER L  91      21.395  33.348  35.789  1.00 26.20           C  
ATOM    684  OG  SER L  91      21.954  33.182  37.082  1.00 29.26           O  
ATOM    685  C   SER L  91      19.596  32.684  34.271  1.00 26.61           C  
ATOM    686  O   SER L  91      18.473  33.183  34.197  1.00 28.26           O  
ATOM    687  N   SER L  92      20.315  32.388  33.168  1.00 25.84           N  
ATOM    688  CA  SER L  92      19.776  32.712  31.877  1.00 25.99           C  
ATOM    689  CB  SER L  92      20.510  33.878  31.186  1.00 29.44           C  
ATOM    690  OG  SER L  92      19.933  34.144  29.916  1.00 31.62           O  
ATOM    691  C   SER L  92      19.906  31.510  30.994  1.00 25.01           C  
ATOM    692  O   SER L  92      20.828  30.710  31.134  1.00 24.80           O  
ATOM    693  N   TYR L  93      18.962  31.348  30.047  1.00 25.98           N  
ATOM    694  CA  TYR L  93      18.985  30.242  29.131  1.00 25.58           C  
ATOM    695  CB  TYR L  93      17.659  30.021  28.381  1.00 26.50           C  
ATOM    696  CG  TYR L  93      16.643  29.496  29.341  1.00 27.70           C  
ATOM    697  CD1 TYR L  93      16.127  30.300  30.326  1.00 31.53           C  
ATOM    698  CD2 TYR L  93      16.180  28.203  29.243  1.00 31.89           C  
ATOM    699  CE1 TYR L  93      15.184  29.821  31.204  1.00 32.72           C  
ATOM    700  CE2 TYR L  93      15.235  27.714  30.116  1.00 32.56           C  
ATOM    701  CZ  TYR L  93      14.735  28.527  31.103  1.00 32.41           C  
ATOM    702  OH  TYR L  93      13.766  28.041  32.006  1.00 34.61           O  
ATOM    703  C   TYR L  93      20.039  30.514  28.108  1.00 25.27           C  
ATOM    704  O   TYR L  93      20.259  31.657  27.711  1.00 26.73           O  
ATOM    705  N   PRO L  94      20.712  29.481  27.681  1.00 25.36           N  
ATOM    706  CA  PRO L  94      20.449  28.162  28.187  1.00 24.26           C  
ATOM    707  CD  PRO L  94      21.192  29.447  26.310  1.00 24.98           C  
ATOM    708  CB  PRO L  94      20.830  27.187  27.072  1.00 22.79           C  
ATOM    709  CG  PRO L  94      21.709  28.015  26.121  1.00 22.33           C  
ATOM    710  C   PRO L  94      21.187  27.898  29.458  1.00 24.57           C  
ATOM    711  O   PRO L  94      22.195  28.556  29.718  1.00 26.21           O  
ATOM    712  N   LEU L  95      20.712  26.925  30.260  1.00 23.06           N  
ATOM    713  CA  LEU L  95      21.425  26.618  31.461  1.00 21.00           C  
ATOM    714  CB  LEU L  95      20.704  25.706  32.464  1.00 20.02           C  
ATOM    715  CG  LEU L  95      19.719  24.722  31.824  1.00 19.63           C  
ATOM    716  CD1 LEU L  95      19.335  23.600  32.801  1.00 18.27           C  
ATOM    717  CD2 LEU L  95      18.481  25.491  31.332  1.00 19.66           C  
ATOM    718  C   LEU L  95      22.709  25.944  31.095  1.00 20.96           C  
ATOM    719  O   LEU L  95      22.783  25.258  30.073  1.00 19.90           O  
ATOM    720  N   THR L  96      23.764  26.136  31.928  1.00 14.82           N  
ATOM    721  CA  THR L  96      25.018  25.571  31.536  1.00 15.14           C  
ATOM    722  CB  THR L  96      26.013  26.579  31.036  1.00 15.07           C  
ATOM    723  OG1 THR L  96      26.348  27.483  32.077  1.00 15.94           O  
ATOM    724  CG2 THR L  96      25.409  27.345  29.844  1.00 16.33           C  
ATOM    725  C   THR L  96      25.623  24.888  32.718  1.00 15.32           C  
ATOM    726  O   THR L  96      25.301  25.195  33.865  1.00 15.76           O  
ATOM    727  N   PHE L  97      26.500  23.903  32.436  1.00 14.76           N  
ATOM    728  CA  PHE L  97      27.188  23.159  33.453  1.00 15.20           C  
ATOM    729  CB  PHE L  97      27.179  21.630  33.261  1.00 14.31           C  
ATOM    730  CG  PHE L  97      25.823  21.064  33.470  1.00 12.82           C  
ATOM    731  CD1 PHE L  97      24.907  21.030  32.450  1.00 12.82           C  
ATOM    732  CD2 PHE L  97      25.473  20.539  34.689  1.00 12.83           C  
ATOM    733  CE1 PHE L  97      23.656  20.496  32.649  1.00 12.52           C  
ATOM    734  CE2 PHE L  97      24.224  20.004  34.891  1.00 12.92           C  
ATOM    735  CZ  PHE L  97      23.307  19.980  33.870  1.00 13.36           C  
ATOM    736  C   PHE L  97      28.638  23.495  33.334  1.00 15.56           C  
ATOM    737  O   PHE L  97      29.094  23.952  32.289  1.00 16.92           O  
ATOM    738  N   GLY L  98      29.399  23.293  34.427  1.00 15.97           N  
ATOM    739  CA  GLY L  98      30.815  23.499  34.386  1.00 16.38           C  
ATOM    740  C   GLY L  98      31.434  22.232  33.869  1.00 17.09           C  
ATOM    741  O   GLY L  98      30.761  21.215  33.716  1.00 18.14           O  
ATOM    742  N   GLY L  99      32.756  22.269  33.616  1.00 16.81           N  
ATOM    743  CA  GLY L  99      33.507  21.171  33.068  1.00 16.71           C  
ATOM    744  C   GLY L  99      33.510  19.999  34.003  1.00 17.47           C  
ATOM    745  O   GLY L  99      33.634  18.857  33.565  1.00 17.79           O  
ATOM    746  N   GLY L 100      33.451  20.243  35.325  1.00 16.41           N  
ATOM    747  CA  GLY L 100      33.465  19.147  36.251  1.00 15.29           C  
ATOM    748  C   GLY L 100      34.822  19.082  36.871  1.00 15.39           C  
ATOM    749  O   GLY L 100      35.823  19.461  36.264  1.00 15.71           O  
ATOM    750  N   THR L 101      34.874  18.614  38.133  1.00 14.75           N  
ATOM    751  CA  THR L 101      36.118  18.442  38.823  1.00 13.37           C  
ATOM    752  CB  THR L 101      36.234  19.285  40.059  1.00 12.83           C  
ATOM    753  OG1 THR L 101      36.128  20.661  39.730  1.00 11.48           O  
ATOM    754  CG2 THR L 101      37.584  18.988  40.731  1.00 11.98           C  
ATOM    755  C   THR L 101      36.145  17.019  39.269  1.00 14.45           C  
ATOM    756  O   THR L 101      35.213  16.551  39.920  1.00 14.42           O  
ATOM    757  N   LYS L 102      37.222  16.286  38.938  1.00 16.25           N  
ATOM    758  CA  LYS L 102      37.253  14.911  39.331  1.00 18.02           C  
ATOM    759  CB  LYS L 102      37.873  14.005  38.255  1.00 19.37           C  
ATOM    760  CG  LYS L 102      37.485  12.534  38.385  1.00 23.12           C  
ATOM    761  CD  LYS L 102      37.750  11.732  37.110  1.00 24.98           C  
ATOM    762  CE  LYS L 102      37.165  10.319  37.148  1.00 28.93           C  
ATOM    763  NZ  LYS L 102      37.424   9.630  35.863  1.00 31.26           N1+
ATOM    764  C   LYS L 102      38.068  14.833  40.580  1.00 18.15           C  
ATOM    765  O   LYS L 102      39.211  15.285  40.620  1.00 17.93           O  
ATOM    766  N   LEU L 103      37.474  14.266  41.647  1.00 18.61           N  
ATOM    767  CA  LEU L 103      38.156  14.157  42.901  1.00 17.94           C  
ATOM    768  CB  LEU L 103      37.237  14.415  44.106  1.00 17.56           C  
ATOM    769  CG  LEU L 103      37.941  14.303  45.474  1.00 17.76           C  
ATOM    770  CD1 LEU L 103      39.005  15.395  45.657  1.00 16.90           C  
ATOM    771  CD2 LEU L 103      36.914  14.268  46.620  1.00 17.05           C  
ATOM    772  C   LEU L 103      38.653  12.757  43.029  1.00 18.31           C  
ATOM    773  O   LEU L 103      37.886  11.797  42.995  1.00 18.55           O  
ATOM    774  N   GLU L 104      39.981  12.607  43.175  1.00 18.02           N  
ATOM    775  CA  GLU L 104      40.525  11.298  43.344  1.00 17.74           C  
ATOM    776  CB  GLU L 104      41.580  10.917  42.288  0.80 17.64           C  
ATOM    777  CG  GLU L 104      42.727  11.918  42.157  0.80 18.60           C  
ATOM    778  CD  GLU L 104      43.617  11.460  41.011  0.80 20.81           C  
ATOM    779  OE1 GLU L 104      44.163  10.329  41.104  0.80 22.07           O  
ATOM    780  OE2 GLU L 104      43.755  12.232  40.023  0.80 21.84           O1-
ATOM    781  C   GLU L 104      41.129  11.246  44.703  1.00 17.87           C  
ATOM    782  O   GLU L 104      41.630  12.244  45.222  1.00 17.76           O  
ATOM    783  N   LEU L 105      41.038  10.076  45.355  1.00 17.81           N  
ATOM    784  CA  LEU L 105      41.644   9.974  46.642  1.00 18.67           C  
ATOM    785  CB  LEU L 105      40.838   9.142  47.646  1.00 18.80           C  
ATOM    786  CG  LEU L 105      39.514   9.827  48.023  1.00  0.00           C  
ATOM    787  CD1 LEU L 105      38.826   9.091  49.172  1.00 19.56           C  
ATOM    788  CD2 LEU L 105      39.716  11.321  48.328  1.00  0.00           C  
ATOM    789  C   LEU L 105      42.988   9.302  46.407  1.00 19.15           C  
ATOM    790  O   LEU L 105      43.028   8.045  46.376  1.00 19.17           O  
ATOM    791  OXT LEU L 105      43.995  10.039  46.234  1.00  0.00           O1-
TER     792      LEU L 105 
ATOM    793  N   LYS H 106       9.339   6.030  45.774  1.00 26.88           N1+
ATOM    794  CA  LYS H 106       9.275   7.504  45.657  1.00 26.62           C  
ATOM    795  CB  LYS H 106      10.459   8.149  46.400  1.00 28.64           C  
ATOM    796  CG  LYS H 106      10.365   7.992  47.919  1.00 34.02           C  
ATOM    797  CD  LYS H 106      11.673   8.279  48.661  1.00 36.40           C  
ATOM    798  CE  LYS H 106      12.639   7.093  48.689  1.00  0.00           C  
ATOM    799  NZ  LYS H 106      13.829   7.431  49.502  1.00  0.00           N1+
ATOM    800  C   LYS H 106       9.329   7.909  44.229  1.00 25.09           C  
ATOM    801  O   LYS H 106       8.906   7.174  43.337  1.00 25.86           O  
ATOM    802  N   ILE H 107       9.870   9.107  43.962  1.00 23.22           N  
ATOM    803  CA  ILE H 107       9.877   9.517  42.598  1.00 21.06           C  
ATOM    804  CB  ILE H 107      10.126  10.984  42.386  1.00 18.73           C  
ATOM    805  CG1 ILE H 107      11.496  11.409  42.926  1.00 19.23           C  
ATOM    806  CG2 ILE H 107       8.940  11.752  42.989  1.00 19.58           C  
ATOM    807  CD1 ILE H 107      11.886  12.827  42.514  1.00 12.44           C  
ATOM    808  C   ILE H 107      10.916   8.730  41.885  1.00 21.66           C  
ATOM    809  O   ILE H 107      12.050   8.598  42.343  1.00 22.77           O  
ATOM    810  N   GLN H 108      10.515   8.142  40.745  1.00 21.57           N  
ATOM    811  CA  GLN H 108      11.416   7.346  39.976  1.00 21.62           C  
ATOM    812  CB  GLN H 108      11.152   5.847  40.156  1.00 23.01           C  
ATOM    813  CG  GLN H 108       9.759   5.442  39.675  1.00 25.16           C  
ATOM    814  CD  GLN H 108       9.489   4.025  40.159  1.00 27.65           C  
ATOM    815  OE1 GLN H 108       9.084   3.814  41.301  1.00 30.08           O  
ATOM    816  NE2 GLN H 108       9.718   3.022  39.269  1.00 28.16           N  
ATOM    817  C   GLN H 108      11.187   7.680  38.541  1.00 20.52           C  
ATOM    818  O   GLN H 108      10.048   7.807  38.093  1.00 20.66           O  
ATOM    819  N   LEU H 109      12.285   7.867  37.787  1.00 19.34           N  
ATOM    820  CA  LEU H 109      12.156   8.121  36.387  1.00 19.33           C  
ATOM    821  CB  LEU H 109      12.857   9.414  35.939  1.00 19.03           C  
ATOM    822  CG  LEU H 109      12.286  10.690  36.585  1.00 19.36           C  
ATOM    823  CD1 LEU H 109      12.998  11.941  36.047  1.00 18.98           C  
ATOM    824  CD2 LEU H 109      10.757  10.764  36.444  1.00 19.96           C  
ATOM    825  C   LEU H 109      12.857   6.984  35.723  1.00 19.50           C  
ATOM    826  O   LEU H 109      14.081   6.887  35.775  1.00 19.96           O  
ATOM    827  N   VAL H 110      12.091   6.084  35.082  1.00 19.92           N  
ATOM    828  CA  VAL H 110      12.700   4.960  34.436  1.00 20.82           C  
ATOM    829  CB  VAL H 110      11.964   3.671  34.666  1.00 21.48           C  
ATOM    830  CG1 VAL H 110      10.540   3.809  34.105  1.00 19.96           C  
ATOM    831  CG2 VAL H 110      12.776   2.528  34.032  1.00 19.61           C  
ATOM    832  C   VAL H 110      12.687   5.252  32.974  1.00 20.06           C  
ATOM    833  O   VAL H 110      11.683   5.710  32.433  1.00 20.70           O  
ATOM    834  N   GLN H 111      13.826   5.005  32.300  1.00 19.61           N  
ATOM    835  CA  GLN H 111      13.937   5.325  30.908  1.00 19.35           C  
ATOM    836  CB  GLN H 111      15.188   6.161  30.583  1.00 18.51           C  
ATOM    837  CG  GLN H 111      15.174   7.517  31.295  1.00 17.60           C  
ATOM    838  CD  GLN H 111      16.433   8.291  30.925  1.00 17.59           C  
ATOM    839  OE1 GLN H 111      16.941   8.188  29.811  1.00 18.00           O  
ATOM    840  NE2 GLN H 111      16.950   9.100  31.888  1.00 18.60           N  
ATOM    841  C   GLN H 111      14.002   4.057  30.118  1.00 20.67           C  
ATOM    842  O   GLN H 111      14.113   2.967  30.676  1.00 21.29           O  
ATOM    843  N   SER H 112      13.906   4.178  28.778  1.00 21.50           N  
ATOM    844  CA  SER H 112      13.927   3.027  27.918  1.00 22.34           C  
ATOM    845  CB  SER H 112      13.448   3.323  26.483  1.00 22.37           C  
ATOM    846  OG  SER H 112      14.292   4.280  25.862  1.00 23.08           O  
ATOM    847  C   SER H 112      15.324   2.490  27.858  1.00 22.80           C  
ATOM    848  O   SER H 112      16.268   3.116  28.339  1.00 23.06           O  
ATOM    849  N   GLY H 113      15.480   1.285  27.267  1.00 23.39           N  
ATOM    850  CA  GLY H 113      16.751   0.616  27.188  1.00 23.76           C  
ATOM    851  C   GLY H 113      17.588   1.259  26.123  1.00 24.21           C  
ATOM    852  O   GLY H 113      17.150   2.151  25.398  1.00 24.28           O  
ATOM    853  N   PRO H 114      18.808   0.793  26.029  1.00 24.21           N  
ATOM    854  CA  PRO H 114      19.788   1.302  25.109  1.00 24.59           C  
ATOM    855  CD  PRO H 114      19.374  -0.124  27.002  1.00 23.95           C  
ATOM    856  CB  PRO H 114      21.120   0.670  25.524  1.00 24.41           C  
ATOM    857  CG  PRO H 114      20.718  -0.543  26.384  1.00 24.31           C  
ATOM    858  C   PRO H 114      19.414   1.015  23.695  1.00 25.06           C  
ATOM    859  O   PRO H 114      18.743   0.017  23.441  1.00 25.97           O  
ATOM    860  N   GLU H 115      19.824   1.885  22.750  1.00 24.25           N  
ATOM    861  CA  GLU H 115      19.439   1.608  21.403  1.00 23.76           C  
ATOM    862  CB  GLU H 115      18.269   2.465  20.910  1.00 25.05           C  
ATOM    863  CG  GLU H 115      16.977   2.103  21.646  1.00 28.41           C  
ATOM    864  CD  GLU H 115      15.847   2.863  20.987  1.00 31.76           C  
ATOM    865  OE1 GLU H 115      16.124   3.486  19.930  1.00 33.26           O  
ATOM    866  OE2 GLU H 115      14.705   2.836  21.517  1.00 39.39           O1-
ATOM    867  C   GLU H 115      20.600   1.775  20.481  1.00 22.34           C  
ATOM    868  O   GLU H 115      21.511   2.567  20.716  1.00 22.37           O  
ATOM    869  N   LEU H 116      20.584   0.972  19.403  1.00 20.33           N  
ATOM    870  CA  LEU H 116      21.600   0.962  18.395  1.00 19.26           C  
ATOM    871  CB  LEU H 116      22.174  -0.465  18.224  1.00 18.46           C  
ATOM    872  CG  LEU H 116      23.372  -0.645  17.267  1.00 18.73           C  
ATOM    873  CD1 LEU H 116      23.028  -0.229  15.831  1.00 17.11           C  
ATOM    874  CD2 LEU H 116      24.643   0.015  17.819  1.00 18.16           C  
ATOM    875  C   LEU H 116      20.898   1.348  17.125  1.00 19.07           C  
ATOM    876  O   LEU H 116      19.879   0.753  16.776  1.00 18.59           O  
ATOM    877  N   LYS H 117      21.394   2.379  16.411  1.00 19.21           N  
ATOM    878  CA  LYS H 117      20.755   2.732  15.176  1.00 19.97           C  
ATOM    879  CB  LYS H 117      19.636   3.774  15.316  1.00 20.74           C  
ATOM    880  CG  LYS H 117      18.335   3.139  15.808  1.00 20.96           C  
ATOM    881  CD  LYS H 117      17.280   4.141  16.262  1.00 22.10           C  
ATOM    882  CE  LYS H 117      15.869   3.553  16.295  1.00 22.52           C  
ATOM    883  NZ  LYS H 117      15.873   2.235  16.968  1.00 24.45           N1+
ATOM    884  C   LYS H 117      21.773   3.238  14.208  1.00 19.76           C  
ATOM    885  O   LYS H 117      22.807   3.784  14.587  1.00 18.91           O  
ATOM    886  N   LYS H 118      21.496   3.032  12.906  1.00 20.07           N  
ATOM    887  CA  LYS H 118      22.382   3.444  11.858  1.00 20.35           C  
ATOM    888  CB  LYS H 118      22.153   2.693  10.536  0.80 19.93           C  
ATOM    889  CG  LYS H 118      22.509   1.209  10.637  0.80 19.89           C  
ATOM    890  CD  LYS H 118      21.975   0.366   9.479  0.80 20.87           C  
ATOM    891  CE  LYS H 118      22.793   0.509   8.195  0.80 20.95           C  
ATOM    892  NZ  LYS H 118      22.293  -0.428   7.165  0.80 22.59           N1+
ATOM    893  C   LYS H 118      22.151   4.898  11.629  1.00 20.72           C  
ATOM    894  O   LYS H 118      21.133   5.452  12.043  1.00 20.59           O  
ATOM    895  N   PRO H 119      23.083   5.536  10.985  1.00 21.85           N  
ATOM    896  CA  PRO H 119      22.957   6.945  10.758  1.00 22.28           C  
ATOM    897  CD  PRO H 119      24.471   5.106  11.021  1.00 21.96           C  
ATOM    898  CB  PRO H 119      24.304   7.388  10.189  1.00 22.37           C  
ATOM    899  CG  PRO H 119      25.300   6.385  10.803  1.00 22.53           C  
ATOM    900  C   PRO H 119      21.788   7.236   9.882  1.00 23.08           C  
ATOM    901  O   PRO H 119      21.476   6.429   9.008  1.00 23.12           O  
ATOM    902  N   GLY H 120      21.109   8.375  10.122  1.00 23.59           N  
ATOM    903  CA  GLY H 120      20.002   8.775   9.306  1.00 24.18           C  
ATOM    904  C   GLY H 120      18.726   8.254   9.890  1.00 24.33           C  
ATOM    905  O   GLY H 120      17.645   8.655   9.463  1.00 24.37           O  
ATOM    906  N   LYS H 121      18.811   7.354  10.888  1.00 24.46           N  
ATOM    907  CA  LYS H 121      17.623   6.802  11.479  1.00 25.11           C  
ATOM    908  CB  LYS H 121      17.802   5.452  12.197  1.00 26.32           C  
ATOM    909  CG  LYS H 121      17.865   4.238  11.271  1.00 28.52           C  
ATOM    910  CD  LYS H 121      18.110   2.930  12.025  1.00 30.13           C  
ATOM    911  CE  LYS H 121      17.886   1.676  11.177  1.00  0.00           C  
ATOM    912  NZ  LYS H 121      18.032   0.469  12.019  1.00  0.00           N1+
ATOM    913  C   LYS H 121      17.094   7.747  12.508  1.00 24.73           C  
ATOM    914  O   LYS H 121      17.680   8.794  12.778  1.00 24.16           O  
ATOM    915  N   THR H 122      15.925   7.391  13.079  1.00 24.47           N  
ATOM    916  CA  THR H 122      15.294   8.182  14.096  1.00 24.61           C  
ATOM    917  CB  THR H 122      13.896   8.598  13.739  1.00 24.48           C  
ATOM    918  OG1 THR H 122      13.899   9.331  12.523  1.00 26.06           O  
ATOM    919  CG2 THR H 122      13.338   9.474  14.872  1.00 24.61           C  
ATOM    920  C   THR H 122      15.197   7.332  15.325  1.00 24.32           C  
ATOM    921  O   THR H 122      15.174   6.104  15.242  1.00 24.83           O  
ATOM    922  N   VAL H 123      15.169   7.972  16.512  1.00 24.04           N  
ATOM    923  CA  VAL H 123      15.076   7.226  17.735  1.00 23.22           C  
ATOM    924  CB  VAL H 123      16.390   7.144  18.459  1.00 23.10           C  
ATOM    925  CG1 VAL H 123      16.838   8.568  18.829  1.00 22.95           C  
ATOM    926  CG2 VAL H 123      16.219   6.216  19.671  1.00 23.48           C  
ATOM    927  C   VAL H 123      14.125   7.934  18.644  1.00 22.90           C  
ATOM    928  O   VAL H 123      14.035   9.161  18.640  1.00 22.65           O  
ATOM    929  N   LYS H 124      13.370   7.161  19.447  1.00 22.04           N  
ATOM    930  CA  LYS H 124      12.472   7.769  20.380  1.00 21.59           C  
ATOM    931  CB  LYS H 124      10.995   7.510  20.039  0.80 21.25           C  
ATOM    932  CG  LYS H 124      10.013   8.458  20.732  0.80 20.87           C  
ATOM    933  CD  LYS H 124       8.630   8.464  20.076  0.80 21.28           C  
ATOM    934  CE  LYS H 124       7.689   9.542  20.618  0.75 23.73           C  
ATOM    935  NZ  LYS H 124       6.434   9.559  19.833  0.75 24.53           N1+
ATOM    936  C   LYS H 124      12.778   7.154  21.710  1.00 21.55           C  
ATOM    937  O   LYS H 124      12.680   5.939  21.877  1.00 22.25           O  
ATOM    938  N   ILE H 125      13.164   7.995  22.691  1.00 20.54           N  
ATOM    939  CA  ILE H 125      13.529   7.534  24.002  1.00 19.44           C  
ATOM    940  CB  ILE H 125      14.820   8.136  24.487  1.00 19.34           C  
ATOM    941  CG1 ILE H 125      15.982   7.745  23.559  1.00 20.07           C  
ATOM    942  CG2 ILE H 125      15.031   7.719  25.951  1.00 19.19           C  
ATOM    943  CD1 ILE H 125      17.261   8.545  23.812  1.00 19.43           C  
ATOM    944  C   ILE H 125      12.453   7.990  24.941  1.00 19.07           C  
ATOM    945  O   ILE H 125      12.046   9.150  24.915  1.00 18.74           O  
ATOM    946  N   SER H 126      11.962   7.075  25.802  1.00 18.74           N  
ATOM    947  CA  SER H 126      10.886   7.400  26.693  1.00 19.15           C  
ATOM    948  CB  SER H 126       9.779   6.331  26.716  1.00 19.66           C  
ATOM    949  OG  SER H 126      10.307   5.089  27.158  1.00 21.86           O  
ATOM    950  C   SER H 126      11.406   7.541  28.093  1.00 19.35           C  
ATOM    951  O   SER H 126      12.442   6.985  28.453  1.00 19.66           O  
ATOM    952  N   CYS H 127      10.690   8.352  28.905  1.00 18.73           N  
ATOM    953  CA  CYS H 127      11.005   8.553  30.291  1.00 18.36           C  
ATOM    954  CB  CYS H 127      11.660   9.931  30.549  1.00 17.94           C  
ATOM    955  SG  CYS H 127      12.083  10.249  32.289  1.00 19.21           S  
ATOM    956  C   CYS H 127       9.692   8.493  31.020  1.00 18.11           C  
ATOM    957  O   CYS H 127       8.833   9.352  30.830  1.00 17.58           O  
ATOM    958  N   LYS H 128       9.503   7.463  31.876  1.00 18.22           N  
ATOM    959  CA  LYS H 128       8.262   7.283  32.583  1.00 18.62           C  
ATOM    960  CB  LYS H 128       7.832   5.810  32.690  0.80 18.58           C  
ATOM    961  CG  LYS H 128       7.487   5.161  31.350  0.80 18.99           C  
ATOM    962  CD  LYS H 128       7.347   3.639  31.423  0.80 19.34           C  
ATOM    963  CE  LYS H 128       6.915   3.004  30.099  0.80 20.10           C  
ATOM    964  NZ  LYS H 128       8.032   3.026  29.131  0.80 21.21           N1+
ATOM    965  C   LYS H 128       8.451   7.772  33.982  1.00 19.27           C  
ATOM    966  O   LYS H 128       9.388   7.373  34.668  1.00 19.08           O  
ATOM    967  N   ALA H 129       7.531   8.636  34.451  1.00 20.19           N  
ATOM    968  CA  ALA H 129       7.665   9.226  35.751  1.00 20.45           C  
ATOM    969  CB  ALA H 129       7.351  10.731  35.759  1.00 20.68           C  
ATOM    970  C   ALA H 129       6.716   8.575  36.704  1.00 20.90           C  
ATOM    971  O   ALA H 129       5.631   8.133  36.325  1.00 20.68           O  
ATOM    972  N   SER H 130       7.137   8.478  37.984  1.00 21.14           N  
ATOM    973  CA  SER H 130       6.286   7.904  38.981  1.00 21.04           C  
ATOM    974  CB  SER H 130       6.537   6.407  39.220  1.00 22.18           C  
ATOM    975  OG  SER H 130       6.182   5.664  38.063  1.00 24.76           O  
ATOM    976  C   SER H 130       6.518   8.606  40.282  1.00 20.48           C  
ATOM    977  O   SER H 130       7.555   9.232  40.503  1.00 19.78           O  
ATOM    978  N   ASP H 131       5.522   8.377  41.165  1.00 29.58           N  
ATOM    979  CA  ASP H 131       5.336   8.793  42.522  1.00 31.91           C  
ATOM    980  CB  ASP H 131       6.415   8.297  43.493  1.00  0.00           C  
ATOM    981  CG  ASP H 131       6.095   6.841  43.808  1.00  0.00           C  
ATOM    982  OD1 ASP H 131       5.030   6.359  43.336  1.00  0.00           O  
ATOM    983  OD2 ASP H 131       6.899   6.195  44.530  1.00  0.00           O1-
ATOM    984  C   ASP H 131       5.174  10.261  42.694  1.00 33.33           C  
ATOM    985  O   ASP H 131       5.431  10.779  43.780  1.00 34.52           O  
ATOM    986  N   TYR H 132       4.732  10.977  41.647  1.00 29.99           N  
ATOM    987  CA  TYR H 132       4.429  12.362  41.853  1.00 30.52           C  
ATOM    988  CB  TYR H 132       5.661  13.293  41.850  1.00 27.34           C  
ATOM    989  CG  TYR H 132       6.272  13.398  40.496  1.00 27.13           C  
ATOM    990  CD1 TYR H 132       7.179  12.470  40.045  1.00 26.10           C  
ATOM    991  CD2 TYR H 132       5.944  14.443  39.671  1.00 29.72           C  
ATOM    992  CE1 TYR H 132       7.743  12.579  38.797  1.00 26.55           C  
ATOM    993  CE2 TYR H 132       6.506  14.558  38.423  1.00 26.36           C  
ATOM    994  CZ  TYR H 132       7.408  13.626  37.980  1.00 27.43           C  
ATOM    995  OH  TYR H 132       7.986  13.743  36.699  1.00 24.16           O  
ATOM    996  C   TYR H 132       3.454  12.776  40.795  1.00 30.96           C  
ATOM    997  O   TYR H 132       3.095  11.979  39.927  1.00 29.76           O  
ATOM    998  N   THR H 133       2.968  14.035  40.848  1.00 30.86           N  
ATOM    999  CA  THR H 133       2.059  14.450  39.821  1.00 32.07           C  
ATOM   1000  CB  THR H 133       1.106  15.544  40.232  1.00 33.63           C  
ATOM   1001  OG1 THR H 133       0.115  15.724  39.231  1.00 37.93           O  
ATOM   1002  CG2 THR H 133       1.868  16.856  40.476  1.00 33.25           C  
ATOM   1003  C   THR H 133       2.895  14.895  38.658  1.00 30.02           C  
ATOM   1004  O   THR H 133       3.706  15.816  38.744  1.00 30.40           O  
ATOM   1005  N   PHE H 134       2.686  14.219  37.516  1.00 29.12           N  
ATOM   1006  CA  PHE H 134       3.463  14.353  36.318  1.00 26.60           C  
ATOM   1007  CB  PHE H 134       2.942  13.374  35.242  1.00 28.70           C  
ATOM   1008  CG  PHE H 134       3.743  13.441  33.986  1.00 26.73           C  
ATOM   1009  CD1 PHE H 134       4.961  12.809  33.893  1.00 26.06           C  
ATOM   1010  CD2 PHE H 134       3.260  14.111  32.886  1.00 28.51           C  
ATOM   1011  CE1 PHE H 134       5.692  12.862  32.728  1.00 27.47           C  
ATOM   1012  CE2 PHE H 134       3.987  14.168  31.718  1.00 29.14           C  
ATOM   1013  CZ  PHE H 134       5.208  13.543  31.637  1.00 29.14           C  
ATOM   1014  C   PHE H 134       3.376  15.756  35.794  1.00 27.14           C  
ATOM   1015  O   PHE H 134       4.383  16.356  35.422  1.00 26.39           O  
ATOM   1016  N   THR H 135       2.161  16.319  35.777  1.00 26.20           N  
ATOM   1017  CA  THR H 135       1.870  17.608  35.226  1.00 25.75           C  
ATOM   1018  CB  THR H 135       0.392  17.847  35.126  1.00 29.14           C  
ATOM   1019  OG1 THR H 135       0.151  19.125  34.568  1.00 31.41           O  
ATOM   1020  CG2 THR H 135      -0.254  17.736  36.516  1.00 28.65           C  
ATOM   1021  C   THR H 135       2.487  18.738  36.010  1.00 29.43           C  
ATOM   1022  O   THR H 135       2.652  19.834  35.481  1.00 29.48           O  
ATOM   1023  N   ASP H 136       2.757  18.557  37.313  1.00 28.88           N  
ATOM   1024  CA  ASP H 136       3.268  19.638  38.119  1.00 28.91           C  
ATOM   1025  CB  ASP H 136       3.086  19.424  39.632  1.00 28.60           C  
ATOM   1026  CG  ASP H 136       1.642  19.800  39.968  1.00 35.41           C  
ATOM   1027  OD1 ASP H 136       0.992  20.465  39.118  1.00 36.90           O  
ATOM   1028  OD2 ASP H 136       1.176  19.441  41.084  1.00 37.91           O1-
ATOM   1029  C   ASP H 136       4.696  20.029  37.836  1.00 26.94           C  
ATOM   1030  O   ASP H 136       5.046  21.191  38.045  1.00 27.87           O  
ATOM   1031  N   TYR H 137       5.571  19.103  37.382  1.00 24.40           N  
ATOM   1032  CA  TYR H 137       6.958  19.474  37.232  1.00 23.32           C  
ATOM   1033  CB  TYR H 137       7.908  18.657  38.129  1.00 22.92           C  
ATOM   1034  CG  TYR H 137       7.551  18.922  39.553  1.00 27.33           C  
ATOM   1035  CD1 TYR H 137       8.013  20.044  40.199  1.00 26.72           C  
ATOM   1036  CD2 TYR H 137       6.756  18.040  40.247  1.00 30.91           C  
ATOM   1037  CE1 TYR H 137       7.686  20.283  41.513  1.00 31.05           C  
ATOM   1038  CE2 TYR H 137       6.424  18.273  41.561  1.00 31.34           C  
ATOM   1039  CZ  TYR H 137       6.889  19.397  42.197  1.00 33.63           C  
ATOM   1040  OH  TYR H 137       6.550  19.639  43.544  1.00 38.26           O  
ATOM   1041  C   TYR H 137       7.395  19.224  35.812  1.00 21.40           C  
ATOM   1042  O   TYR H 137       6.916  18.318  35.138  1.00 23.61           O  
ATOM   1043  N   SER H 138       8.343  20.037  35.314  1.00 14.90           N  
ATOM   1044  CA  SER H 138       8.755  19.957  33.938  1.00 15.15           C  
ATOM   1045  CB  SER H 138       9.304  21.285  33.398  1.00  0.00           C  
ATOM   1046  OG  SER H 138      10.503  21.630  34.077  1.00  0.00           O  
ATOM   1047  C   SER H 138       9.840  18.929  33.784  1.00 15.51           C  
ATOM   1048  O   SER H 138      10.466  18.526  34.766  1.00 16.23           O  
ATOM   1049  N   LEU H 139      10.090  18.483  32.525  1.00 14.92           N  
ATOM   1050  CA  LEU H 139      11.105  17.491  32.290  1.00 14.61           C  
ATOM   1051  CB  LEU H 139      10.650  16.289  31.447  1.00 13.56           C  
ATOM   1052  CG  LEU H 139      11.771  15.243  31.289  1.00 15.38           C  
ATOM   1053  CD1 LEU H 139      12.018  14.486  32.607  1.00 13.37           C  
ATOM   1054  CD2 LEU H 139      11.524  14.317  30.091  1.00  0.00           C  
ATOM   1055  C   LEU H 139      12.250  18.102  31.535  1.00 14.96           C  
ATOM   1056  O   LEU H 139      12.062  18.829  30.564  1.00 15.76           O  
ATOM   1057  N   HIS H 140      13.488  17.791  31.963  1.00 14.36           N  
ATOM   1058  CA  HIS H 140      14.687  18.295  31.349  1.00 13.81           C  
ATOM   1059  ND1 HIS H 140      16.492  20.587  33.909  1.00  0.00           N  
ATOM   1060  CG  HIS H 140      15.645  20.118  32.931  1.00 16.23           C  
ATOM   1061  CB  HIS H 140      15.780  18.754  32.329  1.00 14.30           C  
ATOM   1062  NE2 HIS H 140      15.071  22.234  33.454  1.00 12.01           N  
ATOM   1063  CD2 HIS H 140      14.781  21.135  32.666  1.00  0.00           C  
ATOM   1064  CE1 HIS H 140      16.106  21.858  34.184  1.00  0.00           C  
ATOM   1065  C   HIS H 140      15.354  17.150  30.672  1.00 13.79           C  
ATOM   1066  O   HIS H 140      15.274  16.026  31.158  1.00 14.61           O  
ATOM   1067  N   TRP H 141      16.035  17.413  29.534  1.00 12.82           N  
ATOM   1068  CA  TRP H 141      16.773  16.377  28.870  1.00 12.77           C  
ATOM   1069  CB  TRP H 141      16.301  16.117  27.431  1.00 12.82           C  
ATOM   1070  CG  TRP H 141      14.912  15.524  27.375  1.00 13.35           C  
ATOM   1071  CD2 TRP H 141      14.626  14.118  27.444  1.00 13.80           C  
ATOM   1072  CD1 TRP H 141      13.708  16.156  27.269  1.00 14.16           C  
ATOM   1073  NE1 TRP H 141      12.691  15.234  27.270  1.00 14.90           N  
ATOM   1074  CE2 TRP H 141      13.241  13.975  27.376  1.00 14.39           C  
ATOM   1075  CE3 TRP H 141      15.450  13.034  27.557  1.00 14.11           C  
ATOM   1076  CZ2 TRP H 141      12.656  12.741  27.420  1.00 14.85           C  
ATOM   1077  CZ3 TRP H 141      14.859  11.791  27.599  1.00 14.64           C  
ATOM   1078  CH2 TRP H 141      13.488  11.649  27.531  1.00 14.79           C  
ATOM   1079  C   TRP H 141      18.212  16.802  28.848  1.00 13.57           C  
ATOM   1080  O   TRP H 141      18.520  17.955  28.549  1.00 13.98           O  
ATOM   1081  N   VAL H 142      19.137  15.872  29.176  1.00 14.98           N  
ATOM   1082  CA  VAL H 142      20.535  16.202  29.263  1.00 15.27           C  
ATOM   1083  CB  VAL H 142      21.060  16.175  30.672  1.00 14.33           C  
ATOM   1084  CG1 VAL H 142      22.586  16.349  30.640  1.00 14.20           C  
ATOM   1085  CG2 VAL H 142      20.339  17.265  31.483  1.00 13.06           C  
ATOM   1086  C   VAL H 142      21.312  15.193  28.484  1.00 16.57           C  
ATOM   1087  O   VAL H 142      20.988  14.004  28.474  1.00 15.91           O  
ATOM   1088  N   LYS H 143      22.380  15.663  27.813  1.00 17.88           N  
ATOM   1089  CA  LYS H 143      23.190  14.812  26.992  1.00 19.72           C  
ATOM   1090  CB  LYS H 143      23.378  15.403  25.584  1.00 20.59           C  
ATOM   1091  CG  LYS H 143      24.230  14.574  24.626  1.00 21.87           C  
ATOM   1092  CD  LYS H 143      24.197  15.137  23.205  1.00 23.25           C  
ATOM   1093  CE  LYS H 143      25.199  14.490  22.248  1.00 27.62           C  
ATOM   1094  NZ  LYS H 143      25.104  15.143  20.922  1.00 29.10           N1+
ATOM   1095  C   LYS H 143      24.544  14.704  27.612  1.00 19.78           C  
ATOM   1096  O   LYS H 143      25.164  15.710  27.955  1.00 20.62           O  
ATOM   1097  N   GLN H 144      25.030  13.462  27.804  1.00 20.09           N  
ATOM   1098  CA  GLN H 144      26.358  13.306  28.304  1.00 20.95           C  
ATOM   1099  CB  GLN H 144      26.441  12.589  29.667  1.00 21.37           C  
ATOM   1100  CG  GLN H 144      27.865  12.534  30.225  1.00 23.19           C  
ATOM   1101  CD  GLN H 144      27.802  12.087  31.679  1.00 24.56           C  
ATOM   1102  OE1 GLN H 144      26.923  11.323  32.073  1.00 26.77           O  
ATOM   1103  NE2 GLN H 144      28.759  12.588  32.505  1.00 27.63           N  
ATOM   1104  C   GLN H 144      27.079  12.485  27.293  1.00 21.19           C  
ATOM   1105  O   GLN H 144      26.772  11.312  27.084  1.00 21.07           O  
ATOM   1106  N   ALA H 145      28.066  13.109  26.627  1.00 22.52           N  
ATOM   1107  CA  ALA H 145      28.845  12.450  25.619  1.00 23.56           C  
ATOM   1108  CB  ALA H 145      29.672  13.427  24.764  1.00 23.98           C  
ATOM   1109  C   ALA H 145      29.783  11.507  26.315  1.00 24.86           C  
ATOM   1110  O   ALA H 145      30.024  11.625  27.514  1.00 24.82           O  
ATOM   1111  N   PRO H 146      30.346  10.582  25.582  1.00 25.68           N  
ATOM   1112  CA  PRO H 146      31.142   9.501  26.108  1.00 25.83           C  
ATOM   1113  CD  PRO H 146      30.162  10.502  24.143  1.00 26.19           C  
ATOM   1114  CB  PRO H 146      31.694   8.769  24.885  1.00 25.95           C  
ATOM   1115  CG  PRO H 146      30.702   9.116  23.757  1.00 26.65           C  
ATOM   1116  C   PRO H 146      32.212   9.866  27.098  1.00 26.16           C  
ATOM   1117  O   PRO H 146      32.347   9.167  28.100  1.00 27.23           O  
ATOM   1118  N   GLY H 147      33.016  10.912  26.877  0.80 25.84           N  
ATOM   1119  CA  GLY H 147      33.956  11.184  27.924  0.80 25.42           C  
ATOM   1120  C   GLY H 147      33.943  12.654  28.078  0.80 25.01           C  
ATOM   1121  O   GLY H 147      34.968  13.291  28.309  0.80 25.00           O  
ATOM   1122  N   LYS H 148      32.734  13.220  27.978  0.80 24.33           N  
ATOM   1123  CA  LYS H 148      32.589  14.629  28.063  0.80 23.81           C  
ATOM   1124  CB  LYS H 148      31.937  15.260  26.823  0.80 23.84           C  
ATOM   1125  CG  LYS H 148      32.833  15.250  25.584  0.80 24.86           C  
ATOM   1126  CD  LYS H 148      32.078  15.552  24.290  0.80 26.64           C  
ATOM   1127  CE  LYS H 148      32.986  15.684  23.068  0.80 26.82           C  
ATOM   1128  NZ  LYS H 148      32.167  15.856  21.849  0.80 27.75           N1+
ATOM   1129  C   LYS H 148      31.704  14.920  29.213  0.80 23.34           C  
ATOM   1130  O   LYS H 148      31.406  14.065  30.048  0.80 23.22           O  
ATOM   1131  N   GLY H 149      31.275  16.185  29.280  1.00 22.80           N  
ATOM   1132  CA  GLY H 149      30.496  16.614  30.389  1.00 22.07           C  
ATOM   1133  C   GLY H 149      29.045  16.555  30.064  1.00 21.65           C  
ATOM   1134  O   GLY H 149      28.610  15.881  29.131  1.00 22.23           O  
ATOM   1135  N   LEU H 150      28.265  17.304  30.866  1.00 20.50           N  
ATOM   1136  CA  LEU H 150      26.839  17.340  30.775  1.00 19.01           C  
ATOM   1137  CB  LEU H 150      26.177  17.513  32.152  1.00 17.18           C  
ATOM   1138  CG  LEU H 150      26.438  16.348  33.121  1.00 15.64           C  
ATOM   1139  CD1 LEU H 150      25.758  16.589  34.476  1.00 14.04           C  
ATOM   1140  CD2 LEU H 150      26.021  15.011  32.492  1.00 15.35           C  
ATOM   1141  C   LEU H 150      26.439  18.530  29.971  1.00 19.58           C  
ATOM   1142  O   LEU H 150      27.037  19.600  30.086  1.00 19.44           O  
ATOM   1143  N   LYS H 151      25.413  18.355  29.110  1.00 19.85           N  
ATOM   1144  CA  LYS H 151      24.926  19.463  28.344  1.00 20.29           C  
ATOM   1145  CB  LYS H 151      25.357  19.420  26.866  1.00 21.60           C  
ATOM   1146  CG  LYS H 151      25.162  20.755  26.146  1.00 24.27           C  
ATOM   1147  CD  LYS H 151      25.992  20.893  24.867  1.00 27.15           C  
ATOM   1148  CE  LYS H 151      25.563  19.968  23.727  1.00 27.05           C  
ATOM   1149  NZ  LYS H 151      26.432  20.194  22.549  1.00 29.55           N1+
ATOM   1150  C   LYS H 151      23.425  19.452  28.424  1.00 20.14           C  
ATOM   1151  O   LYS H 151      22.790  18.406  28.309  1.00 20.70           O  
ATOM   1152  N   TRP H 152      22.819  20.641  28.625  1.00 18.97           N  
ATOM   1153  CA  TRP H 152      21.392  20.751  28.790  1.00 18.18           C  
ATOM   1154  CB  TRP H 152      21.013  21.960  29.673  1.00 17.04           C  
ATOM   1155  CG  TRP H 152      19.538  22.222  29.880  1.00 17.43           C  
ATOM   1156  CD2 TRP H 152      18.819  23.278  29.225  1.00 17.28           C  
ATOM   1157  CD1 TRP H 152      18.647  21.604  30.711  1.00 17.14           C  
ATOM   1158  NE1 TRP H 152      17.417  22.213  30.614  1.00 16.11           N  
ATOM   1159  CE2 TRP H 152      17.509  23.246  29.703  1.00 17.42           C  
ATOM   1160  CE3 TRP H 152      19.218  24.204  28.304  1.00 16.38           C  
ATOM   1161  CZ2 TRP H 152      16.577  24.144  29.266  1.00 17.32           C  
ATOM   1162  CZ3 TRP H 152      18.275  25.104  27.861  1.00 17.49           C  
ATOM   1163  CH2 TRP H 152      16.978  25.076  28.333  1.00 17.21           C  
ATOM   1164  C   TRP H 152      20.777  20.937  27.436  1.00 17.90           C  
ATOM   1165  O   TRP H 152      21.126  21.867  26.715  1.00 18.20           O  
ATOM   1166  N   MET H 153      19.915  19.977  27.036  1.00 16.94           N  
ATOM   1167  CA  MET H 153      19.183  19.942  25.798  1.00 16.45           C  
ATOM   1168  CB  MET H 153      18.639  18.532  25.515  1.00 15.97           C  
ATOM   1169  CG  MET H 153      19.759  17.505  25.321  1.00 16.77           C  
ATOM   1170  SD  MET H 153      19.209  15.780  25.163  1.00 19.53           S  
ATOM   1171  CE  MET H 153      18.475  15.994  23.517  1.00 18.34           C  
ATOM   1172  C   MET H 153      18.026  20.902  25.769  1.00 16.66           C  
ATOM   1173  O   MET H 153      17.732  21.504  24.736  1.00 17.12           O  
ATOM   1174  N   GLY H 154      17.313  21.045  26.904  1.00 16.27           N  
ATOM   1175  CA  GLY H 154      16.145  21.885  26.961  1.00 15.39           C  
ATOM   1176  C   GLY H 154      15.195  21.259  27.937  1.00 15.32           C  
ATOM   1177  O   GLY H 154      15.548  20.293  28.613  1.00 15.73           O  
ATOM   1178  N   TRP H 155      13.965  21.805  28.053  1.00 14.54           N  
ATOM   1179  CA  TRP H 155      13.022  21.234  28.973  1.00 13.99           C  
ATOM   1180  CB  TRP H 155      13.036  21.900  30.359  1.00 13.26           C  
ATOM   1181  CG  TRP H 155      12.599  23.342  30.361  1.00 13.17           C  
ATOM   1182  CD2 TRP H 155      11.310  23.790  30.804  1.00 12.52           C  
ATOM   1183  CD1 TRP H 155      13.299  24.459  30.017  1.00 13.08           C  
ATOM   1184  NE1 TRP H 155      12.519  25.575  30.201  1.00 12.62           N  
ATOM   1185  CE2 TRP H 155      11.294  25.179  30.692  1.00 12.34           C  
ATOM   1186  CE3 TRP H 155      10.234  23.103  31.274  1.00 11.55           C  
ATOM   1187  CZ2 TRP H 155      10.192  25.904  31.048  1.00 12.28           C  
ATOM   1188  CZ3 TRP H 155       9.122  23.835  31.627  1.00 11.13           C  
ATOM   1189  CH2 TRP H 155       9.100  25.209  31.516  1.00 11.39           C  
ATOM   1190  C   TRP H 155      11.652  21.380  28.404  1.00 14.11           C  
ATOM   1191  O   TRP H 155      11.429  22.127  27.453  1.00 13.19           O  
ATOM   1192  N   ILE H 156      10.692  20.624  28.969  1.00 14.09           N  
ATOM   1193  CA  ILE H 156       9.343  20.695  28.495  1.00 13.74           C  
ATOM   1194  CB  ILE H 156       8.904  19.453  27.768  1.00 13.65           C  
ATOM   1195  CG1 ILE H 156       7.523  19.657  27.119  1.00 13.17           C  
ATOM   1196  CG2 ILE H 156       8.989  18.268  28.743  1.00 14.28           C  
ATOM   1197  CD1 ILE H 156       7.157  18.568  26.109  1.00 13.73           C  
ATOM   1198  C   ILE H 156       8.427  20.915  29.655  1.00 14.17           C  
ATOM   1199  O   ILE H 156       8.579  20.313  30.719  1.00 13.06           O  
ATOM   1200  N   ASN H 157       7.444  21.817  29.470  1.00 14.33           N  
ATOM   1201  CA  ASN H 157       6.488  22.068  30.505  1.00 13.71           C  
ATOM   1202  CB  ASN H 157       5.830  23.458  30.398  1.00 14.03           C  
ATOM   1203  CG  ASN H 157       5.025  23.710  31.664  1.00 14.90           C  
ATOM   1204  OD1 ASN H 157       3.963  23.123  31.865  1.00 13.71           O  
ATOM   1205  ND2 ASN H 157       5.543  24.608  32.544  1.00 14.80           N  
ATOM   1206  C   ASN H 157       5.430  21.018  30.352  1.00 14.24           C  
ATOM   1207  O   ASN H 157       4.762  20.921  29.327  1.00 14.58           O  
ATOM   1208  N   THR H 158       5.240  20.203  31.396  1.00 24.87           N  
ATOM   1209  CA  THR H 158       4.328  19.097  31.397  1.00 26.49           C  
ATOM   1210  CB  THR H 158       4.524  18.186  32.573  1.00 24.85           C  
ATOM   1211  OG1 THR H 158       4.361  18.900  33.788  1.00 24.98           O  
ATOM   1212  CG2 THR H 158       5.939  17.586  32.490  1.00 22.40           C  
ATOM   1213  C   THR H 158       2.894  19.537  31.355  1.00 29.22           C  
ATOM   1214  O   THR H 158       2.033  18.758  30.950  1.00 29.14           O  
ATOM   1215  N   GLU H 159       2.551  20.721  31.900  1.00 30.84           N  
ATOM   1216  CA  GLU H 159       1.170  21.094  31.780  1.00 33.42           C  
ATOM   1217  CB  GLU H 159       0.745  22.180  32.776  1.00 40.78           C  
ATOM   1218  CG  GLU H 159      -0.752  22.476  32.708  1.00 47.81           C  
ATOM   1219  CD  GLU H 159      -1.133  23.309  33.920  1.00 55.59           C  
ATOM   1220  OE1 GLU H 159      -0.341  23.330  34.900  1.00 56.09           O  
ATOM   1221  OE2 GLU H 159      -2.228  23.929  33.886  1.00 57.57           O1-
ATOM   1222  C   GLU H 159       0.825  21.571  30.396  1.00 33.96           C  
ATOM   1223  O   GLU H 159      -0.119  21.079  29.779  1.00 33.11           O  
ATOM   1224  N   THR H 160       1.578  22.568  29.885  1.00 29.56           N  
ATOM   1225  CA  THR H 160       1.309  23.171  28.608  1.00 30.40           C  
ATOM   1226  CB  THR H 160       2.014  24.488  28.451  1.00 33.83           C  
ATOM   1227  OG1 THR H 160       3.422  24.304  28.497  1.00 32.46           O  
ATOM   1228  CG2 THR H 160       1.571  25.416  29.597  1.00 31.03           C  
ATOM   1229  C   THR H 160       1.738  22.283  27.492  1.00 30.92           C  
ATOM   1230  O   THR H 160       1.051  22.128  26.484  1.00 33.33           O  
ATOM   1231  N   GLY H 161       2.907  21.660  27.663  1.00 28.90           N  
ATOM   1232  CA  GLY H 161       3.468  20.836  26.651  1.00 25.52           C  
ATOM   1233  C   GLY H 161       4.446  21.660  25.870  1.00 24.79           C  
ATOM   1234  O   GLY H 161       5.011  21.102  24.933  1.00 25.36           O  
ATOM   1235  N   ASP H 162       4.671  22.974  26.213  1.00 20.37           N  
ATOM   1236  CA  ASP H 162       5.583  23.755  25.415  1.00 20.96           C  
ATOM   1237  CB  ASP H 162       5.385  25.271  25.600  1.00 22.36           C  
ATOM   1238  CG  ASP H 162       6.090  26.007  24.468  1.00 29.11           C  
ATOM   1239  OD1 ASP H 162       7.061  25.439  23.898  1.00  0.00           O  
ATOM   1240  OD2 ASP H 162       5.659  27.146  24.150  1.00  0.00           O1-
ATOM   1241  C   ASP H 162       7.009  23.414  25.753  1.00 19.67           C  
ATOM   1242  O   ASP H 162       7.426  23.447  26.911  1.00 19.82           O  
ATOM   1243  N   PRO H 163       7.749  23.042  24.733  1.00 18.88           N  
ATOM   1244  CA  PRO H 163       9.141  22.710  24.893  1.00 18.48           C  
ATOM   1245  CD  PRO H 163       7.149  22.328  23.620  1.00 19.27           C  
ATOM   1246  CB  PRO H 163       9.454  21.662  23.827  1.00 18.66           C  
ATOM   1247  CG  PRO H 163       8.340  21.837  22.784  1.00 18.75           C  
ATOM   1248  C   PRO H 163      10.030  23.905  24.784  1.00 18.11           C  
ATOM   1249  O   PRO H 163       9.655  24.885  24.142  1.00 18.51           O  
ATOM   1250  N   ALA H 164      11.219  23.835  25.408  1.00 17.33           N  
ATOM   1251  CA  ALA H 164      12.214  24.852  25.261  1.00 17.51           C  
ATOM   1252  CB  ALA H 164      12.545  25.592  26.568  1.00 17.01           C  
ATOM   1253  C   ALA H 164      13.438  24.107  24.844  1.00 18.34           C  
ATOM   1254  O   ALA H 164      13.810  23.120  25.477  1.00 19.12           O  
ATOM   1255  N   TYR H 165      14.111  24.557  23.770  1.00 18.37           N  
ATOM   1256  CA  TYR H 165      15.242  23.812  23.301  1.00 17.96           C  
ATOM   1257  CB  TYR H 165      15.155  23.421  21.814  1.00 17.18           C  
ATOM   1258  CG  TYR H 165      13.964  22.558  21.585  1.00 16.91           C  
ATOM   1259  CD1 TYR H 165      14.019  21.202  21.809  1.00 16.06           C  
ATOM   1260  CD2 TYR H 165      12.790  23.112  21.130  1.00 16.60           C  
ATOM   1261  CE1 TYR H 165      12.916  20.411  21.590  1.00 15.66           C  
ATOM   1262  CE2 TYR H 165      11.684  22.327  20.908  1.00 17.08           C  
ATOM   1263  CZ  TYR H 165      11.747  20.974  21.136  1.00 16.13           C  
ATOM   1264  OH  TYR H 165      10.614  20.164  20.908  1.00 16.28           O  
ATOM   1265  C   TYR H 165      16.434  24.703  23.393  1.00 18.56           C  
ATOM   1266  O   TYR H 165      16.330  25.912  23.189  1.00 18.17           O  
ATOM   1267  N   ALA H 166      17.597  24.122  23.742  1.00 19.67           N  
ATOM   1268  CA  ALA H 166      18.805  24.890  23.759  1.00 21.34           C  
ATOM   1269  CB  ALA H 166      19.995  24.175  24.421  1.00 19.09           C  
ATOM   1270  C   ALA H 166      19.132  25.101  22.314  1.00 22.53           C  
ATOM   1271  O   ALA H 166      18.665  24.358  21.454  1.00 22.32           O  
ATOM   1272  N   ASP H 167      19.943  26.123  21.994  1.00 23.43           N  
ATOM   1273  CA  ASP H 167      20.203  26.427  20.614  1.00 24.97           C  
ATOM   1274  CB  ASP H 167      21.001  27.732  20.408  1.00 26.58           C  
ATOM   1275  CG  ASP H 167      22.306  27.662  21.180  1.00 29.84           C  
ATOM   1276  OD1 ASP H 167      22.253  27.301  22.385  1.00 24.43           O  
ATOM   1277  OD2 ASP H 167      23.373  27.970  20.583  1.00 25.10           O1-
ATOM   1278  C   ASP H 167      20.881  25.282  19.911  1.00 24.40           C  
ATOM   1279  O   ASP H 167      20.601  25.023  18.741  1.00 24.14           O  
ATOM   1280  N   ASP H 168      21.774  24.546  20.594  1.00 24.01           N  
ATOM   1281  CA  ASP H 168      22.492  23.472  19.959  1.00 24.39           C  
ATOM   1282  CB  ASP H 168      23.439  22.747  20.934  1.00 25.60           C  
ATOM   1283  CG  ASP H 168      24.523  23.712  21.388  1.00 28.32           C  
ATOM   1284  OD1 ASP H 168      24.824  24.668  20.626  1.00 24.72           O  
ATOM   1285  OD2 ASP H 168      25.061  23.507  22.508  1.00 26.41           O1-
ATOM   1286  C   ASP H 168      21.518  22.429  19.487  1.00 23.90           C  
ATOM   1287  O   ASP H 168      21.734  21.773  18.472  1.00 24.31           O  
ATOM   1288  N   PHE H 169      20.460  22.192  20.276  1.00 22.41           N  
ATOM   1289  CA  PHE H 169      19.460  21.189  20.038  1.00 21.62           C  
ATOM   1290  CB  PHE H 169      18.833  20.649  21.325  1.00 20.22           C  
ATOM   1291  CG  PHE H 169      19.993  20.050  22.033  1.00 19.10           C  
ATOM   1292  CD1 PHE H 169      20.675  18.996  21.480  1.00 18.58           C  
ATOM   1293  CD2 PHE H 169      20.454  20.578  23.210  1.00 18.14           C  
ATOM   1294  CE1 PHE H 169      21.763  18.444  22.112  1.00 18.56           C  
ATOM   1295  CE2 PHE H 169      21.541  20.026  23.847  1.00 17.99           C  
ATOM   1296  CZ  PHE H 169      22.198  18.951  23.308  1.00 18.73           C  
ATOM   1297  C   PHE H 169      18.373  21.551  19.075  1.00 22.65           C  
ATOM   1298  O   PHE H 169      17.681  20.660  18.593  1.00 22.90           O  
ATOM   1299  N   LYS H 170      18.099  22.844  18.844  1.00 23.91           N  
ATOM   1300  CA  LYS H 170      16.995  23.183  17.990  1.00 25.10           C  
ATOM   1301  CB  LYS H 170      16.861  24.704  17.805  0.80 24.48           C  
ATOM   1302  CG  LYS H 170      16.614  25.421  19.135  0.80 24.00           C  
ATOM   1303  CD  LYS H 170      16.940  26.917  19.124  0.80 24.80           C  
ATOM   1304  CE  LYS H 170      16.864  27.565  20.509  0.80 24.99           C  
ATOM   1305  NZ  LYS H 170      17.472  28.916  20.481  0.80 25.82           N1+
ATOM   1306  C   LYS H 170      17.228  22.559  16.657  1.00 25.77           C  
ATOM   1307  O   LYS H 170      18.293  22.728  16.066  1.00 27.10           O  
ATOM   1308  N   GLY H 171      16.225  21.812  16.145  1.00 25.36           N  
ATOM   1309  CA  GLY H 171      16.420  21.210  14.861  1.00 24.37           C  
ATOM   1310  C   GLY H 171      15.908  19.802  14.866  1.00 23.97           C  
ATOM   1311  O   GLY H 171      14.718  19.540  14.701  1.00 24.27           O  
ATOM   1312  N   ARG H 172      16.850  18.854  14.987  1.00 22.76           N  
ATOM   1313  CA  ARG H 172      16.624  17.443  14.937  1.00 21.22           C  
ATOM   1314  CB  ARG H 172      17.941  16.663  14.794  1.00 21.46           C  
ATOM   1315  CG  ARG H 172      18.672  17.014  13.494  1.00 21.50           C  
ATOM   1316  CD  ARG H 172      19.904  16.151  13.226  1.00 20.77           C  
ATOM   1317  NE  ARG H 172      20.873  16.415  14.324  1.00 19.37           N  
ATOM   1318  CZ  ARG H 172      21.658  15.403  14.792  1.00 19.12           C  
ATOM   1319  NH1 ARG H 172      21.580  14.163  14.227  1.00 18.60           N1+
ATOM   1320  NH2 ARG H 172      22.512  15.629  15.831  1.00 18.97           N  
ATOM   1321  C   ARG H 172      15.883  16.942  16.142  1.00 20.34           C  
ATOM   1322  O   ARG H 172      15.218  15.910  16.063  1.00 20.25           O  
ATOM   1323  N   PHE H 173      16.012  17.631  17.296  1.00 19.87           N  
ATOM   1324  CA  PHE H 173      15.450  17.166  18.538  1.00 19.93           C  
ATOM   1325  CB  PHE H 173      16.261  17.650  19.748  1.00 19.90           C  
ATOM   1326  CG  PHE H 173      17.622  17.078  19.581  1.00 20.77           C  
ATOM   1327  CD1 PHE H 173      18.525  17.659  18.723  1.00 20.96           C  
ATOM   1328  CD2 PHE H 173      18.000  15.959  20.279  1.00 20.80           C  
ATOM   1329  CE1 PHE H 173      19.785  17.134  18.562  1.00 20.77           C  
ATOM   1330  CE2 PHE H 173      19.259  15.432  20.121  1.00 21.46           C  
ATOM   1331  CZ  PHE H 173      20.157  16.015  19.264  1.00 20.94           C  
ATOM   1332  C   PHE H 173      14.047  17.654  18.739  1.00 20.00           C  
ATOM   1333  O   PHE H 173      13.722  18.803  18.439  1.00 19.76           O  
ATOM   1334  N   ALA H 174      13.173  16.766  19.269  1.00 19.59           N  
ATOM   1335  CA  ALA H 174      11.811  17.134  19.547  1.00 19.06           C  
ATOM   1336  CB  ALA H 174      10.824  16.657  18.465  1.00 19.33           C  
ATOM   1337  C   ALA H 174      11.391  16.495  20.840  1.00 18.62           C  
ATOM   1338  O   ALA H 174      11.582  15.296  21.042  1.00 18.77           O  
ATOM   1339  N   PHE H 175      10.775  17.290  21.746  1.00 18.18           N  
ATOM   1340  CA  PHE H 175      10.316  16.762  23.001  1.00 18.02           C  
ATOM   1341  CB  PHE H 175      10.537  17.690  24.211  1.00 17.44           C  
ATOM   1342  CG  PHE H 175      11.981  18.053  24.280  1.00 17.31           C  
ATOM   1343  CD1 PHE H 175      12.953  17.084  24.343  1.00 17.57           C  
ATOM   1344  CD2 PHE H 175      12.359  19.374  24.326  1.00 16.96           C  
ATOM   1345  CE1 PHE H 175      14.282  17.427  24.415  1.00 17.09           C  
ATOM   1346  CE2 PHE H 175      13.688  19.721  24.401  1.00 16.63           C  
ATOM   1347  CZ  PHE H 175      14.655  18.748  24.439  1.00 17.00           C  
ATOM   1348  C   PHE H 175       8.832  16.615  22.874  1.00 19.02           C  
ATOM   1349  O   PHE H 175       8.175  17.443  22.247  1.00 19.41           O  
ATOM   1350  N   SER H 176       8.267  15.537  23.453  1.00 19.94           N  
ATOM   1351  CA  SER H 176       6.850  15.317  23.385  1.00 20.58           C  
ATOM   1352  CB  SER H 176       6.429  14.468  22.173  1.00 21.14           C  
ATOM   1353  OG  SER H 176       7.089  13.211  22.200  1.00 21.57           O  
ATOM   1354  C   SER H 176       6.461  14.585  24.629  1.00 21.41           C  
ATOM   1355  O   SER H 176       7.322  14.169  25.401  1.00 21.67           O  
ATOM   1356  N   LEU H 177       5.146  14.442  24.893  1.00 21.72           N  
ATOM   1357  CA  LEU H 177       4.791  13.749  26.095  1.00 22.16           C  
ATOM   1358  CB  LEU H 177       4.768  14.660  27.338  1.00 22.66           C  
ATOM   1359  CG  LEU H 177       4.233  16.082  27.079  1.00 22.74           C  
ATOM   1360  CD1 LEU H 177       2.743  16.091  26.711  1.00 23.27           C  
ATOM   1361  CD2 LEU H 177       4.568  17.008  28.255  1.00 22.61           C  
ATOM   1362  C   LEU H 177       3.475  13.060  25.960  1.00 23.27           C  
ATOM   1363  O   LEU H 177       2.618  13.458  25.173  1.00 23.97           O  
ATOM   1364  N   GLU H 178       3.322  11.942  26.696  1.00 24.88           N  
ATOM   1365  CA  GLU H 178       2.045  11.305  26.777  1.00 26.82           C  
ATOM   1366  CB  GLU H 178       2.075   9.807  26.439  1.00 27.66           C  
ATOM   1367  CG  GLU H 178       0.685   9.239  26.162  1.00 30.19           C  
ATOM   1368  CD  GLU H 178       0.845   7.904  25.450  1.00 31.58           C  
ATOM   1369  OE1 GLU H 178       1.992   7.384  25.398  1.00 33.57           O  
ATOM   1370  OE2 GLU H 178      -0.187   7.390  24.943  1.00 34.57           O1-
ATOM   1371  C   GLU H 178       1.671  11.484  28.209  1.00 26.87           C  
ATOM   1372  O   GLU H 178       2.024  10.686  29.075  1.00 26.60           O  
ATOM   1373  N   THR H 179       0.913  12.558  28.476  1.00 27.46           N  
ATOM   1374  CA  THR H 179       0.583  12.982  29.802  1.00 28.32           C  
ATOM   1375  CB  THR H 179      -0.194  14.263  29.798  1.00 28.86           C  
ATOM   1376  OG1 THR H 179      -0.506  14.656  31.125  1.00 30.56           O  
ATOM   1377  CG2 THR H 179      -1.464  14.081  28.958  1.00 29.01           C  
ATOM   1378  C   THR H 179      -0.200  11.922  30.501  1.00 28.16           C  
ATOM   1379  O   THR H 179      -0.017  11.699  31.697  1.00 28.46           O  
ATOM   1380  N   SER H 180      -1.089  11.235  29.769  1.00 28.48           N  
ATOM   1381  CA  SER H 180      -1.910  10.215  30.351  1.00 28.51           C  
ATOM   1382  CB  SER H 180      -2.790   9.532  29.292  1.00 29.20           C  
ATOM   1383  OG  SER H 180      -3.513   8.465  29.880  1.00 29.89           O  
ATOM   1384  C   SER H 180      -1.024   9.160  30.938  1.00 27.33           C  
ATOM   1385  O   SER H 180      -1.307   8.626  32.010  1.00 27.12           O  
ATOM   1386  N   VAL H 181       0.040   8.813  30.191  1.00 26.02           N  
ATOM   1387  CA  VAL H 181       1.056   7.844  30.491  1.00 24.88           C  
ATOM   1388  CB  VAL H 181       1.795   7.407  29.259  1.00 25.13           C  
ATOM   1389  CG1 VAL H 181       2.867   6.376  29.647  1.00  0.00           C  
ATOM   1390  CG2 VAL H 181       0.765   6.874  28.248  1.00  0.00           C  
ATOM   1391  C   VAL H 181       2.049   8.370  31.494  1.00 23.90           C  
ATOM   1392  O   VAL H 181       2.786   7.594  32.104  1.00 23.93           O  
ATOM   1393  N   ARG H 182       2.140   9.705  31.668  1.00 22.35           N  
ATOM   1394  CA  ARG H 182       3.136  10.255  32.547  1.00 20.80           C  
ATOM   1395  CB  ARG H 182       3.062   9.687  33.972  1.00 20.62           C  
ATOM   1396  CG  ARG H 182       1.787  10.098  34.707  1.00  0.00           C  
ATOM   1397  CD  ARG H 182       1.583   9.382  36.042  1.00  0.00           C  
ATOM   1398  NE  ARG H 182       1.283   7.956  35.734  1.00  0.00           N  
ATOM   1399  CZ  ARG H 182      -0.003   7.568  35.484  1.00  0.00           C  
ATOM   1400  NH1 ARG H 182      -1.011   8.489  35.499  1.00  0.00           N1+
ATOM   1401  NH2 ARG H 182      -0.281   6.260  35.215  1.00  0.00           N  
ATOM   1402  C   ARG H 182       4.471   9.926  31.966  1.00 19.54           C  
ATOM   1403  O   ARG H 182       5.395   9.513  32.667  1.00 19.16           O  
ATOM   1404  N   THR H 183       4.599  10.092  30.636  1.00 19.10           N  
ATOM   1405  CA  THR H 183       5.850   9.804  30.004  1.00 19.33           C  
ATOM   1406  CB  THR H 183       5.800   8.594  29.117  1.00 19.24           C  
ATOM   1407  OG1 THR H 183       5.423   7.452  29.872  1.00 20.82           O  
ATOM   1408  CG2 THR H 183       7.188   8.378  28.495  1.00 20.58           C  
ATOM   1409  C   THR H 183       6.247  10.969  29.155  1.00 18.56           C  
ATOM   1410  O   THR H 183       5.406  11.665  28.587  1.00 19.07           O  
ATOM   1411  N   ALA H 184       7.572  11.212  29.073  1.00 18.05           N  
ATOM   1412  CA  ALA H 184       8.123  12.246  28.248  1.00 18.14           C  
ATOM   1413  CB  ALA H 184       9.005  13.247  29.010  1.00 17.56           C  
ATOM   1414  C   ALA H 184       8.989  11.533  27.258  1.00 18.76           C  
ATOM   1415  O   ALA H 184       9.550  10.484  27.570  1.00 19.66           O  
ATOM   1416  N   TYR H 185       9.101  12.069  26.026  1.00 18.93           N  
ATOM   1417  CA  TYR H 185       9.865  11.365  25.036  1.00 19.33           C  
ATOM   1418  CB  TYR H 185       9.030  10.852  23.850  1.00 19.24           C  
ATOM   1419  CG  TYR H 185       7.958   9.938  24.328  1.00 20.03           C  
ATOM   1420  CD1 TYR H 185       6.739  10.443  24.721  1.00 20.56           C  
ATOM   1421  CD2 TYR H 185       8.162   8.578  24.371  1.00 19.65           C  
ATOM   1422  CE1 TYR H 185       5.741   9.606  25.159  1.00 21.28           C  
ATOM   1423  CE2 TYR H 185       7.168   7.736  24.809  1.00 21.21           C  
ATOM   1424  CZ  TYR H 185       5.957   8.250  25.204  1.00 20.91           C  
ATOM   1425  OH  TYR H 185       4.936   7.386  25.654  1.00 26.48           O  
ATOM   1426  C   TYR H 185      10.825  12.310  24.399  1.00 19.40           C  
ATOM   1427  O   TYR H 185      10.553  13.500  24.254  1.00 20.17           O  
ATOM   1428  N   LEU H 186      11.993  11.775  24.002  1.00 18.86           N  
ATOM   1429  CA  LEU H 186      12.959  12.532  23.270  1.00 18.83           C  
ATOM   1430  CB  LEU H 186      14.359  12.496  23.899  1.00 18.37           C  
ATOM   1431  CG  LEU H 186      15.441  13.167  23.037  1.00 17.92           C  
ATOM   1432  CD1 LEU H 186      15.140  14.654  22.803  1.00 17.73           C  
ATOM   1433  CD2 LEU H 186      16.835  12.930  23.638  1.00 17.90           C  
ATOM   1434  C   LEU H 186      13.072  11.876  21.937  1.00 19.34           C  
ATOM   1435  O   LEU H 186      13.341  10.679  21.852  1.00 19.67           O  
ATOM   1436  N   GLN H 187      12.852  12.637  20.849  1.00 20.07           N  
ATOM   1437  CA  GLN H 187      12.997  12.028  19.563  1.00 20.85           C  
ATOM   1438  CB  GLN H 187      11.721  12.068  18.703  1.00 22.31           C  
ATOM   1439  CG  GLN H 187      11.899  11.402  17.339  1.00 24.81           C  
ATOM   1440  CD  GLN H 187      10.529  11.274  16.692  1.00 27.01           C  
ATOM   1441  OE1 GLN H 187       9.735  10.406  17.051  1.00 30.24           O  
ATOM   1442  NE2 GLN H 187      10.241  12.169  15.709  1.00 27.77           N  
ATOM   1443  C   GLN H 187      14.085  12.750  18.841  1.00 20.29           C  
ATOM   1444  O   GLN H 187      14.134  13.980  18.834  1.00 19.40           O  
ATOM   1445  N   ILE H 188      15.005  11.978  18.230  1.00 20.59           N  
ATOM   1446  CA  ILE H 188      16.097  12.545  17.493  1.00 20.85           C  
ATOM   1447  CB  ILE H 188      17.440  12.084  17.982  1.00 20.72           C  
ATOM   1448  CG1 ILE H 188      17.604  12.440  19.470  1.00 21.06           C  
ATOM   1449  CG2 ILE H 188      18.526  12.691  17.075  1.00 20.25           C  
ATOM   1450  CD1 ILE H 188      18.778  11.731  20.140  1.00 21.62           C  
ATOM   1451  C   ILE H 188      15.942  12.058  16.088  1.00 21.95           C  
ATOM   1452  O   ILE H 188      15.804  10.859  15.848  1.00 21.60           O  
ATOM   1453  N   ASN H 189      15.960  12.988  15.115  1.00 22.68           N  
ATOM   1454  CA  ASN H 189      15.760  12.597  13.749  1.00 23.11           C  
ATOM   1455  CB  ASN H 189      14.714  13.448  13.015  1.00 23.93           C  
ATOM   1456  CG  ASN H 189      13.372  13.274  13.711  1.00 29.34           C  
ATOM   1457  OD1 ASN H 189      12.916  12.160  13.961  1.00 30.89           O  
ATOM   1458  ND2 ASN H 189      12.719  14.419  14.041  1.00 29.82           N  
ATOM   1459  C   ASN H 189      17.049  12.786  13.012  1.00 23.25           C  
ATOM   1460  O   ASN H 189      17.895  13.584  13.415  1.00 22.91           O  
ATOM   1461  N   ASN H 190      17.212  12.047  11.892  1.00 23.11           N  
ATOM   1462  CA  ASN H 190      18.395  12.135  11.083  1.00 23.13           C  
ATOM   1463  CB  ASN H 190      18.514  13.477  10.333  1.00 23.96           C  
ATOM   1464  CG  ASN H 190      19.694  13.406   9.374  1.00 26.57           C  
ATOM   1465  OD1 ASN H 190      19.952  12.377   8.755  1.00 28.71           O  
ATOM   1466  ND2 ASN H 190      20.443  14.535   9.256  1.00 26.46           N  
ATOM   1467  C   ASN H 190      19.588  11.978  11.970  1.00 22.48           C  
ATOM   1468  O   ASN H 190      20.421  12.876  12.075  1.00 21.72           O  
ATOM   1469  N   LEU H 191      19.703  10.805  12.622  1.00 22.37           N  
ATOM   1470  CA  LEU H 191      20.756  10.569  13.568  1.00 22.70           C  
ATOM   1471  CB  LEU H 191      20.733   9.151  14.165  1.00 22.20           C  
ATOM   1472  CG  LEU H 191      19.593   8.885  15.164  1.00 21.46           C  
ATOM   1473  CD1 LEU H 191      19.629   7.441  15.687  1.00 20.27           C  
ATOM   1474  CD2 LEU H 191      19.632   9.898  16.317  1.00 21.25           C  
ATOM   1475  C   LEU H 191      22.090  10.743  12.923  1.00 23.02           C  
ATOM   1476  O   LEU H 191      22.336  10.293  11.805  1.00 23.31           O  
ATOM   1477  N   LYS H 192      22.988  11.443  13.645  1.00 23.02           N  
ATOM   1478  CA  LYS H 192      24.343  11.603  13.215  1.00 23.82           C  
ATOM   1479  CB  LYS H 192      24.858  13.050  13.245  1.00 24.29           C  
ATOM   1480  CG  LYS H 192      24.222  13.949  12.185  1.00 26.25           C  
ATOM   1481  CD  LYS H 192      24.561  15.423  12.386  1.00 28.10           C  
ATOM   1482  CE  LYS H 192      26.018  15.739  12.057  1.00 28.35           C  
ATOM   1483  NZ  LYS H 192      26.294  17.164  12.335  1.00 29.85           N1+
ATOM   1484  C   LYS H 192      25.168  10.816  14.184  1.00 24.55           C  
ATOM   1485  O   LYS H 192      24.707  10.457  15.266  1.00 23.68           O  
ATOM   1486  N   ASN H 193      26.423  10.519  13.808  1.00 25.88           N  
ATOM   1487  CA  ASN H 193      27.300   9.726  14.626  1.00 27.67           C  
ATOM   1488  CB  ASN H 193      28.628   9.373  13.929  1.00 28.81           C  
ATOM   1489  CG  ASN H 193      29.350  10.656  13.547  1.00 31.21           C  
ATOM   1490  OD1 ASN H 193      30.061  11.251  14.354  1.00 33.66           O  
ATOM   1491  ND2 ASN H 193      29.170  11.093  12.272  1.00 31.98           N  
ATOM   1492  C   ASN H 193      27.578  10.455  15.908  1.00 27.46           C  
ATOM   1493  O   ASN H 193      27.816   9.840  16.946  1.00 28.04           O  
ATOM   1494  N   GLU H 194      27.530  11.795  15.850  1.00 26.45           N  
ATOM   1495  CA  GLU H 194      27.789  12.732  16.909  1.00 25.69           C  
ATOM   1496  CB  GLU H 194      27.516  14.153  16.393  0.80 25.90           C  
ATOM   1497  CG  GLU H 194      27.437  15.235  17.459  0.80 26.92           C  
ATOM   1498  CD  GLU H 194      26.814  16.455  16.789  0.80 28.34           C  
ATOM   1499  OE1 GLU H 194      25.598  16.391  16.466  0.80 29.69           O  
ATOM   1500  OE2 GLU H 194      27.544  17.462  16.586  0.80 29.86           O1-
ATOM   1501  C   GLU H 194      26.846  12.476  18.049  1.00 25.09           C  
ATOM   1502  O   GLU H 194      27.160  12.762  19.204  1.00 25.21           O  
ATOM   1503  N   ASP H 195      25.652  11.956  17.729  1.00 24.36           N  
ATOM   1504  CA  ASP H 195      24.567  11.693  18.631  1.00 23.15           C  
ATOM   1505  CB  ASP H 195      23.275  11.300  17.896  1.00 22.59           C  
ATOM   1506  CG  ASP H 195      22.767  12.554  17.198  1.00 22.12           C  
ATOM   1507  OD1 ASP H 195      23.301  13.653  17.500  1.00 21.52           O  
ATOM   1508  OD2 ASP H 195      21.836  12.434  16.360  1.00 21.62           O1-
ATOM   1509  C   ASP H 195      24.899  10.606  19.610  1.00 22.77           C  
ATOM   1510  O   ASP H 195      24.169  10.420  20.580  1.00 22.81           O  
ATOM   1511  N   THR H 196      25.944   9.797  19.353  1.00 22.75           N  
ATOM   1512  CA  THR H 196      26.275   8.752  20.282  1.00 22.41           C  
ATOM   1513  CB  THR H 196      27.497   7.983  19.876  1.00 22.78           C  
ATOM   1514  OG1 THR H 196      27.300   7.400  18.595  1.00 20.84           O  
ATOM   1515  CG2 THR H 196      27.776   6.889  20.918  1.00 20.21           C  
ATOM   1516  C   THR H 196      26.545   9.382  21.616  1.00 21.53           C  
ATOM   1517  O   THR H 196      27.436  10.218  21.759  1.00 20.76           O  
ATOM   1518  N   ALA H 197      25.757   8.989  22.637  1.00 20.05           N  
ATOM   1519  CA  ALA H 197      25.909   9.555  23.945  1.00 19.51           C  
ATOM   1520  CB  ALA H 197      25.714  11.079  23.974  1.00 18.50           C  
ATOM   1521  C   ALA H 197      24.842   8.960  24.805  1.00 19.25           C  
ATOM   1522  O   ALA H 197      24.069   8.111  24.359  1.00 19.24           O  
ATOM   1523  N   ILE H 198      24.793   9.386  26.082  1.00 18.63           N  
ATOM   1524  CA  ILE H 198      23.793   8.918  26.996  1.00 17.86           C  
ATOM   1525  CB  ILE H 198      24.353   8.447  28.309  1.00 17.35           C  
ATOM   1526  CG1 ILE H 198      23.269   7.718  29.124  1.00  0.00           C  
ATOM   1527  CG2 ILE H 198      24.989   9.650  29.028  1.00 17.01           C  
ATOM   1528  CD1 ILE H 198      23.819   6.924  30.311  1.00  0.00           C  
ATOM   1529  C   ILE H 198      22.885  10.077  27.256  1.00 17.65           C  
ATOM   1530  O   ILE H 198      23.340  11.199  27.473  1.00 18.19           O  
ATOM   1531  N   TYR H 199      21.561   9.827  27.215  1.00 17.31           N  
ATOM   1532  CA  TYR H 199      20.609  10.884  27.384  1.00 16.51           C  
ATOM   1533  CB  TYR H 199      19.559  10.920  26.258  1.00 16.68           C  
ATOM   1534  CG  TYR H 199      20.270  11.200  24.974  1.00 15.55           C  
ATOM   1535  CD1 TYR H 199      20.885  10.187  24.274  1.00 14.85           C  
ATOM   1536  CD2 TYR H 199      20.322  12.474  24.463  1.00 15.52           C  
ATOM   1537  CE1 TYR H 199      21.540  10.441  23.092  1.00 14.86           C  
ATOM   1538  CE2 TYR H 199      20.975  12.733  23.281  1.00 15.16           C  
ATOM   1539  CZ  TYR H 199      21.587  11.719  22.593  1.00 14.57           C  
ATOM   1540  OH  TYR H 199      22.260  11.984  21.380  1.00 15.15           O  
ATOM   1541  C   TYR H 199      19.882  10.635  28.669  1.00 16.38           C  
ATOM   1542  O   TYR H 199      19.414   9.526  28.925  1.00 16.58           O  
ATOM   1543  N   PHE H 200      19.785  11.680  29.519  1.00 16.60           N  
ATOM   1544  CA  PHE H 200      19.131  11.553  30.791  1.00 15.05           C  
ATOM   1545  CB  PHE H 200      19.958  12.073  31.982  1.00 13.60           C  
ATOM   1546  CG  PHE H 200      21.197  11.269  32.171  1.00 12.58           C  
ATOM   1547  CD1 PHE H 200      21.165  10.093  32.883  1.00 12.98           C  
ATOM   1548  CD2 PHE H 200      22.394  11.705  31.652  1.00 12.97           C  
ATOM   1549  CE1 PHE H 200      22.314   9.358  33.065  1.00 13.03           C  
ATOM   1550  CE2 PHE H 200      23.545  10.974  31.830  1.00 12.92           C  
ATOM   1551  CZ  PHE H 200      23.505   9.797  32.538  1.00 12.60           C  
ATOM   1552  C   PHE H 200      17.934  12.449  30.796  1.00 15.13           C  
ATOM   1553  O   PHE H 200      17.975  13.561  30.273  1.00 15.49           O  
ATOM   1554  N   CYS H 201      16.823  11.970  31.387  1.00 14.46           N  
ATOM   1555  CA  CYS H 201      15.693  12.824  31.596  1.00 13.80           C  
ATOM   1556  CB  CYS H 201      14.326  12.142  31.340  1.00 14.03           C  
ATOM   1557  SG  CYS H 201      14.093  10.606  32.292  1.00 15.57           S  
ATOM   1558  C   CYS H 201      15.802  13.179  33.043  1.00 13.38           C  
ATOM   1559  O   CYS H 201      16.181  12.343  33.863  1.00 13.03           O  
ATOM   1560  N   ALA H 202      15.546  14.452  33.395  1.00 13.17           N  
ATOM   1561  CA  ALA H 202      15.654  14.819  34.773  1.00 13.77           C  
ATOM   1562  CB  ALA H 202      16.937  15.601  35.106  1.00 13.94           C  
ATOM   1563  C   ALA H 202      14.498  15.706  35.082  1.00 13.85           C  
ATOM   1564  O   ALA H 202      14.105  16.538  34.268  1.00 13.76           O  
ATOM   1565  N   ARG H 203      13.922  15.542  36.286  1.00 13.50           N  
ATOM   1566  CA  ARG H 203      12.796  16.326  36.685  1.00 12.79           C  
ATOM   1567  CB  ARG H 203      12.053  15.709  37.889  1.00 12.07           C  
ATOM   1568  CG  ARG H 203      10.722  16.377  38.241  1.00 11.55           C  
ATOM   1569  CD  ARG H 203       9.903  15.602  39.282  1.00 10.99           C  
ATOM   1570  NE  ARG H 203      10.497  15.855  40.627  1.00 11.17           N  
ATOM   1571  CZ  ARG H 203       9.717  15.866  41.747  1.00 10.70           C  
ATOM   1572  NH1 ARG H 203       8.382  15.605  41.657  1.00 11.20           N1+
ATOM   1573  NH2 ARG H 203      10.260  16.141  42.968  1.00  9.98           N  
ATOM   1574  C   ARG H 203      13.308  17.666  37.075  1.00 13.39           C  
ATOM   1575  O   ARG H 203      14.315  17.781  37.772  1.00 12.79           O  
ATOM   1576  N   GLU H 204      12.631  18.726  36.601  1.00 13.73           N  
ATOM   1577  CA  GLU H 204      13.054  20.018  37.019  1.00 13.84           C  
ATOM   1578  CB  GLU H 204      12.911  21.141  35.981  1.00 17.23           C  
ATOM   1579  CG  GLU H 204      13.525  22.449  36.486  1.00 17.99           C  
ATOM   1580  CD  GLU H 204      13.356  23.536  35.437  1.00  0.00           C  
ATOM   1581  OE1 GLU H 204      12.805  23.233  34.346  1.00  0.00           O  
ATOM   1582  OE2 GLU H 204      13.784  24.687  35.715  1.00  0.00           O1-
ATOM   1583  C   GLU H 204      12.150  20.337  38.131  1.00 14.24           C  
ATOM   1584  O   GLU H 204      10.934  20.395  37.956  1.00 15.46           O  
ATOM   1585  N   ASP H 205      12.851  20.783  39.204  1.00 30.57           N  
ATOM   1586  CA  ASP H 205      12.407  21.414  40.396  1.00 31.90           C  
ATOM   1587  CB  ASP H 205      12.695  20.589  41.643  1.00 33.26           C  
ATOM   1588  CG  ASP H 205      12.212  19.204  41.315  1.00 36.89           C  
ATOM   1589  OD1 ASP H 205      11.012  19.035  40.972  1.00 41.17           O  
ATOM   1590  OD2 ASP H 205      13.079  18.295  41.356  1.00 40.33           O1-
ATOM   1591  C   ASP H 205      13.400  22.524  40.494  1.00 33.11           C  
ATOM   1592  O   ASP H 205      14.295  22.491  41.338  1.00 33.10           O  
ATOM   1593  N   ASP H 206      13.249  23.553  39.646  1.00 35.32           N  
ATOM   1594  CA  ASP H 206      14.221  24.596  39.578  1.00 37.51           C  
ATOM   1595  CB  ASP H 206      14.353  25.374  40.897  1.00 45.09           C  
ATOM   1596  CG  ASP H 206      15.068  26.675  40.582  1.00 48.66           C  
ATOM   1597  OD1 ASP H 206      15.030  27.092  39.394  1.00  0.00           O  
ATOM   1598  OD2 ASP H 206      15.663  27.271  41.519  1.00  0.00           O1-
ATOM   1599  C   ASP H 206      15.570  24.011  39.236  1.00 37.34           C  
ATOM   1600  O   ASP H 206      16.558  24.300  39.909  1.00 38.85           O  
ATOM   1601  N   GLY H 207      15.654  23.162  38.183  1.00 36.05           N  
ATOM   1602  CA  GLY H 207      16.921  22.623  37.754  1.00 35.44           C  
ATOM   1603  C   GLY H 207      16.756  21.159  37.508  1.00 34.30           C  
ATOM   1604  O   GLY H 207      15.743  20.721  36.961  1.00 34.94           O  
ATOM   1605  N   LEU H 208      17.787  20.356  37.855  1.00 33.13           N  
ATOM   1606  CA  LEU H 208      17.625  18.943  37.656  1.00 31.98           C  
ATOM   1607  CB  LEU H 208      18.624  18.323  36.667  1.00 24.89           C  
ATOM   1608  CG  LEU H 208      18.594  18.907  35.246  1.00 24.78           C  
ATOM   1609  CD1 LEU H 208      19.159  20.339  35.206  1.00 25.19           C  
ATOM   1610  CD2 LEU H 208      19.285  17.953  34.259  1.00 24.97           C  
ATOM   1611  C   LEU H 208      17.872  18.239  38.948  1.00 31.23           C  
ATOM   1612  O   LEU H 208      18.981  17.774  39.210  1.00 31.26           O  
ATOM   1613  N   ALA H 209      16.864  18.189  39.829  1.00 30.82           N  
ATOM   1614  CA  ALA H 209      17.127  17.473  41.045  1.00 30.31           C  
ATOM   1615  CB  ALA H 209      16.082  17.765  42.132  1.00 30.47           C  
ATOM   1616  C   ALA H 209      17.121  15.989  40.827  1.00 29.12           C  
ATOM   1617  O   ALA H 209      18.104  15.271  40.951  1.00 30.00           O  
ATOM   1618  N   SER H 210      15.992  15.510  40.327  1.00 18.54           N  
ATOM   1619  CA  SER H 210      15.676  14.071  40.259  1.00 18.25           C  
ATOM   1620  CB  SER H 210      14.191  13.762  40.513  1.00 19.98           C  
ATOM   1621  OG  SER H 210      13.958  12.364  40.439  1.00  0.00           O  
ATOM   1622  C   SER H 210      16.023  13.584  38.858  1.00 17.06           C  
ATOM   1623  O   SER H 210      15.592  14.202  37.888  1.00 16.42           O  
ATOM   1624  N   TRP H 211      16.745  12.434  38.694  1.00 16.12           N  
ATOM   1625  CA  TRP H 211      17.232  12.044  37.375  1.00 15.59           C  
ATOM   1626  CB  TRP H 211      18.765  12.110  37.294  1.00 14.04           C  
ATOM   1627  CG  TRP H 211      19.348  13.487  37.480  1.00 13.33           C  
ATOM   1628  CD2 TRP H 211      20.123  14.178  36.487  1.00 12.46           C  
ATOM   1629  CD1 TRP H 211      19.321  14.292  38.581  1.00 12.03           C  
ATOM   1630  NE1 TRP H 211      20.024  15.446  38.335  1.00 11.81           N  
ATOM   1631  CE2 TRP H 211      20.526  15.389  37.052  1.00 12.23           C  
ATOM   1632  CE3 TRP H 211      20.477  13.827  35.217  1.00 12.08           C  
ATOM   1633  CZ2 TRP H 211      21.291  16.271  36.346  1.00 11.89           C  
ATOM   1634  CZ3 TRP H 211      21.241  14.723  34.505  1.00 11.04           C  
ATOM   1635  CH2 TRP H 211      21.640  15.922  35.060  1.00 11.44           C  
ATOM   1636  C   TRP H 211      16.877  10.620  37.020  1.00 16.27           C  
ATOM   1637  O   TRP H 211      16.658   9.780  37.891  1.00 16.73           O  
ATOM   1638  N   GLY H 212      16.810  10.318  35.697  1.00 16.79           N  
ATOM   1639  CA  GLY H 212      16.555   8.986  35.203  1.00 18.04           C  
ATOM   1640  C   GLY H 212      17.872   8.272  35.087  1.00 18.70           C  
ATOM   1641  O   GLY H 212      18.928   8.890  35.196  1.00 18.41           O  
ATOM   1642  N   GLN H 213      17.833   6.944  34.834  1.00 19.12           N  
ATOM   1643  CA  GLN H 213      19.013   6.119  34.740  1.00 18.97           C  
ATOM   1644  CB  GLN H 213      18.756   4.599  34.676  1.00 20.41           C  
ATOM   1645  CG  GLN H 213      18.121   4.096  33.379  1.00 22.75           C  
ATOM   1646  CD  GLN H 213      16.611   4.104  33.523  1.00 24.59           C  
ATOM   1647  OE1 GLN H 213      16.053   4.815  34.355  1.00 27.33           O  
ATOM   1648  NE2 GLN H 213      15.928   3.281  32.681  1.00 25.05           N  
ATOM   1649  C   GLN H 213      19.814   6.474  33.523  1.00 18.85           C  
ATOM   1650  O   GLN H 213      21.027   6.272  33.501  1.00 18.71           O  
ATOM   1651  N   GLY H 214      19.159   6.946  32.445  1.00 18.44           N  
ATOM   1652  CA  GLY H 214      19.882   7.310  31.257  1.00 17.26           C  
ATOM   1653  C   GLY H 214      19.677   6.251  30.220  1.00 16.89           C  
ATOM   1654  O   GLY H 214      19.481   5.079  30.534  1.00 16.54           O  
ATOM   1655  N   THR H 215      19.700   6.667  28.937  1.00 16.53           N  
ATOM   1656  CA  THR H 215      19.568   5.752  27.839  1.00 16.30           C  
ATOM   1657  CB  THR H 215      18.336   5.999  27.016  1.00 15.75           C  
ATOM   1658  OG1 THR H 215      17.180   5.886  27.832  1.00 15.20           O  
ATOM   1659  CG2 THR H 215      18.275   4.969  25.876  1.00 14.71           C  
ATOM   1660  C   THR H 215      20.761   5.980  26.963  1.00 17.13           C  
ATOM   1661  O   THR H 215      21.098   7.118  26.640  1.00 17.28           O  
ATOM   1662  N   THR H 216      21.431   4.890  26.544  1.00 17.90           N  
ATOM   1663  CA  THR H 216      22.613   5.047  25.749  1.00 18.89           C  
ATOM   1664  CB  THR H 216      23.712   4.098  26.128  1.00 18.79           C  
ATOM   1665  OG1 THR H 216      24.072   4.290  27.488  1.00 23.89           O  
ATOM   1666  CG2 THR H 216      24.928   4.341  25.214  1.00 21.71           C  
ATOM   1667  C   THR H 216      22.261   4.781  24.324  1.00 19.41           C  
ATOM   1668  O   THR H 216      21.685   3.749  23.982  1.00 19.95           O  
ATOM   1669  N   LEU H 217      22.608   5.742  23.453  1.00 19.09           N  
ATOM   1670  CA  LEU H 217      22.326   5.636  22.058  1.00 19.42           C  
ATOM   1671  CB  LEU H 217      21.644   6.910  21.520  1.00 18.80           C  
ATOM   1672  CG  LEU H 217      21.294   6.898  20.023  1.00 20.03           C  
ATOM   1673  CD1 LEU H 217      20.257   5.812  19.693  1.00 18.41           C  
ATOM   1674  CD2 LEU H 217      20.854   8.296  19.558  1.00 19.77           C  
ATOM   1675  C   LEU H 217      23.633   5.480  21.367  1.00 19.94           C  
ATOM   1676  O   LEU H 217      24.554   6.273  21.567  1.00 19.71           O  
ATOM   1677  N   THR H 218      23.759   4.417  20.556  1.00 20.57           N  
ATOM   1678  CA  THR H 218      24.967   4.241  19.814  1.00 21.70           C  
ATOM   1679  CB  THR H 218      25.617   2.907  20.035  1.00 22.03           C  
ATOM   1680  OG1 THR H 218      25.904   2.724  21.414  1.00 23.26           O  
ATOM   1681  CG2 THR H 218      26.920   2.852  19.223  1.00 23.13           C  
ATOM   1682  C   THR H 218      24.574   4.329  18.376  1.00 21.11           C  
ATOM   1683  O   THR H 218      23.747   3.556  17.897  1.00 20.72           O  
ATOM   1684  N   VAL H 219      25.146   5.303  17.646  1.00 20.40           N  
ATOM   1685  CA  VAL H 219      24.812   5.418  16.259  1.00 20.10           C  
ATOM   1686  CB  VAL H 219      24.695   6.842  15.799  1.00 20.39           C  
ATOM   1687  CG1 VAL H 219      24.439   6.864  14.282  1.00 20.36           C  
ATOM   1688  CG2 VAL H 219      23.590   7.525  16.622  1.00 20.86           C  
ATOM   1689  C   VAL H 219      25.937   4.790  15.510  1.00 19.82           C  
ATOM   1690  O   VAL H 219      27.080   5.236  15.606  1.00 19.92           O  
ATOM   1691  N   SER H 220      25.651   3.714  14.751  1.00 19.64           N  
ATOM   1692  CA  SER H 220      26.732   3.090  14.048  1.00 20.00           C  
ATOM   1693  CB  SER H 220      27.547   2.110  14.911  1.00 20.35           C  
ATOM   1694  OG  SER H 220      26.734   1.022  15.323  1.00 21.64           O  
ATOM   1695  C   SER H 220      26.196   2.313  12.890  1.00 20.34           C  
ATOM   1696  O   SER H 220      25.047   1.870  12.889  1.00 20.30           O  
ATOM   1697  N   SER H 221      27.050   2.132  11.864  1.00 20.99           N  
ATOM   1698  CA  SER H 221      26.686   1.395  10.692  1.00 21.49           C  
ATOM   1699  CB  SER H 221      26.998   2.154   9.392  1.00 21.57           C  
ATOM   1700  OG  SER H 221      26.618   1.374   8.270  1.00 22.90           O  
ATOM   1701  C   SER H 221      27.534   0.127  10.686  1.00 21.28           C  
ATOM   1702  O   SER H 221      26.948  -0.989  10.640  1.00 20.48           O  
ATOM   1703  OXT SER H 221      28.784   0.259  10.725  1.00  0.00           O1-
TER    1704      SER H 221 
CONECT  161  645
CONECT  645  161
CONECT  955 1557
CONECT 1557  955
END
