# Supplementary material for: Fully automated antibody structure prediction using BIOVIA tools: Validation study
Source: PLoS One. 2017 May 18;12(5):e0177923. doi: 10.1371/journal.pone.0177923 (PMC5436848; doi:10.1371/journal.pone.0177923)
Supplement: S3 Dataset — Predicted structures using the Top5 framework method, Chothia CDR definition with canonical filtering, using up to 5 CDR templates rather than the default 3, and generating 10 CDR models. (ZIP) [file pone.0177923.s005.zip › 4KI5_FE_FV_FinalModel.pdb]

REMARK   Accelrys Discovery Studio PDB file
REMARK   Created:  2015-11-30T18:06:52Z
SSBOND   1 CYS L   23    CYS L   87                                     
SSBOND   2 CYS H  128    CYS H  202                                     
ATOM      1  N   ASP L   1      25.703  32.739  25.936  1.00 48.11           N1+
ATOM      2  CA  ASP L   1      25.272  32.096  27.193  1.00 48.06           C  
ATOM      3  CB  ASP L   1      25.094  30.587  26.985  1.00 48.32           C  
ATOM      4  CG  ASP L   1      23.892  30.418  26.073  1.00 50.07           C  
ATOM      5  OD1 ASP L   1      22.942  31.236  26.196  1.00 50.62           O  
ATOM      6  OD2 ASP L   1      23.911  29.480  25.234  1.00 50.19           O1-
ATOM      7  C   ASP L   1      26.275  32.346  28.270  1.00 47.44           C  
ATOM      8  O   ASP L   1      27.314  32.965  28.046  1.00 46.98           O  
ATOM      9  N   ILE L   2      25.966  31.866  29.485  1.00 45.71           N  
ATOM     10  CA  ILE L   2      26.815  32.082  30.616  1.00 44.27           C  
ATOM     11  CB  ILE L   2      26.073  32.130  31.920  1.00 42.70           C  
ATOM     12  CG1 ILE L   2      25.108  33.325  31.944  1.00 41.18           C  
ATOM     13  CG2 ILE L   2      27.102  32.142  33.060  1.00 40.14           C  
ATOM     14  CD1 ILE L   2      24.143  33.303  33.128  1.00 41.47           C  
ATOM     15  C   ILE L   2      27.771  30.943  30.693  1.00 44.00           C  
ATOM     16  O   ILE L   2      27.385  29.775  30.642  1.00 43.63           O  
ATOM     17  N   GLN L   3      29.069  31.268  30.823  1.00 43.62           N  
ATOM     18  CA  GLN L   3      30.053  30.234  30.862  1.00 44.61           C  
ATOM     19  CB  GLN L   3      31.340  30.614  30.118  1.00 48.16           C  
ATOM     20  CG  GLN L   3      31.121  30.879  28.630  1.00 53.77           C  
ATOM     21  CD  GLN L   3      32.447  31.335  28.048  1.00 58.38           C  
ATOM     22  OE1 GLN L   3      33.114  32.210  28.598  1.00 61.72           O  
ATOM     23  NE2 GLN L   3      32.850  30.722  26.903  1.00 60.65           N  
ATOM     24  C   GLN L   3      30.427  30.003  32.286  1.00 43.09           C  
ATOM     25  O   GLN L   3      30.623  30.941  33.058  1.00 41.93           O  
ATOM     26  N   MET L   4      30.522  28.720  32.676  1.00 42.97           N  
ATOM     27  CA  MET L   4      30.904  28.417  34.019  1.00 42.17           C  
ATOM     28  CB  MET L   4      29.954  27.440  34.727  1.00 42.23           C  
ATOM     29  CG  MET L   4      28.526  27.977  34.861  1.00 41.04           C  
ATOM     30  SD  MET L   4      28.383  29.564  35.745  1.00 43.32           S  
ATOM     31  CE  MET L   4      28.785  28.906  37.388  1.00 42.18           C  
ATOM     32  C   MET L   4      32.251  27.781  33.926  1.00 41.54           C  
ATOM     33  O   MET L   4      32.447  26.822  33.182  1.00 42.50           O  
ATOM     34  N   THR L   5      33.229  28.322  34.676  1.00 40.54           N  
ATOM     35  CA  THR L   5      34.552  27.783  34.601  1.00 41.20           C  
ATOM     36  CB  THR L   5      35.610  28.831  34.409  1.00 41.74           C  
ATOM     37  OG1 THR L   5      35.362  29.557  33.215  1.00 43.02           O  
ATOM     38  CG2 THR L   5      36.982  28.140  34.329  1.00 41.79           C  
ATOM     39  C   THR L   5      34.841  27.103  35.896  1.00 41.18           C  
ATOM     40  O   THR L   5      34.726  27.709  36.959  1.00 41.02           O  
ATOM     41  N   GLN L   6      35.223  25.813  35.828  1.00 41.42           N  
ATOM     42  CA  GLN L   6      35.512  25.081  37.026  1.00 41.96           C  
ATOM     43  CB  GLN L   6      34.803  23.716  37.072  1.00 41.58           C  
ATOM     44  CG  GLN L   6      34.730  23.112  38.472  1.00 41.67           C  
ATOM     45  CD  GLN L   6      33.638  22.050  38.465  1.00 41.09           C  
ATOM     46  OE1 GLN L   6      33.828  20.937  38.952  1.00 42.84           O  
ATOM     47  NE2 GLN L   6      32.449  22.402  37.909  1.00 37.68           N  
ATOM     48  C   GLN L   6      37.000  24.914  37.077  1.00 43.09           C  
ATOM     49  O   GLN L   6      37.619  24.433  36.129  1.00 42.79           O  
ATOM     50  N   SER L   7      37.600  25.323  38.211  1.00 44.98           N  
ATOM     51  CA  SER L   7      39.028  25.492  38.311  1.00 46.00           C  
ATOM     52  CB  SER L   7      39.435  26.299  39.551  1.00 45.94           C  
ATOM     53  OG  SER L   7      40.819  26.593  39.497  1.00 22.44           O  
ATOM     54  C   SER L   7      39.868  24.254  38.147  1.00 46.33           C  
ATOM     55  O   SER L   7      40.525  24.145  37.102  1.00 46.63           O  
ATOM     56  N   PRO L   8      39.959  23.310  39.061  1.00 45.40           N  
ATOM     57  CA  PRO L   8      40.811  22.229  38.704  1.00 43.68           C  
ATOM     58  CD  PRO L   8      39.944  23.501  40.505  1.00 16.93           C  
ATOM     59  CB  PRO L   8      41.422  21.677  39.988  1.00 43.23           C  
ATOM     60  CG  PRO L   8      40.487  22.188  41.085  1.00 16.24           C  
ATOM     61  C   PRO L   8      40.003  21.224  37.965  1.00 42.56           C  
ATOM     62  O   PRO L   8      38.882  20.960  38.383  1.00 43.50           O  
ATOM     63  N   SER L   9      40.547  20.658  36.876  1.00 42.16           N  
ATOM     64  CA  SER L   9      39.831  19.612  36.218  1.00 43.29           C  
ATOM     65  CB  SER L   9      40.345  19.308  34.796  1.00 43.47           C  
ATOM     66  OG  SER L   9      41.675  18.816  34.843  1.00 47.61           O  
ATOM     67  C   SER L   9      39.995  18.379  37.047  1.00 42.22           C  
ATOM     68  O   SER L   9      39.094  17.543  37.113  1.00 42.14           O  
ATOM     69  N   SER L  10      41.165  18.236  37.707  1.00 42.90           N  
ATOM     70  CA  SER L  10      41.415  17.067  38.503  1.00 44.92           C  
ATOM     71  CB  SER L  10      42.427  16.098  37.857  1.00 44.51           C  
ATOM     72  OG  SER L  10      42.631  14.964  38.686  1.00 51.97           O  
ATOM     73  C   SER L  10      41.985  17.521  39.812  1.00 45.13           C  
ATOM     74  O   SER L  10      42.673  18.539  39.883  1.00 45.33           O  
ATOM     75  N   LEU L  11      41.691  16.776  40.897  1.00 45.21           N  
ATOM     76  CA  LEU L  11      42.176  17.156  42.194  1.00 45.78           C  
ATOM     77  CB  LEU L  11      41.097  17.943  42.965  1.00 47.69           C  
ATOM     78  CG  LEU L  11      41.523  18.537  44.317  1.00 49.04           C  
ATOM     79  CD1 LEU L  11      42.624  19.595  44.137  1.00 50.06           C  
ATOM     80  CD2 LEU L  11      40.302  19.085  45.077  1.00 49.87           C  
ATOM     81  C   LEU L  11      42.494  15.893  42.944  1.00 45.19           C  
ATOM     82  O   LEU L  11      41.676  14.976  42.992  1.00 46.02           O  
ATOM     83  N   SER L  12      43.702  15.804  43.544  1.00 44.14           N  
ATOM     84  CA  SER L  12      44.067  14.632  44.296  1.00 43.77           C  
ATOM     85  CB  SER L  12      45.445  14.059  43.926  1.00 44.65           C  
ATOM     86  OG  SER L  12      45.428  13.529  42.611  1.00 49.71           O  
ATOM     87  C   SER L  12      44.153  15.045  45.728  1.00 42.42           C  
ATOM     88  O   SER L  12      44.664  16.119  46.043  1.00 43.06           O  
ATOM     89  N   ALA L  13      43.644  14.197  46.645  1.00 41.06           N  
ATOM     90  CA  ALA L  13      43.688  14.591  48.024  1.00 40.21           C  
ATOM     91  CB  ALA L  13      42.477  15.440  48.454  1.00 39.78           C  
ATOM     92  C   ALA L  13      43.689  13.373  48.891  1.00 39.69           C  
ATOM     93  O   ALA L  13      43.170  12.321  48.517  1.00 38.81           O  
ATOM     94  N   SER L  14      44.287  13.506  50.093  1.00 40.07           N  
ATOM     95  CA  SER L  14      44.363  12.428  51.035  1.00 40.89           C  
ATOM     96  CB  SER L  14      45.500  12.595  52.058  1.00 42.33           C  
ATOM     97  OG  SER L  14      46.759  12.595  51.401  1.00 44.95           O  
ATOM     98  C   SER L  14      43.081  12.376  51.803  1.00 40.96           C  
ATOM     99  O   SER L  14      42.339  13.356  51.876  1.00 40.54           O  
ATOM    100  N   LEU L  15      42.809  11.211  52.427  1.00 41.50           N  
ATOM    101  CA  LEU L  15      41.593  11.010  53.163  1.00 41.54           C  
ATOM    102  CB  LEU L  15      41.431   9.578  53.710  1.00 43.66           C  
ATOM    103  CG  LEU L  15      41.226   8.504  52.628  1.00 44.57           C  
ATOM    104  CD1 LEU L  15      41.087   7.106  53.248  1.00 48.15           C  
ATOM    105  CD2 LEU L  15      40.032   8.849  51.726  1.00 45.78           C  
ATOM    106  C   LEU L  15      41.587  11.920  54.350  1.00 41.78           C  
ATOM    107  O   LEU L  15      42.618  12.167  54.973  1.00 41.75           O  
ATOM    108  N   GLY L  16      40.399  12.468  54.676  1.00 40.62           N  
ATOM    109  CA  GLY L  16      40.244  13.271  55.855  1.00 40.43           C  
ATOM    110  C   GLY L  16      40.586  14.697  55.561  1.00 40.95           C  
ATOM    111  O   GLY L  16      40.469  15.554  56.436  1.00 40.26           O  
ATOM    112  N   GLU L  17      41.012  15.006  54.325  1.00 40.73           N  
ATOM    113  CA  GLU L  17      41.403  16.361  54.079  1.00 41.58           C  
ATOM    114  CB  GLU L  17      42.527  16.490  53.041  1.00 44.37           C  
ATOM    115  CG  GLU L  17      43.231  17.842  53.101  1.00 47.77           C  
ATOM    116  CD  GLU L  17      44.637  17.654  52.560  1.00 20.33           C  
ATOM    117  OE1 GLU L  17      45.359  16.779  53.108  1.00 21.12           O  
ATOM    118  OE2 GLU L  17      45.013  18.376  51.599  1.00 21.03           O1-
ATOM    119  C   GLU L  17      40.206  17.159  53.660  1.00 41.79           C  
ATOM    120  O   GLU L  17      39.191  16.614  53.232  1.00 41.45           O  
ATOM    121  N   ARG L  18      40.289  18.493  53.822  1.00 42.42           N  
ATOM    122  CA  ARG L  18      39.231  19.381  53.449  1.00 43.20           C  
ATOM    123  CB  ARG L  18      39.134  20.588  54.399  1.00 45.57           C  
ATOM    124  CG  ARG L  18      37.977  21.548  54.128  1.00 48.04           C  
ATOM    125  CD  ARG L  18      37.895  22.657  55.179  1.00 51.38           C  
ATOM    126  NE  ARG L  18      36.882  23.652  54.726  1.00 55.53           N  
ATOM    127  CZ  ARG L  18      35.563  23.508  55.047  1.00 58.09           C  
ATOM    128  NH1 ARG L  18      35.148  22.440  55.791  1.00 58.63           N1+
ATOM    129  NH2 ARG L  18      34.659  24.438  54.622  1.00 59.68           N  
ATOM    130  C   ARG L  18      39.573  19.855  52.073  1.00 42.22           C  
ATOM    131  O   ARG L  18      40.704  20.264  51.812  1.00 42.06           O  
ATOM    132  N   VAL L  19      38.601  19.786  51.141  1.00 41.08           N  
ATOM    133  CA  VAL L  19      38.875  20.160  49.782  1.00 41.58           C  
ATOM    134  CB  VAL L  19      38.912  18.979  48.856  1.00 40.65           C  
ATOM    135  CG1 VAL L  19      40.151  18.137  49.193  1.00 40.73           C  
ATOM    136  CG2 VAL L  19      37.602  18.192  49.025  1.00 40.05           C  
ATOM    137  C   VAL L  19      37.806  21.085  49.294  1.00 40.78           C  
ATOM    138  O   VAL L  19      36.661  21.024  49.740  1.00 41.27           O  
ATOM    139  N   SER L  20      38.174  21.989  48.359  1.00 40.83           N  
ATOM    140  CA  SER L  20      37.210  22.906  47.822  1.00 42.26           C  
ATOM    141  CB  SER L  20      37.396  24.349  48.316  1.00 43.49           C  
ATOM    142  OG  SER L  20      37.194  24.414  49.721  1.00 26.60           O  
ATOM    143  C   SER L  20      37.330  22.935  46.324  1.00 41.48           C  
ATOM    144  O   SER L  20      38.428  22.902  45.770  1.00 41.87           O  
ATOM    145  N   LEU L  21      36.172  22.992  45.634  1.00 41.01           N  
ATOM    146  CA  LEU L  21      36.106  23.058  44.199  1.00 41.15           C  
ATOM    147  CB  LEU L  21      35.120  22.050  43.579  1.00 42.00           C  
ATOM    148  CG  LEU L  21      35.503  20.566  43.721  1.00 18.64           C  
ATOM    149  CD1 LEU L  21      36.646  20.177  42.784  1.00 44.13           C  
ATOM    150  CD2 LEU L  21      35.810  20.199  45.175  1.00 21.46           C  
ATOM    151  C   LEU L  21      35.519  24.400  43.901  1.00 40.86           C  
ATOM    152  O   LEU L  21      34.635  24.855  44.624  1.00 40.85           O  
ATOM    153  N   THR L  22      35.977  25.073  42.826  1.00 40.20           N  
ATOM    154  CA  THR L  22      35.437  26.381  42.594  1.00 40.50           C  
ATOM    155  CB  THR L  22      36.446  27.480  42.743  1.00 41.97           C  
ATOM    156  OG1 THR L  22      35.785  28.709  42.985  1.00 20.49           O  
ATOM    157  CG2 THR L  22      37.247  27.589  41.437  1.00 18.12           C  
ATOM    158  C   THR L  22      34.879  26.461  41.207  1.00 39.35           C  
ATOM    159  O   THR L  22      35.354  25.806  40.281  1.00 39.52           O  
ATOM    160  N   CYS L  23      33.820  27.277  41.046  1.00 39.04           N  
ATOM    161  CA  CYS L  23      33.174  27.445  39.777  1.00 40.08           C  
ATOM    162  CB  CYS L  23      31.831  26.673  39.751  1.00 40.17           C  
ATOM    163  SG  CYS L  23      30.913  26.725  38.185  1.00 43.00           S  
ATOM    164  C   CYS L  23      32.949  28.924  39.628  1.00 40.14           C  
ATOM    165  O   CYS L  23      32.403  29.571  40.521  1.00 40.07           O  
ATOM    166  N   ARG L  24      33.381  29.511  38.495  1.00 41.34           N  
ATOM    167  CA  ARG L  24      33.253  30.933  38.334  1.00 41.88           C  
ATOM    168  CB  ARG L  24      34.578  31.607  37.943  1.00 44.53           C  
ATOM    169  CG  ARG L  24      34.581  33.114  38.180  1.00 47.96           C  
ATOM    170  CD  ARG L  24      35.896  33.795  37.795  1.00 51.44           C  
ATOM    171  NE  ARG L  24      35.832  35.186  38.321  1.00 54.75           N  
ATOM    172  CZ  ARG L  24      36.581  36.177  37.757  1.00 56.11           C  
ATOM    173  NH1 ARG L  24      37.361  35.916  36.668  1.00 55.15           N1+
ATOM    174  NH2 ARG L  24      36.540  37.435  38.282  1.00 56.26           N  
ATOM    175  C   ARG L  24      32.268  31.195  37.239  1.00 41.00           C  
ATOM    176  O   ARG L  24      32.290  30.533  36.204  1.00 40.59           O  
ATOM    177  N   ALA L  25      31.373  32.183  37.440  1.00 40.98           N  
ATOM    178  CA  ALA L  25      30.369  32.467  36.452  1.00 41.29           C  
ATOM    179  CB  ALA L  25      28.974  32.715  37.051  1.00 41.87           C  
ATOM    180  C   ALA L  25      30.774  33.709  35.719  1.00 41.68           C  
ATOM    181  O   ALA L  25      31.250  34.673  36.316  1.00 42.28           O  
ATOM    182  N   SER L  26      30.568  33.694  34.385  1.00 21.50           N  
ATOM    183  CA  SER L  26      30.894  34.778  33.500  1.00 22.95           C  
ATOM    184  CB  SER L  26      30.673  34.408  32.025  1.00 22.12           C  
ATOM    185  OG  SER L  26      31.490  33.305  31.666  1.00 24.08           O  
ATOM    186  C   SER L  26      29.995  35.940  33.779  1.00 23.49           C  
ATOM    187  O   SER L  26      30.403  37.095  33.646  1.00 25.04           O  
ATOM    188  N   GLN L  27      28.730  35.667  34.147  1.00 23.98           N  
ATOM    189  CA  GLN L  27      27.823  36.747  34.403  1.00 25.05           C  
ATOM    190  CB  GLN L  27      26.761  36.958  33.313  1.00 26.07           C  
ATOM    191  CG  GLN L  27      27.363  37.479  32.009  1.00 31.30           C  
ATOM    192  CD  GLN L  27      26.232  37.806  31.049  1.00 33.35           C  
ATOM    193  OE1 GLN L  27      26.029  37.115  30.053  1.00 36.40           O  
ATOM    194  NE2 GLN L  27      25.476  38.898  31.352  1.00 34.71           N  
ATOM    195  C   GLN L  27      27.127  36.493  35.698  1.00 24.79           C  
ATOM    196  O   GLN L  27      27.383  35.494  36.367  1.00 24.16           O  
ATOM    197  N   GLU L  28      26.229  37.425  36.081  1.00 23.62           N  
ATOM    198  CA  GLU L  28      25.545  37.419  37.344  1.00 22.31           C  
ATOM    199  CB  GLU L  28      24.929  38.790  37.668  1.00 22.53           C  
ATOM    200  CG  GLU L  28      23.987  38.774  38.870  1.00 24.99           C  
ATOM    201  CD  GLU L  28      24.825  38.527  40.111  1.00 27.90           C  
ATOM    202  OE1 GLU L  28      26.026  38.909  40.099  1.00 30.74           O  
ATOM    203  OE2 GLU L  28      24.276  37.956  41.090  1.00 28.71           O1-
ATOM    204  C   GLU L  28      24.429  36.417  37.354  1.00 21.90           C  
ATOM    205  O   GLU L  28      23.419  36.579  36.672  1.00 22.74           O  
ATOM    206  N   ILE L  29      24.660  35.303  38.081  1.00 19.68           N  
ATOM    207  CA  ILE L  29      23.752  34.222  38.362  1.00 17.64           C  
ATOM    208  CB  ILE L  29      24.420  32.876  38.427  1.00 17.76           C  
ATOM    209  CG1 ILE L  29      25.459  32.771  39.545  1.00 17.38           C  
ATOM    210  CG2 ILE L  29      25.004  32.603  37.028  1.00 16.20           C  
ATOM    211  CD1 ILE L  29      26.033  31.360  39.651  1.00 17.53           C  
ATOM    212  C   ILE L  29      22.824  34.466  39.530  1.00 17.54           C  
ATOM    213  O   ILE L  29      21.770  33.841  39.632  1.00 18.24           O  
ATOM    214  N   SER L  30      23.229  35.309  40.500  1.00 17.39           N  
ATOM    215  CA  SER L  30      22.390  35.625  41.626  1.00 19.27           C  
ATOM    216  CB  SER L  30      21.018  36.188  41.196  1.00 21.78           C  
ATOM    217  OG  SER L  30      21.188  37.397  40.467  1.00 23.88           O  
ATOM    218  C   SER L  30      22.158  34.434  42.517  1.00 19.71           C  
ATOM    219  O   SER L  30      21.095  34.301  43.122  1.00 21.50           O  
ATOM    220  N   GLY L  31      23.141  33.525  42.632  1.00 18.12           N  
ATOM    221  CA  GLY L  31      23.018  32.475  43.608  1.00 17.89           C  
ATOM    222  C   GLY L  31      22.286  31.307  43.043  1.00 17.95           C  
ATOM    223  O   GLY L  31      22.065  30.321  43.746  1.00 18.50           O  
ATOM    224  N   TYR L  32      21.910  31.354  41.754  1.00 17.38           N  
ATOM    225  CA  TYR L  32      21.222  30.202  41.269  1.00 16.66           C  
ATOM    226  CB  TYR L  32      20.217  30.523  40.154  1.00 17.59           C  
ATOM    227  CG  TYR L  32      19.148  31.361  40.754  1.00 19.47           C  
ATOM    228  CD1 TYR L  32      18.282  30.847  41.695  1.00 22.50           C  
ATOM    229  CD2 TYR L  32      19.004  32.666  40.352  1.00 20.97           C  
ATOM    230  CE1 TYR L  32      17.293  31.637  42.235  1.00 23.31           C  
ATOM    231  CE2 TYR L  32      18.020  33.459  40.886  1.00 21.81           C  
ATOM    232  CZ  TYR L  32      17.164  32.946  41.828  1.00 22.73           C  
ATOM    233  OH  TYR L  32      16.158  33.773  42.367  1.00 24.58           O  
ATOM    234  C   TYR L  32      22.263  29.294  40.709  1.00 17.38           C  
ATOM    235  O   TYR L  32      22.498  29.252  39.502  1.00 17.33           O  
ATOM    236  N   LEU L  33      22.920  28.536  41.611  1.00 39.15           N  
ATOM    237  CA  LEU L  33      23.947  27.618  41.189  1.00 37.74           C  
ATOM    238  CB  LEU L  33      25.371  28.070  41.552  1.00 37.62           C  
ATOM    239  CG  LEU L  33      26.462  27.105  41.050  1.00 39.35           C  
ATOM    240  CD1 LEU L  33      26.705  27.265  39.541  1.00 38.61           C  
ATOM    241  CD2 LEU L  33      27.742  27.198  41.893  1.00 38.21           C  
ATOM    242  C   LEU L  33      23.754  26.317  41.914  1.00 37.07           C  
ATOM    243  O   LEU L  33      23.517  26.299  43.123  1.00 36.06           O  
ATOM    244  N   SER L  34      23.870  25.179  41.195  1.00 36.70           N  
ATOM    245  CA  SER L  34      23.734  23.913  41.863  1.00 35.67           C  
ATOM    246  CB  SER L  34      22.499  23.103  41.461  1.00 42.06           C  
ATOM    247  OG  SER L  34      21.352  23.689  42.056  1.00 12.06           O  
ATOM    248  C   SER L  34      24.956  23.074  41.637  1.00 35.05           C  
ATOM    249  O   SER L  34      25.767  23.330  40.748  1.00 34.09           O  
ATOM    250  N   TRP L  35      25.139  22.052  42.498  1.00 34.63           N  
ATOM    251  CA  TRP L  35      26.286  21.192  42.385  1.00 34.21           C  
ATOM    252  CB  TRP L  35      27.253  21.291  43.578  1.00 34.73           C  
ATOM    253  CG  TRP L  35      27.977  22.612  43.678  1.00 34.60           C  
ATOM    254  CD2 TRP L  35      29.230  22.894  43.035  1.00 34.06           C  
ATOM    255  CD1 TRP L  35      27.623  23.746  44.347  1.00 34.50           C  
ATOM    256  NE1 TRP L  35      28.576  24.720  44.159  1.00 35.45           N  
ATOM    257  CE2 TRP L  35      29.571  24.209  43.352  1.00 34.10           C  
ATOM    258  CE3 TRP L  35      30.029  22.120  42.243  1.00 34.01           C  
ATOM    259  CZ2 TRP L  35      30.721  24.774  42.880  1.00 34.90           C  
ATOM    260  CZ3 TRP L  35      31.189  22.694  41.769  1.00 34.54           C  
ATOM    261  CH2 TRP L  35      31.527  23.994  42.081  1.00 35.04           C  
ATOM    262  C   TRP L  35      25.807  19.772  42.309  1.00 34.30           C  
ATOM    263  O   TRP L  35      24.929  19.358  43.065  1.00 34.51           O  
ATOM    264  N   LEU L  36      26.390  18.989  41.376  1.00 34.44           N  
ATOM    265  CA  LEU L  36      26.048  17.602  41.162  1.00 35.51           C  
ATOM    266  CB  LEU L  36      25.700  17.248  39.703  1.00 36.27           C  
ATOM    267  CG  LEU L  36      24.362  17.756  39.157  1.00 38.12           C  
ATOM    268  CD1 LEU L  36      24.205  17.411  37.669  1.00 39.70           C  
ATOM    269  CD2 LEU L  36      23.183  17.245  39.998  1.00 38.81           C  
ATOM    270  C   LEU L  36      27.241  16.726  41.404  1.00 35.02           C  
ATOM    271  O   LEU L  36      28.389  17.147  41.262  1.00 35.16           O  
ATOM    272  N   GLN L  37      26.976  15.452  41.765  1.00 34.67           N  
ATOM    273  CA  GLN L  37      28.029  14.489  41.928  1.00 34.43           C  
ATOM    274  CB  GLN L  37      28.149  13.913  43.351  1.00 34.72           C  
ATOM    275  CG  GLN L  37      29.283  12.896  43.494  1.00 33.86           C  
ATOM    276  CD  GLN L  37      29.197  12.250  44.869  1.00 35.50           C  
ATOM    277  OE1 GLN L  37      28.182  11.657  45.228  1.00 37.54           O  
ATOM    278  NE2 GLN L  37      30.298  12.351  45.658  1.00 35.09           N  
ATOM    279  C   GLN L  37      27.727  13.329  41.032  1.00 34.03           C  
ATOM    280  O   GLN L  37      26.595  12.844  40.990  1.00 35.65           O  
ATOM    281  N   GLN L  38      28.736  12.865  40.267  1.00 33.63           N  
ATOM    282  CA  GLN L  38      28.531  11.713  39.435  1.00 34.71           C  
ATOM    283  CB  GLN L  38      28.720  11.983  37.930  1.00 32.80           C  
ATOM    284  CG  GLN L  38      28.497  10.743  37.057  1.00 32.17           C  
ATOM    285  CD  GLN L  38      28.707  11.117  35.594  1.00 32.89           C  
ATOM    286  OE1 GLN L  38      29.670  11.792  35.240  1.00 34.83           O  
ATOM    287  NE2 GLN L  38      27.766  10.668  34.721  1.00 32.33           N  
ATOM    288  C   GLN L  38      29.549  10.686  39.836  1.00 35.79           C  
ATOM    289  O   GLN L  38      30.754  10.934  39.803  1.00 35.44           O  
ATOM    290  N   LYS L  39      29.080   9.488  40.233  1.00 38.39           N  
ATOM    291  CA  LYS L  39      29.965   8.429  40.629  1.00 41.43           C  
ATOM    292  CB  LYS L  39      29.330   7.418  41.598  1.00 42.91           C  
ATOM    293  CG  LYS L  39      29.080   8.018  42.986  1.00 46.73           C  
ATOM    294  CD  LYS L  39      28.174   7.170  43.879  1.00 50.80           C  
ATOM    295  CE  LYS L  39      27.995   7.738  45.289  1.00 53.24           C  
ATOM    296  NZ  LYS L  39      29.231   7.526  46.073  1.00 54.84           N1+
ATOM    297  C   LYS L  39      30.409   7.708  39.392  1.00 42.52           C  
ATOM    298  O   LYS L  39      29.910   7.955  38.295  1.00 42.36           O  
ATOM    299  N   PRO L  40      31.361   6.828  39.547  1.00 44.79           N  
ATOM    300  CA  PRO L  40      31.928   6.120  38.431  1.00 45.60           C  
ATOM    301  CD  PRO L  40      32.250   6.857  40.697  1.00 44.95           C  
ATOM    302  CB  PRO L  40      33.091   5.316  39.013  1.00 45.61           C  
ATOM    303  CG  PRO L  40      33.530   6.137  40.240  1.00 46.31           C  
ATOM    304  C   PRO L  40      30.941   5.289  37.667  1.00 46.58           C  
ATOM    305  O   PRO L  40      31.153   5.077  36.473  1.00 48.16           O  
ATOM    306  N   ASP L  41      29.883   4.790  38.331  1.00 46.84           N  
ATOM    307  CA  ASP L  41      28.884   3.986  37.683  1.00 47.04           C  
ATOM    308  CB  ASP L  41      27.973   3.184  38.639  1.00 48.35           C  
ATOM    309  CG  ASP L  41      27.211   4.117  39.562  1.00 51.17           C  
ATOM    310  OD1 ASP L  41      27.811   5.138  39.989  1.00 51.63           O  
ATOM    311  OD2 ASP L  41      26.024   3.815  39.857  1.00 53.02           O1-
ATOM    312  C   ASP L  41      28.066   4.836  36.757  1.00 45.96           C  
ATOM    313  O   ASP L  41      27.408   4.321  35.856  1.00 45.87           O  
ATOM    314  N   GLY L  42      28.062   6.170  36.954  1.00 44.05           N  
ATOM    315  CA  GLY L  42      27.292   7.008  36.072  1.00 42.48           C  
ATOM    316  C   GLY L  42      26.142   7.586  36.834  1.00 42.44           C  
ATOM    317  O   GLY L  42      25.428   8.450  36.326  1.00 42.76           O  
ATOM    318  N   THR L  43      25.945   7.141  38.087  1.00 41.54           N  
ATOM    319  CA  THR L  43      24.837   7.628  38.855  1.00 40.31           C  
ATOM    320  CB  THR L  43      24.624   6.840  40.117  1.00 40.41           C  
ATOM    321  OG1 THR L  43      23.313   7.043  40.611  1.00 42.08           O  
ATOM    322  CG2 THR L  43      25.646   7.285  41.172  1.00 41.95           C  
ATOM    323  C   THR L  43      25.104   9.064  39.200  1.00 39.36           C  
ATOM    324  O   THR L  43      26.220   9.435  39.561  1.00 37.47           O  
ATOM    325  N   ILE L  44      24.069   9.921  39.070  1.00 37.98           N  
ATOM    326  CA  ILE L  44      24.229  11.325  39.328  1.00 36.43           C  
ATOM    327  CB  ILE L  44      23.993  12.171  38.107  1.00 36.00           C  
ATOM    328  CG1 ILE L  44      25.008  11.832  37.000  1.00 36.82           C  
ATOM    329  CG2 ILE L  44      24.024  13.647  38.534  1.00 36.65           C  
ATOM    330  CD1 ILE L  44      24.663  12.443  35.643  1.00  8.28           C  
ATOM    331  C   ILE L  44      23.211  11.739  40.348  1.00 36.31           C  
ATOM    332  O   ILE L  44      22.054  11.321  40.287  1.00 35.44           O  
ATOM    333  N   LYS L  45      23.632  12.557  41.339  1.00 36.45           N  
ATOM    334  CA  LYS L  45      22.702  13.043  42.320  1.00 37.94           C  
ATOM    335  CB  LYS L  45      22.671  12.223  43.623  1.00 41.66           C  
ATOM    336  CG  LYS L  45      23.973  12.223  44.423  1.00 47.30           C  
ATOM    337  CD  LYS L  45      23.810  11.612  45.819  1.00 52.01           C  
ATOM    338  CE  LYS L  45      25.068  11.705  46.685  1.00 55.31           C  
ATOM    339  NZ  LYS L  45      24.820  11.083  48.004  1.00 57.32           N1+
ATOM    340  C   LYS L  45      23.043  14.472  42.629  1.00 37.08           C  
ATOM    341  O   LYS L  45      24.195  14.884  42.502  1.00 36.10           O  
ATOM    342  N   ARG L  46      22.032  15.277  43.032  1.00 37.88           N  
ATOM    343  CA  ARG L  46      22.266  16.678  43.276  1.00 38.86           C  
ATOM    344  CB  ARG L  46      21.058  17.566  42.931  1.00 38.23           C  
ATOM    345  CG  ARG L  46      21.317  19.063  43.109  1.00 38.76           C  
ATOM    346  CD  ARG L  46      20.113  19.927  42.732  1.00 13.38           C  
ATOM    347  NE  ARG L  46      18.989  19.529  43.627  1.00 12.71           N  
ATOM    348  CZ  ARG L  46      17.878  20.315  43.739  1.00 15.84           C  
ATOM    349  NH1 ARG L  46      17.779  21.469  43.017  1.00 13.38           N1+
ATOM    350  NH2 ARG L  46      16.872  19.948  44.586  1.00 15.60           N  
ATOM    351  C   ARG L  46      22.622  16.890  44.718  1.00 39.27           C  
ATOM    352  O   ARG L  46      21.963  16.371  45.616  1.00 40.45           O  
ATOM    353  N   LEU L  47      23.787  17.533  44.959  1.00 37.97           N  
ATOM    354  CA  LEU L  47      24.258  17.863  46.277  1.00 38.86           C  
ATOM    355  CB  LEU L  47      25.786  17.998  46.321  1.00 38.08           C  
ATOM    356  CG  LEU L  47      26.512  16.697  45.936  1.00 39.71           C  
ATOM    357  CD1 LEU L  47      28.033  16.866  46.006  1.00 40.42           C  
ATOM    358  CD2 LEU L  47      26.007  15.501  46.756  1.00 40.75           C  
ATOM    359  C   LEU L  47      23.684  19.137  46.837  1.00 39.37           C  
ATOM    360  O   LEU L  47      23.178  19.163  47.958  1.00 39.08           O  
ATOM    361  N   ILE L  48      23.759  20.243  46.058  1.00 39.11           N  
ATOM    362  CA  ILE L  48      23.368  21.529  46.575  1.00 38.73           C  
ATOM    363  CB  ILE L  48      24.542  22.334  47.062  1.00 40.28           C  
ATOM    364  CG1 ILE L  48      25.235  21.602  48.222  1.00 41.10           C  
ATOM    365  CG2 ILE L  48      24.063  23.748  47.425  1.00 39.11           C  
ATOM    366  CD1 ILE L  48      26.592  22.198  48.588  1.00 42.92           C  
ATOM    367  C   ILE L  48      22.719  22.328  45.487  1.00 39.91           C  
ATOM    368  O   ILE L  48      23.036  22.159  44.311  1.00 39.34           O  
ATOM    369  N   TYR L  49      21.765  23.206  45.873  1.00 40.53           N  
ATOM    370  CA  TYR L  49      21.133  24.121  44.968  1.00 41.75           C  
ATOM    371  CB  TYR L  49      19.725  23.703  44.500  1.00 42.41           C  
ATOM    372  CG  TYR L  49      18.815  23.573  45.670  1.00 44.05           C  
ATOM    373  CD1 TYR L  49      18.817  22.432  46.435  1.00 43.89           C  
ATOM    374  CD2 TYR L  49      17.946  24.585  45.995  1.00 44.25           C  
ATOM    375  CE1 TYR L  49      17.971  22.307  47.512  1.00 46.09           C  
ATOM    376  CE2 TYR L  49      17.097  24.468  47.069  1.00 45.93           C  
ATOM    377  CZ  TYR L  49      17.108  23.326  47.832  1.00 46.76           C  
ATOM    378  OH  TYR L  49      16.236  23.205  48.936  1.00 49.30           O  
ATOM    379  C   TYR L  49      21.039  25.434  45.688  1.00 41.82           C  
ATOM    380  O   TYR L  49      21.276  25.506  46.894  1.00 41.92           O  
ATOM    381  N   ALA L  50      20.703  26.539  45.002  1.00 16.70           N  
ATOM    382  CA  ALA L  50      20.619  27.839  45.620  1.00 15.42           C  
ATOM    383  CB  ALA L  50      19.582  27.912  46.756  1.00 15.75           C  
ATOM    384  C   ALA L  50      21.960  28.213  46.181  1.00 15.71           C  
ATOM    385  O   ALA L  50      22.065  28.994  47.126  1.00 16.66           O  
ATOM    386  N   ALA L  51      23.022  27.632  45.602  1.00 15.28           N  
ATOM    387  CA  ALA L  51      24.393  27.924  45.921  1.00 15.54           C  
ATOM    388  CB  ALA L  51      24.709  29.427  45.867  1.00 13.69           C  
ATOM    389  C   ALA L  51      24.795  27.422  47.276  1.00 16.59           C  
ATOM    390  O   ALA L  51      25.969  27.106  47.477  1.00 15.87           O  
ATOM    391  N   SER L  52      23.855  27.267  48.227  1.00 17.05           N  
ATOM    392  CA  SER L  52      24.349  26.842  49.503  1.00 17.13           C  
ATOM    393  CB  SER L  52      24.683  28.031  50.416  1.00 17.95           C  
ATOM    394  OG  SER L  52      23.514  28.795  50.677  1.00 21.83           O  
ATOM    395  C   SER L  52      23.331  26.011  50.224  1.00 17.44           C  
ATOM    396  O   SER L  52      23.567  25.636  51.372  1.00 18.22           O  
ATOM    397  N   THR L  53      22.193  25.660  49.587  1.00 44.34           N  
ATOM    398  CA  THR L  53      21.232  24.898  50.327  1.00 44.75           C  
ATOM    399  CB  THR L  53      19.810  25.188  49.939  1.00 44.70           C  
ATOM    400  OG1 THR L  53      19.513  26.561  50.146  1.00 16.70           O  
ATOM    401  CG2 THR L  53      18.877  24.309  50.790  1.00 15.73           C  
ATOM    402  C   THR L  53      21.494  23.460  50.014  1.00 45.14           C  
ATOM    403  O   THR L  53      21.555  23.070  48.849  1.00 45.32           O  
ATOM    404  N   LEU L  54      21.680  22.639  51.067  1.00 43.89           N  
ATOM    405  CA  LEU L  54      21.983  21.242  50.911  1.00 44.45           C  
ATOM    406  CB  LEU L  54      22.603  20.571  52.152  1.00 46.66           C  
ATOM    407  CG  LEU L  54      24.068  20.952  52.438  1.00 47.04           C  
ATOM    408  CD1 LEU L  54      24.217  22.442  52.776  1.00 47.95           C  
ATOM    409  CD2 LEU L  54      24.676  20.041  53.516  1.00 47.31           C  
ATOM    410  C   LEU L  54      20.733  20.484  50.597  1.00 44.73           C  
ATOM    411  O   LEU L  54      19.645  20.796  51.084  1.00 44.89           O  
ATOM    412  N   ASP L  55      20.872  19.442  49.755  1.00 45.74           N  
ATOM    413  CA  ASP L  55      19.737  18.626  49.447  1.00 46.47           C  
ATOM    414  CB  ASP L  55      19.941  17.644  48.281  1.00 46.83           C  
ATOM    415  CG  ASP L  55      19.915  18.422  46.976  1.00 48.69           C  
ATOM    416  OD1 ASP L  55      20.100  19.666  47.018  1.00 24.62           O  
ATOM    417  OD2 ASP L  55      19.696  17.776  45.919  1.00 22.31           O1-
ATOM    418  C   ASP L  55      19.444  17.822  50.665  1.00 47.29           C  
ATOM    419  O   ASP L  55      20.291  17.674  51.539  1.00 46.51           O  
ATOM    420  N   SER L  56      18.227  17.258  50.738  1.00 48.02           N  
ATOM    421  CA  SER L  56      17.784  16.604  51.940  1.00 49.59           C  
ATOM    422  CB  SER L  56      16.338  16.093  51.819  1.00 49.71           C  
ATOM    423  OG  SER L  56      16.241  15.132  50.779  1.00 52.74           O  
ATOM    424  C   SER L  56      18.651  15.447  52.369  1.00 49.07           C  
ATOM    425  O   SER L  56      19.027  15.361  53.537  1.00 50.15           O  
ATOM    426  N   SER L  57      18.985  14.517  51.458  1.00 48.57           N  
ATOM    427  CA  SER L  57      19.704  13.320  51.818  1.00 48.62           C  
ATOM    428  CB  SER L  57      19.658  12.259  50.705  1.00  0.00           C  
ATOM    429  OG  SER L  57      18.317  11.859  50.463  1.00  0.00           O  
ATOM    430  C   SER L  57      21.154  13.577  52.107  1.00 48.51           C  
ATOM    431  O   SER L  57      21.804  12.766  52.766  1.00 48.98           O  
ATOM    432  N   VAL L  58      21.693  14.716  51.640  1.00 47.55           N  
ATOM    433  CA  VAL L  58      23.106  15.001  51.643  1.00 46.17           C  
ATOM    434  CB  VAL L  58      23.408  16.287  50.925  1.00 46.08           C  
ATOM    435  CG1 VAL L  58      24.917  16.567  50.995  1.00 44.16           C  
ATOM    436  CG2 VAL L  58      22.847  16.190  49.497  1.00 44.48           C  
ATOM    437  C   VAL L  58      23.707  15.107  53.016  1.00 44.98           C  
ATOM    438  O   VAL L  58      23.128  15.652  53.952  1.00 45.10           O  
ATOM    439  N   PRO L  59      24.915  14.588  53.107  1.00 44.54           N  
ATOM    440  CA  PRO L  59      25.668  14.626  54.336  1.00 44.39           C  
ATOM    441  CD  PRO L  59      25.282  13.446  52.284  1.00 44.11           C  
ATOM    442  CB  PRO L  59      26.834  13.661  54.141  1.00 43.49           C  
ATOM    443  CG  PRO L  59      26.302  12.648  53.114  1.00 44.04           C  
ATOM    444  C   PRO L  59      26.109  16.023  54.662  1.00 44.94           C  
ATOM    445  O   PRO L  59      26.278  16.828  53.750  1.00 44.93           O  
ATOM    446  N   LYS L  60      26.328  16.310  55.959  1.00 44.95           N  
ATOM    447  CA  LYS L  60      26.679  17.607  56.474  1.00 45.31           C  
ATOM    448  CB  LYS L  60      26.783  17.653  58.009  1.00 46.87           C  
ATOM    449  CG  LYS L  60      25.475  17.361  58.748  1.00 24.68           C  
ATOM    450  CD  LYS L  60      25.084  15.882  58.762  1.00 27.81           C  
ATOM    451  CE  LYS L  60      25.994  15.024  59.644  1.00 29.91           C  
ATOM    452  NZ  LYS L  60      25.539  13.617  59.625  1.00 31.61           N1+
ATOM    453  C   LYS L  60      28.012  18.059  55.961  1.00 44.37           C  
ATOM    454  O   LYS L  60      28.265  19.257  55.861  1.00 44.93           O  
ATOM    455  N   ARG L  61      28.908  17.115  55.631  1.00 42.91           N  
ATOM    456  CA  ARG L  61      30.255  17.432  55.246  1.00 41.26           C  
ATOM    457  CB  ARG L  61      31.118  16.190  54.954  1.00 39.80           C  
ATOM    458  CG  ARG L  61      30.603  15.283  53.834  1.00 39.62           C  
ATOM    459  CD  ARG L  61      31.565  14.129  53.535  1.00 39.22           C  
ATOM    460  NE  ARG L  61      30.986  13.304  52.438  1.00 39.25           N  
ATOM    461  CZ  ARG L  61      30.259  12.190  52.739  1.00 41.05           C  
ATOM    462  NH1 ARG L  61      30.038  11.857  54.044  1.00 42.92           N1+
ATOM    463  NH2 ARG L  61      29.764  11.404  51.739  1.00 41.48           N  
ATOM    464  C   ARG L  61      30.262  18.307  54.028  1.00 40.61           C  
ATOM    465  O   ARG L  61      31.216  19.059  53.823  1.00 41.23           O  
ATOM    466  N   PHE L  62      29.233  18.197  53.160  1.00 39.85           N  
ATOM    467  CA  PHE L  62      29.212  19.002  51.970  1.00 40.18           C  
ATOM    468  CB  PHE L  62      28.329  18.434  50.843  1.00 39.11           C  
ATOM    469  CG  PHE L  62      28.862  17.124  50.374  1.00 39.96           C  
ATOM    470  CD1 PHE L  62      29.803  17.067  49.379  1.00 39.73           C  
ATOM    471  CD2 PHE L  62      28.421  15.944  50.920  1.00 39.93           C  
ATOM    472  CE1 PHE L  62      30.292  15.858  48.942  1.00 40.86           C  
ATOM    473  CE2 PHE L  62      28.908  14.732  50.487  1.00 39.50           C  
ATOM    474  CZ  PHE L  62      29.849  14.682  49.491  1.00 40.54           C  
ATOM    475  C   PHE L  62      28.616  20.334  52.298  1.00 40.00           C  
ATOM    476  O   PHE L  62      27.675  20.424  53.085  1.00 40.52           O  
ATOM    477  N   SER L  63      29.172  21.415  51.712  1.00 40.45           N  
ATOM    478  CA  SER L  63      28.599  22.715  51.895  1.00 41.12           C  
ATOM    479  CB  SER L  63      29.040  23.444  53.176  1.00 40.66           C  
ATOM    480  OG  SER L  63      30.414  23.786  53.112  1.00 41.89           O  
ATOM    481  C   SER L  63      28.998  23.548  50.717  1.00 40.68           C  
ATOM    482  O   SER L  63      29.940  23.215  49.999  1.00 39.71           O  
ATOM    483  N   GLY L  64      28.272  24.660  50.478  1.00 39.92           N  
ATOM    484  CA  GLY L  64      28.598  25.489  49.356  1.00 39.79           C  
ATOM    485  C   GLY L  64      28.571  26.914  49.804  1.00 40.30           C  
ATOM    486  O   GLY L  64      27.863  27.263  50.746  1.00 40.77           O  
ATOM    487  N   SER L  65      29.348  27.779  49.119  1.00 40.00           N  
ATOM    488  CA  SER L  65      29.432  29.162  49.493  1.00 41.24           C  
ATOM    489  CB  SER L  65      30.665  29.497  50.352  1.00 42.35           C  
ATOM    490  OG  SER L  65      30.625  28.788  51.579  1.00 44.35           O  
ATOM    491  C   SER L  65      29.580  29.984  48.253  1.00 40.87           C  
ATOM    492  O   SER L  65      29.778  29.469  47.153  1.00 39.91           O  
ATOM    493  N   ARG L  66      29.462  31.316  48.412  1.00 41.16           N  
ATOM    494  CA  ARG L  66      29.609  32.196  47.291  1.00 41.91           C  
ATOM    495  CB  ARG L  66      28.261  32.719  46.765  1.00 16.37           C  
ATOM    496  CG  ARG L  66      28.400  33.695  45.599  1.00 15.66           C  
ATOM    497  CD  ARG L  66      27.087  34.385  45.226  1.00 18.87           C  
ATOM    498  NE  ARG L  66      27.370  35.299  44.084  1.00 19.76           N  
ATOM    499  CZ  ARG L  66      26.343  35.892  43.410  1.00 20.71           C  
ATOM    500  NH1 ARG L  66      25.050  35.649  43.775  1.00 18.47           N1+
ATOM    501  NH2 ARG L  66      26.609  36.725  42.363  1.00 19.59           N  
ATOM    502  C   ARG L  66      30.389  33.391  47.725  1.00 42.36           C  
ATOM    503  O   ARG L  66      30.227  33.884  48.840  1.00 42.78           O  
ATOM    504  N   SER L  67      31.298  33.860  46.850  1.00 43.70           N  
ATOM    505  CA  SER L  67      32.011  35.077  47.091  1.00 45.18           C  
ATOM    506  CB  SER L  67      33.433  34.855  47.627  1.00 46.44           C  
ATOM    507  OG  SER L  67      34.065  36.104  47.849  1.00 50.08           O  
ATOM    508  C   SER L  67      32.125  35.725  45.751  1.00 45.14           C  
ATOM    509  O   SER L  67      32.935  35.319  44.920  1.00 45.26           O  
ATOM    510  N   GLY L  68      31.319  36.772  45.504  1.00 44.59           N  
ATOM    511  CA  GLY L  68      31.381  37.400  44.220  1.00 44.35           C  
ATOM    512  C   GLY L  68      30.907  36.411  43.198  1.00 44.12           C  
ATOM    513  O   GLY L  68      29.903  35.724  43.383  1.00 44.00           O  
ATOM    514  N   SER L  69      31.619  36.357  42.058  1.00 43.78           N  
ATOM    515  CA  SER L  69      31.319  35.493  40.951  1.00 43.34           C  
ATOM    516  CB  SER L  69      31.988  35.957  39.651  1.00 45.44           C  
ATOM    517  OG  SER L  69      31.473  37.224  39.272  1.00 23.77           O  
ATOM    518  C   SER L  69      31.783  34.097  41.229  1.00 42.97           C  
ATOM    519  O   SER L  69      31.545  33.192  40.428  1.00 41.61           O  
ATOM    520  N   ASP L  70      32.495  33.889  42.353  1.00 42.10           N  
ATOM    521  CA  ASP L  70      33.037  32.591  42.639  1.00 41.12           C  
ATOM    522  CB  ASP L  70      34.406  32.649  43.341  1.00 42.44           C  
ATOM    523  CG  ASP L  70      35.421  33.189  42.345  1.00 44.40           C  
ATOM    524  OD1 ASP L  70      35.300  32.859  41.135  1.00 45.02           O  
ATOM    525  OD2 ASP L  70      36.327  33.949  42.779  1.00 44.67           O1-
ATOM    526  C   ASP L  70      32.110  31.837  43.541  1.00 40.54           C  
ATOM    527  O   ASP L  70      31.632  32.355  44.548  1.00 41.89           O  
ATOM    528  N   TYR L  71      31.834  30.570  43.176  1.00 40.22           N  
ATOM    529  CA  TYR L  71      31.008  29.697  43.957  1.00 40.08           C  
ATOM    530  CB  TYR L  71      29.804  29.128  43.194  1.00 39.92           C  
ATOM    531  CG  TYR L  71      28.836  30.227  42.949  1.00 39.62           C  
ATOM    532  CD1 TYR L  71      29.022  31.118  41.917  1.00 40.32           C  
ATOM    533  CD2 TYR L  71      27.732  30.349  43.760  1.00 41.20           C  
ATOM    534  CE1 TYR L  71      28.111  32.126  41.702  1.00 41.43           C  
ATOM    535  CE2 TYR L  71      26.819  31.352  43.551  1.00 41.82           C  
ATOM    536  CZ  TYR L  71      27.010  32.240  42.520  1.00 42.66           C  
ATOM    537  OH  TYR L  71      26.071  33.271  42.305  1.00 43.11           O  
ATOM    538  C   TYR L  71      31.852  28.514  44.295  1.00 40.39           C  
ATOM    539  O   TYR L  71      32.610  28.031  43.454  1.00 41.26           O  
ATOM    540  N   SER L  72      31.751  28.005  45.539  1.00 40.68           N  
ATOM    541  CA  SER L  72      32.600  26.899  45.865  1.00 41.22           C  
ATOM    542  CB  SER L  72      33.749  27.272  46.817  1.00 41.35           C  
ATOM    543  OG  SER L  72      34.613  28.212  46.198  1.00 45.05           O  
ATOM    544  C   SER L  72      31.821  25.826  46.554  1.00 40.51           C  
ATOM    545  O   SER L  72      30.825  26.074  47.233  1.00 41.01           O  
ATOM    546  N   LEU L  73      32.282  24.576  46.360  1.00 38.12           N  
ATOM    547  CA  LEU L  73      31.739  23.412  46.989  1.00 37.97           C  
ATOM    548  CB  LEU L  73      31.455  22.287  45.977  1.00 36.65           C  
ATOM    549  CG  LEU L  73      30.947  20.976  46.601  1.00 37.42           C  
ATOM    550  CD1 LEU L  73      29.579  21.170  47.277  1.00 37.91           C  
ATOM    551  CD2 LEU L  73      30.955  19.836  45.567  1.00 37.67           C  
ATOM    552  C   LEU L  73      32.828  22.938  47.892  1.00 38.09           C  
ATOM    553  O   LEU L  73      33.964  22.779  47.450  1.00 37.15           O  
ATOM    554  N   THR L  74      32.534  22.718  49.188  1.00 38.12           N  
ATOM    555  CA  THR L  74      33.616  22.282  50.019  1.00 39.53           C  
ATOM    556  CB  THR L  74      34.008  23.264  51.081  1.00 40.45           C  
ATOM    557  OG1 THR L  74      35.290  22.941  51.589  1.00 42.55           O  
ATOM    558  CG2 THR L  74      32.979  23.187  52.212  1.00 40.46           C  
ATOM    559  C   THR L  74      33.214  20.997  50.663  1.00 39.93           C  
ATOM    560  O   THR L  74      32.048  20.784  50.999  1.00 39.79           O  
ATOM    561  N   ILE L  75      34.191  20.090  50.841  1.00 40.62           N  
ATOM    562  CA  ILE L  75      33.825  18.805  51.331  1.00 41.73           C  
ATOM    563  CB  ILE L  75      33.887  17.759  50.257  1.00 41.86           C  
ATOM    564  CG1 ILE L  75      33.124  18.217  49.006  1.00 41.14           C  
ATOM    565  CG2 ILE L  75      33.303  16.461  50.830  1.00 41.04           C  
ATOM    566  CD1 ILE L  75      33.451  17.375  47.774  1.00 41.26           C  
ATOM    567  C   ILE L  75      34.793  18.383  52.361  1.00 42.10           C  
ATOM    568  O   ILE L  75      35.938  18.833  52.405  1.00 42.35           O  
ATOM    569  N   SER L  76      34.312  17.508  53.251  1.00 43.92           N  
ATOM    570  CA  SER L  76      35.241  16.872  54.132  1.00 45.59           C  
ATOM    571  CB  SER L  76      34.605  16.237  55.380  1.00 45.75           C  
ATOM    572  OG  SER L  76      34.083  17.248  56.232  1.00 48.41           O  
ATOM    573  C   SER L  76      35.844  15.748  53.266  1.00 46.33           C  
ATOM    574  O   SER L  76      35.641  15.771  52.059  1.00 47.63           O  
ATOM    575  N   LEU L  77      36.670  14.764  53.735  1.00 44.71           N  
ATOM    576  CA  LEU L  77      37.020  13.833  52.674  1.00 43.94           C  
ATOM    577  CB  LEU L  77      38.436  14.032  52.102  1.00 43.34           C  
ATOM    578  CG  LEU L  77      38.653  13.245  50.795  1.00 43.51           C  
ATOM    579  CD1 LEU L  77      37.657  13.703  49.718  1.00 41.96           C  
ATOM    580  CD2 LEU L  77      40.100  13.342  50.297  1.00 43.47           C  
ATOM    581  C   LEU L  77      36.862  12.385  53.079  1.00 44.07           C  
ATOM    582  O   LEU L  77      37.523  11.907  54.000  1.00 44.54           O  
ATOM    583  N   ASP L  78      35.994  11.641  52.344  1.00 42.87           N  
ATOM    584  CA  ASP L  78      35.705  10.245  52.584  1.00 42.51           C  
ATOM    585  CB  ASP L  78      34.230  10.004  52.944  1.00 42.96           C  
ATOM    586  CG  ASP L  78      33.927  10.725  54.251  1.00 45.11           C  
ATOM    587  OD1 ASP L  78      34.793  10.695  55.164  1.00  0.00           O  
ATOM    588  OD2 ASP L  78      32.822  11.326  54.346  1.00  0.00           O1-
ATOM    589  C   ASP L  78      35.957   9.494  51.303  1.00 42.04           C  
ATOM    590  O   ASP L  78      35.956  10.076  50.221  1.00 41.88           O  
ATOM    591  N   SER L  79      36.168   8.162  51.387  1.00 41.53           N  
ATOM    592  CA  SER L  79      36.455   7.370  50.218  1.00 42.42           C  
ATOM    593  CB  SER L  79      36.755   5.898  50.539  1.00 43.40           C  
ATOM    594  OG  SER L  79      37.029   5.192  49.339  1.00 19.46           O  
ATOM    595  C   SER L  79      35.266   7.390  49.300  1.00 42.27           C  
ATOM    596  O   SER L  79      35.400   7.233  48.088  1.00 42.06           O  
ATOM    597  N   GLU L  80      34.066   7.595  49.863  1.00 42.15           N  
ATOM    598  CA  GLU L  80      32.832   7.604  49.125  1.00 43.07           C  
ATOM    599  CB  GLU L  80      31.616   7.821  50.033  1.00 44.49           C  
ATOM    600  CG  GLU L  80      31.455   6.755  51.111  1.00 49.57           C  
ATOM    601  CD  GLU L  80      30.296   7.191  51.987  1.00 52.90           C  
ATOM    602  OE1 GLU L  80      29.128   6.999  51.559  1.00 53.84           O  
ATOM    603  OE2 GLU L  80      30.563   7.737  53.091  1.00 54.15           O1-
ATOM    604  C   GLU L  80      32.834   8.768  48.184  1.00 41.72           C  
ATOM    605  O   GLU L  80      32.186   8.741  47.139  1.00 42.29           O  
ATOM    606  N   ASP L  81      33.546   9.837  48.572  1.00 40.49           N  
ATOM    607  CA  ASP L  81      33.592  11.097  47.889  1.00 40.52           C  
ATOM    608  CB  ASP L  81      34.321  12.184  48.697  1.00 40.20           C  
ATOM    609  CG  ASP L  81      33.404  12.555  49.854  1.00 39.69           C  
ATOM    610  OD1 ASP L  81      32.181  12.275  49.742  1.00 40.65           O  
ATOM    611  OD2 ASP L  81      33.910  13.121  50.860  1.00 40.61           O1-
ATOM    612  C   ASP L  81      34.237  11.001  46.539  1.00 40.68           C  
ATOM    613  O   ASP L  81      34.097  11.915  45.731  1.00 40.74           O  
ATOM    614  N   PHE L  82      35.028   9.947  46.276  1.00 39.03           N  
ATOM    615  CA  PHE L  82      35.653   9.791  44.990  1.00 38.04           C  
ATOM    616  CB  PHE L  82      36.312   8.401  44.900  1.00 38.72           C  
ATOM    617  CG  PHE L  82      36.980   8.173  43.590  1.00 11.69           C  
ATOM    618  CD1 PHE L  82      38.267   8.604  43.365  1.00 39.37           C  
ATOM    619  CD2 PHE L  82      36.317   7.497  42.592  1.00 12.71           C  
ATOM    620  CE1 PHE L  82      38.876   8.377  42.155  1.00 12.85           C  
ATOM    621  CE2 PHE L  82      36.922   7.268  41.379  1.00 12.70           C  
ATOM    622  CZ  PHE L  82      38.205   7.711  41.159  1.00 13.37           C  
ATOM    623  C   PHE L  82      34.580   9.890  43.946  1.00 37.71           C  
ATOM    624  O   PHE L  82      33.662   9.072  43.917  1.00 37.47           O  
ATOM    625  N   ALA L  83      34.668  10.906  43.055  1.00 37.55           N  
ATOM    626  CA  ALA L  83      33.671  11.080  42.032  1.00 36.84           C  
ATOM    627  CB  ALA L  83      32.245  11.229  42.590  1.00 35.44           C  
ATOM    628  C   ALA L  83      33.982  12.336  41.268  1.00 37.01           C  
ATOM    629  O   ALA L  83      34.963  13.024  41.544  1.00 36.20           O  
ATOM    630  N   VAL L  84      33.150  12.648  40.252  1.00 37.04           N  
ATOM    631  CA  VAL L  84      33.318  13.848  39.481  1.00 36.27           C  
ATOM    632  CB  VAL L  84      33.179  13.631  38.002  1.00 38.79           C  
ATOM    633  CG1 VAL L  84      31.745  13.163  37.705  1.00  0.00           C  
ATOM    634  CG2 VAL L  84      33.583  14.926  37.280  1.00 75.63           C  
ATOM    635  C   VAL L  84      32.237  14.796  39.911  1.00 35.78           C  
ATOM    636  O   VAL L  84      31.106  14.381  40.159  1.00 35.38           O  
ATOM    637  N   TYR L  85      32.565  16.102  40.025  1.00 35.10           N  
ATOM    638  CA  TYR L  85      31.607  17.067  40.498  1.00 34.91           C  
ATOM    639  CB  TYR L  85      32.062  17.810  41.766  1.00 33.16           C  
ATOM    640  CG  TYR L  85      32.165  16.823  42.877  1.00 33.50           C  
ATOM    641  CD1 TYR L  85      33.289  16.043  43.026  1.00 33.68           C  
ATOM    642  CD2 TYR L  85      31.135  16.683  43.775  1.00 33.59           C  
ATOM    643  CE1 TYR L  85      33.380  15.134  44.055  1.00 33.05           C  
ATOM    644  CE2 TYR L  85      31.219  15.778  44.806  1.00 33.68           C  
ATOM    645  CZ  TYR L  85      32.342  15.000  44.947  1.00 33.79           C  
ATOM    646  OH  TYR L  85      32.428  14.070  46.005  1.00 33.00           O  
ATOM    647  C   TYR L  85      31.409  18.122  39.448  1.00 35.19           C  
ATOM    648  O   TYR L  85      32.366  18.577  38.825  1.00 34.93           O  
ATOM    649  N   TYR L  86      30.140  18.542  39.236  1.00 34.86           N  
ATOM    650  CA  TYR L  86      29.832  19.544  38.248  1.00 34.51           C  
ATOM    651  CB  TYR L  86      28.915  19.053  37.110  1.00 34.09           C  
ATOM    652  CG  TYR L  86      29.485  17.878  36.392  1.00 34.39           C  
ATOM    653  CD1 TYR L  86      30.372  18.040  35.353  1.00 34.42           C  
ATOM    654  CD2 TYR L  86      29.120  16.604  36.762  1.00 34.23           C  
ATOM    655  CE1 TYR L  86      30.882  16.948  34.690  1.00 35.32           C  
ATOM    656  CE2 TYR L  86      29.627  15.509  36.103  1.00 34.37           C  
ATOM    657  CZ  TYR L  86      30.508  15.681  35.064  1.00 34.66           C  
ATOM    658  OH  TYR L  86      31.023  14.555  34.389  1.00 10.55           O  
ATOM    659  C   TYR L  86      29.021  20.633  38.897  1.00 34.21           C  
ATOM    660  O   TYR L  86      28.239  20.377  39.810  1.00 33.94           O  
ATOM    661  N   CYS L  87      29.187  21.887  38.422  1.00 33.17           N  
ATOM    662  CA  CYS L  87      28.443  23.029  38.878  1.00 32.73           C  
ATOM    663  CB  CYS L  87      29.324  24.267  39.200  1.00 34.58           C  
ATOM    664  SG  CYS L  87      30.374  24.792  37.803  1.00 38.37           S  
ATOM    665  C   CYS L  87      27.559  23.402  37.736  1.00 33.45           C  
ATOM    666  O   CYS L  87      27.914  23.158  36.584  1.00 32.03           O  
ATOM    667  N   LEU L  88      26.365  23.956  38.039  1.00 34.13           N  
ATOM    668  CA  LEU L  88      25.424  24.321  37.022  1.00 35.01           C  
ATOM    669  CB  LEU L  88      24.342  23.311  36.890  1.00 34.75           C  
ATOM    670  CG  LEU L  88      24.652  22.179  35.963  1.00 35.28           C  
ATOM    671  CD1 LEU L  88      24.707  22.752  34.544  1.00 12.88           C  
ATOM    672  CD2 LEU L  88      25.853  21.365  36.464  1.00 14.19           C  
ATOM    673  C   LEU L  88      24.707  25.579  37.389  1.00 35.71           C  
ATOM    674  O   LEU L  88      24.298  25.761  38.533  1.00 35.61           O  
ATOM    675  N   GLN L  89      24.474  26.445  36.384  1.00 35.62           N  
ATOM    676  CA  GLN L  89      23.860  27.736  36.557  1.00 35.43           C  
ATOM    677  CB  GLN L  89      24.688  28.808  35.820  1.00 35.47           C  
ATOM    678  CG  GLN L  89      23.988  30.131  35.530  1.00 35.44           C  
ATOM    679  CD  GLN L  89      23.206  29.954  34.231  1.00 35.71           C  
ATOM    680  OE1 GLN L  89      22.017  30.259  34.162  1.00 35.74           O  
ATOM    681  NE2 GLN L  89      23.881  29.423  33.177  1.00 35.08           N  
ATOM    682  C   GLN L  89      22.465  27.729  35.997  1.00 36.02           C  
ATOM    683  O   GLN L  89      22.265  27.444  34.820  1.00 36.23           O  
ATOM    684  N   TYR L  90      21.436  27.820  36.843  1.00 10.21           N  
ATOM    685  CA  TYR L  90      20.047  27.866  36.458  1.00  9.93           C  
ATOM    686  CB  TYR L  90      19.095  26.950  37.235  1.00  9.33           C  
ATOM    687  CG  TYR L  90      19.604  26.893  38.610  1.00 10.79           C  
ATOM    688  CD1 TYR L  90      20.512  25.918  38.929  1.00 11.04           C  
ATOM    689  CD2 TYR L  90      19.197  27.799  39.548  1.00  9.96           C  
ATOM    690  CE1 TYR L  90      21.008  25.837  40.199  1.00 11.06           C  
ATOM    691  CE2 TYR L  90      19.690  27.720  40.813  1.00 10.13           C  
ATOM    692  CZ  TYR L  90      20.584  26.747  41.123  1.00 10.92           C  
ATOM    693  OH  TYR L  90      21.066  26.699  42.425  1.00 10.93           O  
ATOM    694  C   TYR L  90      19.477  29.225  36.176  1.00 10.67           C  
ATOM    695  O   TYR L  90      18.290  29.334  35.890  1.00 10.05           O  
ATOM    696  N   ALA L  91      20.235  30.311  36.403  1.00 10.88           N  
ATOM    697  CA  ALA L  91      19.682  31.634  36.288  1.00 12.87           C  
ATOM    698  CB  ALA L  91      20.731  32.731  36.533  1.00 11.59           C  
ATOM    699  C   ALA L  91      19.077  31.897  34.932  1.00 14.34           C  
ATOM    700  O   ALA L  91      18.006  32.500  34.855  1.00 15.63           O  
ATOM    701  N   SER L  92      19.718  31.466  33.824  1.00 15.24           N  
ATOM    702  CA  SER L  92      19.171  31.790  32.534  1.00 16.02           C  
ATOM    703  CB  SER L  92      19.902  32.954  31.848  1.00 18.66           C  
ATOM    704  OG  SER L  92      21.255  32.600  31.598  1.00 23.71           O  
ATOM    705  C   SER L  92      19.269  30.602  31.620  1.00 14.66           C  
ATOM    706  O   SER L  92      19.726  29.529  32.009  1.00 13.39           O  
ATOM    707  N   TYR L  93      18.813  30.778  30.360  0.94 13.38           N  
ATOM    708  CA  TYR L  93      18.828  29.710  29.400  0.94 12.92           C  
ATOM    709  CB  TYR L  93      17.515  29.560  28.610  0.94 13.27           C  
ATOM    710  CG  TYR L  93      16.407  29.279  29.560  1.00 10.28           C  
ATOM    711  CD1 TYR L  93      15.809  30.318  30.232  1.00  9.93           C  
ATOM    712  CD2 TYR L  93      15.959  27.997  29.774  1.00 10.71           C  
ATOM    713  CE1 TYR L  93      14.779  30.083  31.109  1.00 11.59           C  
ATOM    714  CE2 TYR L  93      14.930  27.753  30.651  1.00 11.81           C  
ATOM    715  CZ  TYR L  93      14.341  28.798  31.320  1.00 11.43           C  
ATOM    716  OH  TYR L  93      13.284  28.547  32.220  1.00 12.17           O  
ATOM    717  C   TYR L  93      19.850  30.091  28.385  0.94 12.73           C  
ATOM    718  O   TYR L  93      20.016  31.272  28.082  0.94 13.45           O  
ATOM    719  N   PRO L  94      20.563  29.134  27.858  1.00 11.34           N  
ATOM    720  CA  PRO L  94      20.372  27.773  28.271  1.00 10.12           C  
ATOM    721  CD  PRO L  94      20.934  29.219  26.457  1.00 10.26           C  
ATOM    722  CB  PRO L  94      20.899  26.898  27.138  1.00  8.65           C  
ATOM    723  CG  PRO L  94      20.789  27.794  25.901  1.00  9.73           C  
ATOM    724  C   PRO L  94      21.091  27.508  29.547  1.00  9.58           C  
ATOM    725  O   PRO L  94      21.950  28.300  29.939  1.00  9.99           O  
ATOM    726  N   TYR L  95      20.751  26.387  30.203  1.00  7.96           N  
ATOM    727  CA  TYR L  95      21.410  26.020  31.413  1.00  8.97           C  
ATOM    728  CB  TYR L  95      20.649  24.938  32.197  1.00  8.41           C  
ATOM    729  CG  TYR L  95      19.372  25.585  32.630  1.00  9.51           C  
ATOM    730  CD1 TYR L  95      18.369  25.859  31.725  1.00 10.77           C  
ATOM    731  CD2 TYR L  95      19.165  25.912  33.949  1.00 12.11           C  
ATOM    732  CE1 TYR L  95      17.192  26.455  32.121  1.00 13.26           C  
ATOM    733  CE2 TYR L  95      17.992  26.507  34.356  1.00 13.97           C  
ATOM    734  CZ  TYR L  95      17.002  26.780  33.441  1.00 11.58           C  
ATOM    735  OH  TYR L  95      15.798  27.391  33.853  1.00 16.11           O  
ATOM    736  C   TYR L  95      22.764  25.524  31.021  1.00  8.60           C  
ATOM    737  O   TYR L  95      22.918  24.845  30.009  1.00  8.68           O  
ATOM    738  N   THR L  96      23.794  25.907  31.801  1.00 32.71           N  
ATOM    739  CA  THR L  96      25.146  25.568  31.456  1.00 32.32           C  
ATOM    740  CB  THR L  96      25.959  26.759  31.037  1.00 33.15           C  
ATOM    741  OG1 THR L  96      25.939  27.747  32.056  1.00 33.68           O  
ATOM    742  CG2 THR L  96      25.375  27.324  29.731  1.00 33.17           C  
ATOM    743  C   THR L  96      25.855  24.908  32.604  1.00 32.81           C  
ATOM    744  O   THR L  96      25.648  25.255  33.763  1.00 32.61           O  
ATOM    745  N   PHE L  97      26.756  23.955  32.274  1.00 32.44           N  
ATOM    746  CA  PHE L  97      27.497  23.139  33.208  1.00 33.43           C  
ATOM    747  CB  PHE L  97      27.586  21.652  32.752  1.00 31.84           C  
ATOM    748  CG  PHE L  97      26.259  20.965  32.826  1.00 32.48           C  
ATOM    749  CD1 PHE L  97      25.262  21.174  31.901  1.00 32.28           C  
ATOM    750  CD2 PHE L  97      26.006  20.076  33.841  1.00 31.89           C  
ATOM    751  CE1 PHE L  97      24.048  20.527  32.009  1.00 31.13           C  
ATOM    752  CE2 PHE L  97      24.797  19.428  33.957  1.00 31.93           C  
ATOM    753  CZ  PHE L  97      23.803  19.652  33.039  1.00 31.89           C  
ATOM    754  C   PHE L  97      28.933  23.590  33.226  1.00 34.19           C  
ATOM    755  O   PHE L  97      29.437  24.160  32.259  1.00 34.53           O  
ATOM    756  N   GLY L  98      29.623  23.355  34.364  1.00 34.30           N  
ATOM    757  CA  GLY L  98      31.032  23.613  34.452  1.00 33.00           C  
ATOM    758  C   GLY L  98      31.694  22.410  33.844  1.00 32.95           C  
ATOM    759  O   GLY L  98      31.037  21.415  33.549  1.00 32.85           O  
ATOM    760  N   GLY L  99      33.025  22.477  33.651  1.00 32.70           N  
ATOM    761  CA  GLY L  99      33.802  21.428  33.042  1.00 34.09           C  
ATOM    762  C   GLY L  99      33.786  20.185  33.883  1.00 34.89           C  
ATOM    763  O   GLY L  99      33.855  19.074  33.354  1.00 35.22           O  
ATOM    764  N   GLY L 100      33.752  20.334  35.220  1.00 33.72           N  
ATOM    765  CA  GLY L 100      33.745  19.190  36.089  1.00 33.68           C  
ATOM    766  C   GLY L 100      35.090  19.061  36.733  1.00 33.86           C  
ATOM    767  O   GLY L 100      36.089  19.579  36.238  1.00 34.29           O  
ATOM    768  N   THR L 101      35.131  18.386  37.901  1.00 34.68           N  
ATOM    769  CA  THR L 101      36.372  18.167  38.589  1.00 35.78           C  
ATOM    770  CB  THR L 101      36.533  19.019  39.816  1.00 36.38           C  
ATOM    771  OG1 THR L 101      36.461  20.395  39.472  1.00 36.23           O  
ATOM    772  CG2 THR L 101      37.896  18.714  40.460  1.00 36.09           C  
ATOM    773  C   THR L 101      36.403  16.739  39.038  1.00 36.55           C  
ATOM    774  O   THR L 101      35.500  16.271  39.729  1.00 36.93           O  
ATOM    775  N   LYS L 102      37.470  16.012  38.662  1.00 37.33           N  
ATOM    776  CA  LYS L 102      37.618  14.632  39.029  1.00 38.63           C  
ATOM    777  CB  LYS L 102      38.501  13.860  38.034  1.00 41.61           C  
ATOM    778  CG  LYS L 102      38.502  12.342  38.214  1.00 46.87           C  
ATOM    779  CD  LYS L 102      37.280  11.656  37.608  1.00 50.01           C  
ATOM    780  CE  LYS L 102      37.434  11.404  36.107  1.00 52.91           C  
ATOM    781  NZ  LYS L 102      36.235  10.714  35.585  1.00 54.12           N1+
ATOM    782  C   LYS L 102      38.360  14.616  40.328  1.00 38.60           C  
ATOM    783  O   LYS L 102      39.473  15.133  40.419  1.00 37.88           O  
ATOM    784  N   VAL L 103      37.768  14.010  41.373  1.00 38.57           N  
ATOM    785  CA  VAL L 103      38.434  13.984  42.642  1.00 38.47           C  
ATOM    786  CB  VAL L 103      37.505  14.233  43.797  1.00 38.13           C  
ATOM    787  CG1 VAL L 103      38.303  14.155  45.110  1.00 14.23           C  
ATOM    788  CG2 VAL L 103      36.799  15.581  43.570  1.00 13.64           C  
ATOM    789  C   VAL L 103      39.030  12.625  42.819  1.00 38.27           C  
ATOM    790  O   VAL L 103      38.342  11.609  42.721  1.00 39.14           O  
ATOM    791  N   GLU L 104      40.349  12.591  43.093  1.00 39.67           N  
ATOM    792  CA  GLU L 104      41.063  11.360  43.266  1.00 40.30           C  
ATOM    793  CB  GLU L 104      42.331  11.297  42.405  1.00 43.28           C  
ATOM    794  CG  GLU L 104      43.080   9.972  42.501  1.00 47.93           C  
ATOM    795  CD  GLU L 104      44.297  10.076  41.602  1.00 51.63           C  
ATOM    796  OE1 GLU L 104      45.312  10.675  42.049  1.00 54.61           O  
ATOM    797  OE2 GLU L 104      44.230   9.569  40.452  1.00 52.71           O1-
ATOM    798  C   GLU L 104      41.481  11.288  44.701  1.00 39.77           C  
ATOM    799  O   GLU L 104      41.737  12.311  45.335  1.00 39.23           O  
ATOM    800  N   ILE L 105      41.554  10.061  45.254  1.00 39.75           N  
ATOM    801  CA  ILE L 105      41.894   9.898  46.638  1.00 39.86           C  
ATOM    802  CB  ILE L 105      41.053   8.860  47.327  1.00 41.11           C  
ATOM    803  CG1 ILE L 105      39.562   9.245  47.311  1.00 43.36           C  
ATOM    804  CG2 ILE L 105      41.622   8.664  48.743  1.00 41.64           C  
ATOM    805  CD1 ILE L 105      39.237  10.499  48.117  1.00 45.79           C  
ATOM    806  C   ILE L 105      43.294   9.389  46.700  1.00 39.50           C  
ATOM    807  O   ILE L 105      43.595   8.320  46.178  1.00 38.93           O  
ATOM    808  N   LYS L 106      44.193  10.154  47.348  1.00 38.72           N  
ATOM    809  CA  LYS L 106      45.547   9.715  47.493  1.00 40.16           C  
ATOM    810  CB  LYS L 106      46.500  10.821  47.979  1.00 41.22           C  
ATOM    811  CG  LYS L 106      46.709  11.952  46.971  1.00 45.21           C  
ATOM    812  CD  LYS L 106      47.359  13.195  47.578  1.00 47.65           C  
ATOM    813  CE  LYS L 106      47.544  14.339  46.580  1.00 50.14           C  
ATOM    814  NZ  LYS L 106      48.060  15.539  47.276  1.00 52.27           N1+
ATOM    815  C   LYS L 106      45.529   8.639  48.572  1.00 40.97           C  
ATOM    816  O   LYS L 106      44.738   8.792  49.542  1.00 41.26           O  
ATOM    817  OXT LYS L 106      46.307   7.657  48.448  1.00  0.00           O1-
TER     818      LYS L 106 
ATOM    819  N   GLN H 107      11.386   7.149  46.613  1.00 82.01           N1+
ATOM    820  CA  GLN H 107      10.027   6.939  46.074  1.00 80.93           C  
ATOM    821  CB  GLN H 107       9.018   7.789  46.857  1.00 82.12           C  
ATOM    822  CG  GLN H 107       7.578   7.591  46.388  1.00 79.94           C  
ATOM    823  CD  GLN H 107       7.195   6.155  46.715  1.00 78.44           C  
ATOM    824  OE1 GLN H 107       6.563   5.472  45.911  1.00 76.82           O  
ATOM    825  NE2 GLN H 107       7.586   5.681  47.929  1.00 76.76           N  
ATOM    826  C   GLN H 107       9.998   7.377  44.644  1.00 80.84           C  
ATOM    827  O   GLN H 107       9.752   6.580  43.740  1.00 80.42           O  
ATOM    828  N   VAL H 108      10.267   8.675  44.404  1.00 72.08           N  
ATOM    829  CA  VAL H 108      10.269   9.184  43.065  1.00 70.37           C  
ATOM    830  CB  VAL H 108      10.419  10.681  43.012  1.00 70.46           C  
ATOM    831  CG1 VAL H 108      10.540  11.118  41.543  1.00 84.56           C  
ATOM    832  CG2 VAL H 108       9.237  11.325  43.755  1.00 83.84           C  
ATOM    833  C   VAL H 108      11.450   8.587  42.379  1.00 68.39           C  
ATOM    834  O   VAL H 108      12.525   8.475  42.965  1.00 67.97           O  
ATOM    835  N   GLN H 109      11.261   8.146  41.119  1.00 65.82           N  
ATOM    836  CA  GLN H 109      12.354   7.581  40.386  1.00 62.69           C  
ATOM    837  CB  GLN H 109      12.574   6.089  40.669  1.00 65.74           C  
ATOM    838  CG  GLN H 109      13.891   5.564  40.105  1.00 69.11           C  
ATOM    839  CD  GLN H 109      13.967   4.078  40.413  1.00 71.69           C  
ATOM    840  OE1 GLN H 109      14.081   3.254  39.510  1.00 72.74           O  
ATOM    841  NE2 GLN H 109      13.908   3.722  41.721  1.00 72.80           N  
ATOM    842  C   GLN H 109      12.054   7.721  38.925  1.00 59.02           C  
ATOM    843  O   GLN H 109      10.895   7.816  38.521  1.00 57.21           O  
ATOM    844  N   LEU H 110      13.109   7.761  38.087  1.00 55.08           N  
ATOM    845  CA  LEU H 110      12.911   7.903  36.672  1.00 50.40           C  
ATOM    846  CB  LEU H 110      13.558   9.178  36.102  1.00 49.80           C  
ATOM    847  CG  LEU H 110      12.991  10.477  36.707  1.00 49.58           C  
ATOM    848  CD1 LEU H 110      13.668  11.718  36.102  1.00 50.55           C  
ATOM    849  CD2 LEU H 110      11.458  10.535  36.600  1.00 49.62           C  
ATOM    850  C   LEU H 110      13.548   6.730  35.998  1.00 48.72           C  
ATOM    851  O   LEU H 110      14.722   6.430  36.209  1.00 47.67           O  
ATOM    852  N   GLN H 111      12.774   6.040  35.143  1.00 47.21           N  
ATOM    853  CA  GLN H 111      13.261   4.874  34.470  1.00 46.94           C  
ATOM    854  CB  GLN H 111      12.224   3.734  34.544  1.00 51.37           C  
ATOM    855  CG  GLN H 111      12.624   2.417  33.887  1.00 57.27           C  
ATOM    856  CD  GLN H 111      11.531   1.411  34.232  1.00 61.01           C  
ATOM    857  OE1 GLN H 111      11.314   1.091  35.399  1.00 64.10           O  
ATOM    858  NE2 GLN H 111      10.809   0.908  33.196  1.00 62.68           N  
ATOM    859  C   GLN H 111      13.491   5.250  33.035  1.00 44.50           C  
ATOM    860  O   GLN H 111      12.599   5.785  32.380  1.00 43.61           O  
ATOM    861  N   GLN H 112      14.710   4.987  32.512  1.00 43.61           N  
ATOM    862  CA  GLN H 112      15.006   5.340  31.149  1.00 42.99           C  
ATOM    863  CB  GLN H 112      16.288   6.170  30.962  1.00 41.40           C  
ATOM    864  CG  GLN H 112      16.163   7.588  31.519  1.00 39.72           C  
ATOM    865  CD  GLN H 112      17.424   8.364  31.163  1.00 39.40           C  
ATOM    866  OE1 GLN H 112      17.944   9.132  31.971  1.00 38.73           O  
ATOM    867  NE2 GLN H 112      17.921   8.177  29.912  1.00 38.02           N  
ATOM    868  C   GLN H 112      15.131   4.093  30.325  1.00 43.32           C  
ATOM    869  O   GLN H 112      15.324   2.998  30.848  1.00 44.15           O  
ATOM    870  N   SER H 113      15.012   4.249  28.989  1.00 43.73           N  
ATOM    871  CA  SER H 113      15.036   3.140  28.074  1.00 44.53           C  
ATOM    872  CB  SER H 113      14.566   3.506  26.654  1.00 43.47           C  
ATOM    873  OG  SER H 113      15.394   4.521  26.107  1.00 41.65           O  
ATOM    874  C   SER H 113      16.416   2.573  27.994  1.00 44.97           C  
ATOM    875  O   SER H 113      17.387   3.183  28.436  1.00 45.65           O  
ATOM    876  N   GLY H 114      16.517   1.354  27.425  1.00 45.78           N  
ATOM    877  CA  GLY H 114      17.759   0.636  27.351  1.00 45.85           C  
ATOM    878  C   GLY H 114      18.623   1.209  26.276  1.00 46.19           C  
ATOM    879  O   GLY H 114      18.183   2.012  25.455  1.00 47.08           O  
ATOM    880  N   ALA H 115      19.894   0.759  26.254  1.00 44.17           N  
ATOM    881  CA  ALA H 115      20.864   1.251  25.321  1.00 45.11           C  
ATOM    882  CB  ALA H 115      22.273   0.679  25.544  1.00 41.33           C  
ATOM    883  C   ALA H 115      20.438   0.884  23.939  1.00 43.54           C  
ATOM    884  O   ALA H 115      19.792  -0.141  23.726  1.00 44.37           O  
ATOM    885  N   GLU H 116      20.776   1.739  22.950  1.00 42.73           N  
ATOM    886  CA  GLU H 116      20.377   1.422  21.613  1.00 42.54           C  
ATOM    887  CB  GLU H 116      19.035   2.048  21.213  1.00 44.77           C  
ATOM    888  CG  GLU H 116      18.893   3.527  21.557  1.00 55.53           C  
ATOM    889  CD  GLU H 116      17.416   3.841  21.401  1.00 58.25           C  
ATOM    890  OE1 GLU H 116      16.791   3.246  20.481  1.00 58.09           O  
ATOM    891  OE2 GLU H 116      16.891   4.663  22.198  1.00 59.63           O1-
ATOM    892  C   GLU H 116      21.451   1.753  20.624  1.00 41.79           C  
ATOM    893  O   GLU H 116      22.297   2.619  20.843  1.00 40.55           O  
ATOM    894  N   LEU H 117      21.441   1.002  19.504  1.00 40.58           N  
ATOM    895  CA  LEU H 117      22.396   1.121  18.437  1.00 40.47           C  
ATOM    896  CB  LEU H 117      23.049  -0.246  18.131  1.00 39.61           C  
ATOM    897  CG  LEU H 117      24.151  -0.286  17.049  1.00 40.59           C  
ATOM    898  CD1 LEU H 117      23.623   0.079  15.656  1.00 41.10           C  
ATOM    899  CD2 LEU H 117      25.383   0.526  17.470  1.00 42.07           C  
ATOM    900  C   LEU H 117      21.621   1.566  17.229  1.00 40.55           C  
ATOM    901  O   LEU H 117      20.562   1.018  16.929  1.00 41.61           O  
ATOM    902  N   MET H 118      22.121   2.596  16.515  1.00 41.05           N  
ATOM    903  CA  MET H 118      21.425   3.082  15.353  1.00 42.57           C  
ATOM    904  CB  MET H 118      20.601   4.356  15.609  1.00 43.40           C  
ATOM    905  CG  MET H 118      19.380   4.137  16.503  1.00 85.76           C  
ATOM    906  SD  MET H 118      18.078   3.110  15.761  1.00 86.90           S  
ATOM    907  CE  MET H 118      16.982   3.213  17.203  1.00 82.13           C  
ATOM    908  C   MET H 118      22.439   3.437  14.309  1.00 43.32           C  
ATOM    909  O   MET H 118      23.595   3.721  14.614  1.00 43.13           O  
ATOM    910  N   LYS H 119      22.019   3.413  13.028  1.00 44.07           N  
ATOM    911  CA  LYS H 119      22.908   3.751  11.955  1.00 43.98           C  
ATOM    912  CB  LYS H 119      22.577   3.044  10.629  1.00 46.52           C  
ATOM    913  CG  LYS H 119      22.959   1.563  10.652  1.00 48.03           C  
ATOM    914  CD  LYS H 119      22.350   0.730   9.524  1.00 49.90           C  
ATOM    915  CE  LYS H 119      22.978  -0.661   9.410  1.00 49.33           C  
ATOM    916  NZ  LYS H 119      22.953  -1.341  10.725  1.00 49.40           N1+
ATOM    917  C   LYS H 119      22.852   5.226  11.740  1.00 42.60           C  
ATOM    918  O   LYS H 119      21.882   5.893  12.096  1.00 42.18           O  
ATOM    919  N   PRO H 120      23.897   5.754  11.169  1.00 42.44           N  
ATOM    920  CA  PRO H 120      23.985   7.162  10.924  1.00 42.57           C  
ATOM    921  CD  PRO H 120      25.188   5.094  11.108  1.00 41.76           C  
ATOM    922  CB  PRO H 120      25.435   7.431  10.510  1.00 42.64           C  
ATOM    923  CG  PRO H 120      26.027   6.034  10.227  1.00 42.32           C  
ATOM    924  C   PRO H 120      22.956   7.573   9.926  1.00 43.07           C  
ATOM    925  O   PRO H 120      22.745   6.848   8.954  1.00 43.43           O  
ATOM    926  N   GLY H 121      22.313   8.735  10.146  1.00 44.10           N  
ATOM    927  CA  GLY H 121      21.318   9.222   9.235  1.00 43.74           C  
ATOM    928  C   GLY H 121      19.957   8.835   9.740  1.00 44.08           C  
ATOM    929  O   GLY H 121      18.945   9.337   9.258  1.00 44.74           O  
ATOM    930  N   ALA H 122      19.904   7.927  10.733  1.00 43.04           N  
ATOM    931  CA  ALA H 122      18.665   7.448  11.286  1.00 42.78           C  
ATOM    932  CB  ALA H 122      18.749   6.013  11.835  1.00 51.01           C  
ATOM    933  C   ALA H 122      18.251   8.333  12.420  1.00 42.46           C  
ATOM    934  O   ALA H 122      18.864   9.368  12.682  1.00 42.67           O  
ATOM    935  N   SER H 123      17.141   7.960  13.092  1.00 43.09           N  
ATOM    936  CA  SER H 123      16.656   8.714  14.213  1.00 43.85           C  
ATOM    937  CB  SER H 123      15.365   9.492  13.914  1.00 44.57           C  
ATOM    938  OG  SER H 123      15.603  10.480  12.922  1.00 47.57           O  
ATOM    939  C   SER H 123      16.346   7.759  15.326  1.00 43.32           C  
ATOM    940  O   SER H 123      16.256   6.549  15.120  1.00 43.80           O  
ATOM    941  N   VAL H 124      16.203   8.289  16.557  1.00 41.90           N  
ATOM    942  CA  VAL H 124      15.922   7.434  17.670  1.00 42.16           C  
ATOM    943  CB  VAL H 124      17.187   6.987  18.342  1.00 41.48           C  
ATOM    944  CG1 VAL H 124      17.929   8.229  18.851  1.00 42.34           C  
ATOM    945  CG2 VAL H 124      16.845   5.984  19.444  1.00 40.41           C  
ATOM    946  C   VAL H 124      15.095   8.198  18.661  1.00 41.29           C  
ATOM    947  O   VAL H 124      15.160   9.424  18.727  1.00 41.00           O  
ATOM    948  N   LYS H 125      14.257   7.477  19.436  1.00 41.69           N  
ATOM    949  CA  LYS H 125      13.491   8.092  20.484  1.00 41.97           C  
ATOM    950  CB  LYS H 125      11.968   7.905  20.408  1.00 43.13           C  
ATOM    951  CG  LYS H 125      11.221   8.908  19.539  1.00 44.63           C  
ATOM    952  CD  LYS H 125       9.723   8.607  19.463  1.00 47.65           C  
ATOM    953  CE  LYS H 125       8.893   9.748  18.876  1.00 49.79           C  
ATOM    954  NZ  LYS H 125       7.464   9.365  18.840  1.00 51.82           N1+
ATOM    955  C   LYS H 125      13.871   7.412  21.755  1.00 41.62           C  
ATOM    956  O   LYS H 125      13.829   6.188  21.846  1.00 43.44           O  
ATOM    957  N   ILE H 126      14.211   8.209  22.782  1.00 41.45           N  
ATOM    958  CA  ILE H 126      14.601   7.709  24.071  1.00 40.82           C  
ATOM    959  CB  ILE H 126      15.741   8.481  24.687  1.00 41.02           C  
ATOM    960  CG1 ILE H 126      16.981   8.560  23.778  1.00 86.29           C  
ATOM    961  CG2 ILE H 126      16.048   7.828  26.042  1.00 86.82           C  
ATOM    962  CD1 ILE H 126      17.758   7.256  23.640  1.00 49.72           C  
ATOM    963  C   ILE H 126      13.439   8.014  24.963  1.00 41.27           C  
ATOM    964  O   ILE H 126      12.743   9.004  24.746  1.00 41.38           O  
ATOM    965  N   SER H 127      13.178   7.162  25.979  1.00 41.09           N  
ATOM    966  CA  SER H 127      12.046   7.417  26.828  1.00 41.38           C  
ATOM    967  CB  SER H 127      10.987   6.305  26.765  1.00 42.29           C  
ATOM    968  OG  SER H 127      11.541   5.078  27.211  1.00 43.89           O  
ATOM    969  C   SER H 127      12.478   7.559  28.261  1.00 40.92           C  
ATOM    970  O   SER H 127      13.483   6.993  28.689  1.00 40.41           O  
ATOM    971  N   CYS H 128      11.710   8.365  29.030  1.00 40.04           N  
ATOM    972  CA  CYS H 128      11.969   8.586  30.427  1.00 40.97           C  
ATOM    973  CB  CYS H 128      12.551   9.991  30.701  1.00 41.06           C  
ATOM    974  SG  CYS H 128      12.972  10.287  32.443  1.00 43.61           S  
ATOM    975  C   CYS H 128      10.649   8.473  31.132  1.00 41.94           C  
ATOM    976  O   CYS H 128       9.766   9.314  30.962  1.00 41.97           O  
ATOM    977  N   LYS H 129      10.491   7.421  31.961  1.00 44.49           N  
ATOM    978  CA  LYS H 129       9.250   7.177  32.641  1.00 45.88           C  
ATOM    979  CB  LYS H 129       8.904   5.680  32.702  1.00 45.54           C  
ATOM    980  CG  LYS H 129       7.553   5.368  33.342  1.00 65.93           C  
ATOM    981  CD  LYS H 129       7.113   3.919  33.137  1.00 67.51           C  
ATOM    982  CE  LYS H 129       5.824   3.561  33.874  1.00 68.56           C  
ATOM    983  NZ  LYS H 129       5.465   2.152  33.609  1.00 70.06           N1+
ATOM    984  C   LYS H 129       9.395   7.677  34.046  1.00 46.72           C  
ATOM    985  O   LYS H 129      10.314   7.291  34.766  1.00 45.96           O  
ATOM    986  N   ALA H 130       8.466   8.555  34.475  1.00 47.49           N  
ATOM    987  CA  ALA H 130       8.551   9.152  35.778  1.00 49.72           C  
ATOM    988  CB  ALA H 130       8.265  10.665  35.764  1.00 48.91           C  
ATOM    989  C   ALA H 130       7.528   8.523  36.659  1.00 52.17           C  
ATOM    990  O   ALA H 130       6.348   8.447  36.323  1.00 52.13           O  
ATOM    991  N   THR H 131       7.960   8.031  37.829  1.00 55.12           N  
ATOM    992  CA  THR H 131       6.984   7.473  38.711  1.00 57.44           C  
ATOM    993  CB  THR H 131       7.021   5.975  38.765  1.00 58.00           C  
ATOM    994  OG1 THR H 131       8.252   5.536  39.322  1.00 88.08           O  
ATOM    995  CG2 THR H 131       6.862   5.433  37.334  1.00 87.17           C  
ATOM    996  C   THR H 131       7.302   7.955  40.085  1.00 59.30           C  
ATOM    997  O   THR H 131       8.468   8.009  40.471  1.00 59.07           O  
ATOM    998  N   GLY H 132       6.220   8.188  40.878  1.00 67.93           N  
ATOM    999  CA  GLY H 132       6.269   8.604  42.256  1.00 68.89           C  
ATOM   1000  C   GLY H 132       5.665   9.967  42.465  1.00 66.23           C  
ATOM   1001  O   GLY H 132       5.387  10.335  43.605  1.00 69.64           O  
ATOM   1002  N   TYR H 133       5.447  10.769  41.405  1.00 73.40           N  
ATOM   1003  CA  TYR H 133       4.875  12.075  41.626  1.00 71.73           C  
ATOM   1004  CB  TYR H 133       5.915  13.223  41.656  1.00 67.93           C  
ATOM   1005  CG  TYR H 133       6.774  13.198  40.426  1.00 65.69           C  
ATOM   1006  CD1 TYR H 133       6.257  13.412  39.174  1.00 65.76           C  
ATOM   1007  CD2 TYR H 133       8.128  12.996  40.513  1.00 62.88           C  
ATOM   1008  CE1 TYR H 133       7.036  13.398  38.046  1.00 64.62           C  
ATOM   1009  CE2 TYR H 133       8.919  12.978  39.389  1.00 60.52           C  
ATOM   1010  CZ  TYR H 133       8.379  13.180  38.147  1.00 61.94           C  
ATOM   1011  OH  TYR H 133       9.188  13.168  36.992  1.00 61.29           O  
ATOM   1012  C   TYR H 133       3.884  12.392  40.544  1.00 70.73           C  
ATOM   1013  O   TYR H 133       3.655  11.591  39.640  1.00 69.69           O  
ATOM   1014  N   THR H 134       3.252  13.584  40.622  1.00 70.17           N  
ATOM   1015  CA  THR H 134       2.355  14.002  39.577  1.00 67.99           C  
ATOM   1016  CB  THR H 134       1.393  15.089  39.966  1.00 63.02           C  
ATOM   1017  OG1 THR H 134       2.103  16.225  40.433  1.00 70.03           O  
ATOM   1018  CG2 THR H 134       0.425  14.566  41.036  1.00 63.47           C  
ATOM   1019  C   THR H 134       3.209  14.546  38.476  1.00 64.72           C  
ATOM   1020  O   THR H 134       3.824  15.604  38.594  1.00 62.24           O  
ATOM   1021  N   PHE H 135       3.207  13.832  37.340  1.00 69.40           N  
ATOM   1022  CA  PHE H 135       4.065  14.076  36.217  1.00 67.89           C  
ATOM   1023  CB  PHE H 135       3.923  12.983  35.140  1.00 68.36           C  
ATOM   1024  CG  PHE H 135       4.931  13.230  34.070  1.00 66.89           C  
ATOM   1025  CD1 PHE H 135       6.269  13.045  34.326  1.00 68.61           C  
ATOM   1026  CD2 PHE H 135       4.542  13.612  32.808  1.00 64.60           C  
ATOM   1027  CE1 PHE H 135       7.208  13.259  33.346  1.00 67.09           C  
ATOM   1028  CE2 PHE H 135       5.479  13.825  31.823  1.00 64.44           C  
ATOM   1029  CZ  PHE H 135       6.813  13.649  32.089  1.00 65.14           C  
ATOM   1030  C   PHE H 135       3.824  15.415  35.584  1.00 67.68           C  
ATOM   1031  O   PHE H 135       4.768  16.060  35.128  1.00 64.81           O  
ATOM   1032  N   SER H 136       2.560  15.866  35.516  1.00 64.37           N  
ATOM   1033  CA  SER H 136       2.214  17.072  34.808  1.00 59.94           C  
ATOM   1034  CB  SER H 136       0.694  17.268  34.712  1.00 70.94           C  
ATOM   1035  OG  SER H 136       0.402  18.462  34.002  1.00 75.07           O  
ATOM   1036  C   SER H 136       2.785  18.312  35.430  1.00 59.97           C  
ATOM   1037  O   SER H 136       3.005  19.307  34.740  1.00 57.95           O  
ATOM   1038  N   SER H 137       2.993  18.313  36.754  1.00 59.66           N  
ATOM   1039  CA  SER H 137       3.446  19.506  37.407  1.00 58.38           C  
ATOM   1040  CB  SER H 137       3.138  19.520  38.912  1.00 71.63           C  
ATOM   1041  OG  SER H 137       3.830  18.465  39.554  1.00 77.78           O  
ATOM   1042  C   SER H 137       4.914  19.792  37.234  1.00 56.27           C  
ATOM   1043  O   SER H 137       5.303  20.941  37.400  1.00 56.50           O  
ATOM   1044  N   TYR H 138       5.781  18.825  36.867  1.00 58.90           N  
ATOM   1045  CA  TYR H 138       7.189  19.154  36.954  1.00 57.76           C  
ATOM   1046  CB  TYR H 138       8.007  18.130  37.768  1.00 59.73           C  
ATOM   1047  CG  TYR H 138       7.432  17.969  39.134  1.00 60.47           C  
ATOM   1048  CD1 TYR H 138       6.407  17.079  39.355  1.00 62.15           C  
ATOM   1049  CD2 TYR H 138       7.922  18.684  40.198  1.00 63.51           C  
ATOM   1050  CE1 TYR H 138       5.872  16.918  40.612  1.00 65.12           C  
ATOM   1051  CE2 TYR H 138       7.388  18.527  41.455  1.00 67.40           C  
ATOM   1052  CZ  TYR H 138       6.361  17.640  41.668  1.00 69.58           C  
ATOM   1053  OH  TYR H 138       5.807  17.470  42.954  1.00 73.23           O  
ATOM   1054  C   TYR H 138       7.833  19.140  35.603  1.00 55.99           C  
ATOM   1055  O   TYR H 138       7.377  18.480  34.673  1.00 58.03           O  
ATOM   1056  N   TRP H 139       8.934  19.903  35.453  1.00 49.30           N  
ATOM   1057  CA  TRP H 139       9.595  19.920  34.176  1.00 46.30           C  
ATOM   1058  CB  TRP H 139      10.452  21.186  33.974  1.00 43.88           C  
ATOM   1059  CG  TRP H 139       9.678  22.487  33.908  1.00 42.05           C  
ATOM   1060  CD2 TRP H 139       9.508  23.275  32.718  1.00 42.31           C  
ATOM   1061  CD1 TRP H 139       9.060  23.173  34.913  1.00 42.55           C  
ATOM   1062  NE1 TRP H 139       8.511  24.334  34.425  1.00 78.78           N  
ATOM   1063  CE2 TRP H 139       8.781  24.413  33.075  1.00 47.69           C  
ATOM   1064  CE3 TRP H 139       9.928  23.071  31.433  1.00 78.43           C  
ATOM   1065  CZ2 TRP H 139       8.464  25.368  32.152  1.00 77.20           C  
ATOM   1066  CZ3 TRP H 139       9.600  24.035  30.504  1.00 78.10           C  
ATOM   1067  CH2 TRP H 139       8.883  25.160  30.856  1.00 78.10           C  
ATOM   1068  C   TRP H 139      10.525  18.741  34.090  1.00 44.25           C  
ATOM   1069  O   TRP H 139      10.992  18.229  35.107  1.00 43.64           O  
ATOM   1070  N   ILE H 140      10.783  18.260  32.853  1.00 41.79           N  
ATOM   1071  CA  ILE H 140      11.710  17.179  32.626  1.00 39.72           C  
ATOM   1072  CB  ILE H 140      11.131  16.046  31.828  1.00 39.97           C  
ATOM   1073  CG1 ILE H 140       9.975  15.369  32.580  1.00 73.83           C  
ATOM   1074  CG2 ILE H 140      12.278  15.083  31.475  1.00 73.65           C  
ATOM   1075  CD1 ILE H 140      10.407  14.675  33.869  1.00 54.16           C  
ATOM   1076  C   ILE H 140      12.826  17.738  31.793  1.00 38.81           C  
ATOM   1077  O   ILE H 140      12.580  18.397  30.783  1.00 38.12           O  
ATOM   1078  N   GLU H 141      14.089  17.468  32.189  1.00 36.42           N  
ATOM   1079  CA  GLU H 141      15.233  18.029  31.517  1.00 35.92           C  
ATOM   1080  CB  GLU H 141      16.216  18.717  32.483  1.00 35.95           C  
ATOM   1081  CG  GLU H 141      15.580  19.790  33.371  1.00 18.05           C  
ATOM   1082  CD  GLU H 141      15.362  21.075  32.589  1.00 12.34           C  
ATOM   1083  OE1 GLU H 141      15.787  21.150  31.407  1.00  0.00           O  
ATOM   1084  OE2 GLU H 141      14.757  22.002  33.187  1.00 13.79           O1-
ATOM   1085  C   GLU H 141      16.002  16.901  30.884  1.00 35.82           C  
ATOM   1086  O   GLU H 141      15.992  15.777  31.384  1.00 36.09           O  
ATOM   1087  N   TRP H 142      16.680  17.165  29.744  1.00 35.01           N  
ATOM   1088  CA  TRP H 142      17.460  16.139  29.102  1.00 34.11           C  
ATOM   1089  CB  TRP H 142      16.980  15.809  27.681  1.00 34.78           C  
ATOM   1090  CG  TRP H 142      15.619  15.151  27.655  1.00 36.42           C  
ATOM   1091  CD2 TRP H 142      15.403  13.731  27.676  1.00 36.89           C  
ATOM   1092  CD1 TRP H 142      14.384  15.728  27.615  1.00 37.41           C  
ATOM   1093  NE1 TRP H 142      13.411  14.756  27.610  1.00 37.76           N  
ATOM   1094  CE2 TRP H 142      14.024  13.522  27.650  1.00 36.74           C  
ATOM   1095  CE3 TRP H 142      16.280  12.685  27.715  1.00 37.56           C  
ATOM   1096  CZ2 TRP H 142      13.502  12.261  27.664  1.00 36.93           C  
ATOM   1097  CZ3 TRP H 142      15.751  11.414  27.728  1.00 37.55           C  
ATOM   1098  CH2 TRP H 142      14.388  11.207  27.704  1.00 36.65           C  
ATOM   1099  C   TRP H 142      18.877  16.623  29.018  1.00 34.62           C  
ATOM   1100  O   TRP H 142      19.133  17.768  28.643  1.00 34.57           O  
ATOM   1101  N   VAL H 143      19.837  15.741  29.367  1.00 34.12           N  
ATOM   1102  CA  VAL H 143      21.227  16.104  29.391  1.00 32.91           C  
ATOM   1103  CB  VAL H 143      21.807  16.079  30.775  1.00 33.89           C  
ATOM   1104  CG1 VAL H 143      23.315  16.368  30.693  1.00 33.90           C  
ATOM   1105  CG2 VAL H 143      21.023  17.074  31.649  1.00 33.94           C  
ATOM   1106  C   VAL H 143      22.015  15.120  28.566  1.00 32.99           C  
ATOM   1107  O   VAL H 143      21.650  13.950  28.440  1.00 32.98           O  
ATOM   1108  N   LYS H 144      23.138  15.593  27.982  1.00 33.64           N  
ATOM   1109  CA  LYS H 144      23.982  14.800  27.122  1.00 33.86           C  
ATOM   1110  CB  LYS H 144      24.165  15.470  25.750  1.00 34.17           C  
ATOM   1111  CG  LYS H 144      25.070  14.725  24.768  1.00 34.97           C  
ATOM   1112  CD  LYS H 144      25.075  15.374  23.381  1.00 35.91           C  
ATOM   1113  CE  LYS H 144      26.124  14.803  22.426  1.00 35.66           C  
ATOM   1114  NZ  LYS H 144      26.061  15.516  21.128  1.00 36.65           N1+
ATOM   1115  C   LYS H 144      25.355  14.705  27.729  1.00 33.98           C  
ATOM   1116  O   LYS H 144      25.868  15.684  28.266  1.00 34.80           O  
ATOM   1117  N   GLN H 145      25.984  13.510  27.672  1.00 35.02           N  
ATOM   1118  CA  GLN H 145      27.326  13.370  28.169  1.00 35.80           C  
ATOM   1119  CB  GLN H 145      27.410  12.712  29.559  1.00 34.54           C  
ATOM   1120  CG  GLN H 145      28.844  12.571  30.080  1.00 34.87           C  
ATOM   1121  CD  GLN H 145      28.801  11.911  31.453  1.00 35.91           C  
ATOM   1122  OE1 GLN H 145      27.977  11.035  31.715  1.00 35.84           O  
ATOM   1123  NE2 GLN H 145      29.714  12.347  32.362  1.00 35.48           N  
ATOM   1124  C   GLN H 145      28.087  12.489  27.229  1.00 37.25           C  
ATOM   1125  O   GLN H 145      27.781  11.306  27.087  1.00 36.79           O  
ATOM   1126  N   ARG H 146      29.119  13.043  26.563  1.00 39.87           N  
ATOM   1127  CA  ARG H 146      29.892  12.239  25.661  1.00 42.91           C  
ATOM   1128  CB  ARG H 146      30.451  12.991  24.439  1.00 43.92           C  
ATOM   1129  CG  ARG H 146      29.340  13.421  23.476  1.00 46.68           C  
ATOM   1130  CD  ARG H 146      29.716  13.351  21.992  1.00 48.96           C  
ATOM   1131  NE  ARG H 146      30.719  14.410  21.697  1.00 55.75           N  
ATOM   1132  CZ  ARG H 146      31.226  14.517  20.433  1.00 56.47           C  
ATOM   1133  NH1 ARG H 146      30.816  13.648  19.465  1.00 57.37           N1+
ATOM   1134  NH2 ARG H 146      32.137  15.489  20.138  1.00 56.59           N  
ATOM   1135  C   ARG H 146      31.005  11.618  26.433  1.00 44.26           C  
ATOM   1136  O   ARG H 146      31.327  12.029  27.546  1.00 43.64           O  
ATOM   1137  N   PRO H 147      31.597  10.613  25.863  1.00 47.74           N  
ATOM   1138  CA  PRO H 147      32.626   9.894  26.549  1.00 49.17           C  
ATOM   1139  CD  PRO H 147      30.923   9.795  24.870  1.00 55.57           C  
ATOM   1140  CB  PRO H 147      32.930   8.680  25.675  1.00 49.57           C  
ATOM   1141  CG  PRO H 147      31.590   8.411  24.961  1.00 57.34           C  
ATOM   1142  C   PRO H 147      33.811  10.747  26.870  1.00 49.95           C  
ATOM   1143  O   PRO H 147      34.546  10.400  27.793  1.00 50.66           O  
ATOM   1144  N   GLY H 148      34.036  11.855  26.138  1.00 50.90           N  
ATOM   1145  CA  GLY H 148      35.186  12.654  26.437  1.00 52.75           C  
ATOM   1146  C   GLY H 148      35.030  13.107  27.842  1.00 53.14           C  
ATOM   1147  O   GLY H 148      35.957  12.944  28.634  1.00 53.25           O  
ATOM   1148  N   HIS H 149      33.842  13.676  28.156  1.00 52.43           N  
ATOM   1149  CA  HIS H 149      33.450  14.074  29.477  1.00 51.68           C  
ATOM   1150  ND1 HIS H 149      34.118  15.360  32.762  1.00 94.74           N  
ATOM   1151  CG  HIS H 149      34.271  14.303  31.894  1.00 56.79           C  
ATOM   1152  CB  HIS H 149      34.604  14.436  30.437  1.00 53.93           C  
ATOM   1153  NE2 HIS H 149      33.801  13.508  33.952  1.00 60.53           N  
ATOM   1154  CD2 HIS H 149      34.072  13.179  32.637  1.00 95.33           C  
ATOM   1155  CE1 HIS H 149      33.841  14.828  33.978  1.00 93.82           C  
ATOM   1156  C   HIS H 149      32.587  15.291  29.372  1.00 50.92           C  
ATOM   1157  O   HIS H 149      32.378  15.849  28.299  1.00 51.12           O  
ATOM   1158  N   GLY H 150      32.020  15.714  30.509  1.00 48.01           N  
ATOM   1159  CA  GLY H 150      31.281  16.942  30.575  1.00 44.47           C  
ATOM   1160  C   GLY H 150      29.832  16.675  30.319  1.00 42.51           C  
ATOM   1161  O   GLY H 150      29.470  15.730  29.622  1.00 42.33           O  
ATOM   1162  N   LEU H 151      28.961  17.538  30.877  1.00 39.49           N  
ATOM   1163  CA  LEU H 151      27.546  17.389  30.697  1.00 37.44           C  
ATOM   1164  CB  LEU H 151      26.782  17.356  32.029  1.00 36.09           C  
ATOM   1165  CG  LEU H 151      27.108  16.131  32.908  1.00 35.63           C  
ATOM   1166  CD1 LEU H 151      26.313  16.162  34.221  1.00 33.68           C  
ATOM   1167  CD2 LEU H 151      26.895  14.820  32.137  1.00 33.90           C  
ATOM   1168  C   LEU H 151      27.036  18.567  29.916  1.00 36.37           C  
ATOM   1169  O   LEU H 151      27.460  19.702  30.128  1.00 36.45           O  
ATOM   1170  N   GLU H 152      26.109  18.310  28.967  1.00 36.31           N  
ATOM   1171  CA  GLU H 152      25.527  19.375  28.190  1.00 36.55           C  
ATOM   1172  CB  GLU H 152      25.774  19.270  26.675  1.00 38.56           C  
ATOM   1173  CG  GLU H 152      27.216  19.539  26.247  1.00 42.05           C  
ATOM   1174  CD  GLU H 152      27.277  19.399  24.732  1.00 44.39           C  
ATOM   1175  OE1 GLU H 152      26.595  20.193  24.031  1.00 44.95           O  
ATOM   1176  OE2 GLU H 152      28.003  18.489  24.254  1.00 45.71           O1-
ATOM   1177  C   GLU H 152      24.041  19.340  28.378  1.00 36.06           C  
ATOM   1178  O   GLU H 152      23.434  18.273  28.442  1.00 36.93           O  
ATOM   1179  N   TRP H 153      23.413  20.530  28.453  1.00 35.79           N  
ATOM   1180  CA  TRP H 153      21.990  20.618  28.660  1.00 35.02           C  
ATOM   1181  CB  TRP H 153      21.604  21.872  29.464  1.00 36.41           C  
ATOM   1182  CG  TRP H 153      20.131  22.075  29.707  1.00 36.72           C  
ATOM   1183  CD2 TRP H 153      19.311  22.965  28.938  1.00 37.24           C  
ATOM   1184  CD1 TRP H 153      19.325  21.538  30.668  1.00 37.28           C  
ATOM   1185  NE1 TRP H 153      18.051  22.041  30.544  1.00 37.37           N  
ATOM   1186  CE2 TRP H 153      18.030  22.922  29.482  1.00 37.31           C  
ATOM   1187  CE3 TRP H 153      19.606  23.760  27.867  1.00 35.79           C  
ATOM   1188  CZ2 TRP H 153      17.019  23.677  28.961  1.00 37.80           C  
ATOM   1189  CZ3 TRP H 153      18.583  24.517  27.338  1.00 36.74           C  
ATOM   1190  CH2 TRP H 153      17.314  24.475  27.878  1.00 37.75           C  
ATOM   1191  C   TRP H 153      21.326  20.699  27.316  1.00 35.45           C  
ATOM   1192  O   TRP H 153      21.598  21.602  26.529  1.00 35.63           O  
ATOM   1193  N   ILE H 154      20.503  19.681  26.991  1.00 34.47           N  
ATOM   1194  CA  ILE H 154      19.775  19.606  25.753  1.00 34.85           C  
ATOM   1195  CB  ILE H 154      19.301  18.211  25.479  1.00 34.04           C  
ATOM   1196  CG1 ILE H 154      20.511  17.267  25.363  1.00 34.80           C  
ATOM   1197  CG2 ILE H 154      18.417  18.242  24.222  1.00 34.66           C  
ATOM   1198  CD1 ILE H 154      20.141  15.787  25.398  1.00 35.51           C  
ATOM   1199  C   ILE H 154      18.573  20.507  25.710  1.00 36.61           C  
ATOM   1200  O   ILE H 154      18.410  21.292  24.777  1.00 36.06           O  
ATOM   1201  N   GLY H 155      17.695  20.428  26.732  1.00 36.30           N  
ATOM   1202  CA  GLY H 155      16.479  21.202  26.714  1.00 36.47           C  
ATOM   1203  C   GLY H 155      15.589  20.724  27.825  1.00 37.91           C  
ATOM   1204  O   GLY H 155      16.003  19.933  28.670  1.00 37.23           O  
ATOM   1205  N   GLU H 156      14.326  21.205  27.855  1.00 38.11           N  
ATOM   1206  CA  GLU H 156      13.432  20.841  28.924  1.00 38.13           C  
ATOM   1207  CB  GLU H 156      13.495  21.857  30.071  1.00 39.49           C  
ATOM   1208  CG  GLU H 156      13.125  23.263  29.592  1.00 40.66           C  
ATOM   1209  CD  GLU H 156      13.498  24.262  30.676  1.00 49.33           C  
ATOM   1210  OE1 GLU H 156      14.304  23.891  31.568  1.00 85.17           O  
ATOM   1211  OE2 GLU H 156      12.988  25.413  30.625  1.00 85.52           O1-
ATOM   1212  C   GLU H 156      12.022  20.881  28.412  1.00 39.38           C  
ATOM   1213  O   GLU H 156      11.714  21.630  27.488  1.00 38.69           O  
ATOM   1214  N   ILE H 157      11.121  20.065  29.004  1.00 39.21           N  
ATOM   1215  CA  ILE H 157       9.738  20.076  28.609  1.00 38.91           C  
ATOM   1216  CB  ILE H 157       9.344  18.874  27.801  1.00 39.10           C  
ATOM   1217  CG1 ILE H 157       7.962  19.080  27.163  1.00 39.55           C  
ATOM   1218  CG2 ILE H 157       9.442  17.632  28.700  1.00 39.09           C  
ATOM   1219  CD1 ILE H 157       7.627  18.049  26.087  1.00 38.96           C  
ATOM   1220  C   ILE H 157       8.877  20.098  29.840  1.00 41.17           C  
ATOM   1221  O   ILE H 157       9.264  19.581  30.888  1.00 39.21           O  
ATOM   1222  N   LEU H 158       7.693  20.745  29.752  1.00 41.73           N  
ATOM   1223  CA  LEU H 158       6.766  20.738  30.851  1.00 42.82           C  
ATOM   1224  CB  LEU H 158       6.252  22.141  31.217  1.00 43.48           C  
ATOM   1225  CG  LEU H 158       5.280  22.162  32.410  1.00 45.61           C  
ATOM   1226  CD1 LEU H 158       5.966  21.666  33.694  1.00 60.47           C  
ATOM   1227  CD2 LEU H 158       4.634  23.546  32.580  1.00 60.95           C  
ATOM   1228  C   LEU H 158       5.602  19.911  30.374  1.00 45.04           C  
ATOM   1229  O   LEU H 158       4.885  20.294  29.450  1.00 44.72           O  
ATOM   1230  N   PRO H 159       5.397  18.810  31.065  1.00 49.17           N  
ATOM   1231  CA  PRO H 159       4.354  17.871  30.758  1.00 49.72           C  
ATOM   1232  CD  PRO H 159       6.388  18.279  31.985  1.00 50.70           C  
ATOM   1233  CB  PRO H 159       4.558  16.706  31.722  1.00 49.56           C  
ATOM   1234  CG  PRO H 159       6.046  16.789  32.117  1.00 52.56           C  
ATOM   1235  C   PRO H 159       3.016  18.513  30.945  1.00 51.21           C  
ATOM   1236  O   PRO H 159       2.769  19.071  32.013  1.00 54.26           O  
ATOM   1237  N   GLY H 160       2.131  18.415  29.937  1.00 51.57           N  
ATOM   1238  CA  GLY H 160       0.790  18.920  30.022  1.00 54.85           C  
ATOM   1239  C   GLY H 160       0.682  20.177  29.216  1.00 54.71           C  
ATOM   1240  O   GLY H 160      -0.090  20.243  28.262  1.00 57.21           O  
ATOM   1241  N   SER H 161       1.475  21.201  29.580  1.00 53.24           N  
ATOM   1242  CA  SER H 161       1.483  22.467  28.909  1.00 55.04           C  
ATOM   1243  CB  SER H 161       2.379  23.478  29.637  1.00 53.73           C  
ATOM   1244  OG  SER H 161       2.395  24.708  28.937  1.00 54.18           O  
ATOM   1245  C   SER H 161       2.067  22.268  27.550  1.00 55.50           C  
ATOM   1246  O   SER H 161       1.562  22.782  26.555  1.00 57.05           O  
ATOM   1247  N   GLY H 162       3.174  21.512  27.487  1.00 56.49           N  
ATOM   1248  CA  GLY H 162       3.780  21.246  26.218  1.00 55.95           C  
ATOM   1249  C   GLY H 162       4.845  22.271  25.908  1.00 53.70           C  
ATOM   1250  O   GLY H 162       5.581  22.114  24.936  1.00 55.77           O  
ATOM   1251  N   SER H 163       4.947  23.354  26.709  1.00 48.00           N  
ATOM   1252  CA  SER H 163       6.025  24.300  26.609  1.00 48.13           C  
ATOM   1253  CB  SER H 163       5.968  25.375  27.705  1.00 58.98           C  
ATOM   1254  OG  SER H 163       6.087  24.761  28.979  1.00 88.51           O  
ATOM   1255  C   SER H 163       7.342  23.598  26.729  1.00 47.60           C  
ATOM   1256  O   SER H 163       7.481  22.629  27.474  1.00 47.55           O  
ATOM   1257  N   THR H 164       8.352  24.080  25.967  1.00 45.10           N  
ATOM   1258  CA  THR H 164       9.645  23.464  25.981  1.00 43.76           C  
ATOM   1259  CB  THR H 164       9.723  22.336  24.990  1.00 43.26           C  
ATOM   1260  OG1 THR H 164      11.004  21.728  25.012  1.00 46.61           O  
ATOM   1261  CG2 THR H 164       9.391  22.881  23.591  1.00 43.54           C  
ATOM   1262  C   THR H 164      10.690  24.493  25.647  1.00 43.50           C  
ATOM   1263  O   THR H 164      10.428  25.465  24.941  1.00 42.51           O  
ATOM   1264  N   ASN H 165      11.917  24.302  26.180  1.00 43.22           N  
ATOM   1265  CA  ASN H 165      13.010  25.192  25.905  1.00 41.75           C  
ATOM   1266  CB  ASN H 165      13.499  25.988  27.129  1.00 43.37           C  
ATOM   1267  CG  ASN H 165      12.439  27.029  27.474  1.00 44.86           C  
ATOM   1268  OD1 ASN H 165      11.899  27.701  26.599  1.00 91.18           O  
ATOM   1269  ND2 ASN H 165      12.130  27.169  28.789  1.00 90.39           N  
ATOM   1270  C   ASN H 165      14.145  24.348  25.414  1.00 41.23           C  
ATOM   1271  O   ASN H 165      14.403  23.268  25.944  1.00 41.22           O  
ATOM   1272  N   TYR H 166      14.861  24.832  24.378  1.00 40.69           N  
ATOM   1273  CA  TYR H 166      15.912  24.051  23.787  1.00 39.93           C  
ATOM   1274  CB  TYR H 166      15.704  23.757  22.286  1.00 40.71           C  
ATOM   1275  CG  TYR H 166      14.539  22.863  22.033  1.00 41.89           C  
ATOM   1276  CD1 TYR H 166      13.259  23.358  21.968  1.00 42.02           C  
ATOM   1277  CD2 TYR H 166      14.731  21.518  21.832  1.00 42.47           C  
ATOM   1278  CE1 TYR H 166      12.192  22.525  21.722  1.00 42.76           C  
ATOM   1279  CE2 TYR H 166      13.670  20.679  21.586  1.00 42.56           C  
ATOM   1280  CZ  TYR H 166      12.393  21.181  21.533  1.00 42.76           C  
ATOM   1281  OH  TYR H 166      11.300  20.325  21.280  1.00 43.68           O  
ATOM   1282  C   TYR H 166      17.185  24.840  23.795  1.00 40.15           C  
ATOM   1283  O   TYR H 166      17.180  26.069  23.736  1.00 40.36           O  
ATOM   1284  N   ASN H 167      18.324  24.122  23.885  1.00 40.98           N  
ATOM   1285  CA  ASN H 167      19.605  24.748  23.746  1.00 41.51           C  
ATOM   1286  CB  ASN H 167      20.767  23.810  24.132  1.00 40.96           C  
ATOM   1287  CG  ASN H 167      22.103  24.548  24.106  1.00 43.18           C  
ATOM   1288  OD1 ASN H 167      22.391  25.329  23.201  1.00 42.17           O  
ATOM   1289  ND2 ASN H 167      22.961  24.271  25.123  1.00 59.88           N  
ATOM   1290  C   ASN H 167      19.700  25.035  22.282  1.00 42.33           C  
ATOM   1291  O   ASN H 167      19.273  24.231  21.459  1.00 42.72           O  
ATOM   1292  N   GLU H 168      20.282  26.182  21.904  1.00 43.45           N  
ATOM   1293  CA  GLU H 168      20.280  26.549  20.519  1.00 45.48           C  
ATOM   1294  CB  GLU H 168      20.900  27.925  20.265  1.00 45.94           C  
ATOM   1295  CG  GLU H 168      20.609  28.444  18.861  1.00 48.64           C  
ATOM   1296  CD  GLU H 168      21.046  29.896  18.833  1.00 49.42           C  
ATOM   1297  OE1 GLU H 168      22.279  30.140  18.907  1.00 77.04           O  
ATOM   1298  OE2 GLU H 168      20.154  30.780  18.752  1.00 75.95           O1-
ATOM   1299  C   GLU H 168      21.026  25.527  19.710  1.00 45.31           C  
ATOM   1300  O   GLU H 168      20.672  25.254  18.564  1.00 45.84           O  
ATOM   1301  N   ARG H 169      22.085  24.934  20.291  1.00 43.62           N  
ATOM   1302  CA  ARG H 169      22.915  23.998  19.587  1.00 43.44           C  
ATOM   1303  CB  ARG H 169      24.044  23.468  20.489  1.00 43.88           C  
ATOM   1304  CG  ARG H 169      24.832  24.581  21.185  1.00 46.65           C  
ATOM   1305  CD  ARG H 169      25.827  25.309  20.283  1.00 49.19           C  
ATOM   1306  NE  ARG H 169      26.955  24.373  20.013  1.00  0.00           N  
ATOM   1307  CZ  ARG H 169      27.995  24.772  19.225  1.00  0.00           C  
ATOM   1308  NH1 ARG H 169      27.992  26.020  18.671  1.00  0.00           N1+
ATOM   1309  NH2 ARG H 169      29.040  23.923  18.996  1.00  0.00           N  
ATOM   1310  C   ARG H 169      22.082  22.820  19.170  1.00 43.49           C  
ATOM   1311  O   ARG H 169      22.163  22.345  18.039  1.00 44.62           O  
ATOM   1312  N   PHE H 170      21.248  22.332  20.100  1.00 43.11           N  
ATOM   1313  CA  PHE H 170      20.389  21.191  19.956  1.00 43.43           C  
ATOM   1314  CB  PHE H 170      19.900  20.623  21.298  1.00 41.73           C  
ATOM   1315  CG  PHE H 170      21.113  20.067  21.968  1.00 41.09           C  
ATOM   1316  CD1 PHE H 170      21.611  18.840  21.603  1.00 40.68           C  
ATOM   1317  CD2 PHE H 170      21.778  20.774  22.941  1.00 40.39           C  
ATOM   1318  CE1 PHE H 170      22.732  18.322  22.206  1.00 40.38           C  
ATOM   1319  CE2 PHE H 170      22.900  20.261  23.549  1.00 40.06           C  
ATOM   1320  CZ  PHE H 170      23.382  19.029  23.184  1.00 40.23           C  
ATOM   1321  C   PHE H 170      19.215  21.499  19.088  1.00 44.77           C  
ATOM   1322  O   PHE H 170      18.479  20.590  18.709  1.00 44.89           O  
ATOM   1323  N   LYS H 171      18.917  22.785  18.843  1.00 46.54           N  
ATOM   1324  CA  LYS H 171      17.771  23.037  18.023  1.00 49.10           C  
ATOM   1325  CB  LYS H 171      17.450  24.515  17.780  1.00 54.89           C  
ATOM   1326  CG  LYS H 171      16.731  25.139  18.970  1.00 51.63           C  
ATOM   1327  CD  LYS H 171      16.516  26.641  18.846  1.00 53.47           C  
ATOM   1328  CE  LYS H 171      15.658  27.201  19.978  1.00125.81           C  
ATOM   1329  NZ  LYS H 171      15.420  28.642  19.764  1.00125.56           N1+
ATOM   1330  C   LYS H 171      17.931  22.376  16.697  1.00 48.65           C  
ATOM   1331  O   LYS H 171      18.993  22.380  16.075  1.00 49.96           O  
ATOM   1332  N   GLY H 172      16.831  21.737  16.270  1.00 48.66           N  
ATOM   1333  CA  GLY H 172      16.735  21.076  15.009  1.00 49.46           C  
ATOM   1334  C   GLY H 172      17.073  19.639  15.220  1.00 49.24           C  
ATOM   1335  O   GLY H 172      16.476  18.754  14.611  1.00 51.40           O  
ATOM   1336  N   LYS H 173      18.078  19.376  16.074  1.00 46.95           N  
ATOM   1337  CA  LYS H 173      18.488  18.030  16.336  1.00 44.96           C  
ATOM   1338  CB  LYS H 173      19.896  17.925  16.936  1.00 47.44           C  
ATOM   1339  CG  LYS H 173      20.357  16.473  17.049  1.00 48.48           C  
ATOM   1340  CD  LYS H 173      21.870  16.308  17.157  1.00 48.80           C  
ATOM   1341  CE  LYS H 173      22.558  16.102  15.804  1.00 48.00           C  
ATOM   1342  NZ  LYS H 173      22.109  14.830  15.191  1.00 49.47           N1+
ATOM   1343  C   LYS H 173      17.539  17.296  17.238  1.00 43.57           C  
ATOM   1344  O   LYS H 173      17.244  16.126  17.004  1.00 41.93           O  
ATOM   1345  N   ALA H 174      17.022  17.957  18.296  1.00 42.42           N  
ATOM   1346  CA  ALA H 174      16.253  17.224  19.265  1.00 40.93           C  
ATOM   1347  CB  ALA H 174      16.868  17.259  20.676  1.00 39.33           C  
ATOM   1348  C   ALA H 174      14.873  17.783  19.387  1.00 41.33           C  
ATOM   1349  O   ALA H 174      14.639  18.973  19.182  1.00 41.54           O  
ATOM   1350  N   SER H 175      13.909  16.895  19.707  1.00 40.30           N  
ATOM   1351  CA  SER H 175      12.554  17.308  19.919  1.00 40.43           C  
ATOM   1352  CB  SER H 175      11.635  17.001  18.727  1.00 42.31           C  
ATOM   1353  OG  SER H 175      11.656  15.610  18.458  1.00  0.00           O  
ATOM   1354  C   SER H 175      12.046  16.559  21.114  1.00 40.68           C  
ATOM   1355  O   SER H 175      12.247  15.350  21.233  1.00 40.29           O  
ATOM   1356  N   PHE H 176      11.350  17.268  22.030  1.00 41.63           N  
ATOM   1357  CA  PHE H 176      10.897  16.635  23.239  1.00 42.35           C  
ATOM   1358  CB  PHE H 176      11.097  17.475  24.510  1.00 40.71           C  
ATOM   1359  CG  PHE H 176      12.474  18.033  24.556  1.00 59.78           C  
ATOM   1360  CD1 PHE H 176      13.571  17.222  24.721  1.00 59.01           C  
ATOM   1361  CD2 PHE H 176      12.664  19.386  24.395  1.00 38.42           C  
ATOM   1362  CE1 PHE H 176      14.836  17.760  24.758  1.00 79.32           C  
ATOM   1363  CE2 PHE H 176      13.925  19.929  24.433  1.00 78.32           C  
ATOM   1364  CZ  PHE H 176      15.016  19.115  24.619  1.00 77.47           C  
ATOM   1365  C   PHE H 176       9.408  16.512  23.166  1.00 43.92           C  
ATOM   1366  O   PHE H 176       8.721  17.438  22.737  1.00 44.06           O  
ATOM   1367  N   THR H 177       8.870  15.353  23.596  1.00 44.67           N  
ATOM   1368  CA  THR H 177       7.445  15.168  23.648  1.00 46.75           C  
ATOM   1369  CB  THR H 177       6.899  14.245  22.594  1.00 47.06           C  
ATOM   1370  OG1 THR H 177       7.540  12.981  22.666  1.00 48.78           O  
ATOM   1371  CG2 THR H 177       7.096  14.879  21.207  1.00 47.21           C  
ATOM   1372  C   THR H 177       7.113  14.575  24.985  1.00 46.86           C  
ATOM   1373  O   THR H 177       7.921  13.866  25.577  1.00 46.93           O  
ATOM   1374  N   ALA H 178       5.911  14.868  25.526  1.00 47.48           N  
ATOM   1375  CA  ALA H 178       5.576  14.288  26.796  1.00 49.62           C  
ATOM   1376  CB  ALA H 178       5.608  15.287  27.963  1.00 46.77           C  
ATOM   1377  C   ALA H 178       4.189  13.749  26.712  1.00 51.14           C  
ATOM   1378  O   ALA H 178       3.303  14.392  26.154  1.00 51.14           O  
ATOM   1379  N   ASP H 179       3.974  12.544  27.278  1.00 52.37           N  
ATOM   1380  CA  ASP H 179       2.685  11.918  27.250  1.00 54.41           C  
ATOM   1381  CB  ASP H 179       2.735  10.478  26.710  1.00 56.29           C  
ATOM   1382  CG  ASP H 179       1.316  10.019  26.416  1.00 59.16           C  
ATOM   1383  OD1 ASP H 179       0.375  10.537  27.071  1.00 60.70           O  
ATOM   1384  OD2 ASP H 179       1.153   9.146  25.524  1.00 61.91           O1-
ATOM   1385  C   ASP H 179       2.190  11.874  28.658  1.00 55.50           C  
ATOM   1386  O   ASP H 179       2.787  11.242  29.529  1.00 54.97           O  
ATOM   1387  N   SER H 180       1.082  12.582  28.917  1.00 57.07           N  
ATOM   1388  CA  SER H 180       0.538  12.652  30.237  1.00 58.13           C  
ATOM   1389  CB  SER H 180      -0.594  13.684  30.348  1.00 57.83           C  
ATOM   1390  OG  SER H 180      -1.659  13.327  29.480  1.00  0.00           O  
ATOM   1391  C   SER H 180      -0.016  11.321  30.653  1.00 58.79           C  
ATOM   1392  O   SER H 180       0.072  10.949  31.821  1.00 59.59           O  
ATOM   1393  N   SER H 181      -0.604  10.563  29.710  1.00 60.39           N  
ATOM   1394  CA  SER H 181      -1.246   9.328  30.065  1.00 61.13           C  
ATOM   1395  CB  SER H 181      -1.887   8.642  28.847  1.00 61.29           C  
ATOM   1396  OG  SER H 181      -2.502   7.426  29.242  1.00 62.87           O  
ATOM   1397  C   SER H 181      -0.267   8.358  30.657  1.00 60.69           C  
ATOM   1398  O   SER H 181      -0.422   7.918  31.796  1.00 60.77           O  
ATOM   1399  N   SER H 182       0.767   8.010  29.867  1.00 59.90           N  
ATOM   1400  CA  SER H 182       1.785   7.047  30.192  1.00 57.45           C  
ATOM   1401  CB  SER H 182       2.576   6.632  28.946  1.00 56.77           C  
ATOM   1402  OG  SER H 182       3.585   5.702  29.300  1.00 54.79           O  
ATOM   1403  C   SER H 182       2.774   7.589  31.184  1.00 57.11           C  
ATOM   1404  O   SER H 182       3.544   6.836  31.779  1.00 56.80           O  
ATOM   1405  N   ASN H 183       2.780   8.909  31.418  1.00 55.29           N  
ATOM   1406  CA  ASN H 183       3.790   9.470  32.272  1.00 53.69           C  
ATOM   1407  CB  ASN H 183       3.731   9.018  33.742  1.00 54.76           C  
ATOM   1408  CG  ASN H 183       2.649   9.827  34.445  1.00 56.26           C  
ATOM   1409  OD1 ASN H 183       2.120  10.793  33.900  1.00 60.30           O  
ATOM   1410  ND2 ASN H 183       2.325   9.434  35.704  1.00 58.90           N  
ATOM   1411  C   ASN H 183       5.145   9.140  31.728  1.00 52.09           C  
ATOM   1412  O   ASN H 183       5.991   8.565  32.412  1.00 51.21           O  
ATOM   1413  N   THR H 184       5.368   9.492  30.447  1.00 50.21           N  
ATOM   1414  CA  THR H 184       6.642   9.253  29.839  1.00 48.14           C  
ATOM   1415  CB  THR H 184       6.596   8.117  28.859  1.00 48.67           C  
ATOM   1416  OG1 THR H 184       6.141   6.935  29.501  1.00 50.17           O  
ATOM   1417  CG2 THR H 184       8.001   7.890  28.284  1.00 47.54           C  
ATOM   1418  C   THR H 184       7.021  10.487  29.072  1.00 47.54           C  
ATOM   1419  O   THR H 184       6.171  11.167  28.498  1.00 48.07           O  
ATOM   1420  N   ALA H 185       8.330  10.811  29.053  1.00 46.03           N  
ATOM   1421  CA  ALA H 185       8.827  11.927  28.296  1.00 44.81           C  
ATOM   1422  CB  ALA H 185       9.716  12.885  29.109  1.00 45.01           C  
ATOM   1423  C   ALA H 185       9.678  11.325  27.220  1.00 43.76           C  
ATOM   1424  O   ALA H 185      10.269  10.265  27.416  1.00 43.36           O  
ATOM   1425  N   TYR H 186       9.747  11.969  26.036  1.00 42.97           N  
ATOM   1426  CA  TYR H 186      10.500  11.379  24.962  1.00 42.78           C  
ATOM   1427  CB  TYR H 186       9.651  10.972  23.741  1.00 43.25           C  
ATOM   1428  CG  TYR H 186       8.664   9.921  24.114  1.00 44.38           C  
ATOM   1429  CD1 TYR H 186       7.439  10.273  24.635  1.00 45.15           C  
ATOM   1430  CD2 TYR H 186       8.957   8.590  23.929  1.00 43.76           C  
ATOM   1431  CE1 TYR H 186       6.521   9.306  24.973  1.00 46.47           C  
ATOM   1432  CE2 TYR H 186       8.040   7.621  24.266  1.00 45.10           C  
ATOM   1433  CZ  TYR H 186       6.819   7.976  24.789  1.00 46.27           C  
ATOM   1434  OH  TYR H 186       5.878   6.980  25.134  1.00 48.76           O  
ATOM   1435  C   TYR H 186      11.457  12.389  24.418  1.00 42.87           C  
ATOM   1436  O   TYR H 186      11.200  13.592  24.439  1.00 43.28           O  
ATOM   1437  N   MET H 187      12.616  11.903  23.928  1.00 40.49           N  
ATOM   1438  CA  MET H 187      13.549  12.771  23.275  1.00 40.29           C  
ATOM   1439  CB  MET H 187      14.863  12.954  24.048  1.00 40.05           C  
ATOM   1440  CG  MET H 187      15.840  13.915  23.372  1.00 40.31           C  
ATOM   1441  SD  MET H 187      17.399  14.146  24.273  1.00 86.46           S  
ATOM   1442  CE  MET H 187      17.952  12.437  24.009  1.00 86.05           C  
ATOM   1443  C   MET H 187      13.884  12.129  21.969  1.00 40.67           C  
ATOM   1444  O   MET H 187      14.468  11.046  21.936  1.00 40.15           O  
ATOM   1445  N   GLN H 188      13.526  12.778  20.844  1.00 41.04           N  
ATOM   1446  CA  GLN H 188      13.869  12.166  19.598  1.00 42.88           C  
ATOM   1447  CB  GLN H 188      12.741  12.090  18.553  1.00 44.43           C  
ATOM   1448  CG  GLN H 188      13.164  11.284  17.320  1.00 50.98           C  
ATOM   1449  CD  GLN H 188      11.970  11.097  16.398  1.00 55.74           C  
ATOM   1450  OE1 GLN H 188      11.506   9.978  16.185  1.00 57.99           O  
ATOM   1451  NE2 GLN H 188      11.454  12.220  15.832  1.00 66.03           N  
ATOM   1452  C   GLN H 188      14.999  12.941  19.014  1.00 42.21           C  
ATOM   1453  O   GLN H 188      14.998  14.171  19.019  1.00 42.78           O  
ATOM   1454  N   LEU H 189      16.021  12.210  18.529  1.00 41.28           N  
ATOM   1455  CA  LEU H 189      17.173  12.804  17.919  1.00 41.02           C  
ATOM   1456  CB  LEU H 189      18.492  12.313  18.541  1.00 41.10           C  
ATOM   1457  CG  LEU H 189      18.705  12.785  19.996  1.00 40.75           C  
ATOM   1458  CD1 LEU H 189      20.007  12.221  20.584  1.00 41.23           C  
ATOM   1459  CD2 LEU H 189      18.656  14.320  20.098  1.00 41.39           C  
ATOM   1460  C   LEU H 189      17.152  12.402  16.476  1.00 41.41           C  
ATOM   1461  O   LEU H 189      16.934  11.236  16.151  1.00 40.74           O  
ATOM   1462  N   SER H 190      17.388  13.365  15.564  1.00 41.20           N  
ATOM   1463  CA  SER H 190      17.301  13.069  14.161  1.00 42.39           C  
ATOM   1464  CB  SER H 190      16.264  13.937  13.432  1.00 44.93           C  
ATOM   1465  OG  SER H 190      16.576  15.311  13.594  1.00 40.89           O  
ATOM   1466  C   SER H 190      18.633  13.292  13.508  1.00 42.09           C  
ATOM   1467  O   SER H 190      19.542  13.864  14.107  1.00 41.75           O  
ATOM   1468  N   SER H 191      18.776  12.792  12.258  1.00 42.13           N  
ATOM   1469  CA  SER H 191      19.966  12.924  11.459  1.00 42.90           C  
ATOM   1470  CB  SER H 191      20.133  14.317  10.821  1.00 45.69           C  
ATOM   1471  OG  SER H 191      20.298  15.310  11.822  1.00 43.73           O  
ATOM   1472  C   SER H 191      21.161  12.601  12.297  1.00 41.96           C  
ATOM   1473  O   SER H 191      22.067  13.417  12.457  1.00 42.31           O  
ATOM   1474  N   LEU H 192      21.186  11.372  12.839  1.00 41.04           N  
ATOM   1475  CA  LEU H 192      22.214  10.953  13.748  1.00 39.97           C  
ATOM   1476  CB  LEU H 192      21.941   9.578  14.383  1.00 38.94           C  
ATOM   1477  CG  LEU H 192      20.692   9.549  15.283  1.00 37.83           C  
ATOM   1478  CD1 LEU H 192      20.472   8.152  15.887  1.00 37.54           C  
ATOM   1479  CD2 LEU H 192      20.753  10.653  16.351  1.00 37.54           C  
ATOM   1480  C   LEU H 192      23.544  10.874  13.071  1.00 39.87           C  
ATOM   1481  O   LEU H 192      23.658  10.496  11.906  1.00 40.15           O  
ATOM   1482  N   THR H 193      24.596  11.241  13.833  1.00 39.52           N  
ATOM   1483  CA  THR H 193      25.953  11.244  13.368  1.00 39.86           C  
ATOM   1484  CB  THR H 193      26.534  12.627  13.270  1.00 39.54           C  
ATOM   1485  OG1 THR H 193      25.650  13.493  12.583  1.00 40.79           O  
ATOM   1486  CG2 THR H 193      27.836  12.547  12.464  1.00 39.64           C  
ATOM   1487  C   THR H 193      26.738  10.581  14.462  1.00 40.91           C  
ATOM   1488  O   THR H 193      26.195  10.253  15.514  1.00 39.50           O  
ATOM   1489  N   SER H 194      28.048  10.374  14.240  1.00 41.44           N  
ATOM   1490  CA  SER H 194      28.898   9.743  15.204  1.00 42.23           C  
ATOM   1491  CB  SER H 194      30.325   9.533  14.671  1.00 43.32           C  
ATOM   1492  OG  SER H 194      31.129   8.907  15.659  1.00 46.76           O  
ATOM   1493  C   SER H 194      28.985  10.614  16.424  1.00 41.56           C  
ATOM   1494  O   SER H 194      29.261  10.134  17.521  1.00 40.93           O  
ATOM   1495  N   GLU H 195      28.752  11.926  16.260  1.00 40.39           N  
ATOM   1496  CA  GLU H 195      28.851  12.873  17.335  1.00 40.36           C  
ATOM   1497  CB  GLU H 195      28.846  14.316  16.819  1.00 43.51           C  
ATOM   1498  CG  GLU H 195      30.061  14.540  15.917  1.00 48.90           C  
ATOM   1499  CD  GLU H 195      30.139  16.002  15.533  1.00 52.10           C  
ATOM   1500  OE1 GLU H 195      30.217  16.857  16.454  1.00 53.67           O  
ATOM   1501  OE2 GLU H 195      30.130  16.285  14.306  1.00 54.13           O1-
ATOM   1502  C   GLU H 195      27.762  12.661  18.347  1.00 39.39           C  
ATOM   1503  O   GLU H 195      27.912  13.016  19.513  1.00 38.88           O  
ATOM   1504  N   ASP H 196      26.614  12.119  17.908  1.00 37.30           N  
ATOM   1505  CA  ASP H 196      25.454  11.867  18.722  1.00 36.94           C  
ATOM   1506  CB  ASP H 196      24.223  11.528  17.871  1.00 36.72           C  
ATOM   1507  CG  ASP H 196      23.887  12.792  17.092  1.00 37.59           C  
ATOM   1508  OD1 ASP H 196      23.952  13.897  17.696  1.00 36.72           O  
ATOM   1509  OD2 ASP H 196      23.587  12.666  15.874  1.00 37.71           O1-
ATOM   1510  C   ASP H 196      25.697  10.742  19.685  1.00 36.38           C  
ATOM   1511  O   ASP H 196      24.953  10.584  20.651  1.00 35.66           O  
ATOM   1512  N   SER H 197      26.694   9.874  19.427  1.00 35.93           N  
ATOM   1513  CA  SER H 197      26.912   8.790  20.344  1.00 35.72           C  
ATOM   1514  CB  SER H 197      28.093   7.889  19.951  1.00 36.12           C  
ATOM   1515  OG  SER H 197      27.847   7.306  18.680  1.00 57.91           O  
ATOM   1516  C   SER H 197      27.226   9.398  21.673  1.00 35.12           C  
ATOM   1517  O   SER H 197      28.075  10.283  21.767  1.00 36.24           O  
ATOM   1518  N   ALA H 198      26.532   8.942  22.737  1.00 34.72           N  
ATOM   1519  CA  ALA H 198      26.760   9.494  24.041  1.00 33.79           C  
ATOM   1520  CB  ALA H 198      26.569  11.019  24.100  1.00 33.89           C  
ATOM   1521  C   ALA H 198      25.757   8.894  24.972  1.00 33.94           C  
ATOM   1522  O   ALA H 198      24.949   8.057  24.574  1.00 33.54           O  
ATOM   1523  N   VAL H 199      25.812   9.294  26.259  1.00 34.09           N  
ATOM   1524  CA  VAL H 199      24.861   8.816  27.219  1.00 33.78           C  
ATOM   1525  CB  VAL H 199      25.480   8.450  28.537  1.00 33.53           C  
ATOM   1526  CG1 VAL H 199      24.359   8.021  29.501  1.00 33.35           C  
ATOM   1527  CG2 VAL H 199      26.547   7.369  28.296  1.00 34.80           C  
ATOM   1528  C   VAL H 199      23.918   9.955  27.453  1.00 33.84           C  
ATOM   1529  O   VAL H 199      24.348  11.097  27.614  1.00 34.21           O  
ATOM   1530  N   TYR H 200      22.597   9.681  27.467  1.00 33.92           N  
ATOM   1531  CA  TYR H 200      21.645  10.744  27.635  1.00 34.22           C  
ATOM   1532  CB  TYR H 200      20.602  10.829  26.503  1.00 32.96           C  
ATOM   1533  CG  TYR H 200      21.318  11.222  25.253  1.00 33.29           C  
ATOM   1534  CD1 TYR H 200      21.910  10.275  24.448  1.00 33.54           C  
ATOM   1535  CD2 TYR H 200      21.404  12.546  24.885  1.00 33.76           C  
ATOM   1536  CE1 TYR H 200      22.571  10.645  23.299  1.00 33.93           C  
ATOM   1537  CE2 TYR H 200      22.063  12.920  23.737  1.00 32.89           C  
ATOM   1538  CZ  TYR H 200      22.650  11.969  22.940  1.00 34.92           C  
ATOM   1539  OH  TYR H 200      23.328  12.352  21.763  1.00 35.43           O  
ATOM   1540  C   TYR H 200      20.913  10.537  28.925  1.00 34.43           C  
ATOM   1541  O   TYR H 200      20.522   9.420  29.261  1.00 35.81           O  
ATOM   1542  N   TYR H 201      20.714  11.633  29.690  1.00 34.14           N  
ATOM   1543  CA  TYR H 201      20.059  11.534  30.965  1.00 34.50           C  
ATOM   1544  CB  TYR H 201      20.886  12.063  32.155  1.00 34.50           C  
ATOM   1545  CG  TYR H 201      22.069  11.196  32.425  1.00 36.28           C  
ATOM   1546  CD1 TYR H 201      23.264  11.402  31.774  1.00 36.68           C  
ATOM   1547  CD2 TYR H 201      21.987  10.183  33.354  1.00 37.14           C  
ATOM   1548  CE1 TYR H 201      24.352  10.602  32.038  1.00 36.60           C  
ATOM   1549  CE2 TYR H 201      23.070   9.379  33.622  1.00 36.78           C  
ATOM   1550  CZ  TYR H 201      24.257   9.590  32.961  1.00 37.67           C  
ATOM   1551  OH  TYR H 201      25.375   8.770  33.231  1.00 40.13           O  
ATOM   1552  C   TYR H 201      18.821  12.382  30.954  1.00 36.04           C  
ATOM   1553  O   TYR H 201      18.732  13.378  30.239  1.00 34.70           O  
ATOM   1554  N   CYS H 202      17.805  11.965  31.738  1.00 37.08           N  
ATOM   1555  CA  CYS H 202      16.610  12.737  31.904  1.00 37.77           C  
ATOM   1556  CB  CYS H 202      15.313  12.006  31.496  1.00 39.35           C  
ATOM   1557  SG  CYS H 202      15.001  10.488  32.445  1.00 43.76           S  
ATOM   1558  C   CYS H 202      16.535  13.045  33.359  1.00 38.40           C  
ATOM   1559  O   CYS H 202      16.991  12.269  34.198  1.00 36.74           O  
ATOM   1560  N   THR H 203      15.983  14.217  33.708  1.00 37.00           N  
ATOM   1561  CA  THR H 203      15.982  14.527  35.097  1.00 37.80           C  
ATOM   1562  CB  THR H 203      17.151  15.315  35.422  1.00 37.33           C  
ATOM   1563  OG1 THR H 203      17.365  15.336  36.820  1.00 32.55           O  
ATOM   1564  CG2 THR H 203      16.769  16.671  34.847  1.00 29.93           C  
ATOM   1565  C   THR H 203      14.768  15.357  35.385  1.00 38.98           C  
ATOM   1566  O   THR H 203      14.124  15.875  34.474  1.00 38.65           O  
ATOM   1567  N   ARG H 204      14.436  15.522  36.680  1.00 40.52           N  
ATOM   1568  CA  ARG H 204      13.245  16.234  37.045  1.00 42.59           C  
ATOM   1569  CB  ARG H 204      12.393  15.478  38.079  1.00 44.02           C  
ATOM   1570  CG  ARG H 204      11.043  16.128  38.391  1.00 62.36           C  
ATOM   1571  CD  ARG H 204      10.347  15.529  39.618  1.00 64.37           C  
ATOM   1572  NE  ARG H 204      10.660  16.405  40.783  1.00 66.68           N  
ATOM   1573  CZ  ARG H 204      10.238  16.078  42.041  1.00 67.56           C  
ATOM   1574  NH1 ARG H 204       9.569  14.911  42.266  1.00 67.82           N1+
ATOM   1575  NH2 ARG H 204      10.481  16.926  43.082  1.00 68.15           N  
ATOM   1576  C   ARG H 204      13.647  17.517  37.684  1.00 44.16           C  
ATOM   1577  O   ARG H 204      14.669  17.600  38.363  1.00 44.43           O  
ATOM   1578  N   THR H 205      12.834  18.564  37.453  1.00 45.19           N  
ATOM   1579  CA  THR H 205      13.098  19.853  38.006  1.00 46.66           C  
ATOM   1580  CB  THR H 205      13.555  20.809  36.960  1.00 50.46           C  
ATOM   1581  OG1 THR H 205      12.503  21.083  36.046  1.00  0.00           O  
ATOM   1582  CG2 THR H 205      14.698  20.104  36.218  1.00  0.00           C  
ATOM   1583  C   THR H 205      11.810  20.361  38.564  1.00 46.83           C  
ATOM   1584  O   THR H 205      10.740  20.173  37.996  1.00 46.50           O  
ATOM   1585  N   SER H 206      11.821  21.116  39.685  1.00 40.70           N  
ATOM   1586  CA  SER H 206      10.528  21.460  40.250  1.00 42.03           C  
ATOM   1587  CB  SER H 206      10.564  21.711  41.767  1.00 49.85           C  
ATOM   1588  OG  SER H 206      11.227  22.933  42.056  1.00 43.40           O  
ATOM   1589  C   SER H 206       9.841  22.647  39.602  1.00 43.70           C  
ATOM   1590  O   SER H 206      10.463  23.652  39.261  1.00 44.32           O  
ATOM   1591  N   TYR H 207       8.494  22.539  39.459  1.00 44.11           N  
ATOM   1592  CA  TYR H 207       7.602  23.551  38.934  1.00 45.20           C  
ATOM   1593  CB  TYR H 207       6.140  23.043  38.902  1.00 47.83           C  
ATOM   1594  CG  TYR H 207       5.182  23.808  38.019  1.00 44.90           C  
ATOM   1595  CD1 TYR H 207       5.278  23.741  36.642  1.00 51.54           C  
ATOM   1596  CD2 TYR H 207       4.137  24.536  38.551  1.00 45.45           C  
ATOM   1597  CE1 TYR H 207       4.395  24.418  35.828  1.00 45.78           C  
ATOM   1598  CE2 TYR H 207       3.247  25.216  37.743  1.00 46.99           C  
ATOM   1599  CZ  TYR H 207       3.373  25.162  36.374  1.00 47.90           C  
ATOM   1600  OH  TYR H 207       2.467  25.856  35.540  1.00 48.21           O  
ATOM   1601  C   TYR H 207       7.668  24.667  39.938  1.00 46.48           C  
ATOM   1602  O   TYR H 207       7.756  25.846  39.598  1.00 46.62           O  
ATOM   1603  N   TYR H 208       7.652  24.303  41.235  1.00 45.82           N  
ATOM   1604  CA  TYR H 208       7.711  25.277  42.286  1.00 46.10           C  
ATOM   1605  CB  TYR H 208       7.769  24.689  43.703  1.00 46.89           C  
ATOM   1606  CG  TYR H 208       6.471  24.017  43.891  1.00 55.58           C  
ATOM   1607  CD1 TYR H 208       5.386  24.720  44.354  1.00 56.96           C  
ATOM   1608  CD2 TYR H 208       6.339  22.688  43.585  1.00 56.57           C  
ATOM   1609  CE1 TYR H 208       4.176  24.095  44.522  1.00 57.83           C  
ATOM   1610  CE2 TYR H 208       5.133  22.057  43.748  1.00 59.68           C  
ATOM   1611  CZ  TYR H 208       4.050  22.761  44.218  1.00 61.67           C  
ATOM   1612  OH  TYR H 208       2.809  22.111  44.386  1.00 62.97           O  
ATOM   1613  C   TYR H 208       8.962  26.059  42.126  1.00 47.10           C  
ATOM   1614  O   TYR H 208      10.024  25.531  41.799  1.00 46.45           O  
ATOM   1615  N   PHE H 209       8.852  27.374  42.349  1.00 44.32           N  
ATOM   1616  CA  PHE H 209       9.995  28.213  42.265  1.00 43.92           C  
ATOM   1617  CB  PHE H 209       9.883  29.275  41.152  1.00 51.70           C  
ATOM   1618  CG  PHE H 209      11.236  29.869  40.954  1.00 59.42           C  
ATOM   1619  CD1 PHE H 209      12.248  29.108  40.416  1.00 58.47           C  
ATOM   1620  CD2 PHE H 209      11.495  31.184  41.271  1.00 61.11           C  
ATOM   1621  CE1 PHE H 209      13.499  29.644  40.228  1.00 56.52           C  
ATOM   1622  CE2 PHE H 209      12.743  31.726  41.084  1.00 61.66           C  
ATOM   1623  CZ  PHE H 209      13.751  30.951  40.563  1.00 65.93           C  
ATOM   1624  C   PHE H 209      10.052  28.846  43.605  1.00 46.28           C  
ATOM   1625  O   PHE H 209       9.686  28.223  44.599  1.00 47.80           O  
ATOM   1626  N   GLY H 210      10.565  30.077  43.691  1.00 44.55           N  
ATOM   1627  CA  GLY H 210      10.624  30.695  44.975  1.00 45.58           C  
ATOM   1628  C   GLY H 210      11.876  30.203  45.603  1.00 45.88           C  
ATOM   1629  O   GLY H 210      12.185  30.508  46.750  1.00 45.93           O  
ATOM   1630  N   SER H 211      12.626  29.399  44.839  1.00 43.10           N  
ATOM   1631  CA  SER H 211      13.868  28.863  45.283  1.00 43.45           C  
ATOM   1632  CB  SER H 211      13.706  27.596  46.147  1.00 46.36           C  
ATOM   1633  OG  SER H 211      12.950  26.610  45.458  1.00 41.43           O  
ATOM   1634  C   SER H 211      14.595  28.529  44.022  1.00 42.91           C  
ATOM   1635  O   SER H 211      14.068  28.691  42.924  1.00 44.27           O  
ATOM   1636  N   SER H 212      15.837  28.045  44.136  1.00 41.15           N  
ATOM   1637  CA  SER H 212      16.608  27.836  42.950  1.00 40.10           C  
ATOM   1638  CB  SER H 212      18.060  27.450  43.240  1.00 40.54           C  
ATOM   1639  OG  SER H 212      18.118  26.104  43.681  1.00  0.00           O  
ATOM   1640  C   SER H 212      16.002  26.726  42.136  1.00 42.13           C  
ATOM   1641  O   SER H 212      15.203  25.933  42.633  1.00 42.10           O  
ATOM   1642  N   TYR H 213      16.381  26.663  40.841  1.00 41.20           N  
ATOM   1643  CA  TYR H 213      15.907  25.679  39.902  1.00 41.60           C  
ATOM   1644  CB  TYR H 213      16.351  25.925  38.456  1.00 42.97           C  
ATOM   1645  CG  TYR H 213      15.857  27.272  38.061  1.00 44.22           C  
ATOM   1646  CD1 TYR H 213      14.575  27.475  37.620  1.00 45.33           C  
ATOM   1647  CD2 TYR H 213      16.685  28.361  38.149  1.00 46.75           C  
ATOM   1648  CE1 TYR H 213      14.147  28.734  37.268  1.00 46.24           C  
ATOM   1649  CE2 TYR H 213      16.274  29.622  37.800  1.00 38.80           C  
ATOM   1650  CZ  TYR H 213      14.997  29.810  37.350  1.00 39.68           C  
ATOM   1651  OH  TYR H 213      14.569  31.107  36.989  1.00 39.89           O  
ATOM   1652  C   TYR H 213      16.455  24.364  40.337  1.00 43.22           C  
ATOM   1653  O   TYR H 213      17.577  24.299  40.835  1.00 43.33           O  
ATOM   1654  N   ASP H 214      15.679  23.273  40.160  1.00 40.38           N  
ATOM   1655  CA  ASP H 214      16.102  22.103  40.865  1.00 40.07           C  
ATOM   1656  CB  ASP H 214      15.129  21.787  42.021  1.00 39.68           C  
ATOM   1657  CG  ASP H 214      15.129  22.946  43.009  1.00 45.89           C  
ATOM   1658  OD1 ASP H 214      16.181  23.630  43.128  1.00  0.00           O  
ATOM   1659  OD2 ASP H 214      14.071  23.160  43.660  1.00  0.00           O1-
ATOM   1660  C   ASP H 214      16.144  20.827  40.081  1.00 40.70           C  
ATOM   1661  O   ASP H 214      15.083  20.276  39.823  1.00 40.99           O  
ATOM   1662  N   PHE H 215      17.352  20.282  39.767  1.00 40.14           N  
ATOM   1663  CA  PHE H 215      17.497  18.988  39.123  1.00 38.63           C  
ATOM   1664  CB  PHE H 215      18.801  18.867  38.315  1.00 37.76           C  
ATOM   1665  CG  PHE H 215      18.725  19.907  37.255  1.00 39.55           C  
ATOM   1666  CD1 PHE H 215      18.866  21.235  37.580  1.00 35.31           C  
ATOM   1667  CD2 PHE H 215      18.518  19.567  35.940  1.00 35.46           C  
ATOM   1668  CE1 PHE H 215      18.791  22.220  36.626  1.00 33.65           C  
ATOM   1669  CE2 PHE H 215      18.445  20.550  34.980  1.00 33.21           C  
ATOM   1670  CZ  PHE H 215      18.580  21.876  35.315  1.00 34.73           C  
ATOM   1671  C   PHE H 215      17.612  17.999  40.245  1.00 40.37           C  
ATOM   1672  O   PHE H 215      18.705  17.534  40.568  1.00 40.44           O  
ATOM   1673  N   ASP H 216      16.462  17.665  40.862  1.00 38.98           N  
ATOM   1674  CA  ASP H 216      16.388  16.855  42.045  1.00 38.85           C  
ATOM   1675  CB  ASP H 216      14.967  16.932  42.624  1.00 40.42           C  
ATOM   1676  CG  ASP H 216      15.043  16.514  44.071  1.00 44.60           C  
ATOM   1677  OD1 ASP H 216      16.170  16.153  44.498  1.00 46.14           O  
ATOM   1678  OD2 ASP H 216      13.991  16.546  44.762  1.00 49.13           O1-
ATOM   1679  C   ASP H 216      16.739  15.405  41.834  1.00 38.76           C  
ATOM   1680  O   ASP H 216      17.642  14.876  42.484  1.00 38.40           O  
ATOM   1681  N   VAL H 217      16.034  14.740  40.893  1.00 39.34           N  
ATOM   1682  CA  VAL H 217      16.126  13.327  40.633  1.00 39.03           C  
ATOM   1683  CB  VAL H 217      14.826  12.596  40.813  1.00 42.36           C  
ATOM   1684  CG1 VAL H 217      15.025  11.129  40.397  1.00  0.00           C  
ATOM   1685  CG2 VAL H 217      14.366  12.773  42.272  1.00  0.00           C  
ATOM   1686  C   VAL H 217      16.560  13.102  39.223  1.00 37.94           C  
ATOM   1687  O   VAL H 217      16.027  13.699  38.290  1.00 36.58           O  
ATOM   1688  N   TRP H 218      17.531  12.185  39.041  1.00 36.12           N  
ATOM   1689  CA  TRP H 218      18.075  11.909  37.742  1.00 34.61           C  
ATOM   1690  CB  TRP H 218      19.598  12.083  37.676  1.00 34.65           C  
ATOM   1691  CG  TRP H 218      20.100  13.505  37.652  1.00 35.26           C  
ATOM   1692  CD2 TRP H 218      20.871  14.034  36.564  1.00 35.31           C  
ATOM   1693  CD1 TRP H 218      20.022  14.493  38.590  1.00 35.42           C  
ATOM   1694  NE1 TRP H 218      20.709  15.604  38.156  1.00 35.27           N  
ATOM   1695  CE2 TRP H 218      21.239  15.330  36.911  1.00 35.57           C  
ATOM   1696  CE3 TRP H 218      21.262  13.471  35.385  1.00 37.27           C  
ATOM   1697  CZ2 TRP H 218      22.016  16.083  36.076  1.00 36.02           C  
ATOM   1698  CZ3 TRP H 218      22.017  14.247  34.533  1.00 36.77           C  
ATOM   1699  CH2 TRP H 218      22.389  15.529  34.874  1.00 36.47           C  
ATOM   1700  C   TRP H 218      17.816  10.481  37.379  1.00 34.99           C  
ATOM   1701  O   TRP H 218      17.722   9.605  38.238  1.00 34.46           O  
ATOM   1702  N   GLY H 219      17.688  10.222  36.061  1.00 34.58           N  
ATOM   1703  CA  GLY H 219      17.490   8.889  35.574  1.00 33.70           C  
ATOM   1704  C   GLY H 219      18.838   8.230  35.514  1.00 34.47           C  
ATOM   1705  O   GLY H 219      19.862   8.851  35.792  1.00 34.76           O  
ATOM   1706  N   ALA H 220      18.846   6.924  35.182  1.00 35.04           N  
ATOM   1707  CA  ALA H 220      20.019   6.099  35.064  1.00 35.72           C  
ATOM   1708  CB  ALA H 220      19.684   4.608  34.887  1.00 38.99           C  
ATOM   1709  C   ALA H 220      20.857   6.507  33.888  1.00 36.17           C  
ATOM   1710  O   ALA H 220      22.081   6.401  33.929  1.00 35.77           O  
ATOM   1711  N   GLY H 221      20.219   6.932  32.782  1.00 35.68           N  
ATOM   1712  CA  GLY H 221      20.953   7.319  31.609  1.00 35.42           C  
ATOM   1713  C   GLY H 221      20.816   6.239  30.581  1.00 36.27           C  
ATOM   1714  O   GLY H 221      20.785   5.052  30.902  1.00 36.10           O  
ATOM   1715  N   THR H 222      20.727   6.642  29.296  1.00 36.26           N  
ATOM   1716  CA  THR H 222      20.629   5.696  28.220  1.00 35.41           C  
ATOM   1717  CB  THR H 222      19.397   5.863  27.375  1.00 36.01           C  
ATOM   1718  OG1 THR H 222      18.229   5.724  28.170  1.00 37.60           O  
ATOM   1719  CG2 THR H 222      19.413   4.801  26.263  1.00 36.99           C  
ATOM   1720  C   THR H 222      21.809   5.927  27.327  1.00 35.05           C  
ATOM   1721  O   THR H 222      22.172   7.068  27.046  1.00 34.46           O  
ATOM   1722  N   THR H 223      22.442   4.839  26.846  1.00 33.96           N  
ATOM   1723  CA  THR H 223      23.604   4.995  26.017  1.00 34.65           C  
ATOM   1724  CB  THR H 223      24.705   4.022  26.323  1.00 34.50           C  
ATOM   1725  OG1 THR H 223      24.230   2.691  26.200  1.00 43.12           O  
ATOM   1726  CG2 THR H 223      25.223   4.267  27.747  1.00 39.99           C  
ATOM   1727  C   THR H 223      23.208   4.789  24.593  1.00 34.29           C  
ATOM   1728  O   THR H 223      22.589   3.788  24.232  1.00 35.30           O  
ATOM   1729  N   VAL H 224      23.558   5.767  23.737  1.00 34.69           N  
ATOM   1730  CA  VAL H 224      23.226   5.669  22.347  1.00 34.98           C  
ATOM   1731  CB  VAL H 224      22.543   6.898  21.811  1.00 35.73           C  
ATOM   1732  CG1 VAL H 224      22.294   6.715  20.302  1.00  9.96           C  
ATOM   1733  CG2 VAL H 224      21.260   7.145  22.626  1.00 10.33           C  
ATOM   1734  C   VAL H 224      24.508   5.510  21.591  1.00 35.14           C  
ATOM   1735  O   VAL H 224      25.480   6.224  21.838  1.00 36.22           O  
ATOM   1736  N   THR H 225      24.546   4.539  20.657  1.00 35.25           N  
ATOM   1737  CA  THR H 225      25.720   4.331  19.858  1.00 35.89           C  
ATOM   1738  CB  THR H 225      26.297   2.954  20.016  1.00 36.73           C  
ATOM   1739  OG1 THR H 225      26.647   2.726  21.373  1.00 37.57           O  
ATOM   1740  CG2 THR H 225      27.535   2.819  19.114  1.00 37.37           C  
ATOM   1741  C   THR H 225      25.323   4.473  18.424  1.00 36.33           C  
ATOM   1742  O   THR H 225      24.459   3.748  17.932  1.00 35.20           O  
ATOM   1743  N   VAL H 226      25.954   5.422  17.706  1.00 36.47           N  
ATOM   1744  CA  VAL H 226      25.639   5.578  16.316  1.00 37.14           C  
ATOM   1745  CB  VAL H 226      25.568   7.013  15.876  1.00 36.35           C  
ATOM   1746  CG1 VAL H 226      25.306   7.051  14.362  1.00 36.17           C  
ATOM   1747  CG2 VAL H 226      24.499   7.736  16.712  1.00 35.45           C  
ATOM   1748  C   VAL H 226      26.758   4.946  15.556  1.00 37.44           C  
ATOM   1749  O   VAL H 226      27.891   5.425  15.596  1.00 37.48           O  
ATOM   1750  N   SER H 227      26.467   3.838  14.845  1.00 38.23           N  
ATOM   1751  CA  SER H 227      27.510   3.194  14.106  1.00 39.08           C  
ATOM   1752  CB  SER H 227      28.256   2.117  14.914  1.00 39.62           C  
ATOM   1753  OG  SER H 227      29.273   1.526  14.119  1.00 40.57           O  
ATOM   1754  C   SER H 227      26.885   2.510  12.935  1.00 39.79           C  
ATOM   1755  O   SER H 227      25.702   2.175  12.947  1.00 40.12           O  
ATOM   1756  N   SER H 228      27.683   2.289  11.876  1.00 41.97           N  
ATOM   1757  CA  SER H 228      27.159   1.642  10.714  1.00 43.76           C  
ATOM   1758  CB  SER H 228      27.908   2.020   9.429  1.00 45.20           C  
ATOM   1759  OG  SER H 228      27.333   1.348   8.319  1.00 48.97           O  
ATOM   1760  C   SER H 228      27.327   0.146  10.923  1.00 44.24           C  
ATOM   1761  O   SER H 228      28.348  -0.404  10.435  1.00 44.44           O  
ATOM   1762  OXT SER H 228      26.437  -0.465  11.570  1.00  0.00           O1-
TER    1763      SER H 228 
CONECT  163  664
CONECT  664  163
CONECT  974 1557
CONECT 1557  974
END
