# Supplementary material for: Fully automated antibody structure prediction using BIOVIA tools: Validation study
Source: PLoS One. 2017 May 18;12(5):e0177923. doi: 10.1371/journal.pone.0177923 (PMC5436848; doi:10.1371/journal.pone.0177923)
Supplement: S3 Dataset — Predicted structures using the Top5 framework method, Chothia CDR definition with canonical filtering, using up to 5 CDR templates rather than the default 3, and generating 10 CDR models. (ZIP) [file pone.0177923.s005.zip › 4KMT_LH_FV_FinalModel.pdb]

REMARK   Accelrys Discovery Studio PDB file
REMARK   Created:  2015-11-30T20:11:14Z
SSBOND   1 CYS L   23    CYS L   88                                     
SSBOND   2 CYS H  129    CYS H  203                                     
ATOM      1  N   ASP L   1      24.025  31.470  27.605  1.00 75.06           N1+
ATOM      2  CA  ASP L   1      25.368  31.793  27.085  1.00 71.55           C  
ATOM      3  CB  ASP L   1      25.266  33.006  26.145  1.00 72.00           C  
ATOM      4  CG  ASP L   1      26.551  33.137  25.339  1.00 75.30           C  
ATOM      5  OD1 ASP L   1      27.519  32.382  25.620  1.00 77.98           O  
ATOM      6  OD2 ASP L   1      26.573  33.992  24.414  1.00 79.49           O1-
ATOM      7  C   ASP L   1      26.278  32.132  28.224  1.00 64.78           C  
ATOM      8  O   ASP L   1      27.208  32.924  28.079  1.00 68.99           O  
ATOM      9  N   ILE L   2      26.038  31.524  29.402  1.00 52.06           N  
ATOM     10  CA  ILE L   2      26.894  31.793  30.517  1.00 48.51           C  
ATOM     11  CB  ILE L   2      26.169  31.941  31.824  1.00 47.92           C  
ATOM     12  CG1 ILE L   2      25.247  33.170  31.784  1.00 49.39           C  
ATOM     13  CG2 ILE L   2      27.214  31.987  32.949  1.00 48.15           C  
ATOM     14  CD1 ILE L   2      24.279  33.247  32.964  1.00 50.34           C  
ATOM     15  C   ILE L   2      27.817  30.627  30.641  1.00 46.63           C  
ATOM     16  O   ILE L   2      27.383  29.486  30.793  1.00 47.91           O  
ATOM     17  N   GLN L   3      29.134  30.894  30.561  1.00 43.89           N  
ATOM     18  CA  GLN L   3      30.081  29.821  30.629  1.00 45.26           C  
ATOM     19  CB  GLN L   3      31.345  30.029  29.774  1.00 51.14           C  
ATOM     20  CG  GLN L   3      31.133  29.754  28.282  1.00 65.25           C  
ATOM     21  CD  GLN L   3      30.128  30.749  27.724  1.00 74.50           C  
ATOM     22  OE1 GLN L   3      30.383  31.951  27.671  1.00 78.10           O  
ATOM     23  NE2 GLN L   3      28.949  30.232  27.286  1.00 76.54           N  
ATOM     24  C   GLN L   3      30.505  29.629  32.045  1.00 44.78           C  
ATOM     25  O   GLN L   3      30.782  30.583  32.770  1.00 42.08           O  
ATOM     26  N   MET L   4      30.553  28.353  32.474  1.00 39.43           N  
ATOM     27  CA  MET L   4      30.950  28.041  33.814  1.00 39.36           C  
ATOM     28  CB  MET L   4      30.000  27.053  34.508  1.00 38.52           C  
ATOM     29  CG  MET L   4      28.566  27.575  34.621  1.00 41.81           C  
ATOM     30  SD  MET L   4      28.379  29.069  35.638  1.00 45.04           S  
ATOM     31  CE  MET L   4      28.611  28.212  37.221  1.00 47.53           C  
ATOM     32  C   MET L   4      32.291  27.384  33.734  1.00 41.21           C  
ATOM     33  O   MET L   4      32.488  26.449  32.959  1.00 41.62           O  
ATOM     34  N   THR L   5      33.259  27.874  34.534  1.00 38.53           N  
ATOM     35  CA  THR L   5      34.574  27.303  34.504  1.00 38.65           C  
ATOM     36  CB  THR L   5      35.633  28.289  34.106  1.00 42.78           C  
ATOM     37  OG1 THR L   5      35.335  28.834  32.831  1.00 49.93           O  
ATOM     38  CG2 THR L   5      36.988  27.565  34.064  1.00 48.15           C  
ATOM     39  C   THR L   5      34.905  26.831  35.886  1.00 36.99           C  
ATOM     40  O   THR L   5      34.830  27.594  36.848  1.00 37.75           O  
ATOM     41  N   GLN L   6      35.297  25.547  36.016  1.00 33.80           N  
ATOM     42  CA  GLN L   6      35.618  25.020  37.308  1.00 33.84           C  
ATOM     43  CB  GLN L   6      34.949  23.665  37.615  1.00 37.17           C  
ATOM     44  CG  GLN L   6      33.425  23.744  37.735  1.00 35.67           C  
ATOM     45  CD  GLN L   6      32.895  22.345  38.032  1.00 28.82           C  
ATOM     46  OE1 GLN L   6      31.881  21.923  37.483  1.00 33.16           O  
ATOM     47  NE2 GLN L   6      33.598  21.604  38.931  1.00 28.20           N  
ATOM     48  C   GLN L   6      37.097  24.814  37.388  1.00 35.38           C  
ATOM     49  O   GLN L   6      37.779  24.658  36.377  1.00 35.70           O  
ATOM     50  N   SER L   7      37.641  24.867  38.617  1.00 32.40           N  
ATOM     51  CA  SER L   7      39.039  24.614  38.809  1.00 38.71           C  
ATOM     52  CB  SER L   7      39.887  25.894  38.892  1.00 48.42           C  
ATOM     53  OG  SER L   7      39.503  26.661  40.025  1.00 55.28           O  
ATOM     54  C   SER L   7      39.169  23.917  40.125  1.00 36.87           C  
ATOM     55  O   SER L   7      38.402  24.194  41.046  1.00 37.25           O  
ATOM     56  N   PRO L   8      40.092  23.000  40.259  1.00 33.75           N  
ATOM     57  CA  PRO L   8      40.949  22.560  39.189  1.00 34.50           C  
ATOM     58  CD  PRO L   8      40.670  22.731  41.563  1.00 32.40           C  
ATOM     59  CB  PRO L   8      42.201  21.988  39.855  1.00 31.08           C  
ATOM     60  CG  PRO L   8      41.763  21.685  41.297  1.00 31.22           C  
ATOM     61  C   PRO L   8      40.197  21.529  38.411  1.00 33.72           C  
ATOM     62  O   PRO L   8      39.094  21.169  38.817  1.00 35.65           O  
ATOM     63  N   SER L   9      40.753  21.070  37.275  1.00 31.95           N  
ATOM     64  CA  SER L   9      40.119  20.040  36.508  1.00 35.88           C  
ATOM     65  CB  SER L   9      40.839  19.765  35.178  1.00 42.63           C  
ATOM     66  OG  SER L   9      40.166  18.741  34.462  1.00 55.01           O  
ATOM     67  C   SER L   9      40.143  18.774  37.313  1.00 30.35           C  
ATOM     68  O   SER L   9      39.177  18.014  37.314  1.00 29.71           O  
ATOM     69  N   SER L  10      41.262  18.504  38.013  1.00 28.35           N  
ATOM     70  CA  SER L  10      41.335  17.317  38.821  1.00 28.73           C  
ATOM     71  CB  SER L  10      41.948  16.103  38.103  1.00 32.80           C  
ATOM     72  OG  SER L  10      41.081  15.644  37.078  1.00 35.60           O  
ATOM     73  C   SER L  10      42.227  17.602  39.984  1.00 28.57           C  
ATOM     74  O   SER L  10      43.060  18.506  39.939  1.00 30.11           O  
ATOM     75  N   LEU L  11      42.045  16.840  41.081  1.00 25.51           N  
ATOM     76  CA  LEU L  11      42.891  17.001  42.226  1.00 26.71           C  
ATOM     77  CB  LEU L  11      42.399  18.087  43.205  1.00 30.48           C  
ATOM     78  CG  LEU L  11      40.972  17.886  43.756  1.00 31.01           C  
ATOM     79  CD1 LEU L  11      40.895  16.729  44.767  1.00 30.34           C  
ATOM     80  CD2 LEU L  11      40.406  19.202  44.311  1.00 33.13           C  
ATOM     81  C   LEU L  11      42.954  15.686  42.936  1.00 29.73           C  
ATOM     82  O   LEU L  11      42.054  14.856  42.814  1.00 27.84           O  
ATOM     83  N   SER L  12      44.045  15.448  43.688  1.00 25.04           N  
ATOM     84  CA  SER L  12      44.145  14.220  44.417  1.00 24.36           C  
ATOM     85  CB  SER L  12      45.440  13.445  44.127  1.00 26.90           C  
ATOM     86  OG  SER L  12      46.564  14.258  44.421  1.00 34.36           O  
ATOM     87  C   SER L  12      44.099  14.570  45.870  1.00 23.58           C  
ATOM     88  O   SER L  12      44.710  15.546  46.302  1.00 28.75           O  
ATOM     89  N   ALA L  13      43.352  13.776  46.666  1.00 22.31           N  
ATOM     90  CA  ALA L  13      43.214  14.086  48.060  1.00 23.09           C  
ATOM     91  CB  ALA L  13      41.919  14.845  48.392  1.00 23.49           C  
ATOM     92  C   ALA L  13      43.180  12.809  48.834  1.00 22.71           C  
ATOM     93  O   ALA L  13      43.015  11.724  48.277  1.00 23.62           O  
ATOM     94  N   SER L  14      43.356  12.917  50.165  1.00 22.20           N  
ATOM     95  CA  SER L  14      43.356  11.757  51.005  1.00 23.53           C  
ATOM     96  CB  SER L  14      44.575  11.681  51.940  1.00 26.15           C  
ATOM     97  OG  SER L  14      45.766  11.575  51.175  1.00 32.55           O  
ATOM     98  C   SER L  14      42.136  11.834  51.863  1.00 23.44           C  
ATOM     99  O   SER L  14      41.571  12.906  52.067  1.00 24.54           O  
ATOM    100  N   VAL L  15      41.681  10.676  52.378  1.00 23.67           N  
ATOM    101  CA  VAL L  15      40.509  10.713  53.198  1.00 24.43           C  
ATOM    102  CB  VAL L  15      39.980   9.363  53.590  1.00 25.58           C  
ATOM    103  CG1 VAL L  15      39.429   8.679  52.329  1.00 25.28           C  
ATOM    104  CG2 VAL L  15      41.102   8.560  54.265  1.00 25.87           C  
ATOM    105  C   VAL L  15      40.821  11.497  54.429  1.00 23.33           C  
ATOM    106  O   VAL L  15      41.889  11.355  55.024  1.00 23.41           O  
ATOM    107  N   GLY L  16      39.869  12.364  54.827  1.00 21.99           N  
ATOM    108  CA  GLY L  16      40.031  13.183  55.991  1.00 22.76           C  
ATOM    109  C   GLY L  16      40.440  14.566  55.580  1.00 24.92           C  
ATOM    110  O   GLY L  16      40.444  15.482  56.402  1.00 24.59           O  
ATOM    111  N   ASP L  17      40.789  14.770  54.294  1.00 23.36           N  
ATOM    112  CA  ASP L  17      41.230  16.075  53.884  1.00 23.18           C  
ATOM    113  CB  ASP L  17      42.042  16.085  52.575  1.00 22.95           C  
ATOM    114  CG  ASP L  17      43.425  15.508  52.846  1.00 29.22           C  
ATOM    115  OD1 ASP L  17      43.692  15.128  54.018  1.00 29.12           O  
ATOM    116  OD2 ASP L  17      44.237  15.448  51.884  1.00 28.92           O1-
ATOM    117  C   ASP L  17      40.056  16.976  53.673  1.00 25.76           C  
ATOM    118  O   ASP L  17      38.912  16.536  53.551  1.00 25.43           O  
ATOM    119  N   ARG L  18      40.338  18.294  53.648  1.00 26.93           N  
ATOM    120  CA  ARG L  18      39.343  19.287  53.376  1.00 26.33           C  
ATOM    121  CB  ARG L  18      39.529  20.549  54.235  1.00 31.94           C  
ATOM    122  CG  ARG L  18      38.493  21.644  53.990  1.00 33.86           C  
ATOM    123  CD  ARG L  18      38.711  22.868  54.881  1.00 44.46           C  
ATOM    124  NE  ARG L  18      37.647  23.861  54.558  1.00 56.93           N  
ATOM    125  CZ  ARG L  18      37.086  24.597  55.560  1.00 64.26           C  
ATOM    126  NH1 ARG L  18      37.490  24.409  56.850  1.00 64.63           N1+
ATOM    127  NH2 ARG L  18      36.119  25.518  55.274  1.00 65.22           N  
ATOM    128  C   ARG L  18      39.563  19.647  51.942  1.00 28.63           C  
ATOM    129  O   ARG L  18      40.650  20.081  51.566  1.00 35.21           O  
ATOM    130  N   VAL L  19      38.531  19.464  51.092  1.00 27.31           N  
ATOM    131  CA  VAL L  19      38.724  19.698  49.690  1.00 26.42           C  
ATOM    132  CB  VAL L  19      38.293  18.538  48.837  1.00 28.45           C  
ATOM    133  CG1 VAL L  19      38.454  18.926  47.357  1.00 31.16           C  
ATOM    134  CG2 VAL L  19      39.101  17.294  49.247  1.00 31.70           C  
ATOM    135  C   VAL L  19      37.908  20.879  49.274  1.00 29.18           C  
ATOM    136  O   VAL L  19      36.779  21.064  49.728  1.00 27.89           O  
ATOM    137  N   THR L  20      38.481  21.720  48.388  1.00 27.87           N  
ATOM    138  CA  THR L  20      37.803  22.899  47.927  1.00 28.78           C  
ATOM    139  CB  THR L  20      38.493  24.150  48.395  1.00 37.48           C  
ATOM    140  OG1 THR L  20      38.571  24.172  49.811  1.00 45.87           O  
ATOM    141  CG2 THR L  20      37.704  25.369  47.908  1.00 40.62           C  
ATOM    142  C   THR L  20      37.835  22.904  46.423  1.00 32.54           C  
ATOM    143  O   THR L  20      38.891  22.732  45.815  1.00 33.60           O  
ATOM    144  N   ILE L  21      36.664  23.106  45.782  1.00 27.65           N  
ATOM    145  CA  ILE L  21      36.581  23.153  44.347  1.00 26.00           C  
ATOM    146  CB  ILE L  21      35.717  22.067  43.771  1.00 32.14           C  
ATOM    147  CG1 ILE L  21      36.265  20.682  44.153  1.00 35.06           C  
ATOM    148  CG2 ILE L  21      35.625  22.284  42.254  1.00 35.14           C  
ATOM    149  CD1 ILE L  21      35.285  19.544  43.874  1.00 36.93           C  
ATOM    150  C   ILE L  21      35.928  24.460  44.010  1.00 29.35           C  
ATOM    151  O   ILE L  21      34.989  24.878  44.684  1.00 30.90           O  
ATOM    152  N   THR L  22      36.396  25.145  42.946  1.00 30.69           N  
ATOM    153  CA  THR L  22      35.856  26.449  42.675  1.00 33.93           C  
ATOM    154  CB  THR L  22      36.907  27.511  42.577  1.00 40.59           C  
ATOM    155  OG1 THR L  22      37.706  27.533  43.749  1.00 49.05           O  
ATOM    156  CG2 THR L  22      36.192  28.858  42.440  1.00 38.81           C  
ATOM    157  C   THR L  22      35.135  26.447  41.360  1.00 34.28           C  
ATOM    158  O   THR L  22      35.444  25.664  40.462  1.00 31.81           O  
ATOM    159  N   CYS L  23      34.123  27.333  41.230  1.00 34.01           N  
ATOM    160  CA  CYS L  23      33.365  27.455  40.013  1.00 36.23           C  
ATOM    161  CB  CYS L  23      31.965  26.788  40.124  1.00 40.06           C  
ATOM    162  SG  CYS L  23      30.945  26.845  38.613  1.00 70.48           S  
ATOM    163  C   CYS L  23      33.220  28.926  39.729  1.00 40.34           C  
ATOM    164  O   CYS L  23      32.871  29.709  40.613  1.00 40.89           O  
ATOM    165  N   ARG L  24      33.506  29.350  38.477  1.00 38.31           N  
ATOM    166  CA  ARG L  24      33.424  30.750  38.153  1.00 42.60           C  
ATOM    167  CB  ARG L  24      34.781  31.346  37.754  1.00 51.73           C  
ATOM    168  CG  ARG L  24      34.792  32.872  37.683  1.00 66.27           C  
ATOM    169  CD  ARG L  24      36.203  33.432  37.536  1.00 77.44           C  
ATOM    170  NE  ARG L  24      37.001  32.853  38.653  1.00 86.26           N  
ATOM    171  CZ  ARG L  24      38.210  33.388  38.987  1.00 90.83           C  
ATOM    172  NH1 ARG L  24      38.677  34.486  38.326  1.00 91.63           N1+
ATOM    173  NH2 ARG L  24      38.948  32.823  39.985  1.00 91.11           N  
ATOM    174  C   ARG L  24      32.491  30.920  36.992  1.00 44.46           C  
ATOM    175  O   ARG L  24      32.503  30.131  36.050  1.00 44.56           O  
ATOM    176  N   ALA L  25      31.654  31.979  37.036  1.00 42.84           N  
ATOM    177  CA  ALA L  25      30.697  32.223  35.995  1.00 42.98           C  
ATOM    178  CB  ALA L  25      29.284  32.534  36.522  1.00 43.60           C  
ATOM    179  C   ALA L  25      31.155  33.408  35.203  1.00 44.99           C  
ATOM    180  O   ALA L  25      31.805  34.315  35.724  1.00 49.39           O  
ATOM    181  N   SER L  26      30.740  33.459  33.925  1.00 40.85           N  
ATOM    182  CA  SER L  26      31.042  34.557  33.050  1.00 41.99           C  
ATOM    183  CB  SER L  26      30.651  34.273  31.590  1.00 41.26           C  
ATOM    184  OG  SER L  26      29.252  34.063  31.499  1.00 41.25           O  
ATOM    185  C   SER L  26      30.304  35.792  33.490  1.00 42.75           C  
ATOM    186  O   SER L  26      30.847  36.895  33.412  1.00 43.50           O  
ATOM    187  N   GLN L  27      29.042  35.639  33.951  1.00 42.65           N  
ATOM    188  CA  GLN L  27      28.265  36.770  34.390  1.00 43.19           C  
ATOM    189  CB  GLN L  27      27.080  37.134  33.478  1.00 43.62           C  
ATOM    190  CG  GLN L  27      26.004  36.052  33.419  1.00 44.28           C  
ATOM    191  CD  GLN L  27      24.801  36.651  32.713  1.00 45.07           C  
ATOM    192  OE1 GLN L  27      24.940  37.490  31.826  1.00 45.12           O  
ATOM    193  NE2 GLN L  27      23.581  36.216  33.129  1.00 42.87           N  
ATOM    194  C   GLN L  27      27.707  36.446  35.744  1.00 42.61           C  
ATOM    195  O   GLN L  27      27.726  35.295  36.173  1.00 41.73           O  
ATOM    196  N   SER L  28      27.202  37.473  36.463  1.00 41.32           N  
ATOM    197  CA  SER L  28      26.723  37.264  37.801  1.00 41.32           C  
ATOM    198  CB  SER L  28      26.491  38.569  38.575  1.00 41.21           C  
ATOM    199  OG  SER L  28      26.056  38.281  39.895  1.00 45.43           O  
ATOM    200  C   SER L  28      25.437  36.489  37.807  1.00 40.98           C  
ATOM    201  O   SER L  28      24.409  36.913  37.280  1.00 40.93           O  
ATOM    202  N   ILE L  29      25.519  35.271  38.368  1.00 40.52           N  
ATOM    203  CA  ILE L  29      24.468  34.318  38.599  1.00 40.33           C  
ATOM    204  CB  ILE L  29      24.898  32.888  38.446  1.00 40.00           C  
ATOM    205  CG1 ILE L  29      25.973  32.478  39.460  1.00 39.13           C  
ATOM    206  CG2 ILE L  29      25.353  32.726  36.989  1.00 39.26           C  
ATOM    207  CD1 ILE L  29      26.260  30.973  39.445  1.00 37.08           C  
ATOM    208  C   ILE L  29      23.661  34.529  39.854  1.00 41.07           C  
ATOM    209  O   ILE L  29      22.625  33.891  40.028  1.00 39.90           O  
ATOM    210  N   SER L  30      24.197  35.271  40.846  1.00 42.08           N  
ATOM    211  CA  SER L  30      23.498  35.429  42.092  1.00 43.05           C  
ATOM    212  CB  SER L  30      21.976  35.673  41.996  1.00 43.56           C  
ATOM    213  OG  SER L  30      21.716  36.959  41.454  1.00 44.29           O  
ATOM    214  C   SER L  30      23.751  34.158  42.838  1.00 43.26           C  
ATOM    215  O   SER L  30      24.870  33.652  42.854  1.00 43.70           O  
ATOM    216  N   SER L  31      22.740  33.661  43.566  1.00 43.27           N  
ATOM    217  CA  SER L  31      22.861  32.422  44.273  1.00 43.83           C  
ATOM    218  CB  SER L  31      21.980  32.368  45.529  1.00 44.84           C  
ATOM    219  OG  SER L  31      22.409  33.346  46.464  1.00 46.26           O  
ATOM    220  C   SER L  31      22.477  31.244  43.417  1.00 43.66           C  
ATOM    221  O   SER L  31      22.525  30.117  43.904  1.00 43.62           O  
ATOM    222  N   TYR L  32      22.089  31.415  42.137  1.00 42.58           N  
ATOM    223  CA  TYR L  32      21.546  30.244  41.496  1.00 41.55           C  
ATOM    224  CB  TYR L  32      20.574  30.575  40.339  1.00 42.87           C  
ATOM    225  CG  TYR L  32      19.400  31.350  40.858  1.00 44.02           C  
ATOM    226  CD1 TYR L  32      18.354  30.725  41.497  1.00 44.51           C  
ATOM    227  CD2 TYR L  32      19.349  32.717  40.704  1.00 43.90           C  
ATOM    228  CE1 TYR L  32      17.282  31.448  41.971  1.00 44.72           C  
ATOM    229  CE2 TYR L  32      18.283  33.448  41.172  1.00 44.73           C  
ATOM    230  CZ  TYR L  32      17.247  32.813  41.807  1.00 45.92           C  
ATOM    231  OH  TYR L  32      16.151  33.560  42.291  1.00 47.99           O  
ATOM    232  C   TYR L  32      22.635  29.364  40.929  1.00 40.51           C  
ATOM    233  O   TYR L  32      22.809  29.283  39.711  1.00 40.86           O  
ATOM    234  N   LEU L  33      23.357  28.631  41.820  1.00 35.01           N  
ATOM    235  CA  LEU L  33      24.382  27.701  41.436  1.00 31.62           C  
ATOM    236  CB  LEU L  33      25.800  28.146  41.839  1.00 35.35           C  
ATOM    237  CG  LEU L  33      26.889  27.142  41.424  1.00 39.40           C  
ATOM    238  CD1 LEU L  33      27.008  27.046  39.898  1.00 37.78           C  
ATOM    239  CD2 LEU L  33      28.227  27.448  42.108  1.00 37.63           C  
ATOM    240  C   LEU L  33      24.117  26.416  42.161  1.00 31.44           C  
ATOM    241  O   LEU L  33      23.747  26.419  43.334  1.00 32.49           O  
ATOM    242  N   ASN L  34      24.301  25.268  41.471  1.00 31.98           N  
ATOM    243  CA  ASN L  34      24.040  24.002  42.100  1.00 30.74           C  
ATOM    244  CB  ASN L  34      22.823  23.270  41.511  1.00 31.06           C  
ATOM    245  CG  ASN L  34      21.585  24.101  41.814  1.00  0.00           C  
ATOM    246  OD1 ASN L  34      21.642  25.065  42.576  1.00  0.00           O  
ATOM    247  ND2 ASN L  34      20.431  23.718  41.208  1.00  0.00           N  
ATOM    248  C   ASN L  34      25.227  23.128  41.865  1.00 30.19           C  
ATOM    249  O   ASN L  34      25.965  23.327  40.902  1.00 29.10           O  
ATOM    250  N   TRP L  35      25.441  22.140  42.760  1.00 28.98           N  
ATOM    251  CA  TRP L  35      26.554  21.244  42.625  1.00 27.68           C  
ATOM    252  CB  TRP L  35      27.505  21.281  43.835  1.00 27.88           C  
ATOM    253  CG  TRP L  35      28.181  22.618  44.041  1.00 28.33           C  
ATOM    254  CD2 TRP L  35      29.433  23.000  43.451  1.00 28.41           C  
ATOM    255  CD1 TRP L  35      27.767  23.681  44.788  1.00 31.43           C  
ATOM    256  NE1 TRP L  35      28.682  24.702  44.700  1.00 30.37           N  
ATOM    257  CE2 TRP L  35      29.714  24.297  43.880  1.00 28.51           C  
ATOM    258  CE3 TRP L  35      30.281  22.326  42.619  1.00 29.38           C  
ATOM    259  CZ2 TRP L  35      30.850  24.942  43.483  1.00 29.61           C  
ATOM    260  CZ3 TRP L  35      31.427  22.979  42.221  1.00 28.84           C  
ATOM    261  CH2 TRP L  35      31.705  24.262  42.644  1.00 29.94           C  
ATOM    262  C   TRP L  35      26.024  19.844  42.518  1.00 28.99           C  
ATOM    263  O   TRP L  35      25.054  19.481  43.185  1.00 28.90           O  
ATOM    264  N   TYR L  36      26.663  19.022  41.657  1.00 25.45           N  
ATOM    265  CA  TYR L  36      26.239  17.662  41.451  1.00 24.04           C  
ATOM    266  CB  TYR L  36      25.674  17.400  40.042  1.00 23.01           C  
ATOM    267  CG  TYR L  36      24.445  18.221  39.850  1.00 24.51           C  
ATOM    268  CD1 TYR L  36      24.537  19.537  39.456  1.00 25.15           C  
ATOM    269  CD2 TYR L  36      23.197  17.677  40.054  1.00 24.47           C  
ATOM    270  CE1 TYR L  36      23.406  20.298  39.274  1.00 27.76           C  
ATOM    271  CE2 TYR L  36      22.063  18.433  39.874  1.00 26.90           C  
ATOM    272  CZ  TYR L  36      22.165  19.746  39.486  1.00 29.37           C  
ATOM    273  OH  TYR L  36      21.004  20.525  39.300  1.00 29.66           O  
ATOM    274  C   TYR L  36      27.438  16.767  41.579  1.00 24.39           C  
ATOM    275  O   TYR L  36      28.567  17.173  41.308  1.00 24.89           O  
ATOM    276  N   GLN L  37      27.210  15.509  42.015  1.00 22.70           N  
ATOM    277  CA  GLN L  37      28.258  14.533  42.137  1.00 23.52           C  
ATOM    278  CB  GLN L  37      28.331  13.895  43.536  1.00 23.47           C  
ATOM    279  CG  GLN L  37      29.443  12.856  43.697  1.00 24.91           C  
ATOM    280  CD  GLN L  37      29.238  12.148  45.028  1.00 29.20           C  
ATOM    281  OE1 GLN L  37      28.244  11.451  45.228  1.00 30.27           O  
ATOM    282  NE2 GLN L  37      30.206  12.329  45.968  1.00 24.71           N  
ATOM    283  C   GLN L  37      27.939  13.420  41.184  1.00 24.05           C  
ATOM    284  O   GLN L  37      26.778  13.047  41.025  1.00 26.05           O  
ATOM    285  N   GLN L  38      28.964  12.868  40.502  1.00 20.83           N  
ATOM    286  CA  GLN L  38      28.706  11.776  39.603  1.00 22.25           C  
ATOM    287  CB  GLN L  38      28.587  12.210  38.130  1.00 23.45           C  
ATOM    288  CG  GLN L  38      28.277  11.056  37.173  1.00 24.38           C  
ATOM    289  CD  GLN L  38      28.184  11.618  35.759  1.00 28.29           C  
ATOM    290  OE1 GLN L  38      28.961  12.487  35.368  1.00 29.69           O  
ATOM    291  NE2 GLN L  38      27.200  11.114  34.968  1.00 25.80           N  
ATOM    292  C   GLN L  38      29.826  10.785  39.694  1.00 21.55           C  
ATOM    293  O   GLN L  38      30.999  11.152  39.764  1.00 23.27           O  
ATOM    294  N   LYS L  39      29.475   9.482  39.696  1.00 26.02           N  
ATOM    295  CA  LYS L  39      30.447   8.425  39.732  1.00 26.02           C  
ATOM    296  CB  LYS L  39      30.167   7.356  40.802  1.00 29.85           C  
ATOM    297  CG  LYS L  39      30.352   7.875  42.229  1.00 30.72           C  
ATOM    298  CD  LYS L  39      29.831   6.930  43.312  1.00 35.17           C  
ATOM    299  CE  LYS L  39      30.029   7.469  44.730  1.00 34.90           C  
ATOM    300  NZ  LYS L  39      29.507   6.499  45.720  1.00 36.68           N1+
ATOM    301  C   LYS L  39      30.403   7.767  38.391  1.00 33.06           C  
ATOM    302  O   LYS L  39      29.462   7.961  37.619  1.00 31.84           O  
ATOM    303  N   PRO L  40      31.402   6.998  38.072  1.00 31.43           N  
ATOM    304  CA  PRO L  40      31.409   6.405  36.770  1.00 33.45           C  
ATOM    305  CD  PRO L  40      32.748   7.260  38.553  1.00 30.58           C  
ATOM    306  CB  PRO L  40      32.807   5.823  36.584  1.00 36.91           C  
ATOM    307  CG  PRO L  40      33.688   6.754  37.441  1.00 34.27           C  
ATOM    308  C   PRO L  40      30.280   5.450  36.565  1.00 35.93           C  
ATOM    309  O   PRO L  40      30.061   4.581  37.408  1.00 37.82           O  
ATOM    310  N   GLY L  41      29.554   5.608  35.441  1.00 40.56           N  
ATOM    311  CA  GLY L  41      28.489   4.723  35.070  1.00 46.58           C  
ATOM    312  C   GLY L  41      27.225   5.080  35.795  1.00 46.89           C  
ATOM    313  O   GLY L  41      26.187   4.461  35.558  1.00 45.93           O  
ATOM    314  N   LYS L  42      27.254   6.102  36.676  1.00 37.96           N  
ATOM    315  CA  LYS L  42      26.078   6.393  37.455  0.90 33.04           C  
ATOM    316  CB  LYS L  42      26.356   6.453  38.967  0.90 35.98           C  
ATOM    317  CG  LYS L  42      26.847   5.138  39.577  0.90 45.35           C  
ATOM    318  CD  LYS L  42      25.829   4.002  39.506  0.90 50.30           C  
ATOM    319  CE  LYS L  42      26.304   2.719  40.189  0.90 54.65           C  
ATOM    320  NZ  LYS L  42      25.261   1.673  40.081  0.90 58.95           N1+
ATOM    321  C   LYS L  42      25.552   7.748  37.089  1.00 30.62           C  
ATOM    322  O   LYS L  42      26.250   8.563  36.490  1.00 31.08           O  
ATOM    323  N   ALA L  43      24.270   8.002  37.439  1.00 27.59           N  
ATOM    324  CA  ALA L  43      23.635   9.266  37.192  1.00 28.43           C  
ATOM    325  CB  ALA L  43      22.101   9.213  37.292  1.00 29.56           C  
ATOM    326  C   ALA L  43      24.128  10.244  38.217  1.00 27.56           C  
ATOM    327  O   ALA L  43      24.555   9.861  39.304  1.00 28.89           O  
ATOM    328  N   PRO L  44      24.087  11.508  37.878  1.00 27.54           N  
ATOM    329  CA  PRO L  44      24.521  12.540  38.782  1.00 27.21           C  
ATOM    330  CD  PRO L  44      24.211  11.917  36.490  1.00 28.99           C  
ATOM    331  CB  PRO L  44      24.727  13.796  37.926  1.00 27.58           C  
ATOM    332  CG  PRO L  44      24.126  13.447  36.551  1.00 26.62           C  
ATOM    333  C   PRO L  44      23.560  12.710  39.915  1.00 29.36           C  
ATOM    334  O   PRO L  44      22.399  12.331  39.776  1.00 31.42           O  
ATOM    335  N   LYS L  45      24.042  13.249  41.055  1.00 28.49           N  
ATOM    336  CA  LYS L  45      23.220  13.438  42.216  1.00 31.25           C  
ATOM    337  CB  LYS L  45      23.674  12.571  43.402  1.00 37.51           C  
ATOM    338  CG  LYS L  45      22.801  12.697  44.649  1.00 48.27           C  
ATOM    339  CD  LYS L  45      23.135  11.660  45.723  1.00 53.52           C  
ATOM    340  CE  LYS L  45      24.414  11.983  46.497  1.00 57.86           C  
ATOM    341  NZ  LYS L  45      24.655  10.952  47.533  1.00 58.92           N1+
ATOM    342  C   LYS L  45      23.366  14.869  42.639  1.00 25.72           C  
ATOM    343  O   LYS L  45      24.454  15.437  42.573  1.00 25.59           O  
ATOM    344  N   LEU L  46      22.262  15.485  43.105  1.00 26.60           N  
ATOM    345  CA  LEU L  46      22.271  16.867  43.493  1.00 25.94           C  
ATOM    346  CB  LEU L  46      20.873  17.488  43.366  1.00 26.62           C  
ATOM    347  CG  LEU L  46      20.749  18.935  43.861  1.00 26.51           C  
ATOM    348  CD1 LEU L  46      21.655  19.892  43.071  1.00 27.10           C  
ATOM    349  CD2 LEU L  46      19.275  19.360  43.846  1.00 29.34           C  
ATOM    350  C   LEU L  46      22.717  17.004  44.925  1.00 27.29           C  
ATOM    351  O   LEU L  46      22.103  16.434  45.824  1.00 29.17           O  
ATOM    352  N   LEU L  47      23.891  17.643  45.140  1.00 25.46           N  
ATOM    353  CA  LEU L  47      24.439  17.928  46.442  1.00 27.29           C  
ATOM    354  CB  LEU L  47      25.970  18.021  46.398  1.00 27.32           C  
ATOM    355  CG  LEU L  47      26.645  16.713  45.940  1.00 26.27           C  
ATOM    356  CD1 LEU L  47      28.171  16.862  45.914  1.00 25.58           C  
ATOM    357  CD2 LEU L  47      26.185  15.515  46.785  1.00 28.07           C  
ATOM    358  C   LEU L  47      23.959  19.200  47.089  1.00 30.22           C  
ATOM    359  O   LEU L  47      23.484  19.200  48.225  1.00 32.01           O  
ATOM    360  N   ILE L  48      24.085  20.334  46.362  1.00 30.00           N  
ATOM    361  CA  ILE L  48      23.835  21.629  46.944  1.00 30.59           C  
ATOM    362  CB  ILE L  48      25.102  22.364  47.286  1.00 33.05           C  
ATOM    363  CG1 ILE L  48      25.927  21.589  48.326  1.00 32.93           C  
ATOM    364  CG2 ILE L  48      24.725  23.785  47.740  1.00 31.33           C  
ATOM    365  CD1 ILE L  48      25.237  21.451  49.682  1.00 37.84           C  
ATOM    366  C   ILE L  48      23.129  22.479  45.937  1.00 32.05           C  
ATOM    367  O   ILE L  48      23.352  22.342  44.735  1.00 31.41           O  
ATOM    368  N   TYR L  49      22.253  23.389  46.421  1.00 31.08           N  
ATOM    369  CA  TYR L  49      21.535  24.269  45.537  1.00 34.68           C  
ATOM    370  CB  TYR L  49      20.083  23.838  45.286  1.00 34.23           C  
ATOM    371  CG  TYR L  49      19.364  23.746  46.592  1.00 37.15           C  
ATOM    372  CD1 TYR L  49      19.581  22.677  47.430  1.00 40.43           C  
ATOM    373  CD2 TYR L  49      18.453  24.703  46.971  1.00 39.74           C  
ATOM    374  CE1 TYR L  49      18.919  22.570  48.630  1.00 43.78           C  
ATOM    375  CE2 TYR L  49      17.784  24.602  48.169  1.00 43.17           C  
ATOM    376  CZ  TYR L  49      18.016  23.534  49.002  1.00 46.66           C  
ATOM    377  OH  TYR L  49      17.333  23.428  50.232  1.00 46.61           O  
ATOM    378  C   TYR L  49      21.490  25.645  46.123  1.00 34.07           C  
ATOM    379  O   TYR L  49      21.683  25.836  47.323  1.00 34.43           O  
ATOM    380  N   ALA L  50      21.174  26.656  45.281  1.00 30.45           N  
ATOM    381  CA  ALA L  50      21.089  28.025  45.719  1.00 29.97           C  
ATOM    382  CB  ALA L  50      19.986  28.292  46.756  1.00 31.56           C  
ATOM    383  C   ALA L  50      22.393  28.376  46.345  1.00 29.00           C  
ATOM    384  O   ALA L  50      22.461  29.143  47.306  1.00 31.91           O  
ATOM    385  N   ALA L  51      23.460  27.764  45.813  1.00 29.54           N  
ATOM    386  CA  ALA L  51      24.817  28.034  46.174  1.00 29.60           C  
ATOM    387  CB  ALA L  51      25.137  29.542  46.151  1.00 26.84           C  
ATOM    388  C   ALA L  51      25.169  27.511  47.536  1.00 30.02           C  
ATOM    389  O   ALA L  51      26.325  27.150  47.749  1.00 27.62           O  
ATOM    390  N   SER L  52      24.211  27.359  48.476  1.00 28.51           N  
ATOM    391  CA  SER L  52      24.687  26.955  49.776  1.00 28.59           C  
ATOM    392  CB  SER L  52      24.967  28.146  50.705  1.00 30.22           C  
ATOM    393  OG  SER L  52      26.015  28.946  50.181  1.00 33.49           O  
ATOM    394  C   SER L  52      23.672  26.121  50.491  1.00 28.39           C  
ATOM    395  O   SER L  52      23.875  25.751  51.646  1.00 30.84           O  
ATOM    396  N   SER L  53      22.562  25.768  49.831  1.00 33.76           N  
ATOM    397  CA  SER L  53      21.563  25.010  50.527  1.00 35.34           C  
ATOM    398  CB  SER L  53      20.133  25.299  50.044  1.00 37.44           C  
ATOM    399  OG  SER L  53      19.786  26.646  50.334  1.00 40.70           O  
ATOM    400  C   SER L  53      21.858  23.555  50.323  1.00 37.50           C  
ATOM    401  O   SER L  53      22.150  23.118  49.212  1.00 33.46           O  
ATOM    402  N   LEU L  54      21.776  22.762  51.413  1.00 35.96           N  
ATOM    403  CA  LEU L  54      22.123  21.369  51.364  1.00 33.82           C  
ATOM    404  CB  LEU L  54      22.615  20.845  52.728  1.00 38.22           C  
ATOM    405  CG  LEU L  54      23.085  19.380  52.723  1.00 41.56           C  
ATOM    406  CD1 LEU L  54      24.366  19.207  51.895  1.00 37.66           C  
ATOM    407  CD2 LEU L  54      23.229  18.836  54.152  1.00 41.79           C  
ATOM    408  C   LEU L  54      20.913  20.569  50.974  1.00 35.02           C  
ATOM    409  O   LEU L  54      19.835  20.721  51.547  1.00 35.86           O  
ATOM    410  N   GLN L  55      21.083  19.675  49.977  1.00 35.98           N  
ATOM    411  CA  GLN L  55      20.025  18.834  49.484  1.00 35.24           C  
ATOM    412  CB  GLN L  55      20.424  18.071  48.207  1.00 35.14           C  
ATOM    413  CG  GLN L  55      19.407  17.028  47.735  1.00 35.81           C  
ATOM    414  CD  GLN L  55      18.208  17.733  47.119  1.00 40.95           C  
ATOM    415  OE1 GLN L  55      18.042  18.944  47.255  1.00 40.69           O  
ATOM    416  NE2 GLN L  55      17.345  16.949  46.420  1.00 42.64           N  
ATOM    417  C   GLN L  55      19.701  17.828  50.540  1.00 36.54           C  
ATOM    418  O   GLN L  55      20.578  17.373  51.270  1.00 35.34           O  
ATOM    419  N   SER L  56      18.414  17.447  50.645  1.00 40.76           N  
ATOM    420  CA  SER L  56      18.032  16.532  51.676  1.00 43.84           C  
ATOM    421  CB  SER L  56      16.517  16.274  51.744  1.00 51.66           C  
ATOM    422  OG  SER L  56      16.081  15.608  50.566  1.00 57.66           O  
ATOM    423  C   SER L  56      18.705  15.223  51.433  1.00 39.59           C  
ATOM    424  O   SER L  56      18.791  14.748  50.301  1.00 40.62           O  
ATOM    425  N   GLY L  57      19.222  14.616  52.519  1.00 39.76           N  
ATOM    426  CA  GLY L  57      19.820  13.315  52.449  1.00 40.71           C  
ATOM    427  C   GLY L  57      21.298  13.423  52.231  1.00 41.50           C  
ATOM    428  O   GLY L  57      22.014  12.433  52.379  1.00 42.08           O  
ATOM    429  N   VAL L  58      21.806  14.620  51.875  1.00 37.76           N  
ATOM    430  CA  VAL L  58      23.217  14.752  51.626  1.00 33.89           C  
ATOM    431  CB  VAL L  58      23.547  15.866  50.677  1.00 33.46           C  
ATOM    432  CG1 VAL L  58      25.075  15.954  50.522  1.00 31.13           C  
ATOM    433  CG2 VAL L  58      22.802  15.613  49.356  1.00 33.21           C  
ATOM    434  C   VAL L  58      23.920  15.022  52.926  1.00 32.96           C  
ATOM    435  O   VAL L  58      23.407  15.731  53.788  1.00 35.48           O  
ATOM    436  N   PRO L  59      25.102  14.473  53.073  1.00 33.10           N  
ATOM    437  CA  PRO L  59      25.847  14.646  54.296  1.00 33.67           C  
ATOM    438  CD  PRO L  59      25.428  13.219  52.414  1.00 31.26           C  
ATOM    439  CB  PRO L  59      27.000  13.647  54.223  1.00 35.64           C  
ATOM    440  CG  PRO L  59      26.444  12.520  53.334  1.00 34.73           C  
ATOM    441  C   PRO L  59      26.282  16.069  54.481  1.00 32.47           C  
ATOM    442  O   PRO L  59      26.585  16.739  53.497  1.00 30.23           O  
ATOM    443  N   SER L  60      26.346  16.529  55.745  1.00 31.83           N  
ATOM    444  CA  SER L  60      26.659  17.887  56.099  1.00 31.36           C  
ATOM    445  CB  SER L  60      26.440  18.176  57.594  1.00 38.50           C  
ATOM    446  OG  SER L  60      26.765  19.528  57.879  1.00 45.54           O  
ATOM    447  C   SER L  60      28.087  18.202  55.786  1.00 31.66           C  
ATOM    448  O   SER L  60      28.498  19.358  55.862  1.00 33.09           O  
ATOM    449  N   ARG L  61      28.883  17.185  55.424  1.00 31.25           N  
ATOM    450  CA  ARG L  61      30.276  17.382  55.130  1.00 28.92           C  
ATOM    451  CB  ARG L  61      30.984  16.120  54.607  1.00 30.11           C  
ATOM    452  CG  ARG L  61      30.915  14.896  55.517  1.00 29.26           C  
ATOM    453  CD  ARG L  61      31.876  13.774  55.101  1.00 28.32           C  
ATOM    454  NE  ARG L  61      31.476  13.259  53.759  1.00 26.93           N  
ATOM    455  CZ  ARG L  61      30.633  12.189  53.659  1.00 29.93           C  
ATOM    456  NH1 ARG L  61      30.085  11.647  54.787  1.00 28.47           N1+
ATOM    457  NH2 ARG L  61      30.347  11.650  52.438  1.00 27.46           N  
ATOM    458  C   ARG L  61      30.357  18.330  53.979  1.00 27.47           C  
ATOM    459  O   ARG L  61      31.323  19.083  53.854  1.00 27.67           O  
ATOM    460  N   PHE L  62      29.356  18.262  53.076  1.00 27.42           N  
ATOM    461  CA  PHE L  62      29.348  19.077  51.896  1.00 28.80           C  
ATOM    462  CB  PHE L  62      28.495  18.482  50.759  1.00 27.52           C  
ATOM    463  CG  PHE L  62      29.111  17.199  50.311  1.00 27.77           C  
ATOM    464  CD1 PHE L  62      30.093  17.192  49.348  1.00 27.66           C  
ATOM    465  CD2 PHE L  62      28.702  16.000  50.851  1.00 29.92           C  
ATOM    466  CE1 PHE L  62      30.659  16.010  48.930  1.00 25.57           C  
ATOM    467  CE2 PHE L  62      29.266  14.815  50.437  1.00 30.94           C  
ATOM    468  CZ  PHE L  62      30.247  14.818  49.475  1.00 26.76           C  
ATOM    469  C   PHE L  62      28.755  20.417  52.217  1.00 30.37           C  
ATOM    470  O   PHE L  62      27.719  20.514  52.875  1.00 32.69           O  
ATOM    471  N   SER L  63      29.417  21.499  51.754  1.00 27.76           N  
ATOM    472  CA  SER L  63      28.914  22.826  51.975  1.00 31.84           C  
ATOM    473  CB  SER L  63      29.528  23.521  53.201  1.00 34.95           C  
ATOM    474  OG  SER L  63      30.921  23.719  53.004  1.00 36.47           O  
ATOM    475  C   SER L  63      29.271  23.654  50.777  1.00 32.61           C  
ATOM    476  O   SER L  63      30.246  23.366  50.084  1.00 33.83           O  
ATOM    477  N   GLY L  64      28.485  24.719  50.508  1.00 32.34           N  
ATOM    478  CA  GLY L  64      28.762  25.552  49.370  1.00 33.77           C  
ATOM    479  C   GLY L  64      28.729  26.983  49.808  1.00 34.35           C  
ATOM    480  O   GLY L  64      28.090  27.327  50.802  1.00 34.38           O  
ATOM    481  N   SER L  65      29.433  27.861  49.063  1.00 32.66           N  
ATOM    482  CA  SER L  65      29.440  29.256  49.405  1.00 36.89           C  
ATOM    483  CB  SER L  65      30.560  29.644  50.384  1.00 43.39           C  
ATOM    484  OG  SER L  65      31.829  29.448  49.775  1.00 45.75           O  
ATOM    485  C   SER L  65      29.662  30.052  48.154  1.00 37.76           C  
ATOM    486  O   SER L  65      29.981  29.503  47.101  1.00 37.21           O  
ATOM    487  N   GLY L  66      29.494  31.390  48.250  1.00 38.48           N  
ATOM    488  CA  GLY L  66      29.742  32.251  47.128  1.00 39.72           C  
ATOM    489  C   GLY L  66      28.465  32.831  46.601  1.00 43.48           C  
ATOM    490  O   GLY L  66      27.367  32.379  46.918  1.00 42.31           O  
ATOM    491  N   SER L  67      28.610  33.905  45.796  1.00 44.30           N  
ATOM    492  CA  SER L  67      27.514  34.572  45.155  1.00 48.70           C  
ATOM    493  CB  SER L  67      26.836  35.644  46.027  1.00 56.61           C  
ATOM    494  OG  SER L  67      26.198  35.047  47.145  1.00 62.27           O  
ATOM    495  C   SER L  67      28.098  35.289  43.983  1.00 52.86           C  
ATOM    496  O   SER L  67      29.312  35.461  43.890  1.00 57.52           O  
ATOM    497  N   GLY L  68      27.241  35.736  43.047  1.00 47.44           N  
ATOM    498  CA  GLY L  68      27.757  36.460  41.925  1.00 48.78           C  
ATOM    499  C   GLY L  68      28.488  35.520  41.011  1.00 45.99           C  
ATOM    500  O   GLY L  68      27.904  34.595  40.451  1.00 43.76           O  
ATOM    501  N   THR L  69      29.759  35.855  40.721  1.00 46.25           N  
ATOM    502  CA  THR L  69      30.647  35.122  39.856  1.00 44.71           C  
ATOM    503  CB  THR L  69      31.666  36.018  39.217  1.00 52.73           C  
ATOM    504  OG1 THR L  69      32.495  36.606  40.208  1.00 52.84           O  
ATOM    505  CG2 THR L  69      30.920  37.113  38.436  1.00 53.69           C  
ATOM    506  C   THR L  69      31.393  33.971  40.488  1.00 44.55           C  
ATOM    507  O   THR L  69      31.723  33.010  39.792  1.00 45.07           O  
ATOM    508  N   ASP L  70      31.737  34.040  41.795  1.00 42.18           N  
ATOM    509  CA  ASP L  70      32.633  33.040  42.328  1.00 43.72           C  
ATOM    510  CB  ASP L  70      33.858  33.654  43.025  1.00 51.64           C  
ATOM    511  CG  ASP L  70      34.694  34.367  41.973  1.00 65.36           C  
ATOM    512  OD1 ASP L  70      34.405  34.190  40.759  1.00 66.85           O  
ATOM    513  OD2 ASP L  70      35.636  35.102  42.371  1.00 71.60           O1-
ATOM    514  C   ASP L  70      31.955  32.162  43.337  1.00 41.90           C  
ATOM    515  O   ASP L  70      31.298  32.649  44.256  1.00 41.74           O  
ATOM    516  N   PHE L  71      32.130  30.826  43.199  1.00 37.11           N  
ATOM    517  CA  PHE L  71      31.492  29.911  44.105  1.00 35.14           C  
ATOM    518  CB  PHE L  71      30.268  29.215  43.487  1.00 32.86           C  
ATOM    519  CG  PHE L  71      29.271  30.273  43.160  1.00 34.41           C  
ATOM    520  CD1 PHE L  71      29.389  31.003  42.001  1.00 35.42           C  
ATOM    521  CD2 PHE L  71      28.218  30.533  44.006  1.00 35.61           C  
ATOM    522  CE1 PHE L  71      28.473  31.982  41.691  1.00 36.56           C  
ATOM    523  CE2 PHE L  71      27.299  31.510  43.701  1.00 36.66           C  
ATOM    524  CZ  PHE L  71      27.425  32.238  42.542  1.00 39.45           C  
ATOM    525  C   PHE L  71      32.459  28.827  44.477  1.00 36.39           C  
ATOM    526  O   PHE L  71      33.404  28.540  43.743  1.00 34.00           O  
ATOM    527  N   THR L  72      32.243  28.195  45.655  1.00 32.84           N  
ATOM    528  CA  THR L  72      33.122  27.149  46.087  0.73 31.46           C  
ATOM    529  CB  THR L  72      34.077  27.603  47.147  0.73 35.51           C  
ATOM    530  OG1 THR L  72      34.863  28.685  46.670  0.73 37.37           O  
ATOM    531  CG2 THR L  72      34.979  26.421  47.529  0.73 33.66           C  
ATOM    532  C   THR L  72      32.317  26.036  46.686  1.00 33.14           C  
ATOM    533  O   THR L  72      31.296  26.262  47.333  1.00 34.27           O  
ATOM    534  N   LEU L  73      32.768  24.787  46.453  1.00 28.09           N  
ATOM    535  CA  LEU L  73      32.184  23.634  47.071  1.00 27.26           C  
ATOM    536  CB  LEU L  73      31.860  22.498  46.085  1.00 23.96           C  
ATOM    537  CG  LEU L  73      31.278  21.239  46.758  1.00 25.62           C  
ATOM    538  CD1 LEU L  73      29.919  21.522  47.418  1.00 28.89           C  
ATOM    539  CD2 LEU L  73      31.235  20.059  45.773  1.00 27.54           C  
ATOM    540  C   LEU L  73      33.233  23.125  48.002  1.00 27.57           C  
ATOM    541  O   LEU L  73      34.382  22.942  47.605  1.00 26.56           O  
ATOM    542  N   THR L  74      32.874  22.902  49.281  1.00 25.94           N  
ATOM    543  CA  THR L  74      33.868  22.443  50.207  1.00 26.62           C  
ATOM    544  CB  THR L  74      34.072  23.374  51.369  1.00 31.55           C  
ATOM    545  OG1 THR L  74      34.472  24.656  50.907  1.00 33.97           O  
ATOM    546  CG2 THR L  74      35.151  22.783  52.292  1.00 31.03           C  
ATOM    547  C   THR L  74      33.430  21.132  50.767  1.00 28.78           C  
ATOM    548  O   THR L  74      32.275  20.955  51.150  1.00 29.21           O  
ATOM    549  N   ILE L  75      34.361  20.160  50.803  1.00 25.87           N  
ATOM    550  CA  ILE L  75      34.056  18.892  51.388  1.00 27.11           C  
ATOM    551  CB  ILE L  75      34.361  17.733  50.483  1.00 25.46           C  
ATOM    552  CG1 ILE L  75      33.563  17.852  49.173  1.00 29.89           C  
ATOM    553  CG2 ILE L  75      34.065  16.436  51.255  1.00 28.80           C  
ATOM    554  CD1 ILE L  75      34.023  16.876  48.091  1.00 30.94           C  
ATOM    555  C   ILE L  75      34.950  18.771  52.576  1.00 31.49           C  
ATOM    556  O   ILE L  75      36.168  18.668  52.442  1.00 32.92           O  
ATOM    557  N   SER L  76      34.364  18.816  53.784  1.00 30.29           N  
ATOM    558  CA  SER L  76      35.176  18.665  54.950  0.55 35.08           C  
ATOM    559  CB  SER L  76      34.563  19.284  56.217  0.55 35.53           C  
ATOM    560  OG  SER L  76      33.369  18.599  56.566  0.55 36.89           O  
ATOM    561  C   SER L  76      35.289  17.193  55.181  1.00 36.38           C  
ATOM    562  O   SER L  76      34.365  16.445  54.874  1.00 47.56           O  
ATOM    563  N   SER L  77      36.429  16.748  55.741  1.00 33.20           N  
ATOM    564  CA  SER L  77      36.651  15.364  56.068  0.88 32.30           C  
ATOM    565  CB  SER L  77      35.901  14.901  57.330  0.88 37.40           C  
ATOM    566  OG  SER L  77      36.415  15.564  58.474  0.88 47.39           O  
ATOM    567  C   SER L  77      36.243  14.460  54.946  1.00 29.92           C  
ATOM    568  O   SER L  77      35.263  13.727  55.058  1.00 30.89           O  
ATOM    569  N   LEU L  78      37.006  14.474  53.839  1.00 23.65           N  
ATOM    570  CA  LEU L  78      36.690  13.691  52.676  1.00 22.40           C  
ATOM    571  CB  LEU L  78      37.789  13.810  51.602  1.00 25.19           C  
ATOM    572  CG  LEU L  78      37.462  13.149  50.251  1.00 26.17           C  
ATOM    573  CD1 LEU L  78      36.329  13.901  49.533  1.00 27.61           C  
ATOM    574  CD2 LEU L  78      38.721  13.000  49.380  1.00 28.26           C  
ATOM    575  C   LEU L  78      36.590  12.246  53.081  1.00 24.38           C  
ATOM    576  O   LEU L  78      37.397  11.750  53.866  1.00 26.32           O  
ATOM    577  N   GLN L  79      35.567  11.534  52.551  1.00 23.35           N  
ATOM    578  CA  GLN L  79      35.356  10.144  52.868  1.00 25.72           C  
ATOM    579  CB  GLN L  79      33.945   9.845  53.400  1.00 27.83           C  
ATOM    580  CG  GLN L  79      33.661  10.529  54.739  1.00 30.24           C  
ATOM    581  CD  GLN L  79      34.653   9.989  55.759  1.00 37.94           C  
ATOM    582  OE1 GLN L  79      35.344  10.750  56.435  1.00 44.39           O  
ATOM    583  NE2 GLN L  79      34.729   8.637  55.878  1.00 33.88           N  
ATOM    584  C   GLN L  79      35.560   9.344  51.615  1.00 23.57           C  
ATOM    585  O   GLN L  79      35.573   9.887  50.513  1.00 24.95           O  
ATOM    586  N   PRO L  80      35.722   8.053  51.754  1.00 25.97           N  
ATOM    587  CA  PRO L  80      36.004   7.215  50.617  1.00 27.93           C  
ATOM    588  CD  PRO L  80      36.229   7.483  52.991  1.00 26.94           C  
ATOM    589  CB  PRO L  80      36.312   5.836  51.197  1.00 31.90           C  
ATOM    590  CG  PRO L  80      36.893   6.154  52.588  1.00 32.24           C  
ATOM    591  C   PRO L  80      34.929   7.231  49.576  1.00 30.21           C  
ATOM    592  O   PRO L  80      35.235   7.002  48.408  1.00 30.68           O  
ATOM    593  N   GLU L  81      33.673   7.488  49.974  1.00 28.31           N  
ATOM    594  CA  GLU L  81      32.547   7.506  49.082  1.00 29.17           C  
ATOM    595  CB  GLU L  81      31.210   7.725  49.807  1.00 31.72           C  
ATOM    596  CG  GLU L  81      30.926   6.727  50.926  1.00 37.10           C  
ATOM    597  CD  GLU L  81      31.569   7.271  52.191  1.00 49.36           C  
ATOM    598  OE1 GLU L  81      31.081   8.321  52.689  1.00 55.26           O  
ATOM    599  OE2 GLU L  81      32.557   6.653  52.671  1.00 40.07           O1-
ATOM    600  C   GLU L  81      32.672   8.681  48.162  1.00 28.27           C  
ATOM    601  O   GLU L  81      32.128   8.678  47.061  1.00 28.93           O  
ATOM    602  N   ASP L  82      33.354   9.735  48.644  1.00 23.66           N  
ATOM    603  CA  ASP L  82      33.483  11.034  48.042  1.00 21.31           C  
ATOM    604  CB  ASP L  82      34.083  12.057  49.023  1.00 20.38           C  
ATOM    605  CG  ASP L  82      33.068  12.257  50.146  1.00 26.02           C  
ATOM    606  OD1 ASP L  82      31.912  11.780  49.988  1.00 28.10           O  
ATOM    607  OD2 ASP L  82      33.432  12.886  51.176  1.00 24.70           O1-
ATOM    608  C   ASP L  82      34.289  11.064  46.771  1.00 22.35           C  
ATOM    609  O   ASP L  82      34.167  12.022  46.010  1.00 23.44           O  
ATOM    610  N   PHE L  83      35.184  10.091  46.516  1.00 22.44           N  
ATOM    611  CA  PHE L  83      35.945  10.190  45.299  1.00 23.04           C  
ATOM    612  CB  PHE L  83      36.992   9.069  45.161  1.00 20.76           C  
ATOM    613  CG  PHE L  83      37.897   9.191  46.343  1.00 20.89           C  
ATOM    614  CD1 PHE L  83      38.900  10.133  46.375  1.00 21.02           C  
ATOM    615  CD2 PHE L  83      37.741   8.356  47.427  1.00 24.66           C  
ATOM    616  CE1 PHE L  83      39.728  10.240  47.469  1.00 22.93           C  
ATOM    617  CE2 PHE L  83      38.566   8.456  48.524  1.00 27.66           C  
ATOM    618  CZ  PHE L  83      39.562   9.402  48.547  1.00 24.03           C  
ATOM    619  C   PHE L  83      34.977  10.100  44.159  1.00 24.69           C  
ATOM    620  O   PHE L  83      34.223   9.133  44.047  1.00 25.00           O  
ATOM    621  N   ALA L  84      34.978  11.121  43.275  1.00 22.59           N  
ATOM    622  CA  ALA L  84      34.034  11.157  42.190  1.00 23.15           C  
ATOM    623  CB  ALA L  84      32.569  11.154  42.662  1.00 20.65           C  
ATOM    624  C   ALA L  84      34.260  12.434  41.442  1.00 22.51           C  
ATOM    625  O   ALA L  84      35.216  13.161  41.707  1.00 23.63           O  
ATOM    626  N   THR L  85      33.390  12.726  40.453  1.00 21.25           N  
ATOM    627  CA  THR L  85      33.515  13.940  39.697  1.00 20.08           C  
ATOM    628  CB  THR L  85      33.388  13.735  38.216  1.00 21.68           C  
ATOM    629  OG1 THR L  85      34.385  12.831  37.761  1.00 22.61           O  
ATOM    630  CG2 THR L  85      33.549  15.095  37.516  1.00 22.93           C  
ATOM    631  C   THR L  85      32.409  14.854  40.136  1.00 23.14           C  
ATOM    632  O   THR L  85      31.295  14.406  40.403  1.00 25.07           O  
ATOM    633  N   TYR L  86      32.704  16.172  40.237  1.00 21.43           N  
ATOM    634  CA  TYR L  86      31.726  17.122  40.699  1.00 22.03           C  
ATOM    635  CB  TYR L  86      32.148  17.857  41.986  1.00 22.33           C  
ATOM    636  CG  TYR L  86      32.229  16.850  43.082  1.00 23.45           C  
ATOM    637  CD1 TYR L  86      33.343  16.053  43.218  1.00 24.47           C  
ATOM    638  CD2 TYR L  86      31.194  16.701  43.978  1.00 20.12           C  
ATOM    639  CE1 TYR L  86      33.425  15.124  44.228  1.00 22.50           C  
ATOM    640  CE2 TYR L  86      31.269  15.774  44.991  1.00 20.52           C  
ATOM    641  CZ  TYR L  86      32.386  14.983  45.116  1.00 21.26           C  
ATOM    642  OH  TYR L  86      32.467  14.031  46.154  1.00 23.02           O  
ATOM    643  C   TYR L  86      31.513  18.166  39.641  1.00 26.29           C  
ATOM    644  O   TYR L  86      32.462  18.629  39.009  1.00 26.17           O  
ATOM    645  N   TYR L  87      30.235  18.563  39.427  1.00 24.14           N  
ATOM    646  CA  TYR L  87      29.898  19.531  38.416  1.00 26.98           C  
ATOM    647  CB  TYR L  87      28.990  18.975  37.301  1.00 27.11           C  
ATOM    648  CG  TYR L  87      29.705  17.943  36.496  1.00 27.20           C  
ATOM    649  CD1 TYR L  87      30.493  18.310  35.429  1.00 28.26           C  
ATOM    650  CD2 TYR L  87      29.573  16.606  36.796  1.00 29.17           C  
ATOM    651  CE1 TYR L  87      31.146  17.361  34.680  1.00 26.90           C  
ATOM    652  CE2 TYR L  87      30.224  15.651  36.049  1.00 27.19           C  
ATOM    653  CZ  TYR L  87      31.012  16.029  34.989  1.00 28.97           C  
ATOM    654  OH  TYR L  87      31.681  15.053  34.220  1.00 29.00           O  
ATOM    655  C   TYR L  87      29.092  20.637  39.033  1.00 27.53           C  
ATOM    656  O   TYR L  87      28.226  20.393  39.873  1.00 27.03           O  
ATOM    657  N   CYS L  88      29.372  21.897  38.629  1.00 27.63           N  
ATOM    658  CA  CYS L  88      28.565  23.011  39.042  1.00 27.70           C  
ATOM    659  CB  CYS L  88      29.359  24.297  39.416  1.00 30.18           C  
ATOM    660  SG  CYS L  88      30.507  24.901  38.131  1.00 37.69           S  
ATOM    661  C   CYS L  88      27.636  23.302  37.900  1.00 30.50           C  
ATOM    662  O   CYS L  88      27.914  22.941  36.756  1.00 29.37           O  
ATOM    663  N   GLN L  89      26.468  23.914  38.188  1.00 30.41           N  
ATOM    664  CA  GLN L  89      25.529  24.206  37.143  1.00 30.37           C  
ATOM    665  CB  GLN L  89      24.496  23.079  36.959  1.00 33.86           C  
ATOM    666  CG  GLN L  89      23.333  23.400  36.020  1.00 39.19           C  
ATOM    667  CD  GLN L  89      22.109  23.670  36.885  1.00 43.46           C  
ATOM    668  OE1 GLN L  89      21.948  23.077  37.951  1.00 41.52           O  
ATOM    669  NE2 GLN L  89      21.214  24.580  36.413  1.00 43.32           N  
ATOM    670  C   GLN L  89      24.819  25.476  37.504  1.00 30.97           C  
ATOM    671  O   GLN L  89      24.326  25.628  38.621  1.00 30.87           O  
ATOM    672  N   GLN L  90      24.749  26.431  36.550  1.00 32.46           N  
ATOM    673  CA  GLN L  90      24.113  27.688  36.822  1.00 31.88           C  
ATOM    674  CB  GLN L  90      24.800  28.886  36.138  1.00 34.40           C  
ATOM    675  CG  GLN L  90      24.793  28.840  34.608  1.00 37.45           C  
ATOM    676  CD  GLN L  90      23.499  29.461  34.107  1.00 41.43           C  
ATOM    677  OE1 GLN L  90      22.866  30.256  34.801  1.00 41.25           O  
ATOM    678  NE2 GLN L  90      23.095  29.101  32.859  1.00 40.28           N  
ATOM    679  C   GLN L  90      22.687  27.608  36.380  1.00 37.25           C  
ATOM    680  O   GLN L  90      22.362  26.972  35.378  1.00 34.72           O  
ATOM    681  N   SER L  91      21.722  27.948  37.272  1.00 26.49           N  
ATOM    682  CA  SER L  91      20.299  27.858  36.987  1.00 27.63           C  
ATOM    683  CB  SER L  91      19.484  27.316  38.182  1.00 28.39           C  
ATOM    684  OG  SER L  91      19.625  28.158  39.316  1.00 29.97           O  
ATOM    685  C   SER L  91      19.735  29.185  36.591  1.00 29.28           C  
ATOM    686  O   SER L  91      18.540  29.303  36.319  1.00 29.45           O  
ATOM    687  N   TYR L  92      20.585  30.220  36.573  1.00 29.08           N  
ATOM    688  CA  TYR L  92      20.138  31.572  36.412  1.00 30.17           C  
ATOM    689  CB  TYR L  92      21.344  32.535  36.432  1.00 30.47           C  
ATOM    690  CG  TYR L  92      20.895  33.957  36.501  1.00 31.86           C  
ATOM    691  CD1 TYR L  92      20.602  34.527  37.718  1.00 32.14           C  
ATOM    692  CD2 TYR L  92      20.777  34.729  35.368  1.00 33.22           C  
ATOM    693  CE1 TYR L  92      20.199  35.840  37.809  1.00 33.92           C  
ATOM    694  CE2 TYR L  92      20.374  36.044  35.453  1.00 35.85           C  
ATOM    695  CZ  TYR L  92      20.079  36.602  36.674  1.00 34.26           C  
ATOM    696  OH  TYR L  92      19.668  37.949  36.764  1.00 37.10           O  
ATOM    697  C   TYR L  92      19.420  31.763  35.111  1.00 31.56           C  
ATOM    698  O   TYR L  92      18.298  32.267  35.099  1.00 31.26           O  
ATOM    699  N   SER L  93      20.006  31.332  33.979  1.00 32.05           N  
ATOM    700  CA  SER L  93      19.358  31.599  32.724  1.00 33.56           C  
ATOM    701  CB  SER L  93      20.117  32.574  31.804  1.00 34.57           C  
ATOM    702  OG  SER L  93      20.244  33.854  32.397  1.00 40.62           O  
ATOM    703  C   SER L  93      19.301  30.340  31.933  1.00 34.17           C  
ATOM    704  O   SER L  93      19.729  29.278  32.378  1.00 33.95           O  
ATOM    705  N   THR L  94      18.720  30.452  30.722  1.00 34.01           N  
ATOM    706  CA  THR L  94      18.668  29.343  29.820  1.00 33.94           C  
ATOM    707  CB  THR L  94      17.319  29.102  29.210  1.00 34.30           C  
ATOM    708  OG1 THR L  94      16.934  30.221  28.421  1.00 34.33           O  
ATOM    709  CG2 THR L  94      16.293  28.839  30.324  1.00 33.17           C  
ATOM    710  C   THR L  94      19.565  29.717  28.689  1.00 33.03           C  
ATOM    711  O   THR L  94      19.664  30.887  28.318  1.00 33.87           O  
ATOM    712  N   PRO L  95      20.243  28.755  28.140  1.00 32.18           N  
ATOM    713  CA  PRO L  95      20.139  27.404  28.611  1.00 31.70           C  
ATOM    714  CD  PRO L  95      20.643  28.824  26.748  1.00 31.95           C  
ATOM    715  CB  PRO L  95      20.627  26.521  27.465  1.00 32.46           C  
ATOM    716  CG  PRO L  95      21.340  27.482  26.500  1.00 31.85           C  
ATOM    717  C   PRO L  95      20.912  27.225  29.872  1.00 31.28           C  
ATOM    718  O   PRO L  95      21.811  28.017  30.150  1.00 30.35           O  
ATOM    719  N   LEU L  96      20.558  26.196  30.662  1.00 30.02           N  
ATOM    720  CA  LEU L  96      21.273  25.930  31.868  1.00 29.46           C  
ATOM    721  CB  LEU L  96      20.583  24.866  32.736  1.00 29.43           C  
ATOM    722  CG  LEU L  96      19.110  25.202  33.038  1.00 31.22           C  
ATOM    723  CD1 LEU L  96      18.455  24.119  33.911  1.00 28.22           C  
ATOM    724  CD2 LEU L  96      18.956  26.620  33.610  1.00 23.25           C  
ATOM    725  C   LEU L  96      22.585  25.384  31.408  1.00 29.44           C  
ATOM    726  O   LEU L  96      22.647  24.633  30.435  1.00 29.07           O  
ATOM    727  N   THR L  97      23.682  25.773  32.080  1.00 33.58           N  
ATOM    728  CA  THR L  97      24.979  25.331  31.659  1.00 34.29           C  
ATOM    729  CB  THR L  97      25.831  26.447  31.127  1.00 38.02           C  
ATOM    730  OG1 THR L  97      26.011  27.442  32.124  1.00 39.28           O  
ATOM    731  CG2 THR L  97      25.136  27.052  29.894  1.00 40.66           C  
ATOM    732  C   THR L  97      25.696  24.709  32.821  1.00 35.10           C  
ATOM    733  O   THR L  97      25.478  25.072  33.977  1.00 34.84           O  
ATOM    734  N   PHE L  98      26.592  23.742  32.522  1.00 31.18           N  
ATOM    735  CA  PHE L  98      27.328  23.042  33.542  1.00 29.43           C  
ATOM    736  CB  PHE L  98      27.273  21.505  33.425  1.00 28.80           C  
ATOM    737  CG  PHE L  98      25.886  20.987  33.604  1.00 29.84           C  
ATOM    738  CD1 PHE L  98      25.027  20.910  32.532  1.00 33.03           C  
ATOM    739  CD2 PHE L  98      25.449  20.559  34.838  1.00 29.47           C  
ATOM    740  CE1 PHE L  98      23.749  20.424  32.688  1.00 32.72           C  
ATOM    741  CE2 PHE L  98      24.173  20.072  35.000  1.00 28.94           C  
ATOM    742  CZ  PHE L  98      23.319  20.006  33.925  1.00 32.18           C  
ATOM    743  C   PHE L  98      28.785  23.358  33.379  1.00 29.65           C  
ATOM    744  O   PHE L  98      29.248  23.715  32.296  1.00 33.35           O  
ATOM    745  N   GLY L  99      29.549  23.238  34.484  1.00 28.15           N  
ATOM    746  CA  GLY L  99      30.974  23.408  34.434  1.00 28.40           C  
ATOM    747  C   GLY L  99      31.518  22.139  33.842  1.00 29.74           C  
ATOM    748  O   GLY L  99      30.787  21.166  33.672  1.00 27.81           O  
ATOM    749  N   GLN L 100      32.827  22.125  33.509  1.00 28.78           N  
ATOM    750  CA  GLN L 100      33.461  21.000  32.869  1.00 29.99           C  
ATOM    751  CB  GLN L 100      34.862  21.280  32.289  1.00 37.34           C  
ATOM    752  CG  GLN L 100      35.986  21.408  33.314  1.00 45.82           C  
ATOM    753  CD  GLN L 100      35.750  22.625  34.182  1.00 51.31           C  
ATOM    754  OE1 GLN L 100      35.015  23.543  33.822  1.00 47.51           O  
ATOM    755  NE2 GLN L 100      36.404  22.626  35.372  1.00 48.48           N  
ATOM    756  C   GLN L 100      33.581  19.844  33.819  1.00 29.02           C  
ATOM    757  O   GLN L 100      33.684  18.697  33.389  1.00 29.49           O  
ATOM    758  N   GLY L 101      33.656  20.107  35.138  1.00 27.77           N  
ATOM    759  CA  GLY L 101      33.730  19.025  36.084  1.00 26.86           C  
ATOM    760  C   GLY L 101      35.094  18.968  36.698  1.00 29.96           C  
ATOM    761  O   GLY L 101      36.096  19.312  36.071  1.00 30.49           O  
ATOM    762  N   THR L 102      35.145  18.542  37.980  1.00 26.61           N  
ATOM    763  CA  THR L 102      36.388  18.373  38.675  1.00 24.99           C  
ATOM    764  CB  THR L 102      36.553  19.297  39.846  1.00 24.99           C  
ATOM    765  OG1 THR L 102      36.487  20.649  39.415  1.00 30.01           O  
ATOM    766  CG2 THR L 102      37.914  19.019  40.509  1.00 24.78           C  
ATOM    767  C   THR L 102      36.409  16.972  39.203  1.00 24.40           C  
ATOM    768  O   THR L 102      35.479  16.531  39.878  1.00 24.64           O  
ATOM    769  N   LYS L 103      37.496  16.232  38.920  1.00 21.33           N  
ATOM    770  CA  LYS L 103      37.591  14.861  39.331  1.00 22.99           C  
ATOM    771  CB  LYS L 103      38.317  13.998  38.283  1.00 24.57           C  
ATOM    772  CG  LYS L 103      38.459  12.519  38.642  1.00 24.98           C  
ATOM    773  CD  LYS L 103      38.929  11.667  37.460  1.00 29.08           C  
ATOM    774  CE  LYS L 103      39.190  10.201  37.808  1.00 33.58           C  
ATOM    775  NZ  LYS L 103      39.642   9.470  36.602  1.00 35.36           N1+
ATOM    776  C   LYS L 103      38.390  14.800  40.595  1.00 22.53           C  
ATOM    777  O   LYS L 103      39.513  15.298  40.659  1.00 25.29           O  
ATOM    778  N   VAL L 104      37.819  14.181  41.650  1.00 20.37           N  
ATOM    779  CA  VAL L 104      38.532  14.051  42.891  1.00 18.60           C  
ATOM    780  CB  VAL L 104      37.657  14.207  44.102  1.00 21.70           C  
ATOM    781  CG1 VAL L 104      38.503  13.938  45.359  1.00 21.89           C  
ATOM    782  CG2 VAL L 104      37.030  15.612  44.069  1.00 22.63           C  
ATOM    783  C   VAL L 104      39.109  12.667  42.913  1.00 19.03           C  
ATOM    784  O   VAL L 104      38.380  11.674  42.895  1.00 20.39           O  
ATOM    785  N   GLU L 105      40.452  12.586  42.987  1.00 20.71           N  
ATOM    786  CA  GLU L 105      41.164  11.341  42.889  1.00 19.02           C  
ATOM    787  CB  GLU L 105      42.284  11.414  41.841  1.00 23.90           C  
ATOM    788  CG  GLU L 105      41.758  11.688  40.431  1.00 29.21           C  
ATOM    789  CD  GLU L 105      42.919  12.189  39.585  1.00 44.89           C  
ATOM    790  OE1 GLU L 105      44.012  12.430  40.162  1.00 45.65           O  
ATOM    791  OE2 GLU L 105      42.723  12.344  38.350  1.00 48.91           O1-
ATOM    792  C   GLU L 105      41.820  11.047  44.202  1.00 20.53           C  
ATOM    793  O   GLU L 105      41.958  11.923  45.053  1.00 22.64           O  
ATOM    794  N   VAL L 106      42.228   9.774  44.401  1.00 21.87           N  
ATOM    795  CA  VAL L 106      42.841   9.373  45.635  1.00 21.46           C  
ATOM    796  CB  VAL L 106      42.652   7.914  45.939  1.00 23.94           C  
ATOM    797  CG1 VAL L 106      43.419   7.572  47.227  1.00 25.81           C  
ATOM    798  CG2 VAL L 106      41.144   7.621  46.006  1.00 25.13           C  
ATOM    799  C   VAL L 106      44.312   9.630  45.573  1.00 24.92           C  
ATOM    800  O   VAL L 106      44.989   9.246  44.620  1.00 24.96           O  
ATOM    801  N   LYS L 107      44.843  10.288  46.622  1.00 23.45           N  
ATOM    802  CA  LYS L 107      46.247  10.563  46.698  1.00 21.68           C  
ATOM    803  CB  LYS L 107      46.562  12.061  46.872  1.00 28.32           C  
ATOM    804  CG  LYS L 107      47.985  12.459  46.467  1.00 30.71           C  
ATOM    805  CD  LYS L 107      49.104  11.783  47.260  1.00 39.53           C  
ATOM    806  CE  LYS L 107      49.541  12.571  48.498  1.00 47.56           C  
ATOM    807  NZ  LYS L 107      50.624  11.848  49.201  1.00 48.83           N1+
ATOM    808  C   LYS L 107      46.706   9.855  47.966  1.00 24.78           C  
ATOM    809  O   LYS L 107      46.491   8.618  48.061  1.00 25.67           O  
ATOM    810  OXT LYS L 107      47.262  10.540  48.865  1.00  0.00           O1-
TER     811      LYS L 107 
ATOM    812  N   GLU H 108       8.520   6.864  46.386  1.00 69.11           N1+
ATOM    813  CA  GLU H 108       9.848   7.337  45.940  1.00 69.09           C  
ATOM    814  CB  GLU H 108      10.861   6.177  45.973  1.00 74.64           C  
ATOM    815  CG  GLU H 108      12.273   6.567  45.529  1.00 85.78           C  
ATOM    816  CD  GLU H 108      13.148   5.326  45.614  1.00 93.30           C  
ATOM    817  OE1 GLU H 108      12.897   4.495  46.527  1.00 95.50           O  
ATOM    818  OE2 GLU H 108      14.078   5.190  44.774  1.00 95.46           O1-
ATOM    819  C   GLU H 108       9.769   7.863  44.546  1.00 61.10           C  
ATOM    820  O   GLU H 108       9.187   7.231  43.665  1.00 60.69           O  
ATOM    821  N   VAL H 109      10.343   9.060  44.316  1.00 54.87           N  
ATOM    822  CA  VAL H 109      10.315   9.618  42.999  1.00 49.18           C  
ATOM    823  CB  VAL H 109      10.739  11.060  42.958  1.00 46.03           C  
ATOM    824  CG1 VAL H 109      10.805  11.522  41.494  1.00 45.04           C  
ATOM    825  CG2 VAL H 109       9.766  11.882  43.821  1.00 50.59           C  
ATOM    826  C   VAL H 109      11.279   8.825  42.182  1.00 51.80           C  
ATOM    827  O   VAL H 109      12.399   8.559  42.618  1.00 49.00           O  
ATOM    828  N   GLN H 110      10.873   8.414  40.964  1.00 51.90           N  
ATOM    829  CA  GLN H 110      11.779   7.594  40.218  1.00 50.96           C  
ATOM    830  CB  GLN H 110      11.545   6.102  40.511  1.00 59.43           C  
ATOM    831  CG  GLN H 110      12.629   5.154  40.007  1.00 67.58           C  
ATOM    832  CD  GLN H 110      12.210   3.742  40.400  1.00 73.81           C  
ATOM    833  OE1 GLN H 110      11.798   3.494  41.530  1.00 78.62           O  
ATOM    834  NE2 GLN H 110      12.307   2.788  39.434  1.00 71.28           N  
ATOM    835  C   GLN H 110      11.578   7.830  38.748  1.00 49.39           C  
ATOM    836  O   GLN H 110      10.450   7.922  38.265  1.00 45.78           O  
ATOM    837  N   LEU H 111      12.693   7.966  37.998  1.00 42.62           N  
ATOM    838  CA  LEU H 111      12.594   8.068  36.570  1.00 39.11           C  
ATOM    839  CB  LEU H 111      13.158   9.364  35.957  1.00 39.22           C  
ATOM    840  CG  LEU H 111      12.404  10.633  36.400  1.00 44.70           C  
ATOM    841  CD1 LEU H 111      12.788  11.051  37.824  1.00 44.25           C  
ATOM    842  CD2 LEU H 111      12.553  11.772  35.387  1.00 45.65           C  
ATOM    843  C   LEU H 111      13.356   6.910  36.000  1.00 40.67           C  
ATOM    844  O   LEU H 111      14.512   6.682  36.357  1.00 40.48           O  
ATOM    845  N   VAL H 112      12.710   6.135  35.102  1.00 41.71           N  
ATOM    846  CA  VAL H 112      13.346   4.984  34.520  1.00 40.84           C  
ATOM    847  CB  VAL H 112      12.595   3.709  34.771  1.00 44.38           C  
ATOM    848  CG1 VAL H 112      13.296   2.563  34.024  1.00 42.25           C  
ATOM    849  CG2 VAL H 112      12.502   3.493  36.291  1.00 46.91           C  
ATOM    850  C   VAL H 112      13.396   5.185  33.036  1.00 39.19           C  
ATOM    851  O   VAL H 112      12.397   5.544  32.415  1.00 42.02           O  
ATOM    852  N   GLN H 113      14.573   4.928  32.424  1.00 36.34           N  
ATOM    853  CA  GLN H 113      14.742   5.164  31.019  1.00 35.49           C  
ATOM    854  CB  GLN H 113      16.008   5.973  30.683  1.00 32.18           C  
ATOM    855  CG  GLN H 113      15.974   7.397  31.244  1.00 34.30           C  
ATOM    856  CD  GLN H 113      17.265   8.103  30.855  1.00 34.01           C  
ATOM    857  OE1 GLN H 113      18.111   8.389  31.701  1.00 30.79           O  
ATOM    858  NE2 GLN H 113      17.423   8.393  29.535  1.00 34.03           N  
ATOM    859  C   GLN H 113      14.816   3.865  30.273  1.00 38.45           C  
ATOM    860  O   GLN H 113      15.029   2.800  30.850  1.00 39.52           O  
ATOM    861  N   SER H 114      14.623   3.940  28.940  1.00 35.61           N  
ATOM    862  CA  SER H 114      14.642   2.779  28.094  1.00 36.19           C  
ATOM    863  CB  SER H 114      14.076   3.038  26.688  1.00 39.50           C  
ATOM    864  OG  SER H 114      14.819   4.061  26.045  1.00 38.40           O  
ATOM    865  C   SER H 114      16.055   2.287  27.972  1.00 35.78           C  
ATOM    866  O   SER H 114      16.999   2.955  28.388  1.00 32.59           O  
ATOM    867  N   GLY H 115      16.225   1.083  27.383  1.00 36.93           N  
ATOM    868  CA  GLY H 115      17.494   0.406  27.316  1.00 34.88           C  
ATOM    869  C   GLY H 115      18.405   0.998  26.283  1.00 34.91           C  
ATOM    870  O   GLY H 115      18.014   1.824  25.460  1.00 37.69           O  
ATOM    871  N   ALA H 116      19.671   0.525  26.304  1.00 33.18           N  
ATOM    872  CA  ALA H 116      20.724   1.001  25.451  1.00 33.63           C  
ATOM    873  CB  ALA H 116      22.091   0.356  25.743  1.00 33.23           C  
ATOM    874  C   ALA H 116      20.386   0.717  24.024  1.00 36.54           C  
ATOM    875  O   ALA H 116      19.704  -0.258  23.712  1.00 38.90           O  
ATOM    876  N   GLU H 117      20.859   1.597  23.116  1.00 32.81           N  
ATOM    877  CA  GLU H 117      20.557   1.438  21.723  1.00 35.98           C  
ATOM    878  CB  GLU H 117      19.651   2.557  21.178  1.00 40.21           C  
ATOM    879  CG  GLU H 117      18.266   2.610  21.830  1.00 45.61           C  
ATOM    880  CD  GLU H 117      17.397   1.521  21.220  1.00 53.87           C  
ATOM    881  OE1 GLU H 117      17.856   0.871  20.245  1.00 52.02           O  
ATOM    882  OE2 GLU H 117      16.256   1.329  21.721  1.00 55.62           O1-
ATOM    883  C   GLU H 117      21.829   1.503  20.935  1.00 34.46           C  
ATOM    884  O   GLU H 117      22.735   2.274  21.247  1.00 33.44           O  
ATOM    885  N   VAL H 118      21.932   0.654  19.893  1.00 35.59           N  
ATOM    886  CA  VAL H 118      23.058   0.701  19.006  1.00 32.46           C  
ATOM    887  CB  VAL H 118      23.825  -0.588  18.950  1.00 33.37           C  
ATOM    888  CG1 VAL H 118      24.950  -0.447  17.910  1.00 33.57           C  
ATOM    889  CG2 VAL H 118      24.324  -0.920  20.367  1.00 31.78           C  
ATOM    890  C   VAL H 118      22.481   0.939  17.647  1.00 32.55           C  
ATOM    891  O   VAL H 118      21.659   0.155  17.174  1.00 34.14           O  
ATOM    892  N   LYS H 119      22.895   2.031  16.973  1.00 33.73           N  
ATOM    893  CA  LYS H 119      22.291   2.296  15.700  1.00 34.66           C  
ATOM    894  CB  LYS H 119      21.139   3.305  15.766  1.00 37.88           C  
ATOM    895  CG  LYS H 119      19.897   2.679  16.396  1.00 43.64           C  
ATOM    896  CD  LYS H 119      18.787   3.673  16.698  1.00 44.35           C  
ATOM    897  CE  LYS H 119      17.433   2.995  16.901  1.00 49.75           C  
ATOM    898  NZ  LYS H 119      17.013   2.326  15.649  1.00 52.07           N1+
ATOM    899  C   LYS H 119      23.302   2.782  14.711  1.00 35.07           C  
ATOM    900  O   LYS H 119      24.458   3.041  15.039  1.00 36.25           O  
ATOM    901  N   LYS H 120      22.863   2.881  13.440  1.00 37.28           N  
ATOM    902  CA  LYS H 120      23.700   3.318  12.360  1.00 37.57           C  
ATOM    903  CB  LYS H 120      23.511   2.484  11.083  1.00 43.49           C  
ATOM    904  CG  LYS H 120      23.859   1.008  11.287  1.00 48.78           C  
ATOM    905  CD  LYS H 120      25.316   0.766  11.682  1.00 52.49           C  
ATOM    906  CE  LYS H 120      25.575  -0.624  12.266  1.00 55.20           C  
ATOM    907  NZ  LYS H 120      25.131  -1.668  11.317  1.00 60.21           N1+
ATOM    908  C   LYS H 120      23.301   4.723  12.045  1.00 36.72           C  
ATOM    909  O   LYS H 120      22.201   5.160  12.380  1.00 40.45           O  
ATOM    910  N   PRO H 121      24.176   5.452  11.412  1.00 38.57           N  
ATOM    911  CA  PRO H 121      23.857   6.815  11.103  1.00 40.30           C  
ATOM    912  CD  PRO H 121      25.605   5.257  11.600  1.00 40.69           C  
ATOM    913  CB  PRO H 121      25.166   7.452  10.643  1.00 42.52           C  
ATOM    914  CG  PRO H 121      26.239   6.645  11.398  1.00 41.47           C  
ATOM    915  C   PRO H 121      22.744   6.897  10.112  1.00 45.45           C  
ATOM    916  O   PRO H 121      22.664   6.045   9.229  1.00 44.30           O  
ATOM    917  N   GLY H 122      21.871   7.915  10.254  1.00 44.08           N  
ATOM    918  CA  GLY H 122      20.784   8.118   9.342  1.00 47.10           C  
ATOM    919  C   GLY H 122      19.538   7.490   9.887  1.00 45.77           C  
ATOM    920  O   GLY H 122      18.443   7.754   9.392  1.00 46.45           O  
ATOM    921  N   GLU H 123      19.661   6.639  10.924  1.00 42.64           N  
ATOM    922  CA  GLU H 123      18.496   5.989  11.460  1.00 42.86           C  
ATOM    923  CB  GLU H 123      18.822   4.655  12.150  1.00 44.44           C  
ATOM    924  CG  GLU H 123      19.313   3.594  11.160  1.00 47.77           C  
ATOM    925  CD  GLU H 123      19.616   2.315  11.924  1.00 52.95           C  
ATOM    926  OE1 GLU H 123      19.936   2.415  13.139  1.00 50.12           O  
ATOM    927  OE2 GLU H 123      19.537   1.221  11.304  1.00 61.13           O1-
ATOM    928  C   GLU H 123      17.833   6.896  12.457  1.00 45.31           C  
ATOM    929  O   GLU H 123      18.461   7.794  13.015  1.00 43.74           O  
ATOM    930  N   SER H 124      16.512   6.703  12.667  1.00 46.85           N  
ATOM    931  CA  SER H 124      15.785   7.494  13.623  0.84 44.88           C  
ATOM    932  CB  SER H 124      14.316   7.730  13.232  0.84 46.05           C  
ATOM    933  OG  SER H 124      13.620   6.494  13.169  0.84 50.79           O  
ATOM    934  C   SER H 124      15.806   6.784  14.943  1.00 42.68           C  
ATOM    935  O   SER H 124      16.053   5.580  15.003  1.00 41.06           O  
ATOM    936  N   LEU H 125      15.565   7.525  16.048  1.00 40.99           N  
ATOM    937  CA  LEU H 125      15.573   6.912  17.346  1.00 37.84           C  
ATOM    938  CB  LEU H 125      16.984   6.842  17.960  1.00 37.17           C  
ATOM    939  CG  LEU H 125      17.041   6.197  19.358  1.00 38.20           C  
ATOM    940  CD1 LEU H 125      16.552   4.741  19.339  1.00 41.42           C  
ATOM    941  CD2 LEU H 125      18.442   6.341  19.973  1.00 35.16           C  
ATOM    942  C   LEU H 125      14.713   7.711  18.280  1.00 42.39           C  
ATOM    943  O   LEU H 125      14.688   8.940  18.228  1.00 44.42           O  
ATOM    944  N   LYS H 126      13.967   7.006  19.156  1.00 39.75           N  
ATOM    945  CA  LYS H 126      13.140   7.642  20.141  1.00 40.93           C  
ATOM    946  CB  LYS H 126      11.644   7.513  19.801  1.00 41.07           C  
ATOM    947  CG  LYS H 126      10.689   8.323  20.677  1.00 45.49           C  
ATOM    948  CD  LYS H 126       9.331   8.527  19.998  1.00 48.15           C  
ATOM    949  CE  LYS H 126       8.290   9.267  20.839  1.00 55.07           C  
ATOM    950  NZ  LYS H 126       7.431   8.290  21.540  1.00 56.11           N1+
ATOM    951  C   LYS H 126      13.400   6.918  21.429  1.00 42.85           C  
ATOM    952  O   LYS H 126      13.223   5.703  21.507  1.00 45.47           O  
ATOM    953  N   ILE H 127      13.821   7.649  22.483  1.00 37.94           N  
ATOM    954  CA  ILE H 127      14.117   7.032  23.749  1.00 36.29           C  
ATOM    955  CB  ILE H 127      15.525   7.253  24.227  1.00 36.75           C  
ATOM    956  CG1 ILE H 127      15.805   8.749  24.442  1.00 36.03           C  
ATOM    957  CG2 ILE H 127      16.478   6.567  23.232  1.00 34.64           C  
ATOM    958  CD1 ILE H 127      17.134   9.021  25.147  1.00 37.81           C  
ATOM    959  C   ILE H 127      13.173   7.612  24.760  1.00 40.02           C  
ATOM    960  O   ILE H 127      12.656   8.712  24.570  1.00 38.00           O  
ATOM    961  N   SER H 128      12.905   6.877  25.864  1.00 39.30           N  
ATOM    962  CA  SER H 128      11.882   7.339  26.762  1.00 39.58           C  
ATOM    963  CB  SER H 128      10.627   6.450  26.737  1.00 42.76           C  
ATOM    964  OG  SER H 128      10.947   5.143  27.191  1.00 44.58           O  
ATOM    965  C   SER H 128      12.345   7.398  28.190  1.00 37.61           C  
ATOM    966  O   SER H 128      13.369   6.836  28.569  1.00 35.46           O  
ATOM    967  N   CYS H 129      11.566   8.142  29.014  1.00 40.51           N  
ATOM    968  CA  CYS H 129      11.811   8.304  30.419  1.00 40.58           C  
ATOM    969  CB  CYS H 129      12.488   9.653  30.741  1.00 36.13           C  
ATOM    970  SG  CYS H 129      12.822   9.909  32.508  1.00 45.69           S  
ATOM    971  C   CYS H 129      10.474   8.273  31.105  1.00 43.41           C  
ATOM    972  O   CYS H 129       9.617   9.114  30.844  1.00 43.66           O  
ATOM    973  N   LYS H 130      10.267   7.303  32.022  1.00 41.11           N  
ATOM    974  CA  LYS H 130       8.995   7.176  32.679  1.00 47.06           C  
ATOM    975  CB  LYS H 130       8.468   5.733  32.691  1.00 54.88           C  
ATOM    976  CG  LYS H 130       7.111   5.580  33.376  1.00 63.14           C  
ATOM    977  CD  LYS H 130       6.466   4.215  33.141  1.00 68.56           C  
ATOM    978  CE  LYS H 130       5.106   4.057  33.823  1.00 74.63           C  
ATOM    979  NZ  LYS H 130       4.049   4.654  32.977  1.00 73.45           N1+
ATOM    980  C   LYS H 130       9.150   7.594  34.108  1.00 44.19           C  
ATOM    981  O   LYS H 130      10.060   7.151  34.804  1.00 42.12           O  
ATOM    982  N   GLY H 131       8.233   8.450  34.599  1.00 44.91           N  
ATOM    983  CA  GLY H 131       8.344   8.914  35.953  1.00 44.28           C  
ATOM    984  C   GLY H 131       7.289   8.254  36.779  1.00 48.43           C  
ATOM    985  O   GLY H 131       6.205   7.935  36.291  1.00 51.20           O  
ATOM    986  N   SER H 132       7.597   8.026  38.074  1.00 48.01           N  
ATOM    987  CA  SER H 132       6.635   7.425  38.949  1.00 52.07           C  
ATOM    988  CB  SER H 132       6.714   5.891  38.982  1.00 53.62           C  
ATOM    989  OG  SER H 132       7.973   5.479  39.497  1.00 51.35           O  
ATOM    990  C   SER H 132       6.902   7.915  40.337  1.00 52.04           C  
ATOM    991  O   SER H 132       8.002   8.370  40.649  1.00 50.70           O  
ATOM    992  N   GLY H 133       5.847   7.915  41.183  1.00 41.03           N  
ATOM    993  CA  GLY H 133       5.947   8.332  42.554  1.00 41.31           C  
ATOM    994  C   GLY H 133       5.567   9.778  42.729  1.00 42.48           C  
ATOM    995  O   GLY H 133       5.482  10.245  43.864  1.00 43.52           O  
ATOM    996  N   TYR H 134       5.329  10.532  41.635  1.00 40.49           N  
ATOM    997  CA  TYR H 134       5.020  11.932  41.784  1.00 40.68           C  
ATOM    998  CB  TYR H 134       6.272  12.830  41.678  1.00 39.46           C  
ATOM    999  CG  TYR H 134       6.902  12.721  40.322  1.00 37.71           C  
ATOM   1000  CD1 TYR H 134       6.511  13.552  39.299  1.00 37.03           C  
ATOM   1001  CD2 TYR H 134       7.893  11.802  40.063  1.00 35.81           C  
ATOM   1002  CE1 TYR H 134       7.087  13.469  38.053  1.00 34.32           C  
ATOM   1003  CE2 TYR H 134       8.472  11.716  38.819  1.00 34.08           C  
ATOM   1004  CZ  TYR H 134       8.072  12.549  37.807  1.00 35.31           C  
ATOM   1005  OH  TYR H 134       8.667  12.465  36.529  1.00 33.97           O  
ATOM   1006  C   TYR H 134       4.045  12.354  40.723  1.00 42.61           C  
ATOM   1007  O   TYR H 134       3.671  11.556  39.862  1.00 43.09           O  
ATOM   1008  N   SER H 135       3.581  13.628  40.780  1.00 41.99           N  
ATOM   1009  CA  SER H 135       2.652  14.114  39.792  1.00 44.67           C  
ATOM   1010  CB  SER H 135       1.791  15.308  40.254  1.00 49.65           C  
ATOM   1011  OG  SER H 135       2.592  16.464  40.450  1.00 56.16           O  
ATOM   1012  C   SER H 135       3.460  14.563  38.613  1.00 43.31           C  
ATOM   1013  O   SER H 135       4.202  15.543  38.662  1.00 43.14           O  
ATOM   1014  N   PHE H 136       3.288  13.846  37.492  1.00 40.13           N  
ATOM   1015  CA  PHE H 136       4.068  14.006  36.295  1.00 37.55           C  
ATOM   1016  CB  PHE H 136       3.639  12.990  35.222  1.00 38.24           C  
ATOM   1017  CG  PHE H 136       4.637  12.988  34.116  1.00 37.54           C  
ATOM   1018  CD1 PHE H 136       4.515  13.843  33.045  1.00 38.13           C  
ATOM   1019  CD2 PHE H 136       5.700  12.115  34.158  1.00 35.79           C  
ATOM   1020  CE1 PHE H 136       5.446  13.825  32.031  1.00 37.61           C  
ATOM   1021  CE2 PHE H 136       6.632  12.094  33.147  1.00 36.71           C  
ATOM   1022  CZ  PHE H 136       6.505  12.951  32.081  1.00 35.97           C  
ATOM   1023  C   PHE H 136       3.903  15.371  35.685  1.00 37.23           C  
ATOM   1024  O   PHE H 136       4.887  16.017  35.326  1.00 37.14           O  
ATOM   1025  N   THR H 137       2.653  15.851  35.565  1.00 38.67           N  
ATOM   1026  CA  THR H 137       2.339  17.081  34.886  1.00 39.28           C  
ATOM   1027  CB  THR H 137       0.861  17.337  34.793  1.00 44.44           C  
ATOM   1028  OG1 THR H 137       0.315  17.513  36.091  1.00 45.24           O  
ATOM   1029  CG2 THR H 137       0.174  16.154  34.085  1.00 44.26           C  
ATOM   1030  C   THR H 137       2.926  18.254  35.611  1.00 40.04           C  
ATOM   1031  O   THR H 137       3.220  19.281  35.003  1.00 43.60           O  
ATOM   1032  N   SER H 138       3.044  18.159  36.943  1.00 37.01           N  
ATOM   1033  CA  SER H 138       3.473  19.260  37.763  1.00 38.30           C  
ATOM   1034  CB  SER H 138       3.132  19.050  39.245  1.00 42.20           C  
ATOM   1035  OG  SER H 138       1.721  18.990  39.404  1.00 43.28           O  
ATOM   1036  C   SER H 138       4.940  19.570  37.672  1.00 36.98           C  
ATOM   1037  O   SER H 138       5.357  20.645  38.107  1.00 37.81           O  
ATOM   1038  N   TYR H 139       5.776  18.660  37.134  1.00 34.49           N  
ATOM   1039  CA  TYR H 139       7.182  18.945  37.160  1.00 32.64           C  
ATOM   1040  CB  TYR H 139       7.993  17.950  38.015  1.00 33.65           C  
ATOM   1041  CG  TYR H 139       7.494  18.007  39.424  1.00 36.33           C  
ATOM   1042  CD1 TYR H 139       6.446  17.213  39.827  1.00 37.03           C  
ATOM   1043  CD2 TYR H 139       8.066  18.850  40.348  1.00 36.08           C  
ATOM   1044  CE1 TYR H 139       5.981  17.256  41.124  1.00 38.14           C  
ATOM   1045  CE2 TYR H 139       7.606  18.898  41.647  1.00 38.32           C  
ATOM   1046  CZ  TYR H 139       6.561  18.098  42.041  1.00 40.88           C  
ATOM   1047  OH  TYR H 139       6.077  18.135  43.366  1.00 44.64           O  
ATOM   1048  C   TYR H 139       7.721  18.873  35.768  1.00 32.19           C  
ATOM   1049  O   TYR H 139       7.252  18.125  34.915  1.00 34.19           O  
ATOM   1050  N   TRP H 140       8.740  19.697  35.505  1.00 42.59           N  
ATOM   1051  CA  TRP H 140       9.351  19.767  34.206  1.00 39.13           C  
ATOM   1052  CB  TRP H 140      10.122  21.079  33.983  1.00 38.53           C  
ATOM   1053  CG  TRP H 140       9.273  22.327  33.986  1.00 41.66           C  
ATOM   1054  CD2 TRP H 140       9.103  23.199  32.859  1.00 45.39           C  
ATOM   1055  CD1 TRP H 140       8.573  22.885  35.015  1.00 45.40           C  
ATOM   1056  NE1 TRP H 140       7.972  24.048  34.598  1.00 48.93           N  
ATOM   1057  CE2 TRP H 140       8.291  24.256  33.273  1.00 50.04           C  
ATOM   1058  CE3 TRP H 140       9.588  23.129  31.584  1.00 48.67           C  
ATOM   1059  CZ2 TRP H 140       7.951  25.262  32.414  1.00 53.11           C  
ATOM   1060  CZ3 TRP H 140       9.238  24.142  30.719  1.00 51.67           C  
ATOM   1061  CH2 TRP H 140       8.436  25.188  31.127  1.00 50.90           C  
ATOM   1062  C   TRP H 140      10.373  18.678  34.122  1.00 40.04           C  
ATOM   1063  O   TRP H 140      10.884  18.217  35.141  1.00 38.00           O  
ATOM   1064  N   ILE H 141      10.672  18.212  32.890  1.00 38.13           N  
ATOM   1065  CA  ILE H 141      11.698  17.224  32.733  1.00 37.15           C  
ATOM   1066  CB  ILE H 141      11.202  15.891  32.262  1.00 37.86           C  
ATOM   1067  CG1 ILE H 141      10.325  15.276  33.364  1.00 40.43           C  
ATOM   1068  CG2 ILE H 141      12.411  15.020  31.881  1.00 37.77           C  
ATOM   1069  CD1 ILE H 141       9.661  13.965  32.970  1.00 42.19           C  
ATOM   1070  C   ILE H 141      12.716  17.748  31.771  1.00 38.08           C  
ATOM   1071  O   ILE H 141      12.385  18.327  30.739  1.00 40.09           O  
ATOM   1072  N   GLY H 142      14.007  17.567  32.108  1.00 34.55           N  
ATOM   1073  CA  GLY H 142      15.055  18.055  31.258  1.00 33.61           C  
ATOM   1074  C   GLY H 142      15.821  16.879  30.746  1.00 37.95           C  
ATOM   1075  O   GLY H 142      15.785  15.795  31.330  1.00 33.90           O  
ATOM   1076  N   TRP H 143      16.525  17.072  29.614  1.00 33.93           N  
ATOM   1077  CA  TRP H 143      17.338  16.025  29.067  1.00 33.30           C  
ATOM   1078  CB  TRP H 143      16.952  15.630  27.632  1.00 34.89           C  
ATOM   1079  CG  TRP H 143      15.621  14.919  27.546  1.00 35.26           C  
ATOM   1080  CD2 TRP H 143      15.465  13.497  27.649  1.00 33.29           C  
ATOM   1081  CD1 TRP H 143      14.369  15.434  27.375  1.00 39.16           C  
ATOM   1082  NE1 TRP H 143      13.442  14.419  27.369  1.00 39.57           N  
ATOM   1083  CE2 TRP H 143      14.104  13.220  27.536  1.00 37.83           C  
ATOM   1084  CE3 TRP H 143      16.382  12.500  27.826  1.00 34.73           C  
ATOM   1085  CZ2 TRP H 143      13.636  11.937  27.598  1.00 37.11           C  
ATOM   1086  CZ3 TRP H 143      15.910  11.207  27.888  1.00 35.90           C  
ATOM   1087  CH2 TRP H 143      14.562  10.933  27.776  1.00 35.11           C  
ATOM   1088  C   TRP H 143      18.749  16.525  29.053  1.00 34.55           C  
ATOM   1089  O   TRP H 143      18.997  17.696  28.766  1.00 34.86           O  
ATOM   1090  N   VAL H 144      19.712  15.640  29.386  1.00 30.89           N  
ATOM   1091  CA  VAL H 144      21.091  16.032  29.437  1.00 30.19           C  
ATOM   1092  CB  VAL H 144      21.642  16.083  30.831  1.00 29.90           C  
ATOM   1093  CG1 VAL H 144      23.140  16.420  30.760  1.00 28.80           C  
ATOM   1094  CG2 VAL H 144      20.813  17.094  31.642  1.00 30.37           C  
ATOM   1095  C   VAL H 144      21.895  15.026  28.673  1.00 31.17           C  
ATOM   1096  O   VAL H 144      21.612  13.830  28.694  1.00 30.76           O  
ATOM   1097  N   ARG H 145      22.949  15.501  27.979  1.00 30.21           N  
ATOM   1098  CA  ARG H 145      23.741  14.623  27.167  1.00 28.78           C  
ATOM   1099  CB  ARG H 145      23.797  15.100  25.704  1.00 28.99           C  
ATOM   1100  CG  ARG H 145      24.619  14.226  24.760  1.00 31.75           C  
ATOM   1101  CD  ARG H 145      25.900  14.914  24.293  1.00 34.96           C  
ATOM   1102  NE  ARG H 145      25.514  16.129  23.522  1.00 36.08           N  
ATOM   1103  CZ  ARG H 145      25.499  16.085  22.159  1.00 43.42           C  
ATOM   1104  NH1 ARG H 145      25.858  14.936  21.523  1.00 43.16           N1+
ATOM   1105  NH2 ARG H 145      25.142  17.179  21.427  1.00 40.19           N  
ATOM   1106  C   ARG H 145      25.129  14.565  27.714  1.00 29.99           C  
ATOM   1107  O   ARG H 145      25.696  15.579  28.118  1.00 32.47           O  
ATOM   1108  N   GLN H 146      25.702  13.346  27.778  1.00 27.22           N  
ATOM   1109  CA  GLN H 146      27.055  13.223  28.243  1.00 27.30           C  
ATOM   1110  CB  GLN H 146      27.167  12.593  29.644  1.00 26.12           C  
ATOM   1111  CG  GLN H 146      28.589  12.614  30.214  1.00 26.71           C  
ATOM   1112  CD  GLN H 146      28.552  12.042  31.625  1.00 27.56           C  
ATOM   1113  OE1 GLN H 146      27.568  11.430  32.038  1.00 28.08           O  
ATOM   1114  NE2 GLN H 146      29.656  12.255  32.392  1.00 27.44           N  
ATOM   1115  C   GLN H 146      27.801  12.352  27.278  1.00 26.89           C  
ATOM   1116  O   GLN H 146      27.562  11.147  27.194  1.00 25.18           O  
ATOM   1117  N   MET H 147      28.746  12.952  26.527  1.00 30.02           N  
ATOM   1118  CA  MET H 147      29.537  12.217  25.581  1.00 32.30           C  
ATOM   1119  CB  MET H 147      30.245  13.119  24.553  1.00 35.91           C  
ATOM   1120  CG  MET H 147      29.257  13.749  23.565  1.00 39.92           C  
ATOM   1121  SD  MET H 147      29.992  14.832  22.306  1.00 50.25           S  
ATOM   1122  CE  MET H 147      30.021  16.300  23.373  1.00 50.05           C  
ATOM   1123  C   MET H 147      30.542  11.434  26.369  1.00 33.55           C  
ATOM   1124  O   MET H 147      30.815  11.767  27.521  1.00 33.91           O  
ATOM   1125  N   PRO H 148      31.117  10.413  25.779  1.00 35.28           N  
ATOM   1126  CA  PRO H 148      31.942   9.456  26.472  1.00 38.52           C  
ATOM   1127  CD  PRO H 148      31.135  10.233  24.337  1.00 38.63           C  
ATOM   1128  CB  PRO H 148      32.660   8.660  25.380  1.00 40.65           C  
ATOM   1129  CG  PRO H 148      31.780   8.852  24.128  1.00 39.41           C  
ATOM   1130  C   PRO H 148      32.881   9.978  27.527  1.00 36.06           C  
ATOM   1131  O   PRO H 148      32.666   9.682  28.698  1.00 36.82           O  
ATOM   1132  N   GLY H 149      33.931  10.724  27.171  1.00 36.60           N  
ATOM   1133  CA  GLY H 149      34.861  11.256  28.132  1.00 36.40           C  
ATOM   1134  C   GLY H 149      34.309  12.446  28.851  1.00 41.11           C  
ATOM   1135  O   GLY H 149      34.721  12.742  29.970  1.00 40.60           O  
ATOM   1136  N   LYS H 150      33.396  13.166  28.172  1.00 34.99           N  
ATOM   1137  CA  LYS H 150      32.922  14.494  28.469  1.00 34.79           C  
ATOM   1138  CB  LYS H 150      32.119  15.073  27.301  1.00 36.78           C  
ATOM   1139  CG  LYS H 150      32.843  14.876  25.974  1.00 43.90           C  
ATOM   1140  CD  LYS H 150      34.275  15.404  25.988  1.00 49.51           C  
ATOM   1141  CE  LYS H 150      35.020  15.151  24.680  1.00 58.72           C  
ATOM   1142  NZ  LYS H 150      35.128  13.697  24.427  1.00 63.12           N1+
ATOM   1143  C   LYS H 150      32.060  14.656  29.685  1.00 33.90           C  
ATOM   1144  O   LYS H 150      31.748  13.720  30.421  1.00 32.57           O  
ATOM   1145  N   GLY H 151      31.699  15.942  29.917  1.00 32.69           N  
ATOM   1146  CA  GLY H 151      30.893  16.401  31.011  1.00 33.13           C  
ATOM   1147  C   GLY H 151      29.446  16.406  30.604  1.00 36.63           C  
ATOM   1148  O   GLY H 151      29.067  15.809  29.599  1.00 34.13           O  
ATOM   1149  N   LEU H 152      28.604  17.107  31.396  1.00 33.07           N  
ATOM   1150  CA  LEU H 152      27.181  17.139  31.205  1.00 30.21           C  
ATOM   1151  CB  LEU H 152      26.428  17.326  32.533  1.00 28.51           C  
ATOM   1152  CG  LEU H 152      26.681  16.203  33.557  1.00 28.16           C  
ATOM   1153  CD1 LEU H 152      25.905  16.459  34.857  1.00 28.38           C  
ATOM   1154  CD2 LEU H 152      26.372  14.819  32.963  1.00 30.15           C  
ATOM   1155  C   LEU H 152      26.820  18.305  30.333  1.00 34.20           C  
ATOM   1156  O   LEU H 152      27.428  19.371  30.420  1.00 36.26           O  
ATOM   1157  N   GLU H 153      25.808  18.107  29.456  1.00 31.34           N  
ATOM   1158  CA  GLU H 153      25.347  19.143  28.570  1.00 32.67           C  
ATOM   1159  CB  GLU H 153      25.643  18.837  27.090  1.00 35.95           C  
ATOM   1160  CG  GLU H 153      27.129  18.750  26.738  1.00 43.06           C  
ATOM   1161  CD  GLU H 153      27.234  18.217  25.315  1.00 44.47           C  
ATOM   1162  OE1 GLU H 153      26.765  18.919  24.381  1.00 45.31           O  
ATOM   1163  OE2 GLU H 153      27.778  17.093  25.142  1.00 41.04           O1-
ATOM   1164  C   GLU H 153      23.846  19.197  28.666  1.00 33.51           C  
ATOM   1165  O   GLU H 153      23.168  18.186  28.498  1.00 33.67           O  
ATOM   1166  N   TRP H 154      23.295  20.397  28.934  1.00 33.89           N  
ATOM   1167  CA  TRP H 154      21.874  20.650  29.003  1.00 34.08           C  
ATOM   1168  CB  TRP H 154      21.620  22.026  29.647  1.00 31.72           C  
ATOM   1169  CG  TRP H 154      20.382  22.754  29.178  1.00 36.02           C  
ATOM   1170  CD2 TRP H 154      19.087  22.760  29.796  1.00 37.22           C  
ATOM   1171  CD1 TRP H 154      20.292  23.590  28.103  1.00 38.27           C  
ATOM   1172  NE1 TRP H 154      19.025  24.108  28.008  1.00 39.97           N  
ATOM   1173  CE2 TRP H 154      18.274  23.612  29.044  1.00 42.20           C  
ATOM   1174  CE3 TRP H 154      18.614  22.120  30.899  1.00 39.92           C  
ATOM   1175  CZ2 TRP H 154      16.975  23.838  29.383  1.00 45.00           C  
ATOM   1176  CZ3 TRP H 154      17.299  22.348  31.237  1.00 44.20           C  
ATOM   1177  CH2 TRP H 154      16.500  23.192  30.495  1.00 45.86           C  
ATOM   1178  C   TRP H 154      21.312  20.722  27.612  1.00 36.29           C  
ATOM   1179  O   TRP H 154      21.693  21.597  26.839  1.00 37.58           O  
ATOM   1180  N   MET H 155      20.467  19.739  27.227  1.00 32.78           N  
ATOM   1181  CA  MET H 155      19.791  19.707  25.955  1.00 33.68           C  
ATOM   1182  CB  MET H 155      19.349  18.280  25.588  1.00 32.91           C  
ATOM   1183  CG  MET H 155      20.534  17.324  25.425  1.00 31.70           C  
ATOM   1184  SD  MET H 155      20.087  15.615  24.998  1.00 36.52           S  
ATOM   1185  CE  MET H 155      19.556  16.000  23.304  1.00 39.12           C  
ATOM   1186  C   MET H 155      18.574  20.593  25.864  1.00 38.38           C  
ATOM   1187  O   MET H 155      18.411  21.335  24.896  1.00 38.58           O  
ATOM   1188  N   GLY H 156      17.689  20.549  26.886  1.00 38.29           N  
ATOM   1189  CA  GLY H 156      16.440  21.267  26.821  1.00 38.20           C  
ATOM   1190  C   GLY H 156      15.496  20.659  27.816  1.00 38.80           C  
ATOM   1191  O   GLY H 156      15.841  19.701  28.506  1.00 36.45           O  
ATOM   1192  N   ILE H 157      14.269  21.218  27.930  1.00 37.72           N  
ATOM   1193  CA  ILE H 157      13.307  20.696  28.865  1.00 37.47           C  
ATOM   1194  CB  ILE H 157      13.296  21.378  30.201  1.00 38.62           C  
ATOM   1195  CG1 ILE H 157      13.006  22.879  30.040  1.00  0.00           C  
ATOM   1196  CG2 ILE H 157      14.586  21.013  30.946  1.00  0.00           C  
ATOM   1197  CD1 ILE H 157      12.678  23.587  31.353  1.00 33.81           C  
ATOM   1198  C   ILE H 157      11.926  20.809  28.304  1.00 39.91           C  
ATOM   1199  O   ILE H 157      11.698  21.460  27.285  1.00 41.32           O  
ATOM   1200  N   ILE H 158      10.969  20.108  28.949  1.00 39.95           N  
ATOM   1201  CA  ILE H 158       9.594  20.176  28.550  1.00 42.50           C  
ATOM   1202  CB  ILE H 158       9.148  18.982  27.754  1.00 43.35           C  
ATOM   1203  CG1 ILE H 158       7.736  19.211  27.188  1.00 48.08           C  
ATOM   1204  CG2 ILE H 158       9.293  17.730  28.635  1.00 41.81           C  
ATOM   1205  CD1 ILE H 158       7.330  18.192  26.124  1.00 47.79           C  
ATOM   1206  C   ILE H 158       8.735  20.263  29.773  1.00 44.12           C  
ATOM   1207  O   ILE H 158       9.047  19.690  30.818  1.00 43.59           O  
ATOM   1208  N   TYR H 159       7.616  21.005  29.662  1.00 43.78           N  
ATOM   1209  CA  TYR H 159       6.658  21.115  30.725  1.00 46.37           C  
ATOM   1210  CB  TYR H 159       6.098  22.546  30.846  1.00 47.71           C  
ATOM   1211  CG  TYR H 159       5.106  22.632  31.955  1.00 53.73           C  
ATOM   1212  CD1 TYR H 159       3.787  22.301  31.742  1.00  0.00           C  
ATOM   1213  CD2 TYR H 159       5.492  23.054  33.206  1.00  0.00           C  
ATOM   1214  CE1 TYR H 159       2.869  22.388  32.761  1.00  0.00           C  
ATOM   1215  CE2 TYR H 159       4.579  23.143  34.230  1.00  0.00           C  
ATOM   1216  CZ  TYR H 159       3.264  22.809  34.008  1.00  0.00           C  
ATOM   1217  OH  TYR H 159       2.322  22.898  35.056  1.00  0.00           O  
ATOM   1218  C   TYR H 159       5.548  20.212  30.286  1.00 50.31           C  
ATOM   1219  O   TYR H 159       4.841  20.494  29.322  1.00 52.68           O  
ATOM   1220  N   PRO H 160       5.432  19.039  30.929  1.00 28.07           N  
ATOM   1221  CA  PRO H 160       4.518  17.971  30.560  1.00 28.48           C  
ATOM   1222  CD  PRO H 160       6.492  18.564  31.803  1.00 28.36           C  
ATOM   1223  CB  PRO H 160       4.841  16.807  31.493  1.00 28.90           C  
ATOM   1224  CG  PRO H 160       6.313  17.037  31.873  1.00 28.74           C  
ATOM   1225  C   PRO H 160       3.081  18.346  30.602  1.00 28.83           C  
ATOM   1226  O   PRO H 160       2.285  17.739  29.886  1.00 29.36           O  
ATOM   1227  N   GLY H 161       2.695  19.294  31.463  1.00 29.12           N  
ATOM   1228  CA  GLY H 161       1.297  19.572  31.487  1.00 29.46           C  
ATOM   1229  C   GLY H 161       0.868  20.159  30.171  1.00 29.61           C  
ATOM   1230  O   GLY H 161      -0.092  19.691  29.564  1.00 30.19           O  
ATOM   1231  N   ASP H 162       1.546  21.249  29.748  1.00 29.49           N  
ATOM   1232  CA  ASP H 162       1.294  22.008  28.542  1.00 29.41           C  
ATOM   1233  CB  ASP H 162       1.449  23.531  28.748  1.00 29.43           C  
ATOM   1234  CG  ASP H 162       2.837  23.854  29.262  1.00 30.57           C  
ATOM   1235  OD1 ASP H 162       3.769  23.040  29.035  1.00 30.64           O  
ATOM   1236  OD2 ASP H 162       2.976  24.923  29.914  1.00 31.62           O1-
ATOM   1237  C   ASP H 162       2.022  21.556  27.295  1.00 29.62           C  
ATOM   1238  O   ASP H 162       1.601  21.857  26.180  1.00 29.82           O  
ATOM   1239  N   SER H 163       3.133  20.820  27.455  1.00 29.47           N  
ATOM   1240  CA  SER H 163       4.061  20.387  26.441  1.00 29.59           C  
ATOM   1241  CB  SER H 163       3.367  19.689  25.254  1.00 30.13           C  
ATOM   1242  OG  SER H 163       2.732  18.496  25.691  1.00 30.44           O  
ATOM   1243  C   SER H 163       4.908  21.526  25.893  1.00 29.61           C  
ATOM   1244  O   SER H 163       5.458  21.409  24.798  1.00 30.15           O  
ATOM   1245  N   ASP H 164       5.073  22.649  26.631  1.00 54.38           N  
ATOM   1246  CA  ASP H 164       5.943  23.699  26.180  1.00 52.13           C  
ATOM   1247  CB  ASP H 164       5.870  24.979  27.030  1.00 52.54           C  
ATOM   1248  CG  ASP H 164       6.657  26.057  26.301  1.00 54.11           C  
ATOM   1249  OD1 ASP H 164       6.640  26.049  25.041  1.00  0.00           O  
ATOM   1250  OD2 ASP H 164       7.299  26.895  26.992  1.00  0.00           O1-
ATOM   1251  C   ASP H 164       7.341  23.179  26.274  1.00 50.49           C  
ATOM   1252  O   ASP H 164       7.679  22.447  27.203  1.00 48.26           O  
ATOM   1253  N   THR H 165       8.208  23.537  25.307  1.00 50.22           N  
ATOM   1254  CA  THR H 165       9.544  23.021  25.371  1.00 49.98           C  
ATOM   1255  CB  THR H 165       9.743  21.842  24.463  1.00 57.52           C  
ATOM   1256  OG1 THR H 165      11.070  21.348  24.551  1.00 57.51           O  
ATOM   1257  CG2 THR H 165       9.372  22.237  23.030  1.00 59.01           C  
ATOM   1258  C   THR H 165      10.534  24.103  25.066  1.00 50.79           C  
ATOM   1259  O   THR H 165      10.214  25.094  24.411  1.00 52.10           O  
ATOM   1260  N   ARG H 166      11.770  23.944  25.593  1.00 47.87           N  
ATOM   1261  CA  ARG H 166      12.831  24.891  25.384  1.00 49.36           C  
ATOM   1262  CB  ARG H 166      13.115  25.750  26.628  1.00 51.24           C  
ATOM   1263  CG  ARG H 166      14.233  26.774  26.436  1.00 54.51           C  
ATOM   1264  CD  ARG H 166      14.332  27.765  27.597  1.00  0.00           C  
ATOM   1265  NE  ARG H 166      13.023  28.475  27.676  1.00  0.00           N  
ATOM   1266  CZ  ARG H 166      12.785  29.559  26.883  1.00  0.00           C  
ATOM   1267  NH1 ARG H 166      13.753  30.011  26.034  1.00  0.00           N1+
ATOM   1268  NH2 ARG H 166      11.574  30.188  26.933  1.00  0.00           N  
ATOM   1269  C   ARG H 166      14.072  24.106  25.077  1.00 48.71           C  
ATOM   1270  O   ARG H 166      14.315  23.057  25.674  1.00 47.13           O  
ATOM   1271  N   TYR H 167      14.899  24.599  24.131  1.00 44.74           N  
ATOM   1272  CA  TYR H 167      16.075  23.861  23.758  1.00 43.92           C  
ATOM   1273  CB  TYR H 167      16.082  23.389  22.291  1.00 43.65           C  
ATOM   1274  CG  TYR H 167      14.969  22.433  22.028  1.00 42.78           C  
ATOM   1275  CD1 TYR H 167      13.706  22.890  21.734  1.00 46.67           C  
ATOM   1276  CD2 TYR H 167      15.193  21.075  22.055  1.00 43.40           C  
ATOM   1277  CE1 TYR H 167      12.680  22.009  21.478  1.00 49.97           C  
ATOM   1278  CE2 TYR H 167      14.173  20.189  21.801  1.00 44.26           C  
ATOM   1279  CZ  TYR H 167      12.914  20.655  21.511  1.00 47.79           C  
ATOM   1280  OH  TYR H 167      11.866  19.748  21.248  1.00 48.24           O  
ATOM   1281  C   TYR H 167      17.266  24.760  23.860  1.00 45.13           C  
ATOM   1282  O   TYR H 167      17.157  25.978  23.720  1.00 49.67           O  
ATOM   1283  N   SER H 168      18.451  24.170  24.126  1.00 43.02           N  
ATOM   1284  CA  SER H 168      19.647  24.961  24.122  1.00 47.74           C  
ATOM   1285  CB  SER H 168      20.894  24.239  24.660  1.00 45.86           C  
ATOM   1286  OG  SER H 168      21.267  23.184  23.788  1.00 67.89           O  
ATOM   1287  C   SER H 168      19.886  25.289  22.683  1.00 52.21           C  
ATOM   1288  O   SER H 168      19.385  24.602  21.794  1.00 51.09           O  
ATOM   1289  N   PRO H 169      20.626  26.324  22.416  1.00 60.34           N  
ATOM   1290  CA  PRO H 169      20.825  26.713  21.050  1.00 62.73           C  
ATOM   1291  CD  PRO H 169      20.703  27.457  23.323  1.00 62.94           C  
ATOM   1292  CB  PRO H 169      21.519  28.071  21.110  1.00 66.19           C  
ATOM   1293  CG  PRO H 169      20.997  28.675  22.428  1.00 67.21           C  
ATOM   1294  C   PRO H 169      21.528  25.674  20.239  1.00 58.03           C  
ATOM   1295  O   PRO H 169      21.289  25.604  19.035  1.00 57.80           O  
ATOM   1296  N   SER H 170      22.402  24.865  20.862  1.00 56.13           N  
ATOM   1297  CA  SER H 170      23.134  23.874  20.129  1.00 55.02           C  
ATOM   1298  CB  SER H 170      24.188  23.170  21.000  1.00 57.36           C  
ATOM   1299  OG  SER H 170      25.137  24.112  21.476  1.00 64.39           O  
ATOM   1300  C   SER H 170      22.194  22.816  19.640  1.00 51.00           C  
ATOM   1301  O   SER H 170      22.289  22.355  18.504  1.00 54.22           O  
ATOM   1302  N   PHE H 171      21.280  22.385  20.525  1.00 46.90           N  
ATOM   1303  CA  PHE H 171      20.330  21.334  20.298  1.00 45.61           C  
ATOM   1304  CB  PHE H 171      19.809  20.708  21.602  1.00 42.88           C  
ATOM   1305  CG  PHE H 171      20.958  19.920  22.133  1.00 41.60           C  
ATOM   1306  CD1 PHE H 171      21.184  18.636  21.691  1.00 39.45           C  
ATOM   1307  CD2 PHE H 171      21.817  20.461  23.061  1.00 41.28           C  
ATOM   1308  CE1 PHE H 171      22.244  17.902  22.171  1.00 39.34           C  
ATOM   1309  CE2 PHE H 171      22.878  19.732  23.544  1.00 41.11           C  
ATOM   1310  CZ  PHE H 171      23.095  18.451  23.100  1.00 40.53           C  
ATOM   1311  C   PHE H 171      19.179  21.737  19.432  1.00 48.13           C  
ATOM   1312  O   PHE H 171      18.544  20.875  18.827  1.00 49.75           O  
ATOM   1313  N   GLN H 172      18.839  23.038  19.393  1.00 49.62           N  
ATOM   1314  CA  GLN H 172      17.678  23.484  18.673  1.00 51.74           C  
ATOM   1315  CB  GLN H 172      17.585  25.018  18.583  1.00 56.75           C  
ATOM   1316  CG  GLN H 172      16.333  25.527  17.867  1.00 61.50           C  
ATOM   1317  CD  GLN H 172      15.199  25.546  18.880  1.00 65.25           C  
ATOM   1318  OE1 GLN H 172      15.430  25.509  20.087  1.00 65.10           O  
ATOM   1319  NE2 GLN H 172      13.936  25.616  18.379  1.00 65.92           N  
ATOM   1320  C   GLN H 172      17.692  22.960  17.267  1.00 54.74           C  
ATOM   1321  O   GLN H 172      18.644  23.166  16.513  1.00 56.24           O  
ATOM   1322  N   GLY H 173      16.612  22.236  16.902  1.00 53.27           N  
ATOM   1323  CA  GLY H 173      16.386  21.749  15.571  1.00 51.68           C  
ATOM   1324  C   GLY H 173      16.976  20.384  15.406  1.00 53.50           C  
ATOM   1325  O   GLY H 173      16.588  19.639  14.507  1.00 54.87           O  
ATOM   1326  N   GLN H 174      17.967  20.040  16.246  1.00 48.93           N  
ATOM   1327  CA  GLN H 174      18.644  18.777  16.167  1.00 48.52           C  
ATOM   1328  CB  GLN H 174      19.962  18.772  16.955  1.00 52.49           C  
ATOM   1329  CG  GLN H 174      20.908  19.885  16.501  1.00 62.54           C  
ATOM   1330  CD  GLN H 174      20.903  19.891  14.981  1.00 54.82           C  
ATOM   1331  OE1 GLN H 174      20.717  18.856  14.344  1.00 56.75           O  
ATOM   1332  NE2 GLN H 174      21.089  21.096  14.378  1.00 71.11           N  
ATOM   1333  C   GLN H 174      17.799  17.656  16.690  1.00 48.64           C  
ATOM   1334  O   GLN H 174      17.800  16.560  16.131  1.00 49.86           O  
ATOM   1335  N   VAL H 175      17.056  17.898  17.789  1.00 48.40           N  
ATOM   1336  CA  VAL H 175      16.349  16.831  18.439  1.00 47.85           C  
ATOM   1337  CB  VAL H 175      17.097  16.356  19.652  1.00 50.78           C  
ATOM   1338  CG1 VAL H 175      17.277  17.550  20.602  1.00 48.45           C  
ATOM   1339  CG2 VAL H 175      16.352  15.178  20.289  1.00 51.78           C  
ATOM   1340  C   VAL H 175      15.005  17.330  18.879  1.00 48.78           C  
ATOM   1341  O   VAL H 175      14.773  18.536  18.951  1.00 46.47           O  
ATOM   1342  N   THR H 176      14.066  16.399  19.158  1.00 45.72           N  
ATOM   1343  CA  THR H 176      12.754  16.784  19.601  1.00 45.15           C  
ATOM   1344  CB  THR H 176      11.633  16.279  18.747  1.00 50.46           C  
ATOM   1345  OG1 THR H 176      11.710  14.868  18.641  1.00 54.22           O  
ATOM   1346  CG2 THR H 176      11.698  16.935  17.367  1.00 52.99           C  
ATOM   1347  C   THR H 176      12.490  16.184  20.943  1.00 45.38           C  
ATOM   1348  O   THR H 176      12.739  15.003  21.180  1.00 42.98           O  
ATOM   1349  N   ILE H 177      11.950  17.009  21.859  1.00 44.21           N  
ATOM   1350  CA  ILE H 177      11.577  16.549  23.163  1.00 42.95           C  
ATOM   1351  CB  ILE H 177      12.055  17.440  24.277  1.00 43.04           C  
ATOM   1352  CG1 ILE H 177      13.592  17.447  24.343  1.00 42.99           C  
ATOM   1353  CG2 ILE H 177      11.381  16.984  25.582  1.00 42.67           C  
ATOM   1354  CD1 ILE H 177      14.159  18.516  25.276  1.00 43.69           C  
ATOM   1355  C   ILE H 177      10.081  16.566  23.195  1.00 46.37           C  
ATOM   1356  O   ILE H 177       9.459  17.526  22.743  1.00 45.85           O  
ATOM   1357  N   SER H 178       9.460  15.481  23.705  1.00 44.74           N  
ATOM   1358  CA  SER H 178       8.023  15.419  23.751  1.00 45.96           C  
ATOM   1359  CB  SER H 178       7.416  14.660  22.558  1.00 49.42           C  
ATOM   1360  OG  SER H 178       7.866  13.312  22.554  1.00 49.18           O  
ATOM   1361  C   SER H 178       7.611  14.712  25.010  1.00 42.96           C  
ATOM   1362  O   SER H 178       8.452  14.207  25.752  1.00 42.41           O  
ATOM   1363  N   ALA H 179       6.290  14.693  25.304  1.00 47.12           N  
ATOM   1364  CA  ALA H 179       5.835  14.030  26.497  1.00 48.53           C  
ATOM   1365  CB  ALA H 179       5.769  14.961  27.719  1.00 48.78           C  
ATOM   1366  C   ALA H 179       4.450  13.489  26.287  1.00 55.76           C  
ATOM   1367  O   ALA H 179       3.655  14.043  25.528  1.00 56.31           O  
ATOM   1368  N   ASP H 180       4.145  12.357  26.962  1.00 56.24           N  
ATOM   1369  CA  ASP H 180       2.836  11.759  26.940  1.00 59.77           C  
ATOM   1370  CB  ASP H 180       2.841  10.312  26.403  1.00 61.80           C  
ATOM   1371  CG  ASP H 180       1.405   9.838  26.207  1.00 71.28           C  
ATOM   1372  OD1 ASP H 180       0.469  10.620  26.521  1.00 72.14           O  
ATOM   1373  OD2 ASP H 180       1.228   8.681  25.739  1.00 73.44           O1-
ATOM   1374  C   ASP H 180       2.406  11.702  28.379  1.00 57.36           C  
ATOM   1375  O   ASP H 180       2.781  10.794  29.113  1.00 55.25           O  
ATOM   1376  N   LYS H 181       1.588  12.667  28.828  1.00 61.24           N  
ATOM   1377  CA  LYS H 181       1.229  12.743  30.218  1.00 64.94           C  
ATOM   1378  CB  LYS H 181       0.413  13.997  30.580  1.00 68.19           C  
ATOM   1379  CG  LYS H 181      -1.006  14.021  30.011  1.00 72.61           C  
ATOM   1380  CD  LYS H 181      -1.890  15.077  30.677  1.00 75.33           C  
ATOM   1381  CE  LYS H 181      -3.317  15.125  30.133  1.00 78.54           C  
ATOM   1382  NZ  LYS H 181      -4.116  16.107  30.901  1.00 81.87           N1+
ATOM   1383  C   LYS H 181       0.435  11.543  30.632  1.00 67.02           C  
ATOM   1384  O   LYS H 181       0.519  11.103  31.777  1.00 64.38           O  
ATOM   1385  N   SER H 182      -0.369  10.982  29.715  1.00 71.62           N  
ATOM   1386  CA  SER H 182      -1.208   9.871  30.058  1.00 73.57           C  
ATOM   1387  CB  SER H 182      -1.918   9.313  28.817  1.00 70.34           C  
ATOM   1388  OG  SER H 182      -2.625   8.134  29.154  1.00 66.82           O  
ATOM   1389  C   SER H 182      -0.350   8.776  30.616  1.00 72.20           C  
ATOM   1390  O   SER H 182      -0.677   8.168  31.635  1.00 72.81           O  
ATOM   1391  N   ILE H 183       0.746   8.487  29.898  1.00 63.46           N  
ATOM   1392  CA  ILE H 183       1.765   7.511  30.164  1.00 61.39           C  
ATOM   1393  CB  ILE H 183       2.570   7.165  28.946  1.00 64.32           C  
ATOM   1394  CG1 ILE H 183       3.205   5.789  29.104  1.00 60.18           C  
ATOM   1395  CG2 ILE H 183       3.641   8.238  28.726  1.00 71.33           C  
ATOM   1396  CD1 ILE H 183       3.814   5.295  27.795  1.00 58.80           C  
ATOM   1397  C   ILE H 183       2.708   7.950  31.255  1.00 55.40           C  
ATOM   1398  O   ILE H 183       3.415   7.125  31.831  1.00 55.13           O  
ATOM   1399  N   SER H 184       2.826   9.270  31.508  1.00 55.27           N  
ATOM   1400  CA  SER H 184       3.799   9.758  32.446  1.00 52.48           C  
ATOM   1401  CB  SER H 184       3.705   9.093  33.831  1.00 54.07           C  
ATOM   1402  OG  SER H 184       2.461   9.402  34.441  1.00 57.51           O  
ATOM   1403  C   SER H 184       5.156   9.468  31.885  1.00 51.16           C  
ATOM   1404  O   SER H 184       6.078   9.086  32.604  1.00 49.25           O  
ATOM   1405  N   THR H 185       5.308   9.647  30.556  1.00 49.51           N  
ATOM   1406  CA  THR H 185       6.582   9.396  29.950  1.00 46.78           C  
ATOM   1407  CB  THR H 185       6.573   8.194  29.053  1.00 47.49           C  
ATOM   1408  OG1 THR H 185       6.191   7.042  29.793  1.00 50.24           O  
ATOM   1409  CG2 THR H 185       7.980   8.002  28.465  1.00 46.33           C  
ATOM   1410  C   THR H 185       7.000  10.585  29.136  1.00 49.10           C  
ATOM   1411  O   THR H 185       6.174  11.275  28.539  1.00 51.91           O  
ATOM   1412  N   ALA H 186       8.326  10.851  29.109  1.00 45.02           N  
ATOM   1413  CA  ALA H 186       8.904  11.926  28.349  1.00 44.05           C  
ATOM   1414  CB  ALA H 186       9.789  12.865  29.186  1.00 43.75           C  
ATOM   1415  C   ALA H 186       9.781  11.288  27.313  1.00 42.45           C  
ATOM   1416  O   ALA H 186      10.295  10.190  27.528  1.00 44.91           O  
ATOM   1417  N   TYR H 187       9.968  11.948  26.148  1.00 40.80           N  
ATOM   1418  CA  TYR H 187      10.726  11.310  25.104  1.00 38.27           C  
ATOM   1419  CB  TYR H 187       9.877  10.882  23.893  1.00 40.93           C  
ATOM   1420  CG  TYR H 187       8.788   9.961  24.333  1.00 43.91           C  
ATOM   1421  CD1 TYR H 187       9.005   8.608  24.453  1.00 44.44           C  
ATOM   1422  CD2 TYR H 187       7.538  10.455  24.627  1.00 48.25           C  
ATOM   1423  CE1 TYR H 187       7.993   7.766  24.855  1.00 48.76           C  
ATOM   1424  CE2 TYR H 187       6.524   9.618  25.028  1.00 52.83           C  
ATOM   1425  CZ  TYR H 187       6.749   8.269  25.143  1.00 52.87           C  
ATOM   1426  OH  TYR H 187       5.710   7.406  25.554  1.00 56.75           O  
ATOM   1427  C   TYR H 187      11.750  12.250  24.538  1.00 40.83           C  
ATOM   1428  O   TYR H 187      11.633  13.470  24.635  1.00 40.62           O  
ATOM   1429  N   LEU H 188      12.813  11.660  23.946  1.00 37.68           N  
ATOM   1430  CA  LEU H 188      13.842  12.381  23.250  1.00 38.93           C  
ATOM   1431  CB  LEU H 188      15.196  12.309  23.977  1.00 36.65           C  
ATOM   1432  CG  LEU H 188      16.316  13.129  23.318  1.00 39.68           C  
ATOM   1433  CD1 LEU H 188      15.964  14.625  23.295  1.00 42.18           C  
ATOM   1434  CD2 LEU H 188      17.668  12.858  23.998  1.00 36.25           C  
ATOM   1435  C   LEU H 188      13.958  11.686  21.921  1.00 42.39           C  
ATOM   1436  O   LEU H 188      14.033  10.458  21.877  1.00 43.12           O  
ATOM   1437  N   GLN H 189      13.978  12.435  20.795  1.00 41.52           N  
ATOM   1438  CA  GLN H 189      13.920  11.755  19.524  1.00 44.68           C  
ATOM   1439  CB  GLN H 189      12.472  11.734  19.003  1.00 54.67           C  
ATOM   1440  CG  GLN H 189      12.244  11.043  17.663  1.00 64.87           C  
ATOM   1441  CD  GLN H 189      10.755  11.142  17.354  1.00 73.94           C  
ATOM   1442  OE1 GLN H 189      10.255  10.492  16.438  1.00 76.01           O  
ATOM   1443  NE2 GLN H 189      10.021  11.977  18.141  1.00 76.45           N  
ATOM   1444  C   GLN H 189      14.777  12.438  18.494  1.00 47.22           C  
ATOM   1445  O   GLN H 189      14.939  13.656  18.503  1.00 45.28           O  
ATOM   1446  N   TRP H 190      15.350  11.637  17.563  1.00 41.83           N  
ATOM   1447  CA  TRP H 190      16.181  12.145  16.502  1.00 42.50           C  
ATOM   1448  CB  TRP H 190      17.634  11.641  16.574  1.00 37.23           C  
ATOM   1449  CG  TRP H 190      18.436  12.119  17.760  1.00 39.35           C  
ATOM   1450  CD2 TRP H 190      18.441  11.476  19.044  1.00 39.56           C  
ATOM   1451  CD1 TRP H 190      19.290  13.179  17.855  1.00 44.25           C  
ATOM   1452  NE1 TRP H 190      19.832  13.234  19.118  1.00 43.38           N  
ATOM   1453  CE2 TRP H 190      19.317  12.192  19.860  1.00 39.96           C  
ATOM   1454  CE3 TRP H 190      17.771  10.378  19.505  1.00 35.63           C  
ATOM   1455  CZ2 TRP H 190      19.540  11.817  21.154  1.00 38.71           C  
ATOM   1456  CZ3 TRP H 190      17.997  10.004  20.811  1.00 35.90           C  
ATOM   1457  CH2 TRP H 190      18.865  10.709  21.619  1.00 37.36           C  
ATOM   1458  C   TRP H 190      15.648  11.612  15.206  1.00 46.09           C  
ATOM   1459  O   TRP H 190      15.293  10.439  15.110  1.00 46.52           O  
ATOM   1460  N   SER H 191      15.544  12.483  14.182  1.00 46.87           N  
ATOM   1461  CA  SER H 191      15.100  12.072  12.879  1.00 49.01           C  
ATOM   1462  CB  SER H 191      14.794  13.261  11.955  1.00 56.19           C  
ATOM   1463  OG  SER H 191      14.366  12.788  10.689  1.00 61.70           O  
ATOM   1464  C   SER H 191      16.178  11.266  12.223  1.00 49.72           C  
ATOM   1465  O   SER H 191      15.930  10.170  11.721  1.00 52.56           O  
ATOM   1466  N   SER H 192      17.416  11.806  12.203  1.00 48.01           N  
ATOM   1467  CA  SER H 192      18.503  11.095  11.591  1.00 49.11           C  
ATOM   1468  CB  SER H 192      18.914  11.653  10.219  1.00 52.57           C  
ATOM   1469  OG  SER H 192      19.458  12.957  10.365  1.00 56.16           O  
ATOM   1470  C   SER H 192      19.692  11.215  12.496  1.00 46.10           C  
ATOM   1471  O   SER H 192      20.186  12.310  12.758  1.00 46.78           O  
ATOM   1472  N   LEU H 193      20.200  10.061  12.964  1.00 41.81           N  
ATOM   1473  CA  LEU H 193      21.292  10.016  13.894  1.00 42.53           C  
ATOM   1474  CB  LEU H 193      21.410   8.670  14.633  1.00 39.00           C  
ATOM   1475  CG  LEU H 193      20.236   8.348  15.579  1.00 39.86           C  
ATOM   1476  CD1 LEU H 193      20.436   6.990  16.270  1.00 41.06           C  
ATOM   1477  CD2 LEU H 193      20.003   9.485  16.584  1.00 35.63           C  
ATOM   1478  C   LEU H 193      22.596  10.219  13.193  1.00 41.53           C  
ATOM   1479  O   LEU H 193      22.742   9.938  12.003  1.00 42.49           O  
ATOM   1480  N   LYS H 194      23.585  10.744  13.945  1.00 39.07           N  
ATOM   1481  CA  LYS H 194      24.919  10.896  13.453  1.00 42.58           C  
ATOM   1482  CB  LYS H 194      25.381  12.355  13.312  1.00 46.93           C  
ATOM   1483  CG  LYS H 194      24.647  13.119  12.210  1.00 52.20           C  
ATOM   1484  CD  LYS H 194      24.906  14.625  12.237  1.00 61.06           C  
ATOM   1485  CE  LYS H 194      24.324  15.320  13.469  1.00 65.69           C  
ATOM   1486  NZ  LYS H 194      24.621  16.767  13.422  1.00 67.69           N1+
ATOM   1487  C   LYS H 194      25.804  10.239  14.464  1.00 41.45           C  
ATOM   1488  O   LYS H 194      25.401  10.004  15.602  1.00 39.13           O  
ATOM   1489  N   ALA H 195      27.050   9.923  14.066  1.00 39.24           N  
ATOM   1490  CA  ALA H 195      27.981   9.261  14.932  1.00 38.97           C  
ATOM   1491  CB  ALA H 195      29.343   9.010  14.261  1.00 38.58           C  
ATOM   1492  C   ALA H 195      28.215  10.145  16.116  1.00 37.59           C  
ATOM   1493  O   ALA H 195      28.417   9.670  17.232  1.00 37.20           O  
ATOM   1494  N   SER H 196      28.184  11.468  15.883  1.00 38.84           N  
ATOM   1495  CA  SER H 196      28.467  12.470  16.870  1.00 40.05           C  
ATOM   1496  CB  SER H 196      28.312  13.889  16.302  1.00 43.89           C  
ATOM   1497  OG  SER H 196      29.114  14.037  15.141  1.00 47.00           O  
ATOM   1498  C   SER H 196      27.487  12.365  18.000  1.00 39.85           C  
ATOM   1499  O   SER H 196      27.753  12.843  19.100  1.00 39.37           O  
ATOM   1500  N   ASP H 197      26.319  11.758  17.737  1.00 35.38           N  
ATOM   1501  CA  ASP H 197      25.250  11.593  18.684  1.00 32.76           C  
ATOM   1502  CB  ASP H 197      23.938  11.122  18.032  1.00 34.68           C  
ATOM   1503  CG  ASP H 197      23.369  12.299  17.252  1.00 40.64           C  
ATOM   1504  OD1 ASP H 197      23.588  13.459  17.694  1.00 38.94           O  
ATOM   1505  OD2 ASP H 197      22.713  12.057  16.203  1.00 41.09           O1-
ATOM   1506  C   ASP H 197      25.612  10.612  19.766  1.00 32.00           C  
ATOM   1507  O   ASP H 197      24.929  10.558  20.787  1.00 32.95           O  
ATOM   1508  N   THR H 198      26.646   9.765  19.564  1.00 31.09           N  
ATOM   1509  CA  THR H 198      26.958   8.766  20.552  1.00 29.53           C  
ATOM   1510  CB  THR H 198      28.197   7.972  20.260  1.00 27.19           C  
ATOM   1511  OG1 THR H 198      29.330   8.824  20.208  1.00 29.95           O  
ATOM   1512  CG2 THR H 198      28.019   7.252  18.923  1.00 26.67           C  
ATOM   1513  C   THR H 198      27.167   9.416  21.876  1.00 31.34           C  
ATOM   1514  O   THR H 198      27.974  10.335  22.018  1.00 31.80           O  
ATOM   1515  N   ALA H 199      26.413   8.950  22.891  1.00 27.02           N  
ATOM   1516  CA  ALA H 199      26.557   9.512  24.199  1.00 26.34           C  
ATOM   1517  CB  ALA H 199      26.285  11.025  24.249  1.00 27.11           C  
ATOM   1518  C   ALA H 199      25.560   8.866  25.104  1.00 28.43           C  
ATOM   1519  O   ALA H 199      24.712   8.084  24.675  1.00 27.96           O  
ATOM   1520  N   MET H 200      25.690   9.154  26.413  1.00 27.76           N  
ATOM   1521  CA  MET H 200      24.751   8.713  27.397  1.00 28.02           C  
ATOM   1522  CB  MET H 200      25.377   8.523  28.791  1.00 28.69           C  
ATOM   1523  CG  MET H 200      24.414   7.949  29.832  1.00 31.83           C  
ATOM   1524  SD  MET H 200      24.048   6.180  29.625  1.00 43.01           S  
ATOM   1525  CE  MET H 200      25.704   5.635  30.133  1.00 47.64           C  
ATOM   1526  C   MET H 200      23.757   9.825  27.504  1.00 27.07           C  
ATOM   1527  O   MET H 200      24.136  10.995  27.472  1.00 29.76           O  
ATOM   1528  N   TYR H 201      22.455   9.492  27.615  1.00 28.12           N  
ATOM   1529  CA  TYR H 201      21.459  10.521  27.723  1.00 26.80           C  
ATOM   1530  CB  TYR H 201      20.441  10.530  26.568  1.00 30.44           C  
ATOM   1531  CG  TYR H 201      21.153  10.968  25.334  1.00 32.59           C  
ATOM   1532  CD1 TYR H 201      21.844  10.070  24.552  1.00 29.97           C  
ATOM   1533  CD2 TYR H 201      21.129  12.293  24.960  1.00 32.27           C  
ATOM   1534  CE1 TYR H 201      22.499  10.489  23.417  1.00 30.45           C  
ATOM   1535  CE2 TYR H 201      21.782  12.717  23.828  1.00 31.29           C  
ATOM   1536  CZ  TYR H 201      22.468  11.815  23.053  1.00 32.88           C  
ATOM   1537  OH  TYR H 201      23.138  12.249  21.890  1.00 32.38           O  
ATOM   1538  C   TYR H 201      20.699  10.315  28.996  1.00 29.16           C  
ATOM   1539  O   TYR H 201      20.291   9.198  29.314  1.00 32.07           O  
ATOM   1540  N   TYR H 202      20.487  11.411  29.757  1.00 27.11           N  
ATOM   1541  CA  TYR H 202      19.800  11.315  31.015  1.00 26.39           C  
ATOM   1542  CB  TYR H 202      20.604  11.840  32.220  1.00 24.58           C  
ATOM   1543  CG  TYR H 202      21.825  11.021  32.472  1.00 23.26           C  
ATOM   1544  CD1 TYR H 202      21.750   9.829  33.155  1.00 26.91           C  
ATOM   1545  CD2 TYR H 202      23.057  11.464  32.044  1.00 24.45           C  
ATOM   1546  CE1 TYR H 202      22.882   9.085  33.396  1.00 24.19           C  
ATOM   1547  CE2 TYR H 202      24.191  10.726  32.281  1.00 23.83           C  
ATOM   1548  CZ  TYR H 202      24.105   9.533  32.957  1.00 26.11           C  
ATOM   1549  OH  TYR H 202      25.269   8.774  33.201  1.00 27.46           O  
ATOM   1550  C   TYR H 202      18.596  12.205  30.977  1.00 29.09           C  
ATOM   1551  O   TYR H 202      18.613  13.279  30.379  1.00 30.83           O  
ATOM   1552  N   CYS H 203      17.499  11.742  31.607  1.00 28.23           N  
ATOM   1553  CA  CYS H 203      16.330  12.551  31.793  1.00 30.69           C  
ATOM   1554  CB  CYS H 203      15.004  11.803  31.539  1.00 35.88           C  
ATOM   1555  SG  CYS H 203      14.812  10.326  32.584  1.00 44.11           S  
ATOM   1556  C   CYS H 203      16.373  12.936  33.235  1.00 33.02           C  
ATOM   1557  O   CYS H 203      16.912  12.199  34.062  1.00 31.28           O  
ATOM   1558  N   ALA H 204      15.837  14.119  33.585  1.00 30.57           N  
ATOM   1559  CA  ALA H 204      15.958  14.490  34.959  1.00 29.50           C  
ATOM   1560  CB  ALA H 204      17.291  15.194  35.176  1.00 30.86           C  
ATOM   1561  C   ALA H 204      14.799  15.365  35.337  1.00 34.31           C  
ATOM   1562  O   ALA H 204      14.319  16.170  34.541  1.00 35.17           O  
ATOM   1563  N   ARG H 205      14.304  15.209  36.582  1.00 33.40           N  
ATOM   1564  CA  ARG H 205      13.167  15.966  37.016  1.00 34.54           C  
ATOM   1565  CB  ARG H 205      12.347  15.263  38.113  1.00 36.93           C  
ATOM   1566  CG  ARG H 205      11.024  15.960  38.442  1.00 40.77           C  
ATOM   1567  CD  ARG H 205      10.195  15.246  39.514  1.00 44.24           C  
ATOM   1568  NE  ARG H 205      10.790  15.568  40.842  1.00 42.86           N  
ATOM   1569  CZ  ARG H 205      10.015  15.531  41.966  1.00 48.13           C  
ATOM   1570  NH1 ARG H 205       8.696  15.193  41.877  1.00 49.57           N1+
ATOM   1571  NH2 ARG H 205      10.560  15.835  43.180  1.00 44.65           N  
ATOM   1572  C   ARG H 205      13.650  17.274  37.547  1.00 36.66           C  
ATOM   1573  O   ARG H 205      14.700  17.358  38.182  1.00 36.03           O  
ATOM   1574  N   TYR H 206      12.874  18.346  37.297  1.00 37.10           N  
ATOM   1575  CA  TYR H 206      13.285  19.620  37.796  1.00 39.47           C  
ATOM   1576  CB  TYR H 206      13.177  20.781  36.793  1.00 41.58           C  
ATOM   1577  CG  TYR H 206      14.247  20.593  35.778  1.00 41.84           C  
ATOM   1578  CD1 TYR H 206      14.025  19.821  34.663  1.00  0.00           C  
ATOM   1579  CD2 TYR H 206      15.477  21.185  35.949  1.00  0.00           C  
ATOM   1580  CE1 TYR H 206      15.020  19.652  33.732  1.00  0.00           C  
ATOM   1581  CE2 TYR H 206      16.474  21.018  35.018  1.00  0.00           C  
ATOM   1582  CZ  TYR H 206      16.244  20.247  33.906  1.00  0.00           C  
ATOM   1583  OH  TYR H 206      17.260  20.069  32.943  1.00  0.00           O  
ATOM   1584  C   TYR H 206      12.413  19.966  38.955  1.00 39.72           C  
ATOM   1585  O   TYR H 206      11.187  19.985  38.848  1.00 39.28           O  
ATOM   1586  N   ASP H 207      13.054  20.430  40.063  1.00 34.99           N  
ATOM   1587  CA  ASP H 207      12.366  20.853  41.262  1.00 36.76           C  
ATOM   1588  CB  ASP H 207      13.259  21.448  42.371  1.00 37.13           C  
ATOM   1589  CG  ASP H 207      12.399  21.672  43.614  1.00 42.46           C  
ATOM   1590  OD1 ASP H 207      11.386  20.943  43.773  1.00 57.32           O  
ATOM   1591  OD2 ASP H 207      12.747  22.572  44.424  1.00 52.67           O1-
ATOM   1592  C   ASP H 207      11.413  21.938  40.882  1.00 38.93           C  
ATOM   1593  O   ASP H 207      11.638  22.693  39.938  1.00 39.07           O  
ATOM   1594  N   GLY H 208      10.302  22.020  41.644  1.00 40.86           N  
ATOM   1595  CA  GLY H 208       9.232  22.915  41.321  1.00 41.72           C  
ATOM   1596  C   GLY H 208       9.654  24.344  41.352  1.00 43.69           C  
ATOM   1597  O   GLY H 208       9.390  25.088  40.410  1.00 44.53           O  
ATOM   1598  N   ILE H 209      10.236  24.809  42.466  1.00 43.48           N  
ATOM   1599  CA  ILE H 209      10.599  26.192  42.460  1.00 44.52           C  
ATOM   1600  CB  ILE H 209      10.598  26.790  43.833  1.00 46.88           C  
ATOM   1601  CG1 ILE H 209      10.951  28.280  43.742  1.00 47.60           C  
ATOM   1602  CG2 ILE H 209      11.499  25.949  44.750  1.00 46.37           C  
ATOM   1603  CD1 ILE H 209      10.669  29.063  45.021  1.00 46.58           C  
ATOM   1604  C   ILE H 209      11.915  26.504  41.798  1.00 44.05           C  
ATOM   1605  O   ILE H 209      11.992  27.382  40.939  1.00 44.39           O  
ATOM   1606  N   TYR H 210      12.989  25.800  42.213  1.00 42.02           N  
ATOM   1607  CA  TYR H 210      14.335  26.143  41.822  1.00 40.66           C  
ATOM   1608  CB  TYR H 210      15.402  25.459  42.694  1.00 40.19           C  
ATOM   1609  CG  TYR H 210      15.169  25.923  44.087  1.00 43.83           C  
ATOM   1610  CD1 TYR H 210      15.747  27.080  44.550  1.00 57.69           C  
ATOM   1611  CD2 TYR H 210      14.350  25.207  44.926  1.00 46.92           C  
ATOM   1612  CE1 TYR H 210      15.525  27.507  45.838  1.00 56.41           C  
ATOM   1613  CE2 TYR H 210      14.123  25.626  46.214  1.00 56.99           C  
ATOM   1614  CZ  TYR H 210      14.713  26.779  46.676  1.00 61.40           C  
ATOM   1615  OH  TYR H 210      14.482  27.213  48.002  1.00 66.00           O  
ATOM   1616  C   TYR H 210      14.690  25.855  40.396  1.00 40.33           C  
ATOM   1617  O   TYR H 210      15.106  26.758  39.672  1.00 40.75           O  
ATOM   1618  N   GLY H 211      14.469  24.613  39.925  1.00 38.30           N  
ATOM   1619  CA  GLY H 211      14.930  24.258  38.606  1.00 35.91           C  
ATOM   1620  C   GLY H 211      16.147  23.365  38.705  1.00 34.58           C  
ATOM   1621  O   GLY H 211      16.736  23.000  37.688  1.00 34.91           O  
ATOM   1622  N   GLU H 212      16.572  22.999  39.931  1.00 33.61           N  
ATOM   1623  CA  GLU H 212      17.685  22.103  40.116  1.00 32.03           C  
ATOM   1624  CB  GLU H 212      18.112  22.012  41.580  1.00 31.17           C  
ATOM   1625  CG  GLU H 212      16.999  21.395  42.422  1.00 39.50           C  
ATOM   1626  CD  GLU H 212      17.174  21.893  43.837  1.00 57.62           C  
ATOM   1627  OE1 GLU H 212      17.705  23.025  43.993  1.00 37.03           O  
ATOM   1628  OE2 GLU H 212      16.766  21.164  44.780  1.00 54.37           O1-
ATOM   1629  C   GLU H 212      17.215  20.731  39.729  1.00 30.37           C  
ATOM   1630  O   GLU H 212      16.021  20.439  39.789  1.00 30.07           O  
ATOM   1631  N   LEU H 213      18.142  19.840  39.319  1.00 29.72           N  
ATOM   1632  CA  LEU H 213      17.699  18.538  38.895  1.00 28.92           C  
ATOM   1633  CB  LEU H 213      18.569  17.934  37.781  1.00 27.85           C  
ATOM   1634  CG  LEU H 213      18.612  18.786  36.500  1.00 27.52           C  
ATOM   1635  CD1 LEU H 213      19.388  20.092  36.701  1.00 24.02           C  
ATOM   1636  CD2 LEU H 213      19.157  17.982  35.319  1.00 23.41           C  
ATOM   1637  C   LEU H 213      17.785  17.603  40.064  1.00 29.29           C  
ATOM   1638  O   LEU H 213      18.843  17.042  40.343  1.00 30.73           O  
ATOM   1639  N   ASP H 214      16.659  17.411  40.783  1.00 28.97           N  
ATOM   1640  CA  ASP H 214      16.660  16.584  41.958  1.00 31.73           C  
ATOM   1641  CB  ASP H 214      15.521  16.893  42.957  1.00 31.56           C  
ATOM   1642  CG  ASP H 214      14.147  16.682  42.336  1.00 36.38           C  
ATOM   1643  OD1 ASP H 214      14.070  16.276  41.145  1.00 45.81           O  
ATOM   1644  OD2 ASP H 214      13.147  16.940  43.062  1.00 43.11           O1-
ATOM   1645  C   ASP H 214      16.719  15.110  41.678  1.00 32.22           C  
ATOM   1646  O   ASP H 214      17.368  14.382  42.428  1.00 33.19           O  
ATOM   1647  N   PHE H 215      16.055  14.607  40.617  1.00 34.05           N  
ATOM   1648  CA  PHE H 215      16.092  13.176  40.441  1.00 33.66           C  
ATOM   1649  CB  PHE H 215      14.749  12.486  40.735  1.00 41.35           C  
ATOM   1650  CG  PHE H 215      15.024  11.025  40.837  1.00  0.00           C  
ATOM   1651  CD1 PHE H 215      15.469  10.490  42.024  1.00  0.00           C  
ATOM   1652  CD2 PHE H 215      14.841  10.190  39.761  1.00  0.00           C  
ATOM   1653  CE1 PHE H 215      15.727   9.144  42.136  1.00  0.00           C  
ATOM   1654  CE2 PHE H 215      15.098   8.842  39.867  1.00  0.00           C  
ATOM   1655  CZ  PHE H 215      15.543   8.316  41.056  1.00  0.00           C  
ATOM   1656  C   PHE H 215      16.464  12.879  39.022  1.00 32.67           C  
ATOM   1657  O   PHE H 215      16.015  13.557  38.099  1.00 34.47           O  
ATOM   1658  N   TRP H 216      17.281  11.825  38.808  1.00 33.34           N  
ATOM   1659  CA  TRP H 216      17.759  11.539  37.483  1.00 33.01           C  
ATOM   1660  CB  TRP H 216      19.292  11.641  37.364  1.00 31.96           C  
ATOM   1661  CG  TRP H 216      19.876  13.016  37.594  1.00 28.90           C  
ATOM   1662  CD2 TRP H 216      20.480  13.828  36.572  1.00 29.04           C  
ATOM   1663  CD1 TRP H 216      19.998  13.710  38.761  1.00 30.05           C  
ATOM   1664  NE1 TRP H 216      20.638  14.906  38.535  1.00 30.96           N  
ATOM   1665  CE2 TRP H 216      20.940  14.991  37.191  1.00 28.93           C  
ATOM   1666  CE3 TRP H 216      20.645  13.619  35.234  1.00 29.74           C  
ATOM   1667  CZ2 TRP H 216      21.574  15.967  36.474  1.00 28.65           C  
ATOM   1668  CZ3 TRP H 216      21.277  14.608  34.513  1.00 28.09           C  
ATOM   1669  CH2 TRP H 216      21.733  15.759  35.122  1.00 29.37           C  
ATOM   1670  C   TRP H 216      17.437  10.122  37.122  1.00 35.65           C  
ATOM   1671  O   TRP H 216      17.332   9.248  37.981  1.00 34.98           O  
ATOM   1672  N   GLY H 217      17.276   9.868  35.807  1.00 31.59           N  
ATOM   1673  CA  GLY H 217      17.049   8.537  35.324  1.00 31.80           C  
ATOM   1674  C   GLY H 217      18.385   7.853  35.331  1.00 31.26           C  
ATOM   1675  O   GLY H 217      19.411   8.483  35.578  1.00 32.46           O  
ATOM   1676  N   GLN H 218      18.394   6.531  35.061  1.00 30.47           N  
ATOM   1677  CA  GLN H 218      19.576   5.708  35.064  1.00 34.08           C  
ATOM   1678  CB  GLN H 218      19.307   4.193  34.959  1.00 35.39           C  
ATOM   1679  CG  GLN H 218      18.754   3.726  33.611  1.00 37.08           C  
ATOM   1680  CD  GLN H 218      17.237   3.835  33.623  1.00 39.40           C  
ATOM   1681  OE1 GLN H 218      16.666   4.791  34.146  1.00 41.19           O  
ATOM   1682  NE2 GLN H 218      16.561   2.819  33.027  1.00 38.82           N  
ATOM   1683  C   GLN H 218      20.468   6.074  33.917  1.00 34.30           C  
ATOM   1684  O   GLN H 218      21.674   5.837  33.962  1.00 35.53           O  
ATOM   1685  N   GLY H 219      19.892   6.593  32.819  1.00 29.54           N  
ATOM   1686  CA  GLY H 219      20.682   6.960  31.678  1.00 27.80           C  
ATOM   1687  C   GLY H 219      20.466   5.937  30.606  1.00 31.90           C  
ATOM   1688  O   GLY H 219      20.235   4.760  30.885  1.00 31.92           O  
ATOM   1689  N   THR H 220      20.517   6.388  29.336  1.00 28.89           N  
ATOM   1690  CA  THR H 220      20.380   5.502  28.214  1.00 30.17           C  
ATOM   1691  CB  THR H 220      19.192   5.808  27.348  1.00 32.23           C  
ATOM   1692  OG1 THR H 220      17.994   5.706  28.104  1.00 34.23           O  
ATOM   1693  CG2 THR H 220      19.162   4.821  26.168  1.00 30.83           C  
ATOM   1694  C   THR H 220      21.598   5.693  27.366  1.00 30.16           C  
ATOM   1695  O   THR H 220      21.910   6.808  26.950  1.00 30.48           O  
ATOM   1696  N   LEU H 221      22.315   4.594  27.065  1.00 27.21           N  
ATOM   1697  CA  LEU H 221      23.514   4.729  26.289  1.00 30.02           C  
ATOM   1698  CB  LEU H 221      24.585   3.680  26.640  1.00 30.94           C  
ATOM   1699  CG  LEU H 221      25.881   3.815  25.823  1.00 40.20           C  
ATOM   1700  CD1 LEU H 221      26.581   5.155  26.105  1.00 40.39           C  
ATOM   1701  CD2 LEU H 221      26.805   2.606  26.047  1.00 43.15           C  
ATOM   1702  C   LEU H 221      23.151   4.549  24.851  1.00 30.56           C  
ATOM   1703  O   LEU H 221      22.532   3.557  24.470  1.00 34.24           O  
ATOM   1704  N   VAL H 222      23.515   5.537  24.009  1.00 26.77           N  
ATOM   1705  CA  VAL H 222      23.220   5.427  22.611  1.00 29.21           C  
ATOM   1706  CB  VAL H 222      22.401   6.571  22.090  1.00 29.90           C  
ATOM   1707  CG1 VAL H 222      22.201   6.383  20.576  1.00 29.82           C  
ATOM   1708  CG2 VAL H 222      21.089   6.639  22.893  1.00 31.53           C  
ATOM   1709  C   VAL H 222      24.517   5.426  21.865  1.00 31.55           C  
ATOM   1710  O   VAL H 222      25.323   6.348  21.989  1.00 29.90           O  
ATOM   1711  N   THR H 223      24.752   4.372  21.058  1.00 30.67           N  
ATOM   1712  CA  THR H 223      25.965   4.306  20.295  1.00 29.61           C  
ATOM   1713  CB  THR H 223      26.747   3.047  20.519  1.00 32.27           C  
ATOM   1714  OG1 THR H 223      27.089   2.921  21.891  1.00 35.60           O  
ATOM   1715  CG2 THR H 223      28.023   3.100  19.659  1.00 30.59           C  
ATOM   1716  C   THR H 223      25.581   4.343  18.852  1.00 32.07           C  
ATOM   1717  O   THR H 223      24.731   3.574  18.403  1.00 33.16           O  
ATOM   1718  N   VAL H 224      26.196   5.262  18.085  1.00 30.61           N  
ATOM   1719  CA  VAL H 224      25.880   5.365  16.690  1.00 29.40           C  
ATOM   1720  CB  VAL H 224      25.361   6.723  16.316  1.00 30.81           C  
ATOM   1721  CG1 VAL H 224      25.063   6.743  14.809  1.00 32.69           C  
ATOM   1722  CG2 VAL H 224      24.144   7.041  17.201  1.00 30.72           C  
ATOM   1723  C   VAL H 224      27.147   5.156  15.928  1.00 29.44           C  
ATOM   1724  O   VAL H 224      28.131   5.863  16.140  1.00 30.57           O  
ATOM   1725  N   SER H 225      27.156   4.168  15.011  1.00 29.65           N  
ATOM   1726  CA  SER H 225      28.353   3.937  14.259  1.00 28.99           C  
ATOM   1727  CB  SER H 225      29.358   3.013  14.967  1.00 31.63           C  
ATOM   1728  OG  SER H 225      28.807   1.713  15.116  1.00 32.08           O  
ATOM   1729  C   SER H 225      27.987   3.284  12.967  1.00 32.57           C  
ATOM   1730  O   SER H 225      26.938   2.654  12.841  1.00 31.92           O  
ATOM   1731  N   SER H 226      28.874   3.428  11.964  1.00 29.61           N  
ATOM   1732  CA  SER H 226      28.653   2.857  10.669  1.00 34.69           C  
ATOM   1733  CB  SER H 226      29.719   3.275   9.643  1.00 39.97           C  
ATOM   1734  OG  SER H 226      29.682   4.680   9.443  1.00 43.25           O  
ATOM   1735  C   SER H 226      28.726   1.345  10.811  1.00 35.75           C  
ATOM   1736  O   SER H 226      29.768   0.846  11.312  1.00 35.53           O  
ATOM   1737  OXT SER H 226      27.744   0.665  10.411  1.00  0.00           O1-
TER    1738      SER H 226 
CONECT  162  660
CONECT  660  162
CONECT  970 1555
CONECT 1555  970
END
