# Supplementary material for: Fully automated antibody structure prediction using BIOVIA tools: Validation study
Source: PLoS One. 2017 May 18;12(5):e0177923. doi: 10.1371/journal.pone.0177923 (PMC5436848; doi:10.1371/journal.pone.0177923)
Supplement: S3 Dataset — Predicted structures using the Top5 framework method, Chothia CDR definition with canonical filtering, using up to 5 CDR templates rather than the default 3, and generating 10 CDR models. (ZIP) [file pone.0177923.s005.zip › 4KPH_MI_FV_FinalModel.pdb]

REMARK   Accelrys Discovery Studio PDB file
REMARK   Created:  2015-11-30T22:40:36Z
SSBOND   1 CYS L   23    CYS L   87                                     
SSBOND   2 CYS H  127    CYS H  200                                     
HETATM    1  N   UNK L   1      24.221  31.246  28.124  1.00 31.54           N  
HETATM    2  CA  UNK L   1      25.550  31.396  27.493  1.00 30.96           C  
HETATM    3  C   UNK L   1      26.598  31.670  28.519  1.00 28.39           C  
HETATM    4  O   UNK L   1      27.767  31.865  28.192  1.00 27.03           O  
ATOM      5  N   ILE L   2      26.205  31.686  29.805  1.00 26.24           N  
ATOM      6  CA  ILE L   2      27.162  31.928  30.841  1.00 24.63           C  
ATOM      7  CB  ILE L   2      26.523  32.117  32.187  1.00 25.35           C  
ATOM      8  CG1 ILE L   2      25.582  33.334  32.155  1.00 25.30           C  
ATOM      9  CG2 ILE L   2      27.633  32.226  33.246  1.00 24.18           C  
ATOM     10  CD1 ILE L   2      24.669  33.445  33.375  1.00 25.49           C  
ATOM     11  C   ILE L   2      28.041  30.720  30.889  1.00 23.92           C  
ATOM     12  O   ILE L   2      27.556  29.590  30.866  1.00 22.49           O  
ATOM     13  N   VAL L   3      29.372  30.930  30.930  1.00 23.24           N  
ATOM     14  CA  VAL L   3      30.261  29.807  30.928  1.00 22.95           C  
ATOM     15  CB  VAL L   3      31.476  30.003  30.071  1.00 23.74           C  
ATOM     16  CG1 VAL L   3      32.378  28.765  30.198  1.00 22.75           C  
ATOM     17  CG2 VAL L   3      31.012  30.286  28.633  1.00 24.40           C  
ATOM     18  C   VAL L   3      30.723  29.576  32.328  1.00 22.55           C  
ATOM     19  O   VAL L   3      31.049  30.513  33.056  1.00 23.67           O  
ATOM     20  N   LEU L   4      30.741  28.297  32.749  1.00 21.86           N  
ATOM     21  CA  LEU L   4      31.159  27.998  34.084  1.00 21.68           C  
ATOM     22  CB  LEU L   4      30.145  27.128  34.846  1.00 20.71           C  
ATOM     23  CG  LEU L   4      28.767  27.804  34.992  1.00 20.53           C  
ATOM     24  CD1 LEU L   4      27.791  26.926  35.786  1.00 21.26           C  
ATOM     25  CD2 LEU L   4      28.892  29.226  35.567  1.00 21.47           C  
ATOM     26  C   LEU L   4      32.449  27.253  33.993  1.00 21.48           C  
ATOM     27  O   LEU L   4      32.539  26.219  33.331  1.00 23.24           O  
ATOM     28  N   THR L   5      33.496  27.769  34.665  1.00 20.78           N  
ATOM     29  CA  THR L   5      34.764  27.109  34.599  1.00 22.64           C  
ATOM     30  CB  THR L   5      35.894  28.025  34.231  1.00 22.76           C  
ATOM     31  OG1 THR L   5      35.631  28.648  32.982  1.00 24.77           O  
ATOM     32  CG2 THR L   5      37.182  27.191  34.131  1.00 24.09           C  
ATOM     33  C   THR L   5      35.050  26.544  35.951  1.00 23.01           C  
ATOM     34  O   THR L   5      34.913  27.228  36.966  1.00 23.39           O  
ATOM     35  N   GLN L   6      35.450  25.256  35.997  1.00 24.36           N  
ATOM     36  CA  GLN L   6      35.707  24.645  37.268  1.00 25.99           C  
ATOM     37  CB  GLN L   6      34.898  23.362  37.519  1.00 23.89           C  
ATOM     38  CG  GLN L   6      33.397  23.617  37.673  1.00 23.57           C  
ATOM     39  CD  GLN L   6      32.700  22.287  37.915  1.00 23.52           C  
ATOM     40  OE1 GLN L   6      32.024  21.756  37.034  1.00 22.92           O  
ATOM     41  NE2 GLN L   6      32.857  21.733  39.146  1.00 21.37           N  
ATOM     42  C   GLN L   6      37.151  24.286  37.377  1.00 27.60           C  
ATOM     43  O   GLN L   6      37.758  23.789  36.429  1.00 28.49           O  
ATOM     44  N   SER L   7      37.740  24.551  38.564  1.00 28.86           N  
ATOM     45  CA  SER L   7      39.112  24.212  38.803  1.00 31.61           C  
ATOM     46  CB  SER L   7      40.070  25.410  38.710  1.00 34.07           C  
ATOM     47  OG  SER L   7      39.819  26.314  39.776  0.90 38.28           O  
ATOM     48  C   SER L   7      39.206  23.685  40.202  1.00 32.71           C  
ATOM     49  O   SER L   7      38.453  24.088  41.090  1.00 31.75           O  
ATOM     50  N   PRO L   8      40.113  22.770  40.416  1.00 32.86           N  
ATOM     51  CA  PRO L   8      40.944  22.246  39.363  1.00 31.80           C  
ATOM     52  CD  PRO L   8      40.747  22.641  41.717  1.00 33.58           C  
ATOM     53  CB  PRO L   8      42.203  21.699  40.039  1.00 33.18           C  
ATOM     54  CG  PRO L   8      41.810  21.549  41.517  1.00 33.20           C  
ATOM     55  C   PRO L   8      40.172  21.205  38.607  1.00 30.64           C  
ATOM     56  O   PRO L   8      39.142  20.759  39.107  1.00 30.60           O  
ATOM     57  N   ALA L   9      40.624  20.836  37.389  1.00 28.63           N  
ATOM     58  CA  ALA L   9      39.958  19.834  36.597  1.00 28.61           C  
ATOM     59  CB  ALA L   9      40.562  19.694  35.187  1.00 29.06           C  
ATOM     60  C   ALA L   9      40.059  18.490  37.260  1.00 28.42           C  
ATOM     61  O   ALA L   9      39.075  17.754  37.336  1.00 27.56           O  
ATOM     62  N   ILE L  10      41.261  18.132  37.757  1.00 28.39           N  
ATOM     63  CA  ILE L  10      41.478  16.851  38.376  1.00 30.25           C  
ATOM     64  CB  ILE L  10      42.428  15.972  37.605  1.00 31.52           C  
ATOM     65  CG1 ILE L  10      41.925  15.720  36.175  1.00 33.70           C  
ATOM     66  CG2 ILE L  10      42.636  14.681  38.414  1.00 32.14           C  
ATOM     67  CD1 ILE L  10      40.600  14.966  36.102  1.00 35.90           C  
ATOM     68  C   ILE L  10      42.163  17.123  39.676  1.00 30.45           C  
ATOM     69  O   ILE L  10      42.979  18.039  39.765  1.00 31.91           O  
ATOM     70  N   MET L  11      41.851  16.340  40.729  1.00 30.54           N  
ATOM     71  CA  MET L  11      42.484  16.619  41.985  1.00 31.42           C  
ATOM     72  CB  MET L  11      41.693  17.675  42.775  1.00 32.68           C  
ATOM     73  CG  MET L  11      42.351  18.162  44.063  1.00 36.03           C  
ATOM     74  SD  MET L  11      41.407  19.457  44.920  1.00 40.96           S  
ATOM     75  CE  MET L  11      39.998  18.377  45.303  1.00 37.60           C  
ATOM     76  C   MET L  11      42.532  15.360  42.804  1.00 30.96           C  
ATOM     77  O   MET L  11      41.625  14.531  42.743  1.00 29.54           O  
ATOM     78  N   SER L  12      43.614  15.188  43.598  1.00 30.15           N  
ATOM     79  CA  SER L  12      43.737  14.041  44.455  1.00 31.16           C  
ATOM     80  CB  SER L  12      44.992  13.197  44.180  0.80 31.61           C  
ATOM     81  OG  SER L  12      44.924  12.619  42.884  0.80 39.80           O  
ATOM     82  C   SER L  12      43.873  14.558  45.852  1.00 31.37           C  
ATOM     83  O   SER L  12      44.609  15.512  46.099  1.00 31.49           O  
ATOM     84  N   ALA L  13      43.159  13.936  46.813  1.00 29.95           N  
ATOM     85  CA  ALA L  13      43.249  14.411  48.163  1.00 29.81           C  
ATOM     86  CB  ALA L  13      42.020  15.225  48.605  1.00 29.81           C  
ATOM     87  C   ALA L  13      43.349  13.231  49.070  1.00 30.18           C  
ATOM     88  O   ALA L  13      42.780  12.173  48.806  1.00 29.69           O  
ATOM     89  N   SER L  14      44.105  13.392  50.172  1.00 29.84           N  
ATOM     90  CA  SER L  14      44.261  12.337  51.126  1.00 30.29           C  
ATOM     91  CB  SER L  14      45.481  12.527  52.040  1.00 30.79           C  
ATOM     92  OG  SER L  14      46.667  12.548  51.262  1.00 33.20           O  
ATOM     93  C   SER L  14      43.041  12.347  51.982  1.00 30.50           C  
ATOM     94  O   SER L  14      42.365  13.366  52.107  1.00 31.02           O  
ATOM     95  N   LEU L  15      42.725  11.197  52.603  1.00 30.90           N  
ATOM     96  CA  LEU L  15      41.549  11.129  53.417  1.00 31.34           C  
ATOM     97  CB  LEU L  15      41.273   9.725  53.980  0.90 32.61           C  
ATOM     98  CG  LEU L  15      41.014   8.660  52.896  1.00 33.06           C  
ATOM     99  CD1 LEU L  15      40.747   7.284  53.523  1.00 24.75           C  
ATOM    100  CD2 LEU L  15      39.895   9.087  51.933  1.00 22.02           C  
ATOM    101  C   LEU L  15      41.755  12.037  54.585  1.00 30.83           C  
ATOM    102  O   LEU L  15      42.834  12.071  55.176  1.00 31.81           O  
ATOM    103  N   GLY L  16      40.709  12.812  54.932  1.00 29.79           N  
ATOM    104  CA  GLY L  16      40.770  13.676  56.075  1.00 29.06           C  
ATOM    105  C   GLY L  16      41.168  15.059  55.656  1.00 29.77           C  
ATOM    106  O   GLY L  16      41.123  15.990  56.461  1.00 29.84           O  
ATOM    107  N   GLU L  17      41.557  15.238  54.383  1.00 29.14           N  
ATOM    108  CA  GLU L  17      41.997  16.527  53.931  1.00 30.48           C  
ATOM    109  CB  GLU L  17      42.850  16.414  52.650  1.00 31.84           C  
ATOM    110  CG  GLU L  17      43.751  17.615  52.356  0.90 35.96           C  
ATOM    111  CD  GLU L  17      44.681  17.237  51.206  1.00 40.78           C  
ATOM    112  OE1 GLU L  17      45.384  16.197  51.326  1.00 41.21           O  
ATOM    113  OE2 GLU L  17      44.699  17.980  50.187  1.00 43.97           O1-
ATOM    114  C   GLU L  17      40.784  17.370  53.656  1.00 29.73           C  
ATOM    115  O   GLU L  17      39.715  16.857  53.329  1.00 29.80           O  
ATOM    116  N   GLU L  18      40.917  18.704  53.814  1.00 29.05           N  
ATOM    117  CA  GLU L  18      39.821  19.588  53.536  1.00 28.19           C  
ATOM    118  CB  GLU L  18      39.879  20.895  54.342  1.00 30.93           C  
ATOM    119  CG  GLU L  18      39.707  20.688  55.848  1.00 34.34           C  
ATOM    120  CD  GLU L  18      40.028  22.004  56.544  1.00 38.10           C  
ATOM    121  OE1 GLU L  18      39.239  22.971  56.378  1.00  0.00           O  
ATOM    122  OE2 GLU L  18      41.069  22.058  57.254  1.00  0.00           O1-
ATOM    123  C   GLU L  18      39.945  19.945  52.091  1.00 26.98           C  
ATOM    124  O   GLU L  18      41.024  20.315  51.631  1.00 27.20           O  
ATOM    125  N   ILE L  19      38.845  19.825  51.319  1.00 24.99           N  
ATOM    126  CA  ILE L  19      38.946  20.110  49.916  1.00 23.73           C  
ATOM    127  CB  ILE L  19      38.792  18.902  49.041  1.00 24.89           C  
ATOM    128  CG1 ILE L  19      40.091  18.073  49.062  1.00 24.45           C  
ATOM    129  CG2 ILE L  19      38.394  19.382  47.637  1.00 24.52           C  
ATOM    130  CD1 ILE L  19      40.497  17.570  50.442  1.00  0.00           C  
ATOM    131  C   ILE L  19      37.948  21.136  49.494  1.00 23.73           C  
ATOM    132  O   ILE L  19      36.804  21.156  49.946  1.00 22.63           O  
ATOM    133  N   THR L  20      38.398  22.047  48.605  1.00 23.49           N  
ATOM    134  CA  THR L  20      37.546  23.083  48.104  1.00 23.09           C  
ATOM    135  CB  THR L  20      37.981  24.458  48.526  1.00 23.52           C  
ATOM    136  OG1 THR L  20      38.003  24.552  49.943  1.00 26.34           O  
ATOM    137  CG2 THR L  20      37.001  25.489  47.945  1.00 22.61           C  
ATOM    138  C   THR L  20      37.586  23.043  46.607  1.00 22.65           C  
ATOM    139  O   THR L  20      38.655  22.972  45.999  1.00 22.99           O  
ATOM    140  N   LEU L  21      36.397  23.079  45.974  1.00 22.90           N  
ATOM    141  CA  LEU L  21      36.304  23.082  44.543  1.00 22.55           C  
ATOM    142  CB  LEU L  21      35.366  21.989  44.001  1.00 22.70           C  
ATOM    143  CG  LEU L  21      35.737  20.566  44.456  1.00 20.07           C  
ATOM    144  CD1 LEU L  21      34.786  19.524  43.850  1.00 27.14           C  
ATOM    145  CD2 LEU L  21      37.217  20.252  44.195  1.00 21.63           C  
ATOM    146  C   LEU L  21      35.684  24.399  44.190  1.00 21.80           C  
ATOM    147  O   LEU L  21      34.865  24.916  44.946  1.00 21.43           O  
ATOM    148  N   THR L  22      36.055  24.985  43.033  1.00 22.51           N  
ATOM    149  CA  THR L  22      35.526  26.283  42.722  1.00 22.96           C  
ATOM    150  CB  THR L  22      36.587  27.337  42.615  1.00 24.39           C  
ATOM    151  OG1 THR L  22      37.335  27.417  43.818  1.00 26.30           O  
ATOM    152  CG2 THR L  22      35.902  28.679  42.356  1.00 26.48           C  
ATOM    153  C   THR L  22      34.824  26.249  41.397  1.00 23.51           C  
ATOM    154  O   THR L  22      35.132  25.433  40.532  1.00 23.73           O  
ATOM    155  N   CYS L  23      33.822  27.139  41.227  1.00 23.88           N  
ATOM    156  CA  CYS L  23      33.131  27.271  39.977  1.00 24.33           C  
ATOM    157  CB  CYS L  23      31.710  26.672  40.006  1.00 24.98           C  
ATOM    158  SG  CYS L  23      30.849  26.781  38.408  1.00 28.61           S  
ATOM    159  C   CYS L  23      33.047  28.746  39.684  1.00 25.32           C  
ATOM    160  O   CYS L  23      32.470  29.516  40.452  1.00 26.20           O  
ATOM    161  N   SER L  24      33.630  29.176  38.543  1.00 25.22           N  
ATOM    162  CA  SER L  24      33.651  30.575  38.207  1.00 26.72           C  
ATOM    163  CB  SER L  24      35.063  31.068  37.835  1.00 27.89           C  
ATOM    164  OG  SER L  24      35.035  32.449  37.511  1.00 34.57           O  
ATOM    165  C   SER L  24      32.771  30.784  37.016  1.00 26.31           C  
ATOM    166  O   SER L  24      32.861  30.052  36.032  1.00 26.73           O  
ATOM    167  N   ALA L  25      31.907  31.820  37.070  1.00 26.56           N  
ATOM    168  CA  ALA L  25      30.972  32.053  36.004  1.00 27.24           C  
ATOM    169  CB  ALA L  25      29.538  32.302  36.495  1.00 26.82           C  
ATOM    170  C   ALA L  25      31.384  33.263  35.226  1.00 27.66           C  
ATOM    171  O   ALA L  25      31.985  34.196  35.753  1.00 26.77           O  
ATOM    172  N   SER L  26      31.087  33.259  33.909  1.00 37.08           N  
ATOM    173  CA  SER L  26      31.432  34.336  33.020  1.00 37.65           C  
ATOM    174  CB  SER L  26      31.099  34.022  31.555  1.00 39.70           C  
ATOM    175  OG  SER L  26      31.462  35.121  30.735  1.00 40.03           O  
ATOM    176  C   SER L  26      30.655  35.555  33.396  1.00 40.03           C  
ATOM    177  O   SER L  26      31.135  36.677  33.230  1.00 39.98           O  
ATOM    178  N   SER L  27      29.417  35.363  33.891  1.00 36.67           N  
ATOM    179  CA  SER L  27      28.610  36.481  34.285  1.00 40.30           C  
ATOM    180  CB  SER L  27      27.468  36.794  33.303  1.00 44.39           C  
ATOM    181  OG  SER L  27      26.560  35.705  33.242  1.00 48.45           O  
ATOM    182  C   SER L  27      27.999  36.138  35.603  1.00 41.52           C  
ATOM    183  O   SER L  27      27.981  34.976  36.007  1.00 41.41           O  
ATOM    184  N   SER L  28      27.476  37.155  36.315  1.00 39.52           N  
ATOM    185  CA  SER L  28      26.943  36.929  37.625  0.90 40.59           C  
ATOM    186  CB  SER L  28      26.512  38.216  38.349  0.90 45.09           C  
ATOM    187  OG  SER L  28      27.642  39.042  38.582  0.90 55.38           O  
ATOM    188  C   SER L  28      25.749  36.036  37.522  1.00 38.57           C  
ATOM    189  O   SER L  28      25.013  36.063  36.537  1.00 36.83           O  
ATOM    190  N   VAL L  29      25.551  35.198  38.559  1.00 36.31           N  
ATOM    191  CA  VAL L  29      24.447  34.285  38.586  1.00 37.51           C  
ATOM    192  CB  VAL L  29      24.871  32.891  38.218  1.00 36.94           C  
ATOM    193  CG1 VAL L  29      26.021  32.457  39.132  1.00 39.66           C  
ATOM    194  CG2 VAL L  29      23.656  31.964  38.269  1.00 36.45           C  
ATOM    195  C   VAL L  29      23.856  34.333  39.966  1.00 39.40           C  
ATOM    196  O   VAL L  29      24.561  34.582  40.939  1.00 39.92           O  
ATOM    197  N   ASN L  30      22.521  34.155  40.075  1.00 40.57           N  
ATOM    198  CA  ASN L  30      21.829  34.248  41.335  1.00 40.18           C  
ATOM    199  CB  ASN L  30      20.300  34.228  41.168  1.00 41.58           C  
ATOM    200  CG  ASN L  30      19.657  34.645  42.484  1.00  0.00           C  
ATOM    201  OD1 ASN L  30      18.438  34.587  42.638  1.00  0.00           O  
ATOM    202  ND2 ASN L  30      20.492  35.086  43.462  1.00  0.00           N  
ATOM    203  C   ASN L  30      22.189  33.118  42.256  1.00 36.54           C  
ATOM    204  O   ASN L  30      22.506  33.342  43.423  1.00 37.29           O  
ATOM    205  N   TYR L  31      22.125  31.865  41.762  1.00 35.85           N  
ATOM    206  CA  TYR L  31      22.451  30.732  42.585  0.90 35.51           C  
ATOM    207  CB  TYR L  31      21.240  30.012  43.208  0.90 35.43           C  
ATOM    208  CG  TYR L  31      20.585  30.891  44.217  1.00 39.30           C  
ATOM    209  CD1 TYR L  31      21.013  30.882  45.524  1.00 39.94           C  
ATOM    210  CD2 TYR L  31      19.548  31.722  43.862  1.00 40.77           C  
ATOM    211  CE1 TYR L  31      20.414  31.683  46.466  1.00 42.08           C  
ATOM    212  CE2 TYR L  31      18.945  32.527  44.801  1.00 40.72           C  
ATOM    213  CZ  TYR L  31      19.377  32.508  46.104  1.00 43.48           C  
ATOM    214  OH  TYR L  31      18.760  33.330  47.070  1.00 48.87           O  
ATOM    215  C   TYR L  31      23.113  29.716  41.711  1.00 38.90           C  
ATOM    216  O   TYR L  31      23.072  29.808  40.487  1.00 40.30           O  
ATOM    217  N   MET L  32      23.774  28.716  42.321  1.00 21.70           N  
ATOM    218  CA  MET L  32      24.350  27.695  41.531  1.00 20.92           C  
ATOM    219  CB  MET L  32      25.879  27.790  41.461  1.00 20.39           C  
ATOM    220  CG  MET L  32      26.483  26.930  40.356  1.00 21.54           C  
ATOM    221  SD  MET L  32      28.123  27.489  39.830  1.00 25.79           S  
ATOM    222  CE  MET L  32      27.519  29.051  39.119  1.00 25.93           C  
ATOM    223  C   MET L  32      23.968  26.408  42.170  1.00 20.88           C  
ATOM    224  O   MET L  32      23.653  26.355  43.358  1.00 20.60           O  
ATOM    225  N   HIS L  33      23.939  25.334  41.370  1.00 19.91           N  
ATOM    226  CA  HIS L  33      23.609  24.061  41.921  1.00 18.88           C  
ATOM    227  ND1 HIS L  33      20.474  24.706  42.340  1.00 25.45           N  
ATOM    228  CG  HIS L  33      21.240  24.408  41.234  1.00 19.54           C  
ATOM    229  CB  HIS L  33      22.383  23.438  41.234  1.00 17.95           C  
ATOM    230  NE2 HIS L  33      19.709  25.969  40.679  1.00 25.51           N  
ATOM    231  CD2 HIS L  33      20.758  25.189  40.228  1.00 20.27           C  
ATOM    232  CE1 HIS L  33      19.576  25.646  41.951  1.00 20.23           C  
ATOM    233  C   HIS L  33      24.806  23.197  41.683  1.00 18.63           C  
ATOM    234  O   HIS L  33      25.592  23.468  40.775  1.00 18.29           O  
ATOM    235  N   TRP L  34      25.005  22.160  42.528  1.00 18.35           N  
ATOM    236  CA  TRP L  34      26.140  21.288  42.366  1.00 19.76           C  
ATOM    237  CB  TRP L  34      27.125  21.349  43.543  1.00 18.37           C  
ATOM    238  CG  TRP L  34      27.896  22.644  43.629  1.00 18.21           C  
ATOM    239  CD2 TRP L  34      29.237  22.812  43.143  1.00 18.83           C  
ATOM    240  CD1 TRP L  34      27.522  23.846  44.156  1.00 18.79           C  
ATOM    241  NE1 TRP L  34      28.546  24.753  44.027  1.00 19.06           N  
ATOM    242  CE2 TRP L  34      29.608  24.128  43.405  1.00 19.96           C  
ATOM    243  CE3 TRP L  34      30.086  21.938  42.531  1.00 18.38           C  
ATOM    244  CZ2 TRP L  34      30.844  24.594  43.057  1.00 19.30           C  
ATOM    245  CZ3 TRP L  34      31.332  22.409  42.179  1.00 17.78           C  
ATOM    246  CH2 TRP L  34      31.703  23.713  42.437  1.00 19.43           C  
ATOM    247  C   TRP L  34      25.650  19.872  42.259  1.00 20.81           C  
ATOM    248  O   TRP L  34      24.655  19.497  42.882  1.00 20.54           O  
ATOM    249  N   TYR L  35      26.350  19.045  41.448  1.00 21.24           N  
ATOM    250  CA  TYR L  35      25.947  17.677  41.241  1.00 21.54           C  
ATOM    251  CB  TYR L  35      25.424  17.395  39.819  1.00 21.13           C  
ATOM    252  CG  TYR L  35      24.177  18.179  39.586  1.00 21.76           C  
ATOM    253  CD1 TYR L  35      24.233  19.487  39.160  1.00 20.71           C  
ATOM    254  CD2 TYR L  35      22.942  17.602  39.785  1.00 22.76           C  
ATOM    255  CE1 TYR L  35      23.081  20.205  38.942  1.00 20.92           C  
ATOM    256  CE2 TYR L  35      21.785  18.314  39.568  1.00 21.71           C  
ATOM    257  CZ  TYR L  35      21.856  19.619  39.146  1.00 20.74           C  
ATOM    258  OH  TYR L  35      20.675  20.357  38.921  1.00 20.58           O  
ATOM    259  C   TYR L  35      27.127  16.770  41.444  1.00 21.65           C  
ATOM    260  O   TYR L  35      28.269  17.135  41.166  1.00 22.12           O  
ATOM    261  N   GLN L  36      26.870  15.545  41.954  1.00 22.02           N  
ATOM    262  CA  GLN L  36      27.931  14.592  42.140  1.00 21.80           C  
ATOM    263  CB  GLN L  36      28.044  14.055  43.578  1.00 21.52           C  
ATOM    264  CG  GLN L  36      29.180  13.045  43.754  1.00 21.68           C  
ATOM    265  CD  GLN L  36      29.110  12.494  45.170  1.00 22.54           C  
ATOM    266  OE1 GLN L  36      28.832  11.313  45.375  1.00 23.28           O  
ATOM    267  NE2 GLN L  36      29.362  13.364  46.181  1.00 20.82           N  
ATOM    268  C   GLN L  36      27.625  13.416  41.266  1.00 21.51           C  
ATOM    269  O   GLN L  36      26.474  12.994  41.154  1.00 21.16           O  
ATOM    270  N   GLN L  37      28.658  12.862  40.597  1.00 22.04           N  
ATOM    271  CA  GLN L  37      28.404  11.730  39.753  1.00 23.24           C  
ATOM    272  CB  GLN L  37      28.350  12.076  38.256  1.00 21.38           C  
ATOM    273  CG  GLN L  37      28.075  10.861  37.365  1.00 20.22           C  
ATOM    274  CD  GLN L  37      28.043  11.314  35.913  1.00 22.09           C  
ATOM    275  OE1 GLN L  37      28.989  11.926  35.414  1.00 22.79           O  
ATOM    276  NE2 GLN L  37      26.927  11.004  35.207  1.00 21.49           N  
ATOM    277  C   GLN L  37      29.492  10.718  39.932  1.00 25.18           C  
ATOM    278  O   GLN L  37      30.680  11.039  39.907  1.00 25.47           O  
ATOM    279  N   LYS L  38      29.085   9.446  40.107  1.00 27.60           N  
ATOM    280  CA  LYS L  38      30.008   8.358  40.248  1.00 29.51           C  
ATOM    281  CB  LYS L  38      29.633   7.374  41.374  1.00 30.18           C  
ATOM    282  CG  LYS L  38      29.703   7.963  42.787  1.00 30.03           C  
ATOM    283  CD  LYS L  38      28.574   8.941  43.120  1.00 30.77           C  
ATOM    284  CE  LYS L  38      27.532   8.385  44.093  1.00 30.65           C  
ATOM    285  NZ  LYS L  38      28.084   8.333  45.467  1.00 31.73           N1+
ATOM    286  C   LYS L  38      29.946   7.597  38.961  1.00 31.44           C  
ATOM    287  O   LYS L  38      28.973   7.688  38.215  1.00 29.86           O  
ATOM    288  N   SER L  39      30.999   6.822  38.649  1.00 34.03           N  
ATOM    289  CA  SER L  39      30.999   6.113  37.401  1.00 35.08           C  
ATOM    290  CB  SER L  39      32.296   5.325  37.145  0.90 35.16           C  
ATOM    291  OG  SER L  39      32.222   4.651  35.897  1.00  0.00           O  
ATOM    292  C   SER L  39      29.872   5.131  37.390  1.00 35.75           C  
ATOM    293  O   SER L  39      29.623   4.435  38.374  1.00 35.52           O  
ATOM    294  N   GLY L  40      29.155   5.059  36.250  1.00 36.20           N  
ATOM    295  CA  GLY L  40      28.098   4.104  36.086  0.90 36.45           C  
ATOM    296  C   GLY L  40      26.801   4.640  36.615  1.00 37.21           C  
ATOM    297  O   GLY L  40      25.798   3.927  36.616  1.00 37.68           O  
ATOM    298  N   THR L  41      26.768   5.905  37.081  1.00 36.20           N  
ATOM    299  CA  THR L  41      25.531   6.410  37.609  1.00 33.85           C  
ATOM    300  CB  THR L  41      25.516   6.490  39.110  1.00 35.25           C  
ATOM    301  OG1 THR L  41      24.244   6.921  39.566  1.00 35.35           O  
ATOM    302  CG2 THR L  41      26.606   7.465  39.583  1.00 37.19           C  
ATOM    303  C   THR L  41      25.302   7.793  37.080  1.00 31.76           C  
ATOM    304  O   THR L  41      26.228   8.442  36.595  1.00 30.57           O  
ATOM    305  N   SER L  42      24.037   8.270  37.145  1.00 29.86           N  
ATOM    306  CA  SER L  42      23.694   9.577  36.658  1.00 28.77           C  
ATOM    307  CB  SER L  42      22.211   9.711  36.273  1.00 30.23           C  
ATOM    308  OG  SER L  42      21.390   9.456  37.402  1.00 31.99           O  
ATOM    309  C   SER L  42      24.012  10.582  37.723  1.00 27.49           C  
ATOM    310  O   SER L  42      24.244  10.230  38.877  1.00 26.29           O  
ATOM    311  N   PRO L  43      24.028  11.838  37.359  1.00 26.09           N  
ATOM    312  CA  PRO L  43      24.362  12.861  38.311  1.00 24.21           C  
ATOM    313  CD  PRO L  43      24.343  12.235  35.995  1.00 24.88           C  
ATOM    314  CB  PRO L  43      24.556  14.139  37.498  1.00 24.39           C  
ATOM    315  CG  PRO L  43      24.996  13.625  36.114  1.00 24.58           C  
ATOM    316  C   PRO L  43      23.290  12.963  39.350  1.00 24.02           C  
ATOM    317  O   PRO L  43      22.125  12.725  39.031  1.00 22.58           O  
ATOM    318  N   LYS L  44      23.670  13.301  40.598  1.00 23.73           N  
ATOM    319  CA  LYS L  44      22.739  13.426  41.683  1.00 24.61           C  
ATOM    320  CB  LYS L  44      23.101  12.578  42.916  1.00 27.06           C  
ATOM    321  CG  LYS L  44      23.025  11.065  42.730  1.00 32.67           C  
ATOM    322  CD  LYS L  44      21.623  10.534  42.439  0.94 35.71           C  
ATOM    323  CE  LYS L  44      21.549   9.010  42.513  0.94 37.77           C  
ATOM    324  NZ  LYS L  44      22.598   8.418  41.654  1.00 38.81           N1+
ATOM    325  C   LYS L  44      22.847  14.838  42.171  1.00 22.71           C  
ATOM    326  O   LYS L  44      23.942  15.388  42.247  1.00 22.28           O  
ATOM    327  N   LEU L  45      21.712  15.467  42.532  1.00 21.29           N  
ATOM    328  CA  LEU L  45      21.778  16.826  43.002  1.00 20.77           C  
ATOM    329  CB  LEU L  45      20.385  17.459  43.196  1.00 20.51           C  
ATOM    330  CG  LEU L  45      20.414  18.911  43.713  1.00 23.44           C  
ATOM    331  CD1 LEU L  45      21.044  19.860  42.684  1.00 22.58           C  
ATOM    332  CD2 LEU L  45      19.014  19.364  44.169  1.00 23.05           C  
ATOM    333  C   LEU L  45      22.441  16.799  44.354  1.00 20.46           C  
ATOM    334  O   LEU L  45      21.929  16.160  45.272  1.00 20.20           O  
ATOM    335  N   LEU L  46      23.663  17.378  44.468  1.00 19.94           N  
ATOM    336  CA  LEU L  46      24.361  17.468  45.724  1.00 20.42           C  
ATOM    337  CB  LEU L  46      25.895  17.451  45.541  1.00 19.30           C  
ATOM    338  CG  LEU L  46      26.744  17.158  46.808  1.00 16.47           C  
ATOM    339  CD1 LEU L  46      28.241  17.162  46.461  1.00 16.49           C  
ATOM    340  CD2 LEU L  46      26.440  18.083  47.999  1.00 16.91           C  
ATOM    341  C   LEU L  46      23.971  18.679  46.530  1.00 20.40           C  
ATOM    342  O   LEU L  46      23.673  18.577  47.719  1.00 20.37           O  
ATOM    343  N   ILE L  47      23.982  19.875  45.900  1.00 20.86           N  
ATOM    344  CA  ILE L  47      23.752  21.092  46.628  1.00 21.25           C  
ATOM    345  CB  ILE L  47      25.011  21.872  46.867  1.00 21.13           C  
ATOM    346  CG1 ILE L  47      26.000  21.044  47.705  1.00 21.55           C  
ATOM    347  CG2 ILE L  47      24.630  23.216  47.510  1.00 21.02           C  
ATOM    348  CD1 ILE L  47      27.402  21.650  47.761  1.00 21.72           C  
ATOM    349  C   ILE L  47      22.859  21.953  45.804  1.00 21.47           C  
ATOM    350  O   ILE L  47      23.028  22.050  44.589  1.00 22.17           O  
ATOM    351  N   TYR L  48      21.872  22.612  46.439  1.00 21.34           N  
ATOM    352  CA  TYR L  48      21.044  23.440  45.619  1.00 21.86           C  
ATOM    353  CB  TYR L  48      19.605  22.930  45.395  1.00 23.18           C  
ATOM    354  CG  TYR L  48      18.778  23.101  46.615  1.00 24.47           C  
ATOM    355  CD1 TYR L  48      18.117  24.284  46.828  1.00 25.04           C  
ATOM    356  CD2 TYR L  48      18.649  22.084  47.531  1.00 24.80           C  
ATOM    357  CE1 TYR L  48      17.339  24.461  47.945  1.00 26.86           C  
ATOM    358  CE2 TYR L  48      17.872  22.253  48.652  1.00 26.46           C  
ATOM    359  CZ  TYR L  48      17.216  23.443  48.860  1.00 27.33           C  
ATOM    360  OH  TYR L  48      16.418  23.622  50.008  1.00 29.47           O  
ATOM    361  C   TYR L  48      21.014  24.803  46.230  1.00 20.97           C  
ATOM    362  O   TYR L  48      21.219  24.969  47.433  1.00 20.97           O  
ATOM    363  N   THR L  49      20.717  25.806  45.377  1.00 29.23           N  
ATOM    364  CA  THR L  49      20.590  27.187  45.734  1.00 30.51           C  
ATOM    365  CB  THR L  49      19.261  27.580  46.322  1.00 31.71           C  
ATOM    366  OG1 THR L  49      19.184  28.990  46.441  1.00 46.49           O  
ATOM    367  CG2 THR L  49      19.067  26.938  47.686  1.00 42.85           C  
ATOM    368  C   THR L  49      21.758  27.610  46.564  1.00 31.19           C  
ATOM    369  O   THR L  49      21.624  28.214  47.627  1.00 31.02           O  
ATOM    370  N   THR L  50      22.942  27.222  46.062  1.00 29.29           N  
ATOM    371  CA  THR L  50      24.281  27.562  46.448  1.00 28.69           C  
ATOM    372  CB  THR L  50      24.588  29.035  46.393  1.00 30.03           C  
ATOM    373  OG1 THR L  50      23.765  29.768  47.284  1.00 30.58           O  
ATOM    374  CG2 THR L  50      24.367  29.527  44.958  1.00 30.50           C  
ATOM    375  C   THR L  50      24.721  27.029  47.774  1.00 29.37           C  
ATOM    376  O   THR L  50      25.914  26.785  47.937  1.00 29.34           O  
ATOM    377  N   SER L  51      23.824  26.731  48.735  1.00 29.21           N  
ATOM    378  CA  SER L  51      24.423  26.310  49.973  0.93 30.91           C  
ATOM    379  CB  SER L  51      24.655  27.479  50.945  0.93 31.92           C  
ATOM    380  OG  SER L  51      23.412  28.038  51.343  0.93 33.98           O  
ATOM    381  C   SER L  51      23.552  25.333  50.687  1.00 31.69           C  
ATOM    382  O   SER L  51      23.813  24.980  51.835  1.00 32.46           O  
ATOM    383  N   ASN L  52      22.520  24.818  50.019  1.00 23.30           N  
ATOM    384  CA  ASN L  52      21.615  23.940  50.705  1.00 24.56           C  
ATOM    385  CB  ASN L  52      20.137  24.242  50.395  1.00 24.69           C  
ATOM    386  CG  ASN L  52      19.784  25.559  51.079  1.00 28.19           C  
ATOM    387  OD1 ASN L  52      19.348  25.580  52.229  1.00 30.46           O  
ATOM    388  ND2 ASN L  52      19.988  26.699  50.367  1.00 29.29           N  
ATOM    389  C   ASN L  52      21.912  22.534  50.288  1.00 24.24           C  
ATOM    390  O   ASN L  52      21.897  22.204  49.104  1.00 23.92           O  
ATOM    391  N   LEU L  53      22.194  21.662  51.276  1.00 24.58           N  
ATOM    392  CA  LEU L  53      22.519  20.297  50.978  1.00 25.60           C  
ATOM    393  CB  LEU L  53      23.168  19.562  52.161  1.00 26.14           C  
ATOM    394  CG  LEU L  53      24.512  20.187  52.587  1.00 26.78           C  
ATOM    395  CD1 LEU L  53      25.150  19.416  53.754  1.00 26.55           C  
ATOM    396  CD2 LEU L  53      25.462  20.342  51.390  1.00 28.00           C  
ATOM    397  C   LEU L  53      21.274  19.561  50.600  1.00 26.17           C  
ATOM    398  O   LEU L  53      20.209  19.760  51.183  1.00 27.18           O  
ATOM    399  N   ALA L  54      21.395  18.680  49.589  1.00 26.39           N  
ATOM    400  CA  ALA L  54      20.294  17.893  49.117  1.00 27.00           C  
ATOM    401  CB  ALA L  54      20.514  17.312  47.709  1.00 26.88           C  
ATOM    402  C   ALA L  54      20.124  16.738  50.050  1.00 27.85           C  
ATOM    403  O   ALA L  54      21.008  16.418  50.847  1.00 27.41           O  
ATOM    404  N   SER L  55      18.947  16.090  49.986  1.00 29.82           N  
ATOM    405  CA  SER L  55      18.727  14.954  50.820  1.00 30.99           C  
ATOM    406  CB  SER L  55      17.312  14.355  50.701  1.00 32.47           C  
ATOM    407  OG  SER L  55      17.102  13.840  49.394  1.00 35.87           O  
ATOM    408  C   SER L  55      19.700  13.915  50.378  1.00 31.05           C  
ATOM    409  O   SER L  55      19.940  13.767  49.179  1.00 31.75           O  
ATOM    410  N   GLY L  56      20.288  13.187  51.356  1.00 29.96           N  
ATOM    411  CA  GLY L  56      21.216  12.129  51.086  1.00 29.29           C  
ATOM    412  C   GLY L  56      22.636  12.621  51.168  1.00 28.74           C  
ATOM    413  O   GLY L  56      23.567  11.826  51.050  1.00 28.92           O  
ATOM    414  N   VAL L  57      22.857  13.933  51.391  1.00 27.05           N  
ATOM    415  CA  VAL L  57      24.208  14.430  51.408  1.00 26.35           C  
ATOM    416  CB  VAL L  57      24.365  15.743  50.698  1.00 24.73           C  
ATOM    417  CG1 VAL L  57      25.818  16.217  50.853  1.00 23.41           C  
ATOM    418  CG2 VAL L  57      23.921  15.563  49.236  1.00 24.80           C  
ATOM    419  C   VAL L  57      24.649  14.634  52.827  1.00 26.00           C  
ATOM    420  O   VAL L  57      23.917  15.174  53.652  1.00 25.34           O  
ATOM    421  N   PRO L  58      25.852  14.198  53.123  1.00 26.18           N  
ATOM    422  CA  PRO L  58      26.397  14.335  54.451  1.00 25.51           C  
ATOM    423  CD  PRO L  58      26.439  13.074  52.415  1.00 26.38           C  
ATOM    424  CB  PRO L  58      27.545  13.329  54.549  1.00 25.79           C  
ATOM    425  CG  PRO L  58      27.797  12.870  53.102  1.00 27.72           C  
ATOM    426  C   PRO L  58      26.788  15.749  54.766  1.00 24.72           C  
ATOM    427  O   PRO L  58      27.106  16.508  53.852  1.00 23.28           O  
ATOM    428  N   SER L  59      26.800  16.095  56.069  1.00 24.28           N  
ATOM    429  CA  SER L  59      27.042  17.417  56.585  1.00 24.43           C  
ATOM    430  CB  SER L  59      26.832  17.502  58.106  1.00 24.14           C  
ATOM    431  OG  SER L  59      27.081  18.823  58.565  1.00  0.00           O  
ATOM    432  C   SER L  59      28.447  17.858  56.308  1.00 24.06           C  
ATOM    433  O   SER L  59      28.770  19.033  56.474  1.00 25.59           O  
ATOM    434  N   ARG L  60      29.320  16.936  55.874  1.00 22.53           N  
ATOM    435  CA  ARG L  60      30.704  17.246  55.624  1.00 20.96           C  
ATOM    436  CB  ARG L  60      31.494  16.070  55.023  1.00 20.43           C  
ATOM    437  CG  ARG L  60      31.480  14.779  55.837  1.00 21.82           C  
ATOM    438  CD  ARG L  60      32.297  13.653  55.189  1.00 23.06           C  
ATOM    439  NE  ARG L  60      31.638  13.279  53.904  1.00 25.34           N  
ATOM    440  CZ  ARG L  60      31.179  12.008  53.704  1.00 24.99           C  
ATOM    441  NH1 ARG L  60      31.360  11.045  54.652  1.00 24.47           N1+
ATOM    442  NH2 ARG L  60      30.524  11.691  52.549  1.00 24.60           N  
ATOM    443  C   ARG L  60      30.756  18.286  54.549  1.00 21.34           C  
ATOM    444  O   ARG L  60      31.678  19.103  54.509  1.00 21.40           O  
ATOM    445  N   PHE L  61      29.785  18.229  53.614  1.00 20.92           N  
ATOM    446  CA  PHE L  61      29.747  19.098  52.473  1.00 21.66           C  
ATOM    447  CB  PHE L  61      28.909  18.537  51.310  1.00 22.13           C  
ATOM    448  CG  PHE L  61      29.565  17.311  50.768  1.00 22.61           C  
ATOM    449  CD1 PHE L  61      29.393  16.087  51.376  1.00 22.64           C  
ATOM    450  CD2 PHE L  61      30.341  17.384  49.637  1.00 22.59           C  
ATOM    451  CE1 PHE L  61      29.995  14.957  50.868  1.00 22.43           C  
ATOM    452  CE2 PHE L  61      30.944  16.258  49.125  1.00 23.83           C  
ATOM    453  CZ  PHE L  61      30.774  15.042  49.740  1.00 22.55           C  
ATOM    454  C   PHE L  61      29.127  20.420  52.818  1.00 23.37           C  
ATOM    455  O   PHE L  61      28.326  20.533  53.743  1.00 22.71           O  
ATOM    456  N   SER L  62      29.516  21.470  52.061  1.00 23.23           N  
ATOM    457  CA  SER L  62      28.970  22.787  52.231  1.00 23.49           C  
ATOM    458  CB  SER L  62      29.640  23.591  53.357  1.00 23.66           C  
ATOM    459  OG  SER L  62      31.006  23.820  53.043  1.00 27.26           O  
ATOM    460  C   SER L  62      29.206  23.537  50.956  1.00 24.13           C  
ATOM    461  O   SER L  62      30.055  23.157  50.151  1.00 23.50           O  
ATOM    462  N   GLY L  63      28.451  24.636  50.740  1.00 24.04           N  
ATOM    463  CA  GLY L  63      28.631  25.410  49.545  1.00 25.09           C  
ATOM    464  C   GLY L  63      28.523  26.854  49.918  1.00 26.35           C  
ATOM    465  O   GLY L  63      27.895  27.206  50.916  1.00 26.48           O  
ATOM    466  N   SER L  64      29.147  27.737  49.114  1.00 27.10           N  
ATOM    467  CA  SER L  64      29.091  29.142  49.407  1.00 28.42           C  
ATOM    468  CB  SER L  64      30.133  29.575  50.452  1.00 30.43           C  
ATOM    469  OG  SER L  64      30.032  30.967  50.705  1.00 35.58           O  
ATOM    470  C   SER L  64      29.385  29.894  48.144  1.00 28.44           C  
ATOM    471  O   SER L  64      29.793  29.306  47.143  1.00 28.35           O  
ATOM    472  N   GLY L  65      29.150  31.225  48.150  1.00 29.07           N  
ATOM    473  CA  GLY L  65      29.492  32.006  46.994  1.00 28.47           C  
ATOM    474  C   GLY L  65      28.352  32.897  46.611  1.00 28.76           C  
ATOM    475  O   GLY L  65      27.253  32.820  47.157  1.00 28.98           O  
ATOM    476  N   SER L  66      28.624  33.798  45.646  1.00 29.20           N  
ATOM    477  CA  SER L  66      27.629  34.690  45.133  1.00 29.98           C  
ATOM    478  CB  SER L  66      27.286  35.843  46.093  1.00 32.03           C  
ATOM    479  OG  SER L  66      28.427  36.662  46.303  1.00 34.96           O  
ATOM    480  C   SER L  66      28.207  35.292  43.895  1.00 29.79           C  
ATOM    481  O   SER L  66      29.402  35.172  43.638  1.00 28.64           O  
ATOM    482  N   GLY L  67      27.360  35.942  43.077  1.00 30.68           N  
ATOM    483  CA  GLY L  67      27.859  36.579  41.896  1.00 30.48           C  
ATOM    484  C   GLY L  67      28.490  35.545  41.011  1.00 30.73           C  
ATOM    485  O   GLY L  67      27.854  34.582  40.588  1.00 31.21           O  
ATOM    486  N   THR L  68      29.749  35.828  40.634  1.00 30.35           N  
ATOM    487  CA  THR L  68      30.618  35.071  39.779  1.00 30.01           C  
ATOM    488  CB  THR L  68      31.681  35.954  39.195  1.00 31.75           C  
ATOM    489  OG1 THR L  68      31.078  37.016  38.470  1.00 33.53           O  
ATOM    490  CG2 THR L  68      32.568  35.121  38.263  1.00 31.36           C  
ATOM    491  C   THR L  68      31.311  33.916  40.455  1.00 29.55           C  
ATOM    492  O   THR L  68      31.715  32.977  39.772  1.00 29.83           O  
ATOM    493  N   PHE L  69      31.533  33.966  41.788  1.00 28.41           N  
ATOM    494  CA  PHE L  69      32.379  32.973  42.408  1.00 28.34           C  
ATOM    495  CB  PHE L  69      33.477  33.661  43.239  1.00 30.33           C  
ATOM    496  CG  PHE L  69      34.468  32.681  43.764  1.00  0.00           C  
ATOM    497  CD1 PHE L  69      35.505  32.254  42.967  1.00  0.00           C  
ATOM    498  CD2 PHE L  69      34.382  32.213  45.056  1.00  0.00           C  
ATOM    499  CE1 PHE L  69      36.431  31.361  43.448  1.00  0.00           C  
ATOM    500  CE2 PHE L  69      35.306  31.318  45.543  1.00  0.00           C  
ATOM    501  CZ  PHE L  69      36.333  30.890  44.736  1.00  0.00           C  
ATOM    502  C   PHE L  69      31.597  32.082  43.334  1.00 26.89           C  
ATOM    503  O   PHE L  69      30.886  32.552  44.221  1.00 25.33           O  
ATOM    504  N   TYR L  70      31.731  30.746  43.156  1.00 25.07           N  
ATOM    505  CA  TYR L  70      31.050  29.803  44.001  1.00 24.42           C  
ATOM    506  CB  TYR L  70      29.826  29.148  43.332  1.00 23.48           C  
ATOM    507  CG  TYR L  70      28.791  30.200  43.131  1.00 24.42           C  
ATOM    508  CD1 TYR L  70      28.836  31.044  42.042  1.00 24.77           C  
ATOM    509  CD2 TYR L  70      27.768  30.342  44.037  1.00 24.77           C  
ATOM    510  CE1 TYR L  70      27.873  32.012  41.866  1.00 25.77           C  
ATOM    511  CE2 TYR L  70      26.804  31.306  43.869  1.00 25.70           C  
ATOM    512  CZ  TYR L  70      26.856  32.143  42.781  1.00 27.08           C  
ATOM    513  OH  TYR L  70      25.863  33.132  42.612  1.00 29.22           O  
ATOM    514  C   TYR L  70      32.005  28.696  44.328  1.00 23.93           C  
ATOM    515  O   TYR L  70      32.955  28.451  43.587  1.00 23.42           O  
ATOM    516  N   SER L  71      31.783  27.995  45.462  1.00 23.71           N  
ATOM    517  CA  SER L  71      32.678  26.933  45.815  1.00 24.09           C  
ATOM    518  CB  SER L  71      33.838  27.403  46.706  1.00 25.92           C  
ATOM    519  OG  SER L  71      33.334  27.911  47.932  1.00 28.87           O  
ATOM    520  C   SER L  71      31.932  25.872  46.571  1.00 23.93           C  
ATOM    521  O   SER L  71      30.884  26.123  47.169  1.00 23.88           O  
ATOM    522  N   LEU L  72      32.476  24.635  46.532  1.00 22.26           N  
ATOM    523  CA  LEU L  72      31.936  23.508  47.241  1.00 21.69           C  
ATOM    524  CB  LEU L  72      31.512  22.373  46.280  1.00 21.53           C  
ATOM    525  CG  LEU L  72      30.921  21.096  46.916  1.00 21.75           C  
ATOM    526  CD1 LEU L  72      30.340  20.180  45.827  1.00 21.14           C  
ATOM    527  CD2 LEU L  72      31.942  20.338  47.778  1.00 22.45           C  
ATOM    528  C   LEU L  72      33.047  23.037  48.131  1.00 21.08           C  
ATOM    529  O   LEU L  72      34.198  22.956  47.700  1.00 21.10           O  
ATOM    530  N   THR L  73      32.744  22.726  49.409  1.00 20.61           N  
ATOM    531  CA  THR L  73      33.820  22.336  50.278  1.00 21.75           C  
ATOM    532  CB  THR L  73      34.148  23.363  51.321  1.00 21.33           C  
ATOM    533  OG1 THR L  73      34.504  24.590  50.700  1.00 24.09           O  
ATOM    534  CG2 THR L  73      35.316  22.838  52.171  1.00 20.73           C  
ATOM    535  C   THR L  73      33.472  21.083  51.016  1.00 22.16           C  
ATOM    536  O   THR L  73      32.314  20.835  51.351  1.00 23.06           O  
ATOM    537  N   ILE L  74      34.501  20.251  51.271  1.00 22.13           N  
ATOM    538  CA  ILE L  74      34.328  19.052  52.037  1.00 22.33           C  
ATOM    539  CB  ILE L  74      34.761  17.813  51.307  1.00 21.48           C  
ATOM    540  CG1 ILE L  74      33.967  17.671  49.998  1.00 22.02           C  
ATOM    541  CG2 ILE L  74      34.585  16.614  52.254  1.00 20.61           C  
ATOM    542  CD1 ILE L  74      34.526  16.611  49.052  1.00 21.81           C  
ATOM    543  C   ILE L  74      35.211  19.217  53.233  1.00 23.66           C  
ATOM    544  O   ILE L  74      36.417  19.426  53.104  1.00 23.71           O  
ATOM    545  N   SER L  75      34.618  19.133  54.437  1.00 24.27           N  
ATOM    546  CA  SER L  75      35.346  19.349  55.656  1.00 26.35           C  
ATOM    547  CB  SER L  75      34.476  19.116  56.903  1.00 26.11           C  
ATOM    548  OG  SER L  75      33.317  19.930  56.844  1.00 28.60           O  
ATOM    549  C   SER L  75      36.450  18.351  55.741  1.00 27.50           C  
ATOM    550  O   SER L  75      37.619  18.712  55.877  1.00 27.85           O  
ATOM    551  N   SER L  76      36.101  17.052  55.672  1.00 28.39           N  
ATOM    552  CA  SER L  76      37.110  16.038  55.749  1.00 29.78           C  
ATOM    553  CB  SER L  76      37.113  15.281  57.088  1.00 32.12           C  
ATOM    554  OG  SER L  76      38.137  14.297  57.085  1.00 33.83           O  
ATOM    555  C   SER L  76      36.808  15.044  54.675  1.00 29.96           C  
ATOM    556  O   SER L  76      35.721  14.470  54.637  1.00 30.04           O  
ATOM    557  N   VAL L  77      37.789  14.787  53.791  1.00 29.03           N  
ATOM    558  CA  VAL L  77      37.566  13.913  52.676  1.00 29.24           C  
ATOM    559  CB  VAL L  77      38.657  13.952  51.654  1.00 29.44           C  
ATOM    560  CG1 VAL L  77      38.426  12.826  50.627  1.00  0.00           C  
ATOM    561  CG2 VAL L  77      38.651  15.355  51.037  1.00  0.00           C  
ATOM    562  C   VAL L  77      37.425  12.495  53.112  1.00 29.31           C  
ATOM    563  O   VAL L  77      38.190  11.984  53.931  1.00 28.43           O  
ATOM    564  N   GLU L  78      36.414  11.824  52.525  1.00 28.92           N  
ATOM    565  CA  GLU L  78      36.138  10.444  52.782  1.00 28.63           C  
ATOM    566  CB  GLU L  78      34.702  10.195  53.271  1.00 30.24           C  
ATOM    567  CG  GLU L  78      34.407  10.823  54.636  1.00 34.65           C  
ATOM    568  CD  GLU L  78      35.225  10.085  55.685  1.00 37.61           C  
ATOM    569  OE1 GLU L  78      35.226   8.825  55.650  1.00 40.11           O  
ATOM    570  OE2 GLU L  78      35.865  10.771  56.525  1.00 37.97           O1-
ATOM    571  C   GLU L  78      36.296   9.736  51.471  1.00 27.53           C  
ATOM    572  O   GLU L  78      36.218  10.348  50.408  1.00 26.81           O  
ATOM    573  N   ALA L  79      36.521   8.411  51.515  1.00 26.43           N  
ATOM    574  CA  ALA L  79      36.757   7.641  50.324  1.00 25.70           C  
ATOM    575  CB  ALA L  79      37.011   6.154  50.619  1.00 25.56           C  
ATOM    576  C   ALA L  79      35.558   7.726  49.426  1.00 24.67           C  
ATOM    577  O   ALA L  79      35.689   7.780  48.204  1.00 24.54           O  
ATOM    578  N   GLU L  80      34.356   7.755  50.024  1.00 24.73           N  
ATOM    579  CA  GLU L  80      33.096   7.754  49.331  1.00 25.79           C  
ATOM    580  CB  GLU L  80      31.913   7.865  50.303  1.00 28.05           C  
ATOM    581  CG  GLU L  80      31.861   6.753  51.347  1.00 33.28           C  
ATOM    582  CD  GLU L  80      30.694   7.062  52.272  1.00 39.14           C  
ATOM    583  OE1 GLU L  80      29.768   7.794  51.832  1.00 41.92           O  
ATOM    584  OE2 GLU L  80      30.711   6.572  53.432  1.00 40.33           O1-
ATOM    585  C   GLU L  80      33.000   8.974  48.470  1.00 24.42           C  
ATOM    586  O   GLU L  80      32.305   8.974  47.456  1.00 24.07           O  
ATOM    587  N   ASP L  81      33.664  10.060  48.896  1.00 22.04           N  
ATOM    588  CA  ASP L  81      33.619  11.357  48.281  1.00 21.23           C  
ATOM    589  CB  ASP L  81      34.319  12.426  49.138  1.00 20.59           C  
ATOM    590  CG  ASP L  81      33.511  12.577  50.419  1.00 22.15           C  
ATOM    591  OD1 ASP L  81      32.301  12.226  50.400  1.00 21.97           O  
ATOM    592  OD2 ASP L  81      34.094  13.034  51.438  1.00 21.37           O1-
ATOM    593  C   ASP L  81      34.249  11.357  46.919  1.00 21.50           C  
ATOM    594  O   ASP L  81      33.998  12.269  46.133  1.00 21.22           O  
ATOM    595  N   ALA L  82      35.135  10.393  46.608  1.00 21.44           N  
ATOM    596  CA  ALA L  82      35.744  10.427  45.307  1.00 21.72           C  
ATOM    597  CB  ALA L  82      36.714   9.262  45.050  1.00 23.34           C  
ATOM    598  C   ALA L  82      34.656  10.347  44.284  1.00 22.15           C  
ATOM    599  O   ALA L  82      33.796   9.469  44.344  1.00 23.36           O  
ATOM    600  N   ALA L  83      34.675  11.277  43.306  1.00 21.85           N  
ATOM    601  CA  ALA L  83      33.670  11.310  42.282  1.00 20.65           C  
ATOM    602  CB  ALA L  83      32.231  11.326  42.828  1.00 21.38           C  
ATOM    603  C   ALA L  83      33.868  12.575  41.506  1.00 19.91           C  
ATOM    604  O   ALA L  83      34.815  13.323  41.744  1.00 20.10           O  
ATOM    605  N   ASP L  84      32.982  12.827  40.523  1.00 19.08           N  
ATOM    606  CA  ASP L  84      33.063  14.017  39.726  1.00 18.45           C  
ATOM    607  CB  ASP L  84      32.752  13.766  38.241  1.00 19.21           C  
ATOM    608  CG  ASP L  84      33.861  12.907  37.652  1.00  0.00           C  
ATOM    609  OD1 ASP L  84      34.984  12.914  38.225  1.00  0.00           O  
ATOM    610  OD2 ASP L  84      33.601  12.231  36.621  1.00  0.00           O1-
ATOM    611  C   ASP L  84      32.024  14.972  40.234  1.00 18.49           C  
ATOM    612  O   ASP L  84      30.916  14.562  40.577  1.00 18.24           O  
ATOM    613  N   TYR L  85      32.362  16.279  40.305  1.00 17.10           N  
ATOM    614  CA  TYR L  85      31.414  17.250  40.783  1.00 17.30           C  
ATOM    615  CB  TYR L  85      31.908  18.013  42.027  1.00 16.54           C  
ATOM    616  CG  TYR L  85      32.020  17.051  43.160  1.00 16.96           C  
ATOM    617  CD1 TYR L  85      33.101  16.203  43.256  1.00 16.35           C  
ATOM    618  CD2 TYR L  85      31.050  17.004  44.134  1.00 17.15           C  
ATOM    619  CE1 TYR L  85      33.209  15.317  44.303  1.00 17.87           C  
ATOM    620  CE2 TYR L  85      31.152  16.121  45.184  1.00 17.17           C  
ATOM    621  CZ  TYR L  85      32.232  15.276  45.269  1.00 18.37           C  
ATOM    622  OH  TYR L  85      32.338  14.369  46.344  1.00 17.37           O  
ATOM    623  C   TYR L  85      31.208  18.273  39.705  1.00 18.60           C  
ATOM    624  O   TYR L  85      32.170  18.752  39.106  1.00 19.31           O  
ATOM    625  N   TYR L  86      29.933  18.636  39.429  1.00 18.38           N  
ATOM    626  CA  TYR L  86      29.658  19.600  38.397  1.00 18.75           C  
ATOM    627  CB  TYR L  86      28.795  19.064  37.237  1.00 19.28           C  
ATOM    628  CG  TYR L  86      29.480  17.897  36.624  1.00 20.41           C  
ATOM    629  CD1 TYR L  86      29.229  16.631  37.103  1.00 21.06           C  
ATOM    630  CD2 TYR L  86      30.364  18.064  35.584  1.00 22.02           C  
ATOM    631  CE1 TYR L  86      29.855  15.543  36.550  1.00 22.06           C  
ATOM    632  CE2 TYR L  86      30.993  16.977  35.027  1.00 19.36           C  
ATOM    633  CZ  TYR L  86      30.738  15.717  35.512  1.00 19.96           C  
ATOM    634  OH  TYR L  86      31.385  14.601  34.943  1.00 28.35           O  
ATOM    635  C   TYR L  86      28.834  20.703  38.986  1.00 19.98           C  
ATOM    636  O   TYR L  86      27.903  20.455  39.750  1.00 19.46           O  
ATOM    637  N   CYS L  87      29.176  21.963  38.651  1.00 19.54           N  
ATOM    638  CA  CYS L  87      28.382  23.085  39.058  1.00 19.47           C  
ATOM    639  CB  CYS L  87      29.202  24.369  39.333  1.00 20.44           C  
ATOM    640  SG  CYS L  87      30.305  24.863  37.970  1.00 22.57           S  
ATOM    641  C   CYS L  87      27.415  23.336  37.941  1.00 19.40           C  
ATOM    642  O   CYS L  87      27.686  22.999  36.789  1.00 18.36           O  
ATOM    643  N   HIS L  88      26.239  23.913  38.260  1.00 19.02           N  
ATOM    644  CA  HIS L  88      25.218  24.121  37.271  1.00 18.60           C  
ATOM    645  ND1 HIS L  88      22.830  23.223  35.191  1.00 22.24           N  
ATOM    646  CG  HIS L  88      22.891  23.283  36.563  1.00 19.10           C  
ATOM    647  CB  HIS L  88      24.124  23.041  37.377  1.00 18.22           C  
ATOM    648  NE2 HIS L  88      20.775  23.692  35.896  1.00 25.31           N  
ATOM    649  CD2 HIS L  88      21.627  23.572  36.978  1.00 17.79           C  
ATOM    650  CE1 HIS L  88      21.542  23.474  34.844  1.00 23.71           C  
ATOM    651  C   HIS L  88      24.574  25.448  37.522  1.00 19.06           C  
ATOM    652  O   HIS L  88      24.423  25.863  38.669  1.00 18.66           O  
ATOM    653  N   GLN L  89      24.188  26.163  36.442  1.00 19.10           N  
ATOM    654  CA  GLN L  89      23.530  27.420  36.653  1.00 20.53           C  
ATOM    655  CB  GLN L  89      24.414  28.653  36.378  1.00 21.23           C  
ATOM    656  CG  GLN L  89      24.793  28.852  34.910  1.00 23.17           C  
ATOM    657  CD  GLN L  89      23.667  29.633  34.251  1.00 21.77           C  
ATOM    658  OE1 GLN L  89      23.137  30.583  34.824  1.00 24.66           O  
ATOM    659  NE2 GLN L  89      23.286  29.223  33.013  1.00 22.07           N  
ATOM    660  C   GLN L  89      22.335  27.473  35.760  1.00 21.06           C  
ATOM    661  O   GLN L  89      22.378  27.055  34.603  1.00 21.42           O  
ATOM    662  N   TRP L  90      21.247  27.986  36.368  1.00 41.55           N  
ATOM    663  CA  TRP L  90      19.994  28.124  35.704  1.00 43.27           C  
ATOM    664  CB  TRP L  90      18.769  28.017  36.607  1.00 36.67           C  
ATOM    665  CG  TRP L  90      18.436  26.705  37.242  1.00 43.02           C  
ATOM    666  CD2 TRP L  90      17.851  26.680  38.541  1.00 46.41           C  
ATOM    667  CD1 TRP L  90      18.576  25.409  36.839  1.00 39.26           C  
ATOM    668  NE1 TRP L  90      18.095  24.570  37.819  1.00 18.05           N  
ATOM    669  CE2 TRP L  90      17.652  25.345  38.874  1.00 39.02           C  
ATOM    670  CE3 TRP L  90      17.524  27.699  39.388  1.00 20.27           C  
ATOM    671  CZ2 TRP L  90      17.118  25.010  40.083  1.00 19.94           C  
ATOM    672  CZ3 TRP L  90      16.970  27.367  40.598  1.00 21.76           C  
ATOM    673  CH2 TRP L  90      16.775  26.048  40.932  1.00 22.00           C  
ATOM    674  C   TRP L  90      19.874  29.544  35.288  1.00 42.79           C  
ATOM    675  O   TRP L  90      19.219  30.342  35.957  1.00 42.68           O  
ATOM    676  N   SER L  91      20.490  29.902  34.163  1.00 39.71           N  
ATOM    677  CA  SER L  91      20.300  31.225  33.672  1.00 43.58           C  
ATOM    678  CB  SER L  91      21.541  31.834  32.993  1.00 49.21           C  
ATOM    679  OG  SER L  91      21.339  33.214  32.732  1.00 64.92           O  
ATOM    680  C   SER L  91      19.256  31.068  32.624  1.00 47.75           C  
ATOM    681  O   SER L  91      18.399  30.188  32.706  1.00 47.88           O  
ATOM    682  N   SER L  92      19.302  31.931  31.602  1.00 48.39           N  
ATOM    683  CA  SER L  92      18.353  31.835  30.541  1.00 55.08           C  
ATOM    684  CB  SER L  92      18.672  32.807  29.404  1.00 50.29           C  
ATOM    685  OG  SER L  92      17.806  32.555  28.312  1.00 77.43           O  
ATOM    686  C   SER L  92      18.466  30.465  29.979  1.00 53.62           C  
ATOM    687  O   SER L  92      17.459  29.807  29.715  1.00 57.20           O  
ATOM    688  N   TYR L  93      19.711  30.008  29.761  1.00 53.17           N  
ATOM    689  CA  TYR L  93      19.858  28.670  29.290  1.00 52.01           C  
ATOM    690  CB  TYR L  93      20.516  28.562  27.909  1.00 54.50           C  
ATOM    691  CG  TYR L  93      20.178  27.193  27.452  1.00 51.04           C  
ATOM    692  CD1 TYR L  93      18.885  26.956  27.072  1.00 64.45           C  
ATOM    693  CD2 TYR L  93      21.090  26.166  27.398  1.00 61.67           C  
ATOM    694  CE1 TYR L  93      18.478  25.725  26.637  1.00 63.99           C  
ATOM    695  CE2 TYR L  93      20.691  24.922  26.963  1.00 62.81           C  
ATOM    696  CZ  TYR L  93      19.386  24.704  26.582  1.00 63.78           C  
ATOM    697  OH  TYR L  93      18.959  23.440  26.132  1.00 64.99           O  
ATOM    698  C   TYR L  93      20.781  28.022  30.261  1.00 50.00           C  
ATOM    699  O   TYR L  93      21.891  28.505  30.476  1.00 49.17           O  
ATOM    700  N   PRO L  94      20.361  26.944  30.856  1.00 41.28           N  
ATOM    701  CA  PRO L  94      21.215  26.307  31.813  1.00 39.84           C  
ATOM    702  CD  PRO L  94      18.955  26.754  31.172  1.00 34.68           C  
ATOM    703  CB  PRO L  94      20.338  25.295  32.546  1.00 37.78           C  
ATOM    704  CG  PRO L  94      18.933  25.924  32.469  1.00 33.24           C  
ATOM    705  C   PRO L  94      22.438  25.743  31.173  1.00 39.17           C  
ATOM    706  O   PRO L  94      22.357  25.129  30.111  1.00 40.94           O  
ATOM    707  N   THR L  95      23.579  25.961  31.837  1.00 20.38           N  
ATOM    708  CA  THR L  95      24.893  25.515  31.461  1.00 19.67           C  
ATOM    709  CB  THR L  95      25.823  26.636  31.093  1.00 19.58           C  
ATOM    710  OG1 THR L  95      25.986  27.515  32.194  1.00 20.06           O  
ATOM    711  CG2 THR L  95      25.238  27.393  29.887  1.00 18.93           C  
ATOM    712  C   THR L  95      25.503  24.793  32.630  1.00 19.90           C  
ATOM    713  O   THR L  95      25.138  25.030  33.782  1.00 19.16           O  
ATOM    714  N   PHE L  96      26.464  23.882  32.351  1.00 20.45           N  
ATOM    715  CA  PHE L  96      27.130  23.111  33.370  1.00 19.74           C  
ATOM    716  CB  PHE L  96      27.020  21.585  33.180  1.00 19.89           C  
ATOM    717  CG  PHE L  96      25.622  21.121  33.409  1.00 19.90           C  
ATOM    718  CD1 PHE L  96      24.680  21.178  32.407  1.00 18.11           C  
ATOM    719  CD2 PHE L  96      25.262  20.608  34.633  1.00 20.43           C  
ATOM    720  CE1 PHE L  96      23.394  20.741  32.630  1.00 19.35           C  
ATOM    721  CE2 PHE L  96      23.979  20.169  34.863  1.00 19.79           C  
ATOM    722  CZ  PHE L  96      23.041  20.236  33.859  1.00 19.51           C  
ATOM    723  C   PHE L  96      28.599  23.404  33.290  1.00 20.82           C  
ATOM    724  O   PHE L  96      29.116  23.796  32.246  1.00 19.39           O  
ATOM    725  N   GLY L  97      29.316  23.218  34.416  1.00 20.67           N  
ATOM    726  CA  GLY L  97      30.730  23.463  34.429  1.00 20.17           C  
ATOM    727  C   GLY L  97      31.416  22.270  33.836  1.00 22.10           C  
ATOM    728  O   GLY L  97      30.796  21.234  33.599  1.00 21.44           O  
ATOM    729  N   GLY L  98      32.737  22.400  33.602  1.00 23.86           N  
ATOM    730  CA  GLY L  98      33.571  21.380  33.026  1.00 25.25           C  
ATOM    731  C   GLY L  98      33.618  20.201  33.947  1.00 25.47           C  
ATOM    732  O   GLY L  98      33.739  19.061  33.503  1.00 27.00           O  
ATOM    733  N   GLY L  99      33.582  20.450  35.269  1.00 24.23           N  
ATOM    734  CA  GLY L  99      33.577  19.365  36.209  1.00 21.27           C  
ATOM    735  C   GLY L  99      34.924  19.220  36.839  1.00 22.29           C  
ATOM    736  O   GLY L  99      35.947  19.611  36.278  1.00 22.01           O  
ATOM    737  N   THR L 100      34.934  18.657  38.064  1.00 22.16           N  
ATOM    738  CA  THR L 100      36.156  18.401  38.766  1.00 22.65           C  
ATOM    739  CB  THR L 100      36.309  19.226  40.010  1.00 23.57           C  
ATOM    740  OG1 THR L 100      36.287  20.608  39.685  1.00 23.77           O  
ATOM    741  CG2 THR L 100      37.639  18.858  40.693  1.00 22.43           C  
ATOM    742  C   THR L 100      36.128  16.964  39.182  1.00 22.68           C  
ATOM    743  O   THR L 100      35.193  16.512  39.841  1.00 21.83           O  
ATOM    744  N   LYS L 101      37.171  16.205  38.801  1.00 22.36           N  
ATOM    745  CA  LYS L 101      37.252  14.815  39.147  1.00 24.12           C  
ATOM    746  CB  LYS L 101      37.997  13.987  38.083  1.00 25.79           C  
ATOM    747  CG  LYS L 101      38.120  12.492  38.386  1.00 30.89           C  
ATOM    748  CD  LYS L 101      38.694  11.694  37.212  1.00 34.13           C  
ATOM    749  CE  LYS L 101      38.908  10.206  37.506  1.00 35.57           C  
ATOM    750  NZ  LYS L 101      39.475   9.532  36.314  1.00 39.03           N1+
ATOM    751  C   LYS L 101      38.046  14.752  40.411  1.00 23.79           C  
ATOM    752  O   LYS L 101      39.183  15.217  40.461  1.00 24.80           O  
ATOM    753  N   LEU L 102      37.455  14.173  41.476  1.00 22.84           N  
ATOM    754  CA  LEU L 102      38.134  14.124  42.739  1.00 23.77           C  
ATOM    755  CB  LEU L 102      37.224  14.550  43.906  1.00 23.11           C  
ATOM    756  CG  LEU L 102      37.906  14.543  45.282  1.00 23.24           C  
ATOM    757  CD1 LEU L 102      39.056  15.558  45.333  1.00 21.54           C  
ATOM    758  CD2 LEU L 102      36.885  14.753  46.410  1.00 23.25           C  
ATOM    759  C   LEU L 102      38.577  12.712  42.970  1.00 25.10           C  
ATOM    760  O   LEU L 102      37.776  11.779  42.925  1.00 24.64           O  
ATOM    761  N   GLU L 103      39.886  12.522  43.242  1.00 27.34           N  
ATOM    762  CA  GLU L 103      40.425  11.202  43.416  1.00 30.29           C  
ATOM    763  CB  GLU L 103      41.549  10.889  42.419  1.00 33.29           C  
ATOM    764  CG  GLU L 103      41.063  10.908  40.971  0.90 38.90           C  
ATOM    765  CD  GLU L 103      42.265  10.686  40.072  0.90 41.87           C  
ATOM    766  OE1 GLU L 103      43.113   9.825  40.422  0.90 45.15           O  
ATOM    767  OE2 GLU L 103      42.358  11.380  39.024  0.90 44.33           O1-
ATOM    768  C   GLU L 103      41.009  11.097  44.792  1.00 31.66           C  
ATOM    769  O   GLU L 103      41.298  12.099  45.443  1.00 30.88           O  
ATOM    770  N   ILE L 104      41.187   9.849  45.268  1.00 32.88           N  
ATOM    771  CA  ILE L 104      41.704   9.598  46.584  1.00 34.46           C  
ATOM    772  CB  ILE L 104      41.040   8.430  47.254  1.00 33.58           C  
ATOM    773  CG1 ILE L 104      39.532   8.688  47.407  1.00 38.76           C  
ATOM    774  CG2 ILE L 104      41.749   8.191  48.596  1.00 38.86           C  
ATOM    775  CD1 ILE L 104      39.207   9.894  48.286  1.00 37.26           C  
ATOM    776  C   ILE L 104      43.157   9.271  46.451  1.00 35.65           C  
ATOM    777  O   ILE L 104      43.560   8.526  45.559  1.00 36.20           O  
ATOM    778  N   LYS L 105      43.991   9.854  47.333  1.00 37.45           N  
ATOM    779  CA  LYS L 105      45.403   9.621  47.282  1.00 39.30           C  
ATOM    780  CB  LYS L 105      46.206  10.675  48.059  1.00 38.75           C  
ATOM    781  CG  LYS L 105      47.712  10.614  47.807  1.00 39.93           C  
ATOM    782  CD  LYS L 105      48.471  11.790  48.423  1.00 40.26           C  
ATOM    783  CE  LYS L 105      48.087  13.148  47.835  1.00 41.74           C  
ATOM    784  NZ  LYS L 105      48.585  13.256  46.449  1.00 42.67           N1+
ATOM    785  C   LYS L 105      45.695   8.269  47.924  1.00 40.32           C  
ATOM    786  O   LYS L 105      44.917   7.848  48.821  1.00 41.45           O  
ATOM    787  OXT LYS L 105      46.716   7.643  47.529  1.00  0.00           O  
TER     788      LYS L 105 
ATOM    789  N   GLU H 106       9.334   8.786  44.220  0.94 57.70           N1+
ATOM    790  CA  GLU H 106       7.938   9.023  43.804  0.94 57.77           C  
ATOM    791  CB  GLU H 106       7.383  10.272  44.505  0.94 58.90           C  
ATOM    792  CG  GLU H 106       8.172  11.555  44.241  0.94 60.76           C  
ATOM    793  CD  GLU H 106       7.474  12.663  45.015  0.70 62.79           C  
ATOM    794  OE1 GLU H 106       6.518  12.334  45.768  0.70 63.52           O  
ATOM    795  OE2 GLU H 106       7.883  13.845  44.871  0.70 64.29           O1-
ATOM    796  C   GLU H 106       7.868   9.218  42.330  0.94 56.35           C  
ATOM    797  O   GLU H 106       6.815   9.052  41.719  0.94 57.13           O  
ATOM    798  N   VAL H 107       9.001   9.598  41.714  0.94 54.62           N  
ATOM    799  CA  VAL H 107       8.980   9.721  40.293  0.94 51.90           C  
ATOM    800  CB  VAL H 107       9.095  11.138  39.803  0.94 52.26           C  
ATOM    801  CG1 VAL H 107       7.942  11.963  40.381  0.94 52.15           C  
ATOM    802  CG2 VAL H 107      10.464  11.694  40.184  0.94 52.69           C  
ATOM    803  C   VAL H 107      10.165   8.979  39.766  0.94 49.73           C  
ATOM    804  O   VAL H 107      11.270   9.080  40.301  0.94 48.64           O  
ATOM    805  N   GLN H 108       9.958   8.193  38.694  0.82 47.48           N  
ATOM    806  CA  GLN H 108      11.054   7.459  38.140  0.92 45.52           C  
ATOM    807  CB  GLN H 108      10.983   5.961  38.468  0.92 47.49           C  
ATOM    808  CG  GLN H 108      11.160   5.699  39.966  0.92 51.98           C  
ATOM    809  CD  GLN H 108      10.936   4.222  40.240  0.92 55.09           C  
ATOM    810  OE1 GLN H 108      11.446   3.676  41.217  0.92 57.40           O  
ATOM    811  NE2 GLN H 108      10.150   3.555  39.354  0.92 56.52           N  
ATOM    812  C   GLN H 108      11.036   7.637  36.657  0.92 42.50           C  
ATOM    813  O   GLN H 108       9.977   7.649  36.032  0.92 40.78           O  
ATOM    814  N   LEU H 109      12.233   7.805  36.059  0.96 40.13           N  
ATOM    815  CA  LEU H 109      12.319   8.007  34.640  0.96 38.01           C  
ATOM    816  CB  LEU H 109      12.890   9.375  34.237  0.96 37.60           C  
ATOM    817  CG  LEU H 109      12.021  10.571  34.660  0.96 36.73           C  
ATOM    818  CD1 LEU H 109      12.006  10.753  36.183  0.96 36.96           C  
ATOM    819  CD2 LEU H 109      12.439  11.848  33.920  0.96 35.67           C  
ATOM    820  C   LEU H 109      13.224   6.980  34.044  0.96 37.15           C  
ATOM    821  O   LEU H 109      14.205   6.568  34.660  0.96 36.27           O  
ATOM    822  N   GLN H 110      12.898   6.518  32.817  0.94 36.23           N  
ATOM    823  CA  GLN H 110      13.764   5.575  32.172  0.94 36.62           C  
ATOM    824  CB  GLN H 110      13.321   4.114  32.342  0.94 39.28           C  
ATOM    825  CG  GLN H 110      11.983   3.795  31.684  0.94 44.62           C  
ATOM    826  CD  GLN H 110      11.674   2.331  31.954  0.94 47.84           C  
ATOM    827  OE1 GLN H 110      12.533   1.575  32.403  0.94 47.92           O  
ATOM    828  NE2 GLN H 110      10.409   1.917  31.676  0.94 49.68           N  
ATOM    829  C   GLN H 110      13.803   5.890  30.708  0.94 34.70           C  
ATOM    830  O   GLN H 110      12.769   6.052  30.061  0.94 34.58           O  
ATOM    831  N   GLU H 111      15.023   5.998  30.149  1.00 32.24           N  
ATOM    832  CA  GLU H 111      15.144   6.286  28.750  1.00 31.30           C  
ATOM    833  CB  GLU H 111      16.290   7.258  28.412  1.00 31.20           C  
ATOM    834  CG  GLU H 111      17.565   7.018  29.214  1.00 31.10           C  
ATOM    835  CD  GLU H 111      17.340   7.611  30.599  1.00 32.09           C  
ATOM    836  OE1 GLU H 111      17.169   8.855  30.696  1.00 31.24           O  
ATOM    837  OE2 GLU H 111      17.329   6.823  31.581  1.00 32.22           O1-
ATOM    838  C   GLU H 111      15.259   5.013  27.972  1.00 31.28           C  
ATOM    839  O   GLU H 111      15.716   3.991  28.486  1.00 30.57           O  
ATOM    840  N   SER H 112      14.789   5.047  26.706  1.00 31.05           N  
ATOM    841  CA  SER H 112      14.852   3.891  25.857  1.00 32.92           C  
ATOM    842  CB  SER H 112      13.564   3.049  25.846  1.00 32.15           C  
ATOM    843  OG  SER H 112      13.311   2.500  27.129  0.90 35.26           O  
ATOM    844  C   SER H 112      15.043   4.356  24.449  1.00 33.18           C  
ATOM    845  O   SER H 112      14.642   5.460  24.082  1.00 32.24           O  
ATOM    846  N   GLY H 113      15.671   3.500  23.616  1.00 34.25           N  
ATOM    847  CA  GLY H 113      15.877   3.842  22.238  1.00 34.90           C  
ATOM    848  C   GLY H 113      17.057   3.067  21.739  1.00 36.26           C  
ATOM    849  O   GLY H 113      17.696   2.326  22.487  1.00 35.92           O  
ATOM    850  N   PRO H 114      17.357   3.226  20.477  1.00 36.86           N  
ATOM    851  CA  PRO H 114      18.475   2.518  19.910  1.00 37.23           C  
ATOM    852  CD  PRO H 114      16.300   3.426  19.498  1.00 37.13           C  
ATOM    853  CB  PRO H 114      18.312   2.613  18.397  1.00 36.65           C  
ATOM    854  CG  PRO H 114      16.789   2.732  18.214  1.00 37.91           C  
ATOM    855  C   PRO H 114      19.789   3.027  20.413  1.00 36.82           C  
ATOM    856  O   PRO H 114      19.928   4.230  20.626  1.00 38.49           O  
ATOM    857  N   SER H 115      20.746   2.106  20.640  1.00 35.80           N  
ATOM    858  CA  SER H 115      22.064   2.413  21.115  1.00 36.30           C  
ATOM    859  CB  SER H 115      22.752   1.202  21.772  1.00 46.47           C  
ATOM    860  OG  SER H 115      22.960   0.171  20.817  1.00 48.32           O  
ATOM    861  C   SER H 115      22.948   2.876  19.997  1.00 36.02           C  
ATOM    862  O   SER H 115      23.971   3.513  20.242  1.00 36.10           O  
ATOM    863  N   LEU H 116      22.600   2.546  18.736  1.00 35.62           N  
ATOM    864  CA  LEU H 116      23.493   2.876  17.660  1.00 36.45           C  
ATOM    865  CB  LEU H 116      24.165   1.617  17.087  1.00 37.28           C  
ATOM    866  CG  LEU H 116      25.145   1.872  15.932  1.00 37.95           C  
ATOM    867  CD1 LEU H 116      26.383   2.639  16.416  1.00 38.06           C  
ATOM    868  CD2 LEU H 116      25.498   0.566  15.209  1.00 39.14           C  
ATOM    869  C   LEU H 116      22.715   3.518  16.549  1.00 37.32           C  
ATOM    870  O   LEU H 116      21.635   3.052  16.191  1.00 37.22           O  
ATOM    871  N   VAL H 117      23.250   4.620  15.973  1.00 36.88           N  
ATOM    872  CA  VAL H 117      22.577   5.278  14.889  1.00 37.21           C  
ATOM    873  CB  VAL H 117      21.883   6.545  15.311  1.00 37.34           C  
ATOM    874  CG1 VAL H 117      21.210   7.179  14.087  1.00 38.41           C  
ATOM    875  CG2 VAL H 117      20.907   6.218  16.452  1.00 38.17           C  
ATOM    876  C   VAL H 117      23.611   5.663  13.872  1.00 37.70           C  
ATOM    877  O   VAL H 117      24.752   5.970  14.215  1.00 37.37           O  
ATOM    878  N   LYS H 118      23.241   5.639  12.576  1.00 38.23           N  
ATOM    879  CA  LYS H 118      24.167   6.012  11.540  1.00 38.87           C  
ATOM    880  CB  LYS H 118      23.910   5.317  10.190  1.00 39.65           C  
ATOM    881  CG  LYS H 118      24.203   3.814  10.219  0.94 43.07           C  
ATOM    882  CD  LYS H 118      23.692   3.048   8.998  0.94 45.96           C  
ATOM    883  CE  LYS H 118      24.637   3.102   7.794  0.94 48.95           C  
ATOM    884  NZ  LYS H 118      25.822   2.246   8.031  0.94 49.68           N1+
ATOM    885  C   LYS H 118      24.056   7.491  11.336  1.00 38.09           C  
ATOM    886  O   LYS H 118      23.041   8.106  11.657  1.00 37.67           O  
ATOM    887  N   PRO H 119      25.087   8.079  10.792  1.00 38.24           N  
ATOM    888  CA  PRO H 119      25.089   9.498  10.590  1.00 38.84           C  
ATOM    889  CD  PRO H 119      26.434   7.567  10.991  1.00 38.60           C  
ATOM    890  CB  PRO H 119      26.511   9.860  10.180  1.00 38.24           C  
ATOM    891  CG  PRO H 119      27.361   8.794  10.881  1.00 37.72           C  
ATOM    892  C   PRO H 119      24.050   9.917   9.607  1.00 39.78           C  
ATOM    893  O   PRO H 119      23.663   9.113   8.762  1.00 40.10           O  
ATOM    894  N   SER H 120      23.591  11.179   9.722  1.00 41.42           N  
ATOM    895  CA  SER H 120      22.591  11.749   8.872  1.00 42.11           C  
ATOM    896  CB  SER H 120      22.844  11.460   7.383  1.00 43.47           C  
ATOM    897  OG  SER H 120      24.070  12.049   6.975  1.00 47.20           O  
ATOM    898  C   SER H 120      21.254  11.177   9.230  1.00 41.39           C  
ATOM    899  O   SER H 120      20.228  11.626   8.719  1.00 42.75           O  
ATOM    900  N   GLN H 121      21.214  10.208  10.163  1.00 41.38           N  
ATOM    901  CA  GLN H 121      19.949   9.665  10.564  1.00 41.62           C  
ATOM    902  CB  GLN H 121      19.979   8.206  11.054  1.00 43.77           C  
ATOM    903  CG  GLN H 121      20.109   7.164   9.944  1.00 47.41           C  
ATOM    904  CD  GLN H 121      20.048   5.789  10.598  1.00 50.15           C  
ATOM    905  OE1 GLN H 121      20.852   5.466  11.471  1.00 51.05           O  
ATOM    906  NE2 GLN H 121      19.061   4.955  10.172  1.00 51.09           N  
ATOM    907  C   GLN H 121      19.444  10.482  11.703  1.00 40.23           C  
ATOM    908  O   GLN H 121      20.144  11.353  12.220  1.00 39.75           O  
ATOM    909  N   THR H 122      18.187  10.226  12.110  1.00 38.99           N  
ATOM    910  CA  THR H 122      17.626  10.961  13.203  1.00 38.01           C  
ATOM    911  CB  THR H 122      16.207  11.388  12.970  1.00 38.19           C  
ATOM    912  OG1 THR H 122      16.127  12.202  11.809  1.00 41.27           O  
ATOM    913  CG2 THR H 122      15.720  12.172  14.198  1.00 40.92           C  
ATOM    914  C   THR H 122      17.645  10.073  14.404  1.00 36.88           C  
ATOM    915  O   THR H 122      17.363   8.880  14.324  1.00 36.44           O  
ATOM    916  N   LEU H 123      18.008  10.661  15.560  1.00 35.09           N  
ATOM    917  CA  LEU H 123      18.098   9.963  16.808  1.00 33.49           C  
ATOM    918  CB  LEU H 123      19.141  10.613  17.733  1.00 32.38           C  
ATOM    919  CG  LEU H 123      19.315   9.942  19.106  1.00 32.50           C  
ATOM    920  CD1 LEU H 123      20.188   8.686  19.021  1.00 31.53           C  
ATOM    921  CD2 LEU H 123      19.794  10.949  20.161  1.00 32.56           C  
ATOM    922  C   LEU H 123      16.778  10.145  17.500  1.00 32.80           C  
ATOM    923  O   LEU H 123      16.286  11.268  17.607  1.00 32.07           O  
ATOM    924  N   SER H 124      16.165   9.045  17.985  1.00 32.73           N  
ATOM    925  CA  SER H 124      14.913   9.174  18.679  1.00 31.94           C  
ATOM    926  CB  SER H 124      13.725   8.555  17.920  1.00 32.87           C  
ATOM    927  OG  SER H 124      13.500   9.252  16.703  1.00 35.88           O  
ATOM    928  C   SER H 124      15.025   8.447  19.984  1.00 31.08           C  
ATOM    929  O   SER H 124      15.465   7.300  20.030  1.00 31.66           O  
ATOM    930  N   LEU H 125      14.615   9.107  21.088  1.00 29.21           N  
ATOM    931  CA  LEU H 125      14.686   8.508  22.392  1.00 28.14           C  
ATOM    932  CB  LEU H 125      15.772   9.143  23.278  1.00 26.81           C  
ATOM    933  CG  LEU H 125      17.208   8.876  22.786  1.00 27.46           C  
ATOM    934  CD1 LEU H 125      18.250   9.540  23.697  1.00 28.29           C  
ATOM    935  CD2 LEU H 125      17.464   7.368  22.636  1.00 27.18           C  
ATOM    936  C   LEU H 125      13.378   8.731  23.076  1.00 27.90           C  
ATOM    937  O   LEU H 125      12.681   9.708  22.803  1.00 27.14           O  
ATOM    938  N   THR H 126      13.002   7.811  23.986  1.00 27.58           N  
ATOM    939  CA  THR H 126      11.762   8.009  24.674  1.00 28.07           C  
ATOM    940  CB  THR H 126      10.732   6.958  24.373  1.00 27.63           C  
ATOM    941  OG1 THR H 126       9.436   7.459  24.654  1.00 28.02           O  
ATOM    942  CG2 THR H 126      10.999   5.737  25.267  1.00 27.68           C  
ATOM    943  C   THR H 126      12.049   7.959  26.143  1.00 29.65           C  
ATOM    944  O   THR H 126      12.901   7.199  26.602  1.00 30.24           O  
ATOM    945  N   CYS H 127      11.361   8.808  26.927  1.00 29.67           N  
ATOM    946  CA  CYS H 127      11.540   8.775  28.348  1.00 29.82           C  
ATOM    947  CB  CYS H 127      11.989  10.131  28.939  1.00 29.73           C  
ATOM    948  SG  CYS H 127      12.225  10.109  30.746  1.00 29.85           S  
ATOM    949  C   CYS H 127      10.204   8.416  28.912  1.00 30.65           C  
ATOM    950  O   CYS H 127       9.218   9.119  28.695  1.00 30.57           O  
ATOM    951  N   SER H 128      10.128   7.284  29.640  1.00 31.92           N  
ATOM    952  CA  SER H 128       8.867   6.890  30.194  1.00 33.04           C  
ATOM    953  CB  SER H 128       8.592   5.377  30.118  1.00 34.51           C  
ATOM    954  OG  SER H 128       8.442   4.963  28.768  1.00 39.14           O  
ATOM    955  C   SER H 128       8.896   7.278  31.635  1.00 33.87           C  
ATOM    956  O   SER H 128       9.829   6.944  32.365  1.00 33.00           O  
ATOM    957  N   VAL H 129       7.855   8.008  32.075  1.00 35.10           N  
ATOM    958  CA  VAL H 129       7.811   8.477  33.428  1.00 36.38           C  
ATOM    959  CB  VAL H 129       7.423   9.929  33.553  1.00 36.74           C  
ATOM    960  CG1 VAL H 129       8.530  10.798  32.943  1.00 36.27           C  
ATOM    961  CG2 VAL H 129       6.062  10.140  32.872  1.00 36.63           C  
ATOM    962  C   VAL H 129       6.794   7.689  34.186  1.00 37.77           C  
ATOM    963  O   VAL H 129       5.711   7.389  33.685  1.00 37.43           O  
ATOM    964  N   THR H 130       7.149   7.318  35.431  1.00 38.96           N  
ATOM    965  CA  THR H 130       6.252   6.589  36.276  1.00 41.35           C  
ATOM    966  CB  THR H 130       6.640   5.150  36.448  1.00 41.43           C  
ATOM    967  OG1 THR H 130       7.912   5.061  37.072  1.00 42.83           O  
ATOM    968  CG2 THR H 130       6.688   4.473  35.067  1.00 42.21           C  
ATOM    969  C   THR H 130       6.321   7.223  37.630  1.00 42.06           C  
ATOM    970  O   THR H 130       7.303   7.882  37.969  1.00 40.43           O  
ATOM    971  N   GLY H 131       5.145   7.205  38.297  1.00 50.46           N  
ATOM    972  CA  GLY H 131       4.943   7.685  39.633  1.00 53.72           C  
ATOM    973  C   GLY H 131       4.297   9.046  39.691  1.00 55.01           C  
ATOM    974  O   GLY H 131       3.584   9.325  40.653  1.00 56.64           O  
ATOM    975  N   ASP H 132       4.497   9.942  38.700  1.00 55.59           N  
ATOM    976  CA  ASP H 132       3.923  11.250  38.885  1.00 58.43           C  
ATOM    977  CB  ASP H 132       4.937  12.278  39.423  1.00 59.15           C  
ATOM    978  CG  ASP H 132       4.190  13.482  39.980  1.00 64.52           C  
ATOM    979  OD1 ASP H 132       2.960  13.357  40.228  1.00 61.81           O  
ATOM    980  OD2 ASP H 132       4.841  14.545  40.169  1.00 65.84           O1-
ATOM    981  C   ASP H 132       3.410  11.777  37.579  1.00 56.60           C  
ATOM    982  O   ASP H 132       3.665  11.214  36.514  1.00 53.85           O  
ATOM    983  N   SER H 133       2.675  12.908  37.658  1.00 55.55           N  
ATOM    984  CA  SER H 133       2.052  13.524  36.533  1.00 54.37           C  
ATOM    985  CB  SER H 133       0.616  14.004  36.811  1.00 53.70           C  
ATOM    986  OG  SER H 133       0.026  14.490  35.614  1.00 55.93           O  
ATOM    987  C   SER H 133       2.853  14.705  36.046  1.00 52.61           C  
ATOM    988  O   SER H 133       3.451  15.525  36.722  1.00 51.28           O  
ATOM    989  N   ILE H 134       2.924  14.598  34.728  1.00 50.58           N  
ATOM    990  CA  ILE H 134       3.356  15.070  33.480  1.00 48.15           C  
ATOM    991  CB  ILE H 134       2.841  13.903  33.065  1.00 47.08           C  
ATOM    992  CG1 ILE H 134       1.303  13.824  33.229  1.00 47.78           C  
ATOM    993  CG2 ILE H 134       3.741  12.966  33.967  1.00 45.84           C  
ATOM    994  CD1 ILE H 134       0.577  14.536  32.084  1.00 45.35           C  
ATOM    995  C   ILE H 134       2.658  16.341  33.134  1.00 48.25           C  
ATOM    996  O   ILE H 134       2.992  17.071  32.193  1.00 48.66           O  
ATOM    997  N   THR H 135       1.564  16.545  33.809  1.00 49.34           N  
ATOM    998  CA  THR H 135       0.904  17.778  33.726  1.00 49.73           C  
ATOM    999  CB  THR H 135      -0.491  17.685  34.247  1.00 50.06           C  
ATOM   1000  OG1 THR H 135      -1.136  18.940  34.151  1.00 51.92           O  
ATOM   1001  CG2 THR H 135      -0.435  17.230  35.706  1.00 48.45           C  
ATOM   1002  C   THR H 135       1.677  18.774  34.542  1.00 50.58           C  
ATOM   1003  O   THR H 135       1.327  19.949  34.530  1.00 49.77           O  
ATOM   1004  N   SER H 136       2.657  18.330  35.373  1.00 50.05           N  
ATOM   1005  CA  SER H 136       3.388  19.291  36.172  1.00 47.90           C  
ATOM   1006  CB  SER H 136       3.074  19.200  37.677  1.00 48.70           C  
ATOM   1007  OG  SER H 136       1.714  19.528  37.925  1.00 53.69           O  
ATOM   1008  C   SER H 136       4.884  19.080  36.043  1.00 48.56           C  
ATOM   1009  O   SER H 136       5.344  17.958  35.847  1.00 48.64           O  
ATOM   1010  N   GLY H 137       5.675  20.183  36.154  1.00 45.95           N  
ATOM   1011  CA  GLY H 137       7.132  20.188  36.181  1.00 40.90           C  
ATOM   1012  C   GLY H 137       7.742  20.418  34.816  1.00 39.14           C  
ATOM   1013  O   GLY H 137       7.009  20.495  33.831  1.00 40.65           O  
ATOM   1014  N   TYR H 138       9.105  20.583  34.727  1.00 26.40           N  
ATOM   1015  CA  TYR H 138       9.681  20.594  33.416  1.00 24.74           C  
ATOM   1016  CB  TYR H 138      10.861  21.575  33.310  1.00 24.57           C  
ATOM   1017  CG  TYR H 138      10.455  22.870  33.923  1.00 29.84           C  
ATOM   1018  CD1 TYR H 138      10.479  22.986  35.294  1.00 29.28           C  
ATOM   1019  CD2 TYR H 138      10.081  23.955  33.163  1.00 29.64           C  
ATOM   1020  CE1 TYR H 138      10.119  24.156  35.913  1.00 31.03           C  
ATOM   1021  CE2 TYR H 138       9.718  25.134  33.777  1.00 31.14           C  
ATOM   1022  CZ  TYR H 138       9.736  25.231  35.150  1.00 30.60           C  
ATOM   1023  OH  TYR H 138       9.368  26.431  35.793  1.00 31.97           O  
ATOM   1024  C   TYR H 138      10.302  19.246  33.191  1.00 23.57           C  
ATOM   1025  O   TYR H 138      10.743  18.592  34.134  1.00 23.05           O  
ATOM   1026  N   TRP H 139      10.347  18.780  31.927  1.00 23.61           N  
ATOM   1027  CA  TRP H 139      11.026  17.545  31.647  1.00 24.05           C  
ATOM   1028  CB  TRP H 139      10.133  16.445  31.049  1.00 24.80           C  
ATOM   1029  CG  TRP H 139       9.155  15.878  32.050  1.00 26.77           C  
ATOM   1030  CD2 TRP H 139       7.880  16.464  32.317  1.00 27.93           C  
ATOM   1031  CD1 TRP H 139       9.259  14.788  32.863  1.00 28.00           C  
ATOM   1032  NE1 TRP H 139       8.123  14.663  33.625  1.00 28.98           N  
ATOM   1033  CE2 TRP H 139       7.266  15.690  33.299  1.00 28.66           C  
ATOM   1034  CE3 TRP H 139       7.273  17.562  31.787  1.00 28.97           C  
ATOM   1035  CZ2 TRP H 139       6.027  16.006  33.766  1.00 29.19           C  
ATOM   1036  CZ3 TRP H 139       6.022  17.880  32.259  1.00 29.84           C  
ATOM   1037  CH2 TRP H 139       5.412  17.115  33.230  1.00 30.21           C  
ATOM   1038  C   TRP H 139      12.115  17.859  30.675  1.00 24.05           C  
ATOM   1039  O   TRP H 139      11.868  18.368  29.581  1.00 24.26           O  
ATOM   1040  N   ASN H 140      13.369  17.537  31.047  1.00 22.75           N  
ATOM   1041  CA  ASN H 140      14.445  17.924  30.189  1.00 23.01           C  
ATOM   1042  CB  ASN H 140      15.397  18.970  30.816  1.00 21.77           C  
ATOM   1043  CG  ASN H 140      16.051  18.501  32.121  1.00 23.78           C  
ATOM   1044  OD1 ASN H 140      16.582  19.320  32.869  1.00 23.55           O  
ATOM   1045  ND2 ASN H 140      16.032  17.174  32.420  1.00 23.71           N  
ATOM   1046  C   ASN H 140      15.245  16.759  29.713  1.00 23.55           C  
ATOM   1047  O   ASN H 140      15.149  15.643  30.223  1.00 23.97           O  
ATOM   1048  N   TRP H 141      16.028  17.013  28.650  1.00 22.25           N  
ATOM   1049  CA  TRP H 141      16.937  16.038  28.142  1.00 20.57           C  
ATOM   1050  CB  TRP H 141      16.704  15.672  26.666  1.00 20.22           C  
ATOM   1051  CG  TRP H 141      15.486  14.808  26.458  1.00 21.38           C  
ATOM   1052  CD2 TRP H 141      15.512  13.378  26.576  1.00 21.68           C  
ATOM   1053  CD1 TRP H 141      14.200  15.148  26.156  1.00 22.56           C  
ATOM   1054  NE1 TRP H 141      13.421  14.017  26.075  1.00 23.56           N  
ATOM   1055  CE2 TRP H 141      14.218  12.921  26.330  1.00 22.09           C  
ATOM   1056  CE3 TRP H 141      16.533  12.521  26.865  1.00 22.02           C  
ATOM   1057  CZ2 TRP H 141      13.927  11.587  26.374  1.00 21.88           C  
ATOM   1058  CZ3 TRP H 141      16.239  11.177  26.905  1.00 22.27           C  
ATOM   1059  CH2 TRP H 141      14.959  10.722  26.663  1.00 21.83           C  
ATOM   1060  C   TRP H 141      18.296  16.643  28.283  1.00 20.18           C  
ATOM   1061  O   TRP H 141      18.525  17.787  27.887  1.00 18.59           O  
ATOM   1062  N   ILE H 142      19.216  15.882  28.906  1.00 20.32           N  
ATOM   1063  CA  ILE H 142      20.564  16.330  29.112  1.00 21.24           C  
ATOM   1064  CB  ILE H 142      20.894  16.569  30.559  1.00 21.93           C  
ATOM   1065  CG1 ILE H 142      19.944  17.617  31.159  1.00 21.56           C  
ATOM   1066  CG2 ILE H 142      22.374  16.973  30.665  1.00 20.18           C  
ATOM   1067  CD1 ILE H 142      20.051  17.732  32.678  1.00 24.29           C  
ATOM   1068  C   ILE H 142      21.459  15.231  28.634  1.00 21.73           C  
ATOM   1069  O   ILE H 142      21.177  14.053  28.851  1.00 23.21           O  
ATOM   1070  N   ARG H 143      22.571  15.581  27.956  1.00 20.35           N  
ATOM   1071  CA  ARG H 143      23.429  14.536  27.469  1.00 21.05           C  
ATOM   1072  CB  ARG H 143      23.475  14.416  25.932  1.00 20.05           C  
ATOM   1073  CG  ARG H 143      23.935  15.667  25.180  1.00 19.74           C  
ATOM   1074  CD  ARG H 143      23.885  15.471  23.663  1.00 20.48           C  
ATOM   1075  NE  ARG H 143      24.305  16.735  22.995  1.00 20.68           N  
ATOM   1076  CZ  ARG H 143      24.400  16.754  21.634  1.00 21.35           C  
ATOM   1077  NH1 ARG H 143      24.146  15.617  20.927  1.00 20.96           N1+
ATOM   1078  NH2 ARG H 143      24.744  17.894  20.969  1.00 22.04           N  
ATOM   1079  C   ARG H 143      24.816  14.742  27.986  1.00 21.45           C  
ATOM   1080  O   ARG H 143      25.208  15.854  28.337  1.00 20.27           O  
ATOM   1081  N   LYS H 144      25.581  13.636  28.072  1.00 21.09           N  
ATOM   1082  CA  LYS H 144      26.915  13.636  28.597  1.00 22.26           C  
ATOM   1083  CB  LYS H 144      27.002  12.728  29.835  1.00 21.97           C  
ATOM   1084  CG  LYS H 144      28.326  12.741  30.591  1.00 20.58           C  
ATOM   1085  CD  LYS H 144      28.236  11.995  31.924  1.00 22.64           C  
ATOM   1086  CE  LYS H 144      29.554  11.977  32.694  1.00 38.31           C  
ATOM   1087  NZ  LYS H 144      29.992  13.364  32.940  1.00 39.58           N1+
ATOM   1088  C   LYS H 144      27.817  13.057  27.547  1.00 23.08           C  
ATOM   1089  O   LYS H 144      27.618  11.926  27.104  1.00 23.74           O  
ATOM   1090  N   PHE H 145      28.851  13.822  27.139  1.00 25.53           N  
ATOM   1091  CA  PHE H 145      29.769  13.404  26.111  1.00 28.32           C  
ATOM   1092  CB  PHE H 145      30.461  14.575  25.393  1.00 27.08           C  
ATOM   1093  CG  PHE H 145      29.407  15.431  24.768  1.00 28.25           C  
ATOM   1094  CD1 PHE H 145      28.923  15.154  23.511  1.00 26.82           C  
ATOM   1095  CD2 PHE H 145      28.894  16.514  25.446  1.00 27.80           C  
ATOM   1096  CE1 PHE H 145      27.952  15.946  22.943  1.00 27.59           C  
ATOM   1097  CE2 PHE H 145      27.923  17.309  24.882  1.00 28.32           C  
ATOM   1098  CZ  PHE H 145      27.448  17.025  23.625  1.00 28.38           C  
ATOM   1099  C   PHE H 145      30.846  12.572  26.750  1.00 30.16           C  
ATOM   1100  O   PHE H 145      30.933  12.469  27.972  1.00 28.88           O  
ATOM   1101  N   PRO H 146      31.670  11.962  25.939  1.00 32.78           N  
ATOM   1102  CA  PRO H 146      32.702  11.083  26.423  1.00 34.20           C  
ATOM   1103  CD  PRO H 146      31.321  11.692  24.553  1.00 33.88           C  
ATOM   1104  CB  PRO H 146      33.345  10.490  25.171  1.00 35.75           C  
ATOM   1105  CG  PRO H 146      32.205  10.505  24.134  1.00 35.63           C  
ATOM   1106  C   PRO H 146      33.666  11.712  27.392  1.00 35.94           C  
ATOM   1107  O   PRO H 146      34.130  11.005  28.283  1.00 37.71           O  
ATOM   1108  N   GLY H 147      33.976  13.013  27.235  0.96 35.67           N  
ATOM   1109  CA  GLY H 147      34.830  13.830  28.061  0.96 35.23           C  
ATOM   1110  C   GLY H 147      34.175  13.990  29.399  0.96 35.99           C  
ATOM   1111  O   GLY H 147      34.811  14.430  30.357  0.96 35.73           O  
ATOM   1112  N   ASN H 148      32.865  13.673  29.461  0.96 35.35           N  
ATOM   1113  CA  ASN H 148      32.030  13.833  30.618  0.96 35.65           C  
ATOM   1114  CB  ASN H 148      32.758  13.596  31.961  0.90 38.61           C  
ATOM   1115  CG  ASN H 148      33.176  12.135  32.074  1.00 42.58           C  
ATOM   1116  OD1 ASN H 148      32.431  11.227  31.708  1.00 44.75           O  
ATOM   1117  ND2 ASN H 148      34.408  11.897  32.600  1.00 44.75           N  
ATOM   1118  C   ASN H 148      31.485  15.228  30.669  0.96 33.96           C  
ATOM   1119  O   ASN H 148      30.966  15.656  31.697  0.96 33.65           O  
ATOM   1120  N   ARG H 149      31.550  15.975  29.550  1.00 32.07           N  
ATOM   1121  CA  ARG H 149      30.949  17.284  29.537  1.00 31.19           C  
ATOM   1122  CB  ARG H 149      31.380  18.124  28.322  1.00 32.90           C  
ATOM   1123  CG  ARG H 149      30.657  19.463  28.189  1.00 35.87           C  
ATOM   1124  CD  ARG H 149      31.057  20.229  26.925  1.00 40.24           C  
ATOM   1125  NE  ARG H 149      30.137  21.392  26.775  1.00  0.00           N  
ATOM   1126  CZ  ARG H 149      30.508  22.456  26.005  1.00  0.00           C  
ATOM   1127  NH1 ARG H 149      31.745  22.479  25.427  1.00  0.00           N1+
ATOM   1128  NH2 ARG H 149      29.643  23.494  25.807  1.00  0.00           N  
ATOM   1129  C   ARG H 149      29.463  17.081  29.453  1.00 29.19           C  
ATOM   1130  O   ARG H 149      28.992  16.223  28.710  1.00 28.09           O  
ATOM   1131  N   LEU H 150      28.684  17.872  30.222  1.00 27.13           N  
ATOM   1132  CA  LEU H 150      27.251  17.751  30.249  1.00 24.37           C  
ATOM   1133  CB  LEU H 150      26.682  17.812  31.680  1.00 23.53           C  
ATOM   1134  CG  LEU H 150      26.995  16.558  32.517  1.00 22.20           C  
ATOM   1135  CD1 LEU H 150      26.591  16.739  33.985  1.00 21.45           C  
ATOM   1136  CD2 LEU H 150      26.321  15.319  31.911  1.00 21.91           C  
ATOM   1137  C   LEU H 150      26.668  18.900  29.480  1.00 23.53           C  
ATOM   1138  O   LEU H 150      27.097  20.044  29.630  1.00 23.59           O  
ATOM   1139  N   GLU H 151      25.675  18.613  28.612  1.00 22.33           N  
ATOM   1140  CA  GLU H 151      25.064  19.646  27.829  1.00 22.18           C  
ATOM   1141  CB  GLU H 151      25.306  19.502  26.315  1.00 22.82           C  
ATOM   1142  CG  GLU H 151      24.646  20.616  25.501  1.00 24.39           C  
ATOM   1143  CD  GLU H 151      24.986  20.413  24.035  1.00 25.02           C  
ATOM   1144  OE1 GLU H 151      26.091  20.851  23.619  1.00 26.28           O  
ATOM   1145  OE2 GLU H 151      24.150  19.814  23.309  1.00 23.93           O1-
ATOM   1146  C   GLU H 151      23.586  19.605  28.051  1.00 22.04           C  
ATOM   1147  O   GLU H 151      22.969  18.542  28.043  1.00 21.66           O  
ATOM   1148  N   TYR H 152      22.971  20.790  28.230  1.00 21.32           N  
ATOM   1149  CA  TYR H 152      21.564  20.859  28.498  1.00 21.04           C  
ATOM   1150  CB  TYR H 152      21.243  22.082  29.376  1.00 21.19           C  
ATOM   1151  CG  TYR H 152      19.808  22.056  29.749  1.00 20.94           C  
ATOM   1152  CD1 TYR H 152      19.391  21.346  30.849  1.00 19.66           C  
ATOM   1153  CD2 TYR H 152      18.886  22.744  29.001  1.00 20.11           C  
ATOM   1154  CE1 TYR H 152      18.065  21.315  31.209  1.00 25.05           C  
ATOM   1155  CE2 TYR H 152      17.564  22.711  29.359  1.00 20.95           C  
ATOM   1156  CZ  TYR H 152      17.147  22.003  30.457  1.00 24.10           C  
ATOM   1157  OH  TYR H 152      15.780  21.987  30.805  1.00 25.45           O  
ATOM   1158  C   TYR H 152      20.901  21.058  27.166  1.00 21.37           C  
ATOM   1159  O   TYR H 152      21.107  22.080  26.518  1.00 21.95           O  
ATOM   1160  N   MET H 153      20.166  20.027  26.691  1.00 20.23           N  
ATOM   1161  CA  MET H 153      19.508  20.036  25.410  1.00 20.60           C  
ATOM   1162  CB  MET H 153      19.184  18.610  24.944  1.00 19.95           C  
ATOM   1163  CG  MET H 153      20.449  17.753  24.837  1.00 20.63           C  
ATOM   1164  SD  MET H 153      20.180  16.051  24.260  1.00 22.40           S  
ATOM   1165  CE  MET H 153      19.897  16.546  22.537  1.00 22.16           C  
ATOM   1166  C   MET H 153      18.254  20.870  25.339  1.00 20.19           C  
ATOM   1167  O   MET H 153      18.072  21.626  24.384  1.00 19.71           O  
ATOM   1168  N   GLY H 154      17.350  20.768  26.341  1.00 20.59           N  
ATOM   1169  CA  GLY H 154      16.115  21.506  26.257  1.00 20.35           C  
ATOM   1170  C   GLY H 154      15.085  20.840  27.122  1.00 20.72           C  
ATOM   1171  O   GLY H 154      15.371  19.851  27.795  1.00 20.21           O  
ATOM   1172  N   TYR H 155      13.849  21.393  27.152  1.00 21.47           N  
ATOM   1173  CA  TYR H 155      12.825  20.774  27.948  1.00 22.54           C  
ATOM   1174  CB  TYR H 155      12.779  21.239  29.422  1.00 23.15           C  
ATOM   1175  CG  TYR H 155      12.418  22.685  29.520  1.00 23.72           C  
ATOM   1176  CD1 TYR H 155      11.104  23.092  29.445  1.00 24.70           C  
ATOM   1177  CD2 TYR H 155      13.394  23.635  29.712  1.00 24.18           C  
ATOM   1178  CE1 TYR H 155      10.773  24.424  29.545  1.00 24.13           C  
ATOM   1179  CE2 TYR H 155      13.071  24.966  29.814  1.00 24.49           C  
ATOM   1180  CZ  TYR H 155      11.759  25.364  29.730  1.00 25.85           C  
ATOM   1181  OH  TYR H 155      11.430  26.731  29.835  1.00 26.85           O  
ATOM   1182  C   TYR H 155      11.472  21.012  27.358  1.00 22.81           C  
ATOM   1183  O   TYR H 155      11.305  21.765  26.399  1.00 22.33           O  
ATOM   1184  N   ILE H 156      10.481  20.286  27.913  1.00 24.48           N  
ATOM   1185  CA  ILE H 156       9.088  20.415  27.606  1.00 25.47           C  
ATOM   1186  CB  ILE H 156       8.522  19.195  26.933  1.00 25.35           C  
ATOM   1187  CG1 ILE H 156       7.029  19.384  26.611  1.00 26.73           C  
ATOM   1188  CG2 ILE H 156       8.845  17.972  27.807  1.00 26.86           C  
ATOM   1189  CD1 ILE H 156       6.482  18.345  25.636  1.00 25.77           C  
ATOM   1190  C   ILE H 156       8.425  20.586  28.939  1.00 26.69           C  
ATOM   1191  O   ILE H 156       8.630  19.790  29.853  1.00 25.90           O  
ATOM   1192  N   ASN H 157       7.610  21.643  29.072  1.00 26.87           N  
ATOM   1193  CA  ASN H 157       6.997  22.031  30.308  1.00 28.56           C  
ATOM   1194  CB  ASN H 157       6.704  23.545  30.281  1.00 29.46           C  
ATOM   1195  CG  ASN H 157       6.263  24.051  31.639  1.00 32.91           C  
ATOM   1196  OD1 ASN H 157       5.076  24.036  31.960  1.00 27.74           O  
ATOM   1197  ND2 ASN H 157       7.238  24.540  32.451  1.00 26.34           N  
ATOM   1198  C   ASN H 157       5.720  21.271  30.524  1.00 29.28           C  
ATOM   1199  O   ASN H 157       5.241  20.542  29.658  1.00 30.23           O  
ATOM   1200  N   TYR H 158       5.109  21.475  31.703  1.00 30.10           N  
ATOM   1201  CA  TYR H 158       3.806  20.997  32.046  1.00 31.58           C  
ATOM   1202  CB  TYR H 158       3.484  21.284  33.532  1.00 32.37           C  
ATOM   1203  CG  TYR H 158       3.647  22.724  33.879  1.00 33.63           C  
ATOM   1204  CD1 TYR H 158       2.673  23.640  33.563  1.00 35.62           C  
ATOM   1205  CD2 TYR H 158       4.775  23.158  34.539  1.00 34.70           C  
ATOM   1206  CE1 TYR H 158       2.821  24.969  33.885  1.00 36.23           C  
ATOM   1207  CE2 TYR H 158       4.930  24.485  34.864  1.00 36.33           C  
ATOM   1208  CZ  TYR H 158       3.953  25.393  34.537  1.00 36.83           C  
ATOM   1209  OH  TYR H 158       4.108  26.755  34.870  1.00 39.88           O  
ATOM   1210  C   TYR H 158       2.816  21.642  31.107  1.00 31.29           C  
ATOM   1211  O   TYR H 158       1.861  21.004  30.665  1.00 32.65           O  
ATOM   1212  N   SER H 159       3.037  22.931  30.778  1.00 31.66           N  
ATOM   1213  CA  SER H 159       2.252  23.743  29.884  1.00 33.58           C  
ATOM   1214  CB  SER H 159       2.770  25.184  29.840  1.00 34.23           C  
ATOM   1215  OG  SER H 159       2.169  25.877  28.760  1.00 36.48           O  
ATOM   1216  C   SER H 159       2.366  23.198  28.485  1.00 34.48           C  
ATOM   1217  O   SER H 159       1.489  23.443  27.655  1.00 35.19           O  
ATOM   1218  N   GLY H 160       3.453  22.445  28.187  1.00 33.05           N  
ATOM   1219  CA  GLY H 160       3.665  21.886  26.874  1.00 32.14           C  
ATOM   1220  C   GLY H 160       4.634  22.759  26.133  1.00 30.94           C  
ATOM   1221  O   GLY H 160       4.996  22.480  24.987  1.00 31.05           O  
ATOM   1222  N   ASN H 161       5.088  23.843  26.791  1.00 31.17           N  
ATOM   1223  CA  ASN H 161       6.005  24.777  26.199  1.00 32.16           C  
ATOM   1224  CB  ASN H 161       6.241  26.044  27.038  1.00 34.31           C  
ATOM   1225  CG  ASN H 161       5.060  26.977  26.851  1.00 48.26           C  
ATOM   1226  OD1 ASN H 161       4.229  26.774  25.968  1.00 54.67           O  
ATOM   1227  ND2 ASN H 161       4.995  28.048  27.686  1.00  0.00           N  
ATOM   1228  C   ASN H 161       7.332  24.105  26.091  1.00 31.01           C  
ATOM   1229  O   ASN H 161       7.691  23.286  26.933  1.00 29.62           O  
ATOM   1230  N   THR H 162       8.099  24.434  25.033  1.00 29.78           N  
ATOM   1231  CA  THR H 162       9.385  23.824  24.879  1.00 28.79           C  
ATOM   1232  CB  THR H 162       9.508  22.975  23.649  1.00 27.80           C  
ATOM   1233  OG1 THR H 162       9.275  23.761  22.489  1.00 27.27           O  
ATOM   1234  CG2 THR H 162       8.486  21.831  23.730  1.00 26.96           C  
ATOM   1235  C   THR H 162      10.416  24.892  24.750  1.00 28.64           C  
ATOM   1236  O   THR H 162      10.137  25.993  24.279  1.00 29.56           O  
ATOM   1237  N   PHE H 163      11.645  24.591  25.218  1.00 27.58           N  
ATOM   1238  CA  PHE H 163      12.737  25.497  25.023  1.00 26.32           C  
ATOM   1239  CB  PHE H 163      13.144  26.300  26.265  1.00 27.53           C  
ATOM   1240  CG  PHE H 163      14.230  27.215  25.808  1.00 31.58           C  
ATOM   1241  CD1 PHE H 163      15.535  26.799  25.822  1.00 31.92           C  
ATOM   1242  CD2 PHE H 163      13.963  28.478  25.337  1.00 32.78           C  
ATOM   1243  CE1 PHE H 163      16.564  27.610  25.411  1.00 33.25           C  
ATOM   1244  CE2 PHE H 163      14.983  29.302  24.917  1.00 33.93           C  
ATOM   1245  CZ  PHE H 163      16.289  28.873  24.953  1.00 35.10           C  
ATOM   1246  C   PHE H 163      13.906  24.660  24.611  1.00 25.45           C  
ATOM   1247  O   PHE H 163      14.119  23.571  25.146  1.00 23.88           O  
ATOM   1248  N   TYR H 164      14.708  25.147  23.640  1.00 23.68           N  
ATOM   1249  CA  TYR H 164      15.798  24.329  23.182  1.00 23.26           C  
ATOM   1250  CB  TYR H 164      15.693  23.855  21.719  1.00 23.72           C  
ATOM   1251  CG  TYR H 164      14.417  23.119  21.496  1.00 25.25           C  
ATOM   1252  CD1 TYR H 164      14.199  21.882  22.057  1.00 25.83           C  
ATOM   1253  CD2 TYR H 164      13.417  23.690  20.742  1.00 25.92           C  
ATOM   1254  CE1 TYR H 164      13.013  21.216  21.846  1.00 27.02           C  
ATOM   1255  CE2 TYR H 164      12.232  23.028  20.526  1.00 26.77           C  
ATOM   1256  CZ  TYR H 164      12.028  21.786  21.075  1.00 26.74           C  
ATOM   1257  OH  TYR H 164      10.812  21.104  20.857  1.00 28.45           O  
ATOM   1258  C   TYR H 164      17.068  25.119  23.236  1.00 23.67           C  
ATOM   1259  O   TYR H 164      17.077  26.333  23.044  1.00 23.07           O  
ATOM   1260  N   ASN H 165      18.191  24.420  23.500  1.00 23.12           N  
ATOM   1261  CA  ASN H 165      19.482  25.042  23.512  1.00 24.95           C  
ATOM   1262  CB  ASN H 165      20.608  24.037  23.823  1.00 23.63           C  
ATOM   1263  CG  ASN H 165      21.931  24.762  24.021  1.00 24.31           C  
ATOM   1264  OD1 ASN H 165      22.260  25.698  23.296  1.00 24.04           O  
ATOM   1265  ND2 ASN H 165      22.720  24.314  25.033  1.00 22.26           N  
ATOM   1266  C   ASN H 165      19.686  25.564  22.127  1.00 26.81           C  
ATOM   1267  O   ASN H 165      19.413  24.874  21.145  1.00 27.21           O  
ATOM   1268  N   PRO H 166      20.170  26.767  22.015  1.00 28.71           N  
ATOM   1269  CA  PRO H 166      20.327  27.396  20.736  1.00 29.77           C  
ATOM   1270  CD  PRO H 166      20.154  27.727  23.104  1.00 29.56           C  
ATOM   1271  CB  PRO H 166      20.702  28.853  21.027  1.00 30.16           C  
ATOM   1272  CG  PRO H 166      20.974  28.901  22.545  1.00 31.05           C  
ATOM   1273  C   PRO H 166      21.276  26.657  19.854  1.00 30.47           C  
ATOM   1274  O   PRO H 166      21.176  26.785  18.634  1.00 31.07           O  
ATOM   1275  N   SER H 167      22.205  25.883  20.436  1.00 31.35           N  
ATOM   1276  CA  SER H 167      23.165  25.182  19.633  1.00 34.11           C  
ATOM   1277  CB  SER H 167      24.141  24.355  20.484  1.00 33.88           C  
ATOM   1278  OG  SER H 167      24.746  25.173  21.472  1.00 34.59           O  
ATOM   1279  C   SER H 167      22.448  24.188  18.764  1.00 34.89           C  
ATOM   1280  O   SER H 167      22.747  24.033  17.583  1.00 35.05           O  
ATOM   1281  N   LEU H 168      21.533  23.432  19.388  1.00 35.50           N  
ATOM   1282  CA  LEU H 168      20.730  22.374  18.839  1.00 36.93           C  
ATOM   1283  CB  LEU H 168      20.251  21.394  19.918  1.00 35.54           C  
ATOM   1284  CG  LEU H 168      21.403  20.562  20.509  1.00 34.03           C  
ATOM   1285  CD1 LEU H 168      22.461  21.448  21.177  1.00 35.68           C  
ATOM   1286  CD2 LEU H 168      20.878  19.478  21.454  1.00 33.94           C  
ATOM   1287  C   LEU H 168      19.528  22.809  18.042  1.00 39.71           C  
ATOM   1288  O   LEU H 168      18.989  22.015  17.275  1.00 40.33           O  
ATOM   1289  N   LYS H 169      19.091  24.074  18.161  0.96 42.20           N  
ATOM   1290  CA  LYS H 169      17.761  24.495  17.799  0.96 44.11           C  
ATOM   1291  CB  LYS H 169      17.633  26.023  17.761  0.96 45.71           C  
ATOM   1292  CG  LYS H 169      16.183  26.502  17.766  0.96 48.19           C  
ATOM   1293  CD  LYS H 169      16.028  27.982  18.119  0.96 49.30           C  
ATOM   1294  CE  LYS H 169      14.572  28.453  18.135  0.96 49.34           C  
ATOM   1295  NZ  LYS H 169      13.880  27.914  19.328  0.96 50.01           N1+
ATOM   1296  C   LYS H 169      17.223  23.961  16.498  0.96 44.23           C  
ATOM   1297  O   LYS H 169      16.079  23.511  16.480  0.96 44.77           O  
ATOM   1298  N   SER H 170      17.957  23.972  15.375  1.00 43.19           N  
ATOM   1299  CA  SER H 170      17.311  23.495  14.178  1.00 43.21           C  
ATOM   1300  CB  SER H 170      18.155  23.733  12.919  1.00 45.05           C  
ATOM   1301  OG  SER H 170      17.458  23.238  11.787  1.00 47.78           O  
ATOM   1302  C   SER H 170      17.031  22.010  14.239  1.00 41.12           C  
ATOM   1303  O   SER H 170      16.001  21.537  13.761  1.00 41.01           O  
ATOM   1304  N   ARG H 171      17.983  21.245  14.795  1.00 37.82           N  
ATOM   1305  CA  ARG H 171      18.014  19.805  14.847  1.00 34.67           C  
ATOM   1306  CB  ARG H 171      19.428  19.318  15.187  1.00 33.72           C  
ATOM   1307  CG  ARG H 171      20.464  19.836  14.188  1.00 32.90           C  
ATOM   1308  CD  ARG H 171      21.907  19.599  14.619  1.00 33.05           C  
ATOM   1309  NE  ARG H 171      22.222  18.168  14.371  1.00 32.34           N  
ATOM   1310  CZ  ARG H 171      23.118  17.528  15.173  1.00 31.87           C  
ATOM   1311  NH1 ARG H 171      23.660  18.171  16.248  1.00 31.01           N1+
ATOM   1312  NH2 ARG H 171      23.472  16.240  14.900  1.00 31.56           N  
ATOM   1313  C   ARG H 171      17.056  19.154  15.813  1.00 32.62           C  
ATOM   1314  O   ARG H 171      16.598  18.037  15.568  1.00 32.62           O  
ATOM   1315  N   ILE H 172      16.735  19.815  16.940  1.00 30.92           N  
ATOM   1316  CA  ILE H 172      16.064  19.166  18.036  1.00 30.14           C  
ATOM   1317  CB  ILE H 172      16.678  19.566  19.347  1.00 30.85           C  
ATOM   1318  CG1 ILE H 172      16.106  18.752  20.514  1.00 31.39           C  
ATOM   1319  CG2 ILE H 172      16.515  21.088  19.497  1.00 30.98           C  
ATOM   1320  CD1 ILE H 172      16.861  18.979  21.822  1.00 32.53           C  
ATOM   1321  C   ILE H 172      14.596  19.465  18.114  1.00 29.11           C  
ATOM   1322  O   ILE H 172      14.126  20.519  17.690  1.00 29.54           O  
ATOM   1323  N   SER H 173      13.822  18.472  18.616  1.00 29.01           N  
ATOM   1324  CA  SER H 173      12.413  18.633  18.852  1.00 29.19           C  
ATOM   1325  CB  SER H 173      11.541  18.162  17.675  1.00 31.85           C  
ATOM   1326  OG  SER H 173      11.681  16.760  17.495  1.00 36.55           O  
ATOM   1327  C   SER H 173      12.060  17.776  20.034  1.00 28.78           C  
ATOM   1328  O   SER H 173      12.495  16.630  20.126  1.00 28.64           O  
ATOM   1329  N   ILE H 174      11.259  18.316  20.978  1.00 27.45           N  
ATOM   1330  CA  ILE H 174      10.855  17.562  22.132  1.00 26.15           C  
ATOM   1331  CB  ILE H 174      11.270  18.183  23.437  1.00 24.73           C  
ATOM   1332  CG1 ILE H 174      12.799  18.327  23.525  1.00 24.56           C  
ATOM   1333  CG2 ILE H 174      10.677  17.328  24.571  1.00 24.69           C  
ATOM   1334  CD1 ILE H 174      13.546  16.999  23.516  1.00 23.11           C  
ATOM   1335  C   ILE H 174       9.359  17.559  22.141  1.00 26.78           C  
ATOM   1336  O   ILE H 174       8.731  18.615  22.068  1.00 26.62           O  
ATOM   1337  N   THR H 175       8.746  16.361  22.238  1.00 27.95           N  
ATOM   1338  CA  THR H 175       7.313  16.265  22.238  1.00 27.95           C  
ATOM   1339  CB  THR H 175       6.758  15.642  20.991  1.00 27.71           C  
ATOM   1340  OG1 THR H 175       7.263  14.324  20.835  1.00 28.94           O  
ATOM   1341  CG2 THR H 175       7.154  16.509  19.783  1.00 28.25           C  
ATOM   1342  C   THR H 175       6.910  15.409  23.398  1.00 28.92           C  
ATOM   1343  O   THR H 175       7.757  14.803  24.049  1.00 28.01           O  
ATOM   1344  N   ARG H 176       5.593  15.357  23.700  1.00 29.24           N  
ATOM   1345  CA  ARG H 176       5.153  14.593  24.833  1.00 30.64           C  
ATOM   1346  CB  ARG H 176       4.900  15.478  26.070  1.00 30.27           C  
ATOM   1347  CG  ARG H 176       5.001  14.744  27.406  1.00 28.93           C  
ATOM   1348  CD  ARG H 176       4.960  15.670  28.624  1.00 28.16           C  
ATOM   1349  NE  ARG H 176       5.475  14.878  29.772  1.00 26.69           N  
ATOM   1350  CZ  ARG H 176       4.609  14.199  30.574  1.00 26.82           C  
ATOM   1351  NH1 ARG H 176       3.263  14.320  30.387  1.00 27.01           N1+
ATOM   1352  NH2 ARG H 176       5.092  13.389  31.561  1.00 26.55           N  
ATOM   1353  C   ARG H 176       3.865  13.908  24.484  1.00 32.21           C  
ATOM   1354  O   ARG H 176       3.146  14.327  23.577  1.00 32.03           O  
ATOM   1355  N   ASP H 177       3.572  12.793  25.184  1.00 33.72           N  
ATOM   1356  CA  ASP H 177       2.350  12.066  25.002  1.00 36.70           C  
ATOM   1357  CB  ASP H 177       2.576  10.696  24.333  1.00 37.91           C  
ATOM   1358  CG  ASP H 177       1.231  10.046  24.043  1.00 39.28           C  
ATOM   1359  OD1 ASP H 177       0.416   9.922  24.996  1.00 39.65           O  
ATOM   1360  OD2 ASP H 177       0.998   9.668  22.865  1.00 39.35           O1-
ATOM   1361  C   ASP H 177       1.816  11.847  26.385  1.00 37.56           C  
ATOM   1362  O   ASP H 177       2.223  10.915  27.076  1.00 37.46           O  
ATOM   1363  N   THR H 178       0.875  12.707  26.821  1.00 39.18           N  
ATOM   1364  CA  THR H 178       0.365  12.677  28.165  1.00 40.37           C  
ATOM   1365  CB  THR H 178      -0.551  13.826  28.479  1.00 40.53           C  
ATOM   1366  OG1 THR H 178      -1.644  13.846  27.575  1.00 40.90           O  
ATOM   1367  CG2 THR H 178       0.249  15.138  28.391  1.00 41.62           C  
ATOM   1368  C   THR H 178      -0.358  11.395  28.457  1.00 41.85           C  
ATOM   1369  O   THR H 178      -0.248  10.866  29.562  1.00 42.57           O  
ATOM   1370  N   SER H 179      -1.117  10.844  27.492  0.96 41.58           N  
ATOM   1371  CA  SER H 179      -1.864   9.653  27.794  0.96 42.05           C  
ATOM   1372  CB  SER H 179      -2.680   9.141  26.595  0.96 42.99           C  
ATOM   1373  OG  SER H 179      -1.811   8.736  25.549  0.96 44.88           O  
ATOM   1374  C   SER H 179      -0.911   8.568  28.203  0.96 41.63           C  
ATOM   1375  O   SER H 179      -1.172   7.826  29.147  0.96 40.93           O  
ATOM   1376  N   LYS H 180       0.196   8.425  27.455  1.00 41.08           N  
ATOM   1377  CA  LYS H 180       1.250   7.473  27.677  1.00 41.32           C  
ATOM   1378  CB  LYS H 180       2.069   7.181  26.414  1.00 42.76           C  
ATOM   1379  CG  LYS H 180       1.242   6.389  25.403  1.00 44.18           C  
ATOM   1380  CD  LYS H 180       1.852   6.279  24.009  1.00 44.92           C  
ATOM   1381  CE  LYS H 180       0.972   5.470  23.056  1.00 42.37           C  
ATOM   1382  NZ  LYS H 180       1.527   5.529  21.689  1.00 43.82           N1+
ATOM   1383  C   LYS H 180       2.181   7.882  28.787  1.00 40.11           C  
ATOM   1384  O   LYS H 180       2.954   7.054  29.270  1.00 40.85           O  
ATOM   1385  N   ASN H 181       2.177   9.173  29.184  1.00 38.77           N  
ATOM   1386  CA  ASN H 181       3.103   9.691  30.159  1.00 36.80           C  
ATOM   1387  CB  ASN H 181       2.884   9.276  31.631  1.00 36.67           C  
ATOM   1388  CG  ASN H 181       1.998  10.330  32.299  1.00 36.85           C  
ATOM   1389  OD1 ASN H 181       2.331  11.516  32.314  1.00 37.64           O  
ATOM   1390  ND2 ASN H 181       0.849   9.892  32.877  1.00 37.51           N  
ATOM   1391  C   ASN H 181       4.513   9.431  29.749  1.00 35.92           C  
ATOM   1392  O   ASN H 181       5.301   8.822  30.472  1.00 35.99           O  
ATOM   1393  N   GLN H 182       4.855   9.880  28.529  1.00 34.30           N  
ATOM   1394  CA  GLN H 182       6.209   9.799  28.081  1.00 33.64           C  
ATOM   1395  CB  GLN H 182       6.517   8.516  27.286  1.00 34.61           C  
ATOM   1396  CG  GLN H 182       5.670   8.308  26.033  1.00 36.10           C  
ATOM   1397  CD  GLN H 182       5.989   6.922  25.493  1.00 36.39           C  
ATOM   1398  OE1 GLN H 182       5.556   5.912  26.044  1.00 35.39           O  
ATOM   1399  NE2 GLN H 182       6.774   6.863  24.385  1.00 36.84           N  
ATOM   1400  C   GLN H 182       6.496  11.029  27.276  1.00 32.78           C  
ATOM   1401  O   GLN H 182       5.581  11.678  26.768  1.00 32.53           O  
ATOM   1402  N   TYR H 183       7.783  11.428  27.206  1.00 31.07           N  
ATOM   1403  CA  TYR H 183       8.157  12.554  26.404  1.00 29.63           C  
ATOM   1404  CB  TYR H 183       8.429  13.857  27.194  1.00 28.64           C  
ATOM   1405  CG  TYR H 183       9.411  13.690  28.298  1.00 22.55           C  
ATOM   1406  CD1 TYR H 183       9.031  13.123  29.493  1.00 21.17           C  
ATOM   1407  CD2 TYR H 183      10.708  14.113  28.148  1.00 20.87           C  
ATOM   1408  CE1 TYR H 183       9.936  12.976  30.517  1.00 19.97           C  
ATOM   1409  CE2 TYR H 183      11.617  13.970  29.169  1.00 20.67           C  
ATOM   1410  CZ  TYR H 183      11.231  13.399  30.355  1.00 20.28           C  
ATOM   1411  OH  TYR H 183      12.158  13.250  31.408  1.00 29.90           O  
ATOM   1412  C   TYR H 183       9.282  12.103  25.524  1.00 29.38           C  
ATOM   1413  O   TYR H 183       9.978  11.142  25.852  1.00 30.32           O  
HETATM 1414  N   UNK H 184       9.452  12.744  24.347  1.00 28.52           N  
HETATM 1415  CA  UNK H 184      10.402  12.209  23.412  1.00 27.72           C  
HETATM 1416  C   UNK H 184      11.422  13.219  22.998  1.00 27.86           C  
HETATM 1417  O   UNK H 184      11.229  14.430  23.106  1.00 28.70           O  
ATOM   1418  N   LEU H 185      12.559  12.698  22.498  1.00 27.41           N  
ATOM   1419  CA  LEU H 185      13.624  13.492  21.968  1.00 27.80           C  
ATOM   1420  CB  LEU H 185      14.972  13.224  22.659  1.00 27.25           C  
ATOM   1421  CG  LEU H 185      16.133  14.069  22.104  1.00 27.29           C  
ATOM   1422  CD1 LEU H 185      16.062  15.521  22.588  1.00 26.32           C  
ATOM   1423  CD2 LEU H 185      17.492  13.414  22.367  1.00 27.55           C  
ATOM   1424  C   LEU H 185      13.824  13.079  20.546  1.00 29.04           C  
ATOM   1425  O   LEU H 185      13.861  11.888  20.235  1.00 27.59           O  
ATOM   1426  N   GLN H 186      13.937  14.063  19.633  1.00 29.54           N  
ATOM   1427  CA  GLN H 186      14.232  13.738  18.270  1.00 30.22           C  
ATOM   1428  CB  GLN H 186      13.033  13.914  17.322  1.00 33.73           C  
ATOM   1429  CG  GLN H 186      13.265  13.311  15.937  1.00 39.87           C  
ATOM   1430  CD  GLN H 186      11.971  13.423  15.147  1.00 42.59           C  
ATOM   1431  OE1 GLN H 186      11.588  12.506  14.424  1.00 43.88           O  
ATOM   1432  NE2 GLN H 186      11.278  14.585  15.279  1.00 41.79           N  
ATOM   1433  C   GLN H 186      15.328  14.669  17.854  1.00 29.53           C  
ATOM   1434  O   GLN H 186      15.190  15.888  17.957  1.00 29.56           O  
ATOM   1435  N   LEU H 187      16.466  14.106  17.399  1.00 28.45           N  
ATOM   1436  CA  LEU H 187      17.585  14.913  16.999  1.00 28.70           C  
ATOM   1437  CB  LEU H 187      18.821  14.666  17.885  1.00 27.52           C  
ATOM   1438  CG  LEU H 187      20.018  15.578  17.573  1.00 26.82           C  
ATOM   1439  CD1 LEU H 187      19.718  17.035  17.948  1.00 27.13           C  
ATOM   1440  CD2 LEU H 187      21.304  15.058  18.225  1.00 27.21           C  
ATOM   1441  C   LEU H 187      17.940  14.501  15.600  1.00 28.87           C  
ATOM   1442  O   LEU H 187      18.289  13.347  15.354  1.00 26.62           O  
ATOM   1443  N   ASN H 188      17.872  15.449  14.643  1.00 29.54           N  
ATOM   1444  CA  ASN H 188      18.096  15.144  13.257  1.00 30.55           C  
ATOM   1445  CB  ASN H 188      17.271  16.038  12.315  1.00 33.06           C  
ATOM   1446  CG  ASN H 188      15.797  15.797  12.615  1.00 36.81           C  
ATOM   1447  OD1 ASN H 188      15.359  14.660  12.777  1.00 33.28           O  
ATOM   1448  ND2 ASN H 188      15.007  16.901  12.707  1.00 37.88           N  
ATOM   1449  C   ASN H 188      19.537  15.342  12.886  1.00 31.28           C  
ATOM   1450  O   ASN H 188      20.305  15.983  13.602  1.00 30.35           O  
ATOM   1451  N   SER H 189      19.925  14.756  11.730  1.00 32.32           N  
ATOM   1452  CA  SER H 189      21.227  14.898  11.135  1.00 33.75           C  
ATOM   1453  CB  SER H 189      21.446  16.278  10.492  1.00 35.16           C  
ATOM   1454  OG  SER H 189      20.501  16.488   9.455  1.00 40.17           O  
ATOM   1455  C   SER H 189      22.306  14.679  12.145  1.00 34.14           C  
ATOM   1456  O   SER H 189      23.152  15.546  12.348  1.00 34.90           O  
ATOM   1457  N   VAL H 190      22.317  13.497  12.786  1.00 33.82           N  
ATOM   1458  CA  VAL H 190      23.290  13.192  13.797  1.00 34.62           C  
ATOM   1459  CB  VAL H 190      22.956  11.960  14.591  1.00 35.33           C  
ATOM   1460  CG1 VAL H 190      21.647  12.199  15.364  1.00 35.23           C  
ATOM   1461  CG2 VAL H 190      22.889  10.764  13.627  1.00 35.02           C  
ATOM   1462  C   VAL H 190      24.638  12.966  13.182  1.00 35.51           C  
ATOM   1463  O   VAL H 190      24.763  12.530  12.038  1.00 35.71           O  
ATOM   1464  N   THR H 191      25.693  13.284  13.960  1.00 35.30           N  
ATOM   1465  CA  THR H 191      27.051  13.099  13.543  1.00 35.70           C  
ATOM   1466  CB  THR H 191      27.794  14.386  13.328  1.00 36.53           C  
ATOM   1467  OG1 THR H 191      27.896  15.105  14.548  1.00 32.16           O  
ATOM   1468  CG2 THR H 191      27.034  15.223  12.285  1.00 30.96           C  
ATOM   1469  C   THR H 191      27.738  12.368  14.653  1.00 36.42           C  
ATOM   1470  O   THR H 191      27.138  12.066  15.681  1.00 36.07           O  
ATOM   1471  N   THR H 192      29.038  12.087  14.478  1.00 37.37           N  
ATOM   1472  CA  THR H 192      29.802  11.343  15.434  1.00 38.17           C  
ATOM   1473  CB  THR H 192      31.230  11.159  15.017  1.00 39.23           C  
ATOM   1474  OG1 THR H 192      31.297  10.492  13.766  1.00 31.17           O  
ATOM   1475  CG2 THR H 192      31.948  10.325  16.091  1.00 31.80           C  
ATOM   1476  C   THR H 192      29.800  12.095  16.727  1.00 37.92           C  
ATOM   1477  O   THR H 192      29.890  11.499  17.798  1.00 38.26           O  
ATOM   1478  N   GLU H 193      29.706  13.433  16.653  1.00 37.11           N  
ATOM   1479  CA  GLU H 193      29.763  14.289  17.805  1.00 36.23           C  
ATOM   1480  CB  GLU H 193      29.707  15.781  17.461  1.00 38.60           C  
ATOM   1481  CG  GLU H 193      30.936  16.276  16.708  1.00 44.31           C  
ATOM   1482  CD  GLU H 193      30.866  17.792  16.719  1.00 47.86           C  
ATOM   1483  OE1 GLU H 193      31.096  18.372  17.814  1.00 50.88           O  
ATOM   1484  OE2 GLU H 193      30.570  18.387  15.650  1.00 49.70           O1-
ATOM   1485  C   GLU H 193      28.624  14.018  18.740  1.00 34.13           C  
ATOM   1486  O   GLU H 193      28.738  14.277  19.934  1.00 34.28           O  
ATOM   1487  N   ASP H 194      27.482  13.547  18.210  1.00 30.84           N  
ATOM   1488  CA  ASP H 194      26.275  13.269  18.946  1.00 30.13           C  
ATOM   1489  CB  ASP H 194      25.068  12.973  18.051  1.00 30.25           C  
ATOM   1490  CG  ASP H 194      24.654  14.274  17.394  1.00 32.10           C  
ATOM   1491  OD1 ASP H 194      25.318  15.317  17.640  1.00 32.09           O  
ATOM   1492  OD2 ASP H 194      23.653  14.238  16.634  1.00 33.15           O1-
ATOM   1493  C   ASP H 194      26.429  12.081  19.848  1.00 29.28           C  
ATOM   1494  O   ASP H 194      25.523  11.793  20.625  1.00 29.09           O  
ATOM   1495  N   THR H 195      27.504  11.285  19.701  1.00 28.45           N  
ATOM   1496  CA  THR H 195      27.637  10.137  20.554  1.00 28.33           C  
ATOM   1497  CB  THR H 195      28.876   9.335  20.284  1.00 28.18           C  
ATOM   1498  OG1 THR H 195      28.879   8.883  18.938  1.00 30.86           O  
ATOM   1499  CG2 THR H 195      28.923   8.136  21.248  1.00 26.91           C  
ATOM   1500  C   THR H 195      27.704  10.607  21.974  1.00 27.91           C  
ATOM   1501  O   THR H 195      28.470  11.511  22.303  1.00 27.47           O  
ATOM   1502  N   ALA H 196      26.881  10.003  22.859  1.00 26.64           N  
ATOM   1503  CA  ALA H 196      26.887  10.403  24.236  1.00 26.23           C  
ATOM   1504  CB  ALA H 196      26.593  11.897  24.434  1.00 26.01           C  
ATOM   1505  C   ALA H 196      25.817   9.640  24.949  1.00 26.08           C  
ATOM   1506  O   ALA H 196      25.033   8.914  24.337  1.00 26.00           O  
ATOM   1507  N   THR H 197      25.771   9.779  26.289  1.00 25.44           N  
ATOM   1508  CA  THR H 197      24.748   9.115  27.038  1.00 24.84           C  
ATOM   1509  CB  THR H 197      25.214   8.577  28.363  1.00 26.23           C  
ATOM   1510  OG1 THR H 197      24.214   7.749  28.937  1.00 29.83           O  
ATOM   1511  CG2 THR H 197      25.554   9.748  29.296  1.00 28.01           C  
ATOM   1512  C   THR H 197      23.689  10.145  27.266  1.00 24.12           C  
ATOM   1513  O   THR H 197      23.980  11.277  27.649  1.00 23.89           O  
ATOM   1514  N   TYR H 198      22.417   9.782  27.009  1.00 23.47           N  
ATOM   1515  CA  TYR H 198      21.350  10.739  27.092  1.00 22.72           C  
ATOM   1516  CB  TYR H 198      20.416  10.712  25.869  1.00 21.70           C  
ATOM   1517  CG  TYR H 198      21.150  11.274  24.697  1.00 21.40           C  
ATOM   1518  CD1 TYR H 198      22.143  10.558  24.063  1.00 21.14           C  
ATOM   1519  CD2 TYR H 198      20.820  12.521  24.219  1.00 22.10           C  
ATOM   1520  CE1 TYR H 198      22.804  11.090  22.978  1.00 20.60           C  
ATOM   1521  CE2 TYR H 198      21.476  13.057  23.136  1.00 21.70           C  
ATOM   1522  CZ  TYR H 198      22.471  12.341  22.516  1.00 22.10           C  
ATOM   1523  OH  TYR H 198      23.142  12.895  21.404  1.00 22.51           O  
ATOM   1524  C   TYR H 198      20.515  10.461  28.304  1.00 23.59           C  
ATOM   1525  O   TYR H 198      20.165   9.317  28.587  1.00 24.74           O  
ATOM   1526  N   TYR H 199      20.184  11.532  29.061  1.00 22.14           N  
ATOM   1527  CA  TYR H 199      19.403  11.380  30.258  1.00 22.86           C  
ATOM   1528  CB  TYR H 199      20.077  11.885  31.550  1.00 21.87           C  
ATOM   1529  CG  TYR H 199      21.365  11.191  31.837  1.00 23.44           C  
ATOM   1530  CD1 TYR H 199      21.400  10.034  32.581  1.00 23.69           C  
ATOM   1531  CD2 TYR H 199      22.549  11.714  31.373  1.00 24.90           C  
ATOM   1532  CE1 TYR H 199      22.597   9.409  32.850  1.00 23.49           C  
ATOM   1533  CE2 TYR H 199      23.747  11.095  31.639  1.00 25.52           C  
ATOM   1534  CZ  TYR H 199      23.775   9.938  32.379  1.00 25.43           C  
ATOM   1535  OH  TYR H 199      25.008   9.304  32.649  1.00 27.09           O  
ATOM   1536  C   TYR H 199      18.200  12.266  30.150  1.00 23.33           C  
ATOM   1537  O   TYR H 199      18.246  13.332  29.537  1.00 23.54           O  
ATOM   1538  N   CYS H 200      17.072  11.822  30.741  1.00 24.51           N  
ATOM   1539  CA  CYS H 200      15.905  12.650  30.835  1.00 26.20           C  
ATOM   1540  CB  CYS H 200      14.602  11.985  30.321  1.00 28.01           C  
ATOM   1541  SG  CYS H 200      14.233  10.348  31.031  1.00 31.25           S  
ATOM   1542  C   CYS H 200      15.780  12.964  32.297  1.00 26.11           C  
ATOM   1543  O   CYS H 200      16.083  12.115  33.134  1.00 25.79           O  
ATOM   1544  N   ALA H 201      15.381  14.207  32.655  1.00 25.38           N  
ATOM   1545  CA  ALA H 201      15.311  14.538  34.054  1.00 24.63           C  
ATOM   1546  CB  ALA H 201      16.542  15.303  34.571  1.00 24.08           C  
ATOM   1547  C   ALA H 201      14.109  15.404  34.304  1.00 24.36           C  
ATOM   1548  O   ALA H 201      13.675  16.150  33.427  1.00 24.07           O  
ATOM   1549  N   THR H 202      13.552  15.329  35.537  1.00 25.37           N  
ATOM   1550  CA  THR H 202      12.367  16.075  35.871  1.00 26.98           C  
ATOM   1551  CB  THR H 202      11.254  15.216  36.398  1.00 27.37           C  
ATOM   1552  OG1 THR H 202      10.072  15.986  36.556  1.00  0.00           O  
ATOM   1553  CG2 THR H 202      11.690  14.615  37.744  1.00 11.28           C  
ATOM   1554  C   THR H 202      12.682  17.078  36.923  1.00 27.42           C  
ATOM   1555  O   THR H 202      13.368  16.782  37.901  1.00 26.76           O  
ATOM   1556  N   TYR H 203      12.169  18.311  36.728  1.00 28.10           N  
ATOM   1557  CA  TYR H 203      12.450  19.370  37.646  1.00 29.98           C  
ATOM   1558  CB  TYR H 203      13.393  20.414  37.017  1.00 35.42           C  
ATOM   1559  CG  TYR H 203      13.665  21.531  37.967  1.00 34.69           C  
ATOM   1560  CD1 TYR H 203      14.655  21.434  38.918  1.00 20.97           C  
ATOM   1561  CD2 TYR H 203      12.931  22.693  37.891  1.00 22.77           C  
ATOM   1562  CE1 TYR H 203      14.900  22.476  39.783  1.00 20.72           C  
ATOM   1563  CE2 TYR H 203      13.171  23.738  38.752  1.00 20.43           C  
ATOM   1564  CZ  TYR H 203      14.157  23.630  39.701  1.00 20.44           C  
ATOM   1565  OH  TYR H 203      14.404  24.700  40.586  1.00  0.00           O  
ATOM   1566  C   TYR H 203      11.188  20.068  38.015  1.00 31.63           C  
ATOM   1567  O   TYR H 203      10.508  20.683  37.194  1.00 31.41           O  
ATOM   1568  N   ARG H 204      11.846  19.881  39.174  1.00 41.20           N  
ATOM   1569  CA  ARG H 204      12.373  19.804  40.484  1.00 43.64           C  
ATOM   1570  CB  ARG H 204      11.533  18.894  41.386  1.00 27.41           C  
ATOM   1571  CG  ARG H 204      12.126  18.750  42.783  1.00 31.16           C  
ATOM   1572  CD  ARG H 204      12.313  20.087  43.513  1.00 24.68           C  
ATOM   1573  NE  ARG H 204      10.987  20.764  43.627  1.00  0.00           N  
ATOM   1574  CZ  ARG H 204      10.669  21.479  44.748  1.00  0.00           C  
ATOM   1575  NH1 ARG H 204      11.560  21.603  45.778  1.00  0.00           N1+
ATOM   1576  NH2 ARG H 204       9.429  22.037  44.860  1.00  0.00           N  
ATOM   1577  C   ARG H 204      13.859  19.239  40.479  1.00 43.23           C  
ATOM   1578  O   ARG H 204      14.510  19.261  41.516  1.00 44.71           O  
ATOM   1579  N   PHE H 205      14.445  18.740  39.320  1.00 36.95           N  
ATOM   1580  CA  PHE H 205      15.822  18.495  38.838  1.00 33.97           C  
ATOM   1581  CB  PHE H 205      16.863  19.614  38.920  1.00 32.03           C  
ATOM   1582  CG  PHE H 205      17.575  19.483  37.647  1.00 30.86           C  
ATOM   1583  CD1 PHE H 205      18.569  18.561  37.460  1.00 34.62           C  
ATOM   1584  CD2 PHE H 205      17.163  20.308  36.631  1.00 32.85           C  
ATOM   1585  CE1 PHE H 205      19.168  18.500  36.229  1.00 34.35           C  
ATOM   1586  CE2 PHE H 205      17.763  20.244  35.408  1.00 31.37           C  
ATOM   1587  CZ  PHE H 205      18.769  19.337  35.214  1.00 36.03           C  
ATOM   1588  C   PHE H 205      16.408  17.596  39.784  1.00 34.79           C  
ATOM   1589  O   PHE H 205      17.631  17.456  39.882  1.00 34.74           O  
ATOM   1590  N   ASN H 206      15.537  16.982  40.556  1.00 34.31           N  
ATOM   1591  CA  ASN H 206      16.234  16.081  41.337  1.00 35.11           C  
ATOM   1592  CB  ASN H 206      15.970  16.169  42.837  1.00 43.22           C  
ATOM   1593  CG  ASN H 206      17.300  15.687  43.372  1.00 39.99           C  
ATOM   1594  OD1 ASN H 206      17.491  15.499  44.572  1.00 49.12           O  
ATOM   1595  ND2 ASN H 206      18.260  15.500  42.423  1.00  0.00           N  
ATOM   1596  C   ASN H 206      15.771  14.792  40.809  1.00 37.89           C  
ATOM   1597  O   ASN H 206      15.966  13.763  41.453  1.00 38.79           O  
ATOM   1598  N   TYR H 207      15.112  14.770  39.618  1.00 26.19           N  
ATOM   1599  CA  TYR H 207      15.079  13.338  39.383  1.00 27.61           C  
ATOM   1600  CB  TYR H 207      13.669  12.721  39.388  1.00 28.63           C  
ATOM   1601  CG  TYR H 207      13.199  12.566  40.797  1.00 31.14           C  
ATOM   1602  CD1 TYR H 207      12.753  13.636  41.537  1.00 33.18           C  
ATOM   1603  CD2 TYR H 207      13.174  11.312  41.369  1.00 32.78           C  
ATOM   1604  CE1 TYR H 207      12.315  13.457  42.830  1.00 34.99           C  
ATOM   1605  CE2 TYR H 207      12.736  11.128  42.660  1.00 34.35           C  
ATOM   1606  CZ  TYR H 207      12.307  12.204  43.395  1.00 35.50           C  
ATOM   1607  OH  TYR H 207      11.857  12.022  44.720  1.00 38.59           O  
ATOM   1608  C   TYR H 207      15.695  13.057  38.035  1.00 27.21           C  
ATOM   1609  O   TYR H 207      15.401  13.740  37.054  1.00 26.28           O  
ATOM   1610  N   TRP H 208      16.563  12.021  37.948  1.00 27.05           N  
ATOM   1611  CA  TRP H 208      17.249  11.717  36.715  1.00 26.66           C  
ATOM   1612  CB  TRP H 208      18.773  11.902  36.835  1.00 25.73           C  
ATOM   1613  CG  TRP H 208      19.231  13.330  37.019  1.00 24.58           C  
ATOM   1614  CD2 TRP H 208      20.161  14.004  36.153  1.00 23.96           C  
ATOM   1615  CD1 TRP H 208      18.928  14.212  38.016  1.00 22.32           C  
ATOM   1616  NE1 TRP H 208      19.601  15.394  37.818  1.00 22.91           N  
ATOM   1617  CE2 TRP H 208      20.366  15.277  36.678  1.00 24.18           C  
ATOM   1618  CE3 TRP H 208      20.797  13.588  35.018  1.00 23.81           C  
ATOM   1619  CZ2 TRP H 208      21.215  16.161  36.072  1.00 23.18           C  
ATOM   1620  CZ3 TRP H 208      21.646  14.484  34.405  1.00 23.56           C  
ATOM   1621  CH2 TRP H 208      21.850  15.745  34.923  1.00 23.56           C  
ATOM   1622  C   TRP H 208      17.017  10.276  36.358  1.00 26.36           C  
ATOM   1623  O   TRP H 208      16.804   9.431  37.226  1.00 26.83           O  
ATOM   1624  N   GLY H 209      17.047   9.966  35.044  1.00 27.49           N  
ATOM   1625  CA  GLY H 209      16.882   8.615  34.583  1.00 28.81           C  
ATOM   1626  C   GLY H 209      18.229   7.961  34.636  1.00 30.49           C  
ATOM   1627  O   GLY H 209      19.225   8.591  34.983  1.00 29.49           O  
ATOM   1628  N   GLN H 210      18.277   6.660  34.287  1.00 32.08           N  
ATOM   1629  CA  GLN H 210      19.476   5.864  34.296  1.00 34.30           C  
ATOM   1630  CB  GLN H 210      19.199   4.414  33.891  1.00 37.78           C  
ATOM   1631  CG  GLN H 210      18.228   3.684  34.809  1.00 43.61           C  
ATOM   1632  CD  GLN H 210      17.870   2.389  34.104  1.00 47.44           C  
ATOM   1633  OE1 GLN H 210      17.221   2.397  33.059  1.00 49.89           O  
ATOM   1634  NE2 GLN H 210      18.312   1.243  34.683  1.00 46.86           N  
ATOM   1635  C   GLN H 210      20.427   6.381  33.264  1.00 33.65           C  
ATOM   1636  O   GLN H 210      21.637   6.416  33.481  1.00 33.49           O  
ATOM   1637  N   GLY H 211      19.897   6.769  32.090  1.00 33.07           N  
ATOM   1638  CA  GLY H 211      20.721   7.251  31.021  1.00 32.40           C  
ATOM   1639  C   GLY H 211      20.921   6.125  30.056  1.00 32.74           C  
ATOM   1640  O   GLY H 211      21.091   4.974  30.453  1.00 33.70           O  
ATOM   1641  N   THR H 212      20.908   6.441  28.743  1.00 32.33           N  
ATOM   1642  CA  THR H 212      21.107   5.437  27.734  1.00 33.19           C  
ATOM   1643  CB  THR H 212      19.892   5.193  26.880  1.00 33.41           C  
ATOM   1644  OG1 THR H 212      20.137   4.125  25.977  1.00 35.67           O  
ATOM   1645  CG2 THR H 212      19.541   6.479  26.112  1.00 34.07           C  
ATOM   1646  C   THR H 212      22.206   5.908  26.831  1.00 33.80           C  
ATOM   1647  O   THR H 212      22.210   7.055  26.387  1.00 33.58           O  
ATOM   1648  N   LEU H 213      23.189   5.038  26.527  1.00 34.51           N  
ATOM   1649  CA  LEU H 213      24.257   5.505  25.691  1.00 34.10           C  
ATOM   1650  CB  LEU H 213      25.605   4.786  25.928  1.00 33.46           C  
ATOM   1651  CG  LEU H 213      25.828   3.470  25.157  1.00  9.45           C  
ATOM   1652  CD1 LEU H 213      24.665   2.486  25.354  1.00  7.36           C  
ATOM   1653  CD2 LEU H 213      26.216   3.722  23.690  1.00  8.18           C  
ATOM   1654  C   LEU H 213      23.851   5.363  24.258  1.00 34.43           C  
ATOM   1655  O   LEU H 213      23.178   4.407  23.875  1.00 35.18           O  
ATOM   1656  N   VAL H 214      24.252   6.342  23.424  1.00 34.08           N  
ATOM   1657  CA  VAL H 214      23.948   6.289  22.022  1.00 33.99           C  
ATOM   1658  CB  VAL H 214      22.980   7.352  21.589  1.00 33.59           C  
ATOM   1659  CG1 VAL H 214      22.790   7.251  20.066  1.00 34.39           C  
ATOM   1660  CG2 VAL H 214      21.682   7.192  22.400  1.00 33.31           C  
ATOM   1661  C   VAL H 214      25.226   6.526  21.280  1.00 34.25           C  
ATOM   1662  O   VAL H 214      25.978   7.449  21.589  1.00 34.30           O  
ATOM   1663  N   THR H 215      25.506   5.689  20.263  1.00 33.99           N  
ATOM   1664  CA  THR H 215      26.719   5.849  19.515  1.00 34.49           C  
ATOM   1665  CB  THR H 215      27.558   4.604  19.494  1.00 34.91           C  
ATOM   1666  OG1 THR H 215      27.883   4.215  20.821  1.00 34.90           O  
ATOM   1667  CG2 THR H 215      28.842   4.872  18.692  1.00 34.04           C  
ATOM   1668  C   THR H 215      26.334   6.136  18.101  1.00 34.65           C  
ATOM   1669  O   THR H 215      25.417   5.519  17.562  1.00 34.62           O  
ATOM   1670  N   VAL H 216      27.013   7.113  17.467  1.00 34.04           N  
ATOM   1671  CA  VAL H 216      26.740   7.396  16.088  1.00 35.13           C  
ATOM   1672  CB  VAL H 216      26.645   8.860  15.783  1.00 34.14           C  
ATOM   1673  CG1 VAL H 216      26.445   9.033  14.269  1.00 32.91           C  
ATOM   1674  CG2 VAL H 216      25.506   9.455  16.627  1.00 33.10           C  
ATOM   1675  C   VAL H 216      27.906   6.847  15.340  1.00 36.31           C  
ATOM   1676  O   VAL H 216      29.039   7.281  15.535  1.00 36.08           O  
ATOM   1677  N   SER H 217      27.648   5.876  14.446  1.00 38.19           N  
ATOM   1678  CA  SER H 217      28.733   5.183  13.818  1.00 38.87           C  
ATOM   1679  CB  SER H 217      28.543   3.656  13.811  1.00 38.26           C  
ATOM   1680  OG  SER H 217      29.765   3.003  13.492  1.00 39.90           O  
ATOM   1681  C   SER H 217      28.936   5.647  12.413  1.00 40.96           C  
ATOM   1682  O   SER H 217      28.960   6.839  12.123  1.00 40.96           O  
ATOM   1683  N   ALA H 218      29.167   4.668  11.518  1.00 43.27           N  
ATOM   1684  CA  ALA H 218      29.397   4.884  10.123  1.00 44.28           C  
ATOM   1685  CB  ALA H 218      28.176   5.464   9.391  1.00 37.12           C  
ATOM   1686  C   ALA H 218      30.560   5.859   9.957  1.00 44.84           C  
ATOM   1687  O   ALA H 218      31.198   6.233  10.977  1.00 45.52           O  
ATOM   1688  OXT ALA H 218      30.828   6.238   8.784  1.00  0.00           O1-
TER    1689      ALA H 218 
CONECT    1    2
CONECT    2    1    3
CONECT    3    2    4
CONECT    4    3
CONECT  158  640
CONECT  640  158
CONECT  948 1541
CONECT 1414 1415
CONECT 1415 1414 1416
CONECT 1416 1415 1417
CONECT 1417 1416
CONECT 1541  948
END
