# Supplementary material for: Fully automated antibody structure prediction using BIOVIA tools: Validation study
Source: PLoS One. 2017 May 18;12(5):e0177923. doi: 10.1371/journal.pone.0177923 (PMC5436848; doi:10.1371/journal.pone.0177923)
Supplement: S3 Dataset — Predicted structures using the Top5 framework method, Chothia CDR definition with canonical filtering, using up to 5 CDR templates rather than the default 3, and generating 10 CDR models. (ZIP) [file pone.0177923.s005.zip › 4KQ3_LH_FV_FinalModel.pdb]

REMARK   Accelrys Discovery Studio PDB file
REMARK   Created:  2015-11-30T21:05:15Z
SSBOND   1 CYS L   23    CYS L   88                                     
SSBOND   2 CYS H  128    CYS H  202                                     
ATOM      1  N   ASP L   1      26.239  31.484  25.944  1.00 66.95           N1+
ATOM      2  CA  ASP L   1      25.388  31.784  27.115  1.00 68.12           C  
ATOM      3  CB  ASP L   1      24.782  30.500  27.709  1.00 68.71           C  
ATOM      4  CG  ASP L   1      23.751  29.896  26.771  1.00 69.41           C  
ATOM      5  OD1 ASP L   1      23.386  30.566  25.769  1.00 68.76           O  
ATOM      6  OD2 ASP L   1      23.313  28.747  27.049  1.00 69.07           O1-
ATOM      7  C   ASP L   1      26.252  32.304  28.200  1.00 67.13           C  
ATOM      8  O   ASP L   1      26.985  33.278  28.044  1.00 68.10           O  
ATOM      9  N   ILE L   2      26.158  31.625  29.352  1.00 62.35           N  
ATOM     10  CA  ILE L   2      26.986  31.949  30.459  1.00 61.15           C  
ATOM     11  CB  ILE L   2      26.252  32.090  31.758  1.00 59.51           C  
ATOM     12  CG1 ILE L   2      25.293  33.291  31.684  1.00 59.38           C  
ATOM     13  CG2 ILE L   2      27.300  32.212  32.873  1.00 58.96           C  
ATOM     14  CD1 ILE L   2      24.353  33.433  32.887  1.00 58.36           C  
ATOM     15  C   ILE L   2      27.933  30.808  30.559  1.00 62.10           C  
ATOM     16  O   ILE L   2      27.554  29.649  30.391  1.00 62.92           O  
ATOM     17  N   GLN L   3      29.214  31.117  30.794  1.00 61.47           N  
ATOM     18  CA  GLN L   3      30.159  30.054  30.792  1.00 63.03           C  
ATOM     19  CB  GLN L   3      31.384  30.395  29.938  1.00 66.69           C  
ATOM     20  CG  GLN L   3      30.999  30.618  28.475  1.00 70.49           C  
ATOM     21  CD  GLN L   3      32.222  31.130  27.735  1.00 72.33           C  
ATOM     22  OE1 GLN L   3      33.344  30.696  27.988  1.00 72.84           O  
ATOM     23  NE2 GLN L   3      32.001  32.083  26.791  1.00 71.53           N  
ATOM     24  C   GLN L   3      30.592  29.816  32.191  1.00 60.33           C  
ATOM     25  O   GLN L   3      30.823  30.749  32.957  1.00 58.71           O  
ATOM     26  N   MET L   4      30.693  28.532  32.571  1.00 60.37           N  
ATOM     27  CA  MET L   4      31.097  28.247  33.908  1.00 57.40           C  
ATOM     28  CB  MET L   4      30.112  27.323  34.635  1.00 56.42           C  
ATOM     29  CG  MET L   4      28.691  27.897  34.618  1.00 55.75           C  
ATOM     30  SD  MET L   4      28.517  29.553  35.348  1.00 46.82           S  
ATOM     31  CE  MET L   4      28.706  28.965  37.052  1.00 44.29           C  
ATOM     32  C   MET L   4      32.432  27.584  33.824  1.00 56.66           C  
ATOM     33  O   MET L   4      32.615  26.614  33.086  1.00 57.58           O  
ATOM     34  N   THR L   5      33.419  28.114  34.572  1.00 54.23           N  
ATOM     35  CA  THR L   5      34.728  27.535  34.525  1.00 54.10           C  
ATOM     36  CB  THR L   5      35.831  28.533  34.273  1.00 53.20           C  
ATOM     37  OG1 THR L   5      35.612  29.207  33.040  1.00 54.72           O  
ATOM     38  CG2 THR L   5      37.179  27.794  34.222  1.00 51.45           C  
ATOM     39  C   THR L   5      34.976  26.903  35.854  1.00 55.10           C  
ATOM     40  O   THR L   5      34.794  27.538  36.893  1.00 55.14           O  
ATOM     41  N   GLN L   6      35.393  25.616  35.845  1.00 55.54           N  
ATOM     42  CA  GLN L   6      35.625  24.918  37.080  1.00 56.69           C  
ATOM     43  CB  GLN L   6      35.061  23.488  37.139  1.00 56.31           C  
ATOM     44  CG  GLN L   6      33.537  23.422  37.185  1.00 56.15           C  
ATOM     45  CD  GLN L   6      33.135  21.996  37.531  1.00 56.72           C  
ATOM     46  OE1 GLN L   6      32.107  21.501  37.074  1.00 56.47           O  
ATOM     47  NE2 GLN L   6      33.957  21.321  38.379  1.00 56.90           N  
ATOM     48  C   GLN L   6      37.086  24.836  37.337  1.00 59.20           C  
ATOM     49  O   GLN L   6      37.873  24.529  36.440  1.00 59.16           O  
ATOM     50  N   SER L   7      37.459  25.120  38.599  1.00 61.56           N  
ATOM     51  CA  SER L   7      38.832  25.273  38.997  1.00 63.30           C  
ATOM     52  CB  SER L   7      38.970  25.996  40.345  1.00 65.88           C  
ATOM     53  OG  SER L   7      38.108  25.407  41.307  1.00 67.75           O  
ATOM     54  C   SER L   7      39.681  24.053  38.883  1.00 61.84           C  
ATOM     55  O   SER L   7      40.299  23.936  37.838  1.00 62.95           O  
ATOM     56  N   PRO L   8      39.816  23.096  39.767  1.00 59.40           N  
ATOM     57  CA  PRO L   8      40.736  22.126  39.288  1.00 57.66           C  
ATOM     58  CD  PRO L   8      40.030  23.317  41.193  1.00 58.95           C  
ATOM     59  CB  PRO L   8      41.266  21.374  40.508  1.00 58.63           C  
ATOM     60  CG  PRO L   8      41.200  22.419  41.625  1.00 58.67           C  
ATOM     61  C   PRO L   8      40.072  21.244  38.295  1.00 57.39           C  
ATOM     62  O   PRO L   8      38.868  21.034  38.409  1.00 58.15           O  
ATOM     63  N   SER L   9      40.838  20.799  37.286  1.00 56.46           N  
ATOM     64  CA  SER L   9      40.354  19.806  36.386  1.00 57.35           C  
ATOM     65  CB  SER L   9      41.312  19.527  35.213  1.00 56.81           C  
ATOM     66  OG  SER L   9      41.403  20.661  34.363  1.00 58.15           O  
ATOM     67  C   SER L   9      40.320  18.559  37.200  1.00 58.75           C  
ATOM     68  O   SER L   9      39.354  17.800  37.163  1.00 57.72           O  
ATOM     69  N   SER L  10      41.401  18.328  37.978  1.00 69.29           N  
ATOM     70  CA  SER L  10      41.473  17.170  38.816  1.00 71.19           C  
ATOM     71  CB  SER L  10      42.320  16.016  38.245  1.00 73.99           C  
ATOM     72  OG  SER L  10      43.698  16.362  38.259  1.00 74.20           O  
ATOM     73  C   SER L  10      42.102  17.568  40.114  1.00 70.17           C  
ATOM     74  O   SER L  10      42.769  18.597  40.216  1.00 66.60           O  
ATOM     75  N   VAL L  11      41.861  16.759  41.165  1.00 62.01           N  
ATOM     76  CA  VAL L  11      42.483  17.018  42.427  1.00 61.94           C  
ATOM     77  CB  VAL L  11      41.631  17.807  43.380  1.00 60.57           C  
ATOM     78  CG1 VAL L  11      41.410  19.208  42.779  1.00  0.00           C  
ATOM     79  CG2 VAL L  11      40.333  17.024  43.639  1.00  0.00           C  
ATOM     80  C   VAL L  11      42.796  15.700  43.057  1.00 62.19           C  
ATOM     81  O   VAL L  11      42.027  14.745  42.958  1.00 61.83           O  
ATOM     82  N   SER L  12      43.966  15.607  43.712  1.00 61.43           N  
ATOM     83  CA  SER L  12      44.304  14.384  44.370  1.00 59.49           C  
ATOM     84  CB  SER L  12      45.700  13.858  44.005  1.00 58.89           C  
ATOM     85  OG  SER L  12      45.771  13.618  42.609  1.00 58.83           O  
ATOM     86  C   SER L  12      44.327  14.714  45.818  1.00 57.17           C  
ATOM     87  O   SER L  12      44.964  15.680  46.227  1.00 55.80           O  
ATOM     88  N   ALA L  13      43.616  13.916  46.636  1.00 57.22           N  
ATOM     89  CA  ALA L  13      43.568  14.215  48.034  1.00 57.92           C  
ATOM     90  CB  ALA L  13      42.336  15.043  48.430  1.00 56.57           C  
ATOM     91  C   ALA L  13      43.503  12.924  48.775  1.00 59.55           C  
ATOM     92  O   ALA L  13      43.254  11.869  48.196  1.00 59.16           O  
ATOM     93  N   SER L  14      43.789  12.977  50.087  1.00 61.60           N  
ATOM     94  CA  SER L  14      43.738  11.808  50.911  1.00 61.67           C  
ATOM     95  CB  SER L  14      44.859  11.763  51.964  1.00 62.76           C  
ATOM     96  OG  SER L  14      46.117  11.651  51.317  1.00 62.11           O  
ATOM     97  C   SER L  14      42.436  11.830  51.637  1.00 61.51           C  
ATOM     98  O   SER L  14      41.644  12.762  51.504  1.00 61.68           O  
ATOM     99  N   VAL L  15      42.183  10.769  52.423  1.00 60.60           N  
ATOM    100  CA  VAL L  15      40.988  10.690  53.206  1.00 61.67           C  
ATOM    101  CB  VAL L  15      40.716   9.293  53.701  1.00 60.46           C  
ATOM    102  CG1 VAL L  15      39.423   9.301  54.531  1.00 59.60           C  
ATOM    103  CG2 VAL L  15      40.673   8.336  52.500  1.00 58.72           C  
ATOM    104  C   VAL L  15      41.207  11.556  54.413  1.00 63.65           C  
ATOM    105  O   VAL L  15      42.262  11.503  55.044  1.00 64.01           O  
ATOM    106  N   GLY L  16      40.199  12.381  54.759  1.00 67.02           N  
ATOM    107  CA  GLY L  16      40.300  13.229  55.913  1.00 68.58           C  
ATOM    108  C   GLY L  16      40.718  14.610  55.502  1.00 68.68           C  
ATOM    109  O   GLY L  16      40.664  15.539  56.307  1.00 69.84           O  
ATOM    110  N   ASP L  17      41.132  14.794  54.234  1.00 63.92           N  
ATOM    111  CA  ASP L  17      41.583  16.090  53.804  1.00 63.23           C  
ATOM    112  CB  ASP L  17      42.330  16.073  52.461  1.00 64.69           C  
ATOM    113  CG  ASP L  17      43.652  15.345  52.645  1.00 66.44           C  
ATOM    114  OD1 ASP L  17      44.008  15.039  53.814  1.00 68.97           O  
ATOM    115  OD2 ASP L  17      44.328  15.090  51.613  1.00 65.33           O1-
ATOM    116  C   ASP L  17      40.392  16.969  53.595  1.00 62.08           C  
ATOM    117  O   ASP L  17      39.258  16.499  53.552  1.00 62.17           O  
ATOM    118  N   ARG L  18      40.621  18.297  53.493  1.00 59.96           N  
ATOM    119  CA  ARG L  18      39.517  19.163  53.199  1.00 58.88           C  
ATOM    120  CB  ARG L  18      39.362  20.369  54.139  1.00 58.33           C  
ATOM    121  CG  ARG L  18      38.124  21.205  53.805  1.00 59.01           C  
ATOM    122  CD  ARG L  18      38.010  22.495  54.613  1.00 60.93           C  
ATOM    123  NE  ARG L  18      37.793  22.111  56.033  1.00 64.47           N  
ATOM    124  CZ  ARG L  18      38.235  22.932  57.029  1.00 67.19           C  
ATOM    125  NH1 ARG L  18      38.902  24.079  56.707  1.00 68.26           N1+
ATOM    126  NH2 ARG L  18      38.033  22.595  58.335  1.00 68.50           N  
ATOM    127  C   ARG L  18      39.771  19.696  51.828  1.00 58.33           C  
ATOM    128  O   ARG L  18      40.888  20.107  51.519  1.00 57.09           O  
ATOM    129  N   VAL L  19      38.746  19.693  50.954  1.00 59.52           N  
ATOM    130  CA  VAL L  19      38.973  20.151  49.616  1.00 59.54           C  
ATOM    131  CB  VAL L  19      38.806  19.079  48.573  1.00 59.71           C  
ATOM    132  CG1 VAL L  19      39.969  18.082  48.657  1.00 60.39           C  
ATOM    133  CG2 VAL L  19      37.440  18.414  48.800  1.00 58.85           C  
ATOM    134  C   VAL L  19      38.000  21.239  49.290  1.00 58.44           C  
ATOM    135  O   VAL L  19      36.878  21.276  49.796  1.00 58.86           O  
ATOM    136  N   THR L  20      38.442  22.180  48.433  1.00 56.56           N  
ATOM    137  CA  THR L  20      37.602  23.267  48.035  1.00 55.41           C  
ATOM    138  CB  THR L  20      38.114  24.581  48.550  1.00 54.15           C  
ATOM    139  OG1 THR L  20      38.198  24.550  49.966  1.00 55.17           O  
ATOM    140  CG2 THR L  20      37.157  25.695  48.106  1.00 53.48           C  
ATOM    141  C   THR L  20      37.636  23.326  46.536  1.00 54.96           C  
ATOM    142  O   THR L  20      38.677  23.603  45.941  1.00 55.65           O  
ATOM    143  N   ILE L  21      36.486  23.074  45.881  1.00 53.68           N  
ATOM    144  CA  ILE L  21      36.403  23.132  44.449  1.00 52.24           C  
ATOM    145  CB  ILE L  21      35.565  22.017  43.880  1.00 49.81           C  
ATOM    146  CG1 ILE L  21      36.165  20.647  44.234  1.00 48.75           C  
ATOM    147  CG2 ILE L  21      35.413  22.233  42.368  1.00 49.05           C  
ATOM    148  CD1 ILE L  21      35.222  19.479  43.950  1.00 46.74           C  
ATOM    149  C   ILE L  21      35.701  24.420  44.125  1.00 52.29           C  
ATOM    150  O   ILE L  21      34.645  24.709  44.688  1.00 52.55           O  
ATOM    151  N   THR L  22      36.260  25.249  43.214  1.00 52.86           N  
ATOM    152  CA  THR L  22      35.586  26.493  42.933  1.00 53.25           C  
ATOM    153  CB  THR L  22      36.410  27.740  43.129  1.00 52.98           C  
ATOM    154  OG1 THR L  22      37.504  27.772  42.226  1.00 56.65           O  
ATOM    155  CG2 THR L  22      36.913  27.779  44.578  1.00 50.90           C  
ATOM    156  C   THR L  22      35.086  26.516  41.519  1.00 54.07           C  
ATOM    157  O   THR L  22      35.683  25.931  40.617  1.00 53.90           O  
ATOM    158  N   CYS L  23      33.941  27.201  41.311  1.00 53.49           N  
ATOM    159  CA  CYS L  23      33.335  27.329  40.014  1.00 53.81           C  
ATOM    160  CB  CYS L  23      31.992  26.559  39.930  1.00 54.16           C  
ATOM    161  SG  CYS L  23      31.142  26.671  38.324  1.00 57.73           S  
ATOM    162  C   CYS L  23      33.079  28.795  39.787  1.00 53.62           C  
ATOM    163  O   CYS L  23      32.489  29.469  40.631  1.00 53.96           O  
ATOM    164  N   ARG L  24      33.516  29.331  38.625  1.00 54.32           N  
ATOM    165  CA  ARG L  24      33.357  30.738  38.357  1.00 55.10           C  
ATOM    166  CB  ARG L  24      34.674  31.450  37.990  1.00 55.92           C  
ATOM    167  CG  ARG L  24      35.735  31.440  39.096  1.00 57.09           C  
ATOM    168  CD  ARG L  24      37.110  31.944  38.640  1.00 60.35           C  
ATOM    169  NE  ARG L  24      38.032  31.870  39.811  1.00 51.80           N  
ATOM    170  CZ  ARG L  24      38.677  30.709  40.122  1.00 53.53           C  
ATOM    171  NH1 ARG L  24      38.475  29.585  39.371  1.00 54.60           N1+
ATOM    172  NH2 ARG L  24      39.523  30.673  41.193  1.00 53.10           N  
ATOM    173  C   ARG L  24      32.459  30.921  37.168  1.00 55.50           C  
ATOM    174  O   ARG L  24      32.447  30.114  36.239  1.00 54.68           O  
ATOM    175  N   ALA L  25      31.689  32.031  37.170  1.00 55.33           N  
ATOM    176  CA  ALA L  25      30.762  32.303  36.108  1.00 55.01           C  
ATOM    177  CB  ALA L  25      29.323  32.575  36.584  1.00 54.79           C  
ATOM    178  C   ALA L  25      31.212  33.525  35.372  1.00 53.75           C  
ATOM    179  O   ALA L  25      31.920  34.375  35.913  1.00 54.67           O  
ATOM    180  N   SER L  26      30.885  33.586  34.066  1.00 51.28           N  
ATOM    181  CA  SER L  26      31.278  34.679  33.223  1.00 53.78           C  
ATOM    182  CB  SER L  26      30.936  34.448  31.741  1.00 53.91           C  
ATOM    183  OG  SER L  26      29.529  34.378  31.562  1.00 52.76           O  
ATOM    184  C   SER L  26      30.569  35.919  33.665  1.00 56.74           C  
ATOM    185  O   SER L  26      31.133  37.013  33.624  1.00 60.39           O  
ATOM    186  N   GLN L  27      29.299  35.774  34.091  1.00 55.96           N  
ATOM    187  CA  GLN L  27      28.524  36.902  34.522  1.00 58.48           C  
ATOM    188  CB  GLN L  27      27.392  37.274  33.550  1.00 61.48           C  
ATOM    189  CG  GLN L  27      27.915  37.733  32.187  1.00 64.35           C  
ATOM    190  CD  GLN L  27      26.730  38.079  31.296  1.00 66.65           C  
ATOM    191  OE1 GLN L  27      25.597  38.205  31.759  1.00 67.33           O  
ATOM    192  NE2 GLN L  27      27.000  38.238  29.974  1.00 68.05           N  
ATOM    193  C   GLN L  27      27.897  36.545  35.834  1.00 56.68           C  
ATOM    194  O   GLN L  27      27.877  35.377  36.221  1.00 54.57           O  
ATOM    195  N   GLY L  28      27.383  37.558  36.561  1.00 58.28           N  
ATOM    196  CA  GLY L  28      26.806  37.313  37.853  1.00 58.22           C  
ATOM    197  C   GLY L  28      25.578  36.479  37.689  1.00 55.81           C  
ATOM    198  O   GLY L  28      24.710  36.786  36.873  1.00 56.63           O  
ATOM    199  N   ILE L  29      25.481  35.381  38.468  1.00 52.53           N  
ATOM    200  CA  ILE L  29      24.312  34.557  38.378  1.00 50.05           C  
ATOM    201  CB  ILE L  29      24.636  33.150  37.967  1.00 47.07           C  
ATOM    202  CG1 ILE L  29      25.557  32.479  38.999  1.00 45.85           C  
ATOM    203  CG2 ILE L  29      25.225  33.198  36.548  1.00 45.48           C  
ATOM    204  CD1 ILE L  29      25.716  30.974  38.789  1.00 41.13           C  
ATOM    205  C   ILE L  29      23.634  34.490  39.710  1.00 50.34           C  
ATOM    206  O   ILE L  29      22.924  33.525  39.992  1.00 48.90           O  
ATOM    207  N   SER L  30      23.783  35.532  40.553  1.00 53.46           N  
ATOM    208  CA  SER L  30      23.090  35.496  41.806  1.00 54.65           C  
ATOM    209  CB  SER L  30      21.555  35.472  41.671  1.00 54.42           C  
ATOM    210  OG  SER L  30      21.084  36.688  41.113  1.00 44.62           O  
ATOM    211  C   SER L  30      23.493  34.268  42.558  1.00 54.26           C  
ATOM    212  O   SER L  30      24.652  33.859  42.571  1.00 55.86           O  
ATOM    213  N   ASN L  31      22.509  33.731  43.295  1.00 52.94           N  
ATOM    214  CA  ASN L  31      22.556  32.539  44.087  1.00 51.25           C  
ATOM    215  CB  ASN L  31      21.437  32.504  45.144  1.00 54.34           C  
ATOM    216  CG  ASN L  31      21.644  33.660  46.117  1.00 55.45           C  
ATOM    217  OD1 ASN L  31      22.755  33.917  46.577  1.00 58.11           O  
ATOM    218  ND2 ASN L  31      20.539  34.386  46.437  1.00 56.52           N  
ATOM    219  C   ASN L  31      22.402  31.297  43.246  1.00 46.34           C  
ATOM    220  O   ASN L  31      22.711  30.201  43.710  1.00 43.87           O  
ATOM    221  N   TRP L  32      21.879  31.407  42.008  1.00 45.12           N  
ATOM    222  CA  TRP L  32      21.466  30.213  41.319  1.00 43.61           C  
ATOM    223  CB  TRP L  32      20.449  30.528  40.214  1.00 43.72           C  
ATOM    224  CG  TRP L  32      19.274  31.277  40.796  1.00 45.73           C  
ATOM    225  CD2 TRP L  32      18.620  30.898  42.016  1.00 47.73           C  
ATOM    226  CD1 TRP L  32      18.693  32.445  40.394  1.00 46.46           C  
ATOM    227  NE1 TRP L  32      17.707  32.808  41.280  1.00 52.01           N  
ATOM    228  CE2 TRP L  32      17.654  31.866  42.287  1.00 49.45           C  
ATOM    229  CE3 TRP L  32      18.819  29.835  42.851  1.00 52.55           C  
ATOM    230  CZ2 TRP L  32      16.870  31.785  43.401  1.00 56.61           C  
ATOM    231  CZ3 TRP L  32      18.016  29.747  43.965  1.00 55.13           C  
ATOM    232  CH2 TRP L  32      17.059  30.704  44.235  1.00 56.72           C  
ATOM    233  C   TRP L  32      22.602  29.406  40.747  1.00 42.21           C  
ATOM    234  O   TRP L  32      22.818  29.365  39.535  1.00 41.74           O  
ATOM    235  N   LEU L  33      23.314  28.679  41.632  1.00 47.08           N  
ATOM    236  CA  LEU L  33      24.360  27.756  41.293  1.00 44.67           C  
ATOM    237  CB  LEU L  33      25.721  28.256  41.830  1.00 43.68           C  
ATOM    238  CG  LEU L  33      26.974  27.396  41.556  1.00 44.84           C  
ATOM    239  CD1 LEU L  33      26.912  26.039  42.262  1.00 45.86           C  
ATOM    240  CD2 LEU L  33      27.288  27.295  40.057  1.00 45.70           C  
ATOM    241  C   LEU L  33      24.013  26.457  41.959  1.00 43.36           C  
ATOM    242  O   LEU L  33      23.490  26.445  43.073  1.00 42.72           O  
ATOM    243  N   ASN L  34      24.271  25.320  41.278  1.00 41.06           N  
ATOM    244  CA  ASN L  34      23.935  24.055  41.867  1.00 40.58           C  
ATOM    245  CB  ASN L  34      22.754  23.344  41.168  1.00 42.15           C  
ATOM    246  CG  ASN L  34      21.484  24.190  41.227  1.00 42.71           C  
ATOM    247  OD1 ASN L  34      21.129  24.746  42.264  1.00 43.06           O  
ATOM    248  ND2 ASN L  34      20.778  24.292  40.068  1.00 41.77           N  
ATOM    249  C   ASN L  34      25.108  23.135  41.681  1.00 41.76           C  
ATOM    250  O   ASN L  34      25.827  23.243  40.693  1.00 41.64           O  
ATOM    251  N   TRP L  35      25.336  22.193  42.622  1.00 42.32           N  
ATOM    252  CA  TRP L  35      26.447  21.292  42.478  1.00 42.01           C  
ATOM    253  CB  TRP L  35      27.467  21.358  43.631  1.00 41.12           C  
ATOM    254  CG  TRP L  35      28.253  22.650  43.680  1.00 42.21           C  
ATOM    255  CD2 TRP L  35      29.516  22.861  43.030  1.00 42.42           C  
ATOM    256  CD1 TRP L  35      27.945  23.820  44.313  1.00 43.78           C  
ATOM    257  NE1 TRP L  35      28.940  24.743  44.099  1.00 43.82           N  
ATOM    258  CE2 TRP L  35      29.915  24.168  43.307  1.00 44.13           C  
ATOM    259  CE3 TRP L  35      30.282  22.032  42.261  1.00 42.64           C  
ATOM    260  CZ2 TRP L  35      31.090  24.667  42.820  1.00 44.27           C  
ATOM    261  CZ3 TRP L  35      31.465  22.539  41.769  1.00 43.52           C  
ATOM    262  CH2 TRP L  35      31.862  23.831  42.043  1.00 43.51           C  
ATOM    263  C   TRP L  35      25.927  19.891  42.395  1.00 43.41           C  
ATOM    264  O   TRP L  35      24.992  19.515  43.101  1.00 44.53           O  
ATOM    265  N   TYR L  36      26.538  19.076  41.507  1.00 42.48           N  
ATOM    266  CA  TYR L  36      26.099  17.721  41.317  1.00 43.90           C  
ATOM    267  CB  TYR L  36      25.619  17.398  39.895  1.00 43.35           C  
ATOM    268  CG  TYR L  36      24.380  18.144  39.546  1.00 45.21           C  
ATOM    269  CD1 TYR L  36      24.427  19.471  39.193  1.00 45.48           C  
ATOM    270  CD2 TYR L  36      23.166  17.501  39.546  1.00 44.50           C  
ATOM    271  CE1 TYR L  36      23.276  20.141  38.851  1.00 45.81           C  
ATOM    272  CE2 TYR L  36      22.013  18.165  39.206  1.00 45.74           C  
ATOM    273  CZ  TYR L  36      22.069  19.487  38.853  1.00 46.68           C  
ATOM    274  OH  TYR L  36      20.888  20.166  38.497  1.00 45.54           O  
ATOM    275  C   TYR L  36      27.277  16.817  41.499  1.00 46.50           C  
ATOM    276  O   TYR L  36      28.420  17.207  41.273  1.00 47.83           O  
ATOM    277  N   GLN L  37      27.018  15.565  41.927  1.00 47.70           N  
ATOM    278  CA  GLN L  37      28.090  14.626  42.094  1.00 48.76           C  
ATOM    279  CB  GLN L  37      28.234  14.110  43.536  1.00 50.50           C  
ATOM    280  CG  GLN L  37      29.392  13.129  43.729  1.00 51.45           C  
ATOM    281  CD  GLN L  37      29.334  12.615  45.161  1.00 50.98           C  
ATOM    282  OE1 GLN L  37      28.265  12.268  45.658  1.00 51.87           O  
ATOM    283  NE2 GLN L  37      30.505  12.564  45.852  1.00 50.05           N  
ATOM    284  C   GLN L  37      27.789  13.441  41.231  1.00 48.76           C  
ATOM    285  O   GLN L  37      26.669  12.933  41.227  1.00 49.76           O  
ATOM    286  N   GLN L  38      28.789  12.973  40.457  1.00 48.57           N  
ATOM    287  CA  GLN L  38      28.565  11.823  39.632  1.00 50.14           C  
ATOM    288  CB  GLN L  38      28.498  12.145  38.127  1.00 47.68           C  
ATOM    289  CG  GLN L  38      28.198  10.925  37.247  1.00 46.76           C  
ATOM    290  CD  GLN L  38      28.112  11.370  35.790  1.00 45.88           C  
ATOM    291  OE1 GLN L  38      28.349  12.534  35.469  1.00 45.47           O  
ATOM    292  NE2 GLN L  38      27.768  10.421  34.876  1.00 47.10           N  
ATOM    293  C   GLN L  38      29.686  10.856  39.844  1.00 51.93           C  
ATOM    294  O   GLN L  38      30.841  11.240  40.016  1.00 49.46           O  
ATOM    295  N   LYS L  39      29.354   9.553  39.849  1.00 56.19           N  
ATOM    296  CA  LYS L  39      30.355   8.538  39.995  1.00 58.69           C  
ATOM    297  CB  LYS L  39      30.120   7.625  41.213  1.00 61.07           C  
ATOM    298  CG  LYS L  39      30.317   8.377  42.538  1.00 61.94           C  
ATOM    299  CD  LYS L  39      29.734   7.677  43.770  1.00 63.68           C  
ATOM    300  CE  LYS L  39      29.921   8.488  45.057  1.00 63.54           C  
ATOM    301  NZ  LYS L  39      29.109   7.920  46.160  1.00 63.93           N1+
ATOM    302  C   LYS L  39      30.314   7.754  38.727  1.00 59.87           C  
ATOM    303  O   LYS L  39      29.333   7.841  37.986  1.00 59.99           O  
ATOM    304  N   PRO L  40      31.334   7.007  38.421  1.00 59.42           N  
ATOM    305  CA  PRO L  40      31.330   6.357  37.145  1.00 58.50           C  
ATOM    306  CD  PRO L  40      32.682   7.357  38.844  1.00 57.73           C  
ATOM    307  CB  PRO L  40      32.751   5.843  36.936  1.00 56.96           C  
ATOM    308  CG  PRO L  40      33.606   6.862  37.715  1.00 57.04           C  
ATOM    309  C   PRO L  40      30.242   5.355  36.972  1.00 58.85           C  
ATOM    310  O   PRO L  40      30.030   4.526  37.857  1.00 59.60           O  
ATOM    311  N   GLY L  41      29.540   5.427  35.825  1.00 59.21           N  
ATOM    312  CA  GLY L  41      28.509   4.492  35.494  1.00 60.22           C  
ATOM    313  C   GLY L  41      27.264   4.838  36.244  1.00 63.46           C  
ATOM    314  O   GLY L  41      26.289   4.090  36.190  1.00 64.44           O  
ATOM    315  N   LYS L  42      27.245   5.980  36.959  1.00 64.33           N  
ATOM    316  CA  LYS L  42      26.059   6.282  37.706  1.00 64.14           C  
ATOM    317  CB  LYS L  42      26.286   6.430  39.222  1.00 64.47           C  
ATOM    318  CG  LYS L  42      26.715   5.124  39.894  1.00 67.65           C  
ATOM    319  CD  LYS L  42      25.736   3.974  39.650  1.00 71.46           C  
ATOM    320  CE  LYS L  42      24.308   4.277  40.092  1.00 72.58           C  
ATOM    321  NZ  LYS L  42      23.380   3.280  39.510  1.00 72.37           N1+
ATOM    322  C   LYS L  42      25.486   7.573  37.215  1.00 62.80           C  
ATOM    323  O   LYS L  42      26.115   8.310  36.457  1.00 62.05           O  
ATOM    324  N   ALA L  43      24.225   7.842  37.612  1.00 64.25           N  
ATOM    325  CA  ALA L  43      23.533   9.046  37.244  1.00 61.54           C  
ATOM    326  CB  ALA L  43      22.008   8.942  37.412  1.00 62.19           C  
ATOM    327  C   ALA L  43      24.019  10.145  38.140  1.00 58.98           C  
ATOM    328  O   ALA L  43      24.520   9.884  39.230  1.00 60.92           O  
ATOM    329  N   PRO L  44      23.885  11.371  37.702  1.00 53.59           N  
ATOM    330  CA  PRO L  44      24.344  12.486  38.486  1.00 51.07           C  
ATOM    331  CD  PRO L  44      23.932  11.652  36.276  1.00 52.05           C  
ATOM    332  CB  PRO L  44      24.329  13.688  37.544  1.00 49.07           C  
ATOM    333  CG  PRO L  44      24.532  13.063  36.151  1.00 48.91           C  
ATOM    334  C   PRO L  44      23.488  12.657  39.701  1.00 50.51           C  
ATOM    335  O   PRO L  44      22.325  12.255  39.672  1.00 49.16           O  
ATOM    336  N   LYS L  45      24.050  13.245  40.779  1.00 50.48           N  
ATOM    337  CA  LYS L  45      23.328  13.396  42.009  1.00 50.53           C  
ATOM    338  CB  LYS L  45      23.974  12.591  43.149  1.00 52.57           C  
ATOM    339  CG  LYS L  45      23.154  12.504  44.438  1.00 56.95           C  
ATOM    340  CD  LYS L  45      23.662  11.414  45.390  1.00 44.52           C  
ATOM    341  CE  LYS L  45      22.805  11.208  46.643  1.00 45.01           C  
ATOM    342  NZ  LYS L  45      23.169  12.194  47.685  1.00 44.74           N1+
ATOM    343  C   LYS L  45      23.386  14.841  42.408  1.00 49.78           C  
ATOM    344  O   LYS L  45      24.439  15.466  42.337  1.00 50.34           O  
ATOM    345  N   LEU L  46      22.245  15.402  42.864  1.00 47.30           N  
ATOM    346  CA  LEU L  46      22.160  16.782  43.254  1.00 45.98           C  
ATOM    347  CB  LEU L  46      20.710  17.271  43.206  1.00 45.70           C  
ATOM    348  CG  LEU L  46      20.501  18.676  43.780  1.00 42.71           C  
ATOM    349  CD1 LEU L  46      21.031  19.770  42.837  1.00 41.51           C  
ATOM    350  CD2 LEU L  46      19.039  18.847  44.223  1.00 41.15           C  
ATOM    351  C   LEU L  46      22.579  16.930  44.688  1.00 45.49           C  
ATOM    352  O   LEU L  46      21.865  16.501  45.591  1.00 46.51           O  
ATOM    353  N   LEU L  47      23.801  17.454  44.928  1.00 44.22           N  
ATOM    354  CA  LEU L  47      24.292  17.722  46.257  1.00 45.50           C  
ATOM    355  CB  LEU L  47      25.823  17.829  46.300  1.00 45.76           C  
ATOM    356  CG  LEU L  47      26.545  16.542  45.877  1.00 45.47           C  
ATOM    357  CD1 LEU L  47      28.068  16.720  45.960  1.00 46.22           C  
ATOM    358  CD2 LEU L  47      26.033  15.328  46.666  1.00 44.51           C  
ATOM    359  C   LEU L  47      23.785  19.016  46.817  1.00 45.95           C  
ATOM    360  O   LEU L  47      23.218  19.068  47.905  1.00 45.78           O  
ATOM    361  N   ILE L  48      23.966  20.112  46.050  1.00 46.17           N  
ATOM    362  CA  ILE L  48      23.679  21.412  46.583  1.00 47.39           C  
ATOM    363  CB  ILE L  48      24.927  22.154  46.969  1.00 46.98           C  
ATOM    364  CG1 ILE L  48      25.721  21.345  48.010  1.00 46.19           C  
ATOM    365  CG2 ILE L  48      24.513  23.549  47.454  1.00 47.09           C  
ATOM    366  CD1 ILE L  48      27.138  21.866  48.250  1.00 46.43           C  
ATOM    367  C   ILE L  48      22.979  22.228  45.546  1.00 48.30           C  
ATOM    368  O   ILE L  48      23.241  22.108  44.352  1.00 49.10           O  
ATOM    369  N   TYR L  49      22.049  23.087  46.003  1.00 48.38           N  
ATOM    370  CA  TYR L  49      21.298  23.939  45.134  1.00 48.05           C  
ATOM    371  CB  TYR L  49      19.866  23.427  44.929  1.00 47.37           C  
ATOM    372  CG  TYR L  49      19.242  23.254  46.276  1.00 48.49           C  
ATOM    373  CD1 TYR L  49      18.667  24.318  46.930  1.00 49.93           C  
ATOM    374  CD2 TYR L  49      19.208  22.013  46.871  1.00 48.82           C  
ATOM    375  CE1 TYR L  49      18.088  24.148  48.167  1.00 50.47           C  
ATOM    376  CE2 TYR L  49      18.631  21.835  48.106  1.00 50.16           C  
ATOM    377  CZ  TYR L  49      18.067  22.906  48.755  1.00 51.40           C  
ATOM    378  OH  TYR L  49      17.473  22.731  50.022  1.00 51.12           O  
ATOM    379  C   TYR L  49      21.207  25.286  45.765  1.00 49.06           C  
ATOM    380  O   TYR L  49      21.299  25.415  46.982  1.00 49.69           O  
ATOM    381  N   ALA L  50      20.936  26.351  44.979  1.00 47.08           N  
ATOM    382  CA  ALA L  50      20.800  27.670  45.548  1.00 45.72           C  
ATOM    383  CB  ALA L  50      19.698  27.756  46.619  1.00 46.27           C  
ATOM    384  C   ALA L  50      22.094  28.091  46.174  1.00 44.59           C  
ATOM    385  O   ALA L  50      22.128  28.863  47.132  1.00 47.69           O  
ATOM    386  N   ALA L  51      23.196  27.548  45.641  1.00 45.07           N  
ATOM    387  CA  ALA L  51      24.540  27.922  45.968  1.00 45.49           C  
ATOM    388  CB  ALA L  51      24.759  29.443  45.905  1.00 42.82           C  
ATOM    389  C   ALA L  51      24.951  27.465  47.332  1.00 46.05           C  
ATOM    390  O   ALA L  51      26.097  27.059  47.511  1.00 43.87           O  
ATOM    391  N   SER L  52      24.030  27.419  48.313  1.00 44.48           N  
ATOM    392  CA  SER L  52      24.526  27.102  49.622  1.00 43.97           C  
ATOM    393  CB  SER L  52      24.746  28.359  50.477  1.00 45.93           C  
ATOM    394  OG  SER L  52      25.235  27.988  51.755  1.00 48.83           O  
ATOM    395  C   SER L  52      23.531  26.273  50.341  1.00 43.46           C  
ATOM    396  O   SER L  52      23.771  25.835  51.465  1.00 44.91           O  
ATOM    397  N   SER L  53      22.380  26.017  49.709  1.00 51.31           N  
ATOM    398  CA  SER L  53      21.406  25.199  50.386  1.00 51.82           C  
ATOM    399  CB  SER L  53      19.959  25.613  50.069  1.00 52.30           C  
ATOM    400  OG  SER L  53      19.066  24.945  50.945  1.00 53.33           O  
ATOM    401  C   SER L  53      21.583  23.749  50.046  1.00 50.25           C  
ATOM    402  O   SER L  53      21.507  23.340  48.888  1.00 49.44           O  
ATOM    403  N   LEU L  54      21.785  22.928  51.099  1.00 49.90           N  
ATOM    404  CA  LEU L  54      22.056  21.527  50.964  1.00 48.11           C  
ATOM    405  CB  LEU L  54      22.623  20.881  52.240  1.00 48.07           C  
ATOM    406  CG  LEU L  54      24.021  21.387  52.639  1.00 40.04           C  
ATOM    407  CD1 LEU L  54      24.522  20.680  53.907  1.00 41.47           C  
ATOM    408  CD2 LEU L  54      25.020  21.282  51.478  1.00 41.07           C  
ATOM    409  C   LEU L  54      20.819  20.762  50.624  1.00 46.94           C  
ATOM    410  O   LEU L  54      19.717  21.059  51.082  1.00 47.90           O  
ATOM    411  N   GLN L  55      21.010  19.716  49.801  1.00 47.06           N  
ATOM    412  CA  GLN L  55      19.965  18.827  49.397  1.00 48.75           C  
ATOM    413  CB  GLN L  55      20.345  17.965  48.178  1.00 47.34           C  
ATOM    414  CG  GLN L  55      19.422  16.764  47.943  1.00 48.69           C  
ATOM    415  CD  GLN L  55      17.994  17.245  47.708  1.00 50.21           C  
ATOM    416  OE1 GLN L  55      17.631  18.373  48.038  1.00 43.91           O  
ATOM    417  NE2 GLN L  55      17.148  16.354  47.129  1.00 42.96           N  
ATOM    418  C   GLN L  55      19.686  17.903  50.525  1.00 51.05           C  
ATOM    419  O   GLN L  55      20.542  17.670  51.375  1.00 50.47           O  
ATOM    420  N   SER L  56      18.454  17.363  50.574  1.00 55.58           N  
ATOM    421  CA  SER L  56      18.158  16.462  51.644  1.00 57.74           C  
ATOM    422  CB  SER L  56      16.672  16.091  51.767  1.00 62.48           C  
ATOM    423  OG  SER L  56      15.917  17.223  52.171  1.00 44.86           O  
ATOM    424  C   SER L  56      18.915  15.203  51.397  1.00 56.38           C  
ATOM    425  O   SER L  56      19.146  14.818  50.252  1.00 55.15           O  
ATOM    426  N   GLY L  57      19.328  14.538  52.492  1.00 53.43           N  
ATOM    427  CA  GLY L  57      20.017  13.288  52.384  1.00 52.85           C  
ATOM    428  C   GLY L  57      21.472  13.517  52.112  1.00 51.65           C  
ATOM    429  O   GLY L  57      22.165  12.606  51.661  1.00 52.81           O  
ATOM    430  N   VAL L  58      21.986  14.731  52.378  1.00 50.67           N  
ATOM    431  CA  VAL L  58      23.376  14.965  52.098  1.00 49.87           C  
ATOM    432  CB  VAL L  58      23.609  16.214  51.288  1.00 49.30           C  
ATOM    433  CG1 VAL L  58      25.119  16.400  51.067  1.00 47.72           C  
ATOM    434  CG2 VAL L  58      22.811  16.094  49.978  1.00 48.99           C  
ATOM    435  C   VAL L  58      24.106  15.114  53.404  1.00 50.41           C  
ATOM    436  O   VAL L  58      23.628  15.773  54.323  1.00 51.28           O  
ATOM    437  N   PRO L  59      25.273  14.514  53.498  1.00 50.87           N  
ATOM    438  CA  PRO L  59      26.050  14.592  54.711  1.00 51.41           C  
ATOM    439  CD  PRO L  59      25.504  13.256  52.805  1.00 49.73           C  
ATOM    440  CB  PRO L  59      27.156  13.550  54.568  1.00 51.03           C  
ATOM    441  CG  PRO L  59      26.514  12.480  53.670  1.00 49.29           C  
ATOM    442  C   PRO L  59      26.547  15.978  54.986  1.00 52.32           C  
ATOM    443  O   PRO L  59      26.715  16.754  54.050  1.00 52.64           O  
ATOM    444  N   SER L  60      26.799  16.293  56.271  1.00 54.71           N  
ATOM    445  CA  SER L  60      27.185  17.605  56.707  1.00 56.73           C  
ATOM    446  CB  SER L  60      27.240  17.735  58.237  1.00 57.59           C  
ATOM    447  OG  SER L  60      27.629  19.054  58.590  1.00 56.97           O  
ATOM    448  C   SER L  60      28.540  17.973  56.184  1.00 56.76           C  
ATOM    449  O   SER L  60      28.915  19.143  56.222  1.00 57.67           O  
ATOM    450  N   ARG L  61      29.310  16.996  55.676  1.00 56.65           N  
ATOM    451  CA  ARG L  61      30.648  17.263  55.217  1.00 57.60           C  
ATOM    452  CB  ARG L  61      31.325  16.031  54.589  1.00 56.64           C  
ATOM    453  CG  ARG L  61      31.429  14.802  55.488  1.00 55.77           C  
ATOM    454  CD  ARG L  61      32.119  13.622  54.800  1.00 55.44           C  
ATOM    455  NE  ARG L  61      31.236  13.169  53.692  1.00 54.84           N  
ATOM    456  CZ  ARG L  61      30.391  12.116  53.893  1.00 55.92           C  
ATOM    457  NH1 ARG L  61      30.422  11.434  55.072  1.00 55.92           N1+
ATOM    458  NH2 ARG L  61      29.515  11.742  52.918  1.00 55.93           N  
ATOM    459  C   ARG L  61      30.589  18.260  54.099  1.00 58.16           C  
ATOM    460  O   ARG L  61      31.487  19.092  53.957  1.00 59.22           O  
ATOM    461  N   PHE L  62      29.537  18.163  53.262  1.00 57.73           N  
ATOM    462  CA  PHE L  62      29.382  18.962  52.079  1.00 56.65           C  
ATOM    463  CB  PHE L  62      28.454  18.293  51.048  1.00 55.19           C  
ATOM    464  CG  PHE L  62      29.113  17.067  50.513  1.00 54.50           C  
ATOM    465  CD1 PHE L  62      29.194  15.912  51.256  1.00 54.22           C  
ATOM    466  CD2 PHE L  62      29.634  17.069  49.245  1.00 55.01           C  
ATOM    467  CE1 PHE L  62      29.797  14.783  50.747  1.00 54.08           C  
ATOM    468  CE2 PHE L  62      30.237  15.948  48.730  1.00 54.85           C  
ATOM    469  CZ  PHE L  62      30.322  14.803  49.479  1.00 54.41           C  
ATOM    470  C   PHE L  62      28.772  20.291  52.408  1.00 57.29           C  
ATOM    471  O   PHE L  62      27.721  20.384  53.043  1.00 55.95           O  
ATOM    472  N   SER L  63      29.427  21.370  51.941  1.00 63.34           N  
ATOM    473  CA  SER L  63      28.952  22.699  52.184  1.00 65.93           C  
ATOM    474  CB  SER L  63      29.770  23.409  53.275  1.00 68.09           C  
ATOM    475  OG  SER L  63      29.279  24.721  53.493  1.00 45.68           O  
ATOM    476  C   SER L  63      29.150  23.477  50.920  1.00 64.49           C  
ATOM    477  O   SER L  63      30.094  23.226  50.174  1.00 63.50           O  
ATOM    478  N   GLY L  64      28.259  24.457  50.651  1.00 60.02           N  
ATOM    479  CA  GLY L  64      28.382  25.261  49.469  1.00 57.68           C  
ATOM    480  C   GLY L  64      28.329  26.690  49.908  1.00 57.02           C  
ATOM    481  O   GLY L  64      27.654  27.030  50.881  1.00 55.71           O  
ATOM    482  N   SER L  65      29.053  27.576  49.198  1.00 57.71           N  
ATOM    483  CA  SER L  65      29.040  28.958  49.582  1.00 59.49           C  
ATOM    484  CB  SER L  65      30.072  29.286  50.678  1.00 60.51           C  
ATOM    485  OG  SER L  65      29.989  30.655  51.044  1.00 63.65           O  
ATOM    486  C   SER L  65      29.366  29.765  48.361  1.00 59.50           C  
ATOM    487  O   SER L  65      29.739  29.217  47.325  1.00 58.66           O  
ATOM    488  N   GLY L  66      29.226  31.103  48.448  1.00 60.45           N  
ATOM    489  CA  GLY L  66      29.559  31.923  47.317  1.00 61.15           C  
ATOM    490  C   GLY L  66      28.328  32.559  46.768  1.00 62.99           C  
ATOM    491  O   GLY L  66      27.214  32.059  46.917  1.00 60.94           O  
ATOM    492  N   SER L  67      28.515  33.727  46.125  1.00 65.60           N  
ATOM    493  CA  SER L  67      27.425  34.444  45.542  1.00 65.91           C  
ATOM    494  CB  SER L  67      26.820  35.501  46.482  1.00 68.45           C  
ATOM    495  OG  SER L  67      25.748  36.169  45.835  1.00 68.96           O  
ATOM    496  C   SER L  67      27.981  35.182  44.372  1.00 63.08           C  
ATOM    497  O   SER L  67      29.186  35.399  44.277  1.00 62.87           O  
ATOM    498  N   GLY L  68      27.106  35.596  43.443  1.00 60.03           N  
ATOM    499  CA  GLY L  68      27.561  36.351  42.315  1.00 58.10           C  
ATOM    500  C   GLY L  68      28.285  35.467  41.353  1.00 58.46           C  
ATOM    501  O   GLY L  68      27.701  34.562  40.762  1.00 58.69           O  
ATOM    502  N   THR L  69      29.540  35.844  41.055  1.00 59.88           N  
ATOM    503  CA  THR L  69      30.404  35.160  40.139  1.00 61.19           C  
ATOM    504  CB  THR L  69      31.407  36.087  39.523  1.00 60.75           C  
ATOM    505  OG1 THR L  69      32.188  35.390  38.564  1.00 62.00           O  
ATOM    506  CG2 THR L  69      32.292  36.681  40.630  1.00 59.76           C  
ATOM    507  C   THR L  69      31.144  33.972  40.692  1.00 61.51           C  
ATOM    508  O   THR L  69      31.379  33.014  39.960  1.00 61.09           O  
ATOM    509  N   ASP L  70      31.585  33.997  41.969  1.00 59.54           N  
ATOM    510  CA  ASP L  70      32.416  32.908  42.417  1.00 57.87           C  
ATOM    511  CB  ASP L  70      33.738  33.340  43.073  1.00 58.67           C  
ATOM    512  CG  ASP L  70      34.713  33.712  41.971  1.00 62.52           C  
ATOM    513  OD1 ASP L  70      34.298  33.688  40.780  1.00 63.39           O  
ATOM    514  OD2 ASP L  70      35.887  34.018  42.302  1.00 63.54           O1-
ATOM    515  C   ASP L  70      31.699  32.045  43.399  1.00 56.47           C  
ATOM    516  O   ASP L  70      31.063  32.539  44.327  1.00 57.60           O  
ATOM    517  N   PHE L  71      31.801  30.711  43.214  1.00 55.44           N  
ATOM    518  CA  PHE L  71      31.144  29.788  44.091  1.00 53.94           C  
ATOM    519  CB  PHE L  71      29.985  29.037  43.418  1.00 53.55           C  
ATOM    520  CG  PHE L  71      28.949  30.071  43.143  1.00 53.37           C  
ATOM    521  CD1 PHE L  71      28.971  30.807  41.982  1.00 54.29           C  
ATOM    522  CD2 PHE L  71      27.965  30.319  44.070  1.00 52.95           C  
ATOM    523  CE1 PHE L  71      28.007  31.758  41.744  1.00 54.44           C  
ATOM    524  CE2 PHE L  71      27.000  31.268  43.841  1.00 53.86           C  
ATOM    525  CZ  PHE L  71      27.026  31.996  42.677  1.00 54.45           C  
ATOM    526  C   PHE L  71      32.138  28.781  44.580  1.00 52.93           C  
ATOM    527  O   PHE L  71      33.152  28.527  43.932  1.00 52.71           O  
ATOM    528  N   THR L  72      31.873  28.194  45.768  1.00 52.91           N  
ATOM    529  CA  THR L  72      32.796  27.259  46.350  1.00 50.56           C  
ATOM    530  CB  THR L  72      33.498  27.834  47.547  1.00 48.41           C  
ATOM    531  OG1 THR L  72      34.245  28.986  47.190  1.00 50.59           O  
ATOM    532  CG2 THR L  72      34.406  26.759  48.153  1.00 47.20           C  
ATOM    533  C   THR L  72      32.069  26.054  46.871  1.00 50.19           C  
ATOM    534  O   THR L  72      31.070  26.177  47.577  1.00 51.06           O  
ATOM    535  N   LEU L  73      32.580  24.847  46.547  1.00 49.48           N  
ATOM    536  CA  LEU L  73      32.074  23.606  47.066  1.00 49.46           C  
ATOM    537  CB  LEU L  73      31.949  22.523  45.983  1.00 48.53           C  
ATOM    538  CG  LEU L  73      31.560  21.129  46.514  1.00 46.71           C  
ATOM    539  CD1 LEU L  73      30.118  21.108  47.040  1.00 47.81           C  
ATOM    540  CD2 LEU L  73      31.851  20.028  45.479  1.00 45.97           C  
ATOM    541  C   LEU L  73      33.139  23.113  47.995  1.00 50.39           C  
ATOM    542  O   LEU L  73      34.269  22.873  47.573  1.00 49.94           O  
ATOM    543  N   THR L  74      32.818  22.930  49.289  1.00 51.98           N  
ATOM    544  CA  THR L  74      33.849  22.514  50.203  1.00 52.37           C  
ATOM    545  CB  THR L  74      34.097  23.495  51.315  1.00 52.73           C  
ATOM    546  OG1 THR L  74      34.450  24.763  50.783  1.00 53.64           O  
ATOM    547  CG2 THR L  74      35.233  22.960  52.202  1.00 51.25           C  
ATOM    548  C   THR L  74      33.444  21.237  50.862  1.00 55.01           C  
ATOM    549  O   THR L  74      32.287  21.047  51.231  1.00 56.52           O  
ATOM    550  N   ILE L  75      34.409  20.308  51.014  1.00 57.27           N  
ATOM    551  CA  ILE L  75      34.124  19.093  51.718  1.00 58.34           C  
ATOM    552  CB  ILE L  75      34.400  17.850  50.930  1.00 56.86           C  
ATOM    553  CG1 ILE L  75      33.570  17.838  49.638  1.00 55.85           C  
ATOM    554  CG2 ILE L  75      34.081  16.653  51.837  1.00 56.17           C  
ATOM    555  CD1 ILE L  75      33.977  16.732  48.672  1.00 54.12           C  
ATOM    556  C   ILE L  75      35.025  19.084  52.914  1.00 59.73           C  
ATOM    557  O   ILE L  75      36.249  19.123  52.785  1.00 59.41           O  
ATOM    558  N   SER L  76      34.424  19.029  54.118  1.00 60.04           N  
ATOM    559  CA  SER L  76      35.150  19.119  55.355  1.00 59.09           C  
ATOM    560  CB  SER L  76      34.225  19.105  56.586  1.00 59.92           C  
ATOM    561  OG  SER L  76      33.568  17.851  56.691  1.00 59.16           O  
ATOM    562  C   SER L  76      36.125  17.986  55.504  1.00 59.46           C  
ATOM    563  O   SER L  76      37.318  18.223  55.670  1.00 59.48           O  
ATOM    564  N   SER L  77      35.646  16.723  55.470  1.00 60.55           N  
ATOM    565  CA  SER L  77      36.537  15.600  55.583  1.00 60.21           C  
ATOM    566  CB  SER L  77      36.436  14.835  56.912  1.00 60.84           C  
ATOM    567  OG  SER L  77      37.086  15.553  57.946  1.00 61.46           O  
ATOM    568  C   SER L  77      36.148  14.620  54.527  1.00 59.57           C  
ATOM    569  O   SER L  77      35.025  14.124  54.508  1.00 60.18           O  
ATOM    570  N   LEU L  78      37.099  14.274  53.645  1.00 58.23           N  
ATOM    571  CA  LEU L  78      36.829  13.385  52.554  1.00 57.37           C  
ATOM    572  CB  LEU L  78      37.970  13.318  51.520  1.00 57.44           C  
ATOM    573  CG  LEU L  78      38.026  14.503  50.541  1.00 57.27           C  
ATOM    574  CD1 LEU L  78      39.279  14.451  49.662  1.00 55.81           C  
ATOM    575  CD2 LEU L  78      36.762  14.546  49.673  1.00 56.45           C  
ATOM    576  C   LEU L  78      36.627  11.989  53.038  1.00 57.31           C  
ATOM    577  O   LEU L  78      37.311  11.521  53.946  1.00 58.74           O  
ATOM    578  N   GLN L  79      35.666  11.286  52.406  1.00 56.24           N  
ATOM    579  CA  GLN L  79      35.388   9.913  52.713  1.00 57.43           C  
ATOM    580  CB  GLN L  79      33.934   9.684  53.147  1.00 58.21           C  
ATOM    581  CG  GLN L  79      33.564  10.454  54.419  1.00 58.45           C  
ATOM    582  CD  GLN L  79      34.265   9.801  55.599  1.00 60.21           C  
ATOM    583  OE1 GLN L  79      34.632   8.631  55.545  1.00 62.14           O  
ATOM    584  NE2 GLN L  79      34.455  10.572  56.704  1.00 59.83           N  
ATOM    585  C   GLN L  79      35.630   9.133  51.457  1.00 59.48           C  
ATOM    586  O   GLN L  79      35.732   9.700  50.370  1.00 59.25           O  
ATOM    587  N   PRO L  80      35.732   7.840  51.576  1.00 63.22           N  
ATOM    588  CA  PRO L  80      36.018   7.026  50.424  1.00 62.50           C  
ATOM    589  CD  PRO L  80      36.204   7.234  52.811  1.00 64.47           C  
ATOM    590  CB  PRO L  80      36.298   5.631  50.977  1.00 64.16           C  
ATOM    591  CG  PRO L  80      36.857   5.906  52.389  1.00 65.18           C  
ATOM    592  C   PRO L  80      34.959   7.083  49.366  1.00 60.99           C  
ATOM    593  O   PRO L  80      35.269   6.815  48.206  1.00 62.46           O  
ATOM    594  N   GLU L  81      33.703   7.365  49.753  1.00 60.53           N  
ATOM    595  CA  GLU L  81      32.591   7.471  48.846  1.00 61.77           C  
ATOM    596  CB  GLU L  81      31.213   7.363  49.542  1.00 64.28           C  
ATOM    597  CG  GLU L  81      30.969   8.356  50.681  1.00 66.40           C  
ATOM    598  CD  GLU L  81      31.205   7.637  52.005  1.00 70.17           C  
ATOM    599  OE1 GLU L  81      31.321   6.385  51.984  1.00 71.32           O  
ATOM    600  OE2 GLU L  81      31.260   8.331  53.057  1.00 71.03           O1-
ATOM    601  C   GLU L  81      32.642   8.763  48.080  1.00 59.33           C  
ATOM    602  O   GLU L  81      32.107   8.864  46.977  1.00 58.25           O  
ATOM    603  N   ASP L  82      33.270   9.789  48.684  1.00 56.77           N  
ATOM    604  CA  ASP L  82      33.356  11.144  48.214  1.00 52.91           C  
ATOM    605  CB  ASP L  82      33.987  12.087  49.252  1.00 51.78           C  
ATOM    606  CG  ASP L  82      33.016  12.225  50.417  1.00 52.41           C  
ATOM    607  OD1 ASP L  82      31.856  11.758  50.278  1.00 50.98           O  
ATOM    608  OD2 ASP L  82      33.423  12.803  51.461  1.00 52.75           O1-
ATOM    609  C   ASP L  82      34.159  11.257  46.954  1.00 54.02           C  
ATOM    610  O   ASP L  82      34.075  12.272  46.263  1.00 53.53           O  
ATOM    611  N   PHE L  83      35.024  10.275  46.646  1.00 54.34           N  
ATOM    612  CA  PHE L  83      35.792  10.401  45.441  1.00 52.96           C  
ATOM    613  CB  PHE L  83      36.937   9.378  45.355  1.00 53.98           C  
ATOM    614  CG  PHE L  83      37.936   9.733  46.402  1.00 42.07           C  
ATOM    615  CD1 PHE L  83      37.735   9.404  47.722  1.00 56.31           C  
ATOM    616  CD2 PHE L  83      39.090  10.393  46.055  1.00 42.83           C  
ATOM    617  CE1 PHE L  83      38.666   9.739  48.679  1.00 43.25           C  
ATOM    618  CE2 PHE L  83      40.026  10.731  47.004  1.00 43.11           C  
ATOM    619  CZ  PHE L  83      39.814  10.404  48.321  1.00 42.93           C  
ATOM    620  C   PHE L  83      34.877  10.191  44.275  1.00 50.66           C  
ATOM    621  O   PHE L  83      34.325   9.109  44.090  1.00 49.72           O  
ATOM    622  N   ALA L  84      34.705  11.247  43.450  1.00 49.78           N  
ATOM    623  CA  ALA L  84      33.827  11.218  42.310  1.00 48.41           C  
ATOM    624  CB  ALA L  84      32.334  11.202  42.675  1.00 48.57           C  
ATOM    625  C   ALA L  84      34.059  12.489  41.553  1.00 45.95           C  
ATOM    626  O   ALA L  84      35.007  13.218  41.838  1.00 46.43           O  
ATOM    627  N   THR L  85      33.213  12.772  40.540  1.00 44.04           N  
ATOM    628  CA  THR L  85      33.380  13.972  39.772  1.00 43.97           C  
ATOM    629  CB  THR L  85      33.275  13.733  38.300  1.00 42.24           C  
ATOM    630  OG1 THR L  85      34.256  12.785  37.903  1.00 46.06           O  
ATOM    631  CG2 THR L  85      33.493  15.070  37.568  1.00 40.33           C  
ATOM    632  C   THR L  85      32.312  14.942  40.174  1.00 42.85           C  
ATOM    633  O   THR L  85      31.170  14.553  40.405  1.00 41.06           O  
ATOM    634  N   TYR L  86      32.666  16.246  40.270  1.00 43.71           N  
ATOM    635  CA  TYR L  86      31.723  17.234  40.719  1.00 45.54           C  
ATOM    636  CB  TYR L  86      32.203  18.036  41.942  1.00 45.01           C  
ATOM    637  CG  TYR L  86      32.371  17.111  43.099  1.00 46.64           C  
ATOM    638  CD1 TYR L  86      33.567  16.464  43.319  1.00 46.86           C  
ATOM    639  CD2 TYR L  86      31.326  16.888  43.965  1.00 47.49           C  
ATOM    640  CE1 TYR L  86      33.720  15.616  44.390  1.00 47.21           C  
ATOM    641  CE2 TYR L  86      31.472  16.040  45.038  1.00 47.86           C  
ATOM    642  CZ  TYR L  86      32.671  15.403  45.252  1.00 48.62           C  
ATOM    643  OH  TYR L  86      32.828  14.533  46.351  1.00 48.90           O  
ATOM    644  C   TYR L  86      31.521  18.250  39.635  1.00 46.97           C  
ATOM    645  O   TYR L  86      32.485  18.753  39.061  1.00 47.62           O  
ATOM    646  N   TYR L  87      30.243  18.590  39.343  1.00 46.33           N  
ATOM    647  CA  TYR L  87      29.921  19.539  38.312  1.00 44.23           C  
ATOM    648  CB  TYR L  87      28.997  18.990  37.210  1.00 42.21           C  
ATOM    649  CG  TYR L  87      29.652  17.866  36.482  1.00 41.52           C  
ATOM    650  CD1 TYR L  87      30.458  18.119  35.398  1.00 40.89           C  
ATOM    651  CD2 TYR L  87      29.459  16.562  36.877  1.00 40.93           C  
ATOM    652  CE1 TYR L  87      31.062  17.086  34.722  1.00 40.91           C  
ATOM    653  CE2 TYR L  87      30.061  15.525  36.202  1.00 40.10           C  
ATOM    654  CZ  TYR L  87      30.859  15.787  35.117  1.00 40.34           C  
ATOM    655  OH  TYR L  87      31.479  14.730  34.417  1.00 40.84           O  
ATOM    656  C   TYR L  87      29.136  20.661  38.926  1.00 44.84           C  
ATOM    657  O   TYR L  87      28.348  20.452  39.849  1.00 44.88           O  
ATOM    658  N   CYS L  88      29.354  21.895  38.426  1.00 46.14           N  
ATOM    659  CA  CYS L  88      28.598  23.026  38.881  1.00 47.76           C  
ATOM    660  CB  CYS L  88      29.462  24.269  39.207  1.00 49.07           C  
ATOM    661  SG  CYS L  88      30.573  24.767  37.857  1.00 56.51           S  
ATOM    662  C   CYS L  88      27.664  23.377  37.767  1.00 47.67           C  
ATOM    663  O   CYS L  88      27.984  23.189  36.596  1.00 48.18           O  
ATOM    664  N   GLN L  89      26.451  23.861  38.105  1.00 47.48           N  
ATOM    665  CA  GLN L  89      25.516  24.185  37.065  1.00 47.81           C  
ATOM    666  CB  GLN L  89      24.384  23.161  36.942  1.00 46.84           C  
ATOM    667  CG  GLN L  89      23.400  23.517  35.832  1.00 46.47           C  
ATOM    668  CD  GLN L  89      22.110  22.776  36.130  1.00 47.94           C  
ATOM    669  OE1 GLN L  89      21.312  22.509  35.235  1.00 48.68           O  
ATOM    670  NE2 GLN L  89      21.894  22.440  37.429  1.00 48.11           N  
ATOM    671  C   GLN L  89      24.836  25.475  37.398  1.00 48.29           C  
ATOM    672  O   GLN L  89      24.372  25.684  38.519  1.00 46.86           O  
ATOM    673  N   GLN L  90      24.736  26.373  36.398  1.00 50.78           N  
ATOM    674  CA  GLN L  90      24.068  27.617  36.644  1.00 52.15           C  
ATOM    675  CB  GLN L  90      24.837  28.849  36.130  1.00 53.21           C  
ATOM    676  CG  GLN L  90      25.007  28.892  34.617  1.00 56.17           C  
ATOM    677  CD  GLN L  90      23.947  29.829  34.081  1.00 58.31           C  
ATOM    678  OE1 GLN L  90      23.422  30.669  34.809  1.00 58.03           O  
ATOM    679  NE2 GLN L  90      23.635  29.692  32.765  1.00 58.38           N  
ATOM    680  C   GLN L  90      22.677  27.561  36.093  1.00 53.51           C  
ATOM    681  O   GLN L  90      22.409  27.211  34.946  1.00 53.74           O  
ATOM    682  N   TYR L  91      21.639  27.977  36.849  1.00 38.01           N  
ATOM    683  CA  TYR L  91      20.436  28.069  36.064  1.00 39.10           C  
ATOM    684  CB  TYR L  91      19.410  26.940  36.308  1.00 33.88           C  
ATOM    685  CG  TYR L  91      18.898  26.970  37.703  1.00 39.98           C  
ATOM    686  CD1 TYR L  91      19.701  26.637  38.766  1.00 38.00           C  
ATOM    687  CD2 TYR L  91      17.589  27.302  37.946  1.00 45.88           C  
ATOM    688  CE1 TYR L  91      19.197  26.660  40.044  1.00 39.33           C  
ATOM    689  CE2 TYR L  91      17.082  27.323  39.224  1.00 38.05           C  
ATOM    690  CZ  TYR L  91      17.891  27.001  40.282  1.00 39.91           C  
ATOM    691  OH  TYR L  91      17.388  27.015  41.601  1.00 63.45           O  
ATOM    692  C   TYR L  91      19.800  29.423  36.200  1.00 36.81           C  
ATOM    693  O   TYR L  91      18.592  29.530  36.409  1.00 35.29           O  
ATOM    694  N   SER L  92      20.601  30.506  36.084  1.00 35.40           N  
ATOM    695  CA  SER L  92      20.054  31.833  36.051  1.00 37.26           C  
ATOM    696  CB  SER L  92      21.131  32.921  36.185  1.00 33.91           C  
ATOM    697  OG  SER L  92      20.534  34.208  36.159  1.00 51.74           O  
ATOM    698  C   SER L  92      19.431  31.990  34.704  1.00 40.71           C  
ATOM    699  O   SER L  92      18.271  32.380  34.569  1.00 39.22           O  
ATOM    700  N   ASP L  93      20.236  31.698  33.666  1.00 41.47           N  
ATOM    701  CA  ASP L  93      19.797  31.727  32.307  1.00 46.75           C  
ATOM    702  CB  ASP L  93      20.803  32.356  31.328  1.00 43.57           C  
ATOM    703  CG  ASP L  93      20.007  32.806  30.111  1.00 42.90           C  
ATOM    704  OD1 ASP L  93      18.908  33.383  30.320  1.00  0.00           O  
ATOM    705  OD2 ASP L  93      20.487  32.601  28.963  1.00  0.00           O1-
ATOM    706  C   ASP L  93      19.644  30.298  31.927  1.00 44.65           C  
ATOM    707  O   ASP L  93      19.450  29.443  32.792  1.00 45.86           O  
ATOM    708  N   ASP L  94      19.729  29.995  30.620  1.00 45.13           N  
ATOM    709  CA  ASP L  94      19.627  28.625  30.230  1.00 44.92           C  
ATOM    710  CB  ASP L  94      19.744  28.416  28.716  1.00 44.04           C  
ATOM    711  CG  ASP L  94      18.485  29.021  28.115  1.00 38.30           C  
ATOM    712  OD1 ASP L  94      17.442  29.049  28.822  1.00 18.58           O  
ATOM    713  OD2 ASP L  94      18.550  29.469  26.942  1.00 17.49           O1-
ATOM    714  C   ASP L  94      20.756  27.937  30.916  1.00 45.35           C  
ATOM    715  O   ASP L  94      21.857  28.470  31.044  1.00 45.23           O  
ATOM    716  N   PRO L  95      20.480  26.760  31.382  1.00 38.20           N  
ATOM    717  CA  PRO L  95      21.433  26.058  32.183  1.00 39.81           C  
ATOM    718  CD  PRO L  95      19.121  26.338  31.656  1.00 38.25           C  
ATOM    719  CB  PRO L  95      20.671  24.909  32.850  1.00 40.77           C  
ATOM    720  CG  PRO L  95      19.297  24.895  32.151  1.00 37.24           C  
ATOM    721  C   PRO L  95      22.674  25.669  31.461  1.00 40.80           C  
ATOM    722  O   PRO L  95      22.619  25.254  30.304  1.00 44.74           O  
ATOM    723  N   THR L  96      23.812  25.818  32.157  1.00 59.03           N  
ATOM    724  CA  THR L  96      25.105  25.501  31.625  1.00 58.64           C  
ATOM    725  CB  THR L  96      25.899  26.712  31.223  1.00 59.59           C  
ATOM    726  OG1 THR L  96      26.925  26.344  30.314  1.00 58.75           O  
ATOM    727  CG2 THR L  96      26.530  27.327  32.486  1.00 60.26           C  
ATOM    728  C   THR L  96      25.867  24.804  32.715  1.00 56.92           C  
ATOM    729  O   THR L  96      25.619  25.047  33.894  1.00 56.98           O  
ATOM    730  N   PHE L  97      26.831  23.926  32.356  1.00 54.83           N  
ATOM    731  CA  PHE L  97      27.544  23.188  33.368  1.00 52.36           C  
ATOM    732  CB  PHE L  97      27.561  21.660  33.175  1.00 52.28           C  
ATOM    733  CG  PHE L  97      26.210  21.055  33.326  1.00 51.14           C  
ATOM    734  CD1 PHE L  97      25.744  20.698  34.568  1.00 50.11           C  
ATOM    735  CD2 PHE L  97      25.416  20.822  32.228  1.00 50.21           C  
ATOM    736  CE1 PHE L  97      24.499  20.136  34.712  1.00 49.82           C  
ATOM    737  CE2 PHE L  97      24.170  20.259  32.373  1.00 49.59           C  
ATOM    738  CZ  PHE L  97      23.707  19.907  33.616  1.00 48.74           C  
ATOM    739  C   PHE L  97      29.003  23.530  33.312  1.00 52.07           C  
ATOM    740  O   PHE L  97      29.483  24.209  32.407  1.00 52.51           O  
ATOM    741  N   GLY L  98      29.742  23.079  34.349  1.00 51.40           N  
ATOM    742  CA  GLY L  98      31.171  23.212  34.368  1.00 51.30           C  
ATOM    743  C   GLY L  98      31.723  21.977  33.720  1.00 51.77           C  
ATOM    744  O   GLY L  98      30.992  21.023  33.468  1.00 53.19           O  
ATOM    745  N   GLN L  99      33.040  21.970  33.434  0.90 48.46           N  
ATOM    746  CA  GLN L  99      33.699  20.849  32.824  0.90 47.52           C  
ATOM    747  CB  GLN L  99      35.149  21.156  32.415  0.90 47.47           C  
ATOM    748  CG  GLN L  99      36.068  21.460  33.596  0.90 49.42           C  
ATOM    749  CD  GLN L  99      37.453  21.719  33.033  0.90 50.48           C  
ATOM    750  OE1 GLN L  99      37.829  21.174  31.997  0.90 50.19           O  
ATOM    751  NE2 GLN L  99      38.236  22.588  33.729  0.90 50.54           N  
ATOM    752  C   GLN L  99      33.720  19.713  33.798  0.90 47.78           C  
ATOM    753  O   GLN L  99      33.716  18.545  33.413  0.90 47.19           O  
ATOM    754  N   GLY L 100      33.789  20.033  35.102  1.00 46.85           N  
ATOM    755  CA  GLY L 100      33.805  19.005  36.102  1.00 47.08           C  
ATOM    756  C   GLY L 100      35.151  18.960  36.745  1.00 47.66           C  
ATOM    757  O   GLY L 100      36.140  19.449  36.201  1.00 46.41           O  
ATOM    758  N   THR L 101      35.193  18.401  37.970  1.00 48.44           N  
ATOM    759  CA  THR L 101      36.413  18.244  38.703  1.00 47.64           C  
ATOM    760  CB  THR L 101      36.520  19.205  39.851  1.00 45.63           C  
ATOM    761  OG1 THR L 101      36.469  20.543  39.376  1.00 42.92           O  
ATOM    762  CG2 THR L 101      37.839  18.951  40.592  1.00 44.51           C  
ATOM    763  C   THR L 101      36.399  16.861  39.265  1.00 49.17           C  
ATOM    764  O   THR L 101      35.496  16.490  40.015  1.00 49.96           O  
ATOM    765  N   LYS L 102      37.427  16.060  38.935  1.00 50.17           N  
ATOM    766  CA  LYS L 102      37.467  14.698  39.379  1.00 52.06           C  
ATOM    767  CB  LYS L 102      38.100  13.770  38.337  1.00 53.77           C  
ATOM    768  CG  LYS L 102      39.502  14.235  37.962  1.00 55.86           C  
ATOM    769  CD  LYS L 102      40.290  13.220  37.143  1.00 60.63           C  
ATOM    770  CE  LYS L 102      40.628  11.947  37.917  1.00 45.53           C  
ATOM    771  NZ  LYS L 102      41.405  11.021  37.063  1.00 45.53           N1+
ATOM    772  C   LYS L 102      38.303  14.631  40.616  1.00 52.36           C  
ATOM    773  O   LYS L 102      39.409  15.165  40.676  1.00 52.28           O  
ATOM    774  N   VAL L 103      37.777  13.962  41.655  1.00 53.53           N  
ATOM    775  CA  VAL L 103      38.530  13.842  42.866  1.00 53.58           C  
ATOM    776  CB  VAL L 103      37.682  13.970  44.101  1.00 52.95           C  
ATOM    777  CG1 VAL L 103      38.546  13.664  45.338  1.00 35.13           C  
ATOM    778  CG2 VAL L 103      37.067  15.381  44.117  1.00 34.85           C  
ATOM    779  C   VAL L 103      39.131  12.474  42.866  1.00 55.54           C  
ATOM    780  O   VAL L 103      38.411  11.480  42.792  1.00 55.45           O  
ATOM    781  N   GLU L 104      40.474  12.381  42.950  1.00 54.71           N  
ATOM    782  CA  GLU L 104      41.079  11.079  42.947  1.00 55.92           C  
ATOM    783  CB  GLU L 104      42.140  10.837  41.857  1.00 58.56           C  
ATOM    784  CG  GLU L 104      43.422  11.650  42.034  1.00 61.77           C  
ATOM    785  CD  GLU L 104      44.542  10.865  41.361  1.00 63.63           C  
ATOM    786  OE1 GLU L 104      44.236   9.797  40.764  1.00 64.39           O  
ATOM    787  OE2 GLU L 104      45.716  11.311  41.447  1.00 65.15           O1-
ATOM    788  C   GLU L 104      41.770  10.880  44.262  1.00 55.38           C  
ATOM    789  O   GLU L 104      42.084  11.839  44.965  1.00 55.20           O  
ATOM    790  N   ILE L 105      42.019   9.602  44.617  1.00 55.46           N  
ATOM    791  CA  ILE L 105      42.610   9.241  45.878  1.00 56.05           C  
ATOM    792  CB  ILE L 105      42.289   7.825  46.287  1.00 57.68           C  
ATOM    793  CG1 ILE L 105      40.771   7.662  46.490  1.00 58.32           C  
ATOM    794  CG2 ILE L 105      43.117   7.468  47.532  1.00 59.43           C  
ATOM    795  CD1 ILE L 105      40.306   6.212  46.631  1.00 58.45           C  
ATOM    796  C   ILE L 105      44.097   9.370  45.782  1.00 55.35           C  
ATOM    797  O   ILE L 105      44.736   8.821  44.886  1.00 55.66           O  
ATOM    798  N   LYS L 106      44.682  10.122  46.734  1.00 54.82           N  
ATOM    799  CA  LYS L 106      46.095  10.345  46.750  1.00 56.75           C  
ATOM    800  CB  LYS L 106      46.462  11.695  47.400  1.00 56.75           C  
ATOM    801  CG  LYS L 106      47.885  12.170  47.103  1.00 58.55           C  
ATOM    802  CD  LYS L 106      48.093  13.665  47.365  1.00 60.38           C  
ATOM    803  CE  LYS L 106      48.694  13.998  48.730  1.00 60.53           C  
ATOM    804  NZ  LYS L 106      47.657  13.911  49.781  1.00 58.05           N1+
ATOM    805  C   LYS L 106      46.718   9.218  47.565  1.00 58.76           C  
ATOM    806  O   LYS L 106      46.070   8.782  48.554  1.00 59.40           O  
ATOM    807  OXT LYS L 106      47.841   8.769  47.209  1.00  0.00           O1-
TER     808      LYS L 106 
HETATM  809  N   UNK H 107      10.165   8.097  44.772  1.00 75.43           N  
HETATM  810  CA  UNK H 107       8.702   8.235  44.607  1.00 75.58           C  
HETATM  811  C   UNK H 107       8.372   8.406  43.168  1.00 75.43           C  
HETATM  812  O   UNK H 107       7.733   7.556  42.548  1.00 75.79           O  
ATOM    813  N   VAL H 108       8.791   9.540  42.592  1.00 72.55           N  
ATOM    814  CA  VAL H 108       8.670   9.677  41.179  1.00 74.65           C  
ATOM    815  CB  VAL H 108       8.567  11.101  40.721  1.00 72.33           C  
ATOM    816  CG1 VAL H 108       9.860  11.830  41.107  1.00 71.83           C  
ATOM    817  CG2 VAL H 108       8.266  11.120  39.215  1.00 70.68           C  
ATOM    818  C   VAL H 108       9.881   9.059  40.583  1.00 74.90           C  
ATOM    819  O   VAL H 108      10.978   9.144  41.136  1.00 72.18           O  
ATOM    820  N   GLN H 109       9.690   8.372  39.447  1.00 77.96           N  
ATOM    821  CA  GLN H 109      10.797   7.764  38.785  1.00 78.79           C  
ATOM    822  CB  GLN H 109      10.776   6.224  38.868  1.00 81.52           C  
ATOM    823  CG  GLN H 109      11.999   5.556  38.239  1.00 83.50           C  
ATOM    824  CD  GLN H 109      11.861   4.046  38.396  1.00 86.22           C  
ATOM    825  OE1 GLN H 109      10.801   3.532  38.752  1.00 85.38           O  
ATOM    826  NE2 GLN H 109      12.975   3.311  38.133  1.00 87.67           N  
ATOM    827  C   GLN H 109      10.687   8.167  37.351  1.00 77.05           C  
ATOM    828  O   GLN H 109       9.595   8.435  36.848  1.00 76.82           O  
ATOM    829  N   LEU H 110      11.834   8.266  36.659  1.00 74.25           N  
ATOM    830  CA  LEU H 110      11.788   8.648  35.281  1.00 70.21           C  
ATOM    831  CB  LEU H 110      12.765   9.780  34.937  1.00 69.75           C  
ATOM    832  CG  LEU H 110      12.400  11.099  35.639  1.00 69.00           C  
ATOM    833  CD1 LEU H 110      13.380  12.227  35.282  1.00 69.31           C  
ATOM    834  CD2 LEU H 110      10.935  11.475  35.371  1.00 66.44           C  
ATOM    835  C   LEU H 110      12.195   7.451  34.488  1.00 69.18           C  
ATOM    836  O   LEU H 110      13.245   6.863  34.735  1.00 68.46           O  
ATOM    837  N   VAL H 111      11.363   7.048  33.509  1.00 69.24           N  
ATOM    838  CA  VAL H 111      11.702   5.895  32.732  1.00 68.84           C  
ATOM    839  CB  VAL H 111      10.605   4.875  32.679  1.00 69.91           C  
ATOM    840  CG1 VAL H 111      11.033   3.745  31.727  1.00 54.08           C  
ATOM    841  CG2 VAL H 111      10.311   4.412  34.117  1.00 54.81           C  
ATOM    842  C   VAL H 111      11.965   6.354  31.340  1.00 68.07           C  
ATOM    843  O   VAL H 111      11.110   6.964  30.702  1.00 67.87           O  
ATOM    844  N   GLN H 112      13.176   6.048  30.832  1.00 67.43           N  
ATOM    845  CA  GLN H 112      13.576   6.501  29.533  1.00 66.68           C  
ATOM    846  CB  GLN H 112      14.980   7.127  29.511  1.00 65.20           C  
ATOM    847  CG  GLN H 112      15.051   8.411  30.339  1.00 64.90           C  
ATOM    848  CD  GLN H 112      16.457   8.981  30.250  1.00 65.53           C  
ATOM    849  OE1 GLN H 112      17.055   9.360  31.257  1.00 64.46           O  
ATOM    850  NE2 GLN H 112      16.993   9.062  29.004  1.00 55.62           N  
ATOM    851  C   GLN H 112      13.561   5.353  28.575  1.00 68.39           C  
ATOM    852  O   GLN H 112      13.473   4.190  28.964  1.00 69.28           O  
ATOM    853  N   SER H 113      13.653   5.684  27.271  1.00 68.34           N  
ATOM    854  CA  SER H 113      13.609   4.715  26.210  1.00 68.43           C  
ATOM    855  CB  SER H 113      13.592   5.333  24.801  1.00 66.86           C  
ATOM    856  OG  SER H 113      12.461   6.173  24.640  1.00 67.48           O  
ATOM    857  C   SER H 113      14.845   3.877  26.264  1.00 69.16           C  
ATOM    858  O   SER H 113      15.780   4.157  27.010  1.00 68.05           O  
ATOM    859  N   GLY H 114      14.856   2.791  25.464  1.00 72.42           N  
ATOM    860  CA  GLY H 114      15.967   1.883  25.444  1.00 73.25           C  
ATOM    861  C   GLY H 114      17.025   2.392  24.517  1.00 72.40           C  
ATOM    862  O   GLY H 114      16.812   3.327  23.747  1.00 72.41           O  
ATOM    863  N   ALA H 115      18.198   1.726  24.550  1.00 69.25           N  
ATOM    864  CA  ALA H 115      19.342   2.114  23.775  1.00 67.32           C  
ATOM    865  CB  ALA H 115      20.564   1.219  24.019  1.00 65.36           C  
ATOM    866  C   ALA H 115      19.016   2.014  22.323  1.00 68.43           C  
ATOM    867  O   ALA H 115      18.328   1.094  21.886  1.00 68.25           O  
ATOM    868  N   GLU H 116      19.510   2.982  21.525  1.00 68.18           N  
ATOM    869  CA  GLU H 116      19.231   2.916  20.123  1.00 68.33           C  
ATOM    870  CB  GLU H 116      18.172   3.923  19.637  1.00 70.60           C  
ATOM    871  CG  GLU H 116      16.790   3.642  20.232  1.00 74.00           C  
ATOM    872  CD  GLU H 116      15.790   4.580  19.582  1.00 77.13           C  
ATOM    873  OE1 GLU H 116      16.192   5.310  18.639  1.00 78.00           O  
ATOM    874  OE2 GLU H 116      14.606   4.571  20.008  1.00 76.67           O1-
ATOM    875  C   GLU H 116      20.487   3.174  19.365  1.00 68.59           C  
ATOM    876  O   GLU H 116      21.400   3.849  19.842  1.00 69.09           O  
ATOM    877  N   VAL H 117      20.569   2.590  18.155  1.00 68.67           N  
ATOM    878  CA  VAL H 117      21.702   2.796  17.304  1.00 67.07           C  
ATOM    879  CB  VAL H 117      22.424   1.522  16.987  1.00 66.66           C  
ATOM    880  CG1 VAL H 117      23.579   1.825  16.018  1.00 66.82           C  
ATOM    881  CG2 VAL H 117      22.868   0.885  18.314  1.00 65.74           C  
ATOM    882  C   VAL H 117      21.176   3.340  16.016  1.00 67.43           C  
ATOM    883  O   VAL H 117      20.290   2.748  15.401  1.00 67.41           O  
ATOM    884  N   LYS H 118      21.711   4.492  15.562  1.00 68.36           N  
ATOM    885  CA  LYS H 118      21.176   5.029  14.342  1.00 68.83           C  
ATOM    886  CB  LYS H 118      20.333   6.305  14.525  1.00 70.21           C  
ATOM    887  CG  LYS H 118      19.000   6.070  15.242  1.00 70.17           C  
ATOM    888  CD  LYS H 118      18.029   5.172  14.471  1.00 70.51           C  
ATOM    889  CE  LYS H 118      16.699   4.961  15.197  1.00 68.86           C  
ATOM    890  NZ  LYS H 118      15.722   4.325  14.288  1.00 69.15           N1+
ATOM    891  C   LYS H 118      22.285   5.370  13.406  1.00 68.51           C  
ATOM    892  O   LYS H 118      23.387   5.727  13.818  1.00 68.77           O  
ATOM    893  N   LYS H 119      22.006   5.249  12.095  1.00 70.15           N  
ATOM    894  CA  LYS H 119      22.978   5.600  11.106  1.00 70.58           C  
ATOM    895  CB  LYS H 119      22.695   5.035   9.703  1.00 71.33           C  
ATOM    896  CG  LYS H 119      22.992   3.535   9.596  1.00 72.34           C  
ATOM    897  CD  LYS H 119      22.457   2.892   8.313  1.00 73.32           C  
ATOM    898  CE  LYS H 119      23.054   1.515   7.997  1.00 73.83           C  
ATOM    899  NZ  LYS H 119      22.108   0.435   8.359  1.00 73.70           N1+
ATOM    900  C   LYS H 119      23.034   7.094  11.058  1.00 70.05           C  
ATOM    901  O   LYS H 119      22.130   7.807  11.488  1.00 70.35           O  
ATOM    902  N   PRO H 120      24.121   7.545  10.509  1.00 71.63           N  
ATOM    903  CA  PRO H 120      24.514   8.934  10.491  1.00 73.45           C  
ATOM    904  CD  PRO H 120      25.253   6.647  10.337  1.00 72.76           C  
ATOM    905  CB  PRO H 120      25.944   8.942   9.953  1.00 73.57           C  
ATOM    906  CG  PRO H 120      26.492   7.553  10.324  1.00 73.16           C  
ATOM    907  C   PRO H 120      23.647   9.934   9.782  1.00 74.88           C  
ATOM    908  O   PRO H 120      24.029  11.093   9.737  1.00 75.53           O  
ATOM    909  N   GLY H 121      22.627   9.546   9.020  1.00 73.55           N  
ATOM    910  CA  GLY H 121      21.712  10.518   8.474  1.00 72.86           C  
ATOM    911  C   GLY H 121      20.555  10.794   9.375  1.00 73.37           C  
ATOM    912  O   GLY H 121      20.001  11.891   9.416  1.00 74.41           O  
ATOM    913  N   SER H 122      20.156   9.733  10.090  1.00 72.16           N  
ATOM    914  CA  SER H 122      18.906   9.597  10.770  1.00 72.99           C  
ATOM    915  CB  SER H 122      18.723   8.212  11.403  1.00 72.47           C  
ATOM    916  OG  SER H 122      18.739   7.211  10.400  1.00 73.35           O  
ATOM    917  C   SER H 122      18.683  10.578  11.861  1.00 73.12           C  
ATOM    918  O   SER H 122      19.483  11.471  12.137  1.00 72.04           O  
ATOM    919  N   SER H 123      17.481  10.430  12.453  1.00 72.93           N  
ATOM    920  CA  SER H 123      17.011  11.204  13.556  1.00 71.83           C  
ATOM    921  CB  SER H 123      15.771  12.048  13.213  1.00 71.69           C  
ATOM    922  OG  SER H 123      14.684  11.194  12.885  1.00 71.97           O  
ATOM    923  C   SER H 123      16.586  10.213  14.594  1.00 70.78           C  
ATOM    924  O   SER H 123      16.325   9.051  14.289  1.00 70.87           O  
ATOM    925  N   VAL H 124      16.527  10.639  15.869  1.00 69.76           N  
ATOM    926  CA  VAL H 124      16.130   9.712  16.885  1.00 69.78           C  
ATOM    927  CB  VAL H 124      17.284   9.128  17.645  1.00 70.03           C  
ATOM    928  CG1 VAL H 124      18.059  10.266  18.329  1.00 67.84           C  
ATOM    929  CG2 VAL H 124      16.735   8.073  18.620  1.00 69.62           C  
ATOM    930  C   VAL H 124      15.225  10.409  17.852  1.00 67.87           C  
ATOM    931  O   VAL H 124      15.267  11.630  17.997  1.00 67.49           O  
ATOM    932  N   LYS H 125      14.357   9.625  18.524  1.00 66.25           N  
ATOM    933  CA  LYS H 125      13.410  10.162  19.459  1.00 64.91           C  
ATOM    934  CB  LYS H 125      11.963   9.992  18.963  1.00 65.59           C  
ATOM    935  CG  LYS H 125      10.924  10.893  19.630  1.00 65.38           C  
ATOM    936  CD  LYS H 125       9.609  10.919  18.847  1.00 64.52           C  
ATOM    937  CE  LYS H 125       8.635  11.994  19.322  1.00 64.30           C  
ATOM    938  NZ  LYS H 125       7.475  12.078  18.405  1.00 61.66           N1+
ATOM    939  C   LYS H 125      13.563   9.377  20.731  1.00 65.39           C  
ATOM    940  O   LYS H 125      13.570   8.149  20.706  1.00 65.71           O  
ATOM    941  N   VAL H 126      13.692  10.075  21.881  1.00 65.61           N  
ATOM    942  CA  VAL H 126      13.876   9.416  23.147  1.00 65.49           C  
ATOM    943  CB  VAL H 126      15.088   9.909  23.887  1.00 63.76           C  
ATOM    944  CG1 VAL H 126      15.206   9.180  25.235  1.00 63.21           C  
ATOM    945  CG2 VAL H 126      16.310   9.747  22.980  1.00 62.30           C  
ATOM    946  C   VAL H 126      12.693   9.765  24.003  1.00 65.08           C  
ATOM    947  O   VAL H 126      12.162  10.872  23.916  1.00 64.90           O  
ATOM    948  N   SER H 127      12.258   8.828  24.872  1.00 65.31           N  
ATOM    949  CA  SER H 127      11.084   9.047  25.664  1.00 65.23           C  
ATOM    950  CB  SER H 127      10.042   7.933  25.441  1.00 65.58           C  
ATOM    951  OG  SER H 127       8.874   8.171  26.205  1.00 64.88           O  
ATOM    952  C   SER H 127      11.475   9.065  27.113  1.00 65.69           C  
ATOM    953  O   SER H 127      12.438   8.424  27.534  1.00 67.16           O  
ATOM    954  N   CYS H 128      10.742   9.856  27.918  1.00 63.68           N  
ATOM    955  CA  CYS H 128      11.012   9.945  29.325  1.00 63.87           C  
ATOM    956  CB  CYS H 128      11.770  11.251  29.659  1.00 62.07           C  
ATOM    957  SG  CYS H 128      12.195  11.439  31.416  1.00 61.98           S  
ATOM    958  C   CYS H 128       9.679   9.954  30.025  1.00 65.10           C  
ATOM    959  O   CYS H 128       9.031  10.994  30.124  1.00 64.68           O  
ATOM    960  N   LYS H 129       9.230   8.787  30.542  1.00 66.03           N  
ATOM    961  CA  LYS H 129       7.948   8.725  31.198  1.00 67.23           C  
ATOM    962  CB  LYS H 129       7.243   7.363  31.122  1.00 68.17           C  
ATOM    963  CG  LYS H 129       5.933   7.388  31.910  1.00 70.44           C  
ATOM    964  CD  LYS H 129       5.033   6.169  31.741  1.00 71.41           C  
ATOM    965  CE  LYS H 129       3.836   6.228  32.694  1.00 71.22           C  
ATOM    966  NZ  LYS H 129       2.877   5.145  32.402  1.00 71.11           N1+
ATOM    967  C   LYS H 129       8.104   9.030  32.654  1.00 69.03           C  
ATOM    968  O   LYS H 129       9.025   8.546  33.309  1.00 70.05           O  
ATOM    969  N   ALA H 130       7.171   9.829  33.209  1.00 68.62           N  
ATOM    970  CA  ALA H 130       7.260  10.206  34.591  1.00 69.37           C  
ATOM    971  CB  ALA H 130       7.135  11.721  34.828  1.00 67.75           C  
ATOM    972  C   ALA H 130       6.134   9.561  35.324  1.00 70.45           C  
ATOM    973  O   ALA H 130       5.022   9.458  34.810  1.00 70.29           O  
ATOM    974  N   SER H 131       6.398   9.086  36.557  1.00 73.13           N  
ATOM    975  CA  SER H 131       5.333   8.452  37.270  1.00 74.48           C  
ATOM    976  CB  SER H 131       5.392   6.915  37.216  1.00 75.05           C  
ATOM    977  OG  SER H 131       6.591   6.449  37.816  1.00 76.38           O  
ATOM    978  C   SER H 131       5.388   8.858  38.710  1.00 75.60           C  
ATOM    979  O   SER H 131       6.456   9.060  39.284  1.00 74.79           O  
ATOM    980  N   GLY H 132       4.193   8.959  39.318  1.00 64.21           N  
ATOM    981  CA  GLY H 132       4.153   9.491  40.641  1.00 66.49           C  
ATOM    982  C   GLY H 132       3.110  10.565  40.756  1.00 67.51           C  
ATOM    983  O   GLY H 132       2.852  11.044  41.855  1.00 68.57           O  
ATOM    984  N   GLY H 133       2.491  11.027  39.657  1.00 67.45           N  
ATOM    985  CA  GLY H 133       1.364  11.891  39.897  1.00 68.53           C  
ATOM    986  C   GLY H 133       1.662  13.329  39.613  1.00 68.86           C  
ATOM    987  O   GLY H 133       0.735  14.106  39.393  1.00 71.17           O  
ATOM    988  N   THR H 134       2.937  13.748  39.621  1.00 66.97           N  
ATOM    989  CA  THR H 134       3.185  15.116  39.286  1.00 66.31           C  
ATOM    990  CB  THR H 134       4.020  15.846  40.296  1.00 66.83           C  
ATOM    991  OG1 THR H 134       3.454  15.709  41.592  1.00 66.89           O  
ATOM    992  CG2 THR H 134       4.010  17.336  39.924  1.00 66.90           C  
ATOM    993  C   THR H 134       3.933  15.059  37.996  1.00 64.56           C  
ATOM    994  O   THR H 134       4.337  13.989  37.540  1.00 64.95           O  
ATOM    995  N   PHE H 135       4.085  16.211  37.337  1.00 63.90           N  
ATOM    996  CA  PHE H 135       4.724  16.227  36.062  1.00 63.57           C  
ATOM    997  CB  PHE H 135       4.002  15.274  35.097  1.00 64.19           C  
ATOM    998  CG  PHE H 135       4.683  15.228  33.778  1.00 62.99           C  
ATOM    999  CD1 PHE H 135       5.861  14.537  33.625  1.00 65.55           C  
ATOM   1000  CD2 PHE H 135       4.122  15.849  32.688  1.00 66.77           C  
ATOM   1001  CE1 PHE H 135       6.482  14.485  32.400  1.00 61.00           C  
ATOM   1002  CE2 PHE H 135       4.740  15.799  31.462  1.00 62.59           C  
ATOM   1003  CZ  PHE H 135       5.922  15.119  31.319  1.00 62.08           C  
ATOM   1004  C   PHE H 135       4.501  17.620  35.623  1.00 62.86           C  
ATOM   1005  O   PHE H 135       5.423  18.390  35.371  1.00 61.62           O  
ATOM   1006  N   SER H 136       3.216  17.988  35.632  1.00 62.84           N  
ATOM   1007  CA  SER H 136       2.753  19.236  35.130  1.00 62.63           C  
ATOM   1008  CB  SER H 136       1.293  19.470  35.523  1.00 62.46           C  
ATOM   1009  OG  SER H 136       0.857  20.720  35.020  1.00 64.07           O  
ATOM   1010  C   SER H 136       3.532  20.341  35.747  1.00 62.14           C  
ATOM   1011  O   SER H 136       3.911  21.288  35.068  1.00 62.45           O  
ATOM   1012  N   SER H 137       3.774  20.278  37.059  1.00 61.13           N  
ATOM   1013  CA  SER H 137       4.470  21.361  37.674  1.00 61.11           C  
ATOM   1014  CB  SER H 137       4.269  21.403  39.198  1.00 63.23           C  
ATOM   1015  OG  SER H 137       4.980  22.499  39.752  1.00 66.16           O  
ATOM   1016  C   SER H 137       5.947  21.298  37.417  1.00 58.85           C  
ATOM   1017  O   SER H 137       6.635  22.308  37.561  1.00 58.66           O  
ATOM   1018  N   TYR H 138       6.477  20.120  37.028  1.00 55.52           N  
ATOM   1019  CA  TYR H 138       7.907  19.930  36.962  1.00 52.98           C  
ATOM   1020  CB  TYR H 138       8.389  18.527  37.377  1.00 54.01           C  
ATOM   1021  CG  TYR H 138       8.094  18.419  38.838  1.00 55.67           C  
ATOM   1022  CD1 TYR H 138       8.768  19.214  39.736  1.00 62.84           C  
ATOM   1023  CD2 TYR H 138       7.121  17.572  39.319  1.00 57.44           C  
ATOM   1024  CE1 TYR H 138       8.508  19.147  41.084  1.00 66.02           C  
ATOM   1025  CE2 TYR H 138       6.858  17.499  40.668  1.00 59.30           C  
ATOM   1026  CZ  TYR H 138       7.551  18.284  41.556  1.00 63.69           C  
ATOM   1027  OH  TYR H 138       7.279  18.211  42.939  1.00 63.53           O  
ATOM   1028  C   TYR H 138       8.544  20.332  35.661  1.00 50.66           C  
ATOM   1029  O   TYR H 138       7.891  20.388  34.619  1.00 51.53           O  
ATOM   1030  N   ALA H 139       9.866  20.671  35.729  1.00 62.69           N  
ATOM   1031  CA  ALA H 139      10.563  21.189  34.591  1.00 59.50           C  
ATOM   1032  CB  ALA H 139      11.446  22.405  34.906  1.00 58.89           C  
ATOM   1033  C   ALA H 139      11.471  20.122  34.074  1.00 57.24           C  
ATOM   1034  O   ALA H 139      12.533  19.868  34.635  1.00 56.81           O  
ATOM   1035  N   ILE H 140      11.092  19.513  32.938  1.00 54.46           N  
ATOM   1036  CA  ILE H 140      11.810  18.442  32.316  1.00 52.56           C  
ATOM   1037  CB  ILE H 140      11.010  17.772  31.242  1.00 53.33           C  
ATOM   1038  CG1 ILE H 140       9.617  17.390  31.767  1.00 48.32           C  
ATOM   1039  CG2 ILE H 140      11.835  16.590  30.707  1.00 49.45           C  
ATOM   1040  CD1 ILE H 140       9.625  16.542  33.035  1.00 52.95           C  
ATOM   1041  C   ILE H 140      12.974  19.051  31.605  1.00 52.04           C  
ATOM   1042  O   ILE H 140      12.897  20.189  31.147  1.00 52.22           O  
ATOM   1043  N   SER H 141      14.118  18.337  31.555  1.00 51.22           N  
ATOM   1044  CA  SER H 141      15.227  18.842  30.799  1.00 50.62           C  
ATOM   1045  CB  SER H 141      16.237  19.680  31.584  1.00 49.68           C  
ATOM   1046  OG  SER H 141      16.930  18.868  32.520  1.00 44.86           O  
ATOM   1047  C   SER H 141      15.983  17.677  30.262  1.00 50.71           C  
ATOM   1048  O   SER H 141      15.923  16.582  30.816  1.00 50.28           O  
ATOM   1049  N   TRP H 142      16.718  17.892  29.152  1.00 50.97           N  
ATOM   1050  CA  TRP H 142      17.473  16.836  28.540  1.00 49.42           C  
ATOM   1051  CB  TRP H 142      17.090  16.633  27.067  1.00 50.43           C  
ATOM   1052  CG  TRP H 142      15.653  16.202  26.929  1.00 54.27           C  
ATOM   1053  CD2 TRP H 142      15.216  14.838  26.953  1.00 54.57           C  
ATOM   1054  CD1 TRP H 142      14.527  16.965  26.810  1.00 55.31           C  
ATOM   1055  NE1 TRP H 142      13.415  16.158  26.772  1.00 54.93           N  
ATOM   1056  CE2 TRP H 142      13.825  14.844  26.856  1.00 55.39           C  
ATOM   1057  CE3 TRP H 142      15.917  13.670  27.059  1.00 55.12           C  
ATOM   1058  CZ2 TRP H 142      13.113  13.680  26.862  1.00 56.93           C  
ATOM   1059  CZ3 TRP H 142      15.196  12.496  27.056  1.00 57.00           C  
ATOM   1060  CH2 TRP H 142      13.820  12.503  26.960  1.00 58.53           C  
ATOM   1061  C   TRP H 142      18.928  17.200  28.606  1.00 48.96           C  
ATOM   1062  O   TRP H 142      19.328  18.283  28.180  1.00 48.87           O  
ATOM   1063  N   VAL H 143      19.756  16.288  29.161  1.00 48.94           N  
ATOM   1064  CA  VAL H 143      21.173  16.512  29.276  1.00 46.54           C  
ATOM   1065  CB  VAL H 143      21.633  16.572  30.705  1.00 44.69           C  
ATOM   1066  CG1 VAL H 143      23.163  16.717  30.737  1.00 43.30           C  
ATOM   1067  CG2 VAL H 143      20.874  17.701  31.420  1.00 42.97           C  
ATOM   1068  C   VAL H 143      21.861  15.336  28.658  1.00 47.12           C  
ATOM   1069  O   VAL H 143      21.483  14.190  28.881  1.00 47.50           O  
ATOM   1070  N   ARG H 144      22.928  15.603  27.885  1.00 45.53           N  
ATOM   1071  CA  ARG H 144      23.632  14.588  27.158  1.00 45.15           C  
ATOM   1072  CB  ARG H 144      23.715  14.978  25.666  1.00 43.89           C  
ATOM   1073  CG  ARG H 144      24.574  14.105  24.753  1.00 44.41           C  
ATOM   1074  CD  ARG H 144      24.351  14.419  23.269  1.00 44.02           C  
ATOM   1075  NE  ARG H 144      25.360  15.417  22.811  1.00 45.51           N  
ATOM   1076  CZ  ARG H 144      25.176  16.058  21.619  1.00 46.18           C  
ATOM   1077  NH1 ARG H 144      24.017  15.864  20.926  1.00 46.06           N1+
ATOM   1078  NH2 ARG H 144      26.137  16.890  21.119  1.00 47.86           N  
ATOM   1079  C   ARG H 144      25.019  14.495  27.706  1.00 46.41           C  
ATOM   1080  O   ARG H 144      25.566  15.482  28.194  1.00 45.35           O  
ATOM   1081  N   GLN H 145      25.605  13.279  27.689  1.00 47.57           N  
ATOM   1082  CA  GLN H 145      26.953  13.142  28.162  1.00 48.48           C  
ATOM   1083  CB  GLN H 145      27.020  12.564  29.586  1.00 47.81           C  
ATOM   1084  CG  GLN H 145      28.441  12.450  30.122  1.00 46.37           C  
ATOM   1085  CD  GLN H 145      28.362  11.952  31.555  1.00 44.07           C  
ATOM   1086  OE1 GLN H 145      27.454  11.211  31.924  1.00 44.52           O  
ATOM   1087  NE2 GLN H 145      29.351  12.376  32.386  1.00 42.32           N  
ATOM   1088  C   GLN H 145      27.700  12.230  27.233  1.00 50.51           C  
ATOM   1089  O   GLN H 145      27.454  11.024  27.188  1.00 50.21           O  
ATOM   1090  N   ALA H 146      28.659  12.799  26.472  1.00 52.28           N  
ATOM   1091  CA  ALA H 146      29.453  12.031  25.556  1.00 54.57           C  
ATOM   1092  CB  ALA H 146      30.302  12.896  24.606  1.00 55.34           C  
ATOM   1093  C   ALA H 146      30.382  11.219  26.394  1.00 55.67           C  
ATOM   1094  O   ALA H 146      30.656  11.572  27.540  1.00 55.03           O  
ATOM   1095  N   PRO H 147      30.883  10.137  25.869  1.00 55.70           N  
ATOM   1096  CA  PRO H 147      31.719   9.293  26.668  1.00 55.03           C  
ATOM   1097  CD  PRO H 147      30.206   9.402  24.813  1.00 53.41           C  
ATOM   1098  CB  PRO H 147      31.961   8.040  25.827  1.00 52.30           C  
ATOM   1099  CG  PRO H 147      30.687   7.946  24.961  1.00 51.99           C  
ATOM   1100  C   PRO H 147      32.950   9.991  27.155  1.00 56.46           C  
ATOM   1101  O   PRO H 147      33.709  10.522  26.346  1.00 55.88           O  
ATOM   1102  N   GLY H 148      33.159   9.987  28.486  1.00 57.95           N  
ATOM   1103  CA  GLY H 148      34.319  10.575  29.086  1.00 59.26           C  
ATOM   1104  C   GLY H 148      34.193  12.064  29.046  1.00 59.49           C  
ATOM   1105  O   GLY H 148      35.153  12.776  29.336  1.00 59.70           O  
ATOM   1106  N   GLN H 149      32.996  12.575  28.705  1.00 58.72           N  
ATOM   1107  CA  GLN H 149      32.810  13.995  28.591  1.00 58.26           C  
ATOM   1108  CB  GLN H 149      32.120  14.417  27.281  1.00 59.86           C  
ATOM   1109  CG  GLN H 149      32.926  14.101  26.019  1.00 62.95           C  
ATOM   1110  CD  GLN H 149      34.094  15.069  25.918  1.00 65.95           C  
ATOM   1111  OE1 GLN H 149      34.008  16.220  26.342  1.00 66.02           O  
ATOM   1112  NE2 GLN H 149      35.223  14.583  25.334  1.00 66.87           N  
ATOM   1113  C   GLN H 149      31.925  14.438  29.705  1.00 57.72           C  
ATOM   1114  O   GLN H 149      31.434  13.627  30.488  1.00 57.30           O  
ATOM   1115  N   GLY H 150      31.729  15.767  29.810  1.00 55.52           N  
ATOM   1116  CA  GLY H 150      30.936  16.337  30.858  1.00 54.01           C  
ATOM   1117  C   GLY H 150      29.506  16.375  30.427  1.00 54.13           C  
ATOM   1118  O   GLY H 150      29.142  15.865  29.370  1.00 53.54           O  
ATOM   1119  N   LEU H 151      28.657  17.000  31.264  1.00 53.17           N  
ATOM   1120  CA  LEU H 151      27.248  17.079  31.024  1.00 52.19           C  
ATOM   1121  CB  LEU H 151      26.462  17.276  32.329  1.00 51.83           C  
ATOM   1122  CG  LEU H 151      26.692  16.153  33.362  1.00 51.98           C  
ATOM   1123  CD1 LEU H 151      25.971  16.466  34.683  1.00 50.60           C  
ATOM   1124  CD2 LEU H 151      26.314  14.772  32.805  1.00 51.07           C  
ATOM   1125  C   LEU H 151      26.987  18.267  30.159  1.00 53.47           C  
ATOM   1126  O   LEU H 151      27.638  19.300  30.305  1.00 52.83           O  
ATOM   1127  N   GLU H 152      26.046  18.144  29.196  1.00 55.20           N  
ATOM   1128  CA  GLU H 152      25.686  19.307  28.440  1.00 56.07           C  
ATOM   1129  CB  GLU H 152      26.259  19.384  27.012  1.00 56.85           C  
ATOM   1130  CG  GLU H 152      25.742  18.337  26.031  1.00 60.88           C  
ATOM   1131  CD  GLU H 152      26.265  18.750  24.661  1.00 63.24           C  
ATOM   1132  OE1 GLU H 152      26.527  19.968  24.465  1.00 64.66           O  
ATOM   1133  OE2 GLU H 152      26.407  17.851  23.790  1.00 63.08           O1-
ATOM   1134  C   GLU H 152      24.191  19.362  28.377  1.00 55.59           C  
ATOM   1135  O   GLU H 152      23.530  18.387  28.020  1.00 54.53           O  
ATOM   1136  N   TRP H 153      23.621  20.535  28.716  1.00 54.13           N  
ATOM   1137  CA  TRP H 153      22.197  20.699  28.789  1.00 53.15           C  
ATOM   1138  CB  TRP H 153      21.808  21.849  29.745  1.00 53.12           C  
ATOM   1139  CG  TRP H 153      20.357  21.929  30.150  1.00 54.49           C  
ATOM   1140  CD2 TRP H 153      19.398  22.892  29.680  1.00 54.51           C  
ATOM   1141  CD1 TRP H 153      19.711  21.164  31.075  1.00 54.49           C  
ATOM   1142  NE1 TRP H 153      18.416  21.587  31.220  1.00 53.91           N  
ATOM   1143  CE2 TRP H 153      18.209  22.648  30.371  1.00 54.12           C  
ATOM   1144  CE3 TRP H 153      19.503  23.900  28.766  1.00 54.21           C  
ATOM   1145  CZ2 TRP H 153      17.099  23.408  30.156  1.00 52.75           C  
ATOM   1146  CZ3 TRP H 153      18.377  24.662  28.540  1.00 53.44           C  
ATOM   1147  CH2 TRP H 153      17.201  24.416  29.226  1.00 53.75           C  
ATOM   1148  C   TRP H 153      21.711  21.038  27.414  1.00 53.54           C  
ATOM   1149  O   TRP H 153      22.152  22.019  26.817  1.00 54.75           O  
ATOM   1150  N   MET H 154      20.877  20.152  26.832  1.00 53.16           N  
ATOM   1151  CA  MET H 154      20.282  20.362  25.541  1.00 52.78           C  
ATOM   1152  CB  MET H 154      19.776  19.056  24.909  1.00 53.79           C  
ATOM   1153  CG  MET H 154      20.929  18.100  24.588  1.00 47.97           C  
ATOM   1154  SD  MET H 154      20.431  16.528  23.827  1.00 48.40           S  
ATOM   1155  CE  MET H 154      20.164  17.214  22.169  1.00 47.89           C  
ATOM   1156  C   MET H 154      19.157  21.350  25.589  1.00 52.91           C  
ATOM   1157  O   MET H 154      19.028  22.192  24.703  1.00 52.48           O  
ATOM   1158  N   GLY H 155      18.302  21.270  26.630  1.00 54.22           N  
ATOM   1159  CA  GLY H 155      17.187  22.170  26.702  1.00 55.83           C  
ATOM   1160  C   GLY H 155      16.211  21.654  27.712  1.00 54.94           C  
ATOM   1161  O   GLY H 155      16.450  20.657  28.388  1.00 54.17           O  
ATOM   1162  N   SER H 156      15.066  22.343  27.848  1.00 55.04           N  
ATOM   1163  CA  SER H 156      14.095  21.914  28.811  1.00 56.68           C  
ATOM   1164  CB  SER H 156      14.296  22.496  30.218  1.00  0.00           C  
ATOM   1165  OG  SER H 156      13.968  23.875  30.221  1.00  0.00           O  
ATOM   1166  C   SER H 156      12.752  22.375  28.355  1.00 56.53           C  
ATOM   1167  O   SER H 156      12.625  23.125  27.389  1.00 56.96           O  
ATOM   1168  N   ILE H 157      11.699  21.879  29.027  1.00 56.69           N  
ATOM   1169  CA  ILE H 157      10.366  22.278  28.688  1.00 57.12           C  
ATOM   1170  CB  ILE H 157       9.724  21.365  27.677  1.00 56.20           C  
ATOM   1171  CG1 ILE H 157       8.335  21.878  27.256  1.00 51.27           C  
ATOM   1172  CG2 ILE H 157       9.721  19.947  28.261  1.00 51.33           C  
ATOM   1173  CD1 ILE H 157       7.712  21.094  26.098  1.00 56.90           C  
ATOM   1174  C   ILE H 157       9.524  22.235  29.919  1.00 57.56           C  
ATOM   1175  O   ILE H 157       9.887  21.607  30.915  1.00 56.47           O  
ATOM   1176  N   ILE H 158       8.389  22.966  29.901  1.00 58.30           N  
ATOM   1177  CA  ILE H 158       7.506  22.847  31.018  1.00 60.04           C  
ATOM   1178  CB  ILE H 158       7.772  23.890  32.083  1.00 58.52           C  
ATOM   1179  CG1 ILE H 158       9.159  23.566  32.708  1.00 66.73           C  
ATOM   1180  CG2 ILE H 158       6.597  23.916  33.072  1.00 67.21           C  
ATOM   1181  CD1 ILE H 158       9.764  24.630  33.627  1.00 67.96           C  
ATOM   1182  C   ILE H 158       6.118  22.781  30.461  1.00 63.05           C  
ATOM   1183  O   ILE H 158       5.577  23.694  29.839  1.00 62.82           O  
ATOM   1184  N   PRO H 159       5.695  21.593  30.680  1.00 36.19           N  
ATOM   1185  CA  PRO H 159       4.533  21.038  30.086  1.00 37.85           C  
ATOM   1186  CD  PRO H 159       6.315  20.716  31.658  1.00 36.13           C  
ATOM   1187  CB  PRO H 159       4.297  19.705  30.798  1.00 36.64           C  
ATOM   1188  CG  PRO H 159       5.665  19.348  31.406  1.00 37.52           C  
ATOM   1189  C   PRO H 159       3.363  21.943  30.175  1.00 39.45           C  
ATOM   1190  O   PRO H 159       2.605  21.992  29.211  1.00 41.14           O  
ATOM   1191  N   TRP H 160       3.194  22.678  31.287  1.00 41.84           N  
ATOM   1192  CA  TRP H 160       2.026  23.490  31.395  1.00 43.55           C  
ATOM   1193  CB  TRP H 160       1.976  24.301  32.703  1.00 43.55           C  
ATOM   1194  CG  TRP H 160       0.748  25.171  32.840  1.00  0.00           C  
ATOM   1195  CD2 TRP H 160      -0.493  24.726  33.412  1.00  0.00           C  
ATOM   1196  CD1 TRP H 160       0.563  26.472  32.479  1.00 44.69           C  
ATOM   1197  NE1 TRP H 160      -0.716  26.869  32.788  1.00  0.00           N  
ATOM   1198  CE2 TRP H 160      -1.377  25.804  33.364  1.00  0.00           C  
ATOM   1199  CE3 TRP H 160      -0.864  23.520  33.934  1.00  0.00           C  
ATOM   1200  CZ2 TRP H 160      -2.654  25.690  33.838  1.00  0.00           C  
ATOM   1201  CZ3 TRP H 160      -2.150  23.408  34.411  1.00  0.00           C  
ATOM   1202  CH2 TRP H 160      -3.027  24.473  34.365  1.00  0.00           C  
ATOM   1203  C   TRP H 160       2.043  24.457  30.258  1.00 41.75           C  
ATOM   1204  O   TRP H 160       1.079  24.535  29.497  1.00 42.76           O  
ATOM   1205  N   PHE H 161       3.164  25.187  30.108  1.00 40.25           N  
ATOM   1206  CA  PHE H 161       3.290  26.220  29.124  1.00 41.18           C  
ATOM   1207  CB  PHE H 161       4.518  27.100  29.420  1.00 41.26           C  
ATOM   1208  CG  PHE H 161       4.162  28.501  29.059  1.00 45.58           C  
ATOM   1209  CD1 PHE H 161       3.301  29.209  29.868  1.00 44.97           C  
ATOM   1210  CD2 PHE H 161       4.687  29.128  27.959  1.00 51.63           C  
ATOM   1211  CE1 PHE H 161       2.953  30.506  29.573  1.00 55.56           C  
ATOM   1212  CE2 PHE H 161       4.347  30.426  27.656  1.00 53.76           C  
ATOM   1213  CZ  PHE H 161       3.475  31.119  28.461  1.00 46.55           C  
ATOM   1214  C   PHE H 161       3.370  25.635  27.726  1.00 38.95           C  
ATOM   1215  O   PHE H 161       2.668  26.083  26.824  1.00 41.79           O  
ATOM   1216  N   GLY H 162       4.217  24.604  27.500  1.00 36.97           N  
ATOM   1217  CA  GLY H 162       4.292  23.920  26.224  1.00 36.76           C  
ATOM   1218  C   GLY H 162       5.225  24.572  25.220  1.00 37.33           C  
ATOM   1219  O   GLY H 162       5.133  24.335  24.018  1.00 36.33           O  
ATOM   1220  N   THR H 163       6.172  25.386  25.700  1.00 68.01           N  
ATOM   1221  CA  THR H 163       7.132  26.178  24.999  1.00 67.81           C  
ATOM   1222  CB  THR H 163       7.302  27.567  25.540  1.00 68.18           C  
ATOM   1223  OG1 THR H 163       7.755  27.516  26.888  1.00 78.91           O  
ATOM   1224  CG2 THR H 163       5.963  28.319  25.442  1.00 53.23           C  
ATOM   1225  C   THR H 163       8.412  25.505  25.325  1.00 68.31           C  
ATOM   1226  O   THR H 163       8.597  25.081  26.461  1.00 68.37           O  
ATOM   1227  N   THR H 164       9.347  25.394  24.372  1.00 67.46           N  
ATOM   1228  CA  THR H 164      10.547  24.720  24.740  1.00 66.01           C  
ATOM   1229  CB  THR H 164      10.800  23.501  23.900  1.00 66.40           C  
ATOM   1230  OG1 THR H 164       9.704  22.602  23.995  1.00  0.00           O  
ATOM   1231  CG2 THR H 164      12.079  22.817  24.402  1.00  0.00           C  
ATOM   1232  C   THR H 164      11.675  25.674  24.533  1.00 65.85           C  
ATOM   1233  O   THR H 164      11.613  26.563  23.687  1.00 66.18           O  
ATOM   1234  N   ASN H 165      12.726  25.521  25.354  1.00 65.07           N  
ATOM   1235  CA  ASN H 165      13.918  26.314  25.285  1.00 64.71           C  
ATOM   1236  CB  ASN H 165      14.265  26.987  26.645  1.00 63.52           C  
ATOM   1237  CG  ASN H 165      14.200  26.050  27.870  1.00 62.11           C  
ATOM   1238  OD1 ASN H 165      14.687  24.924  27.887  1.00 62.64           O  
ATOM   1239  ND2 ASN H 165      13.562  26.554  28.960  1.00 61.02           N  
ATOM   1240  C   ASN H 165      15.039  25.414  24.872  1.00 65.38           C  
ATOM   1241  O   ASN H 165      15.293  24.389  25.498  1.00 63.52           O  
ATOM   1242  N   TYR H 166      15.767  25.776  23.799  1.00 66.97           N  
ATOM   1243  CA  TYR H 166      16.813  24.894  23.366  1.00 67.23           C  
ATOM   1244  CB  TYR H 166      16.749  24.535  21.869  1.00 68.09           C  
ATOM   1245  CG  TYR H 166      15.411  23.967  21.546  1.00 68.98           C  
ATOM   1246  CD1 TYR H 166      15.133  22.626  21.683  1.00 70.62           C  
ATOM   1247  CD2 TYR H 166      14.421  24.806  21.095  1.00 68.62           C  
ATOM   1248  CE1 TYR H 166      13.885  22.130  21.377  1.00 71.66           C  
ATOM   1249  CE2 TYR H 166      13.175  24.318  20.789  1.00 68.03           C  
ATOM   1250  CZ  TYR H 166      12.904  22.980  20.927  1.00 69.09           C  
ATOM   1251  OH  TYR H 166      11.617  22.495  20.607  1.00 66.75           O  
ATOM   1252  C   TYR H 166      18.098  25.642  23.505  1.00 66.18           C  
ATOM   1253  O   TYR H 166      18.105  26.871  23.486  1.00 64.86           O  
ATOM   1254  N   ALA H 167      19.217  24.907  23.685  1.00 64.51           N  
ATOM   1255  CA  ALA H 167      20.511  25.519  23.772  1.00 67.12           C  
ATOM   1256  CB  ALA H 167      21.621  24.571  24.252  1.00 66.12           C  
ATOM   1257  C   ALA H 167      20.860  25.993  22.392  1.00 70.46           C  
ATOM   1258  O   ALA H 167      20.393  25.444  21.396  1.00 70.36           O  
ATOM   1259  N   GLN H 168      21.721  27.021  22.303  1.00 74.52           N  
ATOM   1260  CA  GLN H 168      22.019  27.679  21.060  1.00 76.56           C  
ATOM   1261  CB  GLN H 168      22.973  28.865  21.266  1.00 80.00           C  
ATOM   1262  CG  GLN H 168      22.342  29.966  22.117  1.00 82.47           C  
ATOM   1263  CD  GLN H 168      23.359  31.083  22.312  1.00 84.90           C  
ATOM   1264  OE1 GLN H 168      24.308  31.229  21.540  1.00 86.39           O  
ATOM   1265  NE2 GLN H 168      23.151  31.903  23.377  1.00 84.90           N  
ATOM   1266  C   GLN H 168      22.614  26.748  20.045  1.00 75.41           C  
ATOM   1267  O   GLN H 168      22.197  26.763  18.888  1.00 76.06           O  
ATOM   1268  N   LYS H 169      23.567  25.885  20.431  1.00 72.11           N  
ATOM   1269  CA  LYS H 169      24.196  25.037  19.449  1.00 70.34           C  
ATOM   1270  CB  LYS H 169      25.141  23.989  20.058  1.00 68.51           C  
ATOM   1271  CG  LYS H 169      26.365  24.524  20.795  1.00 67.84           C  
ATOM   1272  CD  LYS H 169      27.071  23.433  21.609  1.00 68.43           C  
ATOM   1273  CE  LYS H 169      27.202  22.116  20.837  1.00 68.59           C  
ATOM   1274  NZ  LYS H 169      27.962  21.123  21.626  1.00 66.53           N1+
ATOM   1275  C   LYS H 169      23.143  24.188  18.817  1.00 69.17           C  
ATOM   1276  O   LYS H 169      23.118  23.983  17.605  1.00 68.81           O  
ATOM   1277  N   PHE H 170      22.244  23.677  19.669  1.00 68.44           N  
ATOM   1278  CA  PHE H 170      21.230  22.733  19.315  1.00 67.80           C  
ATOM   1279  CB  PHE H 170      20.575  22.040  20.525  1.00 65.63           C  
ATOM   1280  CG  PHE H 170      21.588  21.102  21.092  1.00 64.32           C  
ATOM   1281  CD1 PHE H 170      21.707  19.830  20.585  1.00 63.45           C  
ATOM   1282  CD2 PHE H 170      22.421  21.491  22.115  1.00 64.84           C  
ATOM   1283  CE1 PHE H 170      22.635  18.951  21.089  1.00 63.09           C  
ATOM   1284  CE2 PHE H 170      23.351  20.615  22.625  1.00 63.86           C  
ATOM   1285  CZ  PHE H 170      23.458  19.345  22.112  1.00 63.20           C  
ATOM   1286  C   PHE H 170      20.153  23.311  18.453  1.00 69.44           C  
ATOM   1287  O   PHE H 170      19.476  22.549  17.768  1.00 69.30           O  
ATOM   1288  N   GLN H 171      19.919  24.638  18.481  1.00 71.92           N  
ATOM   1289  CA  GLN H 171      18.765  25.175  17.803  1.00 74.13           C  
ATOM   1290  CB  GLN H 171      18.656  26.705  17.770  1.00 77.31           C  
ATOM   1291  CG  GLN H 171      17.306  27.142  17.190  1.00 79.58           C  
ATOM   1292  CD  GLN H 171      17.260  28.650  17.049  1.00 81.63           C  
ATOM   1293  OE1 GLN H 171      18.279  29.328  17.168  1.00 82.06           O  
ATOM   1294  NE2 GLN H 171      16.042  29.186  16.759  1.00 81.86           N  
ATOM   1295  C   GLN H 171      18.635  24.732  16.377  1.00 71.84           C  
ATOM   1296  O   GLN H 171      19.567  24.798  15.576  1.00 72.34           O  
ATOM   1297  N   GLY H 172      17.418  24.249  16.058  1.00 69.65           N  
ATOM   1298  CA  GLY H 172      17.033  23.828  14.744  1.00 67.86           C  
ATOM   1299  C   GLY H 172      17.025  22.329  14.687  1.00 67.89           C  
ATOM   1300  O   GLY H 172      16.114  21.727  14.120  1.00 68.93           O  
ATOM   1301  N   ARG H 173      18.075  21.693  15.240  1.00 67.19           N  
ATOM   1302  CA  ARG H 173      18.240  20.265  15.238  1.00 66.46           C  
ATOM   1303  CB  ARG H 173      19.683  19.859  15.559  1.00 65.26           C  
ATOM   1304  CG  ARG H 173      20.693  20.683  14.762  1.00 64.24           C  
ATOM   1305  CD  ARG H 173      21.985  19.944  14.428  1.00 63.16           C  
ATOM   1306  NE  ARG H 173      22.465  19.280  15.670  1.00 62.54           N  
ATOM   1307  CZ  ARG H 173      22.993  18.027  15.574  1.00 63.26           C  
ATOM   1308  NH1 ARG H 173      23.073  17.421  14.355  1.00 65.10           N1+
ATOM   1309  NH2 ARG H 173      23.437  17.374  16.688  1.00 61.99           N  
ATOM   1310  C   ARG H 173      17.350  19.558  16.222  1.00 65.78           C  
ATOM   1311  O   ARG H 173      16.779  18.517  15.909  1.00 66.00           O  
ATOM   1312  N   VAL H 174      17.197  20.106  17.443  1.00 66.40           N  
ATOM   1313  CA  VAL H 174      16.533  19.369  18.485  1.00 66.46           C  
ATOM   1314  CB  VAL H 174      17.271  19.472  19.784  1.00 65.29           C  
ATOM   1315  CG1 VAL H 174      17.349  20.963  20.156  1.00 65.99           C  
ATOM   1316  CG2 VAL H 174      16.577  18.583  20.831  1.00 63.39           C  
ATOM   1317  C   VAL H 174      15.137  19.869  18.711  1.00 66.41           C  
ATOM   1318  O   VAL H 174      14.852  21.054  18.556  1.00 66.38           O  
ATOM   1319  N   THR H 175      14.211  18.943  19.052  1.00 65.12           N  
ATOM   1320  CA  THR H 175      12.855  19.296  19.380  1.00 64.39           C  
ATOM   1321  CB  THR H 175      11.852  19.012  18.295  1.00 64.60           C  
ATOM   1322  OG1 THR H 175      11.956  17.660  17.878  1.00 65.29           O  
ATOM   1323  CG2 THR H 175      12.067  19.974  17.116  1.00 63.39           C  
ATOM   1324  C   THR H 175      12.435  18.529  20.600  1.00 62.55           C  
ATOM   1325  O   THR H 175      12.574  17.307  20.659  1.00 62.17           O  
ATOM   1326  N   ILE H 176      11.891  19.242  21.608  1.00 61.06           N  
ATOM   1327  CA  ILE H 176      11.472  18.638  22.842  1.00 59.85           C  
ATOM   1328  CB  ILE H 176      12.123  19.262  24.045  1.00 58.27           C  
ATOM   1329  CG1 ILE H 176      13.650  19.110  23.964  1.00 59.64           C  
ATOM   1330  CG2 ILE H 176      11.520  18.620  25.305  1.00 57.62           C  
ATOM   1331  CD1 ILE H 176      14.408  19.944  24.996  1.00 58.56           C  
ATOM   1332  C   ILE H 176       9.998  18.876  22.972  1.00 60.92           C  
ATOM   1333  O   ILE H 176       9.519  20.004  22.864  1.00 60.39           O  
ATOM   1334  N   THR H 177       9.240  17.792  23.200  1.00 61.99           N  
ATOM   1335  CA  THR H 177       7.818  17.892  23.328  1.00 61.96           C  
ATOM   1336  CB  THR H 177       7.116  17.249  22.169  1.00 63.91           C  
ATOM   1337  OG1 THR H 177       5.710  17.357  22.308  1.00 66.63           O  
ATOM   1338  CG2 THR H 177       7.548  15.781  22.076  1.00 62.50           C  
ATOM   1339  C   THR H 177       7.430  17.189  24.588  1.00 62.75           C  
ATOM   1340  O   THR H 177       8.251  16.519  25.208  1.00 62.11           O  
ATOM   1341  N   ALA H 178       6.175  17.374  25.044  1.00 64.55           N  
ATOM   1342  CA  ALA H 178       5.735  16.684  26.223  1.00 66.07           C  
ATOM   1343  CB  ALA H 178       6.068  17.443  27.520  1.00 65.17           C  
ATOM   1344  C   ALA H 178       4.247  16.541  26.124  1.00 69.28           C  
ATOM   1345  O   ALA H 178       3.563  17.429  25.618  1.00 69.61           O  
ATOM   1346  N   ASP H 179       3.704  15.400  26.595  1.00 71.91           N  
ATOM   1347  CA  ASP H 179       2.287  15.176  26.531  1.00 74.67           C  
ATOM   1348  CB  ASP H 179       1.926  13.979  25.640  1.00 77.46           C  
ATOM   1349  CG  ASP H 179       0.419  13.935  25.463  1.00 79.19           C  
ATOM   1350  OD1 ASP H 179      -0.207  15.028  25.461  1.00 78.75           O  
ATOM   1351  OD2 ASP H 179      -0.127  12.810  25.311  1.00 79.01           O1-
ATOM   1352  C   ASP H 179       1.824  14.832  27.911  1.00 75.50           C  
ATOM   1353  O   ASP H 179       2.207  13.796  28.444  1.00 75.81           O  
ATOM   1354  N   GLU H 180       0.969  15.681  28.515  1.00 74.87           N  
ATOM   1355  CA  GLU H 180       0.503  15.471  29.860  1.00 75.80           C  
ATOM   1356  CB  GLU H 180      -0.321  16.635  30.443  1.00 76.32           C  
ATOM   1357  CG  GLU H 180       0.509  17.838  30.908  1.00 77.81           C  
ATOM   1358  CD  GLU H 180       0.682  18.822  29.757  1.00 79.18           C  
ATOM   1359  OE1 GLU H 180      -0.352  19.296  29.216  1.00 81.29           O  
ATOM   1360  OE2 GLU H 180       1.851  19.126  29.408  1.00 79.66           O1-
ATOM   1361  C   GLU H 180      -0.342  14.244  29.934  1.00 76.34           C  
ATOM   1362  O   GLU H 180      -0.350  13.569  30.963  1.00 75.41           O  
ATOM   1363  N   SER H 181      -1.076  13.921  28.853  1.00 76.82           N  
ATOM   1364  CA  SER H 181      -1.956  12.786  28.868  1.00 75.45           C  
ATOM   1365  CB  SER H 181      -2.511  12.481  27.468  1.00 73.81           C  
ATOM   1366  OG  SER H 181      -3.231  13.597  26.969  1.00 76.21           O  
ATOM   1367  C   SER H 181      -1.164  11.581  29.283  1.00 76.65           C  
ATOM   1368  O   SER H 181      -1.638  10.762  30.071  1.00 75.67           O  
ATOM   1369  N   THR H 182       0.024  11.408  28.675  1.00 77.52           N  
ATOM   1370  CA  THR H 182       0.976  10.377  28.981  1.00 77.46           C  
ATOM   1371  CB  THR H 182       1.781   9.968  27.790  1.00 78.42           C  
ATOM   1372  OG1 THR H 182       2.458  11.087  27.240  1.00 78.75           O  
ATOM   1373  CG2 THR H 182       0.818   9.362  26.756  1.00 79.81           C  
ATOM   1374  C   THR H 182       1.900  10.737  30.113  1.00 75.51           C  
ATOM   1375  O   THR H 182       2.450   9.857  30.772  1.00 75.60           O  
ATOM   1376  N   SER H 183       2.106  12.043  30.371  1.00 72.61           N  
ATOM   1377  CA  SER H 183       3.088  12.486  31.325  1.00 68.74           C  
ATOM   1378  CB  SER H 183       2.911  11.886  32.728  1.00 68.63           C  
ATOM   1379  OG  SER H 183       1.730  12.397  33.325  1.00 68.57           O  
ATOM   1380  C   SER H 183       4.443  12.094  30.823  1.00 66.58           C  
ATOM   1381  O   SER H 183       5.334  11.753  31.603  1.00 65.70           O  
ATOM   1382  N   THR H 184       4.636  12.155  29.490  1.00 66.36           N  
ATOM   1383  CA  THR H 184       5.899  11.789  28.915  1.00 63.41           C  
ATOM   1384  CB  THR H 184       5.774  10.652  27.940  1.00 65.22           C  
ATOM   1385  OG1 THR H 184       5.240   9.510  28.589  1.00 67.33           O  
ATOM   1386  CG2 THR H 184       7.157  10.334  27.351  1.00 63.45           C  
ATOM   1387  C   THR H 184       6.460  12.962  28.159  1.00 60.94           C  
ATOM   1388  O   THR H 184       5.726  13.804  27.645  1.00 61.56           O  
ATOM   1389  N   ALA H 185       7.807  13.049  28.095  1.00 59.59           N  
ATOM   1390  CA  ALA H 185       8.480  14.082  27.358  1.00 58.07           C  
ATOM   1391  CB  ALA H 185       9.486  14.889  28.192  1.00 56.19           C  
ATOM   1392  C   ALA H 185       9.265  13.393  26.285  1.00 59.86           C  
ATOM   1393  O   ALA H 185       9.819  12.315  26.503  1.00 60.92           O  
ATOM   1394  N   TYR H 186       9.340  14.006  25.089  1.00 60.12           N  
ATOM   1395  CA  TYR H 186      10.023  13.378  23.995  1.00 61.82           C  
ATOM   1396  CB  TYR H 186       9.155  13.238  22.734  1.00 61.67           C  
ATOM   1397  CG  TYR H 186       7.961  12.418  23.070  1.00 62.84           C  
ATOM   1398  CD1 TYR H 186       6.858  13.005  23.650  1.00 63.49           C  
ATOM   1399  CD2 TYR H 186       7.944  11.069  22.807  1.00 63.45           C  
ATOM   1400  CE1 TYR H 186       5.748  12.260  23.963  1.00 64.35           C  
ATOM   1401  CE2 TYR H 186       6.836  10.320  23.119  1.00 65.23           C  
ATOM   1402  CZ  TYR H 186       5.740  10.913  23.695  1.00 64.54           C  
ATOM   1403  OH  TYR H 186       4.605  10.138  24.011  1.00 64.46           O  
ATOM   1404  C   TYR H 186      11.151  14.266  23.580  1.00 61.26           C  
ATOM   1405  O   TYR H 186      11.030  15.489  23.597  1.00 60.90           O  
ATOM   1406  N   MET H 187      12.299  13.664  23.209  1.00 61.79           N  
ATOM   1407  CA  MET H 187      13.397  14.462  22.751  1.00 62.38           C  
ATOM   1408  CB  MET H 187      14.626  14.361  23.674  1.00 62.87           C  
ATOM   1409  CG  MET H 187      15.710  15.411  23.425  1.00 62.55           C  
ATOM   1410  SD  MET H 187      16.805  15.061  22.018  1.00 63.39           S  
ATOM   1411  CE  MET H 187      17.622  13.662  22.832  1.00 61.46           C  
ATOM   1412  C   MET H 187      13.766  13.954  21.394  1.00 62.23           C  
ATOM   1413  O   MET H 187      14.070  12.775  21.225  1.00 61.60           O  
ATOM   1414  N   GLU H 188      13.745  14.842  20.379  1.00 62.01           N  
ATOM   1415  CA  GLU H 188      14.039  14.404  19.043  1.00 62.68           C  
ATOM   1416  CB  GLU H 188      12.891  14.663  18.061  1.00 63.27           C  
ATOM   1417  CG  GLU H 188      13.109  14.029  16.690  1.00 64.09           C  
ATOM   1418  CD  GLU H 188      11.793  14.123  15.949  1.00 66.27           C  
ATOM   1419  OE1 GLU H 188      10.834  14.692  16.538  1.00 68.66           O  
ATOM   1420  OE2 GLU H 188      11.727  13.625  14.795  1.00 65.19           O1-
ATOM   1421  C   GLU H 188      15.241  15.136  18.536  1.00 63.26           C  
ATOM   1422  O   GLU H 188      15.319  16.361  18.623  1.00 64.08           O  
ATOM   1423  N   LEU H 189      16.227  14.388  17.994  1.00 63.89           N  
ATOM   1424  CA  LEU H 189      17.408  15.013  17.470  1.00 64.20           C  
ATOM   1425  CB  LEU H 189      18.666  14.675  18.293  1.00 61.70           C  
ATOM   1426  CG  LEU H 189      19.948  15.351  17.780  1.00 61.61           C  
ATOM   1427  CD1 LEU H 189      19.842  16.886  17.868  1.00 61.65           C  
ATOM   1428  CD2 LEU H 189      21.188  14.798  18.499  1.00 59.47           C  
ATOM   1429  C   LEU H 189      17.612  14.509  16.071  1.00 66.41           C  
ATOM   1430  O   LEU H 189      17.742  13.305  15.847  1.00 67.67           O  
ATOM   1431  N   SER H 190      17.626  15.427  15.080  1.00 66.74           N  
ATOM   1432  CA  SER H 190      17.821  15.031  13.710  1.00 68.31           C  
ATOM   1433  CB  SER H 190      16.905  15.764  12.709  1.00 68.24           C  
ATOM   1434  OG  SER H 190      17.204  17.152  12.685  1.00 55.98           O  
ATOM   1435  C   SER H 190      19.244  15.293  13.311  1.00 68.68           C  
ATOM   1436  O   SER H 190      20.055  15.767  14.103  1.00 67.97           O  
ATOM   1437  N   SER H 191      19.585  14.968  12.047  1.00 68.73           N  
ATOM   1438  CA  SER H 191      20.898  15.218  11.511  1.00 67.04           C  
ATOM   1439  CB  SER H 191      21.215  16.716  11.405  1.00 65.47           C  
ATOM   1440  OG  SER H 191      20.297  17.355  10.533  1.00 66.55           O  
ATOM   1441  C   SER H 191      21.947  14.618  12.397  1.00 65.28           C  
ATOM   1442  O   SER H 191      22.945  15.260  12.720  1.00 63.05           O  
ATOM   1443  N   LEU H 192      21.771  13.344  12.774  1.00 65.66           N  
ATOM   1444  CA  LEU H 192      22.680  12.687  13.665  1.00 64.36           C  
ATOM   1445  CB  LEU H 192      22.231  11.257  14.018  1.00 62.62           C  
ATOM   1446  CG  LEU H 192      20.930  11.188  14.845  1.00 61.84           C  
ATOM   1447  CD1 LEU H 192      20.539   9.731  15.135  1.00 62.26           C  
ATOM   1448  CD2 LEU H 192      21.033  12.019  16.135  1.00 58.47           C  
ATOM   1449  C   LEU H 192      24.047  12.596  13.064  1.00 64.71           C  
ATOM   1450  O   LEU H 192      24.207  12.431  11.859  1.00 65.16           O  
ATOM   1451  N   ARG H 193      25.074  12.737  13.931  1.00 63.58           N  
ATOM   1452  CA  ARG H 193      26.446  12.615  13.535  1.00 63.13           C  
ATOM   1453  CB  ARG H 193      27.199  13.946  13.499  1.00 63.00           C  
ATOM   1454  CG  ARG H 193      26.726  14.876  12.387  1.00 55.74           C  
ATOM   1455  CD  ARG H 193      27.371  16.261  12.435  1.00 57.19           C  
ATOM   1456  NE  ARG H 193      26.805  16.961  13.624  1.00 59.37           N  
ATOM   1457  CZ  ARG H 193      27.026  18.294  13.812  1.00 59.97           C  
ATOM   1458  NH1 ARG H 193      27.775  19.002  12.917  1.00 59.67           N1+
ATOM   1459  NH2 ARG H 193      26.475  18.925  14.890  1.00 59.84           N  
ATOM   1460  C   ARG H 193      27.099  11.785  14.590  1.00 63.09           C  
ATOM   1461  O   ARG H 193      26.472  11.429  15.585  1.00 62.09           O  
ATOM   1462  N   SER H 194      28.388  11.454  14.385  1.00 63.91           N  
ATOM   1463  CA  SER H 194      29.117  10.617  15.293  1.00 62.09           C  
ATOM   1464  CB  SER H 194      30.536  10.312  14.795  1.00 61.50           C  
ATOM   1465  OG  SER H 194      31.219   9.503  15.740  1.00 62.07           O  
ATOM   1466  C   SER H 194      29.251  11.284  16.627  1.00 60.66           C  
ATOM   1467  O   SER H 194      29.214  10.615  17.659  1.00 60.35           O  
ATOM   1468  N   GLU H 195      29.379  12.624  16.635  1.00 58.64           N  
ATOM   1469  CA  GLU H 195      29.570  13.408  17.829  1.00 58.34           C  
ATOM   1470  CB  GLU H 195      29.715  14.919  17.566  1.00 58.97           C  
ATOM   1471  CG  GLU H 195      31.071  15.321  16.985  1.00 60.24           C  
ATOM   1472  CD  GLU H 195      31.085  14.897  15.527  1.00 62.23           C  
ATOM   1473  OE1 GLU H 195      30.487  15.632  14.697  1.00 61.84           O  
ATOM   1474  OE2 GLU H 195      31.685  13.830  15.226  1.00 62.82           O1-
ATOM   1475  C   GLU H 195      28.382  13.259  18.725  1.00 57.87           C  
ATOM   1476  O   GLU H 195      28.474  13.461  19.932  1.00 56.65           O  
ATOM   1477  N   ASP H 196      27.217  12.964  18.137  1.00 58.48           N  
ATOM   1478  CA  ASP H 196      25.957  12.837  18.815  1.00 57.78           C  
ATOM   1479  CB  ASP H 196      24.763  12.733  17.854  1.00 59.66           C  
ATOM   1480  CG  ASP H 196      24.588  14.116  17.242  1.00 59.90           C  
ATOM   1481  OD1 ASP H 196      24.802  15.119  17.976  1.00 60.57           O  
ATOM   1482  OD2 ASP H 196      24.248  14.194  16.033  1.00 60.26           O1-
ATOM   1483  C   ASP H 196      25.937  11.643  19.720  1.00 55.83           C  
ATOM   1484  O   ASP H 196      25.063  11.547  20.578  1.00 55.06           O  
ATOM   1485  N   THR H 197      26.843  10.666  19.520  1.00 55.93           N  
ATOM   1486  CA  THR H 197      26.850   9.490  20.349  1.00 54.08           C  
ATOM   1487  CB  THR H 197      27.952   8.535  19.994  1.00 53.36           C  
ATOM   1488  OG1 THR H 197      27.835   8.123  18.640  1.00 56.79           O  
ATOM   1489  CG2 THR H 197      27.873   7.323  20.935  1.00 52.03           C  
ATOM   1490  C   THR H 197      27.064   9.889  21.780  1.00 52.78           C  
ATOM   1491  O   THR H 197      28.025  10.584  22.106  1.00 54.04           O  
ATOM   1492  N   ALA H 198      26.162   9.454  22.688  1.00 51.32           N  
ATOM   1493  CA  ALA H 198      26.311   9.822  24.068  1.00 51.55           C  
ATOM   1494  CB  ALA H 198      26.312  11.341  24.297  1.00 51.32           C  
ATOM   1495  C   ALA H 198      25.163   9.255  24.841  1.00 50.97           C  
ATOM   1496  O   ALA H 198      24.278   8.609  24.280  1.00 50.86           O  
ATOM   1497  N   VAL H 199      25.172   9.455  26.175  1.00 51.02           N  
ATOM   1498  CA  VAL H 199      24.075   8.975  26.956  1.00 51.74           C  
ATOM   1499  CB  VAL H 199      24.477   8.370  28.270  1.00 53.36           C  
ATOM   1500  CG1 VAL H 199      25.051   9.463  29.187  1.00 52.65           C  
ATOM   1501  CG2 VAL H 199      23.269   7.612  28.839  1.00 54.33           C  
ATOM   1502  C   VAL H 199      23.185  10.150  27.199  1.00 51.04           C  
ATOM   1503  O   VAL H 199      23.640  11.213  27.620  1.00 52.04           O  
ATOM   1504  N   TYR H 200      21.875   9.999  26.928  1.00 49.73           N  
ATOM   1505  CA  TYR H 200      20.983  11.114  27.068  1.00 47.28           C  
ATOM   1506  CB  TYR H 200      19.997  11.270  25.895  1.00 44.41           C  
ATOM   1507  CG  TYR H 200      20.752  11.702  24.687  1.00 43.20           C  
ATOM   1508  CD1 TYR H 200      21.518  10.812  23.973  1.00 43.12           C  
ATOM   1509  CD2 TYR H 200      20.677  13.006  24.263  1.00 42.98           C  
ATOM   1510  CE1 TYR H 200      22.205  11.230  22.856  1.00 43.79           C  
ATOM   1511  CE2 TYR H 200      21.359  13.430  23.150  1.00 42.29           C  
ATOM   1512  CZ  TYR H 200      22.130  12.540  22.445  1.00 43.49           C  
ATOM   1513  OH  TYR H 200      22.835  12.970  21.300  1.00 43.89           O  
ATOM   1514  C   TYR H 200      20.152  10.897  28.283  1.00 49.81           C  
ATOM   1515  O   TYR H 200      19.498   9.866  28.423  1.00 50.51           O  
ATOM   1516  N   TYR H 201      20.154  11.891  29.192  1.00 51.19           N  
ATOM   1517  CA  TYR H 201      19.399  11.778  30.403  1.00 52.75           C  
ATOM   1518  CB  TYR H 201      20.169  12.086  31.706  1.00 53.04           C  
ATOM   1519  CG  TYR H 201      21.329  11.169  31.913  1.00 55.18           C  
ATOM   1520  CD1 TYR H 201      21.152   9.867  32.326  1.00 55.95           C  
ATOM   1521  CD2 TYR H 201      22.609  11.617  31.680  1.00 53.99           C  
ATOM   1522  CE1 TYR H 201      22.230   9.032  32.519  1.00 56.19           C  
ATOM   1523  CE2 TYR H 201      23.689  10.787  31.873  1.00 54.15           C  
ATOM   1524  CZ  TYR H 201      23.503   9.491  32.294  1.00 55.27           C  
ATOM   1525  OH  TYR H 201      24.613   8.640  32.493  1.00 75.49           O  
ATOM   1526  C   TYR H 201      18.328  12.814  30.348  1.00 53.13           C  
ATOM   1527  O   TYR H 201      18.462  13.839  29.682  1.00 52.72           O  
ATOM   1528  N   CYS H 202      17.194  12.523  31.006  1.00 54.41           N  
ATOM   1529  CA  CYS H 202      16.135  13.477  31.133  1.00 54.34           C  
ATOM   1530  CB  CYS H 202      14.761  12.961  30.646  1.00 57.48           C  
ATOM   1531  SG  CYS H 202      14.234  11.430  31.486  1.00 61.82           S  
ATOM   1532  C   CYS H 202      16.031  13.706  32.603  1.00 52.94           C  
ATOM   1533  O   CYS H 202      16.089  12.763  33.388  1.00 53.76           O  
ATOM   1534  N   ALA H 203      15.900  14.968  33.040  1.00 51.08           N  
ATOM   1535  CA  ALA H 203      15.834  15.137  34.454  1.00 50.69           C  
ATOM   1536  CB  ALA H 203      17.175  15.547  35.049  1.00 49.45           C  
ATOM   1537  C   ALA H 203      14.752  16.124  34.788  1.00 49.74           C  
ATOM   1538  O   ALA H 203      14.339  16.926  33.951  1.00 49.16           O  
ATOM   1539  N   ARG H 204      14.245  16.037  36.038  1.00 49.42           N  
ATOM   1540  CA  ARG H 204      13.163  16.826  36.578  1.00 49.11           C  
ATOM   1541  CB  ARG H 204      12.136  15.962  37.315  1.00 49.17           C  
ATOM   1542  CG  ARG H 204      11.177  16.794  38.162  1.00 50.45           C  
ATOM   1543  CD  ARG H 204      10.536  15.997  39.296  1.00 51.36           C  
ATOM   1544  NE  ARG H 204      11.373  16.204  40.511  1.00 49.35           N  
ATOM   1545  CZ  ARG H 204      10.873  15.898  41.743  1.00 52.12           C  
ATOM   1546  NH1 ARG H 204       9.641  15.322  41.861  1.00 50.56           N1+
ATOM   1547  NH2 ARG H 204      11.631  16.142  42.855  1.00 50.76           N  
ATOM   1548  C   ARG H 204      13.727  17.721  37.638  1.00 50.74           C  
ATOM   1549  O   ARG H 204      14.575  17.299  38.417  1.00 50.52           O  
ATOM   1550  N   ASP H 205      13.221  18.965  37.753  1.00 51.46           N  
ATOM   1551  CA  ASP H 205      13.880  19.909  38.614  1.00 51.86           C  
ATOM   1552  CB  ASP H 205      14.111  21.257  37.919  1.00 20.32           C  
ATOM   1553  CG  ASP H 205      12.772  21.888  37.560  1.00 20.08           C  
ATOM   1554  OD1 ASP H 205      11.727  21.191  37.647  1.00  0.00           O  
ATOM   1555  OD2 ASP H 205      12.789  23.091  37.188  1.00  0.00           O1-
ATOM   1556  C   ASP H 205      13.209  20.202  39.935  1.00 52.29           C  
ATOM   1557  O   ASP H 205      12.013  20.429  40.050  1.00 52.77           O  
ATOM   1558  N   SER H 206      14.032  20.536  40.884  1.00 19.23           N  
ATOM   1559  CA  SER H 206      13.397  20.964  42.069  1.00 20.20           C  
ATOM   1560  CB  SER H 206      14.381  21.163  43.232  1.00 19.45           C  
ATOM   1561  OG  SER H 206      15.097  19.976  43.507  1.00  0.00           O  
ATOM   1562  C   SER H 206      12.788  22.322  41.887  1.00 21.22           C  
ATOM   1563  O   SER H 206      11.911  22.695  42.666  1.00 21.69           O  
ATOM   1564  N   GLU H 207      13.204  23.057  40.827  1.00 21.33           N  
ATOM   1565  CA  GLU H 207      12.936  24.460  40.629  1.00 21.54           C  
ATOM   1566  CB  GLU H 207      11.511  24.860  41.076  1.00 22.95           C  
ATOM   1567  CG  GLU H 207      11.024  26.262  40.723  1.00  0.00           C  
ATOM   1568  CD  GLU H 207       9.604  26.345  41.275  1.00  0.00           C  
ATOM   1569  OE1 GLU H 207       9.461  26.657  42.487  1.00  0.00           O  
ATOM   1570  OE2 GLU H 207       8.646  26.073  40.501  1.00  0.00           O1-
ATOM   1571  C   GLU H 207      13.972  25.134  41.477  1.00 21.49           C  
ATOM   1572  O   GLU H 207      14.102  26.354  41.481  1.00 21.98           O  
ATOM   1573  N   TYR H 208      14.818  24.278  42.098  1.00 20.99           N  
ATOM   1574  CA  TYR H 208      15.965  24.531  42.928  1.00 20.69           C  
ATOM   1575  CB  TYR H 208      15.841  23.893  44.318  1.00 20.94           C  
ATOM   1576  CG  TYR H 208      14.776  24.649  45.037  1.00 11.50           C  
ATOM   1577  CD1 TYR H 208      13.442  24.435  44.766  1.00 10.53           C  
ATOM   1578  CD2 TYR H 208      15.124  25.572  45.990  1.00 11.19           C  
ATOM   1579  CE1 TYR H 208      12.468  25.142  45.436  1.00 10.71           C  
ATOM   1580  CE2 TYR H 208      14.156  26.280  46.662  1.00 10.71           C  
ATOM   1581  CZ  TYR H 208      12.827  26.067  46.386  1.00 10.99           C  
ATOM   1582  OH  TYR H 208      11.839  26.801  47.081  1.00 11.11           O  
ATOM   1583  C   TYR H 208      17.042  23.812  42.188  1.00 20.62           C  
ATOM   1584  O   TYR H 208      18.027  24.440  41.793  1.00 20.55           O  
ATOM   1585  N   TYR H 209      16.910  22.458  42.064  1.00 20.44           N  
ATOM   1586  CA  TYR H 209      17.637  21.723  41.053  1.00 20.83           C  
ATOM   1587  CB  TYR H 209      18.979  22.179  40.565  1.00 21.09           C  
ATOM   1588  CG  TYR H 209      18.463  22.814  39.306  1.00 21.83           C  
ATOM   1589  CD1 TYR H 209      17.215  23.393  39.298  1.00 22.55           C  
ATOM   1590  CD2 TYR H 209      19.138  22.754  38.114  1.00 22.44           C  
ATOM   1591  CE1 TYR H 209      16.669  23.961  38.177  1.00 23.14           C  
ATOM   1592  CE2 TYR H 209      18.605  23.324  36.977  1.00 22.72           C  
ATOM   1593  CZ  TYR H 209      17.374  23.935  37.005  1.00 23.16           C  
ATOM   1594  OH  TYR H 209      16.815  24.518  35.850  1.00 24.79           O  
ATOM   1595  C   TYR H 209      17.359  20.272  40.794  1.00 21.14           C  
ATOM   1596  O   TYR H 209      16.439  19.680  41.340  1.00 21.36           O  
ATOM   1597  N   PHE H 210      18.151  19.668  39.880  1.00 20.74           N  
ATOM   1598  CA  PHE H 210      17.892  18.354  39.332  1.00 20.98           C  
ATOM   1599  CB  PHE H 210      18.953  17.933  38.304  1.00 20.28           C  
ATOM   1600  CG  PHE H 210      18.721  18.651  37.031  1.00 20.21           C  
ATOM   1601  CD1 PHE H 210      18.429  19.992  37.022  1.00 20.39           C  
ATOM   1602  CD2 PHE H 210      18.864  17.980  35.843  1.00 21.17           C  
ATOM   1603  CE1 PHE H 210      18.230  20.646  35.832  1.00 21.47           C  
ATOM   1604  CE2 PHE H 210      18.673  18.634  34.656  1.00 21.08           C  
ATOM   1605  CZ  PHE H 210      18.350  19.969  34.647  1.00 21.79           C  
ATOM   1606  C   PHE H 210      17.963  17.297  40.371  1.00 21.48           C  
ATOM   1607  O   PHE H 210      19.028  16.722  40.591  1.00 22.19           O  
ATOM   1608  N   ASP H 211      16.836  17.010  41.049  1.00 21.67           N  
ATOM   1609  CA  ASP H 211      16.899  15.960  42.019  1.00 22.08           C  
ATOM   1610  CB  ASP H 211      15.981  16.118  43.245  1.00 23.09           C  
ATOM   1611  CG  ASP H 211      14.543  15.801  42.913  1.00 25.17           C  
ATOM   1612  OD1 ASP H 211      14.077  16.126  41.790  1.00 25.70           O  
ATOM   1613  OD2 ASP H 211      13.903  15.188  43.810  1.00 25.46           O1-
ATOM   1614  C   ASP H 211      16.714  14.605  41.405  1.00 22.80           C  
ATOM   1615  O   ASP H 211      17.223  13.614  41.928  1.00 23.01           O  
ATOM   1616  N   HIS H 212      15.961  14.496  40.295  1.00 60.21           N  
ATOM   1617  CA  HIS H 212      15.785  13.146  39.877  1.00 57.46           C  
ATOM   1618  ND1 HIS H 212      14.668  10.108  40.228  1.00  0.00           N  
ATOM   1619  CG  HIS H 212      14.269  11.194  39.479  1.00 74.11           C  
ATOM   1620  CB  HIS H 212      14.343  12.618  39.939  1.00 55.19           C  
ATOM   1621  NE2 HIS H 212      13.977   9.310  38.272  1.00  0.00           N  
ATOM   1622  CD2 HIS H 212      13.849  10.686  38.287  1.00  0.00           C  
ATOM   1623  CE1 HIS H 212      14.472   9.008  39.458  1.00  0.00           C  
ATOM   1624  C   HIS H 212      16.208  13.098  38.447  1.00 57.75           C  
ATOM   1625  O   HIS H 212      15.861  13.965  37.643  1.00 57.71           O  
ATOM   1626  N   TRP H 213      16.990  12.063  38.106  1.00 57.23           N  
ATOM   1627  CA  TRP H 213      17.485  11.920  36.775  1.00 56.37           C  
ATOM   1628  CB  TRP H 213      19.022  11.804  36.709  1.00 56.38           C  
ATOM   1629  CG  TRP H 213      19.791  13.047  37.108  1.00 54.65           C  
ATOM   1630  CD2 TRP H 213      20.462  13.923  36.183  1.00 52.95           C  
ATOM   1631  CD1 TRP H 213      20.041  13.543  38.354  1.00 54.46           C  
ATOM   1632  NE1 TRP H 213      20.822  14.672  38.264  1.00 53.90           N  
ATOM   1633  CE2 TRP H 213      21.090  14.917  36.936  1.00 53.18           C  
ATOM   1634  CE3 TRP H 213      20.558  13.894  34.819  1.00 51.11           C  
ATOM   1635  CZ2 TRP H 213      21.824  15.903  36.337  1.00 52.06           C  
ATOM   1636  CZ3 TRP H 213      21.293  14.892  34.218  1.00 50.43           C  
ATOM   1637  CH2 TRP H 213      21.912  15.876  34.962  1.00 50.01           C  
ATOM   1638  C   TRP H 213      16.942  10.640  36.260  1.00 57.46           C  
ATOM   1639  O   TRP H 213      16.378   9.839  37.004  1.00 58.68           O  
ATOM   1640  N   GLY H 214      17.066  10.441  34.940  1.00 58.69           N  
ATOM   1641  CA  GLY H 214      16.605   9.221  34.369  1.00 59.72           C  
ATOM   1642  C   GLY H 214      17.742   8.258  34.386  1.00 60.92           C  
ATOM   1643  O   GLY H 214      18.854   8.597  34.785  1.00 60.91           O  
ATOM   1644  N   GLN H 215      17.464   7.016  33.945  1.00 61.34           N  
ATOM   1645  CA  GLN H 215      18.439   5.972  33.841  1.00 61.62           C  
ATOM   1646  CB  GLN H 215      17.837   4.604  33.463  1.00 63.25           C  
ATOM   1647  CG  GLN H 215      17.171   4.566  32.082  1.00 66.13           C  
ATOM   1648  CD  GLN H 215      15.694   4.907  32.233  1.00 68.92           C  
ATOM   1649  OE1 GLN H 215      15.327   6.012  32.632  1.00 69.74           O  
ATOM   1650  NE2 GLN H 215      14.815   3.923  31.908  1.00 68.07           N  
ATOM   1651  C   GLN H 215      19.411   6.342  32.767  1.00 60.43           C  
ATOM   1652  O   GLN H 215      20.588   5.992  32.832  1.00 62.09           O  
ATOM   1653  N   GLY H 216      18.922   7.039  31.722  1.00 57.90           N  
ATOM   1654  CA  GLY H 216      19.767   7.434  30.633  1.00 57.10           C  
ATOM   1655  C   GLY H 216      19.544   6.478  29.503  1.00 57.33           C  
ATOM   1656  O   GLY H 216      19.143   5.335  29.711  1.00 59.69           O  
ATOM   1657  N   THR H 217      19.790   6.944  28.261  1.00 56.46           N  
ATOM   1658  CA  THR H 217      19.628   6.109  27.102  1.00 55.01           C  
ATOM   1659  CB  THR H 217      18.469   6.525  26.229  1.00 55.71           C  
ATOM   1660  OG1 THR H 217      17.261   6.490  26.972  1.00 56.94           O  
ATOM   1661  CG2 THR H 217      18.368   5.578  25.023  1.00 56.03           C  
ATOM   1662  C   THR H 217      20.866   6.266  26.277  1.00 55.55           C  
ATOM   1663  O   THR H 217      21.289   7.386  25.998  1.00 55.18           O  
ATOM   1664  N   LEU H 218      21.494   5.158  25.831  1.00 56.38           N  
ATOM   1665  CA  LEU H 218      22.680   5.417  25.070  1.00 56.54           C  
ATOM   1666  CB  LEU H 218      23.924   4.575  25.445  1.00 59.45           C  
ATOM   1667  CG  LEU H 218      23.879   3.076  25.112  1.00 67.54           C  
ATOM   1668  CD1 LEU H 218      22.631   2.437  25.726  1.00 65.29           C  
ATOM   1669  CD2 LEU H 218      24.080   2.785  23.617  1.00 65.67           C  
ATOM   1670  C   LEU H 218      22.379   5.314  23.618  1.00 55.65           C  
ATOM   1671  O   LEU H 218      21.862   4.314  23.121  1.00 57.45           O  
ATOM   1672  N   VAL H 219      22.683   6.411  22.903  1.00 53.58           N  
ATOM   1673  CA  VAL H 219      22.468   6.465  21.492  1.00 54.01           C  
ATOM   1674  CB  VAL H 219      21.898   7.777  21.024  1.00 53.35           C  
ATOM   1675  CG1 VAL H 219      21.895   7.801  19.487  1.00 52.10           C  
ATOM   1676  CG2 VAL H 219      20.501   7.954  21.644  1.00 52.18           C  
ATOM   1677  C   VAL H 219      23.805   6.318  20.849  1.00 55.78           C  
ATOM   1678  O   VAL H 219      24.730   7.087  21.116  1.00 55.76           O  
ATOM   1679  N   THR H 220      23.937   5.307  19.972  1.00 57.95           N  
ATOM   1680  CA  THR H 220      25.190   5.110  19.313  1.00 59.06           C  
ATOM   1681  CB  THR H 220      25.658   3.684  19.367  1.00 60.06           C  
ATOM   1682  OG1 THR H 220      25.769   3.256  20.717  1.00 59.86           O  
ATOM   1683  CG2 THR H 220      27.025   3.583  18.668  1.00 58.87           C  
ATOM   1684  C   THR H 220      24.973   5.458  17.878  1.00 59.45           C  
ATOM   1685  O   THR H 220      24.129   4.871  17.203  1.00 60.20           O  
ATOM   1686  N   VAL H 221      25.724   6.450  17.369  1.00 59.06           N  
ATOM   1687  CA  VAL H 221      25.533   6.817  15.998  1.00 60.63           C  
ATOM   1688  CB  VAL H 221      25.462   8.298  15.802  1.00 60.05           C  
ATOM   1689  CG1 VAL H 221      25.407   8.590  14.295  1.00 60.73           C  
ATOM   1690  CG2 VAL H 221      24.265   8.844  16.596  1.00 58.84           C  
ATOM   1691  C   VAL H 221      26.718   6.341  15.228  1.00 62.44           C  
ATOM   1692  O   VAL H 221      27.820   6.867  15.381  1.00 63.65           O  
ATOM   1693  N   SER H 222      26.525   5.335  14.355  1.00 63.63           N  
ATOM   1694  CA  SER H 222      27.645   4.854  13.601  1.00 65.80           C  
ATOM   1695  CB  SER H 222      28.490   3.805  14.345  1.00 64.84           C  
ATOM   1696  OG  SER H 222      27.725   2.625  14.556  1.00 80.02           O  
ATOM   1697  C   SER H 222      27.127   4.187  12.374  1.00 67.18           C  
ATOM   1698  O   SER H 222      25.955   3.826  12.286  1.00 67.13           O  
ATOM   1699  N   SER H 223      28.019   4.007  11.385  1.00 66.93           N  
ATOM   1700  CA  SER H 223      27.665   3.364  10.157  1.00 66.15           C  
ATOM   1701  CB  SER H 223      28.863   3.189   9.212  1.00 66.63           C  
ATOM   1702  OG  SER H 223      29.808   2.304   9.797  1.00 67.32           O  
ATOM   1703  C   SER H 223      27.171   1.965  10.496  1.00 67.27           C  
ATOM   1704  O   SER H 223      27.733   1.335  11.431  1.00 67.80           O  
ATOM   1705  OXT SER H 223      26.233   1.499   9.798  1.00  0.00           O  
TER    1706      SER H 223 
CONECT  161  661
CONECT  661  161
CONECT  809  810
CONECT  810  809  811
CONECT  811  810  812
CONECT  812  811
CONECT  957 1531
CONECT 1531  957
END
