# Supplementary material for: Fully automated antibody structure prediction using BIOVIA tools: Validation study
Source: PLoS One. 2017 May 18;12(5):e0177923. doi: 10.1371/journal.pone.0177923 (PMC5436848; doi:10.1371/journal.pone.0177923)
Supplement: S3 Dataset — Predicted structures using the Top5 framework method, Chothia CDR definition with canonical filtering, using up to 5 CDR templates rather than the default 3, and generating 10 CDR models. (ZIP) [file pone.0177923.s005.zip › 4KQ4_LH_FV_FinalModel.pdb]

REMARK   Accelrys Discovery Studio PDB file
REMARK   Created:  2015-11-30T18:36:45Z
SSBOND   1 CYS L   23    CYS L   88                                     
SSBOND   2 CYS H  129    CYS H  203                                     
ATOM      1  N   ASP L   1      25.939  32.569  25.700  1.00 41.08           N1+
ATOM      2  CA  ASP L   1      25.736  31.630  26.821  1.00 42.07           C  
ATOM      3  CB  ASP L   1      26.062  30.190  26.399  1.00 43.96           C  
ATOM      4  CG  ASP L   1      24.982  29.724  25.438  1.00 45.59           C  
ATOM      5  OD1 ASP L   1      24.116  30.564  25.077  1.00 45.69           O  
ATOM      6  OD2 ASP L   1      25.006  28.525  25.050  1.00 50.07           O1-
ATOM      7  C   ASP L   1      26.640  31.989  27.947  1.00 41.05           C  
ATOM      8  O   ASP L   1      27.644  32.672  27.757  1.00 40.40           O  
ATOM      9  N   ILE L   2      26.292  31.537  29.165  1.00 38.91           N  
ATOM     10  CA  ILE L   2      27.119  31.826  30.295  1.00 37.68           C  
ATOM     11  CB  ILE L   2      26.357  31.995  31.577  1.00 35.62           C  
ATOM     12  CG1 ILE L   2      25.450  33.232  31.503  1.00 34.53           C  
ATOM     13  CG2 ILE L   2      27.366  32.036  32.736  1.00 34.65           C  
ATOM     14  CD1 ILE L   2      24.486  33.351  32.682  1.00 35.64           C  
ATOM     15  C   ILE L   2      28.024  30.656  30.466  1.00 36.85           C  
ATOM     16  O   ILE L   2      27.577  29.513  30.558  1.00 36.06           O  
ATOM     17  N   VAL L   3      29.343  30.916  30.494  1.00 36.37           N  
ATOM     18  CA  VAL L   3      30.273  29.834  30.599  1.00 37.30           C  
ATOM     19  CB  VAL L   3      31.527  30.055  29.797  1.00 38.91           C  
ATOM     20  CG1 VAL L   3      32.360  31.169  30.454  1.00 27.25           C  
ATOM     21  CG2 VAL L   3      32.264  28.714  29.652  1.00 27.54           C  
ATOM     22  C   VAL L   3      30.651  29.681  32.035  1.00 37.50           C  
ATOM     23  O   VAL L   3      30.921  30.658  32.734  1.00 35.75           O  
ATOM     24  N   MET L   4      30.660  28.427  32.520  1.00 36.85           N  
ATOM     25  CA  MET L   4      31.023  28.181  33.881  1.00 35.93           C  
ATOM     26  CB  MET L   4      30.043  27.233  34.592  1.00 35.94           C  
ATOM     27  CG  MET L   4      28.603  27.751  34.620  1.00 19.39           C  
ATOM     28  SD  MET L   4      28.337  29.230  35.642  1.00 21.92           S  
ATOM     29  CE  MET L   4      28.367  28.321  37.214  1.00 22.12           C  
ATOM     30  C   MET L   4      32.343  27.491  33.835  1.00 36.02           C  
ATOM     31  O   MET L   4      32.497  26.472  33.163  1.00 35.45           O  
ATOM     32  N   THR L   5      33.348  28.032  34.546  1.00 36.26           N  
ATOM     33  CA  THR L   5      34.622  27.389  34.474  1.00 36.70           C  
ATOM     34  CB  THR L   5      35.728  28.307  34.029  1.00 37.14           C  
ATOM     35  OG1 THR L   5      36.846  27.543  33.611  1.00 39.86           O  
ATOM     36  CG2 THR L   5      36.128  29.252  35.176  1.00 35.81           C  
ATOM     37  C   THR L   5      34.922  26.836  35.830  1.00 35.67           C  
ATOM     38  O   THR L   5      34.809  27.528  36.842  1.00 34.61           O  
ATOM     39  N   GLN L   6      35.297  25.541  35.878  1.00 35.54           N  
ATOM     40  CA  GLN L   6      35.556  24.912  37.139  1.00 35.79           C  
ATOM     41  CB  GLN L   6      35.021  23.475  37.267  1.00 36.96           C  
ATOM     42  CG  GLN L   6      33.500  23.396  37.395  1.00 36.93           C  
ATOM     43  CD  GLN L   6      33.111  21.962  37.726  1.00 35.34           C  
ATOM     44  OE1 GLN L   6      32.078  21.471  37.276  1.00 33.26           O  
ATOM     45  NE2 GLN L   6      33.952  21.274  38.545  1.00 32.35           N  
ATOM     46  C   GLN L   6      37.016  24.849  37.345  1.00 36.10           C  
ATOM     47  O   GLN L   6      37.758  24.386  36.479  1.00 36.90           O  
ATOM     48  N   SER L   7      37.452  25.293  38.538  1.00 36.84           N  
ATOM     49  CA  SER L   7      38.849  25.353  38.785  1.00 36.47           C  
ATOM     50  CB  SER L   7      39.279  26.549  39.649  1.00 36.81           C  
ATOM     51  OG  SER L   7      40.684  26.534  39.846  1.00 33.83           O  
ATOM     52  C   SER L   7      39.214  24.123  39.485  1.00 35.92           C  
ATOM     53  O   SER L   7      38.708  23.848  40.581  1.00 35.50           O  
ATOM     54  N   HIS L   8      40.097  23.396  38.767  1.00 36.94           N  
ATOM     55  CA  HIS L   8      40.726  22.164  39.089  1.00 37.37           C  
ATOM     56  ND1 HIS L   8      42.515  23.228  41.385  1.00 14.67           N  
ATOM     57  CG  HIS L   8      41.214  22.790  41.478  1.00 34.36           C  
ATOM     58  CB  HIS L   8      40.615  21.765  40.567  1.00 36.17           C  
ATOM     59  NE2 HIS L   8      41.591  24.333  43.078  1.00 34.45           N  
ATOM     60  CD2 HIS L   8      40.665  23.474  42.519  1.00 14.66           C  
ATOM     61  CE1 HIS L   8      42.687  24.150  42.364  1.00 13.87           C  
ATOM     62  C   HIS L   8      40.059  21.109  38.273  1.00 36.14           C  
ATOM     63  O   HIS L   8      38.910  20.757  38.526  1.00 38.04           O  
ATOM     64  N   LYS L   9      40.750  20.628  37.220  1.00 36.51           N  
ATOM     65  CA  LYS L   9      40.244  19.554  36.418  1.00 36.84           C  
ATOM     66  CB  LYS L   9      41.059  19.363  35.129  1.00 38.92           C  
ATOM     67  CG  LYS L   9      40.326  18.550  34.063  1.00 42.04           C  
ATOM     68  CD  LYS L   9      39.085  19.259  33.513  1.00 45.63           C  
ATOM     69  CE  LYS L   9      39.386  20.585  32.805  1.00 47.41           C  
ATOM     70  NZ  LYS L   9      38.145  21.142  32.222  1.00 48.46           N1+
ATOM     71  C   LYS L   9      40.327  18.296  37.235  1.00 35.18           C  
ATOM     72  O   LYS L   9      39.398  17.490  37.255  1.00 33.85           O  
ATOM     73  N   PHE L  10      41.459  18.105  37.948  1.00 34.34           N  
ATOM     74  CA  PHE L  10      41.656  16.931  38.755  1.00 35.36           C  
ATOM     75  CB  PHE L  10      42.804  16.020  38.277  1.00 39.29           C  
ATOM     76  CG  PHE L  10      42.610  15.611  36.857  1.00 40.12           C  
ATOM     77  CD1 PHE L  10      42.901  16.500  35.855  1.00 41.82           C  
ATOM     78  CD2 PHE L  10      42.180  14.349  36.514  1.00 42.88           C  
ATOM     79  CE1 PHE L  10      42.745  16.147  34.536  1.00 41.85           C  
ATOM     80  CE2 PHE L  10      42.020  13.990  35.195  1.00 43.14           C  
ATOM     81  CZ  PHE L  10      42.296  14.893  34.200  1.00 42.21           C  
ATOM     82  C   PHE L  10      42.131  17.416  40.091  1.00 34.50           C  
ATOM     83  O   PHE L  10      42.708  18.498  40.194  1.00 33.69           O  
ATOM     84  N   MET L  11      41.884  16.627  41.156  1.00 34.22           N  
ATOM     85  CA  MET L  11      42.369  17.007  42.453  1.00 33.91           C  
ATOM     86  CB  MET L  11      41.318  17.692  43.346  1.00 34.08           C  
ATOM     87  CG  MET L  11      40.853  19.062  42.846  1.00 36.75           C  
ATOM     88  SD  MET L  11      39.610  19.865  43.906  1.00 41.44           S  
ATOM     89  CE  MET L  11      40.773  20.304  45.229  1.00 41.60           C  
ATOM     90  C   MET L  11      42.750  15.746  43.163  1.00 33.14           C  
ATOM     91  O   MET L  11      42.055  14.739  43.051  1.00 33.66           O  
ATOM     92  N   SER L  12      43.875  15.769  43.912  1.00 32.05           N  
ATOM     93  CA  SER L  12      44.261  14.617  44.675  1.00 32.18           C  
ATOM     94  CB  SER L  12      45.733  14.182  44.517  1.00 32.42           C  
ATOM     95  OG  SER L  12      45.957  13.609  43.238  1.00 41.26           O  
ATOM     96  C   SER L  12      44.101  14.989  46.110  1.00 31.87           C  
ATOM     97  O   SER L  12      44.486  16.082  46.528  1.00 31.71           O  
ATOM     98  N   THR L  13      43.503  14.078  46.900  1.00 31.03           N  
ATOM     99  CA  THR L  13      43.297  14.341  48.293  0.90 30.95           C  
ATOM    100  CB  THR L  13      41.915  14.841  48.601  0.90 30.77           C  
ATOM    101  OG1 THR L  13      41.819  15.219  49.967  1.00 32.77           O  
ATOM    102  CG2 THR L  13      40.900  13.732  48.268  0.88 31.76           C  
ATOM    103  C   THR L  13      43.481  13.056  49.030  1.00 31.82           C  
ATOM    104  O   THR L  13      43.662  12.002  48.426  1.00 32.43           O  
ATOM    105  N   SER L  14      43.460  13.133  50.374  1.00 31.30           N  
ATOM    106  CA  SER L  14      43.590  11.974  51.207  1.00 32.46           C  
ATOM    107  CB  SER L  14      44.768  12.041  52.196  1.00 32.64           C  
ATOM    108  OG  SER L  14      46.007  12.072  51.504  1.00 34.25           O  
ATOM    109  C   SER L  14      42.354  11.920  52.043  1.00 33.04           C  
ATOM    110  O   SER L  14      41.708  12.938  52.285  1.00 32.32           O  
ATOM    111  N   VAL L  15      41.986  10.715  52.512  1.00 34.38           N  
ATOM    112  CA  VAL L  15      40.797  10.606  53.300  1.00 35.10           C  
ATOM    113  CB  VAL L  15      40.477   9.192  53.691  1.00 36.13           C  
ATOM    114  CG1 VAL L  15      39.220   9.185  54.578  1.00 36.56           C  
ATOM    115  CG2 VAL L  15      40.348   8.354  52.407  1.00 35.72           C  
ATOM    116  C   VAL L  15      41.020  11.386  54.554  1.00 35.69           C  
ATOM    117  O   VAL L  15      42.071  11.284  55.185  1.00 36.97           O  
ATOM    118  N   GLY L  16      40.016  12.201  54.939  1.00 36.38           N  
ATOM    119  CA  GLY L  16      40.091  12.975  56.146  1.00 36.74           C  
ATOM    120  C   GLY L  16      40.472  14.391  55.827  1.00 37.19           C  
ATOM    121  O   GLY L  16      40.311  15.278  56.664  1.00 37.39           O  
ATOM    122  N   ASP L  17      40.978  14.654  54.607  1.00 35.94           N  
ATOM    123  CA  ASP L  17      41.390  15.992  54.286  1.00 37.93           C  
ATOM    124  CB  ASP L  17      42.417  16.073  53.140  1.00 38.37           C  
ATOM    125  CG  ASP L  17      43.758  15.554  53.646  1.00 42.30           C  
ATOM    126  OD1 ASP L  17      43.888  15.356  54.884  1.00 43.86           O  
ATOM    127  OD2 ASP L  17      44.670  15.347  52.804  1.00 41.34           O1-
ATOM    128  C   ASP L  17      40.194  16.795  53.881  1.00 39.37           C  
ATOM    129  O   ASP L  17      39.084  16.278  53.763  1.00 39.65           O  
ATOM    130  N   ARG L  18      40.397  18.113  53.687  1.00 40.07           N  
ATOM    131  CA  ARG L  18      39.313  18.955  53.275  1.00 40.21           C  
ATOM    132  CB  ARG L  18      39.099  20.173  54.191  1.00 42.41           C  
ATOM    133  CG  ARG L  18      37.938  21.070  53.754  1.00 47.08           C  
ATOM    134  CD  ARG L  18      37.572  22.149  54.777  1.00 50.88           C  
ATOM    135  NE  ARG L  18      38.687  23.135  54.806  1.00 56.43           N  
ATOM    136  CZ  ARG L  18      38.420  24.463  54.970  1.00 57.60           C  
ATOM    137  NH1 ARG L  18      37.131  24.891  55.102  1.00 57.14           N1+
ATOM    138  NH2 ARG L  18      39.444  25.366  54.986  1.00 59.24           N  
ATOM    139  C   ARG L  18      39.646  19.452  51.906  1.00 39.77           C  
ATOM    140  O   ARG L  18      40.786  19.825  51.638  1.00 39.98           O  
ATOM    141  N   VAL L  19      38.657  19.447  50.988  1.00 38.70           N  
ATOM    142  CA  VAL L  19      38.932  19.879  49.648  1.00 38.44           C  
ATOM    143  CB  VAL L  19      38.912  18.765  48.639  1.00 38.77           C  
ATOM    144  CG1 VAL L  19      40.130  17.856  48.875  1.00 39.52           C  
ATOM    145  CG2 VAL L  19      37.578  18.016  48.772  1.00 39.41           C  
ATOM    146  C   VAL L  19      37.919  20.899  49.235  1.00 38.19           C  
ATOM    147  O   VAL L  19      36.778  20.894  49.696  1.00 35.73           O  
ATOM    148  N   SER L  20      38.341  21.832  48.354  1.00 38.57           N  
ATOM    149  CA  SER L  20      37.449  22.854  47.896  1.00 37.23           C  
ATOM    150  CB  SER L  20      37.773  24.242  48.475  1.00 38.26           C  
ATOM    151  OG  SER L  20      37.613  24.228  49.886  1.00 39.90           O  
ATOM    152  C   SER L  20      37.566  22.946  46.407  1.00 36.16           C  
ATOM    153  O   SER L  20      38.662  22.937  45.852  1.00 34.56           O  
ATOM    154  N   ILE L  21      36.410  23.045  45.722  1.00 35.94           N  
ATOM    155  CA  ILE L  21      36.373  23.140  44.292  1.00 35.02           C  
ATOM    156  CB  ILE L  21      35.522  22.077  43.657  1.00 36.13           C  
ATOM    157  CG1 ILE L  21      36.060  20.682  44.017  1.00 37.43           C  
ATOM    158  CG2 ILE L  21      35.467  22.342  42.144  1.00 34.49           C  
ATOM    159  CD1 ILE L  21      35.099  19.548  43.664  1.00 35.95           C  
ATOM    160  C   ILE L  21      35.735  24.457  43.984  1.00 35.61           C  
ATOM    161  O   ILE L  21      34.769  24.849  44.638  1.00 36.25           O  
ATOM    162  N   THR L  22      36.270  25.192  42.988  1.00 35.41           N  
ATOM    163  CA  THR L  22      35.708  26.482  42.698  1.00 36.67           C  
ATOM    164  CB  THR L  22      36.703  27.606  42.751  1.00 37.62           C  
ATOM    165  OG1 THR L  22      37.750  27.384  41.819  1.00 31.21           O  
ATOM    166  CG2 THR L  22      37.272  27.696  44.176  1.00 28.39           C  
ATOM    167  C   THR L  22      35.097  26.470  41.333  1.00 37.33           C  
ATOM    168  O   THR L  22      35.501  25.713  40.453  1.00 35.56           O  
ATOM    169  N   CYS L  23      34.061  27.312  41.147  1.00 39.13           N  
ATOM    170  CA  CYS L  23      33.360  27.428  39.899  1.00 39.82           C  
ATOM    171  CB  CYS L  23      31.976  26.733  39.959  1.00 41.14           C  
ATOM    172  SG  CYS L  23      31.018  26.797  38.416  1.00 50.03           S  
ATOM    173  C   CYS L  23      33.183  28.902  39.628  1.00 39.57           C  
ATOM    174  O   CYS L  23      32.761  29.657  40.505  1.00 39.77           O  
ATOM    175  N   LYS L  24      33.524  29.359  38.401  1.00 39.51           N  
ATOM    176  CA  LYS L  24      33.404  30.764  38.096  1.00 40.82           C  
ATOM    177  CB  LYS L  24      34.718  31.436  37.674  1.00 42.52           C  
ATOM    178  CG  LYS L  24      35.695  31.613  38.831  1.00 45.77           C  
ATOM    179  CD  LYS L  24      37.085  32.077  38.403  1.00 48.05           C  
ATOM    180  CE  LYS L  24      38.014  32.323  39.589  1.00 42.54           C  
ATOM    181  NZ  LYS L  24      39.309  32.847  39.109  1.00 41.47           N1+
ATOM    182  C   LYS L  24      32.461  30.954  36.949  1.00 39.63           C  
ATOM    183  O   LYS L  24      32.473  30.195  35.984  1.00 40.49           O  
ATOM    184  N   ALA L  25      31.628  32.013  37.023  1.00 37.39           N  
ATOM    185  CA  ALA L  25      30.668  32.293  35.994  1.00 36.87           C  
ATOM    186  CB  ALA L  25      29.264  32.607  36.542  1.00 35.32           C  
ATOM    187  C   ALA L  25      31.127  33.501  35.238  1.00 36.80           C  
ATOM    188  O   ALA L  25      31.732  34.412  35.800  1.00 36.10           O  
ATOM    189  N   SER L  26      30.772  33.546  33.943  1.00 22.54           N  
ATOM    190  CA  SER L  26      31.100  34.648  33.091  1.00 23.14           C  
ATOM    191  CB  SER L  26      30.716  34.395  31.626  1.00 20.85           C  
ATOM    192  OG  SER L  26      31.065  35.523  30.838  1.00 22.27           O  
ATOM    193  C   SER L  26      30.362  35.878  33.539  1.00 23.91           C  
ATOM    194  O   SER L  26      30.847  36.991  33.339  1.00 23.30           O  
ATOM    195  N   GLN L  27      29.163  35.715  34.144  1.00 24.82           N  
ATOM    196  CA  GLN L  27      28.396  36.859  34.562  1.00 25.79           C  
ATOM    197  CB  GLN L  27      27.198  37.174  33.661  1.00 29.37           C  
ATOM    198  CG  GLN L  27      27.568  37.547  32.232  1.00 31.85           C  
ATOM    199  CD  GLN L  27      26.270  37.825  31.490  1.00 34.01           C  
ATOM    200  OE1 GLN L  27      25.181  37.680  32.042  1.00 36.77           O  
ATOM    201  NE2 GLN L  27      26.390  38.229  30.197  1.00 35.37           N  
ATOM    202  C   GLN L  27      27.787  36.559  35.896  1.00 25.93           C  
ATOM    203  O   GLN L  27      27.880  35.442  36.398  1.00 25.79           O  
ATOM    204  N   ASP L  28      27.143  37.582  36.503  1.00 24.74           N  
ATOM    205  CA  ASP L  28      26.494  37.443  37.777  1.00 23.83           C  
ATOM    206  CB  ASP L  28      25.962  38.777  38.335  1.00 25.79           C  
ATOM    207  CG  ASP L  28      25.529  38.581  39.786  1.00 28.23           C  
ATOM    208  OD1 ASP L  28      25.348  37.405  40.204  1.00 28.65           O  
ATOM    209  OD2 ASP L  28      25.371  39.610  40.496  1.00 29.82           O1-
ATOM    210  C   ASP L  28      25.338  36.503  37.612  1.00 24.55           C  
ATOM    211  O   ASP L  28      24.374  36.782  36.899  1.00 24.69           O  
ATOM    212  N   VAL L  29      25.469  35.330  38.256  1.00 22.96           N  
ATOM    213  CA  VAL L  29      24.548  34.229  38.315  1.00 22.33           C  
ATOM    214  CB  VAL L  29      25.245  32.936  38.631  1.00 20.92           C  
ATOM    215  CG1 VAL L  29      24.220  31.799  38.718  1.00 19.81           C  
ATOM    216  CG2 VAL L  29      26.300  32.693  37.540  1.00 19.77           C  
ATOM    217  C   VAL L  29      23.438  34.466  39.306  1.00 22.37           C  
ATOM    218  O   VAL L  29      22.415  33.782  39.270  1.00 22.68           O  
ATOM    219  N   SER L  30      23.634  35.387  40.267  1.00 22.81           N  
ATOM    220  CA  SER L  30      22.616  35.687  41.239  1.00 22.97           C  
ATOM    221  CB  SER L  30      21.326  36.214  40.585  1.00 26.01           C  
ATOM    222  OG  SER L  30      20.375  36.573  41.577  1.00 33.99           O  
ATOM    223  C   SER L  30      22.277  34.486  42.082  1.00 22.82           C  
ATOM    224  O   SER L  30      21.109  34.235  42.377  1.00 22.46           O  
ATOM    225  N   THR L  31      23.321  33.730  42.482  1.00 21.38           N  
ATOM    226  CA  THR L  31      23.326  32.607  43.391  1.00 21.13           C  
ATOM    227  CB  THR L  31      22.873  32.940  44.786  1.00 26.29           C  
ATOM    228  OG1 THR L  31      23.287  31.912  45.670  1.00 24.78           O  
ATOM    229  CG2 THR L  31      21.340  33.050  44.831  1.00 22.46           C  
ATOM    230  C   THR L  31      22.522  31.457  42.882  1.00 20.40           C  
ATOM    231  O   THR L  31      22.196  30.541  43.642  1.00 20.29           O  
ATOM    232  N   ALA L  32      22.217  31.432  41.572  1.00 20.90           N  
ATOM    233  CA  ALA L  32      21.510  30.287  41.096  1.00 19.99           C  
ATOM    234  CB  ALA L  32      20.572  30.612  39.921  1.00 22.02           C  
ATOM    235  C   ALA L  32      22.549  29.352  40.598  1.00 19.53           C  
ATOM    236  O   ALA L  32      22.883  29.314  39.415  1.00 19.30           O  
ATOM    237  N   VAL L  33      23.070  28.530  41.514  1.00 32.48           N  
ATOM    238  CA  VAL L  33      24.095  27.600  41.140  1.00 31.36           C  
ATOM    239  CB  VAL L  33      25.481  28.082  41.453  1.00 31.11           C  
ATOM    240  CG1 VAL L  33      26.469  26.929  41.207  1.00 23.49           C  
ATOM    241  CG2 VAL L  33      25.768  29.332  40.604  1.00 24.63           C  
ATOM    242  C   VAL L  33      23.892  26.338  41.920  1.00 31.86           C  
ATOM    243  O   VAL L  33      23.592  26.375  43.113  1.00 31.85           O  
ATOM    244  N   ALA L  34      24.082  25.180  41.254  1.00 31.35           N  
ATOM    245  CA  ALA L  34      23.899  23.912  41.905  1.00 29.79           C  
ATOM    246  CB  ALA L  34      22.706  23.111  41.360  1.00 28.32           C  
ATOM    247  C   ALA L  34      25.127  23.073  41.703  1.00 28.95           C  
ATOM    248  O   ALA L  34      25.877  23.269  40.747  1.00 29.27           O  
ATOM    249  N   TRP L  35      25.373  22.121  42.634  1.00 27.66           N  
ATOM    250  CA  TRP L  35      26.513  21.248  42.531  1.00 27.75           C  
ATOM    251  CB  TRP L  35      27.480  21.369  43.720  1.00 28.24           C  
ATOM    252  CG  TRP L  35      28.182  22.704  43.784  1.00 29.57           C  
ATOM    253  CD2 TRP L  35      29.410  23.000  43.103  1.00 32.03           C  
ATOM    254  CD1 TRP L  35      27.824  23.839  44.451  1.00 31.37           C  
ATOM    255  NE1 TRP L  35      28.754  24.826  44.226  1.00 31.32           N  
ATOM    256  CE2 TRP L  35      29.735  24.322  43.398  1.00 31.84           C  
ATOM    257  CE3 TRP L  35      30.203  22.233  42.298  1.00 31.53           C  
ATOM    258  CZ2 TRP L  35      30.866  24.897  42.890  1.00 31.16           C  
ATOM    259  CZ3 TRP L  35      31.340  22.816  41.785  1.00 31.26           C  
ATOM    260  CH2 TRP L  35      31.665  24.125  42.076  1.00 30.31           C  
ATOM    261  C   TRP L  35      26.046  19.822  42.470  1.00 27.05           C  
ATOM    262  O   TRP L  35      25.179  19.397  43.234  1.00 26.68           O  
ATOM    263  N   TYR L  36      26.649  19.034  41.553  1.00 26.51           N  
ATOM    264  CA  TYR L  36      26.258  17.663  41.358  1.00 26.19           C  
ATOM    265  CB  TYR L  36      25.789  17.333  39.932  1.00 25.70           C  
ATOM    266  CG  TYR L  36      24.575  18.116  39.575  1.00 26.88           C  
ATOM    267  CD1 TYR L  36      24.702  19.378  39.042  1.00 24.96           C  
ATOM    268  CD2 TYR L  36      23.318  17.587  39.763  1.00 25.68           C  
ATOM    269  CE1 TYR L  36      23.587  20.100  38.696  1.00 25.71           C  
ATOM    270  CE2 TYR L  36      22.200  18.306  39.417  1.00 25.25           C  
ATOM    271  CZ  TYR L  36      22.337  19.562  38.879  1.00 25.35           C  
ATOM    272  OH  TYR L  36      21.199  20.304  38.517  1.00 24.65           O  
ATOM    273  C   TYR L  36      27.464  16.787  41.532  1.00 27.32           C  
ATOM    274  O   TYR L  36      28.592  17.184  41.248  1.00 27.55           O  
ATOM    275  N   GLN L  37      27.229  15.546  42.010  1.00 27.09           N  
ATOM    276  CA  GLN L  37      28.258  14.560  42.206  1.00 27.12           C  
ATOM    277  CB  GLN L  37      28.241  13.983  43.633  1.00 26.83           C  
ATOM    278  CG  GLN L  37      29.304  12.920  43.915  1.00 26.77           C  
ATOM    279  CD  GLN L  37      28.909  12.250  45.223  1.00 29.03           C  
ATOM    280  OE1 GLN L  37      27.772  11.811  45.387  1.00 27.46           O  
ATOM    281  NE2 GLN L  37      29.858  12.174  46.191  1.00 27.03           N  
ATOM    282  C   GLN L  37      27.946  13.420  41.288  1.00 27.58           C  
ATOM    283  O   GLN L  37      26.799  12.988  41.203  1.00 28.73           O  
ATOM    284  N   GLN L  38      28.960  12.903  40.560  1.00 27.84           N  
ATOM    285  CA  GLN L  38      28.684  11.815  39.668  1.00 27.72           C  
ATOM    286  CB  GLN L  38      28.634  12.254  38.194  1.00 27.42           C  
ATOM    287  CG  GLN L  38      28.258  11.125  37.235  1.00 26.98           C  
ATOM    288  CD  GLN L  38      28.187  11.723  35.839  1.00 27.06           C  
ATOM    289  OE1 GLN L  38      29.040  12.519  35.451  1.00 28.35           O  
ATOM    290  NE2 GLN L  38      27.134  11.345  35.066  1.00 24.61           N  
ATOM    291  C   GLN L  38      29.756  10.775  39.800  1.00 28.57           C  
ATOM    292  O   GLN L  38      30.943  11.055  39.644  1.00 29.44           O  
ATOM    293  N   LYS L  39      29.348   9.522  40.085  1.00 29.08           N  
ATOM    294  CA  LYS L  39      30.276   8.433  40.206  1.00 30.51           C  
ATOM    295  CB  LYS L  39      29.938   7.480  41.364  1.00 31.39           C  
ATOM    296  CG  LYS L  39      30.088   8.164  42.724  1.00 33.35           C  
ATOM    297  CD  LYS L  39      29.412   7.426  43.879  1.00 35.24           C  
ATOM    298  CE  LYS L  39      29.579   8.129  45.227  1.00 37.71           C  
ATOM    299  NZ  LYS L  39      28.782   7.438  46.264  1.00 38.88           N1+
ATOM    300  C   LYS L  39      30.235   7.680  38.912  1.00 31.74           C  
ATOM    301  O   LYS L  39      29.313   7.842  38.114  1.00 31.95           O  
ATOM    302  N   PRO L  40      31.218   6.860  38.667  1.00 32.61           N  
ATOM    303  CA  PRO L  40      31.242   6.183  37.403  1.00 33.01           C  
ATOM    304  CD  PRO L  40      32.560   7.117  39.163  1.00 33.01           C  
ATOM    305  CB  PRO L  40      32.624   5.546  37.299  1.00 33.18           C  
ATOM    306  CG  PRO L  40      33.510   6.508  38.114  1.00 32.51           C  
ATOM    307  C   PRO L  40      30.091   5.258  37.198  1.00 33.79           C  
ATOM    308  O   PRO L  40      29.727   4.524  38.115  1.00 33.98           O  
ATOM    309  N   GLY L  41      29.508   5.298  35.985  1.00 33.63           N  
ATOM    310  CA  GLY L  41      28.431   4.428  35.623  1.00 35.43           C  
ATOM    311  C   GLY L  41      27.161   4.895  36.262  1.00 35.36           C  
ATOM    312  O   GLY L  41      26.164   4.172  36.253  1.00 35.86           O  
ATOM    313  N   GLN L  42      27.148   6.118  36.830  1.00 33.66           N  
ATOM    314  CA  GLN L  42      25.943   6.548  37.478  0.90 30.71           C  
ATOM    315  CB  GLN L  42      26.082   6.676  39.002  0.88 32.24           C  
ATOM    316  CG  GLN L  42      26.369   5.346  39.698  0.88 33.78           C  
ATOM    317  CD  GLN L  42      26.606   5.631  41.174  0.88 35.08           C  
ATOM    318  OE1 GLN L  42      26.455   6.762  41.633  0.88 37.42           O  
ATOM    319  NE2 GLN L  42      26.994   4.577  41.940  0.88 36.89           N  
ATOM    320  C   GLN L  42      25.562   7.901  36.966  1.00 30.46           C  
ATOM    321  O   GLN L  42      26.353   8.583  36.318  1.00 31.07           O  
ATOM    322  N   SER L  43      24.302   8.301  37.235  1.00 29.47           N  
ATOM    323  CA  SER L  43      23.800   9.582  36.832  0.90 29.24           C  
ATOM    324  CB  SER L  43      22.271   9.607  36.693  0.90 29.79           C  
ATOM    325  OG  SER L  43      21.675   9.212  37.919  0.88 31.18           O  
ATOM    326  C   SER L  43      24.213  10.585  37.866  1.00 28.70           C  
ATOM    327  O   SER L  43      24.600  10.224  38.975  1.00 29.83           O  
ATOM    328  N   PRO L  44      24.134  11.847  37.535  1.00 28.03           N  
ATOM    329  CA  PRO L  44      24.553  12.881  38.443  1.00 28.11           C  
ATOM    330  CD  PRO L  44      24.188  12.275  36.145  1.00 26.31           C  
ATOM    331  CB  PRO L  44      24.539  14.171  37.625  1.00 27.64           C  
ATOM    332  CG  PRO L  44      24.771  13.697  36.179  1.00 26.04           C  
ATOM    333  C   PRO L  44      23.650  12.927  39.642  1.00 28.57           C  
ATOM    334  O   PRO L  44      22.475  12.583  39.521  1.00 29.07           O  
ATOM    335  N   LYS L  45      24.190  13.345  40.804  1.00 28.79           N  
ATOM    336  CA  LYS L  45      23.466  13.402  42.044  1.00 30.55           C  
ATOM    337  CB  LYS L  45      24.192  12.603  43.140  1.00 32.20           C  
ATOM    338  CG  LYS L  45      23.459  12.477  44.474  1.00 35.83           C  
ATOM    339  CD  LYS L  45      22.348  11.431  44.481  1.00 39.12           C  
ATOM    340  CE  LYS L  45      21.852  11.108  45.890  1.00 42.96           C  
ATOM    341  NZ  LYS L  45      20.922   9.960  45.847  1.00 45.36           N1+
ATOM    342  C   LYS L  45      23.478  14.839  42.484  1.00 30.22           C  
ATOM    343  O   LYS L  45      24.513  15.497  42.429  1.00 30.20           O  
ATOM    344  N   LEU L  46      22.329  15.358  42.957  1.00 29.87           N  
ATOM    345  CA  LEU L  46      22.230  16.741  43.353  1.00 29.53           C  
ATOM    346  CB  LEU L  46      20.790  17.265  43.212  1.00 29.54           C  
ATOM    347  CG  LEU L  46      20.555  18.670  43.789  1.00 31.91           C  
ATOM    348  CD1 LEU L  46      21.410  19.723  43.081  1.00 31.12           C  
ATOM    349  CD2 LEU L  46      19.061  19.022  43.779  1.00 31.99           C  
ATOM    350  C   LEU L  46      22.625  16.895  44.795  1.00 30.22           C  
ATOM    351  O   LEU L  46      21.945  16.375  45.679  1.00 29.96           O  
ATOM    352  N   LEU L  47      23.819  17.484  45.052  1.00 28.96           N  
ATOM    353  CA  LEU L  47      24.289  17.784  46.382  1.00 29.28           C  
ATOM    354  CB  LEU L  47      25.821  17.720  46.472  1.00 30.09           C  
ATOM    355  CG  LEU L  47      26.368  16.318  46.141  1.00 30.40           C  
ATOM    356  CD1 LEU L  47      27.898  16.273  46.257  1.00 29.43           C  
ATOM    357  CD2 LEU L  47      25.667  15.229  46.973  1.00 30.21           C  
ATOM    358  C   LEU L  47      23.837  19.113  46.943  1.00 30.22           C  
ATOM    359  O   LEU L  47      23.287  19.177  48.042  1.00 31.04           O  
ATOM    360  N   ILE L  48      24.054  20.221  46.190  1.00 29.18           N  
ATOM    361  CA  ILE L  48      23.790  21.541  46.708  1.00 30.24           C  
ATOM    362  CB  ILE L  48      25.046  22.305  47.031  1.00 28.58           C  
ATOM    363  CG1 ILE L  48      25.865  21.584  48.114  1.00 27.04           C  
ATOM    364  CG2 ILE L  48      24.649  23.734  47.432  1.00 28.72           C  
ATOM    365  CD1 ILE L  48      25.143  21.472  49.455  1.00 28.13           C  
ATOM    366  C   ILE L  48      23.075  22.343  45.668  1.00 30.28           C  
ATOM    367  O   ILE L  48      23.380  22.232  44.483  1.00 30.03           O  
ATOM    368  N   TYR L  49      22.095  23.175  46.094  1.00 31.56           N  
ATOM    369  CA  TYR L  49      21.395  24.015  45.164  1.00 32.53           C  
ATOM    370  CB  TYR L  49      20.020  23.475  44.709  1.00 32.70           C  
ATOM    371  CG  TYR L  49      19.040  23.407  45.830  1.00 32.44           C  
ATOM    372  CD1 TYR L  49      18.952  22.282  46.617  1.00 33.09           C  
ATOM    373  CD2 TYR L  49      18.199  24.464  46.083  1.00 31.61           C  
ATOM    374  CE1 TYR L  49      18.039  22.218  47.644  1.00 33.93           C  
ATOM    375  CE2 TYR L  49      17.284  24.406  47.108  1.00 31.39           C  
ATOM    376  CZ  TYR L  49      17.200  23.278  47.889  1.00 32.42           C  
ATOM    377  OH  TYR L  49      16.264  23.214  48.942  1.00 32.95           O  
ATOM    378  C   TYR L  49      21.260  25.376  45.775  1.00 33.10           C  
ATOM    379  O   TYR L  49      21.465  25.554  46.974  1.00 34.30           O  
ATOM    380  N   TRP L  50      20.923  26.394  44.956  1.00 42.51           N  
ATOM    381  CA  TRP L  50      20.683  27.702  45.496  1.00 42.99           C  
ATOM    382  CB  TRP L  50      19.606  27.643  46.592  1.00 41.87           C  
ATOM    383  CG  TRP L  50      18.973  28.957  46.972  1.00 41.31           C  
ATOM    384  CD2 TRP L  50      17.756  29.424  46.374  1.00 40.51           C  
ATOM    385  CD1 TRP L  50      19.339  29.890  47.896  1.00 40.37           C  
ATOM    386  NE1 TRP L  50      18.421  30.913  47.913  1.00 41.18           N  
ATOM    387  CE2 TRP L  50      17.439  30.639  46.981  1.00 39.11           C  
ATOM    388  CE3 TRP L  50      16.963  28.880  45.404  1.00 39.52           C  
ATOM    389  CZ2 TRP L  50      16.318  31.334  46.623  1.00 39.22           C  
ATOM    390  CZ3 TRP L  50      15.835  29.586  45.043  1.00 40.90           C  
ATOM    391  CH2 TRP L  50      15.520  30.788  45.642  1.00 40.79           C  
ATOM    392  C   TRP L  50      21.969  28.181  46.094  1.00 45.03           C  
ATOM    393  O   TRP L  50      21.991  29.029  46.985  1.00 45.06           O  
ATOM    394  N   ALA L  51      23.079  27.608  45.601  1.00 44.42           N  
ATOM    395  CA  ALA L  51      24.429  27.964  45.924  1.00 43.94           C  
ATOM    396  CB  ALA L  51      24.678  29.479  45.833  1.00 44.29           C  
ATOM    397  C   ALA L  51      24.837  27.515  47.296  1.00 45.95           C  
ATOM    398  O   ALA L  51      26.013  27.222  47.502  1.00 46.86           O  
ATOM    399  N   SER L  52      23.910  27.362  48.265  1.00 47.04           N  
ATOM    400  CA  SER L  52      24.444  26.990  49.548  1.00 46.73           C  
ATOM    401  CB  SER L  52      24.687  28.197  50.469  0.80 47.68           C  
ATOM    402  OG  SER L  52      25.669  29.053  49.906  1.00 49.07           O  
ATOM    403  C   SER L  52      23.495  26.112  50.288  1.00 48.03           C  
ATOM    404  O   SER L  52      23.712  25.821  51.463  1.00 48.22           O  
ATOM    405  N   THR L  53      22.439  25.618  49.632  1.00 35.48           N  
ATOM    406  CA  THR L  53      21.542  24.820  50.415  1.00 37.14           C  
ATOM    407  CB  THR L  53      20.089  25.098  50.171  1.00 39.73           C  
ATOM    408  OG1 THR L  53      19.305  24.490  51.187  1.00  0.00           O  
ATOM    409  CG2 THR L  53      19.698  24.540  48.799  1.00  0.00           C  
ATOM    410  C   THR L  53      21.801  23.380  50.124  1.00 36.57           C  
ATOM    411  O   THR L  53      21.949  22.977  48.970  1.00 36.93           O  
ATOM    412  N   ARG L  54      21.891  22.571  51.200  1.00 37.41           N  
ATOM    413  CA  ARG L  54      22.124  21.165  51.047  1.00 38.31           C  
ATOM    414  CB  ARG L  54      22.592  20.473  52.338  1.00 39.29           C  
ATOM    415  CG  ARG L  54      23.937  20.957  52.877  1.00 42.66           C  
ATOM    416  CD  ARG L  54      24.354  20.214  54.149  1.00 36.69           C  
ATOM    417  NE  ARG L  54      25.667  20.759  54.590  1.00 39.36           N  
ATOM    418  CZ  ARG L  54      25.729  21.779  55.496  1.00 41.86           C  
ATOM    419  NH1 ARG L  54      24.586  22.261  56.060  1.00 42.58           N1+
ATOM    420  NH2 ARG L  54      26.939  22.306  55.844  1.00 42.12           N  
ATOM    421  C   ARG L  54      20.824  20.518  50.690  1.00 38.80           C  
ATOM    422  O   ARG L  54      19.787  20.809  51.285  1.00 39.52           O  
ATOM    423  N   HIS L  55      20.861  19.600  49.707  1.00 38.51           N  
ATOM    424  CA  HIS L  55      19.690  18.879  49.304  1.00 39.26           C  
ATOM    425  ND1 HIS L  55      18.147  16.276  48.006  1.00 73.22           N  
ATOM    426  CG  HIS L  55      18.651  17.447  47.487  1.00 38.49           C  
ATOM    427  CB  HIS L  55      19.895  18.105  47.992  1.00 38.55           C  
ATOM    428  NE2 HIS L  55      16.776  16.891  46.364  1.00 73.22           N  
ATOM    429  CD2 HIS L  55      17.802  17.810  46.485  1.00 38.59           C  
ATOM    430  CE1 HIS L  55      17.026  15.988  47.298  1.00 38.65           C  
ATOM    431  C   HIS L  55      19.403  17.911  50.403  1.00 40.15           C  
ATOM    432  O   HIS L  55      20.299  17.548  51.160  1.00 40.04           O  
ATOM    433  N   THR L  56      18.142  17.465  50.540  1.00 41.99           N  
ATOM    434  CA  THR L  56      17.866  16.612  51.658  1.00 44.62           C  
ATOM    435  CB  THR L  56      16.410  16.298  51.841  1.00 46.29           C  
ATOM    436  OG1 THR L  56      15.669  17.499  51.993  1.00 41.46           O  
ATOM    437  CG2 THR L  56      16.252  15.427  53.099  1.00 38.74           C  
ATOM    438  C   THR L  56      18.598  15.324  51.476  1.00 44.54           C  
ATOM    439  O   THR L  56      18.715  14.811  50.365  1.00 45.21           O  
ATOM    440  N   GLY L  57      19.134  14.793  52.596  1.00 45.71           N  
ATOM    441  CA  GLY L  57      19.802  13.523  52.628  1.00 45.86           C  
ATOM    442  C   GLY L  57      21.283  13.684  52.453  1.00 45.54           C  
ATOM    443  O   GLY L  57      22.030  12.724  52.636  1.00 47.25           O  
ATOM    444  N   VAL L  58      21.756  14.896  52.109  1.00 44.55           N  
ATOM    445  CA  VAL L  58      23.161  15.096  51.862  1.00 43.41           C  
ATOM    446  CB  VAL L  58      23.428  16.322  51.037  1.00 43.25           C  
ATOM    447  CG1 VAL L  58      24.945  16.509  50.887  1.00 41.36           C  
ATOM    448  CG2 VAL L  58      22.681  16.175  49.701  1.00 40.67           C  
ATOM    449  C   VAL L  58      23.890  15.251  53.166  1.00 42.94           C  
ATOM    450  O   VAL L  58      23.402  15.895  54.093  1.00 42.65           O  
ATOM    451  N   PRO L  59      25.072  14.688  53.243  1.00 43.87           N  
ATOM    452  CA  PRO L  59      25.847  14.744  54.458  1.00 43.64           C  
ATOM    453  CD  PRO L  59      25.366  13.492  52.470  1.00 43.24           C  
ATOM    454  CB  PRO L  59      26.967  13.719  54.285  1.00 43.73           C  
ATOM    455  CG  PRO L  59      26.363  12.683  53.319  1.00 44.88           C  
ATOM    456  C   PRO L  59      26.340  16.129  54.755  1.00 43.49           C  
ATOM    457  O   PRO L  59      26.523  16.925  53.837  1.00 42.10           O  
ATOM    458  N   ASP L  60      26.595  16.406  56.047  1.00 43.16           N  
ATOM    459  CA  ASP L  60      27.002  17.680  56.574  1.00 43.76           C  
ATOM    460  CB  ASP L  60      27.156  17.662  58.104  1.00 46.80           C  
ATOM    461  CG  ASP L  60      25.771  17.518  58.713  1.00 43.91           C  
ATOM    462  OD1 ASP L  60      24.830  18.174  58.193  1.00 46.47           O  
ATOM    463  OD2 ASP L  60      25.635  16.740  59.695  1.00 47.49           O1-
ATOM    464  C   ASP L  60      28.336  18.071  56.020  1.00 42.04           C  
ATOM    465  O   ASP L  60      28.658  19.256  55.947  1.00 41.14           O  
ATOM    466  N   ARG L  61      29.156  17.088  55.622  1.00 41.43           N  
ATOM    467  CA  ARG L  61      30.493  17.347  55.164  1.00 40.86           C  
ATOM    468  CB  ARG L  61      31.242  16.065  54.744  1.00 41.92           C  
ATOM    469  CG  ARG L  61      30.585  15.325  53.573  1.00 42.33           C  
ATOM    470  CD  ARG L  61      31.255  13.998  53.202  1.00 42.74           C  
ATOM    471  NE  ARG L  61      30.668  12.963  54.094  1.00 43.11           N  
ATOM    472  CZ  ARG L  61      30.203  11.783  53.589  1.00 45.62           C  
ATOM    473  NH1 ARG L  61      30.325  11.501  52.260  1.00 45.75           N1+
ATOM    474  NH2 ARG L  61      29.587  10.896  54.421  1.00 45.62           N  
ATOM    475  C   ARG L  61      30.452  18.250  53.966  1.00 39.60           C  
ATOM    476  O   ARG L  61      31.389  19.018  53.745  1.00 36.81           O  
ATOM    477  N   PHE L  62      29.385  18.156  53.144  1.00 39.73           N  
ATOM    478  CA  PHE L  62      29.299  18.939  51.940  1.00 39.37           C  
ATOM    479  CB  PHE L  62      28.390  18.305  50.874  1.00 39.52           C  
ATOM    480  CG  PHE L  62      28.999  17.012  50.456  1.00 39.53           C  
ATOM    481  CD1 PHE L  62      30.047  16.990  49.567  1.00 39.58           C  
ATOM    482  CD2 PHE L  62      28.517  15.820  50.946  1.00 40.82           C  
ATOM    483  CE1 PHE L  62      30.609  15.797  49.177  1.00 40.48           C  
ATOM    484  CE2 PHE L  62      29.073  14.624  50.560  1.00 42.00           C  
ATOM    485  CZ  PHE L  62      30.124  14.612  49.677  1.00 40.10           C  
ATOM    486  C   PHE L  62      28.725  20.292  52.234  1.00 39.14           C  
ATOM    487  O   PHE L  62      27.751  20.434  52.966  1.00 37.81           O  
ATOM    488  N   THR L  63      29.337  21.338  51.639  1.00 38.99           N  
ATOM    489  CA  THR L  63      28.891  22.685  51.839  1.00 39.42           C  
ATOM    490  CB  THR L  63      29.647  23.337  52.957  1.00 41.10           C  
ATOM    491  OG1 THR L  63      29.204  24.667  53.162  1.00 30.05           O  
ATOM    492  CG2 THR L  63      31.144  23.298  52.624  1.00 31.14           C  
ATOM    493  C   THR L  63      29.138  23.448  50.570  1.00 39.66           C  
ATOM    494  O   THR L  63      29.977  23.064  49.757  1.00 40.11           O  
ATOM    495  N   GLY L  64      28.392  24.555  50.360  1.00 38.98           N  
ATOM    496  CA  GLY L  64      28.597  25.350  49.182  1.00 37.78           C  
ATOM    497  C   GLY L  64      28.443  26.785  49.575  1.00 35.43           C  
ATOM    498  O   GLY L  64      27.720  27.107  50.517  1.00 34.46           O  
ATOM    499  N   SER L  65      29.132  27.694  48.856  1.00 35.25           N  
ATOM    500  CA  SER L  65      29.014  29.087  49.180  1.00 37.03           C  
ATOM    501  CB  SER L  65      30.005  29.545  50.263  1.00 38.38           C  
ATOM    502  OG  SER L  65      31.338  29.348  49.814  1.00 40.89           O  
ATOM    503  C   SER L  65      29.300  29.895  47.951  1.00 36.55           C  
ATOM    504  O   SER L  65      29.871  29.399  46.982  1.00 38.07           O  
ATOM    505  N   GLY L  66      28.874  31.177  47.954  1.00 38.81           N  
ATOM    506  CA  GLY L  66      29.206  32.033  46.852  1.00 37.97           C  
ATOM    507  C   GLY L  66      27.987  32.739  46.356  1.00 37.50           C  
ATOM    508  O   GLY L  66      26.855  32.308  46.572  1.00 35.39           O  
ATOM    509  N   SER L  67      28.215  33.879  45.674  1.00 36.61           N  
ATOM    510  CA  SER L  67      27.154  34.623  45.067  1.00 37.87           C  
ATOM    511  CB  SER L  67      26.468  35.620  46.015  1.00 39.78           C  
ATOM    512  OG  SER L  67      27.385  36.628  46.412  1.00 46.00           O  
ATOM    513  C   SER L  67      27.780  35.402  43.957  1.00 37.96           C  
ATOM    514  O   SER L  67      28.956  35.755  44.024  1.00 40.54           O  
ATOM    515  N   GLY L  68      26.998  35.706  42.903  1.00 35.43           N  
ATOM    516  CA  GLY L  68      27.543  36.462  41.813  1.00 35.97           C  
ATOM    517  C   GLY L  68      28.312  35.566  40.883  1.00 36.90           C  
ATOM    518  O   GLY L  68      27.731  34.738  40.186  1.00 37.18           O  
ATOM    519  N   THR L  69      29.613  35.866  40.701  1.00 35.06           N  
ATOM    520  CA  THR L  69      30.510  35.119  39.853  1.00 35.74           C  
ATOM    521  CB  THR L  69      31.572  35.989  39.246  1.00 35.67           C  
ATOM    522  OG1 THR L  69      32.386  36.558  40.259  1.00 35.34           O  
ATOM    523  CG2 THR L  69      30.877  37.099  38.438  1.00 34.57           C  
ATOM    524  C   THR L  69      31.208  33.939  40.483  1.00 35.95           C  
ATOM    525  O   THR L  69      31.454  32.945  39.799  1.00 37.13           O  
ATOM    526  N   ASP L  70      31.587  34.009  41.780  1.00 35.52           N  
ATOM    527  CA  ASP L  70      32.454  32.980  42.307  1.00 36.61           C  
ATOM    528  CB  ASP L  70      33.693  33.547  43.027  1.00 38.12           C  
ATOM    529  CG  ASP L  70      34.616  34.158  41.979  1.00 42.84           C  
ATOM    530  OD1 ASP L  70      34.868  33.493  40.940  1.00 46.66           O  
ATOM    531  OD2 ASP L  70      35.075  35.310  42.202  1.00 45.75           O1-
ATOM    532  C   ASP L  70      31.740  32.076  43.268  1.00 35.93           C  
ATOM    533  O   ASP L  70      31.046  32.534  44.175  1.00 37.25           O  
ATOM    534  N   TYR L  71      31.920  30.745  43.087  1.00 34.28           N  
ATOM    535  CA  TYR L  71      31.273  29.780  43.935  1.00 33.49           C  
ATOM    536  CB  TYR L  71      30.195  28.961  43.225  1.00 32.68           C  
ATOM    537  CG  TYR L  71      29.231  29.970  42.761  1.00 31.81           C  
ATOM    538  CD1 TYR L  71      29.422  30.566  41.542  1.00 31.48           C  
ATOM    539  CD2 TYR L  71      28.171  30.323  43.556  1.00 31.51           C  
ATOM    540  CE1 TYR L  71      28.540  31.514  41.102  1.00 31.29           C  
ATOM    541  CE2 TYR L  71      27.286  31.271  43.123  1.00 32.09           C  
ATOM    542  CZ  TYR L  71      27.479  31.855  41.899  1.00 30.98           C  
ATOM    543  OH  TYR L  71      26.576  32.826  41.454  1.00 62.76           O  
ATOM    544  C   TYR L  71      32.281  28.768  44.363  1.00 34.51           C  
ATOM    545  O   TYR L  71      33.257  28.519  43.658  1.00 35.06           O  
ATOM    546  N   THR L  72      32.054  28.157  45.545  1.00 33.87           N  
ATOM    547  CA  THR L  72      32.960  27.164  46.034  1.00 33.53           C  
ATOM    548  CB  THR L  72      33.843  27.684  47.133  1.00 34.46           C  
ATOM    549  OG1 THR L  72      34.562  28.824  46.684  1.00 31.37           O  
ATOM    550  CG2 THR L  72      34.831  26.580  47.540  1.00 28.81           C  
ATOM    551  C   THR L  72      32.171  26.018  46.603  1.00 34.36           C  
ATOM    552  O   THR L  72      31.105  26.208  47.189  1.00 32.70           O  
ATOM    553  N   LEU L  73      32.686  24.784  46.406  1.00 33.90           N  
ATOM    554  CA  LEU L  73      32.105  23.598  46.976  1.00 32.42           C  
ATOM    555  CB  LEU L  73      31.744  22.511  45.944  1.00 32.79           C  
ATOM    556  CG  LEU L  73      31.187  21.216  46.575  1.00 32.18           C  
ATOM    557  CD1 LEU L  73      29.853  21.461  47.301  1.00 32.40           C  
ATOM    558  CD2 LEU L  73      31.107  20.079  45.543  1.00 32.10           C  
ATOM    559  C   LEU L  73      33.162  23.019  47.864  1.00 33.27           C  
ATOM    560  O   LEU L  73      34.303  22.847  47.439  1.00 31.51           O  
ATOM    561  N   THR L  74      32.813  22.702  49.127  1.00 33.19           N  
ATOM    562  CA  THR L  74      33.819  22.223  50.033  1.00 34.57           C  
ATOM    563  CB  THR L  74      34.085  23.182  51.155  1.00 35.41           C  
ATOM    564  OG1 THR L  74      34.505  24.439  50.643  1.00 35.67           O  
ATOM    565  CG2 THR L  74      35.171  22.589  52.068  1.00 33.08           C  
ATOM    566  C   THR L  74      33.391  20.938  50.677  1.00 35.20           C  
ATOM    567  O   THR L  74      32.225  20.746  51.016  1.00 35.72           O  
ATOM    568  N   ILE L  75      34.355  20.011  50.855  1.00 34.47           N  
ATOM    569  CA  ILE L  75      34.104  18.788  51.566  1.00 34.84           C  
ATOM    570  CB  ILE L  75      34.493  17.557  50.799  1.00 34.14           C  
ATOM    571  CG1 ILE L  75      33.746  17.511  49.454  1.00 35.25           C  
ATOM    572  CG2 ILE L  75      34.209  16.329  51.681  1.00 33.75           C  
ATOM    573  CD1 ILE L  75      34.282  16.446  48.498  1.00 35.98           C  
ATOM    574  C   ILE L  75      34.974  18.875  52.785  1.00 35.97           C  
ATOM    575  O   ILE L  75      36.200  18.933  52.681  1.00 36.52           O  
ATOM    576  N   SER L  76      34.350  18.890  53.981  1.00 36.83           N  
ATOM    577  CA  SER L  76      35.059  19.095  55.217  1.00 39.46           C  
ATOM    578  CB  SER L  76      34.128  19.105  56.444  1.00 40.10           C  
ATOM    579  OG  SER L  76      33.509  17.838  56.604  1.00 40.76           O  
ATOM    580  C   SER L  76      36.075  18.022  55.434  1.00 40.79           C  
ATOM    581  O   SER L  76      37.250  18.320  55.645  1.00 39.44           O  
ATOM    582  N   SER L  77      35.641  16.746  55.417  1.00 41.38           N  
ATOM    583  CA  SER L  77      36.555  15.652  55.580  1.00 42.18           C  
ATOM    584  CB  SER L  77      36.447  14.962  56.949  1.00 43.70           C  
ATOM    585  OG  SER L  77      36.868  15.850  57.974  1.00 43.67           O  
ATOM    586  C   SER L  77      36.182  14.643  54.548  1.00 41.25           C  
ATOM    587  O   SER L  77      35.089  14.081  54.572  1.00 40.69           O  
ATOM    588  N   VAL L  78      37.117  14.351  53.631  1.00 41.64           N  
ATOM    589  CA  VAL L  78      36.841  13.476  52.533  1.00 41.41           C  
ATOM    590  CB  VAL L  78      37.904  13.532  51.472  1.00 41.71           C  
ATOM    591  CG1 VAL L  78      37.602  12.480  50.393  1.00 35.92           C  
ATOM    592  CG2 VAL L  78      37.981  14.968  50.928  1.00 36.48           C  
ATOM    593  C   VAL L  78      36.740  12.056  52.998  1.00 41.64           C  
ATOM    594  O   VAL L  78      37.478  11.610  53.875  1.00 41.26           O  
ATOM    595  N   GLN L  79      35.771  11.323  52.405  1.00 40.98           N  
ATOM    596  CA  GLN L  79      35.568   9.918  52.626  0.90 42.05           C  
ATOM    597  CB  GLN L  79      34.141   9.516  53.052  0.90 41.64           C  
ATOM    598  CG  GLN L  79      33.892   9.531  54.562  0.90 44.05           C  
ATOM    599  CD  GLN L  79      33.810  10.947  55.089  0.90 45.52           C  
ATOM    600  OE1 GLN L  79      32.794  11.618  54.936  0.90 47.36           O  
ATOM    601  NE2 GLN L  79      34.899  11.413  55.754  0.88 38.16           N  
ATOM    602  C   GLN L  79      35.849   9.224  51.325  1.00 42.07           C  
ATOM    603  O   GLN L  79      35.878   9.850  50.267  1.00 41.88           O  
ATOM    604  N   ALA L  80      36.063   7.897  51.378  1.00 42.58           N  
ATOM    605  CA  ALA L  80      36.408   7.122  50.216  1.00 42.55           C  
ATOM    606  CB  ALA L  80      36.611   5.629  50.533  1.00 43.24           C  
ATOM    607  C   ALA L  80      35.296   7.216  49.217  1.00 41.73           C  
ATOM    608  O   ALA L  80      35.525   7.253  48.011  1.00 42.41           O  
ATOM    609  N   GLU L  81      34.056   7.264  49.726  1.00 41.06           N  
ATOM    610  CA  GLU L  81      32.828   7.284  48.985  1.00 40.75           C  
ATOM    611  CB  GLU L  81      31.655   7.393  49.961  1.00 42.87           C  
ATOM    612  CG  GLU L  81      31.618   6.215  50.931  1.00 47.08           C  
ATOM    613  CD  GLU L  81      31.037   6.701  52.245  1.00 50.39           C  
ATOM    614  OE1 GLU L  81      31.829   7.244  53.059  1.00 49.88           O  
ATOM    615  OE2 GLU L  81      29.810   6.541  52.462  1.00 51.57           O1-
ATOM    616  C   GLU L  81      32.788   8.510  48.124  1.00 38.90           C  
ATOM    617  O   GLU L  81      32.177   8.513  47.058  1.00 39.81           O  
ATOM    618  N   ASP L  82      33.430   9.588  48.598  1.00 37.06           N  
ATOM    619  CA  ASP L  82      33.439  10.899  48.004  1.00 36.71           C  
ATOM    620  CB  ASP L  82      34.023  11.956  48.956  1.00 36.56           C  
ATOM    621  CG  ASP L  82      33.059  12.056  50.135  1.00 37.50           C  
ATOM    622  OD1 ASP L  82      31.926  11.516  50.021  1.00 39.19           O  
ATOM    623  OD2 ASP L  82      33.445  12.665  51.167  1.00 38.83           O1-
ATOM    624  C   ASP L  82      34.170  10.948  46.685  1.00 36.50           C  
ATOM    625  O   ASP L  82      34.015  11.916  45.941  1.00 36.15           O  
ATOM    626  N   LEU L  83      35.036   9.966  46.367  1.00 34.81           N  
ATOM    627  CA  LEU L  83      35.736  10.045  45.110  1.00 34.60           C  
ATOM    628  CB  LEU L  83      36.604   8.817  44.809  1.00 36.76           C  
ATOM    629  CG  LEU L  83      37.707   8.575  45.844  1.00 34.61           C  
ATOM    630  CD1 LEU L  83      38.568   7.369  45.447  1.00 39.44           C  
ATOM    631  CD2 LEU L  83      38.524   9.852  46.082  1.00 34.70           C  
ATOM    632  C   LEU L  83      34.713  10.076  44.022  1.00 33.54           C  
ATOM    633  O   LEU L  83      33.847   9.206  43.960  1.00 34.05           O  
ATOM    634  N   ALA L  84      34.787  11.089  43.132  1.00 32.50           N  
ATOM    635  CA  ALA L  84      33.830  11.194  42.063  1.00 31.40           C  
ATOM    636  CB  ALA L  84      32.376  11.298  42.553  1.00 33.00           C  
ATOM    637  C   ALA L  84      34.130  12.451  41.299  1.00 31.43           C  
ATOM    638  O   ALA L  84      35.094  13.153  41.597  1.00 31.24           O  
ATOM    639  N   LEU L  85      33.319  12.742  40.256  1.00 29.45           N  
ATOM    640  CA  LEU L  85      33.483  13.952  39.496  1.00 27.18           C  
ATOM    641  CB  LEU L  85      33.327  13.764  37.974  1.00 27.10           C  
ATOM    642  CG  LEU L  85      34.437  12.900  37.342  1.00 31.39           C  
ATOM    643  CD1 LEU L  85      34.397  11.458  37.872  1.00  0.00           C  
ATOM    644  CD2 LEU L  85      34.408  12.975  35.805  1.00  0.00           C  
ATOM    645  C   LEU L  85      32.418  14.907  39.955  1.00 28.82           C  
ATOM    646  O   LEU L  85      31.265  14.519  40.132  1.00 29.87           O  
ATOM    647  N   TYR L  86      32.781  16.192  40.159  1.00 27.91           N  
ATOM    648  CA  TYR L  86      31.824  17.141  40.656  1.00 27.05           C  
ATOM    649  CB  TYR L  86      32.267  17.863  41.945  1.00 26.00           C  
ATOM    650  CG  TYR L  86      32.322  16.873  43.061  1.00 24.98           C  
ATOM    651  CD1 TYR L  86      33.454  16.132  43.299  1.00 22.44           C  
ATOM    652  CD2 TYR L  86      31.233  16.686  43.879  1.00 24.74           C  
ATOM    653  CE1 TYR L  86      33.494  15.223  44.332  1.00 24.14           C  
ATOM    654  CE2 TYR L  86      31.266  15.778  44.910  1.00 23.72           C  
ATOM    655  CZ  TYR L  86      32.400  15.043  45.139  1.00 23.60           C  
ATOM    656  OH  TYR L  86      32.440  14.109  46.196  1.00 24.79           O  
ATOM    657  C   TYR L  86      31.597  18.197  39.617  1.00 27.62           C  
ATOM    658  O   TYR L  86      32.538  18.687  38.993  1.00 27.97           O  
ATOM    659  N   TYR L  87      30.314  18.573  39.415  1.00 28.34           N  
ATOM    660  CA  TYR L  87      29.940  19.547  38.422  1.00 29.71           C  
ATOM    661  CB  TYR L  87      28.979  19.020  37.342  1.00 29.22           C  
ATOM    662  CG  TYR L  87      29.633  18.099  36.368  1.00 30.97           C  
ATOM    663  CD1 TYR L  87      30.382  18.627  35.351  1.00 29.74           C  
ATOM    664  CD2 TYR L  87      29.506  16.729  36.448  1.00 31.77           C  
ATOM    665  CE1 TYR L  87      30.986  17.817  34.424  1.00 29.28           C  
ATOM    666  CE2 TYR L  87      30.112  15.912  35.516  1.00 31.00           C  
ATOM    667  CZ  TYR L  87      30.855  16.457  34.494  1.00 29.29           C  
ATOM    668  OH  TYR L  87      31.485  15.657  33.511  1.00 31.26           O  
ATOM    669  C   TYR L  87      29.164  20.663  39.058  1.00 31.12           C  
ATOM    670  O   TYR L  87      28.372  20.445  39.974  1.00 30.55           O  
ATOM    671  N   CYS L  88      29.385  21.903  38.567  1.00 32.20           N  
ATOM    672  CA  CYS L  88      28.616  23.045  38.982  1.00 33.56           C  
ATOM    673  CB  CYS L  88      29.472  24.294  39.322  1.00 36.52           C  
ATOM    674  SG  CYS L  88      30.566  24.854  37.974  1.00 42.01           S  
ATOM    675  C   CYS L  88      27.704  23.381  37.835  1.00 32.70           C  
ATOM    676  O   CYS L  88      27.986  23.032  36.691  1.00 31.62           O  
ATOM    677  N   GLN L  89      26.555  24.033  38.124  1.00 31.16           N  
ATOM    678  CA  GLN L  89      25.609  24.375  37.093  1.00 31.72           C  
ATOM    679  CB  GLN L  89      24.424  23.401  37.012  1.00 31.22           C  
ATOM    680  CG  GLN L  89      23.416  23.760  35.920  1.00 32.10           C  
ATOM    681  CD  GLN L  89      22.080  23.136  36.298  1.00 34.11           C  
ATOM    682  OE1 GLN L  89      21.467  23.523  37.291  1.00 37.38           O  
ATOM    683  NE2 GLN L  89      21.608  22.147  35.494  1.00 34.07           N  
ATOM    684  C   GLN L  89      24.981  25.688  37.453  1.00 31.85           C  
ATOM    685  O   GLN L  89      24.759  25.978  38.626  1.00 31.31           O  
ATOM    686  N   GLN L  90      24.659  26.515  36.436  1.00 31.19           N  
ATOM    687  CA  GLN L  90      24.001  27.766  36.686  1.00 32.64           C  
ATOM    688  CB  GLN L  90      24.745  28.987  36.102  1.00 31.95           C  
ATOM    689  CG  GLN L  90      24.880  28.990  34.573  1.00 31.77           C  
ATOM    690  CD  GLN L  90      23.592  29.512  33.952  1.00 31.11           C  
ATOM    691  OE1 GLN L  90      22.760  30.111  34.631  1.00 33.58           O  
ATOM    692  NE2 GLN L  90      23.419  29.281  32.623  1.00 32.10           N  
ATOM    693  C   GLN L  90      22.642  27.691  36.063  1.00 33.46           C  
ATOM    694  O   GLN L  90      22.463  27.047  35.029  1.00 31.79           O  
ATOM    695  N   HIS L  91      21.678  27.884  36.999  1.00 29.38           N  
ATOM    696  CA  HIS L  91      20.248  27.828  36.847  1.00 30.08           C  
ATOM    697  ND1 HIS L  91      18.888  28.106  40.163  1.00 34.08           N  
ATOM    698  CG  HIS L  91      19.746  27.369  39.377  1.00 31.23           C  
ATOM    699  CB  HIS L  91      19.488  27.038  37.938  1.00 31.12           C  
ATOM    700  NE2 HIS L  91      20.554  27.452  41.482  1.00 35.30           N  
ATOM    701  CD2 HIS L  91      20.760  26.982  40.198  1.00 32.97           C  
ATOM    702  CE1 HIS L  91      19.418  28.121  41.412  1.00 35.49           C  
ATOM    703  C   HIS L  91      19.585  29.137  36.553  1.00 30.45           C  
ATOM    704  O   HIS L  91      18.362  29.194  36.463  1.00 30.88           O  
ATOM    705  N   TYR L  92      20.341  30.245  36.524  1.00 31.21           N  
ATOM    706  CA  TYR L  92      19.726  31.537  36.403  1.00 32.14           C  
ATOM    707  CB  TYR L  92      20.750  32.680  36.496  1.00 32.70           C  
ATOM    708  CG  TYR L  92      19.978  33.953  36.519  1.00 34.01           C  
ATOM    709  CD1 TYR L  92      19.423  34.400  37.695  1.00 33.83           C  
ATOM    710  CD2 TYR L  92      19.808  34.698  35.375  1.00 34.35           C  
ATOM    711  CE1 TYR L  92      18.707  35.574  37.735  1.00 36.11           C  
ATOM    712  CE2 TYR L  92      19.093  35.874  35.408  1.00 33.16           C  
ATOM    713  CZ  TYR L  92      18.541  36.312  36.588  1.00 37.26           C  
ATOM    714  OH  TYR L  92      17.807  37.516  36.624  1.00 39.81           O  
ATOM    715  C   TYR L  92      18.972  31.709  35.117  1.00 33.26           C  
ATOM    716  O   TYR L  92      17.828  32.160  35.142  1.00 35.00           O  
ATOM    717  N   SER L  93      19.566  31.369  33.953  1.00 32.36           N  
ATOM    718  CA  SER L  93      18.830  31.574  32.738  1.00 31.48           C  
ATOM    719  CB  SER L  93      19.158  32.902  32.036  1.00 32.56           C  
ATOM    720  OG  SER L  93      20.513  32.914  31.615  1.00 33.29           O  
ATOM    721  C   SER L  93      19.157  30.472  31.784  1.00 32.44           C  
ATOM    722  O   SER L  93      20.215  29.849  31.860  1.00 31.61           O  
ATOM    723  N   THR L  94      18.228  30.205  30.848  1.00 31.62           N  
ATOM    724  CA  THR L  94      18.397  29.168  29.877  1.00 30.51           C  
ATOM    725  CB  THR L  94      17.070  28.777  29.288  1.00 31.39           C  
ATOM    726  OG1 THR L  94      16.201  28.340  30.323  1.00 37.81           O  
ATOM    727  CG2 THR L  94      17.249  27.651  28.269  1.00 34.05           C  
ATOM    728  C   THR L  94      19.270  29.728  28.796  1.00 30.57           C  
ATOM    729  O   THR L  94      19.222  30.929  28.541  1.00 32.46           O  
ATOM    730  N   PRO L  95      20.094  28.934  28.156  1.00 30.70           N  
ATOM    731  CA  PRO L  95      20.222  27.542  28.489  1.00 30.30           C  
ATOM    732  CD  PRO L  95      20.337  29.169  26.741  1.00 30.12           C  
ATOM    733  CB  PRO L  95      20.883  26.872  27.287  1.00 30.91           C  
ATOM    734  CG  PRO L  95      20.498  27.777  26.109  1.00 30.97           C  
ATOM    735  C   PRO L  95      20.986  27.356  29.753  1.00 29.90           C  
ATOM    736  O   PRO L  95      21.820  28.196  30.086  1.00 31.52           O  
ATOM    737  N   TYR L  96      20.726  26.245  30.465  1.00 30.13           N  
ATOM    738  CA  TYR L  96      21.410  26.023  31.697  1.00 28.95           C  
ATOM    739  CB  TYR L  96      20.705  25.021  32.624  1.00 28.77           C  
ATOM    740  CG  TYR L  96      19.359  25.605  32.869  1.00 27.84           C  
ATOM    741  CD1 TYR L  96      19.183  26.587  33.816  1.00 28.78           C  
ATOM    742  CD2 TYR L  96      18.279  25.194  32.124  1.00 28.28           C  
ATOM    743  CE1 TYR L  96      17.940  27.131  34.031  1.00 29.42           C  
ATOM    744  CE2 TYR L  96      17.033  25.735  32.336  1.00 28.64           C  
ATOM    745  CZ  TYR L  96      16.862  26.704  33.293  1.00 28.62           C  
ATOM    746  OH  TYR L  96      15.586  27.263  33.513  1.00 28.91           O  
ATOM    747  C   TYR L  96      22.750  25.494  31.341  1.00 29.92           C  
ATOM    748  O   TYR L  96      22.875  24.641  30.461  1.00 34.06           O  
ATOM    749  N   THR L  97      23.807  26.013  31.994  1.00 29.87           N  
ATOM    750  CA  THR L  97      25.093  25.526  31.580  1.00 28.60           C  
ATOM    751  CB  THR L  97      25.994  26.614  31.067  1.00 29.73           C  
ATOM    752  OG1 THR L  97      26.197  27.599  32.071  1.00 32.50           O  
ATOM    753  CG2 THR L  97      25.347  27.247  29.823  1.00 25.63           C  
ATOM    754  C   THR L  97      25.780  24.876  32.744  1.00 28.89           C  
ATOM    755  O   THR L  97      25.552  25.235  33.900  1.00 27.87           O  
ATOM    756  N   PHE L  98      26.657  23.890  32.450  1.00 28.52           N  
ATOM    757  CA  PHE L  98      27.351  23.159  33.477  1.00 27.33           C  
ATOM    758  CB  PHE L  98      27.224  21.629  33.345  1.00 28.01           C  
ATOM    759  CG  PHE L  98      25.818  21.177  33.556  1.00 28.01           C  
ATOM    760  CD1 PHE L  98      24.899  21.225  32.534  1.00 26.54           C  
ATOM    761  CD2 PHE L  98      25.424  20.676  34.773  1.00 27.48           C  
ATOM    762  CE1 PHE L  98      23.606  20.796  32.730  1.00 27.51           C  
ATOM    763  CE2 PHE L  98      24.134  20.245  34.974  1.00 26.95           C  
ATOM    764  CZ  PHE L  98      23.220  20.305  33.953  1.00 27.33           C  
ATOM    765  C   PHE L  98      28.824  23.428  33.349  1.00 26.67           C  
ATOM    766  O   PHE L  98      29.315  23.811  32.288  1.00 28.43           O  
ATOM    767  N   GLY L  99      29.574  23.238  34.455  1.00 27.88           N  
ATOM    768  CA  GLY L  99      31.003  23.396  34.423  1.00 29.01           C  
ATOM    769  C   GLY L  99      31.579  22.141  33.828  1.00 29.33           C  
ATOM    770  O   GLY L  99      30.866  21.173  33.573  1.00 32.19           O  
ATOM    771  N   GLY L 100      32.905  22.146  33.585  1.00 28.96           N  
ATOM    772  CA  GLY L 100      33.644  21.064  32.985  1.00 29.87           C  
ATOM    773  C   GLY L 100      33.692  19.863  33.881  1.00 31.34           C  
ATOM    774  O   GLY L 100      33.797  18.732  33.408  1.00 33.50           O  
ATOM    775  N   GLY L 101      33.702  20.078  35.208  1.00 30.14           N  
ATOM    776  CA  GLY L 101      33.755  18.955  36.101  1.00 30.42           C  
ATOM    777  C   GLY L 101      35.120  18.879  36.704  1.00 29.83           C  
ATOM    778  O   GLY L 101      36.113  19.264  36.086  1.00 28.33           O  
ATOM    779  N   THR L 102      35.182  18.390  37.962  1.00 29.49           N  
ATOM    780  CA  THR L 102      36.430  18.221  38.655  1.00 29.84           C  
ATOM    781  CB  THR L 102      36.568  19.144  39.830  1.00 30.83           C  
ATOM    782  OG1 THR L 102      36.490  20.496  39.403  1.00 33.21           O  
ATOM    783  CG2 THR L 102      37.918  18.883  40.515  1.00 28.88           C  
ATOM    784  C   THR L 102      36.476  16.818  39.189  1.00 29.95           C  
ATOM    785  O   THR L 102      35.593  16.406  39.940  1.00 29.30           O  
ATOM    786  N   LYS L 103      37.522  16.044  38.825  1.00 30.24           N  
ATOM    787  CA  LYS L 103      37.631  14.694  39.306  1.00 31.10           C  
ATOM    788  CB  LYS L 103      38.427  13.740  38.398  1.00 32.68           C  
ATOM    789  CG  LYS L 103      37.698  13.308  37.129  1.00 33.80           C  
ATOM    790  CD  LYS L 103      38.559  12.440  36.210  1.00 38.16           C  
ATOM    791  CE  LYS L 103      39.007  11.129  36.864  1.00 40.11           C  
ATOM    792  NZ  LYS L 103      37.839  10.253  37.109  1.00 41.85           N1+
ATOM    793  C   LYS L 103      38.361  14.707  40.609  1.00 30.01           C  
ATOM    794  O   LYS L 103      39.397  15.353  40.762  1.00 30.89           O  
ATOM    795  N   LEU L 104      37.825  13.949  41.584  1.00 31.29           N  
ATOM    796  CA  LEU L 104      38.403  13.882  42.892  1.00 32.02           C  
ATOM    797  CB  LEU L 104      37.305  13.959  43.970  1.00 33.09           C  
ATOM    798  CG  LEU L 104      37.794  14.211  45.405  1.00 36.46           C  
ATOM    799  CD1 LEU L 104      38.392  15.620  45.543  1.00 36.71           C  
ATOM    800  CD2 LEU L 104      36.673  13.963  46.425  1.00 34.79           C  
ATOM    801  C   LEU L 104      39.078  12.540  42.974  1.00 32.88           C  
ATOM    802  O   LEU L 104      38.430  11.501  42.854  1.00 33.14           O  
ATOM    803  N   GLU L 105      40.410  12.531  43.183  1.00 32.48           N  
ATOM    804  CA  GLU L 105      41.160  11.305  43.184  1.00 33.70           C  
ATOM    805  CB  GLU L 105      42.224  11.287  42.072  1.00 35.62           C  
ATOM    806  CG  GLU L 105      41.611  11.319  40.667  1.00 41.29           C  
ATOM    807  CD  GLU L 105      42.707  11.613  39.653  1.00 45.67           C  
ATOM    808  OE1 GLU L 105      43.641  12.383  40.000  1.00 47.26           O  
ATOM    809  OE2 GLU L 105      42.624  11.074  38.517  1.00 46.56           O1-
ATOM    810  C   GLU L 105      41.858  11.178  44.503  1.00 32.15           C  
ATOM    811  O   GLU L 105      41.995  12.151  45.243  1.00 29.87           O  
ATOM    812  N   ILE L 106      42.313   9.954  44.844  1.00 30.90           N  
ATOM    813  CA  ILE L 106      42.951   9.770  46.117  1.00 30.71           C  
ATOM    814  CB  ILE L 106      42.482   8.560  46.863  1.00 30.40           C  
ATOM    815  CG1 ILE L 106      41.010   8.774  47.236  1.00 34.18           C  
ATOM    816  CG2 ILE L 106      43.397   8.327  48.079  1.00 30.24           C  
ATOM    817  CD1 ILE L 106      40.323   7.545  47.814  1.00 30.81           C  
ATOM    818  C   ILE L 106      44.431   9.687  45.949  1.00 31.57           C  
ATOM    819  O   ILE L 106      44.959   9.010  45.066  1.00 32.47           O  
ATOM    820  N   LYS L 107      45.140  10.429  46.817  1.00 31.88           N  
ATOM    821  CA  LYS L 107      46.566  10.458  46.780  1.00 31.23           C  
ATOM    822  CB  LYS L 107      47.175  11.318  47.895  1.00 33.04           C  
ATOM    823  CG  LYS L 107      48.701  11.353  47.853  1.00 37.64           C  
ATOM    824  CD  LYS L 107      49.320  12.411  48.767  1.00 40.55           C  
ATOM    825  CE  LYS L 107      50.848  12.362  48.779  1.00 42.91           C  
ATOM    826  NZ  LYS L 107      51.303  11.040  49.270  1.00 43.73           N1+
ATOM    827  C   LYS L 107      47.055   9.028  46.962  1.00 30.94           C  
ATOM    828  O   LYS L 107      46.793   8.441  48.047  1.00 30.41           O  
ATOM    829  OXT LYS L 107      47.701   8.503  46.016  1.00  0.00           O1-
TER     830      LYS L 107 
ATOM    831  N   GLN H 108       9.745   5.828  45.697  1.00 45.88           N1+
ATOM    832  CA  GLN H 108       9.844   7.297  45.603  1.00 45.10           C  
ATOM    833  CB  GLN H 108      11.100   7.798  46.346  1.00 47.39           C  
ATOM    834  CG  GLN H 108      12.424   7.289  45.771  1.00 52.60           C  
ATOM    835  CD  GLN H 108      13.557   7.861  46.614  1.00 57.94           C  
ATOM    836  OE1 GLN H 108      13.326   8.559  47.600  1.00 60.63           O  
ATOM    837  NE2 GLN H 108      14.822   7.557  46.217  1.00 61.65           N  
ATOM    838  C   GLN H 108       9.881   7.715  44.170  1.00 42.95           C  
ATOM    839  O   GLN H 108       9.442   6.974  43.292  1.00 41.77           O  
ATOM    840  N   VAL H 109      10.405   8.925  43.902  1.00 41.66           N  
ATOM    841  CA  VAL H 109      10.453   9.436  42.566  1.00 39.19           C  
ATOM    842  CB  VAL H 109      10.985  10.842  42.521  1.00 38.77           C  
ATOM    843  CG1 VAL H 109      11.120  11.292  41.058  1.00 40.59           C  
ATOM    844  CG2 VAL H 109      10.069  11.736  43.372  1.00 39.88           C  
ATOM    845  C   VAL H 109      11.397   8.583  41.780  1.00 38.39           C  
ATOM    846  O   VAL H 109      12.498   8.284  42.239  1.00 39.89           O  
ATOM    847  N   GLN H 110      10.981   8.161  40.566  1.00 38.72           N  
ATOM    848  CA  GLN H 110      11.861   7.351  39.775  1.00 39.54           C  
ATOM    849  CB  GLN H 110      11.612   5.843  39.943  1.00 41.45           C  
ATOM    850  CG  GLN H 110      12.649   4.978  39.233  1.00 46.39           C  
ATOM    851  CD  GLN H 110      12.260   3.523  39.437  1.00 49.45           C  
ATOM    852  OE1 GLN H 110      12.391   2.703  38.530  1.00 47.58           O  
ATOM    853  NE2 GLN H 110      11.776   3.185  40.660  1.00 47.92           N  
ATOM    854  C   GLN H 110      11.647   7.671  38.324  1.00 37.42           C  
ATOM    855  O   GLN H 110      10.515   7.809  37.862  1.00 36.88           O  
ATOM    856  N   LEU H 111      12.758   7.812  37.568  1.00 35.14           N  
ATOM    857  CA  LEU H 111      12.682   8.053  36.153  1.00 34.23           C  
ATOM    858  CB  LEU H 111      13.423   9.326  35.708  1.00 33.36           C  
ATOM    859  CG  LEU H 111      12.807  10.617  36.276  1.00 33.52           C  
ATOM    860  CD1 LEU H 111      13.564  11.863  35.792  1.00 34.52           C  
ATOM    861  CD2 LEU H 111      11.302  10.684  35.980  1.00 33.36           C  
ATOM    862  C   LEU H 111      13.337   6.886  35.477  1.00 33.54           C  
ATOM    863  O   LEU H 111      14.508   6.596  35.721  1.00 35.18           O  
ATOM    864  N   GLN H 112      12.587   6.191  34.596  1.00 34.35           N  
ATOM    865  CA  GLN H 112      13.067   5.012  33.923  1.00 33.89           C  
ATOM    866  CB  GLN H 112      12.053   3.853  34.001  1.00 35.09           C  
ATOM    867  CG  GLN H 112      12.407   2.617  33.169  1.00 40.63           C  
ATOM    868  CD  GLN H 112      13.430   1.777  33.917  1.00 43.24           C  
ATOM    869  OE1 GLN H 112      13.391   1.667  35.140  1.00 46.72           O  
ATOM    870  NE2 GLN H 112      14.374   1.162  33.156  1.00 44.74           N  
ATOM    871  C   GLN H 112      13.240   5.322  32.470  1.00 33.53           C  
ATOM    872  O   GLN H 112      12.278   5.667  31.786  1.00 33.35           O  
ATOM    873  N   GLN H 113      14.479   5.188  31.953  1.00 32.84           N  
ATOM    874  CA  GLN H 113      14.707   5.467  30.562  1.00 31.44           C  
ATOM    875  CB  GLN H 113      15.953   6.317  30.269  1.00 31.49           C  
ATOM    876  CG  GLN H 113      15.794   7.765  30.726  1.00 31.75           C  
ATOM    877  CD  GLN H 113      17.044   8.534  30.332  1.00 32.02           C  
ATOM    878  OE1 GLN H 113      18.038   8.550  31.052  1.00 31.22           O  
ATOM    879  NE2 GLN H 113      16.994   9.197  29.147  1.00 35.25           N  
ATOM    880  C   GLN H 113      14.832   4.192  29.789  1.00 30.82           C  
ATOM    881  O   GLN H 113      15.058   3.118  30.346  1.00 29.63           O  
ATOM    882  N   SER H 114      14.676   4.306  28.454  1.00 31.72           N  
ATOM    883  CA  SER H 114      14.728   3.184  27.561  1.00 31.23           C  
ATOM    884  CB  SER H 114      14.185   3.506  26.156  1.00 30.93           C  
ATOM    885  OG  SER H 114      14.930   4.563  25.570  1.00 30.59           O  
ATOM    886  C   SER H 114      16.148   2.723  27.440  1.00 33.12           C  
ATOM    887  O   SER H 114      17.077   3.396  27.883  1.00 31.43           O  
ATOM    888  N   GLY H 115      16.344   1.542  26.816  1.00 31.92           N  
ATOM    889  CA  GLY H 115      17.631   0.910  26.725  1.00 31.02           C  
ATOM    890  C   GLY H 115      18.482   1.587  25.696  1.00 30.91           C  
ATOM    891  O   GLY H 115      18.057   2.526  25.025  1.00 30.70           O  
ATOM    892  N   ALA H 116      19.730   1.088  25.560  1.00 30.55           N  
ATOM    893  CA  ALA H 116      20.714   1.633  24.669  1.00 30.03           C  
ATOM    894  CB  ALA H 116      22.102   0.988  24.824  1.00 30.30           C  
ATOM    895  C   ALA H 116      20.268   1.439  23.258  1.00 30.57           C  
ATOM    896  O   ALA H 116      19.507   0.522  22.951  1.00 31.31           O  
ATOM    897  N   GLU H 117      20.729   2.330  22.354  1.00 32.14           N  
ATOM    898  CA  GLU H 117      20.304   2.250  20.988  1.00 33.50           C  
ATOM    899  CB  GLU H 117      19.426   3.442  20.564  1.00 36.79           C  
ATOM    900  CG  GLU H 117      18.109   3.560  21.333  1.00 47.64           C  
ATOM    901  CD  GLU H 117      17.075   2.650  20.687  1.00 53.69           C  
ATOM    902  OE1 GLU H 117      17.171   2.420  19.453  1.00 54.07           O  
ATOM    903  OE2 GLU H 117      16.168   2.179  21.422  1.00 54.96           O1-
ATOM    904  C   GLU H 117      21.501   2.287  20.094  1.00 34.59           C  
ATOM    905  O   GLU H 117      22.492   2.961  20.375  1.00 34.73           O  
ATOM    906  N   LEU H 118      21.430   1.526  18.987  1.00 33.97           N  
ATOM    907  CA  LEU H 118      22.459   1.539  17.990  1.00 34.12           C  
ATOM    908  CB  LEU H 118      23.112   0.159  17.805  1.00 33.93           C  
ATOM    909  CG  LEU H 118      24.228   0.110  16.748  1.00 34.20           C  
ATOM    910  CD1 LEU H 118      25.435   0.963  17.158  1.00 33.61           C  
ATOM    911  CD2 LEU H 118      24.611  -1.340  16.420  1.00 36.05           C  
ATOM    912  C   LEU H 118      21.770   1.906  16.709  1.00 33.98           C  
ATOM    913  O   LEU H 118      20.876   1.189  16.259  1.00 34.42           O  
ATOM    914  N   VAL H 119      22.156   3.047  16.097  1.00 33.77           N  
ATOM    915  CA  VAL H 119      21.505   3.461  14.885  1.00 35.81           C  
ATOM    916  CB  VAL H 119      20.504   4.563  15.082  1.00 36.69           C  
ATOM    917  CG1 VAL H 119      19.342   4.034  15.936  1.00 39.02           C  
ATOM    918  CG2 VAL H 119      21.223   5.764  15.712  1.00 37.69           C  
ATOM    919  C   VAL H 119      22.535   3.956  13.915  1.00 36.52           C  
ATOM    920  O   VAL H 119      23.639   4.346  14.289  1.00 35.01           O  
ATOM    921  N   ARG H 120      22.172   3.932  12.617  1.00 37.48           N  
ATOM    922  CA  ARG H 120      23.029   4.332  11.534  1.00 39.60           C  
ATOM    923  CB  ARG H 120      22.578   3.753  10.182  1.00 42.49           C  
ATOM    924  CG  ARG H 120      22.620   2.225  10.116  1.00 47.05           C  
ATOM    925  CD  ARG H 120      21.861   1.648   8.919  1.00 52.96           C  
ATOM    926  NE  ARG H 120      22.665   1.901   7.691  1.00 59.07           N  
ATOM    927  CZ  ARG H 120      23.597   0.989   7.289  1.00 62.23           C  
ATOM    928  NH1 ARG H 120      23.808  -0.142   8.026  1.00 62.74           N1+
ATOM    929  NH2 ARG H 120      24.315   1.206   6.149  1.00 62.52           N  
ATOM    930  C   ARG H 120      22.969   5.819  11.411  1.00 38.98           C  
ATOM    931  O   ARG H 120      22.047   6.460  11.903  1.00 37.86           O  
ATOM    932  N   PRO H 121      23.941   6.400  10.768  1.00 38.54           N  
ATOM    933  CA  PRO H 121      23.914   7.825  10.610  1.00 37.70           C  
ATOM    934  CD  PRO H 121      25.298   5.878  10.816  1.00 39.39           C  
ATOM    935  CB  PRO H 121      25.306   8.208  10.114  1.00 38.95           C  
ATOM    936  CG  PRO H 121      26.215   7.109  10.698  1.00 40.03           C  
ATOM    937  C   PRO H 121      22.804   8.220   9.688  1.00 38.02           C  
ATOM    938  O   PRO H 121      22.481   7.453   8.784  1.00 36.78           O  
ATOM    939  N   GLY H 122      22.189   9.398   9.918  1.00 38.47           N  
ATOM    940  CA  GLY H 122      21.160   9.888   9.047  1.00 38.09           C  
ATOM    941  C   GLY H 122      19.816   9.447   9.541  1.00 39.19           C  
ATOM    942  O   GLY H 122      18.795  10.004   9.139  1.00 42.58           O  
ATOM    943  N   VAL H 123      19.771   8.437  10.431  1.00 36.76           N  
ATOM    944  CA  VAL H 123      18.503   7.958  10.907  1.00 37.28           C  
ATOM    945  CB  VAL H 123      18.465   6.514  11.319  1.00 36.48           C  
ATOM    946  CG1 VAL H 123      18.792   5.643  10.103  1.00 47.56           C  
ATOM    947  CG2 VAL H 123      19.388   6.300  12.524  1.00 45.96           C  
ATOM    948  C   VAL H 123      18.098   8.757  12.101  1.00 37.84           C  
ATOM    949  O   VAL H 123      18.837   9.620  12.572  1.00 39.78           O  
ATOM    950  N   SER H 124      16.860   8.520  12.577  1.00 37.02           N  
ATOM    951  CA  SER H 124      16.374   9.190  13.749  0.90 36.91           C  
ATOM    952  CB  SER H 124      15.035   9.917  13.543  0.90 38.72           C  
ATOM    953  OG  SER H 124      15.206  11.019  12.665  0.90 41.65           O  
ATOM    954  C   SER H 124      16.153   8.158  14.814  1.00 36.17           C  
ATOM    955  O   SER H 124      16.025   6.970  14.526  1.00 38.79           O  
ATOM    956  N   VAL H 125      16.143   8.601  16.091  1.00 36.94           N  
ATOM    957  CA  VAL H 125      15.935   7.717  17.204  1.00 37.09           C  
ATOM    958  CB  VAL H 125      17.220   7.378  17.910  1.00 37.55           C  
ATOM    959  CG1 VAL H 125      17.832   8.675  18.460  1.00 36.12           C  
ATOM    960  CG2 VAL H 125      16.948   6.313  18.983  1.00 36.88           C  
ATOM    961  C   VAL H 125      15.029   8.409  18.183  1.00 37.48           C  
ATOM    962  O   VAL H 125      15.038   9.635  18.293  1.00 36.65           O  
ATOM    963  N   ARG H 126      14.201   7.628  18.911  1.00 37.11           N  
ATOM    964  CA  ARG H 126      13.297   8.187  19.878  1.00 36.56           C  
ATOM    965  CB  ARG H 126      11.823   7.970  19.493  1.00 38.10           C  
ATOM    966  CG  ARG H 126      10.806   8.674  20.396  1.00 40.45           C  
ATOM    967  CD  ARG H 126      10.661  10.169  20.111  1.00 41.41           C  
ATOM    968  NE  ARG H 126      10.134  10.300  18.723  1.00  0.00           N  
ATOM    969  CZ  ARG H 126       8.791  10.233  18.486  1.00  0.00           C  
ATOM    970  NH1 ARG H 126       7.924  10.084  19.531  1.00  0.00           N1+
ATOM    971  NH2 ARG H 126       8.317  10.306  17.208  1.00  0.00           N  
ATOM    972  C   ARG H 126      13.529   7.455  21.166  1.00 37.26           C  
ATOM    973  O   ARG H 126      13.444   6.228  21.214  1.00 38.89           O  
ATOM    974  N   ILE H 127      13.809   8.192  22.259  1.00 37.41           N  
ATOM    975  CA  ILE H 127      14.067   7.556  23.520  1.00 37.18           C  
ATOM    976  CB  ILE H 127      15.456   7.804  24.035  1.00 39.75           C  
ATOM    977  CG1 ILE H 127      15.722   9.301  24.226  1.00 51.90           C  
ATOM    978  CG2 ILE H 127      16.440   7.118  23.074  1.00 52.56           C  
ATOM    979  CD1 ILE H 127      17.088   9.584  24.847  1.00 50.39           C  
ATOM    980  C   ILE H 127      13.039   8.022  24.505  1.00 36.27           C  
ATOM    981  O   ILE H 127      12.487   9.115  24.373  1.00 35.34           O  
ATOM    982  N   SER H 128      12.733   7.173  25.512  1.00 35.41           N  
ATOM    983  CA  SER H 128      11.660   7.475  26.416  1.00 35.18           C  
ATOM    984  CB  SER H 128      10.558   6.402  26.411  1.00 36.21           C  
ATOM    985  OG  SER H 128      11.071   5.170  26.895  1.00 36.21           O  
ATOM    986  C   SER H 128      12.149   7.593  27.829  1.00 36.04           C  
ATOM    987  O   SER H 128      13.241   7.144  28.172  1.00 34.92           O  
ATOM    988  N   CYS H 129      11.332   8.261  28.676  1.00 36.33           N  
ATOM    989  CA  CYS H 129      11.620   8.439  30.074  1.00 36.97           C  
ATOM    990  CB  CYS H 129      12.244   9.825  30.372  1.00 37.18           C  
ATOM    991  SG  CYS H 129      12.633  10.116  32.125  1.00 39.32           S  
ATOM    992  C   CYS H 129      10.307   8.320  30.802  1.00 37.40           C  
ATOM    993  O   CYS H 129       9.464   9.214  30.741  1.00 36.78           O  
ATOM    994  N   LYS H 130      10.109   7.202  31.531  1.00 36.81           N  
ATOM    995  CA  LYS H 130       8.874   6.911  32.213  1.00 38.27           C  
ATOM    996  CB  LYS H 130       8.628   5.391  32.282  1.00 40.60           C  
ATOM    997  CG  LYS H 130       7.335   4.926  32.957  1.00 43.96           C  
ATOM    998  CD  LYS H 130       6.083   4.982  32.077  1.00 46.29           C  
ATOM    999  CE  LYS H 130       4.888   4.245  32.690  1.00 49.94           C  
ATOM   1000  NZ  LYS H 130       3.787   4.146  31.707  1.00 52.19           N1+
ATOM   1001  C   LYS H 130       9.003   7.396  33.625  1.00 37.76           C  
ATOM   1002  O   LYS H 130       9.938   7.029  34.331  1.00 39.35           O  
ATOM   1003  N   GLY H 131       8.044   8.225  34.087  1.00 37.79           N  
ATOM   1004  CA  GLY H 131       8.125   8.745  35.422  1.00 37.55           C  
ATOM   1005  C   GLY H 131       7.142   8.023  36.287  1.00 38.05           C  
ATOM   1006  O   GLY H 131       6.090   7.586  35.824  1.00 39.37           O  
ATOM   1007  N   SER H 132       7.480   7.875  37.587  1.00 38.26           N  
ATOM   1008  CA  SER H 132       6.587   7.228  38.503  1.00 38.65           C  
ATOM   1009  CB  SER H 132       6.709   5.695  38.500  1.00 38.62           C  
ATOM   1010  OG  SER H 132       8.008   5.309  38.922  1.00 38.25           O  
ATOM   1011  C   SER H 132       6.923   7.694  39.885  1.00 37.92           C  
ATOM   1012  O   SER H 132       8.013   8.208  40.132  1.00 37.55           O  
ATOM   1013  N   GLY H 133       5.978   7.500  40.830  1.00 31.73           N  
ATOM   1014  CA  GLY H 133       6.215   7.798  42.214  1.00 31.63           C  
ATOM   1015  C   GLY H 133       5.745   9.179  42.534  1.00 32.07           C  
ATOM   1016  O   GLY H 133       5.625   9.535  43.705  1.00 33.57           O  
ATOM   1017  N   TYR H 134       5.469  10.005  41.507  1.00 29.88           N  
ATOM   1018  CA  TYR H 134       5.037  11.343  41.794  1.00 29.49           C  
ATOM   1019  CB  TYR H 134       6.185  12.373  41.823  1.00 28.46           C  
ATOM   1020  CG  TYR H 134       6.824  12.435  40.477  1.00 27.68           C  
ATOM   1021  CD1 TYR H 134       7.721  11.470  40.077  1.00 27.42           C  
ATOM   1022  CD2 TYR H 134       6.543  13.471  39.615  1.00 28.16           C  
ATOM   1023  CE1 TYR H 134       8.313  11.532  38.837  1.00 27.70           C  
ATOM   1024  CE2 TYR H 134       7.131  13.539  38.373  1.00 28.46           C  
ATOM   1025  CZ  TYR H 134       8.019  12.567  37.981  1.00 28.27           C  
ATOM   1026  OH  TYR H 134       8.629  12.629  36.710  1.00 28.41           O  
ATOM   1027  C   TYR H 134       4.050  11.768  40.756  1.00 30.33           C  
ATOM   1028  O   TYR H 134       3.751  11.030  39.817  1.00 30.50           O  
ATOM   1029  N   THR H 135       3.501  12.988  40.919  1.00 31.54           N  
ATOM   1030  CA  THR H 135       2.545  13.484  39.978  1.00 33.62           C  
ATOM   1031  CB  THR H 135       1.727  14.619  40.522  1.00 34.65           C  
ATOM   1032  OG1 THR H 135       1.038  14.200  41.691  1.00 40.23           O  
ATOM   1033  CG2 THR H 135       0.721  15.074  39.454  1.00 34.62           C  
ATOM   1034  C   THR H 135       3.329  13.970  38.802  1.00 33.56           C  
ATOM   1035  O   THR H 135       4.053  14.962  38.870  1.00 34.06           O  
ATOM   1036  N   PHE H 136       3.162  13.263  37.673  1.00 33.63           N  
ATOM   1037  CA  PHE H 136       3.903  13.481  36.467  1.00 32.47           C  
ATOM   1038  CB  PHE H 136       3.456  12.499  35.364  1.00 32.93           C  
ATOM   1039  CG  PHE H 136       4.231  12.727  34.112  1.00 31.48           C  
ATOM   1040  CD1 PHE H 136       5.542  12.326  34.015  1.00 31.46           C  
ATOM   1041  CD2 PHE H 136       3.631  13.316  33.020  1.00 30.30           C  
ATOM   1042  CE1 PHE H 136       6.252  12.529  32.854  1.00 29.86           C  
ATOM   1043  CE2 PHE H 136       4.336  13.520  31.857  1.00 30.80           C  
ATOM   1044  CZ  PHE H 136       5.650  13.128  31.773  1.00 30.78           C  
ATOM   1045  C   PHE H 136       3.682  14.877  35.977  1.00 31.32           C  
ATOM   1046  O   PHE H 136       4.623  15.566  35.589  1.00 31.53           O  
ATOM   1047  N   THR H 137       2.421  15.331  36.010  1.00 30.67           N  
ATOM   1048  CA  THR H 137       1.997  16.596  35.486  1.00 30.45           C  
ATOM   1049  CB  THR H 137       0.504  16.719  35.517  1.00 31.65           C  
ATOM   1050  OG1 THR H 137      -0.082  15.609  34.856  1.00 36.96           O  
ATOM   1051  CG2 THR H 137       0.107  18.009  34.785  1.00 30.14           C  
ATOM   1052  C   THR H 137       2.586  17.733  36.273  1.00 30.76           C  
ATOM   1053  O   THR H 137       2.760  18.832  35.754  1.00 30.82           O  
ATOM   1054  N   ASP H 138       2.874  17.522  37.567  1.00 30.85           N  
ATOM   1055  CA  ASP H 138       3.360  18.584  38.406  1.00 30.98           C  
ATOM   1056  CB  ASP H 138       3.435  18.205  39.895  1.00 32.86           C  
ATOM   1057  CG  ASP H 138       2.017  18.186  40.451  1.00 38.50           C  
ATOM   1058  OD1 ASP H 138       1.056  18.288  39.641  1.00 40.32           O  
ATOM   1059  OD2 ASP H 138       1.876  18.084  41.698  1.00 39.57           O1-
ATOM   1060  C   ASP H 138       4.719  19.090  37.995  1.00 31.81           C  
ATOM   1061  O   ASP H 138       5.018  20.260  38.232  1.00 32.10           O  
ATOM   1062  N   TYR H 139       5.592  18.253  37.390  1.00 30.71           N  
ATOM   1063  CA  TYR H 139       6.947  18.710  37.178  1.00 29.17           C  
ATOM   1064  CB  TYR H 139       7.961  17.820  37.918  1.00 29.07           C  
ATOM   1065  CG  TYR H 139       7.559  17.736  39.356  1.00 31.58           C  
ATOM   1066  CD1 TYR H 139       6.494  16.947  39.730  1.00 33.54           C  
ATOM   1067  CD2 TYR H 139       8.243  18.415  40.336  1.00 32.62           C  
ATOM   1068  CE1 TYR H 139       6.109  16.849  41.047  1.00 34.84           C  
ATOM   1069  CE2 TYR H 139       7.864  18.321  41.656  1.00 34.12           C  
ATOM   1070  CZ  TYR H 139       6.794  17.537  42.016  1.00 35.97           C  
ATOM   1071  OH  TYR H 139       6.399  17.434  43.367  1.00 43.07           O  
ATOM   1072  C   TYR H 139       7.332  18.658  35.712  1.00 29.41           C  
ATOM   1073  O   TYR H 139       6.837  17.822  34.957  1.00 30.79           O  
ATOM   1074  N   ALA H 140       8.232  19.582  35.274  1.00 32.03           N  
ATOM   1075  CA  ALA H 140       8.749  19.641  33.937  1.00 32.38           C  
ATOM   1076  CB  ALA H 140       9.299  21.030  33.567  1.00 26.93           C  
ATOM   1077  C   ALA H 140       9.836  18.610  33.798  1.00 34.71           C  
ATOM   1078  O   ALA H 140      10.368  18.121  34.794  1.00 36.01           O  
ATOM   1079  N   MET H 141      10.174  18.232  32.542  1.00 33.27           N  
ATOM   1080  CA  MET H 141      11.166  17.218  32.312  1.00 31.73           C  
ATOM   1081  CB  MET H 141      10.608  16.014  31.535  1.00 34.06           C  
ATOM   1082  CG  MET H 141      11.533  14.799  31.514  1.00 39.95           C  
ATOM   1083  SD  MET H 141      11.675  13.965  33.123  1.00 50.79           S  
ATOM   1084  CE  MET H 141       9.939  13.434  33.178  1.00 48.78           C  
ATOM   1085  C   MET H 141      12.266  17.812  31.479  1.00 32.07           C  
ATOM   1086  O   MET H 141      12.015  18.425  30.441  1.00 30.67           O  
ATOM   1087  N   HIS H 142      13.529  17.615  31.906  1.00 30.84           N  
ATOM   1088  CA  HIS H 142      14.652  18.186  31.216  1.00 29.96           C  
ATOM   1089  ND1 HIS H 142      15.103  21.441  32.253  1.00 34.87           N  
ATOM   1090  CG  HIS H 142      15.001  20.171  32.774  1.00 30.59           C  
ATOM   1091  CB  HIS H 142      15.608  18.951  32.148  1.00 29.39           C  
ATOM   1092  NE2 HIS H 142      13.924  21.620  34.130  1.00 36.49           N  
ATOM   1093  CD2 HIS H 142      14.276  20.299  33.921  1.00 35.91           C  
ATOM   1094  CE1 HIS H 142      14.443  22.268  33.103  1.00 36.79           C  
ATOM   1095  C   HIS H 142      15.454  17.075  30.612  1.00 28.81           C  
ATOM   1096  O   HIS H 142      15.430  15.943  31.089  1.00 28.71           O  
ATOM   1097  N   TRP H 143      16.175  17.380  29.513  1.00 28.64           N  
ATOM   1098  CA  TRP H 143      16.997  16.386  28.888  1.00 28.36           C  
ATOM   1099  CB  TRP H 143      16.537  16.044  27.461  1.00 27.20           C  
ATOM   1100  CG  TRP H 143      15.172  15.394  27.444  1.00 28.44           C  
ATOM   1101  CD2 TRP H 143      14.933  13.976  27.439  1.00 29.11           C  
ATOM   1102  CD1 TRP H 143      13.946  15.989  27.445  1.00 29.70           C  
ATOM   1103  NE1 TRP H 143      12.958  15.034  27.447  1.00 27.08           N  
ATOM   1104  CE2 TRP H 143      13.551  13.790  27.442  1.00 28.58           C  
ATOM   1105  CE3 TRP H 143      15.793  12.916  27.435  1.00 29.04           C  
ATOM   1106  CZ2 TRP H 143      13.006  12.537  27.440  1.00 28.28           C  
ATOM   1107  CZ3 TRP H 143      15.241  11.653  27.432  1.00 28.63           C  
ATOM   1108  CH2 TRP H 143      13.873  11.468  27.435  1.00 29.46           C  
ATOM   1109  C   TRP H 143      18.392  16.933  28.843  1.00 27.57           C  
ATOM   1110  O   TRP H 143      18.599  18.106  28.533  1.00 26.86           O  
ATOM   1111  N   VAL H 144      19.389  16.083  29.170  1.00 27.45           N  
ATOM   1112  CA  VAL H 144      20.760  16.505  29.216  1.00 27.09           C  
ATOM   1113  CB  VAL H 144      21.305  16.565  30.616  1.00 28.28           C  
ATOM   1114  CG1 VAL H 144      22.802  16.910  30.560  1.00 27.46           C  
ATOM   1115  CG2 VAL H 144      20.472  17.577  31.421  1.00 27.54           C  
ATOM   1116  C   VAL H 144      21.589  15.513  28.450  1.00 27.34           C  
ATOM   1117  O   VAL H 144      21.306  14.315  28.442  1.00 26.78           O  
ATOM   1118  N   LYS H 145      22.655  16.012  27.786  1.00 28.34           N  
ATOM   1119  CA  LYS H 145      23.529  15.202  26.977  1.00 28.67           C  
ATOM   1120  CB  LYS H 145      23.798  15.838  25.602  1.00 27.53           C  
ATOM   1121  CG  LYS H 145      24.819  15.092  24.740  1.00 26.89           C  
ATOM   1122  CD  LYS H 145      24.975  15.694  23.341  1.00 25.82           C  
ATOM   1123  CE  LYS H 145      26.012  14.980  22.473  1.00 26.85           C  
ATOM   1124  NZ  LYS H 145      26.114  15.651  21.159  1.00 27.50           N1+
ATOM   1125  C   LYS H 145      24.865  15.117  27.649  1.00 29.45           C  
ATOM   1126  O   LYS H 145      25.396  16.122  28.117  1.00 28.92           O  
ATOM   1127  N   GLN H 146      25.448  13.901  27.717  1.00 29.85           N  
ATOM   1128  CA  GLN H 146      26.748  13.780  28.310  1.00 32.53           C  
ATOM   1129  CB  GLN H 146      26.762  13.011  29.648  1.00 31.65           C  
ATOM   1130  CG  GLN H 146      28.124  13.039  30.355  1.00 31.16           C  
ATOM   1131  CD  GLN H 146      27.975  12.458  31.757  1.00 31.96           C  
ATOM   1132  OE1 GLN H 146      26.996  11.779  32.062  1.00 31.36           O  
ATOM   1133  NE2 GLN H 146      28.968  12.744  32.642  1.00 33.26           N  
ATOM   1134  C   GLN H 146      27.631  13.052  27.349  1.00 35.01           C  
ATOM   1135  O   GLN H 146      27.362  11.915  26.961  1.00 32.91           O  
ATOM   1136  N   SER H 147      28.721  13.729  26.945  1.00 39.19           N  
ATOM   1137  CA  SER H 147      29.711  13.203  26.058  1.00 43.83           C  
ATOM   1138  CB  SER H 147      29.764  13.998  24.743  1.00 44.58           C  
ATOM   1139  OG  SER H 147      30.741  13.463  23.869  1.00 38.84           O  
ATOM   1140  C   SER H 147      30.988  13.427  26.807  1.00 47.09           C  
ATOM   1141  O   SER H 147      31.100  14.378  27.574  1.00 47.77           O  
ATOM   1142  N   HIS H 148      32.003  12.568  26.640  1.00 52.12           N  
ATOM   1143  CA  HIS H 148      33.136  12.753  27.498  1.00 54.43           C  
ATOM   1144  ND1 HIS H 148      36.045  12.681  28.763  1.00 67.65           N  
ATOM   1145  CG  HIS H 148      35.147  11.667  28.515  1.00 56.57           C  
ATOM   1146  CB  HIS H 148      34.196  11.654  27.357  1.00 54.18           C  
ATOM   1147  NE2 HIS H 148      36.294  11.195  30.399  1.00 67.65           N  
ATOM   1148  CD2 HIS H 148      35.314  10.768  29.522  1.00 66.72           C  
ATOM   1149  CE1 HIS H 148      36.704  12.348  29.903  1.00 67.51           C  
ATOM   1150  C   HIS H 148      33.817  14.064  27.241  1.00 55.57           C  
ATOM   1151  O   HIS H 148      34.181  14.773  28.178  1.00 56.82           O  
ATOM   1152  N   ALA H 149      34.061  14.402  25.963  1.00 55.83           N  
ATOM   1153  CA  ALA H 149      34.775  15.611  25.661  1.00 56.71           C  
ATOM   1154  CB  ALA H 149      35.170  15.706  24.179  1.00 57.62           C  
ATOM   1155  C   ALA H 149      33.970  16.830  25.987  1.00 56.69           C  
ATOM   1156  O   ALA H 149      34.489  17.802  26.529  1.00 56.51           O  
ATOM   1157  N   LYS H 150      32.685  16.815  25.597  1.00 55.78           N  
ATOM   1158  CA  LYS H 150      31.797  17.928  25.754  1.00 55.58           C  
ATOM   1159  CB  LYS H 150      30.569  17.808  24.851  1.00 57.83           C  
ATOM   1160  CG  LYS H 150      29.996  19.177  24.516  1.00 61.38           C  
ATOM   1161  CD  LYS H 150      30.915  19.972  23.584  1.00 65.06           C  
ATOM   1162  CE  LYS H 150      30.380  21.349  23.197  1.00 58.00           C  
ATOM   1163  NZ  LYS H 150      31.180  21.903  22.079  1.00 58.54           N1+
ATOM   1164  C   LYS H 150      31.319  18.092  27.164  1.00 53.10           C  
ATOM   1165  O   LYS H 150      31.050  19.210  27.598  1.00 54.60           O  
ATOM   1166  N   SER H 151      31.125  16.977  27.897  1.00 49.43           N  
ATOM   1167  CA  SER H 151      30.626  17.041  29.239  1.00 45.64           C  
ATOM   1168  CB  SER H 151      31.235  18.147  30.118  1.00 43.58           C  
ATOM   1169  OG  SER H 151      32.576  17.811  30.443  1.00 43.98           O  
ATOM   1170  C   SER H 151      29.132  17.169  29.191  1.00 43.41           C  
ATOM   1171  O   SER H 151      28.494  16.682  28.260  1.00 44.01           O  
ATOM   1172  N   LEU H 152      28.532  17.810  30.217  1.00 40.04           N  
ATOM   1173  CA  LEU H 152      27.103  17.905  30.336  1.00 35.94           C  
ATOM   1174  CB  LEU H 152      26.657  18.035  31.802  1.00 34.94           C  
ATOM   1175  CG  LEU H 152      26.949  16.781  32.648  1.00 32.76           C  
ATOM   1176  CD1 LEU H 152      26.528  16.987  34.110  1.00 30.90           C  
ATOM   1177  CD2 LEU H 152      26.299  15.528  32.036  1.00 31.29           C  
ATOM   1178  C   LEU H 152      26.576  19.102  29.591  1.00 36.28           C  
ATOM   1179  O   LEU H 152      27.118  20.203  29.696  1.00 34.04           O  
ATOM   1180  N   GLU H 153      25.486  18.899  28.811  1.00 33.63           N  
ATOM   1181  CA  GLU H 153      24.866  19.971  28.082  1.00 33.98           C  
ATOM   1182  CB  GLU H 153      25.157  19.957  26.571  1.00 35.39           C  
ATOM   1183  CG  GLU H 153      26.605  20.297  26.216  1.00 39.20           C  
ATOM   1184  CD  GLU H 153      26.712  20.296  24.698  1.00 42.35           C  
ATOM   1185  OE1 GLU H 153      26.837  19.193  24.102  1.00 43.91           O  
ATOM   1186  OE2 GLU H 153      26.659  21.410  24.112  1.00 47.09           O1-
ATOM   1187  C   GLU H 153      23.377  19.853  28.240  1.00 32.50           C  
ATOM   1188  O   GLU H 153      22.818  18.758  28.196  1.00 31.99           O  
ATOM   1189  N   TRP H 154      22.691  21.002  28.410  1.00 31.75           N  
ATOM   1190  CA  TRP H 154      21.263  21.013  28.598  1.00 30.91           C  
ATOM   1191  CB  TRP H 154      20.791  22.216  29.437  1.00 31.69           C  
ATOM   1192  CG  TRP H 154      19.297  22.340  29.629  1.00 31.60           C  
ATOM   1193  CD2 TRP H 154      18.467  23.252  28.893  1.00 30.45           C  
ATOM   1194  CD1 TRP H 154      18.477  21.695  30.507  1.00 31.19           C  
ATOM   1195  NE1 TRP H 154      17.187  22.147  30.365  1.00 31.56           N  
ATOM   1196  CE2 TRP H 154      17.165  23.105  29.374  1.00 30.04           C  
ATOM   1197  CE3 TRP H 154      18.762  24.137  27.897  1.00 32.38           C  
ATOM   1198  CZ2 TRP H 154      16.137  23.846  28.864  1.00 31.57           C  
ATOM   1199  CZ3 TRP H 154      17.723  24.883  27.385  1.00 33.51           C  
ATOM   1200  CH2 TRP H 154      16.436  24.740  27.861  1.00 31.01           C  
ATOM   1201  C   TRP H 154      20.621  21.115  27.250  1.00 30.33           C  
ATOM   1202  O   TRP H 154      20.900  22.040  26.492  1.00 30.25           O  
ATOM   1203  N   ILE H 155      19.821  20.088  26.885  1.00 28.34           N  
ATOM   1204  CA  ILE H 155      19.108  20.018  25.635  1.00 29.83           C  
ATOM   1205  CB  ILE H 155      18.725  18.611  25.299  1.00 29.35           C  
ATOM   1206  CG1 ILE H 155      19.996  17.749  25.200  1.00 33.40           C  
ATOM   1207  CG2 ILE H 155      17.896  18.628  24.003  1.00 32.20           C  
ATOM   1208  CD1 ILE H 155      19.720  16.250  25.137  1.00 30.61           C  
ATOM   1209  C   ILE H 155      17.864  20.863  25.608  1.00 28.87           C  
ATOM   1210  O   ILE H 155      17.654  21.634  24.672  1.00 30.40           O  
ATOM   1211  N   GLY H 156      17.000  20.743  26.640  1.00 30.03           N  
ATOM   1212  CA  GLY H 156      15.758  21.469  26.621  1.00 30.88           C  
ATOM   1213  C   GLY H 156      14.859  20.907  27.683  1.00 31.27           C  
ATOM   1214  O   GLY H 156      15.218  19.956  28.378  1.00 31.01           O  
ATOM   1215  N   VAL H 157      13.653  21.497  27.839  1.00 30.36           N  
ATOM   1216  CA  VAL H 157      12.736  21.028  28.839  1.00 30.55           C  
ATOM   1217  CB  VAL H 157      12.718  21.892  30.063  1.00 29.47           C  
ATOM   1218  CG1 VAL H 157      12.235  23.295  29.656  1.00 31.69           C  
ATOM   1219  CG2 VAL H 157      11.848  21.216  31.136  1.00 30.51           C  
ATOM   1220  C   VAL H 157      11.355  21.042  28.273  1.00 31.49           C  
ATOM   1221  O   VAL H 157      11.035  21.843  27.395  1.00 29.76           O  
ATOM   1222  N   ILE H 158      10.496  20.125  28.762  1.00 31.74           N  
ATOM   1223  CA  ILE H 158       9.141  20.083  28.302  1.00 31.76           C  
ATOM   1224  CB  ILE H 158       8.817  18.862  27.490  1.00 31.37           C  
ATOM   1225  CG1 ILE H 158       7.404  18.993  26.899  1.00 31.16           C  
ATOM   1226  CG2 ILE H 158       9.035  17.617  28.366  1.00 30.98           C  
ATOM   1227  CD1 ILE H 158       7.097  17.972  25.808  1.00 27.47           C  
ATOM   1228  C   ILE H 158       8.228  20.123  29.483  1.00 32.77           C  
ATOM   1229  O   ILE H 158       8.457  19.458  30.493  1.00 33.40           O  
ATOM   1230  N   SER H 159       7.158  20.935  29.382  1.00 34.64           N  
ATOM   1231  CA  SER H 159       6.215  21.016  30.454  1.00 35.45           C  
ATOM   1232  CB  SER H 159       5.546  22.395  30.560  1.00 36.22           C  
ATOM   1233  OG  SER H 159       6.518  23.386  30.862  1.00 54.55           O  
ATOM   1234  C   SER H 159       5.161  20.006  30.134  1.00 35.93           C  
ATOM   1235  O   SER H 159       4.476  20.099  29.122  1.00 35.01           O  
ATOM   1236  N   THR H 160       5.059  19.073  31.099  1.00 30.04           N  
ATOM   1237  CA  THR H 160       4.264  17.894  31.065  1.00 31.00           C  
ATOM   1238  CB  THR H 160       4.438  17.051  32.293  1.00 30.77           C  
ATOM   1239  OG1 THR H 160       4.050  17.776  33.451  1.00 39.11           O  
ATOM   1240  CG2 THR H 160       5.916  16.640  32.397  1.00 36.08           C  
ATOM   1241  C   THR H 160       2.822  18.244  30.946  1.00 33.27           C  
ATOM   1242  O   THR H 160       2.067  17.508  30.315  1.00 34.88           O  
ATOM   1243  N   TYR H 161       2.381  19.322  31.620  1.00 33.07           N  
ATOM   1244  CA  TYR H 161       0.995  19.679  31.564  1.00 32.32           C  
ATOM   1245  CB  TYR H 161       0.666  20.734  32.633  1.00 31.51           C  
ATOM   1246  CG  TYR H 161      -0.794  21.007  32.612  1.00 34.20           C  
ATOM   1247  CD1 TYR H 161      -1.662  20.124  33.207  1.00 33.76           C  
ATOM   1248  CD2 TYR H 161      -1.289  22.145  32.020  1.00 33.49           C  
ATOM   1249  CE1 TYR H 161      -3.012  20.367  33.203  1.00 34.45           C  
ATOM   1250  CE2 TYR H 161      -2.640  22.392  32.012  1.00 34.79           C  
ATOM   1251  CZ  TYR H 161      -3.500  21.501  32.603  1.00 35.69           C  
ATOM   1252  OH  TYR H 161      -4.888  21.751  32.599  1.00 38.39           O  
ATOM   1253  C   TYR H 161       0.606  20.237  30.220  1.00 33.41           C  
ATOM   1254  O   TYR H 161      -0.306  19.728  29.568  1.00 34.58           O  
ATOM   1255  N   SER H 162       1.306  21.301  29.774  1.00 33.76           N  
ATOM   1256  CA  SER H 162       0.984  22.017  28.566  1.00 35.09           C  
ATOM   1257  CB  SER H 162       1.548  23.447  28.587  1.00 35.59           C  
ATOM   1258  OG  SER H 162       2.961  23.410  28.707  1.00 34.20           O  
ATOM   1259  C   SER H 162       1.483  21.348  27.322  1.00 36.56           C  
ATOM   1260  O   SER H 162       0.853  21.414  26.268  1.00 38.52           O  
ATOM   1261  N   GLY H 163       2.643  20.688  27.411  1.00 34.97           N  
ATOM   1262  CA  GLY H 163       3.285  20.088  26.281  1.00 35.00           C  
ATOM   1263  C   GLY H 163       4.163  21.139  25.666  1.00 34.51           C  
ATOM   1264  O   GLY H 163       4.742  20.926  24.602  1.00 35.97           O  
ATOM   1265  N   ASP H 164       4.277  22.312  26.327  1.00 39.73           N  
ATOM   1266  CA  ASP H 164       5.114  23.373  25.832  1.00 40.43           C  
ATOM   1267  CB  ASP H 164       4.906  24.700  26.582  1.00 49.28           C  
ATOM   1268  CG  ASP H 164       5.606  25.805  25.806  1.00 55.29           C  
ATOM   1269  OD1 ASP H 164       5.124  26.144  24.692  1.00 60.83           O  
ATOM   1270  OD2 ASP H 164       6.637  26.319  26.316  1.00 59.58           O1-
ATOM   1271  C   ASP H 164       6.542  22.958  26.011  1.00 40.80           C  
ATOM   1272  O   ASP H 164       6.859  22.167  26.898  1.00 39.42           O  
ATOM   1273  N   ALA H 165       7.454  23.488  25.166  1.00 40.13           N  
ATOM   1274  CA  ALA H 165       8.828  23.080  25.256  1.00 40.09           C  
ATOM   1275  CB  ALA H 165       9.235  22.068  24.172  1.00 39.45           C  
ATOM   1276  C   ALA H 165       9.723  24.270  25.081  1.00 40.44           C  
ATOM   1277  O   ALA H 165       9.315  25.310  24.566  1.00 39.15           O  
ATOM   1278  N   ARG H 166      10.979  24.137  25.556  1.00 40.42           N  
ATOM   1279  CA  ARG H 166      11.981  25.155  25.425  1.00 40.13           C  
ATOM   1280  CB  ARG H 166      12.210  25.899  26.751  1.00 41.47           C  
ATOM   1281  CG  ARG H 166      13.227  27.034  26.685  1.00 48.85           C  
ATOM   1282  CD  ARG H 166      13.302  27.858  27.974  1.00 61.26           C  
ATOM   1283  NE  ARG H 166      12.025  28.618  28.110  1.00  0.00           N  
ATOM   1284  CZ  ARG H 166      11.025  28.170  28.924  1.00  0.00           C  
ATOM   1285  NH1 ARG H 166      11.214  27.063  29.700  1.00  0.00           N1+
ATOM   1286  NH2 ARG H 166       9.836  28.841  28.962  1.00  0.00           N  
ATOM   1287  C   ARG H 166      13.242  24.436  25.044  1.00 39.78           C  
ATOM   1288  O   ARG H 166      13.571  23.404  25.626  1.00 37.69           O  
ATOM   1289  N   PHE H 167      13.991  24.960  24.050  1.00 38.22           N  
ATOM   1290  CA  PHE H 167      15.161  24.253  23.600  1.00 38.06           C  
ATOM   1291  CB  PHE H 167      15.098  23.818  22.121  1.00 37.71           C  
ATOM   1292  CG  PHE H 167      14.129  22.701  21.935  1.00 40.37           C  
ATOM   1293  CD1 PHE H 167      12.775  22.932  21.888  1.00 38.09           C  
ATOM   1294  CD2 PHE H 167      14.588  21.414  21.783  1.00 39.66           C  
ATOM   1295  CE1 PHE H 167      11.893  21.892  21.706  1.00 39.07           C  
ATOM   1296  CE2 PHE H 167      13.711  20.371  21.600  1.00 40.98           C  
ATOM   1297  CZ  PHE H 167      12.360  20.609  21.562  1.00 38.66           C  
ATOM   1298  C   PHE H 167      16.378  25.126  23.674  1.00 38.92           C  
ATOM   1299  O   PHE H 167      16.306  26.354  23.644  1.00 38.99           O  
ATOM   1300  N   ASN H 168      17.548  24.467  23.797  1.00 38.82           N  
ATOM   1301  CA  ASN H 168      18.825  25.113  23.738  1.00 38.73           C  
ATOM   1302  CB  ASN H 168      19.958  24.160  24.178  1.00 37.40           C  
ATOM   1303  CG  ASN H 168      21.321  24.845  24.176  1.00 37.26           C  
ATOM   1304  OD1 ASN H 168      21.680  25.573  23.251  1.00 38.67           O  
ATOM   1305  ND2 ASN H 168      22.119  24.584  25.246  1.00 37.18           N  
ATOM   1306  C   ASN H 168      19.008  25.403  22.279  1.00 39.60           C  
ATOM   1307  O   ASN H 168      18.606  24.607  21.435  1.00 40.75           O  
ATOM   1308  N   GLN H 169      19.641  26.536  21.929  1.00 41.93           N  
ATOM   1309  CA  GLN H 169      19.789  26.903  20.548  1.00 44.32           C  
ATOM   1310  CB  GLN H 169      20.631  28.178  20.356  1.00 46.00           C  
ATOM   1311  CG  GLN H 169      19.877  29.487  20.581  1.00 51.18           C  
ATOM   1312  CD  GLN H 169      19.294  29.885  19.233  1.00 53.40           C  
ATOM   1313  OE1 GLN H 169      19.923  30.609  18.462  1.00 56.60           O  
ATOM   1314  NE2 GLN H 169      18.066  29.387  18.931  1.00 55.15           N  
ATOM   1315  C   GLN H 169      20.521  25.819  19.823  1.00 43.34           C  
ATOM   1316  O   GLN H 169      20.192  25.499  18.682  1.00 44.76           O  
ATOM   1317  N   LYS H 170      21.528  25.207  20.468  1.00 43.37           N  
ATOM   1318  CA  LYS H 170      22.328  24.245  19.767  1.00 43.92           C  
ATOM   1319  CB  LYS H 170      23.498  23.695  20.601  1.00 44.98           C  
ATOM   1320  CG  LYS H 170      24.637  24.706  20.743  1.00 47.70           C  
ATOM   1321  CD  LYS H 170      25.734  24.298  21.726  1.00 50.38           C  
ATOM   1322  CE  LYS H 170      26.900  25.289  21.779  1.00 50.61           C  
ATOM   1323  NZ  LYS H 170      27.916  24.824  22.749  1.00 52.06           N1+
ATOM   1324  C   LYS H 170      21.505  23.085  19.284  1.00 43.17           C  
ATOM   1325  O   LYS H 170      21.710  22.596  18.175  1.00 43.80           O  
ATOM   1326  N   PHE H 171      20.581  22.600  20.124  1.00 41.37           N  
ATOM   1327  CA  PHE H 171      19.734  21.456  19.907  1.00 42.68           C  
ATOM   1328  CB  PHE H 171      19.309  20.776  21.219  1.00 40.92           C  
ATOM   1329  CG  PHE H 171      20.564  20.190  21.773  1.00 40.94           C  
ATOM   1330  CD1 PHE H 171      21.000  18.957  21.360  1.00 38.95           C  
ATOM   1331  CD2 PHE H 171      21.328  20.876  22.685  1.00 42.33           C  
ATOM   1332  CE1 PHE H 171      22.161  18.418  21.861  1.00 41.04           C  
ATOM   1333  CE2 PHE H 171      22.491  20.340  23.191  1.00 39.71           C  
ATOM   1334  CZ  PHE H 171      22.914  19.103  22.780  1.00 40.55           C  
ATOM   1335  C   PHE H 171      18.510  21.687  19.060  1.00 43.90           C  
ATOM   1336  O   PHE H 171      17.860  20.719  18.670  1.00 43.81           O  
ATOM   1337  N   THR H 172      18.131  22.950  18.779  1.00 46.03           N  
ATOM   1338  CA  THR H 172      16.833  23.272  18.235  1.00 46.63           C  
ATOM   1339  CB  THR H 172      16.753  24.696  17.779  1.00 47.46           C  
ATOM   1340  OG1 THR H 172      17.661  24.920  16.710  1.00  0.00           O  
ATOM   1341  CG2 THR H 172      17.107  25.603  18.971  1.00  0.00           C  
ATOM   1342  C   THR H 172      16.423  22.412  17.073  1.00 47.25           C  
ATOM   1343  O   THR H 172      15.318  21.879  17.077  1.00 49.54           O  
ATOM   1344  N   GLY H 173      17.245  22.276  16.027  1.00 45.16           N  
ATOM   1345  CA  GLY H 173      16.866  21.452  14.910  1.00 46.40           C  
ATOM   1346  C   GLY H 173      16.918  19.986  15.244  1.00 45.44           C  
ATOM   1347  O   GLY H 173      16.149  19.190  14.706  1.00 46.54           O  
ATOM   1348  N   LYS H 174      17.898  19.599  16.082  1.00 42.80           N  
ATOM   1349  CA  LYS H 174      18.208  18.234  16.406  1.00 43.04           C  
ATOM   1350  CB  LYS H 174      19.477  18.112  17.267  1.00 43.42           C  
ATOM   1351  CG  LYS H 174      20.786  18.188  16.491  1.00 44.57           C  
ATOM   1352  CD  LYS H 174      20.988  17.010  15.541  1.00 44.49           C  
ATOM   1353  CE  LYS H 174      22.331  17.059  14.817  1.00 44.06           C  
ATOM   1354  NZ  LYS H 174      22.484  15.873  13.948  1.00 42.17           N1+
ATOM   1355  C   LYS H 174      17.159  17.509  17.191  1.00 42.47           C  
ATOM   1356  O   LYS H 174      16.803  16.382  16.848  1.00 41.06           O  
ATOM   1357  N   ALA H 175      16.632  18.125  18.265  1.00 38.83           N  
ATOM   1358  CA  ALA H 175      15.809  17.361  19.160  1.00 37.71           C  
ATOM   1359  CB  ALA H 175      16.302  17.402  20.619  1.00 37.32           C  
ATOM   1360  C   ALA H 175      14.401  17.853  19.164  1.00 36.94           C  
ATOM   1361  O   ALA H 175      14.128  19.017  18.879  1.00 36.91           O  
ATOM   1362  N   THR H 176      13.460  16.928  19.449  1.00 36.13           N  
ATOM   1363  CA  THR H 176      12.074  17.263  19.573  1.00 34.99           C  
ATOM   1364  CB  THR H 176      11.243  16.756  18.435  1.00 35.77           C  
ATOM   1365  OG1 THR H 176      11.717  17.293  17.209  1.00 35.33           O  
ATOM   1366  CG2 THR H 176       9.783  17.176  18.671  1.00 34.43           C  
ATOM   1367  C   THR H 176      11.595  16.593  20.822  1.00 35.46           C  
ATOM   1368  O   THR H 176      11.820  15.399  21.012  1.00 33.17           O  
ATOM   1369  N   MET H 177      10.912  17.345  21.711  1.00 34.58           N  
ATOM   1370  CA  MET H 177      10.466  16.777  22.952  1.00 34.88           C  
ATOM   1371  CB  MET H 177      10.881  17.591  24.189  1.00 34.63           C  
ATOM   1372  CG  MET H 177      12.385  17.568  24.464  1.00 33.07           C  
ATOM   1373  SD  MET H 177      12.900  18.527  25.922  1.00 43.17           S  
ATOM   1374  CE  MET H 177      12.544  20.147  25.185  1.00 41.12           C  
ATOM   1375  C   MET H 177       8.970  16.715  22.953  1.00 34.65           C  
ATOM   1376  O   MET H 177       8.293  17.672  22.578  1.00 34.96           O  
ATOM   1377  N   THR H 178       8.423  15.559  23.382  1.00 35.49           N  
ATOM   1378  CA  THR H 178       7.000  15.368  23.453  1.00 36.18           C  
ATOM   1379  CB  THR H 178       6.458  14.587  22.288  1.00 36.12           C  
ATOM   1380  OG1 THR H 178       7.069  13.305  22.227  1.00 37.45           O  
ATOM   1381  CG2 THR H 178       6.737  15.365  20.991  1.00 33.80           C  
ATOM   1382  C   THR H 178       6.709  14.587  24.699  1.00 36.64           C  
ATOM   1383  O   THR H 178       7.617  14.036  25.318  1.00 38.93           O  
ATOM   1384  N   VAL H 179       5.424  14.542  25.118  1.00 39.68           N  
ATOM   1385  CA  VAL H 179       5.072  13.795  26.293  1.00 39.49           C  
ATOM   1386  CB  VAL H 179       4.900  14.626  27.532  1.00 39.87           C  
ATOM   1387  CG1 VAL H 179       6.244  15.288  27.872  1.00 37.98           C  
ATOM   1388  CG2 VAL H 179       3.744  15.615  27.314  1.00 36.57           C  
ATOM   1389  C   VAL H 179       3.762  13.104  26.058  1.00 40.43           C  
ATOM   1390  O   VAL H 179       3.017  13.426  25.132  1.00 40.49           O  
ATOM   1391  N   ASP H 180       3.489  12.079  26.891  1.00 42.28           N  
ATOM   1392  CA  ASP H 180       2.241  11.377  26.858  1.00 42.64           C  
ATOM   1393  CB  ASP H 180       2.382   9.915  26.403  1.00 44.03           C  
ATOM   1394  CG  ASP H 180       0.985   9.359  26.162  1.00 47.70           C  
ATOM   1395  OD1 ASP H 180       0.007  10.144  26.274  1.00 48.89           O  
ATOM   1396  OD2 ASP H 180       0.878   8.140  25.863  1.00 48.08           O1-
ATOM   1397  C   ASP H 180       1.764  11.360  28.277  1.00 42.75           C  
ATOM   1398  O   ASP H 180       2.285  10.611  29.100  1.00 43.56           O  
ATOM   1399  N   LYS H 181       0.750  12.186  28.597  1.00 43.73           N  
ATOM   1400  CA  LYS H 181       0.278  12.316  29.948  1.00 45.73           C  
ATOM   1401  CB  LYS H 181      -0.838  13.370  30.094  1.00 46.46           C  
ATOM   1402  CG  LYS H 181      -2.136  12.983  29.380  1.00 47.86           C  
ATOM   1403  CD  LYS H 181      -3.364  13.803  29.791  1.00 49.33           C  
ATOM   1404  CE  LYS H 181      -4.650  13.375  29.072  1.00 49.64           C  
ATOM   1405  NZ  LYS H 181      -5.811  14.125  29.607  1.00 50.77           N1+
ATOM   1406  C   LYS H 181      -0.270  11.010  30.451  1.00 45.51           C  
ATOM   1407  O   LYS H 181       0.004  10.611  31.581  1.00 46.25           O  
ATOM   1408  N   SER H 182      -1.039  10.283  29.621  1.00 46.39           N  
ATOM   1409  CA  SER H 182      -1.678   9.085  30.098  1.00 46.22           C  
ATOM   1410  CB  SER H 182      -2.528   8.386  29.021  1.00 46.47           C  
ATOM   1411  OG  SER H 182      -1.711   7.924  27.955  1.00 50.00           O  
ATOM   1412  C   SER H 182      -0.659   8.101  30.592  1.00 45.05           C  
ATOM   1413  O   SER H 182      -0.840   7.507  31.654  1.00 46.02           O  
ATOM   1414  N   SER H 183       0.414   7.874  29.809  1.00 43.40           N  
ATOM   1415  CA  SER H 183       1.461   6.938  30.127  1.00 42.95           C  
ATOM   1416  CB  SER H 183       2.182   6.407  28.879  1.00 42.67           C  
ATOM   1417  OG  SER H 183       2.779   7.480  28.167  1.00 43.28           O  
ATOM   1418  C   SER H 183       2.495   7.518  31.056  1.00 42.11           C  
ATOM   1419  O   SER H 183       3.393   6.803  31.495  1.00 40.81           O  
ATOM   1420  N   SER H 184       2.435   8.824  31.370  1.00 39.58           N  
ATOM   1421  CA  SER H 184       3.423   9.403  32.242  1.00 38.78           C  
ATOM   1422  CB  SER H 184       3.391   8.825  33.668  1.00 38.57           C  
ATOM   1423  OG  SER H 184       2.167   9.155  34.303  1.00 40.86           O  
ATOM   1424  C   SER H 184       4.794   9.163  31.682  1.00 37.87           C  
ATOM   1425  O   SER H 184       5.721   8.818  32.416  1.00 38.30           O  
ATOM   1426  N   THR H 185       4.962   9.349  30.356  1.00 36.65           N  
ATOM   1427  CA  THR H 185       6.252   9.150  29.756  1.00 35.44           C  
ATOM   1428  CB  THR H 185       6.297   7.970  28.832  1.00 36.37           C  
ATOM   1429  OG1 THR H 185       5.928   6.789  29.527  1.00 38.48           O  
ATOM   1430  CG2 THR H 185       7.727   7.827  28.289  1.00 36.30           C  
ATOM   1431  C   THR H 185       6.595  10.359  28.934  1.00 35.30           C  
ATOM   1432  O   THR H 185       5.724  11.002  28.349  1.00 35.86           O  
ATOM   1433  N   ALA H 186       7.897  10.699  28.871  1.00 33.98           N  
ATOM   1434  CA  ALA H 186       8.357  11.819  28.098  1.00 32.96           C  
ATOM   1435  CB  ALA H 186       9.226  12.803  28.902  1.00 31.44           C  
ATOM   1436  C   ALA H 186       9.217  11.247  27.011  1.00 34.18           C  
ATOM   1437  O   ALA H 186       9.839  10.203  27.203  1.00 35.92           O  
ATOM   1438  N   TYR H 187       9.260  11.897  25.828  1.00 33.55           N  
ATOM   1439  CA  TYR H 187      10.021  11.340  24.741  1.00 32.98           C  
ATOM   1440  CB  TYR H 187       9.148  10.860  23.564  1.00 34.92           C  
ATOM   1441  CG  TYR H 187       8.306   9.708  24.007  1.00 33.60           C  
ATOM   1442  CD1 TYR H 187       8.784   8.420  23.931  1.00 33.63           C  
ATOM   1443  CD2 TYR H 187       7.037   9.916  24.500  1.00 35.83           C  
ATOM   1444  CE1 TYR H 187       8.011   7.358  24.336  1.00 32.92           C  
ATOM   1445  CE2 TYR H 187       6.260   8.857  24.907  1.00 33.56           C  
ATOM   1446  CZ  TYR H 187       6.744   7.575  24.824  1.00 35.83           C  
ATOM   1447  OH  TYR H 187       5.945   6.490  25.240  1.00 37.65           O  
ATOM   1448  C   TYR H 187      10.951  12.374  24.177  1.00 33.32           C  
ATOM   1449  O   TYR H 187      10.670  13.572  24.213  1.00 33.81           O  
ATOM   1450  N   MET H 188      12.114  11.917  23.659  1.00 34.51           N  
ATOM   1451  CA  MET H 188      13.036  12.805  23.007  1.00 34.86           C  
ATOM   1452  CB  MET H 188      14.330  13.059  23.795  1.00 37.32           C  
ATOM   1453  CG  MET H 188      15.245  14.068  23.104  1.00 38.46           C  
ATOM   1454  SD  MET H 188      16.791  14.412  23.988  1.00 49.57           S  
ATOM   1455  CE  MET H 188      17.479  12.751  23.742  1.00 46.84           C  
ATOM   1456  C   MET H 188      13.430  12.163  21.714  1.00 36.18           C  
ATOM   1457  O   MET H 188      13.900  11.027  21.694  1.00 36.63           O  
ATOM   1458  N   GLU H 189      13.261  12.891  20.591  1.00 37.71           N  
ATOM   1459  CA  GLU H 189      13.581  12.332  19.307  1.00 39.75           C  
ATOM   1460  CB  GLU H 189      12.418  12.432  18.302  1.00 41.35           C  
ATOM   1461  CG  GLU H 189      12.669  11.716  16.974  1.00 45.83           C  
ATOM   1462  CD  GLU H 189      11.435  11.910  16.105  1.00 50.72           C  
ATOM   1463  OE1 GLU H 189      10.568  12.741  16.486  1.00 52.37           O  
ATOM   1464  OE2 GLU H 189      11.343  11.234  15.045  1.00 47.20           O1-
ATOM   1465  C   GLU H 189      14.730  13.097  18.726  1.00 39.94           C  
ATOM   1466  O   GLU H 189      14.730  14.329  18.714  1.00 39.43           O  
ATOM   1467  N   LEU H 190      15.756  12.372  18.236  1.00 40.19           N  
ATOM   1468  CA  LEU H 190      16.892  13.006  17.626  1.00 39.34           C  
ATOM   1469  CB  LEU H 190      18.229  12.592  18.268  1.00 40.16           C  
ATOM   1470  CG  LEU H 190      18.377  13.062  19.730  1.00 41.19           C  
ATOM   1471  CD1 LEU H 190      19.693  12.571  20.349  1.00 42.80           C  
ATOM   1472  CD2 LEU H 190      18.224  14.587  19.847  1.00 39.94           C  
ATOM   1473  C   LEU H 190      16.914  12.579  16.189  1.00 40.63           C  
ATOM   1474  O   LEU H 190      16.808  11.393  15.885  1.00 40.33           O  
ATOM   1475  N   ALA H 191      17.068  13.546  15.261  1.00 40.48           N  
ATOM   1476  CA  ALA H 191      17.017  13.239  13.857  1.00 40.27           C  
ATOM   1477  CB  ALA H 191      15.931  14.018  13.093  1.00 41.71           C  
ATOM   1478  C   ALA H 191      18.329  13.590  13.223  1.00 40.83           C  
ATOM   1479  O   ALA H 191      19.162  14.270  13.818  1.00 40.01           O  
ATOM   1480  N   ARG H 192      18.547  13.081  11.991  1.00 40.22           N  
ATOM   1481  CA  ARG H 192      19.733  13.339  11.218  1.00 42.34           C  
ATOM   1482  CB  ARG H 192      19.818  14.766  10.641  1.00 43.07           C  
ATOM   1483  CG  ARG H 192      19.804  15.880  11.690  1.00 55.72           C  
ATOM   1484  CD  ARG H 192      19.902  17.279  11.081  1.00 58.41           C  
ATOM   1485  NE  ARG H 192      19.012  17.286   9.889  1.00 62.22           N  
ATOM   1486  CZ  ARG H 192      17.676  17.515  10.031  1.00 65.47           C  
ATOM   1487  NH1 ARG H 192      17.166  17.818  11.262  1.00 66.96           N1+
ATOM   1488  NH2 ARG H 192      16.849  17.418   8.952  1.00 64.76           N  
ATOM   1489  C   ARG H 192      20.932  13.080  12.068  1.00 41.27           C  
ATOM   1490  O   ARG H 192      21.810  13.928  12.205  1.00 42.05           O  
ATOM   1491  N   LEU H 193      21.003  11.866  12.636  1.00 41.85           N  
ATOM   1492  CA  LEU H 193      22.039  11.503  13.558  1.00 40.23           C  
ATOM   1493  CB  LEU H 193      21.779  10.146  14.232  1.00 39.53           C  
ATOM   1494  CG  LEU H 193      20.541  10.163  15.148  1.00 39.19           C  
ATOM   1495  CD1 LEU H 193      20.307   8.797  15.814  1.00 38.85           C  
ATOM   1496  CD2 LEU H 193      20.635  11.304  16.175  1.00 35.50           C  
ATOM   1497  C   LEU H 193      23.380  11.427  12.901  1.00 38.47           C  
ATOM   1498  O   LEU H 193      23.529  11.002  11.754  1.00 38.46           O  
ATOM   1499  N   THR H 194      24.399  11.860  13.669  1.00 39.22           N  
ATOM   1500  CA  THR H 194      25.777  11.834  13.280  1.00 39.10           C  
ATOM   1501  CB  THR H 194      26.309  13.196  12.957  1.00 39.11           C  
ATOM   1502  OG1 THR H 194      27.676  13.117  12.593  1.00 40.56           O  
ATOM   1503  CG2 THR H 194      26.114  14.119  14.166  1.00 40.33           C  
ATOM   1504  C   THR H 194      26.542  11.282  14.444  1.00 37.67           C  
ATOM   1505  O   THR H 194      26.009  11.155  15.544  1.00 36.37           O  
ATOM   1506  N   SER H 195      27.830  10.948  14.234  1.00 38.65           N  
ATOM   1507  CA  SER H 195      28.637  10.339  15.254  1.00 39.92           C  
ATOM   1508  CB  SER H 195      30.059  10.016  14.772  1.00 39.53           C  
ATOM   1509  OG  SER H 195      30.008   9.066  13.719  1.00 41.96           O  
ATOM   1510  C   SER H 195      28.763  11.287  16.405  1.00 39.96           C  
ATOM   1511  O   SER H 195      29.077  10.887  17.524  1.00 41.37           O  
ATOM   1512  N   GLU H 196      28.529  12.582  16.151  1.00 39.65           N  
ATOM   1513  CA  GLU H 196      28.637  13.582  17.170  1.00 40.97           C  
ATOM   1514  CB  GLU H 196      28.441  14.998  16.616  1.00 44.87           C  
ATOM   1515  CG  GLU H 196      28.992  16.071  17.548  1.00 53.30           C  
ATOM   1516  CD  GLU H 196      30.509  16.013  17.439  1.00 58.58           C  
ATOM   1517  OE1 GLU H 196      31.011  15.738  16.316  1.00 59.81           O  
ATOM   1518  OE2 GLU H 196      31.188  16.253  18.473  1.00 62.39           O1-
ATOM   1519  C   GLU H 196      27.584  13.344  18.211  1.00 38.74           C  
ATOM   1520  O   GLU H 196      27.798  13.618  19.391  1.00 37.94           O  
ATOM   1521  N   ASP H 197      26.411  12.845  17.778  1.00 37.41           N  
ATOM   1522  CA  ASP H 197      25.257  12.591  18.597  1.00 35.97           C  
ATOM   1523  CB  ASP H 197      23.995  12.268  17.780  1.00 37.42           C  
ATOM   1524  CG  ASP H 197      23.558  13.537  17.057  1.00 39.74           C  
ATOM   1525  OD1 ASP H 197      23.599  14.630  17.682  1.00 41.34           O  
ATOM   1526  OD2 ASP H 197      23.185  13.425  15.858  1.00 40.09           O1-
ATOM   1527  C   ASP H 197      25.498  11.455  19.543  1.00 35.07           C  
ATOM   1528  O   ASP H 197      24.753  11.296  20.508  1.00 34.95           O  
ATOM   1529  N   SER H 198      26.483  10.579  19.269  1.00 34.46           N  
ATOM   1530  CA  SER H 198      26.703   9.488  20.174  1.00 33.32           C  
ATOM   1531  CB  SER H 198      27.889   8.593  19.780  1.00 33.24           C  
ATOM   1532  OG  SER H 198      27.634   7.961  18.534  1.00 33.71           O  
ATOM   1533  C   SER H 198      26.998  10.075  21.515  1.00 32.41           C  
ATOM   1534  O   SER H 198      27.847  10.957  21.644  1.00 29.76           O  
ATOM   1535  N   ALA H 199      26.284   9.597  22.555  1.00 31.43           N  
ATOM   1536  CA  ALA H 199      26.487  10.106  23.880  1.00 29.31           C  
ATOM   1537  CB  ALA H 199      26.304  11.630  23.991  1.00 28.27           C  
ATOM   1538  C   ALA H 199      25.466   9.473  24.772  1.00 30.04           C  
ATOM   1539  O   ALA H 199      24.646   8.668  24.333  1.00 29.74           O  
ATOM   1540  N   ILE H 200      25.518   9.813  26.074  1.00 30.35           N  
ATOM   1541  CA  ILE H 200      24.559   9.303  27.009  1.00 28.95           C  
ATOM   1542  CB  ILE H 200      25.153   8.966  28.346  1.00 28.49           C  
ATOM   1543  CG1 ILE H 200      26.236   7.886  28.189  1.00 28.75           C  
ATOM   1544  CG2 ILE H 200      24.008   8.556  29.287  1.00 27.11           C  
ATOM   1545  CD1 ILE H 200      27.095   7.689  29.436  1.00 32.92           C  
ATOM   1546  C   ILE H 200      23.574  10.410  27.219  1.00 28.64           C  
ATOM   1547  O   ILE H 200      23.970  11.560  27.403  1.00 31.10           O  
ATOM   1548  N   TYR H 201      22.260  10.100  27.163  1.00 29.21           N  
ATOM   1549  CA  TYR H 201      21.277  11.133  27.331  1.00 28.36           C  
ATOM   1550  CB  TYR H 201      20.285  11.274  26.162  1.00 29.32           C  
ATOM   1551  CG  TYR H 201      21.023  11.815  24.983  1.00 29.22           C  
ATOM   1552  CD1 TYR H 201      21.236  13.166  24.859  1.00 30.77           C  
ATOM   1553  CD2 TYR H 201      21.517  10.982  24.009  1.00 28.73           C  
ATOM   1554  CE1 TYR H 201      21.914  13.677  23.778  1.00 29.71           C  
ATOM   1555  CE2 TYR H 201      22.195  11.489  22.924  1.00 28.73           C  
ATOM   1556  CZ  TYR H 201      22.395  12.840  22.805  1.00 28.59           C  
ATOM   1557  OH  TYR H 201      23.090  13.364  21.696  1.00 27.58           O  
ATOM   1558  C   TYR H 201      20.468  10.844  28.555  1.00 28.95           C  
ATOM   1559  O   TYR H 201      20.028   9.716  28.771  1.00 28.75           O  
ATOM   1560  N   TYR H 202      20.245  11.885  29.390  1.00 28.05           N  
ATOM   1561  CA  TYR H 202      19.505  11.684  30.604  1.00 28.40           C  
ATOM   1562  CB  TYR H 202      20.201  12.106  31.913  1.00 27.87           C  
ATOM   1563  CG  TYR H 202      21.490  11.402  32.160  1.00 29.44           C  
ATOM   1564  CD1 TYR H 202      21.531  10.073  32.505  1.00 31.02           C  
ATOM   1565  CD2 TYR H 202      22.674  12.083  32.039  1.00 29.88           C  
ATOM   1566  CE1 TYR H 202      22.730   9.441  32.739  1.00 29.46           C  
ATOM   1567  CE2 TYR H 202      23.875  11.457  32.273  1.00 28.97           C  
ATOM   1568  CZ  TYR H 202      23.907  10.132  32.627  1.00 29.52           C  
ATOM   1569  OH  TYR H 202      25.135   9.483  32.869  1.00 27.99           O  
ATOM   1570  C   TYR H 202      18.297  12.566  30.594  1.00 29.85           C  
ATOM   1571  O   TYR H 202      18.262  13.613  29.948  1.00 29.14           O  
ATOM   1572  N   CYS H 203      17.248  12.116  31.311  1.00 30.29           N  
ATOM   1573  CA  CYS H 203      16.082  12.911  31.544  1.00 29.50           C  
ATOM   1574  CB  CYS H 203      14.754  12.166  31.268  1.00 32.71           C  
ATOM   1575  SG  CYS H 203      14.620  10.583  32.157  1.00 36.83           S  
ATOM   1576  C   CYS H 203      16.151  13.255  33.003  1.00 29.82           C  
ATOM   1577  O   CYS H 203      16.687  12.488  33.804  1.00 29.17           O  
ATOM   1578  N   ALA H 204      15.655  14.446  33.393  1.00 29.53           N  
ATOM   1579  CA  ALA H 204      15.734  14.817  34.780  1.00 29.56           C  
ATOM   1580  CB  ALA H 204      16.968  15.673  35.116  1.00 29.21           C  
ATOM   1581  C   ALA H 204      14.525  15.630  35.111  1.00 30.73           C  
ATOM   1582  O   ALA H 204      13.964  16.314  34.258  1.00 31.19           O  
ATOM   1583  N   ARG H 205      14.098  15.579  36.386  1.00 30.09           N  
ATOM   1584  CA  ARG H 205      12.914  16.267  36.798  1.00 31.21           C  
ATOM   1585  CB  ARG H 205      12.084  15.436  37.792  1.00 33.81           C  
ATOM   1586  CG  ARG H 205      10.768  16.084  38.217  1.00 34.93           C  
ATOM   1587  CD  ARG H 205      10.014  15.268  39.269  1.00 35.48           C  
ATOM   1588  NE  ARG H 205      10.345  15.826  40.611  1.00 35.40           N  
ATOM   1589  CZ  ARG H 205       9.906  15.195  41.739  1.00 34.99           C  
ATOM   1590  NH1 ARG H 205       9.229  14.017  41.627  1.00 33.12           N1+
ATOM   1591  NH2 ARG H 205      10.144  15.727  42.974  1.00 35.77           N  
ATOM   1592  C   ARG H 205      13.318  17.529  37.477  1.00 31.96           C  
ATOM   1593  O   ARG H 205      14.353  17.582  38.138  1.00 30.53           O  
ATOM   1594  N   GLU H 206      12.534  18.608  37.276  1.00 32.69           N  
ATOM   1595  CA  GLU H 206      12.847  19.795  38.012  1.00 34.25           C  
ATOM   1596  CB  GLU H 206      13.511  20.905  37.173  1.00 30.03           C  
ATOM   1597  CG  GLU H 206      13.849  22.156  37.988  1.00 19.14           C  
ATOM   1598  CD  GLU H 206      14.684  23.106  37.143  1.00 11.95           C  
ATOM   1599  OE1 GLU H 206      14.114  23.722  36.205  1.00  0.00           O  
ATOM   1600  OE2 GLU H 206      15.907  23.228  37.427  1.00  0.00           O1-
ATOM   1601  C   GLU H 206      11.576  20.343  38.586  1.00 34.84           C  
ATOM   1602  O   GLU H 206      10.633  20.636  37.857  1.00 35.79           O  
ATOM   1603  N   VAL H 207      11.709  20.485  39.913  1.00 20.02           N  
ATOM   1604  CA  VAL H 207      10.847  21.077  40.864  1.00 20.36           C  
ATOM   1605  CB  VAL H 207      10.362  20.113  41.906  1.00 25.18           C  
ATOM   1606  CG1 VAL H 207      11.572  19.581  42.691  1.00  0.00           C  
ATOM   1607  CG2 VAL H 207       9.324  20.830  42.785  1.00  0.00           C  
ATOM   1608  C   VAL H 207      11.732  22.071  41.552  1.00 20.95           C  
ATOM   1609  O   VAL H 207      12.952  21.910  41.581  1.00 21.49           O  
ATOM   1610  N   ARG H 208      11.140  23.158  42.069  1.00 20.93           N  
ATOM   1611  CA  ARG H 208      11.851  24.164  42.809  1.00 20.08           C  
ATOM   1612  CB  ARG H 208      12.440  23.652  44.134  1.00 11.78           C  
ATOM   1613  CG  ARG H 208      11.370  23.310  45.172  1.00  9.41           C  
ATOM   1614  CD  ARG H 208      10.644  24.543  45.715  1.00 11.52           C  
ATOM   1615  NE  ARG H 208       9.806  25.088  44.611  1.00 17.88           N  
ATOM   1616  CZ  ARG H 208       8.870  26.047  44.866  1.00 18.56           C  
ATOM   1617  NH1 ARG H 208       8.708  26.523  46.137  1.00 20.34           N1+
ATOM   1618  NH2 ARG H 208       8.093  26.532  43.855  1.00 20.55           N  
ATOM   1619  C   ARG H 208      12.958  24.766  42.009  1.00 21.08           C  
ATOM   1620  O   ARG H 208      13.968  25.197  42.562  1.00 20.81           O  
ATOM   1621  N   ARG H 209      12.775  24.839  40.682  1.00 21.60           N  
ATOM   1622  CA  ARG H 209      13.724  25.478  39.818  1.00 21.75           C  
ATOM   1623  CB  ARG H 209      13.871  26.978  40.128  1.00 22.68           C  
ATOM   1624  CG  ARG H 209      12.551  27.731  39.951  1.00 24.14           C  
ATOM   1625  CD  ARG H 209      12.589  29.188  40.415  1.00  0.00           C  
ATOM   1626  NE  ARG H 209      11.211  29.737  40.267  1.00  0.00           N  
ATOM   1627  CZ  ARG H 209      10.840  30.368  39.114  1.00 23.25           C  
ATOM   1628  NH1 ARG H 209      11.735  30.516  38.096  1.00  0.00           N1+
ATOM   1629  NH2 ARG H 209       9.571  30.854  38.983  1.00  0.00           N  
ATOM   1630  C   ARG H 209      15.065  24.812  39.916  1.00 21.96           C  
ATOM   1631  O   ARG H 209      16.090  25.453  39.685  1.00 22.73           O  
ATOM   1632  N   SER H 210      15.095  23.501  40.239  1.00 21.34           N  
ATOM   1633  CA  SER H 210      16.341  22.783  40.299  1.00 19.88           C  
ATOM   1634  CB  SER H 210      16.913  22.660  41.719  1.00 20.36           C  
ATOM   1635  OG  SER H 210      17.131  23.947  42.271  1.00 44.40           O  
ATOM   1636  C   SER H 210      16.072  21.381  39.854  1.00 20.21           C  
ATOM   1637  O   SER H 210      14.987  20.848  40.076  1.00 21.44           O  
ATOM   1638  N   MET H 211      17.079  20.724  39.247  1.00 19.82           N  
ATOM   1639  CA  MET H 211      16.859  19.397  38.751  1.00 20.62           C  
ATOM   1640  CB  MET H 211      17.805  19.057  37.594  1.00 20.04           C  
ATOM   1641  CG  MET H 211      17.665  20.064  36.455  1.00 22.74           C  
ATOM   1642  SD  MET H 211      18.775  19.803  35.048  1.00 20.83           S  
ATOM   1643  CE  MET H 211      17.810  18.416  34.389  1.00 17.06           C  
ATOM   1644  C   MET H 211      17.150  18.458  39.869  1.00 20.97           C  
ATOM   1645  O   MET H 211      18.301  18.119  40.133  1.00 21.12           O  
ATOM   1646  N   ASP H 212      16.095  18.049  40.592  1.00 20.68           N  
ATOM   1647  CA  ASP H 212      16.259  17.168  41.703  1.00 19.94           C  
ATOM   1648  CB  ASP H 212      15.090  17.245  42.713  1.00 20.51           C  
ATOM   1649  CG  ASP H 212      13.745  16.981  42.046  1.00 21.24           C  
ATOM   1650  OD1 ASP H 212      13.713  16.748  40.808  1.00 20.95           O  
ATOM   1651  OD2 ASP H 212      12.724  17.009  42.783  1.00 24.53           O1-
ATOM   1652  C   ASP H 212      16.538  15.755  41.301  1.00 20.91           C  
ATOM   1653  O   ASP H 212      17.422  15.124  41.880  1.00 22.29           O  
ATOM   1654  N   TYR H 213      15.839  15.202  40.284  1.00 31.89           N  
ATOM   1655  CA  TYR H 213      16.111  13.777  40.109  1.00 31.36           C  
ATOM   1656  CB  TYR H 213      14.892  12.904  40.446  1.00 32.64           C  
ATOM   1657  CG  TYR H 213      14.657  12.981  41.913  1.00 32.27           C  
ATOM   1658  CD1 TYR H 213      14.109  14.104  42.486  1.00 32.56           C  
ATOM   1659  CD2 TYR H 213      14.976  11.912  42.715  1.00 35.08           C  
ATOM   1660  CE1 TYR H 213      13.895  14.162  43.843  1.00 35.66           C  
ATOM   1661  CE2 TYR H 213      14.764  11.966  44.071  1.00 35.62           C  
ATOM   1662  CZ  TYR H 213      14.225  13.093  44.638  1.00 37.18           C  
ATOM   1663  OH  TYR H 213      14.006  13.151  46.031  1.00 38.45           O  
ATOM   1664  C   TYR H 213      16.467  13.453  38.679  1.00 31.00           C  
ATOM   1665  O   TYR H 213      16.089  14.171  37.755  1.00 31.56           O  
ATOM   1666  N   TRP H 214      17.202  12.330  38.460  1.00 29.25           N  
ATOM   1667  CA  TRP H 214      17.693  11.995  37.142  1.00 30.77           C  
ATOM   1668  CB  TRP H 214      19.225  12.119  37.050  1.00 29.10           C  
ATOM   1669  CG  TRP H 214      19.759  13.520  37.260  1.00 28.68           C  
ATOM   1670  CD2 TRP H 214      20.441  14.293  36.258  1.00 26.81           C  
ATOM   1671  CD1 TRP H 214      19.747  14.280  38.392  1.00 28.32           C  
ATOM   1672  NE1 TRP H 214      20.369  15.483  38.157  1.00 26.34           N  
ATOM   1673  CE2 TRP H 214      20.804  15.503  36.850  1.00 26.79           C  
ATOM   1674  CE3 TRP H 214      20.746  14.014  34.956  1.00 28.17           C  
ATOM   1675  CZ2 TRP H 214      21.477  16.459  36.144  1.00 26.40           C  
ATOM   1676  CZ3 TRP H 214      21.420  14.983  34.246  1.00 27.96           C  
ATOM   1677  CH2 TRP H 214      21.777  16.181  34.829  1.00 27.73           C  
ATOM   1678  C   TRP H 214      17.370  10.568  36.778  1.00 30.57           C  
ATOM   1679  O   TRP H 214      17.192   9.708  37.639  1.00 31.25           O  
ATOM   1680  N   GLY H 215      17.284  10.292  35.453  1.00 28.80           N  
ATOM   1681  CA  GLY H 215      17.066   8.961  34.951  1.00 29.43           C  
ATOM   1682  C   GLY H 215      18.409   8.291  34.899  1.00 28.98           C  
ATOM   1683  O   GLY H 215      19.432   8.917  35.158  1.00 27.88           O  
ATOM   1684  N   GLN H 216      18.427   6.985  34.560  1.00 28.39           N  
ATOM   1685  CA  GLN H 216      19.618   6.179  34.492  1.00 29.37           C  
ATOM   1686  CB  GLN H 216      19.346   4.664  34.377  1.00 31.21           C  
ATOM   1687  CG  GLN H 216      18.714   4.195  33.061  1.00 32.60           C  
ATOM   1688  CD  GLN H 216      17.197   4.158  33.190  1.00 34.08           C  
ATOM   1689  OE1 GLN H 216      16.522   3.445  32.449  1.00 35.20           O  
ATOM   1690  NE2 GLN H 216      16.641   4.940  34.152  1.00 32.63           N  
ATOM   1691  C   GLN H 216      20.476   6.591  33.327  1.00 29.54           C  
ATOM   1692  O   GLN H 216      21.691   6.405  33.343  1.00 29.32           O  
ATOM   1693  N   GLY H 217      19.859   7.105  32.251  1.00 28.20           N  
ATOM   1694  CA  GLY H 217      20.599   7.517  31.089  1.00 29.05           C  
ATOM   1695  C   GLY H 217      20.409   6.490  30.019  1.00 30.01           C  
ATOM   1696  O   GLY H 217      20.200   5.310  30.302  1.00 29.70           O  
ATOM   1697  N   THR H 218      20.462   6.935  28.746  1.00 28.59           N  
ATOM   1698  CA  THR H 218      20.327   6.045  27.629  1.00 28.25           C  
ATOM   1699  CB  THR H 218      19.083   6.291  26.825  1.00 28.62           C  
ATOM   1700  OG1 THR H 218      17.937   6.147  27.651  1.00 28.92           O  
ATOM   1701  CG2 THR H 218      19.027   5.282  25.666  1.00 27.23           C  
ATOM   1702  C   THR H 218      21.497   6.278  26.723  1.00 28.13           C  
ATOM   1703  O   THR H 218      21.709   7.392  26.243  1.00 28.57           O  
ATOM   1704  N   SER H 219      22.291   5.220  26.460  1.00 28.43           N  
ATOM   1705  CA  SER H 219      23.437   5.384  25.614  1.00 28.12           C  
ATOM   1706  CB  SER H 219      24.529   4.321  25.828  1.00 29.28           C  
ATOM   1707  OG  SER H 219      25.110   4.462  27.116  1.00  0.00           O  
ATOM   1708  C   SER H 219      22.999   5.291  24.190  1.00 28.50           C  
ATOM   1709  O   SER H 219      22.275   4.373  23.804  1.00 28.06           O  
ATOM   1710  N   VAL H 220      23.442   6.257  23.364  1.00 28.72           N  
ATOM   1711  CA  VAL H 220      23.099   6.225  21.974  1.00 28.69           C  
ATOM   1712  CB  VAL H 220      22.399   7.467  21.495  1.00 29.50           C  
ATOM   1713  CG1 VAL H 220      22.149   7.335  19.983  1.00 30.02           C  
ATOM   1714  CG2 VAL H 220      21.116   7.663  22.323  1.00 27.50           C  
ATOM   1715  C   VAL H 220      24.381   6.122  21.216  1.00 28.76           C  
ATOM   1716  O   VAL H 220      25.300   6.917  21.416  1.00 29.14           O  
ATOM   1717  N   THR H 221      24.474   5.118  20.324  1.00 30.41           N  
ATOM   1718  CA  THR H 221      25.664   4.949  19.548  1.00 30.64           C  
ATOM   1719  CB  THR H 221      26.297   3.601  19.740  1.00 32.83           C  
ATOM   1720  OG1 THR H 221      26.612   3.403  21.111  1.00 32.59           O  
ATOM   1721  CG2 THR H 221      27.576   3.529  18.890  1.00 30.16           C  
ATOM   1722  C   THR H 221      25.274   5.062  18.110  1.00 32.32           C  
ATOM   1723  O   THR H 221      24.409   4.333  17.627  1.00 30.15           O  
ATOM   1724  N   VAL H 222      25.909   5.999  17.381  1.00 32.86           N  
ATOM   1725  CA  VAL H 222      25.602   6.166  15.992  1.00 32.62           C  
ATOM   1726  CB  VAL H 222      25.448   7.606  15.603  1.00 33.01           C  
ATOM   1727  CG1 VAL H 222      25.259   7.691  14.080  1.00 34.75           C  
ATOM   1728  CG2 VAL H 222      24.286   8.206  16.411  1.00 31.19           C  
ATOM   1729  C   VAL H 222      26.755   5.620  15.217  1.00 32.52           C  
ATOM   1730  O   VAL H 222      27.869   6.136  15.304  1.00 33.37           O  
ATOM   1731  N   SER H 223      26.510   4.548  14.435  1.00 32.88           N  
ATOM   1732  CA  SER H 223      27.582   3.975  13.677  1.00 33.95           C  
ATOM   1733  CB  SER H 223      28.403   2.934  14.459  1.00 33.82           C  
ATOM   1734  OG  SER H 223      27.606   1.791  14.737  1.00 34.15           O  
ATOM   1735  C   SER H 223      26.998   3.272  12.498  1.00 34.04           C  
ATOM   1736  O   SER H 223      25.826   2.900  12.493  1.00 35.06           O  
ATOM   1737  N   SER H 224      27.823   3.072  11.454  1.00 34.63           N  
ATOM   1738  CA  SER H 224      27.357   2.403  10.276  1.00 34.30           C  
ATOM   1739  CB  SER H 224      28.343   2.497   9.100  1.00 35.16           C  
ATOM   1740  OG  SER H 224      28.537   3.852   8.726  1.00 41.66           O  
ATOM   1741  C   SER H 224      27.196   0.925  10.621  1.00 34.60           C  
ATOM   1742  O   SER H 224      27.731   0.079   9.857  1.00 36.18           O  
ATOM   1743  OXT SER H 224      26.540   0.617  11.652  1.00  0.00           O1-
TER    1744      SER H 224 
CONECT  172  674
CONECT  674  172
CONECT  991 1575
CONECT 1575  991
END
