# Supplementary material for: Fully automated antibody structure prediction using BIOVIA tools: Validation study
Source: PLoS One. 2017 May 18;12(5):e0177923. doi: 10.1371/journal.pone.0177923 (PMC5436848; doi:10.1371/journal.pone.0177923)
Supplement: S3 Dataset — Predicted structures using the Top5 framework method, Chothia CDR definition with canonical filtering, using up to 5 CDR templates rather than the default 3, and generating 10 CDR models. (ZIP) [file pone.0177923.s005.zip › 4KTD_LH_FV_FinalModel.pdb]

REMARK   Accelrys Discovery Studio PDB file
REMARK   Created:  2015-11-30T15:35:34Z
SSBOND   1 CYS L   21    CYS L   95                                     
SSBOND   2 CYS H  136    CYS H  210                                     
ATOM      1  N   PRO L   1      31.261  32.005  26.673  1.00 57.24           N1+
ATOM      2  CA  PRO L   1      31.362  32.242  28.140  1.00 52.20           C  
ATOM      3  CD  PRO L   1      30.346  33.034  26.071  1.00  0.00           C  
ATOM      4  CB  PRO L   1      30.607  33.536  28.429  1.00 49.67           C  
ATOM      5  CG  PRO L   1      29.621  33.672  27.265  1.00 51.61           C  
ATOM      6  C   PRO L   1      30.745  31.067  28.799  1.00 50.43           C  
ATOM      7  O   PRO L   1      29.692  30.610  28.361  1.00 51.31           O  
ATOM      8  N   VAL L   2      31.385  30.548  29.853  1.00 47.93           N  
ATOM      9  CA  VAL L   2      30.809  29.429  30.518  1.00 47.01           C  
ATOM     10  CB  VAL L   2      31.154  28.098  29.908  1.00 48.10           C  
ATOM     11  CG1 VAL L   2      30.521  28.000  28.511  1.00 42.41           C  
ATOM     12  CG2 VAL L   2      32.684  27.960  29.901  1.00 44.11           C  
ATOM     13  C   VAL L   2      31.336  29.421  31.907  1.00 42.12           C  
ATOM     14  O   VAL L   2      32.016  30.347  32.349  1.00 43.07           O  
ATOM     15  N   LEU L   3      30.973  28.367  32.652  1.00 40.08           N  
ATOM     16  CA  LEU L   3      31.435  28.207  33.996  1.00 36.16           C  
ATOM     17  CB  LEU L   3      30.541  27.256  34.808  1.00 33.49           C  
ATOM     18  CG  LEU L   3      29.031  27.531  34.650  1.00 33.83           C  
ATOM     19  CD1 LEU L   3      28.210  26.710  35.656  1.00 31.64           C  
ATOM     20  CD2 LEU L   3      28.701  29.030  34.654  1.00 32.81           C  
ATOM     21  C   LEU L   3      32.765  27.524  33.890  1.00 35.59           C  
ATOM     22  O   LEU L   3      32.946  26.653  33.040  1.00 36.30           O  
ATOM     23  N   THR L   4      33.738  27.887  34.749  1.00 33.88           N  
ATOM     24  CA  THR L   4      35.022  27.250  34.645  1.00 33.45           C  
ATOM     25  CB  THR L   4      36.130  28.208  34.325  1.00 35.33           C  
ATOM     26  OG1 THR L   4      35.858  28.870  33.099  1.00 43.67           O  
ATOM     27  CG2 THR L   4      37.450  27.424  34.222  1.00 38.09           C  
ATOM     28  C   THR L   4      35.345  26.603  35.955  1.00 30.86           C  
ATOM     29  O   THR L   4      35.130  27.180  37.020  1.00 32.95           O  
ATOM     30  N   GLN L   5      35.871  25.362  35.890  1.00 31.68           N  
ATOM     31  CA  GLN L   5      36.232  24.614  37.061  1.00 31.36           C  
ATOM     32  CB  GLN L   5      35.285  23.434  37.327  1.00 29.46           C  
ATOM     33  CG  GLN L   5      33.839  23.852  37.593  1.00 28.91           C  
ATOM     34  CD  GLN L   5      33.033  22.579  37.813  1.00 27.32           C  
ATOM     35  OE1 GLN L   5      32.151  22.245  37.023  1.00 27.37           O  
ATOM     36  NE2 GLN L   5      33.352  21.841  38.909  1.00 28.02           N  
ATOM     37  C   GLN L   5      37.583  24.018  36.810  1.00 31.95           C  
ATOM     38  O   GLN L   5      37.980  23.825  35.662  1.00 33.33           O  
ATOM     39  N   PRO L   6      38.325  23.725  37.845  1.00 32.77           N  
ATOM     40  CA  PRO L   6      39.614  23.116  37.686  1.00 34.12           C  
ATOM     41  CD  PRO L   6      38.139  24.297  39.166  1.00 35.17           C  
ATOM     42  CB  PRO L   6      40.314  23.240  39.040  1.00 35.14           C  
ATOM     43  CG  PRO L   6      39.179  23.565  40.030  1.00 36.39           C  
ATOM     44  C   PRO L   6      39.390  21.710  37.250  1.00 35.94           C  
ATOM     45  O   PRO L   6      38.406  21.103  37.666  1.00 33.40           O  
ATOM     46  N   THR L   7      40.294  21.167  36.422  1.00 33.79           N  
ATOM     47  CA  THR L   7      40.113  19.845  35.909  1.00 34.32           C  
ATOM     48  CB  THR L   7      41.185  19.447  34.938  1.00 36.96           C  
ATOM     49  OG1 THR L   7      41.215  20.355  33.846  1.00  0.00           O  
ATOM     50  CG2 THR L   7      40.889  18.025  34.434  1.00  0.00           C  
ATOM     51  C   THR L   7      40.134  18.862  37.034  1.00 33.06           C  
ATOM     52  O   THR L   7      39.338  17.924  37.043  1.00 32.69           O  
ATOM     53  N   SER L   8      41.045  19.025  38.014  1.00 32.09           N  
ATOM     54  CA  SER L   8      41.063  18.023  39.040  1.00 33.75           C  
ATOM     55  CB  SER L   8      41.998  16.844  38.725  1.00 37.75           C  
ATOM     56  OG  SER L   8      41.553  16.152  37.568  1.00 41.68           O  
ATOM     57  C   SER L   8      41.561  18.595  40.329  1.00 33.33           C  
ATOM     58  O   SER L   8      42.186  19.654  40.367  1.00 34.28           O  
ATOM     59  N   LEU L   9      41.251  17.885  41.433  1.00 32.61           N  
ATOM     60  CA  LEU L   9      41.728  18.247  42.732  1.00 34.79           C  
ATOM     61  CB  LEU L   9      40.768  19.159  43.503  1.00 34.54           C  
ATOM     62  CG  LEU L   9      40.668  20.547  42.847  1.00  0.00           C  
ATOM     63  CD1 LEU L   9      39.715  21.467  43.618  1.00  0.00           C  
ATOM     64  CD2 LEU L   9      42.059  21.167  42.652  1.00  0.00           C  
ATOM     65  C   LEU L   9      41.961  16.978  43.494  1.00 36.58           C  
ATOM     66  O   LEU L   9      41.273  15.981  43.278  1.00 36.04           O  
ATOM     67  N   SER L  10      42.970  16.961  44.391  1.00 35.32           N  
ATOM     68  CA  SER L  10      43.247  15.758  45.126  1.00 37.41           C  
ATOM     69  CB  SER L  10      44.486  15.003  44.619  1.00 39.21           C  
ATOM     70  OG  SER L  10      44.279  14.541  43.293  1.00 41.27           O  
ATOM     71  C   SER L  10      43.526  16.106  46.559  1.00 36.44           C  
ATOM     72  O   SER L  10      43.978  17.207  46.870  1.00 37.97           O  
ATOM     73  N   ALA L  11      43.240  15.152  47.473  1.00 34.98           N  
ATOM     74  CA  ALA L  11      43.504  15.352  48.871  1.00 37.44           C  
ATOM     75  CB  ALA L  11      42.426  16.174  49.594  1.00 27.70           C  
ATOM     76  C   ALA L  11      43.543  14.003  49.524  1.00 38.52           C  
ATOM     77  O   ALA L  11      43.063  13.018  48.968  1.00 39.58           O  
ATOM     78  N   SER L  12      44.151  13.916  50.725  1.00 38.92           N  
ATOM     79  CA  SER L  12      44.208  12.661  51.417  1.00 40.34           C  
ATOM     80  CB  SER L  12      45.396  12.550  52.382  1.00 41.46           C  
ATOM     81  OG  SER L  12      46.611  12.630  51.653  1.00 45.22           O  
ATOM     82  C   SER L  12      42.949  12.527  52.211  1.00 39.35           C  
ATOM     83  O   SER L  12      42.243  13.505  52.446  1.00 38.94           O  
ATOM     84  N   PRO L  13      42.649  11.334  52.642  1.00 39.53           N  
ATOM     85  CA  PRO L  13      41.454  11.066  53.389  1.00 39.60           C  
ATOM     86  CD  PRO L  13      43.357  10.132  52.247  1.00 41.12           C  
ATOM     87  CB  PRO L  13      41.385   9.542  53.528  1.00 43.18           C  
ATOM     88  CG  PRO L  13      42.812   9.058  53.201  1.00 43.61           C  
ATOM     89  C   PRO L  13      41.461  11.809  54.686  1.00 40.06           C  
ATOM     90  O   PRO L  13      42.513  11.908  55.316  1.00 39.50           O  
ATOM     91  N   GLY L  14      40.296  12.352  55.089  1.00 38.47           N  
ATOM     92  CA  GLY L  14      40.176  13.058  56.331  1.00 38.07           C  
ATOM     93  C   GLY L  14      40.415  14.515  56.087  1.00 37.35           C  
ATOM     94  O   GLY L  14      40.070  15.354  56.918  1.00 37.01           O  
ATOM     95  N   ALA L  15      41.005  14.856  54.925  1.00 35.53           N  
ATOM     96  CA  ALA L  15      41.317  16.222  54.601  1.00 36.61           C  
ATOM     97  CB  ALA L  15      42.452  16.367  53.571  1.00 37.66           C  
ATOM     98  C   ALA L  15      40.100  16.879  54.029  1.00 36.20           C  
ATOM     99  O   ALA L  15      39.089  16.228  53.774  1.00 35.75           O  
ATOM    100  N   SER L  16      40.163  18.217  53.845  1.00 35.83           N  
ATOM    101  CA  SER L  16      39.056  18.939  53.285  1.00 34.21           C  
ATOM    102  CB  SER L  16      38.678  20.199  54.083  1.00 36.01           C  
ATOM    103  OG  SER L  16      38.251  19.842  55.388  1.00  0.00           O  
ATOM    104  C   SER L  16      39.445  19.396  51.913  1.00 34.98           C  
ATOM    105  O   SER L  16      40.585  19.791  51.671  1.00 34.49           O  
ATOM    106  N   ALA L  17      38.491  19.351  50.964  1.00 33.21           N  
ATOM    107  CA  ALA L  17      38.799  19.763  49.627  1.00 31.50           C  
ATOM    108  CB  ALA L  17      38.661  18.640  48.586  1.00 34.32           C  
ATOM    109  C   ALA L  17      37.832  20.835  49.233  1.00 30.71           C  
ATOM    110  O   ALA L  17      36.715  20.901  49.746  1.00 30.64           O  
ATOM    111  N   ARG L  18      38.261  21.731  48.320  1.00 29.70           N  
ATOM    112  CA  ARG L  18      37.403  22.783  47.858  1.00 30.01           C  
ATOM    113  CB  ARG L  18      37.844  24.169  48.359  1.00 31.41           C  
ATOM    114  CG  ARG L  18      37.537  24.379  49.843  1.00 26.83           C  
ATOM    115  CD  ARG L  18      38.298  25.531  50.501  1.00 27.37           C  
ATOM    116  NE  ARG L  18      39.626  25.005  50.929  1.00 33.16           N  
ATOM    117  CZ  ARG L  18      39.777  24.484  52.183  1.00 31.57           C  
ATOM    118  NH1 ARG L  18      38.717  24.451  53.043  1.00 32.43           N1+
ATOM    119  NH2 ARG L  18      40.984  23.987  52.584  1.00 31.05           N  
ATOM    120  C   ARG L  18      37.444  22.792  46.360  1.00 30.28           C  
ATOM    121  O   ARG L  18      38.511  22.678  45.761  1.00 30.85           O  
ATOM    122  N   LEU L  19      36.264  22.909  45.715  1.00 26.86           N  
ATOM    123  CA  LEU L  19      36.183  22.949  44.280  1.00 26.73           C  
ATOM    124  CB  LEU L  19      35.226  21.898  43.690  1.00 26.47           C  
ATOM    125  CG  LEU L  19      35.587  20.443  44.047  1.00  0.00           C  
ATOM    126  CD1 LEU L  19      35.473  20.192  45.560  1.00 30.39           C  
ATOM    127  CD2 LEU L  19      34.751  19.451  43.224  1.00  0.00           C  
ATOM    128  C   LEU L  19      35.615  24.285  43.909  1.00 28.20           C  
ATOM    129  O   LEU L  19      34.586  24.696  44.441  1.00 27.42           O  
ATOM    130  N   SER L  20      36.259  24.998  42.963  1.00 27.55           N  
ATOM    131  CA  SER L  20      35.783  26.309  42.624  1.00 28.47           C  
ATOM    132  CB  SER L  20      36.905  27.355  42.509  1.00 30.21           C  
ATOM    133  OG  SER L  20      37.822  26.989  41.488  1.00 34.75           O  
ATOM    134  C   SER L  20      35.046  26.282  41.320  1.00 28.73           C  
ATOM    135  O   SER L  20      35.285  25.431  40.463  1.00 29.10           O  
ATOM    136  N   CYS L  21      34.089  27.222  41.169  1.00 28.11           N  
ATOM    137  CA  CYS L  21      33.325  27.375  39.965  1.00 28.90           C  
ATOM    138  CB  CYS L  21      31.846  26.970  40.151  1.00 29.08           C  
ATOM    139  SG  CYS L  21      30.848  27.110  38.638  1.00 32.44           S  
ATOM    140  C   CYS L  21      33.396  28.834  39.618  1.00 28.41           C  
ATOM    141  O   CYS L  21      32.830  29.672  40.321  1.00 29.45           O  
ATOM    142  N   THR L  22      34.092  29.171  38.508  1.00 29.50           N  
ATOM    143  CA  THR L  22      34.283  30.546  38.132  1.00 30.26           C  
ATOM    144  CB  THR L  22      35.650  30.831  37.575  1.00 30.17           C  
ATOM    145  OG1 THR L  22      35.873  30.088  36.384  1.00  0.00           O  
ATOM    146  CG2 THR L  22      36.694  30.452  38.638  1.00  0.00           C  
ATOM    147  C   THR L  22      33.274  30.899  37.089  1.00 31.21           C  
ATOM    148  O   THR L  22      33.157  30.243  36.055  1.00 31.43           O  
ATOM    149  N   LEU L  23      32.466  31.956  37.417  1.00 31.78           N  
ATOM    150  CA  LEU L  23      31.477  32.529  36.539  1.00 35.88           C  
ATOM    151  CB  LEU L  23      30.248  33.119  37.256  1.00 34.03           C  
ATOM    152  CG  LEU L  23      29.291  33.917  36.349  1.00 34.32           C  
ATOM    153  CD1 LEU L  23      28.549  32.999  35.371  1.00 32.37           C  
ATOM    154  CD2 LEU L  23      28.348  34.817  37.165  1.00 32.39           C  
ATOM    155  C   LEU L  23      32.147  33.681  35.883  1.00 40.45           C  
ATOM    156  O   LEU L  23      32.823  34.481  36.527  1.00 40.15           O  
ATOM    157  N   SER L  24      31.959  33.804  34.565  1.00 41.68           N  
ATOM    158  CA  SER L  24      32.609  34.859  33.855  1.00 42.42           C  
ATOM    159  CB  SER L  24      32.307  34.843  32.348  1.00 41.48           C  
ATOM    160  OG  SER L  24      30.922  35.072  32.132  1.00 42.62           O  
ATOM    161  C   SER L  24      32.114  36.158  34.417  1.00 44.19           C  
ATOM    162  O   SER L  24      30.933  36.301  34.721  1.00 46.32           O  
ATOM    163  N   SER L  25      33.016  37.154  34.510  1.00 44.87           N  
ATOM    164  CA  SER L  25      32.784  38.433  35.121  1.00 45.80           C  
ATOM    165  CB  SER L  25      34.034  39.326  35.113  1.00 48.90           C  
ATOM    166  OG  SER L  25      34.379  39.667  33.779  1.00 47.97           O  
ATOM    167  C   SER L  25      31.705  39.184  34.408  1.00 45.03           C  
ATOM    168  O   SER L  25      31.239  40.214  34.894  1.00 45.58           O  
ATOM    169  N   GLY L  26      31.282  38.707  33.229  0.90 43.40           N  
ATOM    170  CA  GLY L  26      30.261  39.404  32.500  0.90 42.18           C  
ATOM    171  C   GLY L  26      29.010  39.438  33.326  0.90 41.84           C  
ATOM    172  O   GLY L  26      28.287  40.432  33.314  0.90 43.10           O  
ATOM    173  N   PHE L  27      28.707  38.345  34.054  1.00 40.98           N  
ATOM    174  CA  PHE L  27      27.496  38.308  34.830  1.00 37.53           C  
ATOM    175  CB  PHE L  27      26.578  37.120  34.506  1.00 38.17           C  
ATOM    176  CG  PHE L  27      25.925  37.441  33.205  1.00 40.16           C  
ATOM    177  CD1 PHE L  27      26.546  37.151  32.011  1.00  0.00           C  
ATOM    178  CD2 PHE L  27      24.688  38.045  33.183  1.00 41.76           C  
ATOM    179  CE1 PHE L  27      25.937  37.455  30.816  1.00 44.56           C  
ATOM    180  CE2 PHE L  27      24.075  38.352  31.992  1.00  0.00           C  
ATOM    181  CZ  PHE L  27      24.700  38.055  30.805  1.00  0.00           C  
ATOM    182  C   PHE L  27      27.821  38.266  36.294  1.00 36.89           C  
ATOM    183  O   PHE L  27      28.940  37.946  36.686  1.00 38.09           O  
ATOM    184  N   THR L  28      26.833  38.625  37.146  1.00 36.60           N  
ATOM    185  CA  THR L  28      27.031  38.636  38.565  1.00 35.64           C  
ATOM    186  CB  THR L  28      26.470  39.854  39.244  1.00 36.86           C  
ATOM    187  OG1 THR L  28      26.784  39.833  40.630  1.00  0.00           O  
ATOM    188  CG2 THR L  28      24.946  39.898  39.035  1.00 34.44           C  
ATOM    189  C   THR L  28      26.355  37.426  39.135  1.00 36.70           C  
ATOM    190  O   THR L  28      25.181  37.169  38.864  1.00 39.44           O  
ATOM    191  N   VAL L  29      27.091  36.623  39.934  1.00 33.00           N  
ATOM    192  CA  VAL L  29      26.463  35.413  40.397  1.00 33.04           C  
ATOM    193  CB  VAL L  29      27.333  34.251  40.838  1.00 31.47           C  
ATOM    194  CG1 VAL L  29      28.638  34.213  40.031  1.00 32.13           C  
ATOM    195  CG2 VAL L  29      27.318  34.055  42.360  1.00 29.47           C  
ATOM    196  C   VAL L  29      25.496  35.741  41.502  1.00 33.16           C  
ATOM    197  O   VAL L  29      24.737  34.875  41.929  1.00 34.81           O  
ATOM    198  N   GLY L  30      25.527  36.988  42.030  1.00 34.50           N  
ATOM    199  CA  GLY L  30      24.709  37.406  43.139  1.00 33.17           C  
ATOM    200  C   GLY L  30      23.282  37.159  42.795  1.00 32.57           C  
ATOM    201  O   GLY L  30      22.413  37.022  43.658  1.00 31.49           O  
ATOM    202  N   ARG L  31      23.005  37.245  41.492  1.00 32.38           N  
ATOM    203  CA  ARG L  31      21.716  37.010  40.927  1.00 33.93           C  
ATOM    204  CB  ARG L  31      21.597  37.625  39.526  1.00 38.05           C  
ATOM    205  CG  ARG L  31      21.729  39.150  39.568  1.00 59.83           C  
ATOM    206  CD  ARG L  31      21.744  39.814  38.193  1.00  0.00           C  
ATOM    207  NE  ARG L  31      20.342  39.859  37.704  1.00  0.00           N  
ATOM    208  CZ  ARG L  31      20.097  39.798  36.364  1.00  0.00           C  
ATOM    209  NH1 ARG L  31      21.138  39.665  35.491  1.00  0.00           N1+
ATOM    210  NH2 ARG L  31      18.816  39.865  35.900  1.00  0.00           N  
ATOM    211  C   ARG L  31      21.350  35.555  40.849  1.00 33.81           C  
ATOM    212  O   ARG L  31      20.160  35.239  40.860  1.00 34.49           O  
ATOM    213  N   TYR L  32      22.326  34.620  40.751  1.00 31.66           N  
ATOM    214  CA  TYR L  32      21.905  33.276  40.432  1.00 30.92           C  
ATOM    215  CB  TYR L  32      22.518  32.736  39.127  1.00 30.05           C  
ATOM    216  CG  TYR L  32      22.168  33.679  38.020  1.00 33.58           C  
ATOM    217  CD1 TYR L  32      20.901  33.709  37.483  1.00 33.07           C  
ATOM    218  CD2 TYR L  32      23.111  34.562  37.542  1.00 32.52           C  
ATOM    219  CE1 TYR L  32      20.589  34.581  36.467  1.00 34.43           C  
ATOM    220  CE2 TYR L  32      22.807  35.439  36.527  1.00 35.37           C  
ATOM    221  CZ  TYR L  32      21.544  35.446  35.985  1.00 37.41           C  
ATOM    222  OH  TYR L  32      21.222  36.342  34.943  1.00 38.73           O  
ATOM    223  C   TYR L  32      22.223  32.289  41.506  1.00 30.32           C  
ATOM    224  O   TYR L  32      23.095  32.481  42.351  1.00 29.77           O  
ATOM    225  N   SER L  33      21.432  31.198  41.526  1.00 28.12           N  
ATOM    226  CA  SER L  33      21.702  30.140  42.437  1.00 27.86           C  
ATOM    227  CB  SER L  33      20.466  29.302  42.806  1.00 25.88           C  
ATOM    228  OG  SER L  33      19.528  30.097  43.515  1.00 26.01           O  
ATOM    229  C   SER L  33      22.661  29.259  41.738  1.00 27.66           C  
ATOM    230  O   SER L  33      22.714  29.131  40.516  1.00 24.89           O  
ATOM    231  N   ILE L  34      23.480  28.623  42.544  1.00 22.73           N  
ATOM    232  CA  ILE L  34      24.438  27.666  42.078  1.00 20.85           C  
ATOM    233  CB  ILE L  34      25.806  27.867  42.664  1.00 22.95           C  
ATOM    234  CG1 ILE L  34      26.373  29.246  42.295  1.00 21.01           C  
ATOM    235  CG2 ILE L  34      26.693  26.692  42.224  1.00 22.60           C  
ATOM    236  CD1 ILE L  34      27.602  29.627  43.123  1.00  0.00           C  
ATOM    237  C   ILE L  34      23.999  26.319  42.558  1.00 21.18           C  
ATOM    238  O   ILE L  34      23.578  26.168  43.705  1.00 20.74           O  
ATOM    239  N   PHE L  35      24.077  25.306  41.670  1.00 20.25           N  
ATOM    240  CA  PHE L  35      23.699  23.957  41.999  1.00 20.48           C  
ATOM    241  CB  PHE L  35      22.679  23.378  41.001  1.00 20.40           C  
ATOM    242  CG  PHE L  35      21.523  24.314  40.916  1.00 27.56           C  
ATOM    243  CD1 PHE L  35      20.477  24.229  41.802  1.00 45.54           C  
ATOM    244  CD2 PHE L  35      21.492  25.288  39.939  1.00 47.05           C  
ATOM    245  CE1 PHE L  35      19.423  25.106  41.707  1.00 48.21           C  
ATOM    246  CE2 PHE L  35      20.438  26.164  39.845  1.00 49.70           C  
ATOM    247  CZ  PHE L  35      19.395  26.075  40.733  1.00 49.50           C  
ATOM    248  C   PHE L  35      24.936  23.128  41.824  1.00 21.31           C  
ATOM    249  O   PHE L  35      25.761  23.423  40.963  1.00 22.00           O  
ATOM    250  N   TRP L  36      25.115  22.069  42.644  1.00 20.16           N  
ATOM    251  CA  TRP L  36      26.279  21.239  42.478  1.00 21.16           C  
ATOM    252  CB  TRP L  36      27.261  21.304  43.659  1.00 21.39           C  
ATOM    253  CG  TRP L  36      27.974  22.628  43.780  1.00 23.19           C  
ATOM    254  CD2 TRP L  36      29.241  22.915  43.172  1.00 23.89           C  
ATOM    255  CD1 TRP L  36      27.591  23.762  44.434  1.00 23.76           C  
ATOM    256  NE1 TRP L  36      28.540  24.743  44.265  1.00 24.98           N  
ATOM    257  CE2 TRP L  36      29.563  24.234  43.491  1.00 25.24           C  
ATOM    258  CE3 TRP L  36      30.069  22.144  42.408  1.00 23.32           C  
ATOM    259  CZ2 TRP L  36      30.722  24.805  43.049  1.00 24.55           C  
ATOM    260  CZ3 TRP L  36      31.238  22.723  41.966  1.00 26.15           C  
ATOM    261  CH2 TRP L  36      31.559  24.028  42.278  1.00 25.35           C  
ATOM    262  C   TRP L  36      25.846  19.812  42.342  1.00 22.00           C  
ATOM    263  O   TRP L  36      24.895  19.378  42.991  1.00 22.14           O  
ATOM    264  N   TYR L  37      26.551  19.036  41.487  1.00 21.69           N  
ATOM    265  CA  TYR L  37      26.187  17.662  41.276  1.00 20.42           C  
ATOM    266  CB  TYR L  37      25.614  17.385  39.875  1.00 20.40           C  
ATOM    267  CG  TYR L  37      24.356  18.170  39.745  1.00 20.26           C  
ATOM    268  CD1 TYR L  37      23.161  17.631  40.156  1.00 19.36           C  
ATOM    269  CD2 TYR L  37      24.373  19.444  39.224  1.00 20.16           C  
ATOM    270  CE1 TYR L  37      21.996  18.347  40.045  1.00 19.10           C  
ATOM    271  CE2 TYR L  37      23.207  20.167  39.108  1.00 21.53           C  
ATOM    272  CZ  TYR L  37      22.017  19.614  39.519  1.00 20.33           C  
ATOM    273  OH  TYR L  37      20.811  20.331  39.413  1.00 20.55           O  
ATOM    274  C   TYR L  37      27.397  16.792  41.415  1.00 22.94           C  
ATOM    275  O   TYR L  37      28.515  17.194  41.094  1.00 22.52           O  
ATOM    276  N   GLN L  38      27.181  15.559  41.913  1.00 22.33           N  
ATOM    277  CA  GLN L  38      28.234  14.597  42.070  1.00 23.45           C  
ATOM    278  CB  GLN L  38      28.256  13.952  43.464  1.00 23.91           C  
ATOM    279  CG  GLN L  38      29.359  12.908  43.645  1.00 25.12           C  
ATOM    280  CD  GLN L  38      29.156  12.240  44.996  1.00 28.88           C  
ATOM    281  OE1 GLN L  38      28.050  11.821  45.334  1.00 30.52           O  
ATOM    282  NE2 GLN L  38      30.249  12.152  45.800  1.00 27.30           N  
ATOM    283  C   GLN L  38      27.968  13.487  41.105  1.00 24.69           C  
ATOM    284  O   GLN L  38      26.840  13.010  40.998  1.00 25.91           O  
ATOM    285  N   GLN L  39      28.999  13.037  40.364  1.00 24.89           N  
ATOM    286  CA  GLN L  39      28.747  11.994  39.413  1.00 24.78           C  
ATOM    287  CB  GLN L  39      28.695  12.513  37.959  1.00 25.25           C  
ATOM    288  CG  GLN L  39      28.427  11.423  36.918  1.00 25.34           C  
ATOM    289  CD  GLN L  39      28.399  12.064  35.536  1.00 27.04           C  
ATOM    290  OE1 GLN L  39      29.081  13.056  35.283  1.00 26.04           O  
ATOM    291  NE2 GLN L  39      27.583  11.484  34.614  1.00 24.73           N  
ATOM    292  C   GLN L  39      29.821  10.952  39.471  1.00 27.55           C  
ATOM    293  O   GLN L  39      31.013  11.245  39.394  1.00 27.15           O  
ATOM    294  N   LYS L  40      29.404   9.684  39.621  1.00 28.10           N  
ATOM    295  CA  LYS L  40      30.313   8.583  39.540  1.00 31.05           C  
ATOM    296  CB  LYS L  40      29.880   7.404  40.421  1.00 30.33           C  
ATOM    297  CG  LYS L  40      29.915   7.814  41.894  1.00 30.06           C  
ATOM    298  CD  LYS L  40      29.132   6.903  42.838  1.00 31.31           C  
ATOM    299  CE  LYS L  40      29.136   7.414  44.281  1.00 30.62           C  
ATOM    300  NZ  LYS L  40      28.248   6.580  45.121  1.00 30.73           N1+
ATOM    301  C   LYS L  40      30.256   8.207  38.094  1.00 33.07           C  
ATOM    302  O   LYS L  40      29.225   8.382  37.451  1.00 32.75           O  
ATOM    303  N   PRO L  41      31.298   7.686  37.538  1.00 35.72           N  
ATOM    304  CA  PRO L  41      31.342   7.518  36.109  1.00 38.47           C  
ATOM    305  CD  PRO L  41      32.627   7.839  38.101  1.00 37.09           C  
ATOM    306  CB  PRO L  41      32.743   7.011  35.807  1.00 38.68           C  
ATOM    307  CG  PRO L  41      33.596   7.664  36.912  1.00 40.43           C  
ATOM    308  C   PRO L  41      30.233   6.832  35.388  1.00 38.24           C  
ATOM    309  O   PRO L  41      29.806   7.383  34.382  1.00 37.42           O  
ATOM    310  N   GLY L  42      29.769   5.649  35.796  1.00 37.42           N  
ATOM    311  CA  GLY L  42      28.702   5.030  35.063  1.00 37.62           C  
ATOM    312  C   GLY L  42      27.389   5.718  35.304  1.00 37.39           C  
ATOM    313  O   GLY L  42      26.555   5.795  34.410  1.00 34.95           O  
ATOM    314  N   SER L  43      27.162   6.206  36.536  1.00 34.31           N  
ATOM    315  CA  SER L  43      25.857   6.651  36.956  1.00 32.87           C  
ATOM    316  CB  SER L  43      25.663   6.525  38.474  1.00 34.71           C  
ATOM    317  OG  SER L  43      25.886   5.183  38.870  1.00  0.00           O  
ATOM    318  C   SER L  43      25.529   8.075  36.610  1.00 30.96           C  
ATOM    319  O   SER L  43      26.353   8.871  36.161  1.00 29.95           O  
ATOM    320  N   PRO L  44      24.259   8.364  36.835  1.00 29.41           N  
ATOM    321  CA  PRO L  44      23.721   9.687  36.624  1.00 28.37           C  
ATOM    322  CD  PRO L  44      23.257   7.336  36.594  1.00  0.00           C  
ATOM    323  CB  PRO L  44      22.204   9.520  36.570  1.00 28.84           C  
ATOM    324  CG  PRO L  44      22.014   8.076  36.077  1.00  0.00           C  
ATOM    325  C   PRO L  44      24.180  10.630  37.694  1.00 26.44           C  
ATOM    326  O   PRO L  44      24.554  10.174  38.775  1.00 26.75           O  
ATOM    327  N   PRO L  45      24.156  11.909  37.418  1.00 24.98           N  
ATOM    328  CA  PRO L  45      24.611  12.885  38.369  1.00 25.70           C  
ATOM    329  CD  PRO L  45      24.286  12.370  36.044  1.00 24.82           C  
ATOM    330  CB  PRO L  45      24.718  14.192  37.587  1.00 25.77           C  
ATOM    331  CG  PRO L  45      24.971  13.741  36.136  1.00 25.72           C  
ATOM    332  C   PRO L  45      23.651  12.960  39.512  1.00 25.25           C  
ATOM    333  O   PRO L  45      22.474  12.663  39.319  1.00 25.22           O  
ATOM    334  N   ARG L  46      24.127  13.333  40.716  1.00 24.64           N  
ATOM    335  CA  ARG L  46      23.238  13.455  41.832  1.00 24.82           C  
ATOM    336  CB  ARG L  46      23.575  12.536  43.023  1.00 27.30           C  
ATOM    337  CG  ARG L  46      22.658  12.752  44.232  1.00 34.20           C  
ATOM    338  CD  ARG L  46      22.715  11.643  45.286  1.00 35.31           C  
ATOM    339  NE  ARG L  46      24.143  11.311  45.553  1.00  0.00           N  
ATOM    340  CZ  ARG L  46      24.508  10.819  46.773  1.00  0.00           C  
ATOM    341  NH1 ARG L  46      23.594  10.757  47.785  1.00  0.00           N1+
ATOM    342  NH2 ARG L  46      25.783  10.378  46.978  1.00  0.00           N  
ATOM    343  C   ARG L  46      23.312  14.870  42.298  1.00 23.22           C  
ATOM    344  O   ARG L  46      24.361  15.506  42.227  1.00 23.24           O  
ATOM    345  N   TYR L  47      22.185  15.422  42.782  1.00 23.08           N  
ATOM    346  CA  TYR L  47      22.237  16.798  43.188  1.00 22.76           C  
ATOM    347  CB  TYR L  47      20.865  17.498  43.082  1.00 21.93           C  
ATOM    348  CG  TYR L  47      19.907  16.789  43.974  1.00 22.18           C  
ATOM    349  CD1 TYR L  47      19.446  15.541  43.632  1.00 22.35           C  
ATOM    350  CD2 TYR L  47      19.504  17.345  45.167  1.00 21.14           C  
ATOM    351  CE1 TYR L  47      18.565  14.868  44.444  1.00  0.00           C  
ATOM    352  CE2 TYR L  47      18.623  16.680  45.984  1.00  0.00           C  
ATOM    353  CZ  TYR L  47      18.153  15.440  45.622  1.00  0.00           C  
ATOM    354  OH  TYR L  47      17.248  14.753  46.457  1.00  0.00           O  
ATOM    355  C   TYR L  47      22.727  16.874  44.606  1.00 24.38           C  
ATOM    356  O   TYR L  47      22.118  16.306  45.510  1.00 23.22           O  
ATOM    357  N   LEU L  48      23.929  17.466  44.803  1.00 21.75           N  
ATOM    358  CA  LEU L  48      24.516  17.723  46.094  1.00 24.56           C  
ATOM    359  CB  LEU L  48      26.044  17.869  46.055  1.00 25.97           C  
ATOM    360  CG  LEU L  48      26.824  16.563  45.838  1.00 32.27           C  
ATOM    361  CD1 LEU L  48      28.329  16.849  45.823  1.00 29.28           C  
ATOM    362  CD2 LEU L  48      26.461  15.491  46.881  1.00 30.79           C  
ATOM    363  C   LEU L  48      24.021  18.977  46.757  1.00 24.40           C  
ATOM    364  O   LEU L  48      23.666  18.966  47.935  1.00 25.95           O  
ATOM    365  N   LEU L  49      24.004  20.109  46.024  1.00 22.86           N  
ATOM    366  CA  LEU L  49      23.689  21.357  46.667  1.00 22.99           C  
ATOM    367  CB  LEU L  49      24.949  22.172  47.016  1.00 24.01           C  
ATOM    368  CG  LEU L  49      24.687  23.386  47.926  1.00 21.76           C  
ATOM    369  CD1 LEU L  49      24.218  22.944  49.322  1.00 30.57           C  
ATOM    370  CD2 LEU L  49      25.912  24.314  47.988  1.00  0.00           C  
ATOM    371  C   LEU L  49      22.847  22.164  45.730  1.00 22.29           C  
ATOM    372  O   LEU L  49      23.020  22.109  44.514  1.00 21.77           O  
ATOM    373  N   TYR L  50      21.913  22.953  46.293  1.00 22.12           N  
ATOM    374  CA  TYR L  50      20.970  23.682  45.499  1.00 23.34           C  
ATOM    375  CB  TYR L  50      19.569  23.034  45.631  1.00 24.55           C  
ATOM    376  CG  TYR L  50      18.468  23.709  44.870  1.00 25.14           C  
ATOM    377  CD1 TYR L  50      17.802  24.772  45.433  1.00 27.59           C  
ATOM    378  CD2 TYR L  50      18.071  23.278  43.620  1.00 27.00           C  
ATOM    379  CE1 TYR L  50      16.779  25.408  44.769  1.00 27.65           C  
ATOM    380  CE2 TYR L  50      17.045  23.909  42.950  1.00 27.94           C  
ATOM    381  CZ  TYR L  50      16.399  24.978  43.523  1.00 29.58           C  
ATOM    382  OH  TYR L  50      15.350  25.629  42.841  1.00 31.60           O  
ATOM    383  C   TYR L  50      20.890  25.079  46.034  1.00 23.97           C  
ATOM    384  O   TYR L  50      21.248  25.338  47.179  1.00 23.91           O  
ATOM    385  N   TYR L  51      21.516  26.108  45.297  1.00 25.98           N  
ATOM    386  CA  TYR L  51      22.202  27.089  46.271  1.00 28.13           C  
ATOM    387  CB  TYR L  51      23.705  26.752  46.460  1.00 26.05           C  
ATOM    388  CG  TYR L  51      24.411  27.726  47.367  1.00 28.52           C  
ATOM    389  CD1 TYR L  51      25.024  28.865  46.889  1.00 29.16           C  
ATOM    390  CD2 TYR L  51      24.492  27.492  48.716  1.00 30.10           C  
ATOM    391  CE1 TYR L  51      25.664  29.738  47.736  1.00 30.15           C  
ATOM    392  CE2 TYR L  51      25.137  28.367  49.559  1.00 29.11           C  
ATOM    393  CZ  TYR L  51      25.728  29.498  49.079  1.00 30.52           C  
ATOM    394  OH  TYR L  51      26.387  30.392  49.951  1.00 31.58           O  
ATOM    395  C   TYR L  51      22.246  28.592  46.010  1.00 27.73           C  
ATOM    396  O   TYR L  51      22.782  29.029  45.000  1.00 28.05           O  
ATOM    397  N   PHE L  52      21.913  29.448  47.024  1.00 27.74           N  
ATOM    398  CA  PHE L  52      21.893  30.884  46.797  1.00 28.07           C  
ATOM    399  CB  PHE L  52      20.470  31.454  46.709  1.00 27.38           C  
ATOM    400  CG  PHE L  52      20.575  32.903  46.369  1.00 27.67           C  
ATOM    401  CD1 PHE L  52      20.950  33.299  45.104  1.00 27.61           C  
ATOM    402  CD2 PHE L  52      20.275  33.864  47.305  1.00 28.75           C  
ATOM    403  CE1 PHE L  52      21.041  34.633  44.783  1.00 31.87           C  
ATOM    404  CE2 PHE L  52      20.363  35.200  46.989  1.00 29.68           C  
ATOM    405  CZ  PHE L  52      20.752  35.585  45.729  1.00 29.95           C  
ATOM    406  C   PHE L  52      22.597  31.714  47.861  1.00 29.09           C  
ATOM    407  O   PHE L  52      23.305  32.657  47.515  1.00 30.50           O  
ATOM    408  N   SER L  53      22.404  31.446  49.172  1.00 28.71           N  
ATOM    409  CA  SER L  53      22.953  32.275  50.218  1.00 31.74           C  
ATOM    410  CB  SER L  53      22.049  33.450  50.622  1.00 32.03           C  
ATOM    411  OG  SER L  53      21.859  34.345  49.543  1.00 31.81           O  
ATOM    412  C   SER L  53      23.122  31.526  51.513  1.00 32.18           C  
ATOM    413  O   SER L  53      23.115  30.309  51.631  1.00 29.96           O  
ATOM    414  N   ASP L  54      23.372  32.308  52.559  1.00 32.40           N  
ATOM    415  CA  ASP L  54      23.438  31.917  53.935  0.90 35.48           C  
ATOM    416  CB  ASP L  54      23.823  33.166  54.752  0.90 36.35           C  
ATOM    417  CG  ASP L  54      22.835  34.329  54.486  0.90 40.39           C  
ATOM    418  OD1 ASP L  54      22.212  34.444  53.390  1.00 44.03           O  
ATOM    419  OD2 ASP L  54      22.685  35.136  55.439  1.00 43.96           O1-
ATOM    420  C   ASP L  54      22.094  31.427  54.405  1.00 36.57           C  
ATOM    421  O   ASP L  54      21.970  30.376  55.036  1.00 37.18           O  
ATOM    422  N   SER L  55      21.047  32.218  54.127  1.00 36.33           N  
ATOM    423  CA  SER L  55      19.707  31.903  54.480  1.00 36.25           C  
ATOM    424  CB  SER L  55      18.753  33.108  54.387  1.00 35.78           C  
ATOM    425  OG  SER L  55      18.613  33.530  53.039  1.00 42.10           O  
ATOM    426  C   SER L  55      19.292  30.929  53.467  1.00 35.96           C  
ATOM    427  O   SER L  55      18.249  30.286  53.605  1.00 35.57           O  
ATOM    428  N   SER L  56      20.114  30.849  52.399  1.00 35.72           N  
ATOM    429  CA  SER L  56      19.714  29.989  51.348  1.00 34.68           C  
ATOM    430  CB  SER L  56      19.020  30.795  50.240  1.00 34.41           C  
ATOM    431  OG  SER L  56      19.859  31.863  49.822  1.00 41.05           O  
ATOM    432  C   SER L  56      20.870  29.193  50.696  1.00 35.46           C  
ATOM    433  O   SER L  56      21.008  29.308  49.485  1.00 33.77           O  
ATOM    434  N   GLN L  57      21.578  28.225  51.421  1.00 34.22           N  
ATOM    435  CA  GLN L  57      22.624  27.257  50.979  1.00 35.99           C  
ATOM    436  CB  GLN L  57      23.829  27.267  51.927  1.00 34.76           C  
ATOM    437  CG  GLN L  57      24.890  26.223  51.572  1.00 35.32           C  
ATOM    438  CD  GLN L  57      25.869  26.145  52.735  1.00 37.09           C  
ATOM    439  OE1 GLN L  57      25.702  26.824  53.748  1.00  0.00           O  
ATOM    440  NE2 GLN L  57      26.916  25.290  52.593  1.00 45.74           N  
ATOM    441  C   GLN L  57      22.109  25.821  51.158  1.00 36.30           C  
ATOM    442  O   GLN L  57      21.594  25.588  52.254  1.00 36.89           O  
ATOM    443  N   HIS L  58      22.281  24.755  50.262  1.00 25.27           N  
ATOM    444  CA  HIS L  58      21.177  23.984  50.718  1.00 25.88           C  
ATOM    445  ND1 HIS L  58      18.390  25.303  52.069  1.00  0.00           N  
ATOM    446  CG  HIS L  58      19.182  25.529  50.965  1.00 31.54           C  
ATOM    447  CB  HIS L  58      19.807  24.423  50.167  1.00 27.74           C  
ATOM    448  NE2 HIS L  58      18.499  27.508  51.809  1.00 53.45           N  
ATOM    449  CD2 HIS L  58      19.239  26.881  50.820  1.00  0.00           C  
ATOM    450  CE1 HIS L  58      18.008  26.519  52.534  1.00  0.00           C  
ATOM    451  C   HIS L  58      21.434  22.617  50.240  1.00 26.84           C  
ATOM    452  O   HIS L  58      21.490  22.360  49.038  1.00 26.01           O  
ATOM    453  N   GLN L  59      21.617  21.694  51.189  1.00 26.53           N  
ATOM    454  CA  GLN L  59      21.872  20.369  50.752  1.00 29.07           C  
ATOM    455  CB  GLN L  59      22.990  19.656  51.530  1.00 31.03           C  
ATOM    456  CG  GLN L  59      22.724  19.475  53.023  1.00 33.48           C  
ATOM    457  CD  GLN L  59      24.023  18.965  53.627  1.00 33.89           C  
ATOM    458  OE1 GLN L  59      24.102  18.666  54.816  1.00  0.00           O  
ATOM    459  NE2 GLN L  59      25.080  18.868  52.775  1.00  0.00           N  
ATOM    460  C   GLN L  59      20.589  19.631  50.851  1.00 30.62           C  
ATOM    461  O   GLN L  59      19.806  19.827  51.778  1.00 30.46           O  
ATOM    462  N   GLY L  60      20.326  18.778  49.848  1.00 29.54           N  
ATOM    463  CA  GLY L  60      19.096  18.056  49.840  1.00 31.17           C  
ATOM    464  C   GLY L  60      19.203  17.056  50.929  1.00 33.03           C  
ATOM    465  O   GLY L  60      20.293  16.759  51.415  1.00 32.79           O  
ATOM    466  N   SER L  61      18.057  16.502  51.350  1.00 35.77           N  
ATOM    467  CA  SER L  61      18.143  15.556  52.413  1.00 35.60           C  
ATOM    468  CB  SER L  61      16.778  15.061  52.920  1.00 38.35           C  
ATOM    469  OG  SER L  61      16.053  16.135  53.503  1.00 43.78           O  
ATOM    470  C   SER L  61      18.899  14.384  51.888  1.00 35.22           C  
ATOM    471  O   SER L  61      18.807  14.045  50.708  1.00 36.87           O  
ATOM    472  N   GLY L  62      19.692  13.746  52.769  1.00 34.40           N  
ATOM    473  CA  GLY L  62      20.451  12.593  52.390  1.00 35.40           C  
ATOM    474  C   GLY L  62      21.878  12.979  52.145  1.00 36.57           C  
ATOM    475  O   GLY L  62      22.747  12.112  52.103  1.00 38.55           O  
ATOM    476  N   VAL L  63      22.170  14.284  51.970  1.00 34.59           N  
ATOM    477  CA  VAL L  63      23.542  14.661  51.757  1.00 33.27           C  
ATOM    478  CB  VAL L  63      23.712  15.831  50.832  1.00 33.33           C  
ATOM    479  CG1 VAL L  63      25.211  16.159  50.712  1.00 32.20           C  
ATOM    480  CG2 VAL L  63      23.055  15.478  49.488  1.00 31.89           C  
ATOM    481  C   VAL L  63      24.123  15.027  53.090  1.00 33.28           C  
ATOM    482  O   VAL L  63      23.482  15.686  53.905  1.00 35.57           O  
ATOM    483  N   PRO L  64      25.335  14.611  53.342  1.00 33.77           N  
ATOM    484  CA  PRO L  64      25.983  14.844  54.609  1.00 36.53           C  
ATOM    485  CD  PRO L  64      25.954  13.533  52.592  1.00 34.96           C  
ATOM    486  CB  PRO L  64      27.163  13.871  54.665  1.00 37.06           C  
ATOM    487  CG  PRO L  64      27.356  13.412  53.206  1.00 36.64           C  
ATOM    488  C   PRO L  64      26.377  16.277  54.799  1.00 37.14           C  
ATOM    489  O   PRO L  64      26.631  16.965  53.813  1.00 34.92           O  
ATOM    490  N   SER L  65      26.463  16.728  56.069  1.00 36.62           N  
ATOM    491  CA  SER L  65      26.756  18.090  56.420  1.00 37.85           C  
ATOM    492  CB  SER L  65      26.656  18.349  57.934  1.00 41.37           C  
ATOM    493  OG  SER L  65      27.653  17.615  58.629  1.00  0.00           O  
ATOM    494  C   SER L  65      28.150  18.435  55.997  1.00 35.38           C  
ATOM    495  O   SER L  65      28.513  19.608  55.916  1.00 36.98           O  
ATOM    496  N   ARG L  66      28.971  17.413  55.714  1.00 34.80           N  
ATOM    497  CA  ARG L  66      30.339  17.618  55.338  1.00 34.26           C  
ATOM    498  CB  ARG L  66      31.173  16.321  55.311  1.00 36.02           C  
ATOM    499  CG  ARG L  66      30.650  15.201  54.413  1.00 36.29           C  
ATOM    500  CD  ARG L  66      31.203  13.828  54.816  1.00 35.90           C  
ATOM    501  NE  ARG L  66      30.608  12.805  53.913  1.00 34.85           N  
ATOM    502  CZ  ARG L  66      31.321  12.366  52.836  1.00 35.57           C  
ATOM    503  NH1 ARG L  66      32.597  12.813  52.660  1.00 34.76           N1+
ATOM    504  NH2 ARG L  66      30.775  11.477  51.957  1.00 31.48           N  
ATOM    505  C   ARG L  66      30.404  18.345  54.028  1.00 31.61           C  
ATOM    506  O   ARG L  66      31.415  18.987  53.737  1.00 32.38           O  
ATOM    507  N   PHE L  67      29.354  18.221  53.185  1.00 29.24           N  
ATOM    508  CA  PHE L  67      29.315  18.942  51.939  1.00 27.87           C  
ATOM    509  CB  PHE L  67      28.459  18.260  50.853  1.00 27.48           C  
ATOM    510  CG  PHE L  67      29.157  17.034  50.372  1.00 28.15           C  
ATOM    511  CD1 PHE L  67      29.093  15.856  51.078  1.00 29.99           C  
ATOM    512  CD2 PHE L  67      29.872  17.065  49.198  1.00 29.20           C  
ATOM    513  CE1 PHE L  67      29.739  14.730  50.623  1.00 30.52           C  
ATOM    514  CE2 PHE L  67      30.518  15.941  48.741  1.00 29.61           C  
ATOM    515  CZ  PHE L  67      30.456  14.769  49.453  1.00 29.97           C  
ATOM    516  C   PHE L  67      28.686  20.281  52.188  1.00 28.21           C  
ATOM    517  O   PHE L  67      27.650  20.376  52.845  1.00 27.99           O  
ATOM    518  N   SER L  68      29.308  21.360  51.667  1.00 26.56           N  
ATOM    519  CA  SER L  68      28.760  22.676  51.837  1.00 26.58           C  
ATOM    520  CB  SER L  68      29.349  23.437  53.038  1.00 28.55           C  
ATOM    521  OG  SER L  68      30.736  23.659  52.838  1.00 31.02           O  
ATOM    522  C   SER L  68      29.089  23.463  50.606  1.00 26.13           C  
ATOM    523  O   SER L  68      29.988  23.104  49.848  1.00 25.57           O  
ATOM    524  N   GLY L  69      28.346  24.562  50.366  1.00 25.18           N  
ATOM    525  CA  GLY L  69      28.615  25.386  49.226  1.00 24.61           C  
ATOM    526  C   GLY L  69      28.715  26.805  49.696  1.00 25.70           C  
ATOM    527  O   GLY L  69      28.025  27.193  50.637  1.00 25.06           O  
ATOM    528  N   SER L  70      29.553  27.630  49.017  1.00 24.75           N  
ATOM    529  CA  SER L  70      29.696  29.028  49.348  1.00 25.32           C  
ATOM    530  CB  SER L  70      31.001  29.362  50.087  1.00 26.42           C  
ATOM    531  OG  SER L  70      32.114  29.137  49.234  1.00 28.86           O  
ATOM    532  C   SER L  70      29.699  29.822  48.075  1.00 25.93           C  
ATOM    533  O   SER L  70      30.330  29.459  47.082  1.00 24.81           O  
ATOM    534  N   LYS L  71      28.915  30.914  48.078  1.00 26.54           N  
ATOM    535  CA  LYS L  71      28.754  31.789  46.957  1.00 27.79           C  
ATOM    536  CB  LYS L  71      27.353  31.654  46.319  1.00 27.20           C  
ATOM    537  CG  LYS L  71      26.943  32.724  45.301  1.00 30.89           C  
ATOM    538  CD  LYS L  71      26.579  34.080  45.916  1.00 36.39           C  
ATOM    539  CE  LYS L  71      26.301  35.172  44.880  1.00 47.29           C  
ATOM    540  NZ  LYS L  71      25.990  36.449  45.558  1.00 45.66           N1+
ATOM    541  C   LYS L  71      28.912  33.169  47.496  1.00 28.55           C  
ATOM    542  O   LYS L  71      28.718  33.416  48.684  1.00 30.90           O  
ATOM    543  N   ASP L  72      29.298  34.109  46.623  1.00  0.00           N  
ATOM    544  CA  ASP L  72      29.490  35.465  47.022  1.00  0.00           C  
ATOM    545  CB  ASP L  72      28.293  36.069  47.775  1.00  0.00           C  
ATOM    546  CG  ASP L  72      28.502  37.577  47.853  1.00  0.00           C  
ATOM    547  OD1 ASP L  72      29.450  38.084  47.195  1.00  0.00           O  
ATOM    548  OD2 ASP L  72      27.710  38.242  48.571  1.00  0.00           O1-
ATOM    549  C   ASP L  72      30.675  35.507  47.918  1.00  0.00           C  
ATOM    550  O   ASP L  72      30.967  36.538  48.522  1.00  0.00           O  
ATOM    551  N   ALA L  73      31.406  34.378  48.029  1.00  0.00           N  
ATOM    552  CA  ALA L  73      32.673  34.496  48.673  1.00  0.00           C  
ATOM    553  CB  ALA L  73      33.467  33.182  48.712  1.00  0.00           C  
ATOM    554  C   ALA L  73      33.316  35.391  47.689  1.00  0.00           C  
ATOM    555  O   ALA L  73      34.024  36.343  48.015  1.00  0.00           O  
ATOM    556  N   SER L  74      33.018  35.058  46.420  1.00 29.59           N  
ATOM    557  CA  SER L  74      33.329  35.873  45.301  1.00 33.25           C  
ATOM    558  CB  SER L  74      34.306  35.222  44.310  1.00 34.54           C  
ATOM    559  OG  SER L  74      35.568  35.026  44.932  1.00 38.09           O  
ATOM    560  C   SER L  74      32.004  36.006  44.627  1.00 31.02           C  
ATOM    561  O   SER L  74      31.282  35.022  44.479  1.00 31.79           O  
ATOM    562  N   ALA L  75      31.630  37.228  44.211  1.00 33.04           N  
ATOM    563  CA  ALA L  75      30.336  37.387  43.619  1.00 34.59           C  
ATOM    564  CB  ALA L  75      30.056  38.835  43.186  1.00  0.00           C  
ATOM    565  C   ALA L  75      30.294  36.536  42.393  1.00 32.61           C  
ATOM    566  O   ALA L  75      29.299  35.871  42.112  1.00 34.78           O  
ATOM    567  N   ASN L  76      31.409  36.551  41.647  1.00 32.75           N  
ATOM    568  CA  ASN L  76      31.621  35.868  40.403  1.00 32.86           C  
ATOM    569  CB  ASN L  76      32.923  36.319  39.716  1.00 32.95           C  
ATOM    570  CG  ASN L  76      32.770  37.779  39.314  1.00 41.68           C  
ATOM    571  OD1 ASN L  76      31.943  38.122  38.470  1.00 42.33           O  
ATOM    572  ND2 ASN L  76      33.581  38.669  39.946  1.00 42.82           N  
ATOM    573  C   ASN L  76      31.723  34.381  40.583  1.00 31.35           C  
ATOM    574  O   ASN L  76      31.445  33.638  39.644  1.00 30.43           O  
ATOM    575  N   ALA L  77      32.163  33.888  41.761  1.00 29.36           N  
ATOM    576  CA  ALA L  77      32.430  32.473  41.840  1.00 28.43           C  
ATOM    577  CB  ALA L  77      33.928  32.157  41.985  1.00 31.01           C  
ATOM    578  C   ALA L  77      31.733  31.822  43.000  1.00 27.35           C  
ATOM    579  O   ALA L  77      31.216  32.486  43.896  1.00 27.20           O  
ATOM    580  N   GLY L  78      31.695  30.467  42.978  1.00 25.15           N  
ATOM    581  CA  GLY L  78      31.081  29.680  44.013  1.00 25.06           C  
ATOM    582  C   GLY L  78      32.033  28.577  44.369  1.00 25.63           C  
ATOM    583  O   GLY L  78      32.932  28.250  43.593  1.00 25.69           O  
ATOM    584  N   LEU L  79      31.865  27.976  45.567  1.00 25.02           N  
ATOM    585  CA  LEU L  79      32.773  26.947  45.987  1.00 24.90           C  
ATOM    586  CB  LEU L  79      33.783  27.401  47.059  1.00 27.09           C  
ATOM    587  CG  LEU L  79      34.809  28.446  46.591  1.00  0.00           C  
ATOM    588  CD1 LEU L  79      35.772  28.826  47.728  1.00  0.00           C  
ATOM    589  CD2 LEU L  79      35.546  27.975  45.327  1.00  0.00           C  
ATOM    590  C   LEU L  79      32.013  25.834  46.632  1.00 23.81           C  
ATOM    591  O   LEU L  79      31.060  26.059  47.374  1.00 24.86           O  
ATOM    592  N   LEU L  80      32.440  24.588  46.353  1.00 23.89           N  
ATOM    593  CA  LEU L  80      31.900  23.422  46.986  1.00 23.35           C  
ATOM    594  CB  LEU L  80      31.636  22.282  45.987  1.00 23.33           C  
ATOM    595  CG  LEU L  80      31.061  21.003  46.615  1.00 22.94           C  
ATOM    596  CD1 LEU L  80      29.680  21.251  47.241  1.00 24.37           C  
ATOM    597  CD2 LEU L  80      31.053  19.856  45.591  1.00 24.47           C  
ATOM    598  C   LEU L  80      32.960  22.947  47.937  1.00 23.94           C  
ATOM    599  O   LEU L  80      34.122  22.804  47.555  1.00 25.25           O  
ATOM    600  N   LEU L  81      32.591  22.702  49.213  1.00 24.69           N  
ATOM    601  CA  LEU L  81      33.580  22.289  50.176  1.00 25.63           C  
ATOM    602  CB  LEU L  81      33.680  23.231  51.388  1.00 34.42           C  
ATOM    603  CG  LEU L  81      34.711  22.766  52.433  1.00  0.00           C  
ATOM    604  CD1 LEU L  81      36.126  22.730  51.840  1.00  0.00           C  
ATOM    605  CD2 LEU L  81      34.626  23.599  53.720  1.00  0.00           C  
ATOM    606  C   LEU L  81      33.243  20.927  50.705  1.00 26.48           C  
ATOM    607  O   LEU L  81      32.115  20.657  51.107  1.00 26.35           O  
ATOM    608  N   ILE L  82      34.233  20.015  50.719  1.00 27.71           N  
ATOM    609  CA  ILE L  82      33.989  18.697  51.230  1.00 27.53           C  
ATOM    610  CB  ILE L  82      34.250  17.636  50.199  1.00 28.18           C  
ATOM    611  CG1 ILE L  82      33.388  17.897  48.953  1.00 29.38           C  
ATOM    612  CG2 ILE L  82      33.990  16.264  50.841  1.00 28.94           C  
ATOM    613  CD1 ILE L  82      33.787  17.063  47.737  1.00 30.43           C  
ATOM    614  C   ILE L  82      34.947  18.476  52.358  1.00 29.55           C  
ATOM    615  O   ILE L  82      36.159  18.579  52.184  1.00 29.84           O  
ATOM    616  N   SER L  83      34.424  18.157  53.555  1.00 30.60           N  
ATOM    617  CA  SER L  83      35.304  17.956  54.670  1.00 32.44           C  
ATOM    618  CB  SER L  83      34.881  18.735  55.927  1.00 34.14           C  
ATOM    619  OG  SER L  83      33.626  18.260  56.391  1.00 46.60           O  
ATOM    620  C   SER L  83      35.271  16.501  55.013  1.00 34.72           C  
ATOM    621  O   SER L  83      34.305  15.806  54.708  1.00 33.15           O  
ATOM    622  N   GLY L  84      36.351  15.992  55.637  1.00 34.45           N  
ATOM    623  CA  GLY L  84      36.357  14.615  56.040  1.00 35.62           C  
ATOM    624  C   GLY L  84      36.291  13.748  54.820  1.00 34.36           C  
ATOM    625  O   GLY L  84      35.481  12.825  54.754  1.00 34.85           O  
ATOM    626  N   LEU L  85      37.166  14.009  53.829  1.00 33.62           N  
ATOM    627  CA  LEU L  85      37.180  13.264  52.599  1.00 33.82           C  
ATOM    628  CB  LEU L  85      38.407  13.532  51.706  1.00 34.16           C  
ATOM    629  CG  LEU L  85      38.377  14.829  50.891  1.00 40.01           C  
ATOM    630  CD1 LEU L  85      39.660  14.976  50.057  1.00 40.42           C  
ATOM    631  CD2 LEU L  85      37.125  14.879  50.004  1.00 38.67           C  
ATOM    632  C   LEU L  85      37.255  11.799  52.876  1.00 37.08           C  
ATOM    633  O   LEU L  85      38.006  11.344  53.739  1.00 37.49           O  
ATOM    634  N   GLN L  86      36.460  11.030  52.102  1.00 36.32           N  
ATOM    635  CA  GLN L  86      36.399   9.599  52.186  1.00 39.36           C  
ATOM    636  CB  GLN L  86      35.020   9.094  52.640  1.00 39.22           C  
ATOM    637  CG  GLN L  86      34.605   9.657  53.998  1.00 40.48           C  
ATOM    638  CD  GLN L  86      33.229   9.112  54.357  1.00 45.41           C  
ATOM    639  OE1 GLN L  86      32.681   8.250  53.671  1.00 40.19           O  
ATOM    640  NE2 GLN L  86      32.647   9.635  55.468  1.00 28.13           N  
ATOM    641  C   GLN L  86      36.606   9.089  50.791  1.00 38.37           C  
ATOM    642  O   GLN L  86      36.508   9.843  49.825  1.00 36.50           O  
ATOM    643  N   SER L  87      36.902   7.783  50.648  1.00 37.72           N  
ATOM    644  CA  SER L  87      37.166   7.212  49.356  1.00 38.57           C  
ATOM    645  CB  SER L  87      37.554   5.727  49.433  1.00 41.96           C  
ATOM    646  OG  SER L  87      38.776   5.581  50.139  1.00 88.11           O  
ATOM    647  C   SER L  87      35.934   7.305  48.507  1.00 37.83           C  
ATOM    648  O   SER L  87      36.018   7.467  47.291  1.00 37.32           O  
ATOM    649  N   GLU L  88      34.752   7.241  49.142  1.00 35.93           N  
ATOM    650  CA  GLU L  88      33.482   7.231  48.471  1.00 37.23           C  
ATOM    651  CB  GLU L  88      32.302   7.122  49.450  1.00 87.96           C  
ATOM    652  CG  GLU L  88      32.191   5.751  50.118  1.00 90.69           C  
ATOM    653  CD  GLU L  88      31.036   5.805  51.108  1.00 92.84           C  
ATOM    654  OE1 GLU L  88      31.165   6.545  52.118  1.00 93.19           O  
ATOM    655  OE2 GLU L  88      30.010   5.113  50.870  1.00 93.44           O1-
ATOM    656  C   GLU L  88      33.307   8.499  47.699  1.00 38.13           C  
ATOM    657  O   GLU L  88      32.580   8.534  46.709  1.00 37.13           O  
ATOM    658  N   ASP L  89      33.952   9.577  48.167  1.00 35.88           N  
ATOM    659  CA  ASP L  89      33.864  10.908  47.636  1.00 33.71           C  
ATOM    660  CB  ASP L  89      34.622  11.920  48.506  1.00 33.02           C  
ATOM    661  CG  ASP L  89      33.874  12.016  49.826  1.00 33.86           C  
ATOM    662  OD1 ASP L  89      32.679  11.621  49.860  1.00 35.45           O  
ATOM    663  OD2 ASP L  89      34.491  12.479  50.820  1.00 36.25           O1-
ATOM    664  C   ASP L  89      34.426  11.010  46.247  1.00 33.55           C  
ATOM    665  O   ASP L  89      34.101  11.952  45.527  1.00 32.70           O  
ATOM    666  N   GLU L  90      35.329  10.099  45.838  1.00 31.85           N  
ATOM    667  CA  GLU L  90      35.921  10.242  44.537  1.00 34.56           C  
ATOM    668  CB  GLU L  90      36.910   9.123  44.170  1.00 35.11           C  
ATOM    669  CG  GLU L  90      38.208   9.172  44.975  1.00 38.94           C  
ATOM    670  CD  GLU L  90      39.096   8.023  44.516  1.00 41.82           C  
ATOM    671  OE1 GLU L  90      38.593   6.872  44.455  1.00 42.88           O  
ATOM    672  OE2 GLU L  90      40.291   8.286  44.214  1.00 40.51           O1-
ATOM    673  C   GLU L  90      34.832  10.241  43.515  1.00 34.21           C  
ATOM    674  O   GLU L  90      33.957   9.378  43.526  1.00 34.74           O  
ATOM    675  N   ALA L  91      34.866  11.240  42.606  1.00 30.97           N  
ATOM    676  CA  ALA L  91      33.865  11.367  41.593  1.00 31.64           C  
ATOM    677  CB  ALA L  91      32.429  11.389  42.146  1.00 30.25           C  
ATOM    678  C   ALA L  91      34.104  12.669  40.892  1.00 29.12           C  
ATOM    679  O   ALA L  91      35.039  13.403  41.213  1.00 29.50           O  
ATOM    680  N   ASP L  92      33.267  12.964  39.876  1.00 28.17           N  
ATOM    681  CA  ASP L  92      33.368  14.190  39.141  1.00 27.81           C  
ATOM    682  CB  ASP L  92      33.078  14.017  37.641  1.00 29.80           C  
ATOM    683  CG  ASP L  92      34.177  13.154  37.033  1.00 34.16           C  
ATOM    684  OD1 ASP L  92      35.357  13.301  37.451  1.00 45.45           O  
ATOM    685  OD2 ASP L  92      33.843  12.326  36.146  1.00 49.42           O1-
ATOM    686  C   ASP L  92      32.323  15.111  39.700  1.00 27.49           C  
ATOM    687  O   ASP L  92      31.204  14.685  39.973  1.00 28.83           O  
ATOM    688  N   TYR L  93      32.664  16.403  39.902  1.00 25.47           N  
ATOM    689  CA  TYR L  93      31.715  17.324  40.466  1.00 25.20           C  
ATOM    690  CB  TYR L  93      32.195  17.977  41.778  1.00 23.82           C  
ATOM    691  CG  TYR L  93      32.282  16.916  42.823  1.00 24.05           C  
ATOM    692  CD1 TYR L  93      33.394  16.110  42.924  1.00 23.71           C  
ATOM    693  CD2 TYR L  93      31.247  16.721  43.708  1.00 24.66           C  
ATOM    694  CE1 TYR L  93      33.473  15.135  43.890  1.00 25.59           C  
ATOM    695  CE2 TYR L  93      31.319  15.749  44.677  1.00 25.10           C  
ATOM    696  CZ  TYR L  93      32.434  14.954  44.768  1.00 24.58           C  
ATOM    697  OH  TYR L  93      32.505  13.959  45.763  1.00 25.44           O  
ATOM    698  C   TYR L  93      31.485  18.425  39.477  1.00 24.44           C  
ATOM    699  O   TYR L  93      32.424  18.905  38.841  1.00 24.92           O  
ATOM    700  N   HIS L  94      30.207  18.843  39.321  1.00 23.11           N  
ATOM    701  CA  HIS L  94      29.859  19.867  38.373  1.00 22.11           C  
ATOM    702  ND1 HIS L  94      30.448  19.000  35.122  1.00  0.00           N  
ATOM    703  CG  HIS L  94      29.809  18.502  36.236  1.00 23.04           C  
ATOM    704  CB  HIS L  94      29.023  19.348  37.190  1.00 22.26           C  
ATOM    705  NE2 HIS L  94      30.852  16.814  35.165  1.00  0.00           N  
ATOM    706  CD2 HIS L  94      30.066  17.166  36.247  1.00 23.78           C  
ATOM    707  CE1 HIS L  94      31.055  17.947  34.518  1.00 24.75           C  
ATOM    708  C   HIS L  94      29.027  20.936  39.019  1.00 22.95           C  
ATOM    709  O   HIS L  94      28.139  20.666  39.828  1.00 22.18           O  
ATOM    710  N   CYS L  95      29.310  22.204  38.644  1.00 22.07           N  
ATOM    711  CA  CYS L  95      28.535  23.323  39.106  1.00 22.19           C  
ATOM    712  CB  CYS L  95      29.375  24.564  39.490  1.00 24.42           C  
ATOM    713  SG  CYS L  95      30.404  25.189  38.125  1.00 29.34           S  
ATOM    714  C   CYS L  95      27.634  23.701  37.969  1.00 21.80           C  
ATOM    715  O   CYS L  95      27.935  23.435  36.805  1.00 22.19           O  
ATOM    716  N   ALA L  96      26.472  24.305  38.282  1.00 21.55           N  
ATOM    717  CA  ALA L  96      25.548  24.650  37.245  1.00 21.40           C  
ATOM    718  CB  ALA L  96      24.601  23.489  36.895  1.00 20.45           C  
ATOM    719  C   ALA L  96      24.705  25.790  37.712  1.00 20.42           C  
ATOM    720  O   ALA L  96      24.394  25.917  38.898  1.00 20.35           O  
ATOM    721  N   ILE L  97      24.324  26.672  36.767  1.00 20.16           N  
ATOM    722  CA  ILE L  97      23.523  27.796  37.140  1.00 20.28           C  
ATOM    723  CB  ILE L  97      24.385  28.955  37.592  1.00 21.48           C  
ATOM    724  CG1 ILE L  97      25.326  28.493  38.719  1.00 19.99           C  
ATOM    725  CG2 ILE L  97      23.500  30.127  38.050  1.00 21.95           C  
ATOM    726  CD1 ILE L  97      26.424  29.501  39.061  1.00  0.00           C  
ATOM    727  C   ILE L  97      22.763  28.197  35.923  1.00 21.89           C  
ATOM    728  O   ILE L  97      23.015  27.693  34.829  1.00 20.88           O  
ATOM    729  N   TRP L  98      21.739  28.978  36.226  1.00 29.03           N  
ATOM    730  CA  TRP L  98      20.862  29.563  35.304  1.00 30.15           C  
ATOM    731  CB  TRP L  98      19.455  29.672  35.915  1.00 30.85           C  
ATOM    732  CG  TRP L  98      18.456  30.572  35.235  1.00 33.86           C  
ATOM    733  CD2 TRP L  98      17.544  30.158  34.213  1.00 32.45           C  
ATOM    734  CD1 TRP L  98      18.182  31.884  35.493  1.00 34.53           C  
ATOM    735  NE1 TRP L  98      17.143  32.312  34.705  1.00 35.19           N  
ATOM    736  CE2 TRP L  98      16.741  31.259  33.910  1.00 34.45           C  
ATOM    737  CE3 TRP L  98      17.375  28.955  33.591  1.00 32.30           C  
ATOM    738  CZ2 TRP L  98      15.750  31.172  32.981  1.00 32.04           C  
ATOM    739  CZ3 TRP L  98      16.389  28.878  32.636  1.00 35.26           C  
ATOM    740  CH2 TRP L  98      15.592  29.964  32.338  1.00 34.85           C  
ATOM    741  C   TRP L  98      21.375  30.938  35.057  1.00 31.04           C  
ATOM    742  O   TRP L  98      21.804  31.618  35.986  1.00 29.32           O  
ATOM    743  N   HIS L  99      21.401  31.360  33.778  1.00 31.47           N  
ATOM    744  CA  HIS L  99      21.818  32.701  33.513  1.00 33.18           C  
ATOM    745  ND1 HIS L  99      24.757  31.506  34.673  1.00  0.00           N  
ATOM    746  CG  HIS L  99      24.247  32.701  34.218  1.00 33.21           C  
ATOM    747  CB  HIS L  99      23.287  32.839  33.070  1.00 33.37           C  
ATOM    748  NE2 HIS L  99      25.611  33.095  35.974  1.00  0.00           N  
ATOM    749  CD2 HIS L  99      24.779  33.661  35.025  1.00 33.08           C  
ATOM    750  CE1 HIS L  99      25.567  31.799  35.724  1.00 36.33           C  
ATOM    751  C   HIS L  99      20.954  33.273  32.442  1.00 35.69           C  
ATOM    752  O   HIS L  99      21.120  32.999  31.254  1.00 35.11           O  
ATOM    753  N   SER L 100      20.004  34.117  32.863  1.00 36.23           N  
ATOM    754  CA  SER L 100      19.166  34.819  31.946  1.00 40.96           C  
ATOM    755  CB  SER L 100      19.928  35.887  31.147  1.00 45.11           C  
ATOM    756  OG  SER L 100      20.431  36.881  32.026  1.00 53.16           O  
ATOM    757  C   SER L 100      18.507  33.900  30.966  1.00 39.59           C  
ATOM    758  O   SER L 100      18.545  34.152  29.763  1.00 40.38           O  
ATOM    759  N   GLY L 101      17.867  32.816  31.442  1.00 37.36           N  
ATOM    760  CA  GLY L 101      17.111  32.022  30.516  1.00 38.81           C  
ATOM    761  C   GLY L 101      17.841  30.794  30.078  1.00 38.00           C  
ATOM    762  O   GLY L 101      17.332  30.062  29.230  1.00 37.72           O  
ATOM    763  N   ALA L 102      19.043  30.512  30.614  1.00 35.03           N  
ATOM    764  CA  ALA L 102      19.683  29.315  30.146  1.00 32.97           C  
ATOM    765  CB  ALA L 102      20.774  29.571  29.092  1.00 33.65           C  
ATOM    766  C   ALA L 102      20.336  28.607  31.291  1.00 30.62           C  
ATOM    767  O   ALA L 102      20.661  29.214  32.311  1.00 30.90           O  
ATOM    768  N   TRP L 103      20.513  27.276  31.135  1.00 29.95           N  
ATOM    769  CA  TRP L 103      21.194  26.446  32.084  1.00 28.57           C  
ATOM    770  CB  TRP L 103      20.474  25.136  32.424  1.00 24.99           C  
ATOM    771  CG  TRP L 103      19.268  25.328  33.293  1.00 29.98           C  
ATOM    772  CD2 TRP L 103      19.369  25.584  34.697  1.00 29.43           C  
ATOM    773  CD1 TRP L 103      17.939  25.325  32.987  1.00 29.61           C  
ATOM    774  NE1 TRP L 103      17.202  25.557  34.123  1.00 30.49           N  
ATOM    775  CE2 TRP L 103      18.074  25.721  35.178  1.00 30.26           C  
ATOM    776  CE3 TRP L 103      20.458  25.697  35.515  1.00 29.71           C  
ATOM    777  CZ2 TRP L 103      17.851  25.971  36.494  1.00 31.41           C  
ATOM    778  CZ3 TRP L 103      20.226  25.953  36.845  1.00 29.41           C  
ATOM    779  CH2 TRP L 103      18.940  26.087  37.321  1.00 28.34           C  
ATOM    780  C   TRP L 103      22.450  26.034  31.427  1.00 29.86           C  
ATOM    781  O   TRP L 103      22.501  25.607  30.278  1.00 29.85           O  
ATOM    782  N   VAL L 104      23.509  26.183  32.197  1.00 24.58           N  
ATOM    783  CA  VAL L 104      24.884  25.876  31.870  1.00 24.58           C  
ATOM    784  CB  VAL L 104      25.724  27.094  31.611  1.00 26.53           C  
ATOM    785  CG1 VAL L 104      25.157  27.829  30.384  1.00 27.93           C  
ATOM    786  CG2 VAL L 104      25.768  27.948  32.889  1.00 27.82           C  
ATOM    787  C   VAL L 104      25.563  25.097  32.965  1.00 24.09           C  
ATOM    788  O   VAL L 104      25.223  25.211  34.143  1.00 23.09           O  
ATOM    789  N   PHE L 105      26.575  24.281  32.575  1.00 23.23           N  
ATOM    790  CA  PHE L 105      27.321  23.476  33.508  1.00 22.34           C  
ATOM    791  CB  PHE L 105      27.233  21.954  33.257  1.00 21.12           C  
ATOM    792  CG  PHE L 105      25.843  21.440  33.450  1.00 19.88           C  
ATOM    793  CD1 PHE L 105      24.962  21.389  32.397  1.00 21.04           C  
ATOM    794  CD2 PHE L 105      25.414  20.992  34.677  1.00 21.30           C  
ATOM    795  CE1 PHE L 105      23.684  20.907  32.567  1.00 19.80           C  
ATOM    796  CE2 PHE L 105      24.137  20.511  34.849  1.00 20.46           C  
ATOM    797  CZ  PHE L 105      23.263  20.463  33.794  1.00 19.94           C  
ATOM    798  C   PHE L 105      28.781  23.797  33.350  1.00 24.55           C  
ATOM    799  O   PHE L 105      29.229  24.232  32.291  1.00 24.75           O  
ATOM    800  N   GLY L 106      29.566  23.596  34.430  1.00 24.66           N  
ATOM    801  CA  GLY L 106      30.989  23.776  34.369  1.00 25.87           C  
ATOM    802  C   GLY L 106      31.531  22.532  33.733  1.00 26.57           C  
ATOM    803  O   GLY L 106      30.800  21.564  33.532  1.00 25.53           O  
ATOM    804  N   GLY L 107      32.839  22.535  33.413  1.00 26.69           N  
ATOM    805  CA  GLY L 107      33.510  21.449  32.749  1.00 26.06           C  
ATOM    806  C   GLY L 107      33.508  20.220  33.604  1.00 27.30           C  
ATOM    807  O   GLY L 107      33.475  19.104  33.091  1.00 27.31           O  
ATOM    808  N   GLY L 108      33.596  20.388  34.936  1.00 25.52           N  
ATOM    809  CA  GLY L 108      33.627  19.255  35.820  1.00 26.36           C  
ATOM    810  C   GLY L 108      34.996  19.155  36.417  1.00 28.15           C  
ATOM    811  O   GLY L 108      36.001  19.450  35.771  1.00 28.63           O  
ATOM    812  N   THR L 109      35.056  18.737  37.697  1.00 27.48           N  
ATOM    813  CA  THR L 109      36.317  18.587  38.365  1.00 27.96           C  
ATOM    814  CB  THR L 109      36.467  19.489  39.554  1.00 29.22           C  
ATOM    815  OG1 THR L 109      36.322  20.845  39.159  1.00 27.16           O  
ATOM    816  CG2 THR L 109      37.857  19.263  40.178  1.00 30.97           C  
ATOM    817  C   THR L 109      36.394  17.182  38.875  1.00 29.33           C  
ATOM    818  O   THR L 109      35.452  16.674  39.480  1.00 29.79           O  
ATOM    819  N   ARG L 110      37.535  16.507  38.647  1.00 28.71           N  
ATOM    820  CA  ARG L 110      37.633  15.172  39.151  1.00 30.39           C  
ATOM    821  CB  ARG L 110      38.425  14.202  38.265  1.00 33.52           C  
ATOM    822  CG  ARG L 110      38.510  12.807  38.881  1.00 34.06           C  
ATOM    823  CD  ARG L 110      39.144  11.769  37.961  1.00 39.41           C  
ATOM    824  NE  ARG L 110      38.192  11.538  36.840  1.00 44.91           N  
ATOM    825  CZ  ARG L 110      38.546  10.730  35.800  1.00 49.53           C  
ATOM    826  NH1 ARG L 110      39.769  10.124  35.796  1.00 45.16           N1+
ATOM    827  NH2 ARG L 110      37.679  10.530  34.765  1.00 45.92           N  
ATOM    828  C   ARG L 110      38.328  15.233  40.467  1.00 32.66           C  
ATOM    829  O   ARG L 110      39.404  15.816  40.593  1.00 33.78           O  
ATOM    830  N   LEU L 111      37.709  14.622  41.493  1.00 30.33           N  
ATOM    831  CA  LEU L 111      38.285  14.627  42.805  1.00 32.64           C  
ATOM    832  CB  LEU L 111      37.234  14.861  43.902  1.00 32.40           C  
ATOM    833  CG  LEU L 111      37.790  14.863  45.337  1.00 33.33           C  
ATOM    834  CD1 LEU L 111      38.794  16.006  45.548  1.00 34.88           C  
ATOM    835  CD2 LEU L 111      36.652  14.881  46.367  1.00 34.15           C  
ATOM    836  C   LEU L 111      38.887  13.286  43.049  1.00 35.12           C  
ATOM    837  O   LEU L 111      38.230  12.260  42.878  1.00 34.57           O  
ATOM    838  N   THR L 112      40.172  13.264  43.449  1.00 35.17           N  
ATOM    839  CA  THR L 112      40.811  12.012  43.721  1.00 36.68           C  
ATOM    840  CB  THR L 112      42.037  11.773  42.888  1.00 40.29           C  
ATOM    841  OG1 THR L 112      41.713  11.791  41.505  1.00 40.28           O  
ATOM    842  CG2 THR L 112      42.630  10.412  43.280  1.00 39.44           C  
ATOM    843  C   THR L 112      41.252  12.037  45.149  1.00 37.75           C  
ATOM    844  O   THR L 112      41.807  13.029  45.619  1.00 36.90           O  
ATOM    845  N   VAL L 113      40.994  10.940  45.891  1.00 37.39           N  
ATOM    846  CA  VAL L 113      41.473  10.914  47.241  1.00 39.24           C  
ATOM    847  CB  VAL L 113      40.488  10.429  48.271  1.00 39.96           C  
ATOM    848  CG1 VAL L 113      39.368  11.471  48.390  1.00 40.77           C  
ATOM    849  CG2 VAL L 113      39.974   9.038  47.885  1.00 41.24           C  
ATOM    850  C   VAL L 113      42.681  10.046  47.270  1.00 42.57           C  
ATOM    851  O   VAL L 113      42.638   8.871  46.908  1.00 42.54           O  
ATOM    852  N   LEU L 114      43.811  10.637  47.703  1.00 42.86           N  
ATOM    853  CA  LEU L 114      45.056   9.932  47.748  1.00 44.47           C  
ATOM    854  CB  LEU L 114      46.255  10.794  47.326  1.00 45.44           C  
ATOM    855  CG  LEU L 114      46.184  11.297  45.874  1.00 46.78           C  
ATOM    856  CD1 LEU L 114      47.422  12.135  45.522  1.00 48.92           C  
ATOM    857  CD2 LEU L 114      45.933  10.146  44.885  1.00 46.84           C  
ATOM    858  C   LEU L 114      45.298   9.537  49.200  1.00 46.79           C  
ATOM    859  O   LEU L 114      44.562   8.655  49.711  1.00 45.68           O  
ATOM    860  OXT LEU L 114      46.233  10.115  49.819  1.00  0.00           O1-
TER     861      LEU L 114 
ATOM    862  N   GLY H 115       7.956   8.082  45.712  1.00 45.96           N1+
ATOM    863  CA  GLY H 115       9.316   8.019  45.134  1.00 41.67           C  
ATOM    864  C   GLY H 115       9.233   8.110  43.648  1.00 36.19           C  
ATOM    865  O   GLY H 115       9.112   7.100  42.956  1.00 36.00           O  
ATOM    866  N   VAL H 116       9.305   9.344  43.117  1.00 33.81           N  
ATOM    867  CA  VAL H 116       9.232   9.526  41.704  1.00 32.05           C  
ATOM    868  CB  VAL H 116       9.243  10.964  41.281  1.00 31.51           C  
ATOM    869  CG1 VAL H 116       9.272  11.019  39.745  1.00 16.89           C  
ATOM    870  CG2 VAL H 116       8.026  11.662  41.912  1.00 17.24           C  
ATOM    871  C   VAL H 116      10.416   8.863  41.077  1.00 31.12           C  
ATOM    872  O   VAL H 116      11.542   8.950  41.572  1.00 31.26           O  
ATOM    873  N   GLN H 117      10.165   8.150  39.960  1.00 28.94           N  
ATOM    874  CA  GLN H 117      11.236   7.479  39.279  1.00 29.95           C  
ATOM    875  CB  GLN H 117      11.174   5.953  39.449  1.00 32.41           C  
ATOM    876  CG  GLN H 117      11.346   5.533  40.910  1.00 40.11           C  
ATOM    877  CD  GLN H 117      11.228   4.020  40.999  1.00 46.11           C  
ATOM    878  OE1 GLN H 117      11.313   3.312  39.996  1.00 49.31           O  
ATOM    879  NE2 GLN H 117      11.027   3.507  42.241  1.00 46.22           N  
ATOM    880  C   GLN H 117      11.117   7.798  37.821  1.00 28.34           C  
ATOM    881  O   GLN H 117      10.016   7.927  37.288  1.00 28.61           O  
ATOM    882  N   LEU H 118      12.266   7.953  37.135  1.00 26.25           N  
ATOM    883  CA  LEU H 118      12.271   8.292  35.737  1.00 25.57           C  
ATOM    884  CB  LEU H 118      13.028   9.595  35.442  1.00 27.00           C  
ATOM    885  CG  LEU H 118      12.519  10.825  36.212  1.00 29.81           C  
ATOM    886  CD1 LEU H 118      13.336  12.076  35.853  1.00 26.67           C  
ATOM    887  CD2 LEU H 118      11.010  11.028  36.035  1.00 30.59           C  
ATOM    888  C   LEU H 118      13.016   7.228  34.983  1.00 26.19           C  
ATOM    889  O   LEU H 118      14.066   6.761  35.424  1.00 26.42           O  
ATOM    890  N   VAL H 119      12.483   6.803  33.816  1.00 25.89           N  
ATOM    891  CA  VAL H 119      13.210   5.839  33.038  1.00 27.85           C  
ATOM    892  CB  VAL H 119      12.650   4.448  33.133  1.00 28.14           C  
ATOM    893  CG1 VAL H 119      12.781   3.966  34.589  1.00  0.00           C  
ATOM    894  CG2 VAL H 119      11.205   4.455  32.607  1.00  0.00           C  
ATOM    895  C   VAL H 119      13.179   6.249  31.597  1.00 27.18           C  
ATOM    896  O   VAL H 119      12.118   6.505  31.032  1.00 26.53           O  
ATOM    897  N   GLU H 120      14.363   6.325  30.955  1.00 26.99           N  
ATOM    898  CA  GLU H 120      14.397   6.688  29.568  1.00 27.53           C  
ATOM    899  CB  GLU H 120      15.600   7.567  29.169  1.00 27.92           C  
ATOM    900  CG  GLU H 120      16.937   7.154  29.777  1.00 27.90           C  
ATOM    901  CD  GLU H 120      17.012   7.721  31.189  1.00 28.80           C  
ATOM    902  OE1 GLU H 120      17.275   8.945  31.327  1.00 29.10           O  
ATOM    903  OE2 GLU H 120      16.808   6.935  32.151  1.00 30.26           O1-
ATOM    904  C   GLU H 120      14.318   5.463  28.717  1.00 28.80           C  
ATOM    905  O   GLU H 120      14.696   4.371  29.135  1.00 27.95           O  
ATOM    906  N   SER H 121      13.761   5.623  27.496  1.00 27.70           N  
ATOM    907  CA  SER H 121      13.664   4.537  26.563  1.00 29.73           C  
ATOM    908  CB  SER H 121      12.240   3.973  26.407  1.00 31.47           C  
ATOM    909  OG  SER H 121      11.791   3.391  27.622  1.00 37.30           O  
ATOM    910  C   SER H 121      14.038   5.089  25.224  1.00 33.16           C  
ATOM    911  O   SER H 121      13.644   6.204  24.878  1.00 30.67           O  
ATOM    912  N   GLY H 122      14.797   4.315  24.423  1.00 34.50           N  
ATOM    913  CA  GLY H 122      15.191   4.813  23.135  1.00 35.77           C  
ATOM    914  C   GLY H 122      15.864   3.716  22.357  1.00 35.41           C  
ATOM    915  O   GLY H 122      16.308   2.713  22.911  1.00 36.33           O  
ATOM    916  N   PRO H 123      15.960   3.930  21.066  1.00 38.05           N  
ATOM    917  CA  PRO H 123      16.481   2.990  20.099  1.00 36.78           C  
ATOM    918  CD  PRO H 123      15.764   5.254  20.503  1.00 39.02           C  
ATOM    919  CB  PRO H 123      16.353   3.694  18.749  1.00 37.73           C  
ATOM    920  CG  PRO H 123      16.407   5.189  19.108  1.00 38.27           C  
ATOM    921  C   PRO H 123      17.871   2.453  20.313  1.00 40.76           C  
ATOM    922  O   PRO H 123      18.112   1.296  19.975  1.00 40.80           O  
ATOM    923  N   GLY H 124      18.822   3.266  20.797  1.00 38.09           N  
ATOM    924  CA  GLY H 124      20.152   2.796  21.066  1.00 37.37           C  
ATOM    925  C   GLY H 124      21.039   3.140  19.910  1.00 35.76           C  
ATOM    926  O   GLY H 124      22.141   3.656  20.095  1.00 36.69           O  
ATOM    927  N   LEU H 125      20.576   2.872  18.674  1.00 35.68           N  
ATOM    928  CA  LEU H 125      21.383   3.181  17.527  1.00 35.36           C  
ATOM    929  CB  LEU H 125      21.849   1.956  16.721  1.00 36.85           C  
ATOM    930  CG  LEU H 125      22.984   1.152  17.379  1.00 38.86           C  
ATOM    931  CD1 LEU H 125      23.386  -0.051  16.511  1.00 39.51           C  
ATOM    932  CD2 LEU H 125      24.191   2.054  17.690  1.00 37.41           C  
ATOM    933  C   LEU H 125      20.581   4.021  16.594  1.00 33.77           C  
ATOM    934  O   LEU H 125      19.410   3.741  16.342  1.00 36.58           O  
ATOM    935  N   VAL H 126      21.198   5.098  16.070  1.00 32.46           N  
ATOM    936  CA  VAL H 126      20.520   5.921  15.111  1.00 33.58           C  
ATOM    937  CB  VAL H 126      20.109   7.257  15.655  1.00 34.88           C  
ATOM    938  CG1 VAL H 126      19.468   8.073  14.522  1.00 34.80           C  
ATOM    939  CG2 VAL H 126      19.181   7.031  16.860  1.00 34.37           C  
ATOM    940  C   VAL H 126      21.470   6.182  13.981  1.00 33.95           C  
ATOM    941  O   VAL H 126      22.649   6.461  14.194  1.00 33.10           O  
ATOM    942  N   LYS H 127      20.966   6.095  12.733  1.00 34.63           N  
ATOM    943  CA  LYS H 127      21.801   6.349  11.591  1.00 34.95           C  
ATOM    944  CB  LYS H 127      21.259   5.803  10.256  1.00 37.04           C  
ATOM    945  CG  LYS H 127      21.449   4.295  10.055  1.00 42.00           C  
ATOM    946  CD  LYS H 127      20.580   3.415  10.954  1.00 47.37           C  
ATOM    947  CE  LYS H 127      20.793   1.917  10.731  1.00 51.19           C  
ATOM    948  NZ  LYS H 127      20.426   1.554   9.343  1.00 53.45           N1+
ATOM    949  C   LYS H 127      21.943   7.828  11.447  1.00 34.04           C  
ATOM    950  O   LYS H 127      21.080   8.602  11.855  1.00 34.12           O  
ATOM    951  N   PRO H 128      23.027   8.237  10.854  1.00 34.08           N  
ATOM    952  CA  PRO H 128      23.273   9.639  10.698  1.00 35.37           C  
ATOM    953  CD  PRO H 128      24.260   7.469  10.915  1.00 34.53           C  
ATOM    954  CB  PRO H 128      24.707   9.748  10.184  1.00 34.89           C  
ATOM    955  CG  PRO H 128      25.393   8.504  10.783  1.00 35.97           C  
ATOM    956  C   PRO H 128      22.231  10.263   9.824  1.00 34.91           C  
ATOM    957  O   PRO H 128      21.687   9.575   8.962  1.00 34.53           O  
ATOM    958  N   SER H 129      21.944  11.558  10.070  1.00 34.85           N  
ATOM    959  CA  SER H 129      20.985  12.385   9.388  1.00 35.62           C  
ATOM    960  CB  SER H 129      21.134  12.405   7.854  1.00 38.36           C  
ATOM    961  OG  SER H 129      20.639  11.207   7.276  1.00 39.68           O  
ATOM    962  C   SER H 129      19.586  11.954   9.714  1.00 36.86           C  
ATOM    963  O   SER H 129      18.625  12.541   9.220  1.00 36.56           O  
ATOM    964  N   GLU H 130      19.423  10.951  10.597  1.00 34.59           N  
ATOM    965  CA  GLU H 130      18.104  10.512  10.966  1.00 34.98           C  
ATOM    966  CB  GLU H 130      17.980   9.001  11.221  1.00 37.02           C  
ATOM    967  CG  GLU H 130      18.074   8.166   9.943  1.00 41.80           C  
ATOM    968  CD  GLU H 130      17.733   6.730  10.308  1.00 47.45           C  
ATOM    969  OE1 GLU H 130      17.990   6.342  11.479  1.00 52.69           O  
ATOM    970  OE2 GLU H 130      17.207   6.003   9.424  1.00 49.99           O1-
ATOM    971  C   GLU H 130      17.709  11.231  12.219  1.00 33.19           C  
ATOM    972  O   GLU H 130      18.455  12.068  12.722  1.00 33.68           O  
ATOM    973  N   THR H 131      16.496  10.946  12.741  1.00 32.83           N  
ATOM    974  CA  THR H 131      16.041  11.633  13.916  1.00 32.83           C  
ATOM    975  CB  THR H 131      14.634  12.149  13.799  1.00 35.02           C  
ATOM    976  OG1 THR H 131      14.525  13.038  12.697  1.00 35.85           O  
ATOM    977  CG2 THR H 131      14.261  12.879  15.101  1.00 33.10           C  
ATOM    978  C   THR H 131      16.073  10.700  15.092  1.00 32.58           C  
ATOM    979  O   THR H 131      15.667   9.542  15.008  1.00 31.78           O  
ATOM    980  N   LEU H 132      16.581  11.215  16.232  1.00 30.26           N  
ATOM    981  CA  LEU H 132      16.678  10.493  17.471  1.00 29.22           C  
ATOM    982  CB  LEU H 132      17.825  11.018  18.353  1.00 29.71           C  
ATOM    983  CG  LEU H 132      17.919  10.376  19.748  1.00 31.21           C  
ATOM    984  CD1 LEU H 132      18.425   8.929  19.683  1.00 33.30           C  
ATOM    985  CD2 LEU H 132      18.730  11.255  20.711  1.00 32.90           C  
ATOM    986  C   LEU H 132      15.414  10.756  18.231  1.00 28.75           C  
ATOM    987  O   LEU H 132      14.975  11.900  18.337  1.00 29.43           O  
ATOM    988  N   SER H 133      14.776   9.694  18.767  1.00 27.13           N  
ATOM    989  CA  SER H 133      13.590   9.913  19.545  1.00 26.82           C  
ATOM    990  CB  SER H 133      12.291   9.453  18.853  1.00 30.19           C  
ATOM    991  OG  SER H 133      12.011  10.273  17.726  1.00 34.90           O  
ATOM    992  C   SER H 133      13.723   9.155  20.828  1.00 26.75           C  
ATOM    993  O   SER H 133      14.021   7.961  20.834  1.00 27.00           O  
ATOM    994  N   LEU H 134      13.502   9.848  21.966  1.00 24.46           N  
ATOM    995  CA  LEU H 134      13.601   9.237  23.264  1.00 24.16           C  
ATOM    996  CB  LEU H 134      14.758   9.788  24.118  1.00 24.66           C  
ATOM    997  CG  LEU H 134      16.161   9.502  23.552  1.00 26.35           C  
ATOM    998  CD1 LEU H 134      17.261  10.078  24.460  1.00 27.03           C  
ATOM    999  CD2 LEU H 134      16.357   8.000  23.282  1.00 27.66           C  
ATOM   1000  C   LEU H 134      12.351   9.552  24.025  1.00 24.65           C  
ATOM   1001  O   LEU H 134      11.665  10.532  23.742  1.00 23.06           O  
ATOM   1002  N   THR H 135      12.023   8.693  25.014  1.00 21.91           N  
ATOM   1003  CA  THR H 135      10.867   8.902  25.837  1.00 22.96           C  
ATOM   1004  CB  THR H 135       9.790   7.885  25.602  1.00 26.55           C  
ATOM   1005  OG1 THR H 135       9.358   7.921  24.251  1.00 28.50           O  
ATOM   1006  CG2 THR H 135       8.615   8.172  26.551  1.00 28.85           C  
ATOM   1007  C   THR H 135      11.288   8.723  27.260  1.00 23.86           C  
ATOM   1008  O   THR H 135      12.178   7.928  27.558  1.00 25.06           O  
ATOM   1009  N   CYS H 136      10.666   9.479  28.186  1.00 22.87           N  
ATOM   1010  CA  CYS H 136      10.974   9.300  29.575  1.00 22.60           C  
ATOM   1011  CB  CYS H 136      11.652  10.538  30.210  1.00 23.97           C  
ATOM   1012  SG  CYS H 136      12.116  10.327  31.961  1.00 25.73           S  
ATOM   1013  C   CYS H 136       9.673   9.011  30.263  1.00 24.39           C  
ATOM   1014  O   CYS H 136       8.704   9.759  30.131  1.00 23.11           O  
ATOM   1015  N   ALA H 137       9.616   7.886  31.006  1.00 24.38           N  
ATOM   1016  CA  ALA H 137       8.406   7.507  31.680  1.00 25.28           C  
ATOM   1017  CB  ALA H 137       8.127   5.994  31.635  1.00 25.89           C  
ATOM   1018  C   ALA H 137       8.558   7.893  33.114  1.00 23.88           C  
ATOM   1019  O   ALA H 137       9.592   7.642  33.726  1.00 23.58           O  
ATOM   1020  N   VAL H 138       7.518   8.533  33.684  1.00 24.09           N  
ATOM   1021  CA  VAL H 138       7.612   8.966  35.046  1.00 24.25           C  
ATOM   1022  CB  VAL H 138       7.222  10.404  35.247  1.00 24.14           C  
ATOM   1023  CG1 VAL H 138       7.313  10.741  36.744  1.00 24.45           C  
ATOM   1024  CG2 VAL H 138       8.130  11.282  34.370  1.00 24.44           C  
ATOM   1025  C   VAL H 138       6.708   8.116  35.883  1.00 26.04           C  
ATOM   1026  O   VAL H 138       5.550   7.880  35.542  1.00 26.40           O  
ATOM   1027  N   SER H 139       7.270   7.647  37.016  1.00 26.71           N  
ATOM   1028  CA  SER H 139       6.655   6.798  37.993  1.00 27.90           C  
ATOM   1029  CB  SER H 139       7.656   5.913  38.748  1.00 29.86           C  
ATOM   1030  OG  SER H 139       8.257   4.995  37.848  1.00 31.82           O  
ATOM   1031  C   SER H 139       5.991   7.677  38.987  1.00 27.67           C  
ATOM   1032  O   SER H 139       5.458   8.696  38.601  1.00 27.19           O  
ATOM   1033  N   GLY H 140       5.719   7.153  40.203  1.00 35.86           N  
ATOM   1034  CA  GLY H 140       5.355   7.828  41.439  1.00 36.33           C  
ATOM   1035  C   GLY H 140       5.190   9.328  41.358  1.00 36.51           C  
ATOM   1036  O   GLY H 140       5.858  10.022  42.118  1.00 38.43           O  
ATOM   1037  N   GLY H 141       4.297   9.902  40.527  1.00 35.99           N  
ATOM   1038  CA  GLY H 141       4.286  11.337  40.422  1.00 36.37           C  
ATOM   1039  C   GLY H 141       3.603  11.705  39.142  1.00 37.00           C  
ATOM   1040  O   GLY H 141       3.349  10.846  38.296  1.00 37.91           O  
ATOM   1041  N   SER H 142       3.310  13.011  38.950  1.00 36.73           N  
ATOM   1042  CA  SER H 142       2.589  13.397  37.773  1.00 38.60           C  
ATOM   1043  CB  SER H 142       1.251  14.090  38.074  1.00 40.70           C  
ATOM   1044  OG  SER H 142       0.597  14.443  36.864  1.00 43.11           O  
ATOM   1045  C   SER H 142       3.401  14.358  36.972  1.00 37.59           C  
ATOM   1046  O   SER H 142       4.129  15.199  37.500  1.00 36.68           O  
ATOM   1047  N   ILE H 143       3.277  14.242  35.640  1.00 36.72           N  
ATOM   1048  CA  ILE H 143       3.996  15.066  34.722  1.00 36.16           C  
ATOM   1049  CB  ILE H 143       3.826  14.590  33.300  1.00 38.15           C  
ATOM   1050  CG1 ILE H 143       5.014  15.016  32.434  1.00 39.36           C  
ATOM   1051  CG2 ILE H 143       2.486  15.101  32.758  1.00 41.64           C  
ATOM   1052  CD1 ILE H 143       6.296  14.255  32.763  1.00 38.93           C  
ATOM   1053  C   ILE H 143       3.491  16.481  34.862  1.00 38.87           C  
ATOM   1054  O   ILE H 143       4.262  17.437  34.798  1.00 38.41           O  
ATOM   1055  N   SER H 144       2.172  16.640  35.097  1.00 38.22           N  
ATOM   1056  CA  SER H 144       1.491  17.905  35.070  1.00 40.21           C  
ATOM   1057  CB  SER H 144      -0.013  17.783  35.366  1.00 43.61           C  
ATOM   1058  OG  SER H 144      -0.646  17.027  34.347  1.00 44.24           O  
ATOM   1059  C   SER H 144       2.025  18.910  36.039  1.00 39.91           C  
ATOM   1060  O   SER H 144       2.083  20.094  35.709  1.00 42.17           O  
ATOM   1061  N   THR H 145       2.421  18.522  37.261  1.00 38.11           N  
ATOM   1062  CA  THR H 145       2.811  19.604  38.121  1.00 39.69           C  
ATOM   1063  CB  THR H 145       2.210  19.484  39.494  1.00 50.26           C  
ATOM   1064  OG1 THR H 145       2.541  20.619  40.280  1.00  0.00           O  
ATOM   1065  CG2 THR H 145       2.716  18.192  40.160  1.00  0.00           C  
ATOM   1066  C   THR H 145       4.300  19.651  38.263  1.00 38.38           C  
ATOM   1067  O   THR H 145       4.818  19.763  39.373  1.00 37.49           O  
ATOM   1068  N   ASN H 146       5.040  19.621  37.137  1.00 36.01           N  
ATOM   1069  CA  ASN H 146       6.473  19.679  37.254  1.00 33.85           C  
ATOM   1070  CB  ASN H 146       7.124  18.319  37.590  1.00 33.85           C  
ATOM   1071  CG  ASN H 146       6.896  17.994  39.062  1.00 34.93           C  
ATOM   1072  OD1 ASN H 146       7.425  18.664  39.948  1.00 28.04           O  
ATOM   1073  ND2 ASN H 146       6.095  16.930  39.335  1.00 22.22           N  
ATOM   1074  C   ASN H 146       7.043  20.114  35.935  1.00 32.48           C  
ATOM   1075  O   ASN H 146       6.351  20.163  34.923  1.00 33.90           O  
ATOM   1076  N   ASP H 147       8.338  20.483  35.943  1.00 19.40           N  
ATOM   1077  CA  ASP H 147       9.105  20.843  34.778  1.00 19.48           C  
ATOM   1078  CB  ASP H 147       9.967  22.103  34.979  1.00 20.18           C  
ATOM   1079  CG  ASP H 147       9.039  23.297  35.140  1.00 23.75           C  
ATOM   1080  OD1 ASP H 147       7.797  23.104  35.058  1.00  0.00           O  
ATOM   1081  OD2 ASP H 147       9.565  24.422  35.358  1.00  0.00           O1-
ATOM   1082  C   ASP H 147      10.054  19.701  34.528  1.00 19.07           C  
ATOM   1083  O   ASP H 147      10.527  19.081  35.479  1.00 18.37           O  
ATOM   1084  N   TRP H 148      10.361  19.382  33.246  1.00 19.50           N  
ATOM   1085  CA  TRP H 148      11.199  18.238  32.993  1.00 18.95           C  
ATOM   1086  CB  TRP H 148      10.375  17.053  32.470  1.00 18.18           C  
ATOM   1087  CG  TRP H 148       9.221  16.741  33.392  1.00 20.10           C  
ATOM   1088  CD2 TRP H 148       9.285  15.924  34.573  1.00 18.90           C  
ATOM   1089  CD1 TRP H 148       7.939  17.197  33.311  1.00 19.70           C  
ATOM   1090  NE1 TRP H 148       7.200  16.720  34.365  1.00 20.34           N  
ATOM   1091  CE2 TRP H 148       8.014  15.935  35.151  1.00 19.95           C  
ATOM   1092  CE3 TRP H 148      10.316  15.229  35.133  1.00 19.25           C  
ATOM   1093  CZ2 TRP H 148       7.753  15.249  36.303  1.00 19.36           C  
ATOM   1094  CZ3 TRP H 148      10.048  14.532  36.292  1.00 19.46           C  
ATOM   1095  CH2 TRP H 148       8.793  14.542  36.865  1.00 18.77           C  
ATOM   1096  C   TRP H 148      12.216  18.595  31.942  1.00 19.09           C  
ATOM   1097  O   TRP H 148      11.966  19.445  31.089  1.00 19.63           O  
ATOM   1098  N   SER H 149      13.409  17.952  31.971  1.00 18.35           N  
ATOM   1099  CA  SER H 149      14.404  18.288  30.987  1.00 18.62           C  
ATOM   1100  CB  SER H 149      15.473  19.288  31.453  1.00 12.77           C  
ATOM   1101  OG  SER H 149      14.925  20.581  31.637  1.00 15.23           O  
ATOM   1102  C   SER H 149      15.176  17.091  30.556  1.00 21.51           C  
ATOM   1103  O   SER H 149      15.061  16.003  31.117  1.00 20.41           O  
ATOM   1104  N   TRP H 150      15.979  17.297  29.491  1.00 20.29           N  
ATOM   1105  CA  TRP H 150      16.863  16.288  28.998  1.00 20.21           C  
ATOM   1106  CB  TRP H 150      16.602  15.878  27.538  1.00 21.87           C  
ATOM   1107  CG  TRP H 150      15.319  15.111  27.330  1.00 20.53           C  
ATOM   1108  CD2 TRP H 150      15.203  13.690  27.494  1.00 20.35           C  
ATOM   1109  CD1 TRP H 150      14.084  15.562  26.969  1.00 20.83           C  
ATOM   1110  NE1 TRP H 150      13.203  14.508  26.894  1.00 22.31           N  
ATOM   1111  CE2 TRP H 150      13.879  13.351  27.217  1.00 20.95           C  
ATOM   1112  CE3 TRP H 150      16.123  12.744  27.848  1.00 20.89           C  
ATOM   1113  CZ2 TRP H 150      13.455  12.055  27.291  1.00 22.20           C  
ATOM   1114  CZ3 TRP H 150      15.694  11.438  27.922  1.00 21.83           C  
ATOM   1115  CH2 TRP H 150      14.384  11.103  27.649  1.00 22.02           C  
ATOM   1116  C   TRP H 150      18.247  16.858  29.068  1.00 21.61           C  
ATOM   1117  O   TRP H 150      18.464  18.041  28.801  1.00 22.13           O  
ATOM   1118  N   ILE H 151      19.219  16.014  29.476  1.00 21.09           N  
ATOM   1119  CA  ILE H 151      20.596  16.406  29.596  1.00 22.50           C  
ATOM   1120  CB  ILE H 151      21.064  16.451  31.024  1.00 22.10           C  
ATOM   1121  CG1 ILE H 151      20.135  17.328  31.884  1.00 23.98           C  
ATOM   1122  CG2 ILE H 151      22.528  16.920  31.032  1.00 23.54           C  
ATOM   1123  CD1 ILE H 151      20.033  18.774  31.418  1.00 27.46           C  
ATOM   1124  C   ILE H 151      21.387  15.313  28.932  1.00 22.70           C  
ATOM   1125  O   ILE H 151      21.011  14.143  29.006  1.00 23.37           O  
ATOM   1126  N   ARG H 152      22.505  15.647  28.255  1.00 21.18           N  
ATOM   1127  CA  ARG H 152      23.247  14.591  27.612  1.00 22.65           C  
ATOM   1128  CB  ARG H 152      23.132  14.594  26.076  1.00 21.74           C  
ATOM   1129  CG  ARG H 152      23.672  15.854  25.397  1.00 22.41           C  
ATOM   1130  CD  ARG H 152      23.545  15.796  23.872  1.00 23.05           C  
ATOM   1131  NE  ARG H 152      24.247  16.979  23.297  1.00 25.59           N  
ATOM   1132  CZ  ARG H 152      24.189  17.218  21.953  1.00 26.65           C  
ATOM   1133  NH1 ARG H 152      23.451  16.396  21.150  1.00 25.36           N1+
ATOM   1134  NH2 ARG H 152      24.861  18.276  21.414  1.00 28.60           N  
ATOM   1135  C   ARG H 152      24.699  14.725  27.949  1.00 23.90           C  
ATOM   1136  O   ARG H 152      25.167  15.797  28.332  1.00 23.42           O  
ATOM   1137  N   GLN H 153      25.449  13.607  27.847  1.00 23.36           N  
ATOM   1138  CA  GLN H 153      26.854  13.647  28.136  1.00 24.85           C  
ATOM   1139  CB  GLN H 153      27.150  13.193  29.577  1.00 25.01           C  
ATOM   1140  CG  GLN H 153      28.615  13.279  30.004  1.00 25.53           C  
ATOM   1141  CD  GLN H 153      28.686  12.849  31.467  1.00 28.03           C  
ATOM   1142  OE1 GLN H 153      28.064  11.869  31.869  1.00 28.50           O  
ATOM   1143  NE2 GLN H 153      29.450  13.615  32.290  1.00 27.49           N  
ATOM   1144  C   GLN H 153      27.558  12.721  27.185  1.00 24.86           C  
ATOM   1145  O   GLN H 153      27.344  11.511  27.211  1.00 26.30           O  
ATOM   1146  N   PRO H 154      28.419  13.256  26.353  1.00 27.43           N  
ATOM   1147  CA  PRO H 154      29.150  12.425  25.432  1.00 29.70           C  
ATOM   1148  CD  PRO H 154      28.208  14.594  25.822  1.00 28.50           C  
ATOM   1149  CB  PRO H 154      29.783  13.380  24.423  1.00 31.26           C  
ATOM   1150  CG  PRO H 154      28.819  14.580  24.410  1.00 32.70           C  
ATOM   1151  C   PRO H 154      30.131  11.625  26.219  1.00 32.15           C  
ATOM   1152  O   PRO H 154      30.480  12.048  27.320  1.00 30.95           O  
ATOM   1153  N   PRO H 155      30.591  10.514  25.729  1.00 35.27           N  
ATOM   1154  CA  PRO H 155      31.460   9.743  26.560  1.00 35.79           C  
ATOM   1155  CD  PRO H 155      29.819   9.678  24.825  1.00 35.61           C  
ATOM   1156  CB  PRO H 155      31.620   8.397  25.861  1.00 36.93           C  
ATOM   1157  CG  PRO H 155      30.282   8.236  25.113  1.00 37.70           C  
ATOM   1158  C   PRO H 155      32.726  10.468  26.864  1.00 36.10           C  
ATOM   1159  O   PRO H 155      33.357  10.996  25.950  1.00 35.81           O  
ATOM   1160  N   GLY H 156      33.096  10.510  28.155  1.00 37.28           N  
ATOM   1161  CA  GLY H 156      34.320  11.106  28.599  1.00 36.96           C  
ATOM   1162  C   GLY H 156      34.195  12.598  28.622  1.00 38.89           C  
ATOM   1163  O   GLY H 156      35.167  13.290  28.922  1.00 38.64           O  
ATOM   1164  N   LYS H 157      32.998  13.144  28.333  1.00 34.57           N  
ATOM   1165  CA  LYS H 157      32.863  14.575  28.277  1.00 33.19           C  
ATOM   1166  CB  LYS H 157      32.219  15.086  26.974  1.00 35.07           C  
ATOM   1167  CG  LYS H 157      33.001  14.734  25.706  1.00 38.30           C  
ATOM   1168  CD  LYS H 157      34.410  15.327  25.641  1.00 43.51           C  
ATOM   1169  CE  LYS H 157      35.162  14.938  24.368  1.00 46.83           C  
ATOM   1170  NZ  LYS H 157      36.537  15.477  24.404  1.00 48.48           N1+
ATOM   1171  C   LYS H 157      31.968  15.020  29.391  1.00 31.13           C  
ATOM   1172  O   LYS H 157      31.567  14.228  30.244  1.00 30.33           O  
ATOM   1173  N   GLY H 158      31.654  16.332  29.414  1.00 31.46           N  
ATOM   1174  CA  GLY H 158      30.840  16.904  30.452  1.00 28.77           C  
ATOM   1175  C   GLY H 158      29.388  16.874  30.078  1.00 28.06           C  
ATOM   1176  O   GLY H 158      29.004  16.360  29.030  1.00 27.57           O  
ATOM   1177  N   LEU H 159      28.547  17.450  30.965  1.00 25.12           N  
ATOM   1178  CA  LEU H 159      27.117  17.492  30.815  1.00 24.12           C  
ATOM   1179  CB  LEU H 159      26.382  17.662  32.155  1.00 23.28           C  
ATOM   1180  CG  LEU H 159      26.528  16.465  33.110  1.00 23.89           C  
ATOM   1181  CD1 LEU H 159      25.774  16.716  34.422  1.00 23.87           C  
ATOM   1182  CD2 LEU H 159      26.082  15.156  32.439  1.00 24.39           C  
ATOM   1183  C   LEU H 159      26.697  18.652  29.967  1.00 24.64           C  
ATOM   1184  O   LEU H 159      27.304  19.721  30.011  1.00 25.08           O  
ATOM   1185  N   GLU H 160      25.625  18.455  29.165  1.00 22.20           N  
ATOM   1186  CA  GLU H 160      25.077  19.525  28.377  1.00 23.66           C  
ATOM   1187  CB  GLU H 160      25.418  19.462  26.878  1.00 24.14           C  
ATOM   1188  CG  GLU H 160      24.841  20.644  26.093  1.00 26.43           C  
ATOM   1189  CD  GLU H 160      25.233  20.496  24.631  1.00 32.37           C  
ATOM   1190  OE1 GLU H 160      25.687  19.385  24.249  1.00 29.83           O  
ATOM   1191  OE2 GLU H 160      25.085  21.495  23.877  1.00 33.75           O1-
ATOM   1192  C   GLU H 160      23.577  19.487  28.487  1.00 22.65           C  
ATOM   1193  O   GLU H 160      22.961  18.435  28.319  1.00 22.48           O  
ATOM   1194  N   TRP H 161      22.953  20.653  28.768  1.00 20.18           N  
ATOM   1195  CA  TRP H 161      21.523  20.781  28.901  1.00 20.32           C  
ATOM   1196  CB  TRP H 161      21.126  22.037  29.712  1.00 21.68           C  
ATOM   1197  CG  TRP H 161      19.652  22.378  29.711  1.00 20.95           C  
ATOM   1198  CD2 TRP H 161      19.074  23.469  28.973  1.00 20.62           C  
ATOM   1199  CD1 TRP H 161      18.624  21.776  30.374  1.00 19.26           C  
ATOM   1200  NE1 TRP H 161      17.440  22.411  30.081  1.00 25.17           N  
ATOM   1201  CE2 TRP H 161      17.700  23.456  29.220  1.00 20.84           C  
ATOM   1202  CE3 TRP H 161      19.638  24.406  28.151  1.00 26.10           C  
ATOM   1203  CZ2 TRP H 161      16.867  24.377  28.645  1.00 26.39           C  
ATOM   1204  CZ3 TRP H 161      18.795  25.335  27.578  1.00 26.15           C  
ATOM   1205  CH2 TRP H 161      17.436  25.320  27.815  1.00 25.77           C  
ATOM   1206  C   TRP H 161      20.916  20.919  27.534  1.00 22.23           C  
ATOM   1207  O   TRP H 161      21.388  21.718  26.728  1.00 21.44           O  
ATOM   1208  N   ILE H 162      19.934  20.050  27.196  1.00 19.84           N  
ATOM   1209  CA  ILE H 162      19.200  20.101  25.955  1.00 19.99           C  
ATOM   1210  CB  ILE H 162      18.704  18.752  25.535  1.00 18.79           C  
ATOM   1211  CG1 ILE H 162      19.912  17.826  25.315  1.00 18.96           C  
ATOM   1212  CG2 ILE H 162      17.824  18.923  24.284  1.00 20.37           C  
ATOM   1213  CD1 ILE H 162      19.541  16.354  25.165  1.00 18.30           C  
ATOM   1214  C   ILE H 162      18.037  21.055  25.965  1.00 22.10           C  
ATOM   1215  O   ILE H 162      17.882  21.869  25.055  1.00 20.90           O  
ATOM   1216  N   GLY H 163      17.171  20.973  27.001  1.00 19.95           N  
ATOM   1217  CA  GLY H 163      16.006  21.818  27.038  1.00 19.87           C  
ATOM   1218  C   GLY H 163      15.102  21.358  28.141  1.00 21.16           C  
ATOM   1219  O   GLY H 163      15.369  20.360  28.808  1.00 19.36           O  
ATOM   1220  N   GLY H 164      13.990  22.091  28.355  1.00 18.70           N  
ATOM   1221  CA  GLY H 164      13.071  21.729  29.396  1.00 19.60           C  
ATOM   1222  C   GLY H 164      11.689  22.025  28.914  1.00 19.85           C  
ATOM   1223  O   GLY H 164      11.502  22.809  27.985  1.00 19.99           O  
ATOM   1224  N   ILE H 165      10.682  21.374  29.534  1.00 18.66           N  
ATOM   1225  CA  ILE H 165       9.306  21.586  29.178  1.00 19.26           C  
ATOM   1226  CB  ILE H 165       8.735  20.487  28.330  1.00 19.19           C  
ATOM   1227  CG1 ILE H 165       7.366  20.903  27.768  1.00 20.12           C  
ATOM   1228  CG2 ILE H 165       8.706  19.196  29.167  1.00 19.54           C  
ATOM   1229  CD1 ILE H 165       6.845  19.981  26.666  1.00 20.40           C  
ATOM   1230  C   ILE H 165       8.495  21.663  30.436  1.00 20.70           C  
ATOM   1231  O   ILE H 165       8.778  20.965  31.410  1.00 19.42           O  
ATOM   1232  N   SER H 166       7.461  22.536  30.439  1.00 20.63           N  
ATOM   1233  CA  SER H 166       6.596  22.668  31.575  1.00 21.45           C  
ATOM   1234  CB  SER H 166       5.819  23.993  31.615  1.00 24.12           C  
ATOM   1235  OG  SER H 166       4.863  24.023  30.568  1.00 30.60           O  
ATOM   1236  C   SER H 166       5.587  21.582  31.464  1.00 22.97           C  
ATOM   1237  O   SER H 166       4.971  21.389  30.416  1.00 24.98           O  
ATOM   1238  N   GLY H 167       5.343  20.855  32.565  1.00 19.04           N  
ATOM   1239  CA  GLY H 167       4.396  19.787  32.491  1.00 21.21           C  
ATOM   1240  C   GLY H 167       3.037  20.338  32.197  1.00 24.04           C  
ATOM   1241  O   GLY H 167       2.290  19.779  31.395  1.00 25.51           O  
ATOM   1242  N   SER H 168       2.651  21.431  32.877  1.00 25.74           N  
ATOM   1243  CA  SER H 168       1.332  21.943  32.664  0.90 28.19           C  
ATOM   1244  CB  SER H 168       0.912  22.963  33.731  0.90 31.36           C  
ATOM   1245  OG  SER H 168      -0.457  23.294  33.560  0.90 36.95           O  
ATOM   1246  C   SER H 168       1.158  22.576  31.308  1.00 30.13           C  
ATOM   1247  O   SER H 168       0.514  22.013  30.429  1.00 30.92           O  
ATOM   1248  N   SER H 169       1.768  23.755  31.083  1.00 27.29           N  
ATOM   1249  CA  SER H 169       1.487  24.546  29.911  1.00 27.22           C  
ATOM   1250  CB  SER H 169       2.017  25.981  29.990  1.00 22.93           C  
ATOM   1251  OG  SER H 169       3.408  26.009  29.722  1.00 26.91           O  
ATOM   1252  C   SER H 169       2.055  23.980  28.648  1.00 28.83           C  
ATOM   1253  O   SER H 169       1.519  24.210  27.566  1.00 30.45           O  
ATOM   1254  N   GLY H 170       3.163  23.234  28.725  1.00 25.63           N  
ATOM   1255  CA  GLY H 170       3.770  22.766  27.518  1.00 23.79           C  
ATOM   1256  C   GLY H 170       4.767  23.786  27.047  1.00 23.52           C  
ATOM   1257  O   GLY H 170       5.309  23.678  25.949  1.00 24.50           O  
ATOM   1258  N   ASP H 171       5.053  24.811  27.870  1.00 28.49           N  
ATOM   1259  CA  ASP H 171       5.966  25.835  27.455  1.00 27.61           C  
ATOM   1260  CB  ASP H 171       5.984  27.035  28.420  1.00 31.64           C  
ATOM   1261  CG  ASP H 171       6.634  28.236  27.744  1.00 64.70           C  
ATOM   1262  OD1 ASP H 171       7.494  28.035  26.847  1.00  0.00           O  
ATOM   1263  OD2 ASP H 171       6.268  29.382  28.120  1.00 65.57           O1-
ATOM   1264  C   ASP H 171       7.322  25.195  27.448  1.00 28.00           C  
ATOM   1265  O   ASP H 171       7.625  24.367  28.305  1.00 25.68           O  
ATOM   1266  N   THR H 172       8.180  25.538  26.463  1.00 26.56           N  
ATOM   1267  CA  THR H 172       9.458  24.883  26.402  1.00 26.01           C  
ATOM   1268  CB  THR H 172       9.589  23.948  25.233  1.00 26.68           C  
ATOM   1269  OG1 THR H 172       9.420  24.656  24.014  1.00 28.05           O  
ATOM   1270  CG2 THR H 172       8.529  22.842  25.360  1.00 25.49           C  
ATOM   1271  C   THR H 172      10.569  25.886  26.269  1.00 27.72           C  
ATOM   1272  O   THR H 172      10.370  27.013  25.817  1.00 28.07           O  
ATOM   1273  N   ASP H 173      11.779  25.488  26.720  1.00 25.21           N  
ATOM   1274  CA  ASP H 173      12.990  26.254  26.559  1.00 25.63           C  
ATOM   1275  CB  ASP H 173      13.560  26.862  27.858  1.00 27.74           C  
ATOM   1276  CG  ASP H 173      12.863  28.177  28.154  1.00 42.39           C  
ATOM   1277  OD1 ASP H 173      13.070  29.148  27.377  1.00 32.11           O  
ATOM   1278  OD2 ASP H 173      12.125  28.234  29.171  1.00 30.79           O1-
ATOM   1279  C   ASP H 173      14.037  25.310  26.044  1.00 25.50           C  
ATOM   1280  O   ASP H 173      14.208  24.217  26.581  1.00 24.27           O  
ATOM   1281  N   TYR H 174      14.782  25.704  24.990  1.00 24.46           N  
ATOM   1282  CA  TYR H 174      15.752  24.797  24.435  1.00 24.19           C  
ATOM   1283  CB  TYR H 174      15.506  24.382  22.972  1.00 24.11           C  
ATOM   1284  CG  TYR H 174      14.176  23.728  22.843  1.00 25.58           C  
ATOM   1285  CD1 TYR H 174      13.973  22.447  23.296  1.00 26.71           C  
ATOM   1286  CD2 TYR H 174      13.125  24.409  22.278  1.00 25.90           C  
ATOM   1287  CE1 TYR H 174      12.740  21.851  23.174  1.00 28.13           C  
ATOM   1288  CE2 TYR H 174      11.892  23.817  22.153  1.00 26.97           C  
ATOM   1289  CZ  TYR H 174      11.697  22.534  22.600  1.00 27.55           C  
ATOM   1290  OH  TYR H 174      10.432  21.923  22.475  1.00 18.12           O  
ATOM   1291  C   TYR H 174      17.086  25.473  24.406  1.00 25.54           C  
ATOM   1292  O   TYR H 174      17.174  26.699  24.383  1.00 24.64           O  
ATOM   1293  N   ASN H 175      18.173  24.670  24.418  1.00 23.33           N  
ATOM   1294  CA  ASN H 175      19.499  25.216  24.337  1.00 24.98           C  
ATOM   1295  CB  ASN H 175      20.607  24.152  24.474  1.00 24.21           C  
ATOM   1296  CG  ASN H 175      21.948  24.855  24.661  1.00 28.54           C  
ATOM   1297  OD1 ASN H 175      22.244  25.847  23.998  1.00 27.12           O  
ATOM   1298  ND2 ASN H 175      22.785  24.328  25.596  1.00 25.51           N  
ATOM   1299  C   ASN H 175      19.621  25.842  22.983  1.00 25.79           C  
ATOM   1300  O   ASN H 175      19.257  25.244  21.970  1.00 25.71           O  
ATOM   1301  N   PRO H 176      20.144  27.037  22.934  1.00 27.78           N  
ATOM   1302  CA  PRO H 176      20.224  27.733  21.680  1.00 29.72           C  
ATOM   1303  CD  PRO H 176      20.072  27.949  24.063  1.00 28.04           C  
ATOM   1304  CB  PRO H 176      20.683  29.148  22.032  1.00 32.44           C  
ATOM   1305  CG  PRO H 176      20.122  29.360  23.451  1.00 32.23           C  
ATOM   1306  C   PRO H 176      21.078  27.034  20.677  1.00 31.15           C  
ATOM   1307  O   PRO H 176      20.842  27.194  19.480  1.00 34.31           O  
ATOM   1308  N   ALA H 177      22.076  26.256  21.128  1.00 31.13           N  
ATOM   1309  CA  ALA H 177      22.938  25.611  20.183  1.00 34.18           C  
ATOM   1310  CB  ALA H 177      24.065  24.813  20.859  1.00 35.88           C  
ATOM   1311  C   ALA H 177      22.134  24.646  19.350  1.00 36.35           C  
ATOM   1312  O   ALA H 177      22.336  24.529  18.145  1.00 35.91           O  
ATOM   1313  N   LEU H 178      21.244  23.889  20.016  1.00 34.39           N  
ATOM   1314  CA  LEU H 178      20.362  22.848  19.535  1.00 34.65           C  
ATOM   1315  CB  LEU H 178      19.913  21.904  20.669  1.00 34.02           C  
ATOM   1316  CG  LEU H 178      21.004  20.965  21.218  1.00 34.54           C  
ATOM   1317  CD1 LEU H 178      21.342  19.859  20.210  1.00 33.59           C  
ATOM   1318  CD2 LEU H 178      22.251  21.732  21.673  1.00 34.04           C  
ATOM   1319  C   LEU H 178      19.084  23.291  18.861  1.00 37.20           C  
ATOM   1320  O   LEU H 178      18.452  22.481  18.186  1.00 36.98           O  
ATOM   1321  N   LYS H 179      18.652  24.555  19.017  1.00 39.02           N  
ATOM   1322  CA  LYS H 179      17.289  24.970  18.763  1.00 40.58           C  
ATOM   1323  CB  LYS H 179      17.167  26.487  18.582  1.00 42.66           C  
ATOM   1324  CG  LYS H 179      17.568  27.339  19.776  1.00 44.41           C  
ATOM   1325  CD  LYS H 179      17.795  28.796  19.369  1.00 50.58           C  
ATOM   1326  CE  LYS H 179      17.898  29.756  20.552  1.00 55.23           C  
ATOM   1327  NZ  LYS H 179      16.543  30.073  21.051  1.00 56.42           N1+
ATOM   1328  C   LYS H 179      16.680  24.452  17.498  1.00 39.19           C  
ATOM   1329  O   LYS H 179      15.552  23.965  17.529  1.00 39.20           O  
ATOM   1330  N   SER H 180      17.354  24.544  16.348  1.00 36.66           N  
ATOM   1331  CA  SER H 180      16.652  24.149  15.160  1.00 36.94           C  
ATOM   1332  CB  SER H 180      17.489  24.350  13.888  1.00 41.33           C  
ATOM   1333  OG  SER H 180      16.740  23.946  12.753  1.00 44.43           O  
ATOM   1334  C   SER H 180      16.271  22.695  15.208  1.00 34.97           C  
ATOM   1335  O   SER H 180      15.176  22.317  14.795  1.00 34.76           O  
ATOM   1336  N   GLN H 181      17.197  21.853  15.690  1.00 30.85           N  
ATOM   1337  CA  GLN H 181      17.123  20.417  15.717  1.00 29.21           C  
ATOM   1338  CB  GLN H 181      18.490  19.769  15.993  1.00 28.98           C  
ATOM   1339  CG  GLN H 181      19.530  20.030  14.903  1.00 31.75           C  
ATOM   1340  CD  GLN H 181      20.817  19.329  15.317  1.00 28.98           C  
ATOM   1341  OE1 GLN H 181      21.007  18.996  16.486  1.00  0.00           O  
ATOM   1342  NE2 GLN H 181      21.730  19.104  14.335  1.00  0.00           N  
ATOM   1343  C   GLN H 181      16.168  19.818  16.718  1.00 27.67           C  
ATOM   1344  O   GLN H 181      15.631  18.740  16.462  1.00 27.78           O  
ATOM   1345  N   VAL H 182      15.943  20.449  17.890  1.00 27.28           N  
ATOM   1346  CA  VAL H 182      15.247  19.726  18.929  1.00 26.12           C  
ATOM   1347  CB  VAL H 182      15.880  19.841  20.283  1.00 26.53           C  
ATOM   1348  CG1 VAL H 182      17.269  19.206  20.257  1.00 30.19           C  
ATOM   1349  CG2 VAL H 182      15.896  21.320  20.677  1.00 31.54           C  
ATOM   1350  C   VAL H 182      13.827  20.138  19.144  1.00 27.66           C  
ATOM   1351  O   VAL H 182      13.423  21.271  18.893  1.00 27.58           O  
ATOM   1352  N   THR H 183      13.028  19.153  19.618  1.00 25.08           N  
ATOM   1353  CA  THR H 183      11.658  19.354  19.992  1.00 24.87           C  
ATOM   1354  CB  THR H 183      10.688  18.917  18.931  1.00 26.87           C  
ATOM   1355  OG1 THR H 183      10.927  19.627  17.724  1.00 38.10           O  
ATOM   1356  CG2 THR H 183       9.256  19.182  19.424  1.00 34.76           C  
ATOM   1357  C   THR H 183      11.400  18.500  21.205  1.00 24.42           C  
ATOM   1358  O   THR H 183      11.916  17.389  21.307  1.00 23.78           O  
ATOM   1359  N   ILE H 184      10.604  19.005  22.174  1.00 22.15           N  
ATOM   1360  CA  ILE H 184      10.261  18.226  23.339  1.00 21.27           C  
ATOM   1361  CB  ILE H 184      10.888  18.714  24.621  1.00 19.90           C  
ATOM   1362  CG1 ILE H 184      12.422  18.633  24.530  1.00 23.19           C  
ATOM   1363  CG2 ILE H 184      10.312  17.889  25.787  1.00 24.87           C  
ATOM   1364  CD1 ILE H 184      13.140  19.340  25.681  1.00 21.93           C  
ATOM   1365  C   ILE H 184       8.772  18.299  23.507  1.00 23.35           C  
ATOM   1366  O   ILE H 184       8.158  19.328  23.223  1.00 21.56           O  
ATOM   1367  N   SER H 185       8.145  17.193  23.962  1.00 22.01           N  
ATOM   1368  CA  SER H 185       6.714  17.184  24.111  1.00 24.39           C  
ATOM   1369  CB  SER H 185       5.977  16.523  22.939  1.00 26.92           C  
ATOM   1370  OG  SER H 185       6.211  17.247  21.741  1.00 31.05           O  
ATOM   1371  C   SER H 185       6.355  16.379  25.320  1.00 24.80           C  
ATOM   1372  O   SER H 185       7.191  15.673  25.882  1.00 24.08           O  
ATOM   1373  N   THR H 186       5.080  16.486  25.759  1.00 25.22           N  
ATOM   1374  CA  THR H 186       4.634  15.739  26.900  1.00 25.97           C  
ATOM   1375  CB  THR H 186       4.289  16.610  28.073  1.00 29.36           C  
ATOM   1376  OG1 THR H 186       5.411  17.391  28.454  1.00 30.09           O  
ATOM   1377  CG2 THR H 186       3.864  15.718  29.248  1.00 31.19           C  
ATOM   1378  C   THR H 186       3.385  14.985  26.520  1.00 29.55           C  
ATOM   1379  O   THR H 186       2.685  15.336  25.570  1.00 27.57           O  
ATOM   1380  N   ASP H 187       3.105  13.880  27.243  1.00 28.35           N  
ATOM   1381  CA  ASP H 187       1.922  13.086  27.025  1.00 30.24           C  
ATOM   1382  CB  ASP H 187       2.195  11.729  26.350  1.00 31.16           C  
ATOM   1383  CG  ASP H 187       0.848  11.080  26.049  1.00 39.11           C  
ATOM   1384  OD1 ASP H 187      -0.200  11.707  26.356  1.00 38.51           O  
ATOM   1385  OD2 ASP H 187       0.847   9.945  25.505  1.00 40.81           O1-
ATOM   1386  C   ASP H 187       1.361  12.784  28.381  1.00 31.62           C  
ATOM   1387  O   ASP H 187       1.838  11.884  29.071  1.00 30.02           O  
ATOM   1388  N   THR H 188       0.312  13.520  28.790  1.00 32.84           N  
ATOM   1389  CA  THR H 188      -0.247  13.383  30.104  1.00 35.80           C  
ATOM   1390  CB  THR H 188      -1.324  14.391  30.376  1.00 38.23           C  
ATOM   1391  OG1 THR H 188      -0.806  15.706  30.241  1.00 41.33           O  
ATOM   1392  CG2 THR H 188      -1.847  14.175  31.806  1.00 38.97           C  
ATOM   1393  C   THR H 188      -0.837  12.027  30.322  1.00 35.85           C  
ATOM   1394  O   THR H 188      -0.665  11.440  31.389  1.00 35.22           O  
ATOM   1395  N   SER H 189      -1.549  11.484  29.321  1.00 34.89           N  
ATOM   1396  CA  SER H 189      -2.206  10.222  29.533  1.00 36.49           C  
ATOM   1397  CB  SER H 189      -2.948   9.714  28.284  1.00 38.83           C  
ATOM   1398  OG  SER H 189      -2.023   9.445  27.241  1.00 41.17           O  
ATOM   1399  C   SER H 189      -1.177   9.201  29.891  1.00 36.78           C  
ATOM   1400  O   SER H 189      -1.373   8.401  30.804  1.00 38.65           O  
ATOM   1401  N   LYS H 190      -0.067   9.206  29.133  1.00 33.98           N  
ATOM   1402  CA  LYS H 190       1.059   8.332  29.291  1.00 33.73           C  
ATOM   1403  CB  LYS H 190       1.991   8.363  28.070  1.00 36.21           C  
ATOM   1404  CG  LYS H 190       1.428   7.628  26.855  1.00 41.20           C  
ATOM   1405  CD  LYS H 190       1.261   6.129  27.086  1.00 44.52           C  
ATOM   1406  CE  LYS H 190       0.704   5.371  25.882  1.00 59.85           C  
ATOM   1407  NZ  LYS H 190      -0.715   5.725  25.663  1.00 60.74           N1+
ATOM   1408  C   LYS H 190       1.868   8.718  30.493  1.00 30.73           C  
ATOM   1409  O   LYS H 190       2.557   7.881  31.075  1.00 30.70           O  
ATOM   1410  N   ASN H 191       1.822  10.001  30.901  1.00 29.07           N  
ATOM   1411  CA  ASN H 191       2.666  10.415  31.988  1.00 26.87           C  
ATOM   1412  CB  ASN H 191       2.465   9.569  33.259  1.00 27.19           C  
ATOM   1413  CG  ASN H 191       3.022  10.341  34.446  1.00 28.27           C  
ATOM   1414  OD1 ASN H 191       3.267  11.542  34.361  1.00 27.93           O  
ATOM   1415  ND2 ASN H 191       3.234   9.632  35.588  1.00 26.75           N  
ATOM   1416  C   ASN H 191       4.089  10.269  31.536  1.00 25.88           C  
ATOM   1417  O   ASN H 191       4.937   9.737  32.256  1.00 25.33           O  
ATOM   1418  N   GLN H 192       4.376  10.739  30.300  1.00 25.01           N  
ATOM   1419  CA  GLN H 192       5.701  10.649  29.747  1.00 23.97           C  
ATOM   1420  CB  GLN H 192       5.817   9.617  28.618  1.00 26.29           C  
ATOM   1421  CG  GLN H 192       5.518   8.179  29.031  1.00 30.14           C  
ATOM   1422  CD  GLN H 192       5.421   7.375  27.744  1.00 32.65           C  
ATOM   1423  OE1 GLN H 192       5.313   6.151  27.763  1.00 34.91           O  
ATOM   1424  NE2 GLN H 192       5.454   8.083  26.583  1.00 32.76           N  
ATOM   1425  C   GLN H 192       6.014  11.953  29.076  1.00 22.87           C  
ATOM   1426  O   GLN H 192       5.123  12.751  28.789  1.00 23.57           O  
ATOM   1427  N   PHE H 193       7.318  12.211  28.838  1.00 21.59           N  
ATOM   1428  CA  PHE H 193       7.725  13.346  28.059  1.00 21.15           C  
ATOM   1429  CB  PHE H 193       8.181  14.568  28.895  1.00 19.62           C  
ATOM   1430  CG  PHE H 193       9.462  14.364  29.628  1.00 19.58           C  
ATOM   1431  CD1 PHE H 193       9.615  13.352  30.539  1.00 18.26           C  
ATOM   1432  CD2 PHE H 193      10.535  15.185  29.384  1.00 19.05           C  
ATOM   1433  CE1 PHE H 193      10.804  13.180  31.207  1.00 18.84           C  
ATOM   1434  CE2 PHE H 193      11.726  15.020  30.051  1.00 19.28           C  
ATOM   1435  CZ  PHE H 193      11.865  14.014  30.970  1.00 19.90           C  
ATOM   1436  C   PHE H 193       8.778  12.847  27.112  1.00 21.41           C  
ATOM   1437  O   PHE H 193       9.407  11.821  27.370  1.00 21.94           O  
ATOM   1438  N   SER H 194       8.977  13.538  25.966  1.00 20.77           N  
ATOM   1439  CA  SER H 194       9.850  12.968  24.971  1.00 21.48           C  
ATOM   1440  CB  SER H 194       9.096  12.415  23.749  1.00 24.67           C  
ATOM   1441  OG  SER H 194       8.214  11.373  24.130  1.00 29.22           O  
ATOM   1442  C   SER H 194      10.787  13.990  24.409  1.00 22.04           C  
ATOM   1443  O   SER H 194      10.651  15.193  24.626  1.00 22.48           O  
ATOM   1444  N   LEU H 195      11.792  13.486  23.660  1.00 21.44           N  
ATOM   1445  CA  LEU H 195      12.774  14.301  23.009  1.00 21.39           C  
ATOM   1446  CB  LEU H 195      14.173  14.160  23.629  1.00 20.44           C  
ATOM   1447  CG  LEU H 195      15.270  14.971  22.913  1.00 20.92           C  
ATOM   1448  CD1 LEU H 195      15.025  16.485  23.019  1.00 20.61           C  
ATOM   1449  CD2 LEU H 195      16.668  14.555  23.402  1.00 21.86           C  
ATOM   1450  C   LEU H 195      12.892  13.852  21.587  1.00 22.36           C  
ATOM   1451  O   LEU H 195      12.808  12.661  21.288  1.00 21.75           O  
ATOM   1452  N   LYS H 196      13.066  14.816  20.663  1.00 22.86           N  
ATOM   1453  CA  LYS H 196      13.274  14.471  19.290  1.00 23.85           C  
ATOM   1454  CB  LYS H 196      12.044  14.742  18.414  1.00 25.86           C  
ATOM   1455  CG  LYS H 196      10.843  13.896  18.841  1.00 29.44           C  
ATOM   1456  CD  LYS H 196       9.524  14.332  18.206  1.00 36.18           C  
ATOM   1457  CE  LYS H 196       9.346  13.790  16.789  1.00 43.59           C  
ATOM   1458  NZ  LYS H 196      10.441  14.283  15.926  1.00 43.84           N1+
ATOM   1459  C   LYS H 196      14.398  15.329  18.805  1.00 24.72           C  
ATOM   1460  O   LYS H 196      14.347  16.553  18.915  1.00 25.78           O  
ATOM   1461  N   LEU H 197      15.462  14.699  18.271  1.00 24.62           N  
ATOM   1462  CA  LEU H 197      16.581  15.462  17.800  1.00 26.31           C  
ATOM   1463  CB  LEU H 197      17.840  15.203  18.649  1.00 25.45           C  
ATOM   1464  CG  LEU H 197      19.018  16.162  18.404  1.00 29.22           C  
ATOM   1465  CD1 LEU H 197      20.138  15.899  19.416  1.00 26.89           C  
ATOM   1466  CD2 LEU H 197      19.537  16.100  16.964  1.00 28.73           C  
ATOM   1467  C   LEU H 197      16.810  15.032  16.379  1.00 27.12           C  
ATOM   1468  O   LEU H 197      17.070  13.863  16.109  1.00 26.94           O  
ATOM   1469  N   THR H 198      16.714  15.986  15.429  1.00 27.62           N  
ATOM   1470  CA  THR H 198      16.783  15.665  14.027  1.00 29.19           C  
ATOM   1471  CB  THR H 198      15.865  16.555  13.223  1.00 29.39           C  
ATOM   1472  OG1 THR H 198      14.545  16.454  13.738  1.00  0.00           O  
ATOM   1473  CG2 THR H 198      15.854  16.132  11.744  1.00  0.00           C  
ATOM   1474  C   THR H 198      18.193  15.833  13.523  1.00 28.56           C  
ATOM   1475  O   THR H 198      19.045  16.417  14.190  1.00 29.29           O  
ATOM   1476  N   SER H 199      18.466  15.278  12.318  1.00 29.90           N  
ATOM   1477  CA  SER H 199      19.714  15.391  11.610  1.00 31.60           C  
ATOM   1478  CB  SER H 199      19.930  16.766  10.948  1.00 34.06           C  
ATOM   1479  OG  SER H 199      20.019  17.789  11.929  1.00 36.40           O  
ATOM   1480  C   SER H 199      20.861  15.095  12.518  1.00 30.03           C  
ATOM   1481  O   SER H 199      21.788  15.892  12.652  1.00 31.38           O  
ATOM   1482  N   VAL H 200      20.837  13.909  13.150  1.00 29.99           N  
ATOM   1483  CA  VAL H 200      21.858  13.535  14.085  1.00 30.08           C  
ATOM   1484  CB  VAL H 200      21.503  12.327  14.902  1.00 28.41           C  
ATOM   1485  CG1 VAL H 200      20.277  12.664  15.768  1.00 28.96           C  
ATOM   1486  CG2 VAL H 200      21.283  11.140  13.951  1.00 27.47           C  
ATOM   1487  C   VAL H 200      23.144  13.239  13.387  1.00 30.59           C  
ATOM   1488  O   VAL H 200      23.183  12.855  12.218  1.00 31.05           O  
ATOM   1489  N   THR H 201      24.247  13.452  14.125  1.00 30.55           N  
ATOM   1490  CA  THR H 201      25.586  13.227  13.670  1.00 32.07           C  
ATOM   1491  CB  THR H 201      26.278  14.519  13.344  1.00 32.85           C  
ATOM   1492  OG1 THR H 201      27.602  14.290  12.891  1.00 32.36           O  
ATOM   1493  CG2 THR H 201      26.264  15.415  14.588  1.00 32.85           C  
ATOM   1494  C   THR H 201      26.312  12.539  14.790  1.00 32.28           C  
ATOM   1495  O   THR H 201      25.729  12.248  15.831  1.00 30.89           O  
ATOM   1496  N   ALA H 202      27.614  12.259  14.600  1.00 31.83           N  
ATOM   1497  CA  ALA H 202      28.454  11.587  15.554  1.00 31.65           C  
ATOM   1498  CB  ALA H 202      29.894  11.396  15.046  1.00 35.38           C  
ATOM   1499  C   ALA H 202      28.519  12.409  16.802  1.00 31.36           C  
ATOM   1500  O   ALA H 202      28.674  11.879  17.901  1.00 31.81           O  
ATOM   1501  N   ALA H 203      28.420  13.739  16.661  1.00 30.31           N  
ATOM   1502  CA  ALA H 203      28.519  14.639  17.776  1.00 31.84           C  
ATOM   1503  CB  ALA H 203      28.346  16.113  17.365  1.00 32.71           C  
ATOM   1504  C   ALA H 203      27.445  14.311  18.771  1.00 30.91           C  
ATOM   1505  O   ALA H 203      27.636  14.480  19.973  1.00 31.64           O  
ATOM   1506  N   ASP H 204      26.276  13.868  18.282  1.00 29.11           N  
ATOM   1507  CA  ASP H 204      25.109  13.549  19.060  1.00 27.05           C  
ATOM   1508  CB  ASP H 204      23.860  13.389  18.181  1.00 27.10           C  
ATOM   1509  CG  ASP H 204      23.556  14.768  17.618  1.00 30.03           C  
ATOM   1510  OD1 ASP H 204      23.563  15.747  18.413  1.00 27.92           O  
ATOM   1511  OD2 ASP H 204      23.329  14.866  16.383  1.00 30.96           O1-
ATOM   1512  C   ASP H 204      25.280  12.303  19.891  1.00 27.44           C  
ATOM   1513  O   ASP H 204      24.441  12.026  20.744  1.00 26.18           O  
ATOM   1514  N   THR H 205      26.297  11.457  19.630  1.00 25.42           N  
ATOM   1515  CA  THR H 205      26.433  10.258  20.417  1.00 23.84           C  
ATOM   1516  CB  THR H 205      27.564   9.377  19.974  1.00 25.65           C  
ATOM   1517  OG1 THR H 205      27.377   8.984  18.622  1.00 25.28           O  
ATOM   1518  CG2 THR H 205      27.616   8.138  20.885  1.00 25.36           C  
ATOM   1519  C   THR H 205      26.682  10.626  21.849  1.00 24.29           C  
ATOM   1520  O   THR H 205      27.570  11.421  22.154  1.00 24.64           O  
ATOM   1521  N   ALA H 206      25.888  10.050  22.781  1.00 23.80           N  
ATOM   1522  CA  ALA H 206      26.089  10.362  24.170  1.00 22.82           C  
ATOM   1523  CB  ALA H 206      25.932  11.857  24.485  1.00 22.49           C  
ATOM   1524  C   ALA H 206      25.055   9.647  24.981  1.00 22.32           C  
ATOM   1525  O   ALA H 206      24.155   9.003  24.446  1.00 22.37           O  
ATOM   1526  N   VAL H 207      25.197   9.715  26.321  1.00 21.77           N  
ATOM   1527  CA  VAL H 207      24.208   9.159  27.195  1.00 20.74           C  
ATOM   1528  CB  VAL H 207      24.758   8.755  28.532  1.00 21.24           C  
ATOM   1529  CG1 VAL H 207      23.593   8.318  29.438  1.00 20.43           C  
ATOM   1530  CG2 VAL H 207      25.822   7.665  28.312  1.00 22.97           C  
ATOM   1531  C   VAL H 207      23.208  10.250  27.419  1.00 20.62           C  
ATOM   1532  O   VAL H 207      23.581  11.383  27.720  1.00 21.71           O  
ATOM   1533  N   TYR H 208      21.905   9.932  27.288  1.00 20.64           N  
ATOM   1534  CA  TYR H 208      20.886  10.932  27.448  1.00 20.15           C  
ATOM   1535  CB  TYR H 208      19.857  10.959  26.300  1.00 19.21           C  
ATOM   1536  CG  TYR H 208      20.487  11.583  25.098  1.00 20.04           C  
ATOM   1537  CD1 TYR H 208      21.410  10.908  24.330  1.00 19.43           C  
ATOM   1538  CD2 TYR H 208      20.131  12.860  24.728  1.00 19.33           C  
ATOM   1539  CE1 TYR H 208      21.975  11.504  23.224  1.00 19.92           C  
ATOM   1540  CE2 TYR H 208      20.691  13.460  23.626  1.00 20.59           C  
ATOM   1541  CZ  TYR H 208      21.617  12.782  22.870  1.00 20.99           C  
ATOM   1542  OH  TYR H 208      22.192  13.398  21.736  1.00 22.43           O  
ATOM   1543  C   TYR H 208      20.142  10.659  28.718  1.00 20.89           C  
ATOM   1544  O   TYR H 208      19.723   9.532  28.980  1.00 21.45           O  
ATOM   1545  N   TYR H 209      19.959  11.710  29.547  1.00 20.18           N  
ATOM   1546  CA  TYR H 209      19.301  11.555  30.814  1.00 21.06           C  
ATOM   1547  CB  TYR H 209      20.106  12.100  32.010  1.00 20.15           C  
ATOM   1548  CG  TYR H 209      21.419  11.411  32.179  1.00 20.68           C  
ATOM   1549  CD1 TYR H 209      21.521  10.216  32.853  1.00 21.75           C  
ATOM   1550  CD2 TYR H 209      22.560  11.989  31.671  1.00 20.88           C  
ATOM   1551  CE1 TYR H 209      22.744   9.606  33.010  1.00 24.18           C  
ATOM   1552  CE2 TYR H 209      23.784  11.386  31.823  1.00 22.60           C  
ATOM   1553  CZ  TYR H 209      23.877  10.192  32.495  1.00 24.34           C  
ATOM   1554  OH  TYR H 209      25.135   9.576  32.652  1.00 25.33           O  
ATOM   1555  C   TYR H 209      18.078  12.419  30.816  1.00 21.65           C  
ATOM   1556  O   TYR H 209      18.064  13.500  30.228  1.00 20.94           O  
ATOM   1557  N   CYS H 210      17.001  11.941  31.471  1.00 19.93           N  
ATOM   1558  CA  CYS H 210      15.849  12.767  31.673  1.00 20.09           C  
ATOM   1559  CB  CYS H 210      14.495  12.117  31.289  1.00 23.08           C  
ATOM   1560  SG  CYS H 210      14.154  10.485  32.016  1.00 27.14           S  
ATOM   1561  C   CYS H 210      15.873  13.125  33.126  1.00 21.15           C  
ATOM   1562  O   CYS H 210      16.369  12.360  33.950  1.00 20.76           O  
ATOM   1563  N   VAL H 211      15.377  14.326  33.481  1.00 19.98           N  
ATOM   1564  CA  VAL H 211      15.494  14.760  34.843  1.00 19.88           C  
ATOM   1565  CB  VAL H 211      16.743  15.585  35.024  1.00 20.60           C  
ATOM   1566  CG1 VAL H 211      16.821  16.171  36.442  1.00  0.00           C  
ATOM   1567  CG2 VAL H 211      17.941  14.702  34.643  1.00  0.00           C  
ATOM   1568  C   VAL H 211      14.328  15.631  35.179  1.00 19.88           C  
ATOM   1569  O   VAL H 211      13.672  16.185  34.297  1.00 19.51           O  
ATOM   1570  N   ARG H 212      14.035  15.746  36.490  1.00 19.24           N  
ATOM   1571  CA  ARG H 212      13.001  16.610  36.954  1.00 19.71           C  
ATOM   1572  CB  ARG H 212      12.244  16.091  38.188  1.00 19.75           C  
ATOM   1573  CG  ARG H 212      10.995  16.920  38.487  1.00 21.38           C  
ATOM   1574  CD  ARG H 212      10.649  17.022  39.972  1.00 23.50           C  
ATOM   1575  NE  ARG H 212      10.341  15.666  40.486  1.00 24.82           N  
ATOM   1576  CZ  ARG H 212      10.266  15.482  41.835  1.00 26.25           C  
ATOM   1577  NH1 ARG H 212      10.576  16.511  42.676  1.00 26.49           N1+
ATOM   1578  NH2 ARG H 212       9.876  14.277  42.340  1.00 25.74           N  
ATOM   1579  C   ARG H 212      13.705  17.845  37.387  1.00 19.43           C  
ATOM   1580  O   ARG H 212      14.847  17.811  37.842  1.00 21.25           O  
ATOM   1581  N   GLU H 213      13.036  18.990  37.230  1.00 19.15           N  
ATOM   1582  CA  GLU H 213      13.673  20.214  37.618  1.00 18.58           C  
ATOM   1583  CB  GLU H 213      13.560  21.283  36.516  1.00 20.89           C  
ATOM   1584  CG  GLU H 213      14.244  20.864  35.211  1.00 24.78           C  
ATOM   1585  CD  GLU H 213      13.639  21.672  34.066  1.00  0.00           C  
ATOM   1586  OE1 GLU H 213      12.504  21.327  33.642  1.00  0.00           O  
ATOM   1587  OE2 GLU H 213      14.296  22.640  33.599  1.00  0.00           O1-
ATOM   1588  C   GLU H 213      12.910  20.703  38.829  1.00 20.21           C  
ATOM   1589  O   GLU H 213      11.704  20.477  38.939  1.00 19.48           O  
ATOM   1590  N   GLY H 214      13.542  21.322  39.846  1.00 50.70           N  
ATOM   1591  CA  GLY H 214      12.911  21.567  41.146  1.00 50.07           C  
ATOM   1592  C   GLY H 214      11.467  22.027  41.098  1.00 54.73           C  
ATOM   1593  O   GLY H 214      10.991  22.598  40.124  1.00 54.83           O  
ATOM   1594  N   ILE H 215      10.709  21.760  42.176  1.00 53.35           N  
ATOM   1595  CA  ILE H 215       9.298  22.049  42.220  1.00 54.67           C  
ATOM   1596  CB  ILE H 215       8.631  21.632  43.492  1.00 51.09           C  
ATOM   1597  CG1 ILE H 215       7.105  21.696  43.315  1.00  0.00           C  
ATOM   1598  CG2 ILE H 215       9.163  22.520  44.628  1.00  0.00           C  
ATOM   1599  CD1 ILE H 215       6.316  21.034  44.443  1.00  0.00           C  
ATOM   1600  C   ILE H 215       9.075  23.517  42.050  1.00 54.16           C  
ATOM   1601  O   ILE H 215       8.022  23.945  41.578  1.00 55.82           O  
ATOM   1602  N   VAL H 216      10.051  24.326  42.487  1.00 52.73           N  
ATOM   1603  CA  VAL H 216       9.940  25.751  42.455  1.00 51.37           C  
ATOM   1604  CB  VAL H 216      11.220  26.422  42.864  1.00 55.45           C  
ATOM   1605  CG1 VAL H 216      11.025  27.945  42.772  1.00 51.91           C  
ATOM   1606  CG2 VAL H 216      11.628  25.924  44.261  1.00 52.99           C  
ATOM   1607  C   VAL H 216       9.654  26.245  41.068  1.00 51.88           C  
ATOM   1608  O   VAL H 216       8.846  27.156  40.906  1.00 52.47           O  
ATOM   1609  N   LEU H 217      10.298  25.688  40.023  1.00 50.34           N  
ATOM   1610  CA  LEU H 217      10.105  26.258  38.710  1.00 49.44           C  
ATOM   1611  CB  LEU H 217      11.270  26.043  37.720  1.00 50.88           C  
ATOM   1612  CG  LEU H 217      10.990  26.554  36.291  1.00 34.32           C  
ATOM   1613  CD1 LEU H 217      10.534  28.017  36.265  1.00 34.42           C  
ATOM   1614  CD2 LEU H 217      12.197  26.292  35.376  1.00 34.61           C  
ATOM   1615  C   LEU H 217       8.821  25.846  38.070  1.00 49.93           C  
ATOM   1616  O   LEU H 217       8.353  24.713  38.176  1.00 52.92           O  
ATOM   1617  N   VAL H 218       8.217  26.819  37.365  1.00 57.45           N  
ATOM   1618  CA  VAL H 218       6.967  26.602  36.717  1.00 60.00           C  
ATOM   1619  CB  VAL H 218       5.791  27.058  37.532  1.00 70.74           C  
ATOM   1620  CG1 VAL H 218       5.742  26.229  38.827  1.00  0.00           C  
ATOM   1621  CG2 VAL H 218       5.913  28.573  37.764  1.00101.76           C  
ATOM   1622  C   VAL H 218       6.983  27.417  35.478  1.00 62.01           C  
ATOM   1623  O   VAL H 218       7.974  28.070  35.148  1.00 64.92           O  
ATOM   1624  N   ASN H 219       5.852  27.382  34.759  1.00 61.83           N  
ATOM   1625  CA  ASN H 219       5.732  28.084  33.524  1.00 63.56           C  
ATOM   1626  CB  ASN H 219       4.279  28.143  33.028  1.00 41.17           C  
ATOM   1627  CG  ASN H 219       3.717  26.730  32.992  1.00 48.58           C  
ATOM   1628  OD1 ASN H 219       4.440  25.756  33.192  1.00  0.00           O  
ATOM   1629  ND2 ASN H 219       2.381  26.612  32.764  1.00  0.00           N  
ATOM   1630  C   ASN H 219       6.138  29.521  33.733  1.00 64.11           C  
ATOM   1631  O   ASN H 219       5.533  30.259  34.515  1.00 66.80           O  
ATOM   1632  N   LEU H 220       7.199  29.932  33.010  1.00 58.11           N  
ATOM   1633  CA  LEU H 220       7.719  31.271  32.964  1.00 58.63           C  
ATOM   1634  CB  LEU H 220       6.785  32.253  32.234  1.00 60.48           C  
ATOM   1635  CG  LEU H 220       6.633  31.933  30.734  1.00 63.51           C  
ATOM   1636  CD1 LEU H 220       5.782  32.991  30.014  1.00 79.37           C  
ATOM   1637  CD2 LEU H 220       8.001  31.725  30.066  1.00 77.71           C  
ATOM   1638  C   LEU H 220       8.049  31.825  34.317  1.00 58.31           C  
ATOM   1639  O   LEU H 220       7.832  33.007  34.570  1.00 58.74           O  
ATOM   1640  N   ALA H 221       8.626  31.006  35.210  1.00 57.31           N  
ATOM   1641  CA  ALA H 221       9.025  31.460  36.511  1.00 57.89           C  
ATOM   1642  CB  ALA H 221       8.320  30.732  37.668  1.00 57.96           C  
ATOM   1643  C   ALA H 221      10.487  31.149  36.610  1.00 56.41           C  
ATOM   1644  O   ALA H 221      11.094  30.633  35.674  1.00 56.65           O  
ATOM   1645  N   VAL H 222      11.109  31.505  37.745  1.00 59.39           N  
ATOM   1646  CA  VAL H 222      12.514  31.277  37.924  1.00 60.11           C  
ATOM   1647  CB  VAL H 222      13.041  31.965  39.141  1.00 64.86           C  
ATOM   1648  CG1 VAL H 222      12.857  33.473  38.905  1.00 47.21           C  
ATOM   1649  CG2 VAL H 222      12.286  31.449  40.380  1.00 47.16           C  
ATOM   1650  C   VAL H 222      12.767  29.807  38.025  1.00 58.55           C  
ATOM   1651  O   VAL H 222      11.892  29.037  38.408  1.00 64.26           O  
ATOM   1652  N   LYS H 223      14.003  29.404  37.669  1.00 53.99           N  
ATOM   1653  CA  LYS H 223      14.471  28.051  37.522  1.00 51.63           C  
ATOM   1654  CB  LYS H 223      15.774  28.018  36.722  1.00 50.55           C  
ATOM   1655  CG  LYS H 223      16.863  28.925  37.316  1.00 36.53           C  
ATOM   1656  CD  LYS H 223      17.399  28.454  38.674  1.00  0.00           C  
ATOM   1657  CE  LYS H 223      18.183  29.522  39.443  1.00  0.00           C  
ATOM   1658  NZ  LYS H 223      19.509  29.740  38.820  1.00  0.00           N1+
ATOM   1659  C   LYS H 223      14.688  27.316  38.822  1.00 50.82           C  
ATOM   1660  O   LYS H 223      14.659  27.866  39.922  1.00 51.38           O  
ATOM   1661  N   ASN H 224      14.907  25.992  38.671  1.00 50.84           N  
ATOM   1662  CA  ASN H 224      15.056  25.013  39.711  1.00 51.64           C  
ATOM   1663  CB  ASN H 224      13.793  24.137  39.721  1.00 52.49           C  
ATOM   1664  CG  ASN H 224      13.514  23.720  38.262  1.00 65.19           C  
ATOM   1665  OD1 ASN H 224      14.381  23.752  37.392  1.00 81.42           O  
ATOM   1666  ND2 ASN H 224      12.243  23.369  37.947  1.00  0.00           N  
ATOM   1667  C   ASN H 224      16.219  24.115  39.359  1.00 52.80           C  
ATOM   1668  O   ASN H 224      16.752  24.203  38.258  1.00 54.65           O  
ATOM   1669  N   TRP H 225      16.643  23.201  40.257  1.00 50.84           N  
ATOM   1670  CA  TRP H 225      17.754  22.360  39.885  1.00 49.71           C  
ATOM   1671  CB  TRP H 225      18.757  22.014  40.967  1.00 50.43           C  
ATOM   1672  CG  TRP H 225      18.396  20.927  41.946  1.00 32.82           C  
ATOM   1673  CD2 TRP H 225      17.120  20.715  42.583  1.00 34.91           C  
ATOM   1674  CD1 TRP H 225      19.261  20.040  42.505  1.00 37.17           C  
ATOM   1675  NE1 TRP H 225      18.635  19.362  43.511  1.00 34.03           N  
ATOM   1676  CE2 TRP H 225      17.319  19.754  43.569  1.00 37.86           C  
ATOM   1677  CE3 TRP H 225      15.899  21.296  42.395  1.00 36.04           C  
ATOM   1678  CZ2 TRP H 225      16.309  19.372  44.404  1.00 36.54           C  
ATOM   1679  CZ3 TRP H 225      14.875  20.881  43.211  1.00 37.41           C  
ATOM   1680  CH2 TRP H 225      15.073  19.940  44.199  1.00 36.77           C  
ATOM   1681  C   TRP H 225      17.242  21.020  39.505  1.00 49.61           C  
ATOM   1682  O   TRP H 225      16.080  20.692  39.726  1.00 50.50           O  
ATOM   1683  N   PHE H 226      18.135  20.197  38.919  1.00 48.56           N  
ATOM   1684  CA  PHE H 226      17.740  18.882  38.508  1.00 47.99           C  
ATOM   1685  CB  PHE H 226      18.622  18.295  37.390  1.00 47.76           C  
ATOM   1686  CG  PHE H 226      18.518  19.145  36.169  1.00 47.29           C  
ATOM   1687  CD1 PHE H 226      17.362  19.164  35.426  1.00 47.71           C  
ATOM   1688  CD2 PHE H 226      19.570  19.944  35.779  1.00 48.08           C  
ATOM   1689  CE1 PHE H 226      17.265  19.951  34.302  1.00 48.10           C  
ATOM   1690  CE2 PHE H 226      19.480  20.729  34.654  1.00 47.88           C  
ATOM   1691  CZ  PHE H 226      18.325  20.733  33.913  1.00 47.11           C  
ATOM   1692  C   PHE H 226      17.871  17.961  39.680  1.00 48.43           C  
ATOM   1693  O   PHE H 226      18.933  17.394  39.934  1.00 49.63           O  
ATOM   1694  N   ASP H 227      16.769  17.812  40.435  1.00 56.51           N  
ATOM   1695  CA  ASP H 227      16.734  16.982  41.602  1.00 58.65           C  
ATOM   1696  CB  ASP H 227      15.540  17.272  42.523  1.00 59.87           C  
ATOM   1697  CG  ASP H 227      14.222  17.056  41.805  1.00 63.92           C  
ATOM   1698  OD1 ASP H 227      14.208  17.014  40.546  1.00 67.28           O  
ATOM   1699  OD2 ASP H 227      13.196  16.944  42.526  1.00 65.90           O1-
ATOM   1700  C   ASP H 227      16.695  15.529  41.282  1.00 59.31           C  
ATOM   1701  O   ASP H 227      17.285  14.734  42.017  1.00 61.60           O  
ATOM   1702  N   VAL H 228      16.002  15.123  40.196  1.00 23.60           N  
ATOM   1703  CA  VAL H 228      15.830  13.682  40.103  1.00 25.11           C  
ATOM   1704  CB  VAL H 228      14.413  13.238  40.318  1.00 25.99           C  
ATOM   1705  CG1 VAL H 228      14.320  11.725  40.060  1.00 52.88           C  
ATOM   1706  CG2 VAL H 228      13.995  13.654  41.738  1.00 52.42           C  
ATOM   1707  C   VAL H 228      16.232  13.284  38.716  1.00 24.88           C  
ATOM   1708  O   VAL H 228      15.882  13.962  37.754  1.00 24.97           O  
ATOM   1709  N   TRP H 229      16.968  12.164  38.564  1.00 22.55           N  
ATOM   1710  CA  TRP H 229      17.482  11.838  37.259  1.00 23.18           C  
ATOM   1711  CB  TRP H 229      19.018  11.976  37.178  1.00 21.50           C  
ATOM   1712  CG  TRP H 229      19.549  13.385  37.362  1.00 21.42           C  
ATOM   1713  CD2 TRP H 229      20.336  14.103  36.393  1.00 21.48           C  
ATOM   1714  CD1 TRP H 229      19.448  14.201  38.450  1.00 21.35           C  
ATOM   1715  NE1 TRP H 229      20.107  15.385  38.218  1.00 21.61           N  
ATOM   1716  CE2 TRP H 229      20.662  15.337  36.958  1.00 21.34           C  
ATOM   1717  CE3 TRP H 229      20.758  13.760  35.143  1.00 20.69           C  
ATOM   1718  CZ2 TRP H 229      21.413  16.250  36.275  1.00 20.31           C  
ATOM   1719  CZ3 TRP H 229      21.514  14.685  34.454  1.00 21.09           C  
ATOM   1720  CH2 TRP H 229      21.832  15.906  35.010  1.00 21.67           C  
ATOM   1721  C   TRP H 229      17.162  10.413  36.925  1.00 24.70           C  
ATOM   1722  O   TRP H 229      17.010   9.566  37.804  1.00 26.31           O  
ATOM   1723  N   GLY H 230      17.037  10.126  35.611  1.00 25.29           N  
ATOM   1724  CA  GLY H 230      16.819   8.788  35.143  1.00 25.28           C  
ATOM   1725  C   GLY H 230      18.161   8.120  35.126  1.00 27.80           C  
ATOM   1726  O   GLY H 230      19.180   8.746  35.412  1.00 26.18           O  
ATOM   1727  N   PRO H 231      18.180   6.848  34.840  1.00 27.57           N  
ATOM   1728  CA  PRO H 231      19.428   6.132  34.775  1.00 29.04           C  
ATOM   1729  CD  PRO H 231      17.088   5.993  35.278  1.00 47.12           C  
ATOM   1730  CB  PRO H 231      19.057   4.650  34.810  1.00 33.27           C  
ATOM   1731  CG  PRO H 231      17.726   4.629  35.584  1.00 40.06           C  
ATOM   1732  C   PRO H 231      20.283   6.515  33.605  1.00 30.22           C  
ATOM   1733  O   PRO H 231      21.499   6.346  33.686  1.00 29.26           O  
ATOM   1734  N   GLY H 232      19.679   7.008  32.507  1.00 26.24           N  
ATOM   1735  CA  GLY H 232      20.436   7.401  31.349  1.00 26.22           C  
ATOM   1736  C   GLY H 232      20.393   6.299  30.336  1.00 29.25           C  
ATOM   1737  O   GLY H 232      20.360   5.119  30.683  1.00 28.30           O  
ATOM   1738  N   VAL H 233      20.392   6.675  29.037  1.00 26.49           N  
ATOM   1739  CA  VAL H 233      20.388   5.710  27.970  1.00 26.45           C  
ATOM   1740  CB  VAL H 233      19.083   5.639  27.226  1.00 29.62           C  
ATOM   1741  CG1 VAL H 233      18.777   7.014  26.607  1.00 17.22           C  
ATOM   1742  CG2 VAL H 233      19.172   4.501  26.193  1.00 29.55           C  
ATOM   1743  C   VAL H 233      21.452   6.099  26.988  1.00 27.42           C  
ATOM   1744  O   VAL H 233      21.601   7.271  26.643  1.00 26.02           O  
ATOM   1745  N   LEU H 234      22.232   5.108  26.509  1.00 26.85           N  
ATOM   1746  CA  LEU H 234      23.281   5.386  25.569  1.00 27.20           C  
ATOM   1747  CB  LEU H 234      24.397   4.325  25.570  1.00 28.29           C  
ATOM   1748  CG  LEU H 234      25.515   4.598  24.545  1.00 15.70           C  
ATOM   1749  CD1 LEU H 234      26.262   5.903  24.859  1.00 15.62           C  
ATOM   1750  CD2 LEU H 234      26.453   3.386  24.403  1.00 16.01           C  
ATOM   1751  C   LEU H 234      22.704   5.427  24.187  1.00 28.42           C  
ATOM   1752  O   LEU H 234      21.950   4.543  23.787  1.00 29.07           O  
ATOM   1753  N   VAL H 235      23.056   6.478  23.419  1.00 27.10           N  
ATOM   1754  CA  VAL H 235      22.601   6.594  22.065  1.00 29.22           C  
ATOM   1755  CB  VAL H 235      21.778   7.828  21.827  1.00 29.05           C  
ATOM   1756  CG1 VAL H 235      21.463   7.942  20.326  1.00 32.05           C  
ATOM   1757  CG2 VAL H 235      20.525   7.753  22.714  1.00 29.04           C  
ATOM   1758  C   VAL H 235      23.826   6.689  21.213  1.00 29.34           C  
ATOM   1759  O   VAL H 235      24.681   7.551  21.424  1.00 29.20           O  
ATOM   1760  N   THR H 236      23.942   5.792  20.217  1.00 29.89           N  
ATOM   1761  CA  THR H 236      25.106   5.808  19.383  1.00 30.00           C  
ATOM   1762  CB  THR H 236      25.796   4.474  19.333  1.00 31.70           C  
ATOM   1763  OG1 THR H 236      26.179   4.071  20.641  1.00 32.04           O  
ATOM   1764  CG2 THR H 236      27.036   4.583  18.429  1.00 32.13           C  
ATOM   1765  C   THR H 236      24.659   6.136  17.994  1.00 31.43           C  
ATOM   1766  O   THR H 236      23.747   5.509  17.458  1.00 32.84           O  
ATOM   1767  N   VAL H 237      25.292   7.149  17.374  1.00 30.85           N  
ATOM   1768  CA  VAL H 237      24.935   7.492  16.029  1.00 32.55           C  
ATOM   1769  CB  VAL H 237      25.019   8.966  15.761  1.00 33.30           C  
ATOM   1770  CG1 VAL H 237      24.683   9.211  14.282  1.00 33.78           C  
ATOM   1771  CG2 VAL H 237      24.096   9.710  16.742  1.00 33.57           C  
ATOM   1772  C   VAL H 237      25.942   6.824  15.157  1.00 34.46           C  
ATOM   1773  O   VAL H 237      27.097   7.246  15.105  1.00 34.45           O  
ATOM   1774  N   SER H 238      25.522   5.760  14.440  1.00 34.49           N  
ATOM   1775  CA  SER H 238      26.446   5.020  13.627  1.00 35.79           C  
ATOM   1776  CB  SER H 238      27.068   3.816  14.358  1.00 36.17           C  
ATOM   1777  OG  SER H 238      27.957   3.122  13.495  1.00 37.45           O  
ATOM   1778  C   SER H 238      25.722   4.454  12.450  1.00 36.28           C  
ATOM   1779  O   SER H 238      24.497   4.351  12.441  1.00 36.57           O  
ATOM   1780  N   SER H 239      26.486   4.060  11.413  1.00 37.27           N  
ATOM   1781  CA  SER H 239      25.912   3.488  10.230  1.00 38.47           C  
ATOM   1782  CB  SER H 239      26.745   3.761   8.967  1.00 39.48           C  
ATOM   1783  OG  SER H 239      26.796   5.156   8.710  1.00 42.52           O  
ATOM   1784  C   SER H 239      25.877   1.979  10.430  1.00 40.10           C  
ATOM   1785  O   SER H 239      25.300   1.272   9.560  1.00 39.58           O  
ATOM   1786  OXT SER H 239      26.436   1.511  11.459  1.00  0.00           O1-
TER    1787      SER H 239 
CONECT  139  713
CONECT  713  139
CONECT 1012 1560
CONECT 1560 1012
END
