# Supplementary material for: Fully automated antibody structure prediction using BIOVIA tools: Validation study
Source: PLoS One. 2017 May 18;12(5):e0177923. doi: 10.1371/journal.pone.0177923 (PMC5436848; doi:10.1371/journal.pone.0177923)
Supplement: S3 Dataset — Predicted structures using the Top5 framework method, Chothia CDR definition with canonical filtering, using up to 5 CDR templates rather than the default 3, and generating 10 CDR models. (ZIP) [file pone.0177923.s005.zip › 4KTE_LH_FV_FinalModel.pdb]

REMARK   Accelrys Discovery Studio PDB file
REMARK   Created:  2015-11-30T15:44:52Z
SSBOND   1 CYS L   22    CYS L   96                                     
SSBOND   2 CYS H  138    CYS H  213                                     
HETATM    1  N   UNK L   1      32.915  35.381  30.379  1.00 69.52           N  
HETATM    2  CA  UNK L   1      31.576  35.168  29.788  1.00 70.67           C  
HETATM    3  C   UNK L   1      31.197  33.733  29.939  1.00 67.21           C  
HETATM    4  O   UNK L   1      31.431  33.108  30.969  1.00 66.90           O  
ATOM      5  N   PRO L   2      30.623  33.208  28.903  1.00 54.49           N  
ATOM      6  CA  PRO L   2      29.378  32.493  28.935  1.00 52.00           C  
ATOM      7  CD  PRO L   2      31.113  33.426  27.552  1.00  0.00           C  
ATOM      8  CB  PRO L   2      28.969  32.319  27.472  1.00 51.04           C  
ATOM      9  CG  PRO L   2      30.283  32.467  26.685  1.00 55.89           C  
ATOM     10  C   PRO L   2      29.493  31.172  29.621  1.00 50.81           C  
ATOM     11  O   PRO L   2      28.470  30.514  29.802  1.00 52.60           O  
ATOM     12  N   VAL L   3      30.705  30.722  29.980  1.00 50.71           N  
ATOM     13  CA  VAL L   3      30.740  29.400  30.515  1.00 49.82           C  
ATOM     14  CB  VAL L   3      31.532  28.448  29.663  1.00 48.61           C  
ATOM     15  CG1 VAL L   3      32.984  28.942  29.601  1.00 47.32           C  
ATOM     16  CG2 VAL L   3      31.374  27.020  30.210  1.00 46.66           C  
ATOM     17  C   VAL L   3      31.309  29.414  31.895  1.00 45.72           C  
ATOM     18  O   VAL L   3      32.010  30.336  32.307  1.00 46.06           O  
ATOM     19  N   LEU L   4      30.961  28.369  32.662  1.00 42.65           N  
ATOM     20  CA  LEU L   4      31.425  28.227  34.005  1.00 40.95           C  
ATOM     21  CB  LEU L   4      30.490  27.327  34.831  1.00 38.15           C  
ATOM     22  CG  LEU L   4      28.990  27.676  34.693  1.00 38.50           C  
ATOM     23  CD1 LEU L   4      28.136  26.786  35.611  1.00 34.79           C  
ATOM     24  CD2 LEU L   4      28.702  29.177  34.860  1.00 36.86           C  
ATOM     25  C   LEU L   4      32.732  27.505  33.893  1.00 42.08           C  
ATOM     26  O   LEU L   4      32.862  26.599  33.072  1.00 46.53           O  
ATOM     27  N   THR L   5      33.752  27.880  34.692  1.00 40.78           N  
ATOM     28  CA  THR L   5      34.990  27.162  34.563  1.00 40.57           C  
ATOM     29  CB  THR L   5      36.129  27.994  34.048  1.00 46.17           C  
ATOM     30  OG1 THR L   5      35.809  28.525  32.770  1.00 54.60           O  
ATOM     31  CG2 THR L   5      37.371  27.095  33.938  1.00 47.52           C  
ATOM     32  C   THR L   5      35.386  26.618  35.902  1.00 40.28           C  
ATOM     33  O   THR L   5      35.314  27.312  36.915  1.00 40.32           O  
ATOM     34  N   GLN L   6      35.819  25.339  35.924  1.00 40.42           N  
ATOM     35  CA  GLN L   6      36.236  24.681  37.132  1.00 38.69           C  
ATOM     36  CB  GLN L   6      35.313  23.518  37.530  1.00 35.53           C  
ATOM     37  CG  GLN L   6      33.885  23.975  37.814  1.00 35.43           C  
ATOM     38  CD  GLN L   6      33.015  22.741  37.973  1.00 37.61           C  
ATOM     39  OE1 GLN L   6      32.050  22.552  37.234  1.00 39.18           O  
ATOM     40  NE2 GLN L   6      33.358  21.874  38.963  1.00 35.20           N  
ATOM     41  C   GLN L   6      37.578  24.075  36.871  1.00 41.19           C  
ATOM     42  O   GLN L   6      37.967  23.882  35.721  1.00 42.70           O  
ATOM     43  N   PRO L   7      38.323  23.791  37.903  1.00 41.73           N  
ATOM     44  CA  PRO L   7      39.597  23.149  37.768  1.00 41.93           C  
ATOM     45  CD  PRO L   7      38.039  24.213  39.261  1.00 41.90           C  
ATOM     46  CB  PRO L   7      40.239  23.198  39.154  1.00 43.35           C  
ATOM     47  CG  PRO L   7      39.051  23.421  40.110  1.00 43.03           C  
ATOM     48  C   PRO L   7      39.323  21.758  37.301  1.00 42.45           C  
ATOM     49  O   PRO L   7      38.333  21.171  37.728  1.00 43.47           O  
ATOM     50  N   THR L   8      40.186  21.209  36.439  1.00 41.39           N  
ATOM     51  CA  THR L   8      39.981  19.894  35.917  1.00 40.64           C  
ATOM     52  CB  THR L   8      41.012  19.546  34.885  1.00 40.65           C  
ATOM     53  OG1 THR L   8      40.765  18.257  34.341  1.00  0.00           O  
ATOM     54  CG2 THR L   8      42.396  19.600  35.549  1.00  0.00           C  
ATOM     55  C   THR L   8      40.058  18.891  37.030  1.00 41.39           C  
ATOM     56  O   THR L   8      39.288  17.933  37.053  1.00 43.61           O  
ATOM     57  N   PHE L   9      40.995  19.062  37.987  1.00 40.37           N  
ATOM     58  CA  PHE L   9      41.069  18.062  39.018  1.00 42.38           C  
ATOM     59  CB  PHE L   9      42.065  16.925  38.714  1.00 44.32           C  
ATOM     60  CG  PHE L   9      43.457  17.468  38.692  1.00  0.00           C  
ATOM     61  CD1 PHE L   9      43.983  18.041  37.556  1.00  0.00           C  
ATOM     62  CD2 PHE L   9      44.246  17.391  39.817  1.00  0.00           C  
ATOM     63  CE1 PHE L   9      45.269  18.533  37.545  1.00  0.00           C  
ATOM     64  CE2 PHE L   9      45.532  17.881  39.813  1.00  0.00           C  
ATOM     65  CZ  PHE L   9      46.046  18.455  38.675  1.00  0.00           C  
ATOM     66  C   PHE L   9      41.484  18.675  40.323  1.00 42.65           C  
ATOM     67  O   PHE L   9      42.091  19.743  40.366  1.00 44.14           O  
ATOM     68  N   LEU L  10      41.129  17.992  41.435  1.00 40.92           N  
ATOM     69  CA  LEU L  10      41.477  18.430  42.758  1.00 43.71           C  
ATOM     70  CB  LEU L  10      40.280  19.091  43.468  1.00 42.75           C  
ATOM     71  CG  LEU L  10      40.642  19.870  44.742  1.00  0.00           C  
ATOM     72  CD1 LEU L  10      41.217  18.958  45.837  1.00  0.00           C  
ATOM     73  CD2 LEU L  10      41.544  21.065  44.399  1.00  0.00           C  
ATOM     74  C   LEU L  10      41.833  17.186  43.527  1.00 45.84           C  
ATOM     75  O   LEU L  10      41.171  16.161  43.378  1.00 45.01           O  
ATOM     76  N   SER L  11      42.889  17.219  44.367  1.00 48.42           N  
ATOM     77  CA  SER L  11      43.238  16.012  45.068  1.00 47.64           C  
ATOM     78  CB  SER L  11      44.510  15.340  44.527  1.00 48.50           C  
ATOM     79  OG  SER L  11      45.622  16.207  44.688  1.00 50.46           O  
ATOM     80  C   SER L  11      43.493  16.335  46.503  1.00 48.21           C  
ATOM     81  O   SER L  11      43.922  17.437  46.842  1.00 50.36           O  
ATOM     82  N   ALA L  12      43.221  15.355  47.391  1.00 47.71           N  
ATOM     83  CA  ALA L  12      43.429  15.568  48.795  1.00 49.01           C  
ATOM     84  CB  ALA L  12      42.244  16.267  49.484  1.00 39.27           C  
ATOM     85  C   ALA L  12      43.603  14.240  49.471  1.00 48.85           C  
ATOM     86  O   ALA L  12      43.235  13.195  48.940  1.00 49.31           O  
ATOM     87  N   SER L  13      44.209  14.261  50.676  1.00 47.25           N  
ATOM     88  CA  SER L  13      44.391  13.080  51.473  1.00 48.87           C  
ATOM     89  CB  SER L  13      45.461  13.265  52.562  1.00 49.79           C  
ATOM     90  OG  SER L  13      45.043  14.259  53.485  1.00  0.00           O  
ATOM     91  C   SER L  13      43.078  12.828  52.149  1.00 48.34           C  
ATOM     92  O   SER L  13      42.273  13.746  52.290  1.00 48.53           O  
ATOM     93  N   PRO L  14      42.837  11.613  52.578  1.00 47.63           N  
ATOM     94  CA  PRO L  14      41.563  11.235  53.136  1.00 49.01           C  
ATOM     95  CD  PRO L  14      43.902  10.704  52.966  1.00 48.51           C  
ATOM     96  CB  PRO L  14      41.771   9.838  53.725  1.00 49.88           C  
ATOM     97  CG  PRO L  14      43.278   9.796  54.036  1.00 50.07           C  
ATOM     98  C   PRO L  14      40.907  12.202  54.087  1.00 49.79           C  
ATOM     99  O   PRO L  14      40.042  12.929  53.650  1.00 51.01           O  
ATOM    100  N   GLY L  15      41.341  12.376  55.331  1.00 49.02           N  
ATOM    101  CA  GLY L  15      40.633  13.175  56.304  1.00 49.92           C  
ATOM    102  C   GLY L  15      40.510  14.618  55.908  1.00 49.11           C  
ATOM    103  O   GLY L  15      39.692  15.340  56.474  1.00 49.66           O  
ATOM    104  N   ALA L  16      41.373  15.096  54.998  1.00 47.72           N  
ATOM    105  CA  ALA L  16      41.463  16.480  54.621  1.00 48.53           C  
ATOM    106  CB  ALA L  16      42.598  16.751  53.619  1.00 50.29           C  
ATOM    107  C   ALA L  16      40.193  17.007  54.018  1.00 46.97           C  
ATOM    108  O   ALA L  16      39.235  16.277  53.769  1.00 48.13           O  
ATOM    109  N   SER L  17      40.157  18.348  53.836  1.00 45.28           N  
ATOM    110  CA  SER L  17      39.032  19.037  53.273  1.00 43.37           C  
ATOM    111  CB  SER L  17      38.590  20.243  54.116  1.00 43.47           C  
ATOM    112  OG  SER L  17      39.673  21.147  54.256  1.00  0.00           O  
ATOM    113  C   SER L  17      39.423  19.548  51.923  1.00 44.24           C  
ATOM    114  O   SER L  17      40.558  19.969  51.703  1.00 46.60           O  
ATOM    115  N   ALA L  18      38.469  19.524  50.973  1.00 42.45           N  
ATOM    116  CA  ALA L  18      38.758  19.943  49.637  1.00 40.80           C  
ATOM    117  CB  ALA L  18      38.615  18.819  48.599  1.00 40.43           C  
ATOM    118  C   ALA L  18      37.796  21.012  49.247  1.00 40.88           C  
ATOM    119  O   ALA L  18      36.681  21.095  49.762  1.00 41.37           O  
ATOM    120  N   ARG L  19      38.237  21.881  48.317  1.00 40.89           N  
ATOM    121  CA  ARG L  19      37.403  22.961  47.884  1.00 38.27           C  
ATOM    122  CB  ARG L  19      37.955  24.313  48.376  1.00 38.41           C  
ATOM    123  CG  ARG L  19      38.260  24.268  49.881  1.00 44.53           C  
ATOM    124  CD  ARG L  19      38.849  25.538  50.502  1.00 47.88           C  
ATOM    125  NE  ARG L  19      39.089  25.243  51.948  1.00 59.79           N  
ATOM    126  CZ  ARG L  19      40.271  24.698  52.369  1.00 65.24           C  
ATOM    127  NH1 ARG L  19      41.287  24.488  51.483  1.00 70.66           N1+
ATOM    128  NH2 ARG L  19      40.441  24.369  53.683  1.00 60.55           N  
ATOM    129  C   ARG L  19      37.421  22.943  46.384  1.00 40.88           C  
ATOM    130  O   ARG L  19      38.476  22.793  45.768  1.00 44.48           O  
ATOM    131  N   LEU L  20      36.234  23.064  45.755  1.00 38.84           N  
ATOM    132  CA  LEU L  20      36.150  23.071  44.323  1.00 36.73           C  
ATOM    133  CB  LEU L  20      35.229  21.981  43.758  1.00 37.00           C  
ATOM    134  CG  LEU L  20      35.154  22.019  42.225  1.00  0.00           C  
ATOM    135  CD1 LEU L  20      36.527  21.702  41.613  1.00 34.36           C  
ATOM    136  CD2 LEU L  20      34.016  21.139  41.684  1.00  0.00           C  
ATOM    137  C   LEU L  20      35.565  24.382  43.904  1.00 36.36           C  
ATOM    138  O   LEU L  20      34.467  24.743  44.326  1.00 37.91           O  
ATOM    139  N   SER L  21      36.301  25.137  43.063  1.00 35.77           N  
ATOM    140  CA  SER L  21      35.857  26.442  42.663  1.00 35.92           C  
ATOM    141  CB  SER L  21      37.032  27.429  42.528  1.00 35.97           C  
ATOM    142  OG  SER L  21      38.021  26.896  41.659  1.00 34.75           O  
ATOM    143  C   SER L  21      35.100  26.389  41.368  1.00 35.74           C  
ATOM    144  O   SER L  21      35.287  25.491  40.549  1.00 36.14           O  
ATOM    145  N   CYS L  22      34.199  27.377  41.174  1.00 37.02           N  
ATOM    146  CA  CYS L  22      33.410  27.503  39.980  1.00 37.09           C  
ATOM    147  CB  CYS L  22      31.930  27.101  40.207  1.00 35.94           C  
ATOM    148  SG  CYS L  22      30.871  27.197  38.727  1.00 41.93           S  
ATOM    149  C   CYS L  22      33.471  28.957  39.599  1.00 37.92           C  
ATOM    150  O   CYS L  22      32.819  29.797  40.222  1.00 40.32           O  
ATOM    151  N   THR L  23      34.251  29.290  38.547  1.00 37.52           N  
ATOM    152  CA  THR L  23      34.406  30.665  38.151  1.00 38.96           C  
ATOM    153  CB  THR L  23      35.765  30.989  37.597  1.00 30.17           C  
ATOM    154  OG1 THR L  23      35.838  32.370  37.277  1.00  0.00           O  
ATOM    155  CG2 THR L  23      36.028  30.134  36.346  1.00  0.00           C  
ATOM    156  C   THR L  23      33.399  30.973  37.088  1.00 40.31           C  
ATOM    157  O   THR L  23      33.303  30.274  36.081  1.00 42.75           O  
ATOM    158  N   LEU L  24      32.528  31.963  37.439  1.00 31.84           N  
ATOM    159  CA  LEU L  24      31.469  32.480  36.627  1.00 34.59           C  
ATOM    160  CB  LEU L  24      30.279  32.984  37.464  1.00 34.03           C  
ATOM    161  CG  LEU L  24      29.112  33.558  36.644  1.00 34.32           C  
ATOM    162  CD1 LEU L  24      28.493  32.501  35.720  1.00 32.37           C  
ATOM    163  CD2 LEU L  24      28.061  34.199  37.561  1.00 32.39           C  
ATOM    164  C   LEU L  24      32.061  33.628  35.919  1.00 38.12           C  
ATOM    165  O   LEU L  24      32.954  34.285  36.439  1.00 38.38           O  
ATOM    166  N   SER L  25      31.571  33.883  34.704  1.00 40.13           N  
ATOM    167  CA  SER L  25      32.068  34.910  33.852  1.00 41.98           C  
ATOM    168  CB  SER L  25      31.166  35.158  32.667  1.00 41.61           C  
ATOM    169  OG  SER L  25      29.858  35.537  33.052  1.00 37.76           O  
ATOM    170  C   SER L  25      31.943  36.228  34.489  1.00 43.47           C  
ATOM    171  O   SER L  25      30.960  36.526  35.157  1.00 44.99           O  
ATOM    172  N   SER L  26      32.952  37.085  34.285  1.00 44.10           N  
ATOM    173  CA  SER L  26      32.760  38.435  34.691  1.00 44.91           C  
ATOM    174  CB  SER L  26      34.010  39.313  34.514  1.00 47.71           C  
ATOM    175  OG  SER L  26      33.742  40.642  34.935  1.00 41.74           O  
ATOM    176  C   SER L  26      31.716  38.904  33.739  1.00 43.32           C  
ATOM    177  O   SER L  26      31.459  38.261  32.725  1.00 44.54           O  
ATOM    178  N   GLY L  27      31.030  40.005  34.041  0.90 42.84           N  
ATOM    179  CA  GLY L  27      30.038  40.401  33.087  0.90 41.53           C  
ATOM    180  C   GLY L  27      28.721  39.885  33.561  0.90 40.93           C  
ATOM    181  O   GLY L  27      27.672  40.388  33.166  0.90 42.28           O  
ATOM    182  N   ILE L  28      28.750  38.845  34.414  1.00 38.81           N  
ATOM    183  CA  ILE L  28      27.553  38.334  35.015  1.00 36.10           C  
ATOM    184  CB  ILE L  28      27.226  36.924  34.602  1.00 37.48           C  
ATOM    185  CG1 ILE L  28      25.785  36.526  34.965  1.00  0.00           C  
ATOM    186  CG2 ILE L  28      28.264  36.017  35.261  1.00  0.00           C  
ATOM    187  CD1 ILE L  28      25.546  36.368  36.466  1.00  0.00           C  
ATOM    188  C   ILE L  28      27.868  38.351  36.474  1.00 35.38           C  
ATOM    189  O   ILE L  28      29.014  38.116  36.849  1.00 37.29           O  
ATOM    190  N   ASN L  29      26.891  38.685  37.343  1.00 35.43           N  
ATOM    191  CA  ASN L  29      27.211  38.704  38.738  1.00 35.18           C  
ATOM    192  CB  ASN L  29      26.765  39.974  39.484  1.00 36.42           C  
ATOM    193  CG  ASN L  29      25.247  40.018  39.526  1.00 38.47           C  
ATOM    194  OD1 ASN L  29      24.569  39.552  38.614  1.00 38.42           O  
ATOM    195  ND2 ASN L  29      24.688  40.611  40.614  1.00  0.00           N  
ATOM    196  C   ASN L  29      26.570  37.518  39.394  1.00 34.86           C  
ATOM    197  O   ASN L  29      25.387  37.231  39.205  1.00 36.08           O  
ATOM    198  N   VAL L  30      27.375  36.786  40.187  1.00 31.72           N  
ATOM    199  CA  VAL L  30      26.952  35.620  40.913  1.00 32.37           C  
ATOM    200  CB  VAL L  30      28.084  34.846  41.539  1.00 31.47           C  
ATOM    201  CG1 VAL L  30      27.541  33.890  42.617  1.00 32.13           C  
ATOM    202  CG2 VAL L  30      28.751  34.039  40.417  1.00 29.47           C  
ATOM    203  C   VAL L  30      25.955  35.981  41.976  1.00 31.89           C  
ATOM    204  O   VAL L  30      25.133  35.156  42.374  1.00 33.38           O  
ATOM    205  N   GLY L  31      25.987  37.230  42.464  1.00 33.10           N  
ATOM    206  CA  GLY L  31      25.139  37.657  43.546  1.00 32.98           C  
ATOM    207  C   GLY L  31      23.703  37.462  43.181  1.00 32.65           C  
ATOM    208  O   GLY L  31      22.833  37.340  44.046  1.00 31.58           O  
ATOM    209  N   SER L  32      23.409  37.573  41.880  1.00 31.31           N  
ATOM    210  CA  SER L  32      22.068  37.419  41.405  1.00 31.89           C  
ATOM    211  CB  SER L  32      21.803  38.236  40.129  1.00 34.25           C  
ATOM    212  OG  SER L  32      22.687  37.833  39.094  1.00  0.00           O  
ATOM    213  C   SER L  32      21.679  35.993  41.141  1.00 32.68           C  
ATOM    214  O   SER L  32      20.497  35.726  40.926  1.00 34.09           O  
ATOM    215  N   TYR L  33      22.620  35.027  41.142  1.00 31.22           N  
ATOM    216  CA  TYR L  33      22.200  33.736  40.670  1.00 30.47           C  
ATOM    217  CB  TYR L  33      22.866  33.403  39.338  1.00 30.78           C  
ATOM    218  CG  TYR L  33      22.375  34.259  38.223  1.00 33.59           C  
ATOM    219  CD1 TYR L  33      21.217  33.935  37.552  1.00 33.40           C  
ATOM    220  CD2 TYR L  33      23.075  35.379  37.837  1.00 33.20           C  
ATOM    221  CE1 TYR L  33      20.764  34.722  36.519  1.00 35.08           C  
ATOM    222  CE2 TYR L  33      22.624  36.168  36.804  1.00 35.83           C  
ATOM    223  CZ  TYR L  33      21.468  35.841  36.142  1.00 37.05           C  
ATOM    224  OH  TYR L  33      21.004  36.652  35.084  1.00 38.57           O  
ATOM    225  C   TYR L  33      22.471  32.645  41.665  1.00 30.47           C  
ATOM    226  O   TYR L  33      23.275  32.794  42.580  1.00 30.29           O  
ATOM    227  N   SER L  34      21.759  31.504  41.525  1.00 27.84           N  
ATOM    228  CA  SER L  34      21.936  30.411  42.434  1.00 26.79           C  
ATOM    229  CB  SER L  34      20.621  29.721  42.841  1.00 25.73           C  
ATOM    230  OG  SER L  34      19.786  30.619  43.558  1.00 26.01           O  
ATOM    231  C   SER L  34      22.740  29.398  41.723  1.00 26.80           C  
ATOM    232  O   SER L  34      22.553  29.094  40.549  1.00 24.71           O  
ATOM    233  N   ILE L  35      23.679  28.817  42.447  1.00 30.26           N  
ATOM    234  CA  ILE L  35      24.501  27.807  41.839  1.00 28.79           C  
ATOM    235  CB  ILE L  35      25.956  27.957  42.166  1.00 29.94           C  
ATOM    236  CG1 ILE L  35      26.465  29.339  41.721  1.00 27.08           C  
ATOM    237  CG2 ILE L  35      26.703  26.786  41.509  1.00 27.92           C  
ATOM    238  CD1 ILE L  35      26.314  29.589  40.222  1.00  0.00           C  
ATOM    239  C   ILE L  35      24.074  26.462  42.347  1.00 30.67           C  
ATOM    240  O   ILE L  35      23.574  26.341  43.460  1.00 30.21           O  
ATOM    241  N   PHE L  36      24.222  25.411  41.510  1.00 31.82           N  
ATOM    242  CA  PHE L  36      23.804  24.083  41.885  1.00 30.08           C  
ATOM    243  CB  PHE L  36      22.779  23.466  40.920  1.00 27.38           C  
ATOM    244  CG  PHE L  36      21.709  24.465  40.681  1.00 40.25           C  
ATOM    245  CD1 PHE L  36      20.600  24.551  41.489  1.00 41.97           C  
ATOM    246  CD2 PHE L  36      21.839  25.337  39.629  1.00 45.54           C  
ATOM    247  CE1 PHE L  36      19.627  25.491  41.240  1.00 49.70           C  
ATOM    248  CE2 PHE L  36      20.870  26.277  39.376  1.00 41.85           C  
ATOM    249  CZ  PHE L  36      19.762  26.357  40.184  1.00 49.50           C  
ATOM    250  C   PHE L  36      25.004  23.205  41.722  1.00 29.80           C  
ATOM    251  O   PHE L  36      25.844  23.464  40.867  1.00 31.90           O  
ATOM    252  N   TRP L  37      25.119  22.147  42.554  1.00 27.23           N  
ATOM    253  CA  TRP L  37      26.237  21.253  42.465  1.00 29.56           C  
ATOM    254  CB  TRP L  37      27.149  21.259  43.701  1.00 28.98           C  
ATOM    255  CG  TRP L  37      28.078  22.441  43.726  1.00 31.73           C  
ATOM    256  CD2 TRP L  37      29.295  22.474  42.972  1.00 34.36           C  
ATOM    257  CD1 TRP L  37      27.977  23.639  44.364  1.00 32.57           C  
ATOM    258  NE1 TRP L  37      29.060  24.427  44.046  1.00 33.29           N  
ATOM    259  CE2 TRP L  37      29.879  23.719  43.188  1.00 34.85           C  
ATOM    260  CE3 TRP L  37      29.875  21.542  42.159  1.00 31.79           C  
ATOM    261  CZ2 TRP L  37      31.060  24.056  42.590  1.00 35.30           C  
ATOM    262  CZ3 TRP L  37      31.066  21.880  41.561  1.00 32.91           C  
ATOM    263  CH2 TRP L  37      31.645  23.114  41.771  1.00 35.52           C  
ATOM    264  C   TRP L  37      25.756  19.849  42.301  1.00 29.42           C  
ATOM    265  O   TRP L  37      24.727  19.459  42.849  1.00 29.65           O  
ATOM    266  N   TYR L  38      26.519  19.049  41.523  1.00 29.17           N  
ATOM    267  CA  TYR L  38      26.141  17.686  41.279  1.00 27.98           C  
ATOM    268  CB  TYR L  38      25.684  17.425  39.833  1.00 28.10           C  
ATOM    269  CG  TYR L  38      24.505  18.279  39.509  1.00 27.90           C  
ATOM    270  CD1 TYR L  38      24.676  19.547  38.997  1.00 26.33           C  
ATOM    271  CD2 TYR L  38      23.223  17.818  39.708  1.00 26.65           C  
ATOM    272  CE1 TYR L  38      23.593  20.336  38.687  1.00 29.45           C  
ATOM    273  CE2 TYR L  38      22.135  18.604  39.400  1.00 27.01           C  
ATOM    274  CZ  TYR L  38      22.316  19.867  38.888  1.00 27.77           C  
ATOM    275  OH  TYR L  38      21.201  20.673  38.570  1.00 26.80           O  
ATOM    276  C   TYR L  38      27.344  16.807  41.478  1.00 30.27           C  
ATOM    277  O   TYR L  38      28.472  17.192  41.171  1.00 30.10           O  
ATOM    278  N   GLN L  39      27.121  15.586  42.004  1.00 29.08           N  
ATOM    279  CA  GLN L  39      28.193  14.645  42.167  1.00 29.94           C  
ATOM    280  CB  GLN L  39      28.276  14.002  43.567  1.00 31.47           C  
ATOM    281  CG  GLN L  39      29.401  12.965  43.677  1.00 30.27           C  
ATOM    282  CD  GLN L  39      29.320  12.266  45.030  1.00 34.08           C  
ATOM    283  OE1 GLN L  39      28.238  12.050  45.571  1.00 35.40           O  
ATOM    284  NE2 GLN L  39      30.504  11.895  45.588  1.00 33.12           N  
ATOM    285  C   GLN L  39      27.933  13.508  41.234  1.00 30.53           C  
ATOM    286  O   GLN L  39      26.809  13.020  41.138  1.00 31.74           O  
ATOM    287  N   GLN L  40      28.972  13.059  40.502  1.00 29.48           N  
ATOM    288  CA  GLN L  40      28.760  11.950  39.619  1.00 29.96           C  
ATOM    289  CB  GLN L  40      28.814  12.322  38.127  1.00 31.40           C  
ATOM    290  CG  GLN L  40      28.454  11.144  37.216  1.00 30.81           C  
ATOM    291  CD  GLN L  40      28.596  11.555  35.755  1.00 33.56           C  
ATOM    292  OE1 GLN L  40      29.665  11.970  35.310  1.00 34.04           O  
ATOM    293  NE2 GLN L  40      27.489  11.421  34.978  1.00 28.28           N  
ATOM    294  C   GLN L  40      29.844  10.945  39.841  1.00 32.01           C  
ATOM    295  O   GLN L  40      31.011  11.195  39.547  1.00 32.52           O  
ATOM    296  N   LYS L  41      29.466   9.762  40.359  1.00 34.19           N  
ATOM    297  CA  LYS L  41      30.392   8.688  40.567  1.00 37.75           C  
ATOM    298  CB  LYS L  41      29.907   7.709  41.640  1.00 37.37           C  
ATOM    299  CG  LYS L  41      29.805   8.409  42.993  1.00 35.44           C  
ATOM    300  CD  LYS L  41      28.881   7.725  43.993  1.00 40.14           C  
ATOM    301  CE  LYS L  41      28.694   8.546  45.269  1.00 45.52           C  
ATOM    302  NZ  LYS L  41      27.790   7.834  46.195  1.00 48.24           N1+
ATOM    303  C   LYS L  41      30.476   7.982  39.259  1.00 39.33           C  
ATOM    304  O   LYS L  41      29.572   8.093  38.435  1.00 38.76           O  
ATOM    305  N   PRO L  42      31.520   7.247  39.028  1.00 42.69           N  
ATOM    306  CA  PRO L  42      31.717   6.649  37.742  1.00 42.76           C  
ATOM    307  CD  PRO L  42      32.728   7.278  39.833  1.00 42.05           C  
ATOM    308  CB  PRO L  42      33.088   5.980  37.801  1.00 40.88           C  
ATOM    309  CG  PRO L  42      33.837   6.774  38.890  1.00 44.32           C  
ATOM    310  C   PRO L  42      30.611   5.717  37.332  1.00 42.39           C  
ATOM    311  O   PRO L  42      30.251   4.842  38.118  1.00 41.41           O  
ATOM    312  N   GLY L  43      30.075   5.883  36.100  1.00 38.88           N  
ATOM    313  CA  GLY L  43      29.069   5.011  35.549  1.00 39.18           C  
ATOM    314  C   GLY L  43      27.732   5.224  36.204  1.00 43.34           C  
ATOM    315  O   GLY L  43      26.869   4.349  36.129  1.00 45.64           O  
ATOM    316  N   SER L  44      27.504   6.389  36.846  1.00 41.71           N  
ATOM    317  CA  SER L  44      26.260   6.599  37.543  1.00 38.55           C  
ATOM    318  CB  SER L  44      26.434   6.730  39.067  1.00 41.41           C  
ATOM    319  OG  SER L  44      27.038   5.565  39.605  1.00  0.00           O  
ATOM    320  C   SER L  44      25.691   7.914  37.108  1.00 37.42           C  
ATOM    321  O   SER L  44      26.383   8.735  36.509  1.00 37.55           O  
ATOM    322  N   PRO L  45      24.426   8.111  37.402  1.00 36.73           N  
ATOM    323  CA  PRO L  45      23.753   9.344  37.080  1.00 34.64           C  
ATOM    324  CD  PRO L  45      23.503   6.994  37.526  1.00  0.00           C  
ATOM    325  CB  PRO L  45      22.260   9.060  37.243  1.00 33.52           C  
ATOM    326  CG  PRO L  45      22.142   7.536  37.059  1.00  0.00           C  
ATOM    327  C   PRO L  45      24.225  10.405  38.025  1.00 36.19           C  
ATOM    328  O   PRO L  45      24.642  10.043  39.124  1.00 36.83           O  
ATOM    329  N   PRO L  46      24.179  11.662  37.663  1.00 33.26           N  
ATOM    330  CA  PRO L  46      24.615  12.696  38.566  1.00 31.52           C  
ATOM    331  CD  PRO L  46      24.365  12.037  36.269  1.00 30.14           C  
ATOM    332  CB  PRO L  46      24.819  13.942  37.704  1.00 30.44           C  
ATOM    333  CG  PRO L  46      25.116  13.378  36.301  1.00 31.85           C  
ATOM    334  C   PRO L  46      23.597  12.872  39.648  1.00 33.44           C  
ATOM    335  O   PRO L  46      22.429  12.575  39.403  1.00 34.89           O  
ATOM    336  N   ARG L  47      24.005  13.329  40.851  1.00 33.32           N  
ATOM    337  CA  ARG L  47      23.020  13.535  41.874  1.00 31.66           C  
ATOM    338  CB  ARG L  47      23.093  12.559  43.064  1.00 34.21           C  
ATOM    339  CG  ARG L  47      24.368  12.609  43.903  1.00 34.20           C  
ATOM    340  CD  ARG L  47      24.321  11.593  45.048  1.00 35.31           C  
ATOM    341  NE  ARG L  47      25.540  11.764  45.885  1.00  0.00           N  
ATOM    342  CZ  ARG L  47      25.544  11.302  47.170  1.00  0.00           C  
ATOM    343  NH1 ARG L  47      24.448  10.663  47.677  1.00  0.00           N1+
ATOM    344  NH2 ARG L  47      26.645  11.482  47.957  1.00  0.00           N  
ATOM    345  C   ARG L  47      23.159  14.935  42.380  1.00 29.19           C  
ATOM    346  O   ARG L  47      24.237  15.525  42.326  1.00 30.59           O  
ATOM    347  N   TYR L  48      22.050  15.519  42.879  1.00 29.36           N  
ATOM    348  CA  TYR L  48      22.131  16.891  43.288  1.00 28.39           C  
ATOM    349  CB  TYR L  48      20.769  17.628  43.218  1.00 26.34           C  
ATOM    350  CG  TYR L  48      19.861  17.092  44.274  1.00 29.32           C  
ATOM    351  CD1 TYR L  48      19.135  15.938  44.088  1.00 26.12           C  
ATOM    352  CD2 TYR L  48      19.763  17.751  45.477  1.00 27.22           C  
ATOM    353  CE1 TYR L  48      18.316  15.461  45.087  1.00  0.00           C  
ATOM    354  CE2 TYR L  48      18.947  17.279  46.477  1.00  0.00           C  
ATOM    355  CZ  TYR L  48      18.221  16.131  46.283  1.00  0.00           C  
ATOM    356  OH  TYR L  48      17.385  15.646  47.312  1.00  0.00           O  
ATOM    357  C   TYR L  48      22.669  16.947  44.691  1.00 31.27           C  
ATOM    358  O   TYR L  48      22.116  16.348  45.611  1.00 28.24           O  
ATOM    359  N   LEU L  49      23.873  17.543  44.850  1.00 29.79           N  
ATOM    360  CA  LEU L  49      24.478  17.779  46.134  1.00 31.83           C  
ATOM    361  CB  LEU L  49      26.014  17.841  46.113  1.00 31.36           C  
ATOM    362  CG  LEU L  49      26.699  16.482  45.892  1.00 32.27           C  
ATOM    363  CD1 LEU L  49      28.210  16.603  46.103  1.00 29.28           C  
ATOM    364  CD2 LEU L  49      26.098  15.385  46.779  1.00 30.79           C  
ATOM    365  C   LEU L  49      23.999  19.034  46.782  1.00 29.40           C  
ATOM    366  O   LEU L  49      23.759  19.070  47.988  1.00 33.65           O  
ATOM    367  N   LEU L  50      23.916  20.136  46.013  1.00 29.17           N  
ATOM    368  CA  LEU L  50      23.485  21.343  46.643  1.00 29.03           C  
ATOM    369  CB  LEU L  50      24.588  22.127  47.356  1.00 30.15           C  
ATOM    370  CG  LEU L  50      25.247  21.391  48.530  1.00  0.00           C  
ATOM    371  CD1 LEU L  50      26.287  20.354  48.079  1.00 30.57           C  
ATOM    372  CD2 LEU L  50      25.806  22.398  49.529  1.00  0.00           C  
ATOM    373  C   LEU L  50      22.855  22.235  45.633  1.00 30.40           C  
ATOM    374  O   LEU L  50      23.187  22.195  44.451  1.00 29.95           O  
ATOM    375  N   TYR L  51      21.879  23.050  46.074  1.00 28.72           N  
ATOM    376  CA  TYR L  51      21.322  24.000  45.165  1.00 28.90           C  
ATOM    377  CB  TYR L  51      20.009  23.609  44.451  1.00 30.16           C  
ATOM    378  CG  TYR L  51      18.950  23.314  45.446  1.00 30.47           C  
ATOM    379  CD1 TYR L  51      18.865  22.056  45.990  1.00 31.86           C  
ATOM    380  CD2 TYR L  51      18.045  24.280  45.819  1.00 30.62           C  
ATOM    381  CE1 TYR L  51      17.890  21.763  46.911  1.00 33.14           C  
ATOM    382  CE2 TYR L  51      17.066  23.992  46.739  1.00 32.66           C  
ATOM    383  CZ  TYR L  51      16.994  22.734  47.286  1.00 35.28           C  
ATOM    384  OH  TYR L  51      15.993  22.434  48.233  1.00 36.53           O  
ATOM    385  C   TYR L  51      21.149  25.288  45.893  1.00 31.47           C  
ATOM    386  O   TYR L  51      21.412  25.382  47.092  1.00 32.83           O  
ATOM    387  N   TYR L  52      21.744  26.376  45.271  1.00 25.98           N  
ATOM    388  CA  TYR L  52      22.280  27.391  46.248  1.00 28.13           C  
ATOM    389  CB  TYR L  52      23.785  27.191  46.649  1.00 26.05           C  
ATOM    390  CG  TYR L  52      24.241  28.523  47.186  1.00 28.52           C  
ATOM    391  CD1 TYR L  52      23.891  28.933  48.452  1.00 30.10           C  
ATOM    392  CD2 TYR L  52      25.050  29.359  46.433  1.00 29.16           C  
ATOM    393  CE1 TYR L  52      24.271  30.174  48.918  1.00 29.11           C  
ATOM    394  CE2 TYR L  52      25.424  30.597  46.891  1.00 30.15           C  
ATOM    395  CZ  TYR L  52      25.024  31.019  48.131  1.00 30.52           C  
ATOM    396  OH  TYR L  52      25.398  32.307  48.575  1.00 31.58           O  
ATOM    397  C   TYR L  52      22.240  28.850  45.868  1.00 27.73           C  
ATOM    398  O   TYR L  52      22.817  29.235  44.858  1.00 28.05           O  
ATOM    399  N   TYR L  53      21.725  29.735  46.767  1.00 27.74           N  
ATOM    400  CA  TYR L  53      21.733  31.158  46.513  1.00 28.07           C  
ATOM    401  CB  TYR L  53      20.360  31.787  46.244  1.00 27.38           C  
ATOM    402  CG  TYR L  53      20.604  33.261  46.216  1.00 27.67           C  
ATOM    403  CD1 TYR L  53      21.314  33.833  45.185  1.00 27.61           C  
ATOM    404  CD2 TYR L  53      20.118  34.076  47.212  1.00 28.75           C  
ATOM    405  CE1 TYR L  53      21.540  35.190  45.157  1.00 31.87           C  
ATOM    406  CE2 TYR L  53      20.340  35.433  47.190  1.00 29.68           C  
ATOM    407  CZ  TYR L  53      21.054  35.993  46.160  1.00 29.95           C  
ATOM    408  OH  TYR L  53      21.287  37.384  46.132  1.00  0.00           O  
ATOM    409  C   TYR L  53      22.259  31.936  47.684  1.00 29.09           C  
ATOM    410  O   TYR L  53      23.050  32.863  47.504  1.00 30.50           O  
ATOM    411  N   SER L  54      21.843  31.607  48.925  1.00 28.71           N  
ATOM    412  CA  SER L  54      22.291  32.468  49.980  1.00 31.74           C  
ATOM    413  CB  SER L  54      21.374  33.691  50.117  1.00 32.03           C  
ATOM    414  OG  SER L  54      21.925  34.620  51.030  1.00 31.81           O  
ATOM    415  C   SER L  54      22.275  31.724  51.281  1.00 32.18           C  
ATOM    416  O   SER L  54      22.003  30.540  51.356  1.00 29.96           O  
ATOM    417  N   ASP L  55      22.573  32.416  52.381  1.00 32.40           N  
ATOM    418  CA  ASP L  55      22.594  31.875  53.712  0.90 35.48           C  
ATOM    419  CB  ASP L  55      22.898  33.009  54.699  0.90 36.35           C  
ATOM    420  CG  ASP L  55      21.812  34.096  54.586  0.90 40.39           C  
ATOM    421  OD1 ASP L  55      21.248  34.345  53.486  1.00 44.03           O  
ATOM    422  OD2 ASP L  55      21.525  34.707  55.647  1.00 43.96           O1-
ATOM    423  C   ASP L  55      21.251  31.300  54.089  1.00 36.57           C  
ATOM    424  O   ASP L  55      21.159  30.259  54.741  1.00 37.18           O  
ATOM    425  N   SER L  56      20.161  31.997  53.733  1.00 36.33           N  
ATOM    426  CA  SER L  56      18.845  31.579  54.095  1.00 36.25           C  
ATOM    427  CB  SER L  56      17.789  32.694  53.989  1.00 35.78           C  
ATOM    428  OG  SER L  56      17.615  33.085  52.636  1.00 42.10           O  
ATOM    429  C   SER L  56      18.446  30.488  53.184  1.00 35.96           C  
ATOM    430  O   SER L  56      17.512  29.741  53.474  1.00 35.57           O  
ATOM    431  N   SER L  57      19.131  30.415  52.030  1.00 35.72           N  
ATOM    432  CA  SER L  57      18.805  29.421  51.059  1.00 34.68           C  
ATOM    433  CB  SER L  57      17.987  30.062  49.932  1.00 34.41           C  
ATOM    434  OG  SER L  57      18.678  31.205  49.445  1.00 41.05           O  
ATOM    435  C   SER L  57      20.105  28.907  50.429  1.00 35.46           C  
ATOM    436  O   SER L  57      20.388  29.286  49.294  1.00 33.77           O  
ATOM    437  N   LYS L  58      20.939  28.059  51.127  1.00 34.22           N  
ATOM    438  CA  LYS L  58      22.250  27.554  50.655  1.00 35.99           C  
ATOM    439  CB  LYS L  58      23.470  28.237  51.288  1.00 34.76           C  
ATOM    440  CG  LYS L  58      23.518  28.198  52.814  1.00 35.32           C  
ATOM    441  CD  LYS L  58      24.819  28.795  53.353  1.00 37.09           C  
ATOM    442  CE  LYS L  58      24.917  28.819  54.878  1.00 39.14           C  
ATOM    443  NZ  LYS L  58      25.395  27.509  55.374  1.00 42.79           N1+
ATOM    444  C   LYS L  58      22.344  26.088  50.963  1.00 36.30           C  
ATOM    445  O   LYS L  58      21.776  25.743  52.015  1.00 36.89           O  
ATOM    446  N   TYR L  59      23.133  25.173  50.245  1.00 30.74           N  
ATOM    447  CA  TYR L  59      21.947  24.384  50.548  1.00 29.39           C  
ATOM    448  CB  TYR L  59      20.711  24.818  49.747  1.00 32.12           C  
ATOM    449  CG  TYR L  59      19.570  24.044  50.302  1.00 36.09           C  
ATOM    450  CD1 TYR L  59      18.988  24.439  51.485  1.00  0.00           C  
ATOM    451  CD2 TYR L  59      19.080  22.939  49.647  1.00  0.00           C  
ATOM    452  CE1 TYR L  59      17.936  23.733  52.015  1.00  0.00           C  
ATOM    453  CE2 TYR L  59      18.028  22.229  50.172  1.00  0.00           C  
ATOM    454  CZ  TYR L  59      17.453  22.629  51.356  1.00  0.00           C  
ATOM    455  OH  TYR L  59      16.373  21.906  51.903  1.00  0.00           O  
ATOM    456  C   TYR L  59      22.115  22.913  50.311  1.00 34.10           C  
ATOM    457  O   TYR L  59      22.701  22.500  49.314  1.00 35.23           O  
ATOM    458  N   GLN L  60      21.533  22.086  51.217  1.00 32.86           N  
ATOM    459  CA  GLN L  60      21.638  20.650  51.135  1.00 32.66           C  
ATOM    460  CB  GLN L  60      22.189  19.995  52.416  1.00 35.37           C  
ATOM    461  CG  GLN L  60      23.679  20.230  52.630  1.00 40.54           C  
ATOM    462  CD  GLN L  60      24.373  19.533  51.472  1.00 40.63           C  
ATOM    463  OE1 GLN L  60      23.837  18.588  50.898  1.00  0.00           O  
ATOM    464  NE2 GLN L  60      25.582  20.014  51.095  1.00  0.00           N  
ATOM    465  C   GLN L  60      20.289  20.029  50.944  1.00 34.95           C  
ATOM    466  O   GLN L  60      19.338  20.339  51.659  1.00 34.67           O  
ATOM    467  N   GLY L  61      20.191  19.101  49.969  1.00 35.41           N  
ATOM    468  CA  GLY L  61      18.974  18.379  49.754  1.00 35.40           C  
ATOM    469  C   GLY L  61      18.948  17.316  50.800  1.00 37.90           C  
ATOM    470  O   GLY L  61      19.964  17.020  51.423  1.00 38.30           O  
ATOM    471  N   SER L  62      17.780  16.688  51.010  1.00 39.16           N  
ATOM    472  CA  SER L  62      17.728  15.712  52.053  1.00 40.57           C  
ATOM    473  CB  SER L  62      16.315  15.153  52.306  1.00 44.54           C  
ATOM    474  OG  SER L  62      16.354  14.195  53.353  1.00 55.02           O  
ATOM    475  C   SER L  62      18.592  14.558  51.663  1.00 40.55           C  
ATOM    476  O   SER L  62      18.610  14.138  50.507  1.00 41.47           O  
ATOM    477  N   GLY L  63      19.345  14.021  52.643  1.00 38.67           N  
ATOM    478  CA  GLY L  63      20.132  12.848  52.407  1.00 38.10           C  
ATOM    479  C   GLY L  63      21.567  13.180  52.119  1.00 40.25           C  
ATOM    480  O   GLY L  63      22.403  12.279  52.119  1.00 42.90           O  
ATOM    481  N   VAL L  64      21.917  14.454  51.858  1.00 39.41           N  
ATOM    482  CA  VAL L  64      23.307  14.723  51.574  1.00 39.80           C  
ATOM    483  CB  VAL L  64      23.523  15.883  50.642  1.00 38.05           C  
ATOM    484  CG1 VAL L  64      25.034  16.131  50.474  1.00 37.67           C  
ATOM    485  CG2 VAL L  64      22.816  15.570  49.314  1.00 35.46           C  
ATOM    486  C   VAL L  64      24.013  14.990  52.872  1.00 40.28           C  
ATOM    487  O   VAL L  64      23.464  15.632  53.766  1.00 41.28           O  
ATOM    488  N   PRO L  65      25.230  14.509  52.985  1.00 39.37           N  
ATOM    489  CA  PRO L  65      26.009  14.625  54.198  1.00 40.36           C  
ATOM    490  CD  PRO L  65      25.684  13.414  52.142  1.00 38.41           C  
ATOM    491  CB  PRO L  65      27.233  13.734  53.989  1.00 39.32           C  
ATOM    492  CG  PRO L  65      26.768  12.690  52.959  1.00 38.40           C  
ATOM    493  C   PRO L  65      26.381  16.046  54.476  1.00 40.86           C  
ATOM    494  O   PRO L  65      26.626  16.797  53.534  1.00 39.11           O  
ATOM    495  N   SER L  66      26.471  16.425  55.766  1.00 41.21           N  
ATOM    496  CA  SER L  66      26.764  17.780  56.136  1.00 41.55           C  
ATOM    497  CB  SER L  66      26.579  18.068  57.632  1.00 44.29           C  
ATOM    498  OG  SER L  66      26.891  19.429  57.893  1.00  0.00           O  
ATOM    499  C   SER L  66      28.179  18.108  55.771  1.00 42.18           C  
ATOM    500  O   SER L  66      28.592  19.263  55.857  1.00 45.23           O  
ATOM    501  N   ARG L  67      28.964  17.095  55.363  1.00 41.97           N  
ATOM    502  CA  ARG L  67      30.337  17.308  54.991  1.00 36.51           C  
ATOM    503  CB  ARG L  67      31.098  16.016  54.632  1.00 42.00           C  
ATOM    504  CG  ARG L  67      31.375  15.123  55.843  1.00 46.62           C  
ATOM    505  CD  ARG L  67      32.267  13.912  55.556  1.00 48.76           C  
ATOM    506  NE  ARG L  67      31.560  13.022  54.593  1.00 45.65           N  
ATOM    507  CZ  ARG L  67      31.803  13.139  53.255  1.00 41.49           C  
ATOM    508  NH1 ARG L  67      32.677  14.086  52.806  1.00 38.80           N1+
ATOM    509  NH2 ARG L  67      31.192  12.302  52.369  1.00 41.51           N  
ATOM    510  C   ARG L  67      30.368  18.196  53.786  1.00 34.60           C  
ATOM    511  O   ARG L  67      31.333  18.935  53.587  1.00 35.76           O  
ATOM    512  N   PHE L  68      29.331  18.111  52.927  1.00 37.73           N  
ATOM    513  CA  PHE L  68      29.296  18.925  51.746  1.00 35.35           C  
ATOM    514  CB  PHE L  68      28.495  18.288  50.590  1.00 36.04           C  
ATOM    515  CG  PHE L  68      29.252  17.128  50.036  1.00 38.15           C  
ATOM    516  CD1 PHE L  68      29.385  15.955  50.737  1.00 36.77           C  
ATOM    517  CD2 PHE L  68      29.814  17.205  48.786  1.00 38.69           C  
ATOM    518  CE1 PHE L  68      30.077  14.886  50.216  1.00 36.91           C  
ATOM    519  CE2 PHE L  68      30.506  16.141  48.261  1.00 37.33           C  
ATOM    520  CZ  PHE L  68      30.647  14.977  48.974  1.00 37.17           C  
ATOM    521  C   PHE L  68      28.619  20.222  52.066  1.00 33.69           C  
ATOM    522  O   PHE L  68      27.617  20.249  52.777  1.00 34.15           O  
ATOM    523  N   SER L  69      29.175  21.356  51.579  1.00 32.25           N  
ATOM    524  CA  SER L  69      28.477  22.595  51.780  1.00 33.22           C  
ATOM    525  CB  SER L  69      28.879  23.401  53.026  1.00 33.17           C  
ATOM    526  OG  SER L  69      30.144  24.010  52.833  1.00 37.86           O  
ATOM    527  C   SER L  69      28.699  23.462  50.585  1.00 33.51           C  
ATOM    528  O   SER L  69      29.743  23.392  49.935  1.00 33.45           O  
ATOM    529  N   GLY L  70      27.707  24.321  50.268  1.00 31.35           N  
ATOM    530  CA  GLY L  70      27.889  25.113  49.099  1.00 30.43           C  
ATOM    531  C   GLY L  70      27.129  26.412  49.041  1.00 34.11           C  
ATOM    532  O   GLY L  70      25.920  26.387  48.903  1.00 33.46           O  
ATOM    533  N   SER L  71      27.864  27.559  48.984  1.00 32.29           N  
ATOM    534  CA  SER L  71      27.535  28.962  48.910  1.00 32.85           C  
ATOM    535  CB  SER L  71      27.284  29.651  50.247  1.00 31.79           C  
ATOM    536  OG  SER L  71      27.080  31.041  50.043  1.00 38.53           O  
ATOM    537  C   SER L  71      28.576  29.816  48.223  1.00 34.85           C  
ATOM    538  O   SER L  71      29.773  29.554  48.188  1.00 36.11           O  
ATOM    539  N   LYS L  72      28.140  30.921  47.607  1.00 37.73           N  
ATOM    540  CA  LYS L  72      29.122  31.780  47.024  1.00 37.98           C  
ATOM    541  CB  LYS L  72      28.483  32.797  46.078  1.00 36.50           C  
ATOM    542  CG  LYS L  72      27.185  33.321  46.686  1.00 39.60           C  
ATOM    543  CD  LYS L  72      26.758  34.698  46.197  1.00 36.39           C  
ATOM    544  CE  LYS L  72      27.270  35.806  47.118  1.00 47.29           C  
ATOM    545  NZ  LYS L  72      26.544  37.064  46.851  1.00 45.66           N1+
ATOM    546  C   LYS L  72      29.706  32.576  48.161  1.00 40.70           C  
ATOM    547  O   LYS L  72      29.570  33.798  48.191  1.00 41.94           O  
ATOM    548  N   ASP L  73      30.376  31.901  49.126  1.00  0.00           N  
ATOM    549  CA  ASP L  73      30.989  32.597  50.219  1.00  0.00           C  
ATOM    550  CB  ASP L  73      31.611  31.686  51.305  1.00  0.00           C  
ATOM    551  CG  ASP L  73      32.843  30.962  50.777  1.00  0.00           C  
ATOM    552  OD1 ASP L  73      32.765  30.380  49.663  1.00  0.00           O  
ATOM    553  OD2 ASP L  73      33.884  30.982  51.487  1.00  0.00           O1-
ATOM    554  C   ASP L  73      32.066  33.399  49.585  1.00  0.00           C  
ATOM    555  O   ASP L  73      32.280  34.562  49.923  1.00  0.00           O  
ATOM    556  N   ALA L  74      32.771  32.772  48.623  1.00  0.00           N  
ATOM    557  CA  ALA L  74      33.702  33.514  47.852  1.00  0.00           C  
ATOM    558  CB  ALA L  74      34.771  32.653  47.152  1.00  0.00           C  
ATOM    559  C   ALA L  74      32.787  34.098  46.843  1.00  0.00           C  
ATOM    560  O   ALA L  74      32.269  33.417  45.959  1.00  0.00           O  
ATOM    561  N   SER L  75      32.573  35.406  46.999  1.00 43.47           N  
ATOM    562  CA  SER L  75      31.612  36.189  46.300  1.00 44.86           C  
ATOM    563  CB  SER L  75      31.377  37.565  46.954  1.00 46.80           C  
ATOM    564  OG  SER L  75      30.919  37.415  48.288  1.00 49.73           O  
ATOM    565  C   SER L  75      32.129  36.473  44.947  1.00 43.46           C  
ATOM    566  O   SER L  75      33.011  35.780  44.443  1.00 44.27           O  
ATOM    567  N   ALA L  76      31.506  37.487  44.313  1.00 43.82           N  
ATOM    568  CA  ALA L  76      31.888  37.880  42.998  1.00 42.24           C  
ATOM    569  CB  ALA L  76      33.403  37.859  42.713  1.00  0.00           C  
ATOM    570  C   ALA L  76      31.196  36.918  42.112  1.00 42.18           C  
ATOM    571  O   ALA L  76      30.168  36.352  42.480  1.00 42.36           O  
ATOM    572  N   ASN L  77      31.701  36.747  40.887  1.00 41.95           N  
ATOM    573  CA  ASN L  77      31.093  35.761  40.054  1.00 42.90           C  
ATOM    574  CB  ASN L  77      31.256  36.104  38.566  1.00 42.27           C  
ATOM    575  CG  ASN L  77      32.726  36.390  38.275  1.00 63.07           C  
ATOM    576  OD1 ASN L  77      33.591  36.241  39.137  1.00 59.72           O  
ATOM    577  ND2 ASN L  77      33.013  36.838  37.024  1.00 64.99           N  
ATOM    578  C   ASN L  77      31.783  34.455  40.307  1.00 43.84           C  
ATOM    579  O   ASN L  77      32.428  33.915  39.412  1.00 44.28           O  
ATOM    580  N   ALA L  78      31.632  33.877  41.523  1.00 41.55           N  
ATOM    581  CA  ALA L  78      32.318  32.641  41.790  1.00 41.21           C  
ATOM    582  CB  ALA L  78      33.760  32.849  42.282  1.00 43.55           C  
ATOM    583  C   ALA L  78      31.602  31.890  42.875  1.00 38.99           C  
ATOM    584  O   ALA L  78      30.869  32.475  43.669  1.00 39.02           O  
ATOM    585  N   GLY L  79      31.817  30.554  42.928  1.00 37.60           N  
ATOM    586  CA  GLY L  79      31.217  29.709  43.931  1.00 35.04           C  
ATOM    587  C   GLY L  79      32.188  28.600  44.260  1.00 35.85           C  
ATOM    588  O   GLY L  79      33.088  28.326  43.470  1.00 36.39           O  
ATOM    589  N   LEU L  80      32.037  27.909  45.422  1.00 35.42           N  
ATOM    590  CA  LEU L  80      33.066  26.946  45.737  1.00 33.87           C  
ATOM    591  CB  LEU L  80      34.146  27.623  46.597  1.00 34.74           C  
ATOM    592  CG  LEU L  80      35.330  26.735  47.008  1.00  0.00           C  
ATOM    593  CD1 LEU L  80      36.269  26.493  45.821  1.00  0.00           C  
ATOM    594  CD2 LEU L  80      36.061  27.307  48.231  1.00  0.00           C  
ATOM    595  C   LEU L  80      32.600  25.763  46.556  1.00 33.77           C  
ATOM    596  O   LEU L  80      32.459  25.908  47.749  1.00 36.35           O  
ATOM    597  N   LEU L  81      32.432  24.532  46.038  1.00 35.12           N  
ATOM    598  CA  LEU L  81      31.962  23.413  46.843  1.00 33.76           C  
ATOM    599  CB  LEU L  81      31.666  22.175  45.968  1.00 31.84           C  
ATOM    600  CG  LEU L  81      31.078  20.948  46.693  1.00 32.68           C  
ATOM    601  CD1 LEU L  81      29.676  21.240  47.252  1.00 33.62           C  
ATOM    602  CD2 LEU L  81      31.094  19.710  45.780  1.00 30.58           C  
ATOM    603  C   LEU L  81      32.995  23.040  47.866  1.00 33.32           C  
ATOM    604  O   LEU L  81      34.176  22.958  47.546  1.00 34.46           O  
ATOM    605  N   LEU L  82      32.579  22.809  49.136  1.00 34.40           N  
ATOM    606  CA  LEU L  82      33.526  22.414  50.152  1.00 34.95           C  
ATOM    607  CB  LEU L  82      33.492  23.260  51.440  1.00 44.70           C  
ATOM    608  CG  LEU L  82      34.054  24.679  51.292  1.00  0.00           C  
ATOM    609  CD1 LEU L  82      34.015  25.438  52.631  1.00  0.00           C  
ATOM    610  CD2 LEU L  82      35.441  24.659  50.637  1.00  0.00           C  
ATOM    611  C   LEU L  82      33.213  21.017  50.591  1.00 35.83           C  
ATOM    612  O   LEU L  82      32.060  20.668  50.841  1.00 36.92           O  
ATOM    613  N   ILE L  83      34.247  20.163  50.686  1.00 39.56           N  
ATOM    614  CA  ILE L  83      34.032  18.822  51.144  1.00 34.48           C  
ATOM    615  CB  ILE L  83      34.378  17.797  50.107  1.00 35.29           C  
ATOM    616  CG1 ILE L  83      33.676  18.110  48.776  1.00 34.46           C  
ATOM    617  CG2 ILE L  83      33.980  16.425  50.679  1.00 34.70           C  
ATOM    618  CD1 ILE L  83      34.229  17.319  47.592  1.00 32.67           C  
ATOM    619  C   ILE L  83      34.979  18.602  52.274  1.00 34.75           C  
ATOM    620  O   ILE L  83      36.196  18.690  52.102  1.00 37.83           O  
ATOM    621  N   SER L  84      34.446  18.287  53.467  1.00 46.02           N  
ATOM    622  CA  SER L  84      35.334  18.073  54.570  1.00 44.93           C  
ATOM    623  CB  SER L  84      34.989  18.918  55.807  1.00 45.03           C  
ATOM    624  OG  SER L  84      33.661  18.653  56.226  1.00 57.31           O  
ATOM    625  C   SER L  84      35.311  16.620  54.940  1.00 44.59           C  
ATOM    626  O   SER L  84      34.391  15.881  54.597  1.00 44.24           O  
ATOM    627  N   GLY L  85      36.381  16.160  55.612  1.00 44.10           N  
ATOM    628  CA  GLY L  85      36.459  14.793  56.049  1.00 45.34           C  
ATOM    629  C   GLY L  85      36.353  13.872  54.866  1.00 42.75           C  
ATOM    630  O   GLY L  85      35.629  12.882  54.918  1.00 41.45           O  
ATOM    631  N   LEU L  86      37.108  14.144  53.784  1.00 42.85           N  
ATOM    632  CA  LEU L  86      37.061  13.386  52.559  1.00 44.75           C  
ATOM    633  CB  LEU L  86      38.168  13.766  51.562  1.00 43.72           C  
ATOM    634  CG  LEU L  86      37.964  15.125  50.880  1.00 40.01           C  
ATOM    635  CD1 LEU L  86      39.132  15.467  49.944  1.00 40.42           C  
ATOM    636  CD2 LEU L  86      36.617  15.153  50.145  1.00 38.67           C  
ATOM    637  C   LEU L  86      37.221  11.914  52.791  1.00 45.81           C  
ATOM    638  O   LEU L  86      37.999  11.463  53.632  1.00 47.65           O  
ATOM    639  N   GLN L  87      36.447  11.124  52.012  1.00 44.61           N  
ATOM    640  CA  GLN L  87      36.487   9.697  52.098  1.00 45.73           C  
ATOM    641  CB  GLN L  87      35.147   9.134  52.582  1.00 45.06           C  
ATOM    642  CG  GLN L  87      34.810   9.705  53.961  1.00 48.08           C  
ATOM    643  CD  GLN L  87      33.423   9.258  54.382  1.00 50.72           C  
ATOM    644  OE1 GLN L  87      32.534   9.063  53.557  1.00 45.13           O  
ATOM    645  NE2 GLN L  87      33.229   9.102  55.718  1.00 28.13           N  
ATOM    646  C   GLN L  87      36.773   9.198  50.713  1.00 46.82           C  
ATOM    647  O   GLN L  87      36.723   9.968  49.758  1.00 45.85           O  
ATOM    648  N   SER L  88      37.113   7.903  50.567  1.00 47.00           N  
ATOM    649  CA  SER L  88      37.457   7.384  49.273  1.00 45.32           C  
ATOM    650  CB  SER L  88      38.039   5.963  49.329  1.00 46.37           C  
ATOM    651  OG  SER L  88      39.319   5.994  49.941  1.00 88.11           O  
ATOM    652  C   SER L  88      36.240   7.363  48.404  1.00 45.76           C  
ATOM    653  O   SER L  88      36.331   7.521  47.188  1.00 47.49           O  
ATOM    654  N   GLU L  89      35.060   7.201  49.025  1.00 45.07           N  
ATOM    655  CA  GLU L  89      33.802   7.105  48.344  1.00 44.36           C  
ATOM    656  CB  GLU L  89      32.624   6.903  49.311  1.00 87.96           C  
ATOM    657  CG  GLU L  89      31.280   6.714  48.609  1.00 90.69           C  
ATOM    658  CD  GLU L  89      30.209   6.632  49.687  1.00 92.84           C  
ATOM    659  OE1 GLU L  89      29.881   7.697  50.273  1.00 93.19           O  
ATOM    660  OE2 GLU L  89      29.709   5.504  49.942  1.00 93.44           O1-
ATOM    661  C   GLU L  89      33.541   8.378  47.606  1.00 45.26           C  
ATOM    662  O   GLU L  89      32.823   8.386  46.610  1.00 43.80           O  
ATOM    663  N   ASP L  90      34.095   9.493  48.106  1.00 42.75           N  
ATOM    664  CA  ASP L  90      33.878  10.811  47.581  1.00 43.46           C  
ATOM    665  CB  ASP L  90      34.497  11.916  48.457  1.00 42.13           C  
ATOM    666  CG  ASP L  90      33.720  11.972  49.767  1.00 43.03           C  
ATOM    667  OD1 ASP L  90      32.799  11.133  49.948  1.00 43.80           O  
ATOM    668  OD2 ASP L  90      34.035  12.856  50.606  1.00 43.07           O1-
ATOM    669  C   ASP L  90      34.440  10.971  46.199  1.00 45.31           C  
ATOM    670  O   ASP L  90      34.040  11.891  45.488  1.00 47.20           O  
ATOM    671  N   GLU L  91      35.419  10.143  45.786  1.00 41.75           N  
ATOM    672  CA  GLU L  91      35.993  10.359  44.486  1.00 41.61           C  
ATOM    673  CB  GLU L  91      37.135   9.377  44.143  1.00 42.97           C  
ATOM    674  CG  GLU L  91      38.405   9.644  44.962  1.00 45.16           C  
ATOM    675  CD  GLU L  91      39.401   8.511  44.743  1.00 48.18           C  
ATOM    676  OE1 GLU L  91      39.455   7.975  43.606  1.00 47.69           O  
ATOM    677  OE2 GLU L  91      40.126   8.169  45.716  1.00 50.65           O1-
ATOM    678  C   GLU L  91      34.914  10.280  43.445  1.00 40.49           C  
ATOM    679  O   GLU L  91      34.161   9.310  43.365  1.00 41.39           O  
ATOM    680  N   ALA L  92      34.821  11.346  42.619  1.00 37.27           N  
ATOM    681  CA  ALA L  92      33.824  11.438  41.592  1.00 37.03           C  
ATOM    682  CB  ALA L  92      32.385  11.435  42.131  1.00 36.33           C  
ATOM    683  C   ALA L  92      34.035  12.746  40.894  1.00 38.47           C  
ATOM    684  O   ALA L  92      34.947  13.502  41.228  1.00 39.19           O  
ATOM    685  N   ASP L  93      33.206  13.017  39.863  1.00 36.84           N  
ATOM    686  CA  ASP L  93      33.290  14.263  39.161  1.00 35.79           C  
ATOM    687  CB  ASP L  93      33.019  14.166  37.651  1.00 37.06           C  
ATOM    688  CG  ASP L  93      34.233  13.520  37.004  1.00 39.17           C  
ATOM    689  OD1 ASP L  93      34.867  12.655  37.662  1.00 56.21           O  
ATOM    690  OD2 ASP L  93      34.557  13.901  35.848  1.00 59.25           O1-
ATOM    691  C   ASP L  93      32.258  15.179  39.738  1.00 35.15           C  
ATOM    692  O   ASP L  93      31.120  14.775  39.970  1.00 36.25           O  
ATOM    693  N   TYR L  94      32.637  16.449  39.994  1.00 33.38           N  
ATOM    694  CA  TYR L  94      31.697  17.375  40.554  1.00 32.86           C  
ATOM    695  CB  TYR L  94      32.159  18.037  41.859  1.00 32.17           C  
ATOM    696  CG  TYR L  94      32.204  16.987  42.907  1.00 33.76           C  
ATOM    697  CD1 TYR L  94      31.078  16.694  43.637  1.00 33.74           C  
ATOM    698  CD2 TYR L  94      33.361  16.288  43.154  1.00 32.79           C  
ATOM    699  CE1 TYR L  94      31.102  15.726  44.609  1.00 34.09           C  
ATOM    700  CE2 TYR L  94      33.391  15.318  44.127  1.00 32.45           C  
ATOM    701  CZ  TYR L  94      32.263  15.037  44.858  1.00 33.41           C  
ATOM    702  OH  TYR L  94      32.295  14.042  45.858  1.00 32.48           O  
ATOM    703  C   TYR L  94      31.466  18.476  39.575  1.00 33.07           C  
ATOM    704  O   TYR L  94      32.406  18.976  38.958  1.00 35.76           O  
ATOM    705  N   TYR L  95      30.183  18.875  39.411  1.00 32.95           N  
ATOM    706  CA  TYR L  95      29.845  19.884  38.446  1.00 31.96           C  
ATOM    707  CB  TYR L  95      28.894  19.418  37.328  1.00 29.50           C  
ATOM    708  CG  TYR L  95      29.426  18.249  36.579  1.00 32.47           C  
ATOM    709  CD1 TYR L  95      30.338  18.400  35.562  1.00 33.65           C  
ATOM    710  CD2 TYR L  95      28.996  16.987  36.902  1.00 33.31           C  
ATOM    711  CE1 TYR L  95      30.810  17.308  34.873  1.00 34.32           C  
ATOM    712  CE2 TYR L  95      29.463  15.891  36.217  1.00 35.26           C  
ATOM    713  CZ  TYR L  95      30.372  16.050  35.199  1.00 34.65           C  
ATOM    714  OH  TYR L  95      30.853  14.929  34.493  1.00 36.10           O  
ATOM    715  C   TYR L  95      29.048  20.980  39.100  1.00 32.40           C  
ATOM    716  O   TYR L  95      28.136  20.717  39.886  1.00 32.55           O  
ATOM    717  N   CYS L  96      29.365  22.250  38.754  1.00 32.93           N  
ATOM    718  CA  CYS L  96      28.586  23.370  39.206  1.00 33.43           C  
ATOM    719  CB  CYS L  96      29.415  24.625  39.588  1.00 34.08           C  
ATOM    720  SG  CYS L  96      30.455  25.259  38.235  1.00 39.04           S  
ATOM    721  C   CYS L  96      27.664  23.735  38.075  1.00 33.37           C  
ATOM    722  O   CYS L  96      27.961  23.479  36.907  1.00 31.62           O  
ATOM    723  N   ALA L  97      26.489  24.316  38.402  1.00 31.26           N  
ATOM    724  CA  ALA L  97      25.546  24.634  37.365  1.00 28.77           C  
ATOM    725  CB  ALA L  97      24.552  23.497  37.071  1.00 29.51           C  
ATOM    726  C   ALA L  97      24.739  25.822  37.775  1.00 31.41           C  
ATOM    727  O   ALA L  97      24.437  26.038  38.947  1.00 32.03           O  
ATOM    728  N   ILE L  98      24.344  26.631  36.783  1.00 30.31           N  
ATOM    729  CA  ILE L  98      23.681  27.856  37.087  1.00 28.78           C  
ATOM    730  CB  ILE L  98      24.751  28.878  37.280  1.00 31.23           C  
ATOM    731  CG1 ILE L  98      24.240  30.327  37.325  1.00 53.35           C  
ATOM    732  CG2 ILE L  98      25.817  28.529  36.232  1.00 33.02           C  
ATOM    733  CD1 ILE L  98      23.541  30.705  38.626  1.00  0.00           C  
ATOM    734  C   ILE L  98      22.835  28.213  35.924  1.00 31.24           C  
ATOM    735  O   ILE L  98      23.013  27.677  34.831  1.00 34.06           O  
ATOM    736  N   TRP L  99      21.889  29.142  36.100  1.00 32.57           N  
ATOM    737  CA  TRP L  99      21.080  29.501  34.980  1.00 28.20           C  
ATOM    738  CB  TRP L  99      19.582  29.322  35.287  1.00 32.85           C  
ATOM    739  CG  TRP L  99      18.629  29.671  34.174  1.00 35.66           C  
ATOM    740  CD2 TRP L  99      18.296  28.818  33.067  1.00 36.99           C  
ATOM    741  CD1 TRP L  99      17.920  30.820  33.999  1.00 37.69           C  
ATOM    742  NE1 TRP L  99      17.163  30.738  32.856  1.00 37.72           N  
ATOM    743  CE2 TRP L  99      17.385  29.510  32.270  1.00 38.16           C  
ATOM    744  CE3 TRP L  99      18.715  27.561  32.739  1.00 37.72           C  
ATOM    745  CZ2 TRP L  99      16.876  28.959  31.128  1.00 39.73           C  
ATOM    746  CZ3 TRP L  99      18.199  27.005  31.589  1.00 39.61           C  
ATOM    747  CH2 TRP L  99      17.299  27.689  30.799  1.00 39.98           C  
ATOM    748  C   TRP L  99      21.365  30.935  34.683  1.00 38.93           C  
ATOM    749  O   TRP L  99      21.444  31.764  35.587  1.00 39.15           O  
ATOM    750  N   HIS L 100      21.562  31.255  33.391  1.00 40.85           N  
ATOM    751  CA  HIS L 100      21.817  32.607  32.999  1.00 34.55           C  
ATOM    752  ND1 HIS L 100      24.780  34.640  31.582  1.00  0.00           N  
ATOM    753  CG  HIS L 100      23.612  34.230  32.189  1.00 45.81           C  
ATOM    754  CB  HIS L 100      23.160  32.796  32.264  1.00 44.08           C  
ATOM    755  NE2 HIS L 100      23.813  36.469  32.396  1.00  0.00           N  
ATOM    756  CD2 HIS L 100      23.035  35.362  32.679  1.00 27.09           C  
ATOM    757  CE1 HIS L 100      24.851  35.987  31.737  1.00 26.56           C  
ATOM    758  C   HIS L 100      20.702  32.946  32.073  1.00 46.76           C  
ATOM    759  O   HIS L 100      19.850  32.106  31.790  1.00 47.89           O  
ATOM    760  N   ASN L 101      20.661  34.196  31.584  1.00 46.69           N  
ATOM    761  CA  ASN L 101      19.568  34.571  30.743  1.00 37.66           C  
ATOM    762  CB  ASN L 101      19.652  36.032  30.263  1.00 50.20           C  
ATOM    763  CG  ASN L 101      20.901  36.212  29.408  1.00 59.29           C  
ATOM    764  OD1 ASN L 101      21.966  35.683  29.718  1.00 62.64           O  
ATOM    765  ND2 ASN L 101      20.769  36.989  28.299  1.00 61.38           N  
ATOM    766  C   ASN L 101      19.582  33.676  29.551  1.00 46.57           C  
ATOM    767  O   ASN L 101      18.538  33.195  29.113  1.00 45.87           O  
ATOM    768  N   PHE L 102      20.775  33.419  28.993  1.00 44.08           N  
ATOM    769  CA  PHE L 102      20.826  32.593  27.828  1.00 34.15           C  
ATOM    770  CB  PHE L 102      22.215  32.545  27.171  1.00 45.40           C  
ATOM    771  CG  PHE L 102      22.375  33.817  26.406  1.00 37.49           C  
ATOM    772  CD1 PHE L 102      22.901  34.952  26.982  1.00  0.00           C  
ATOM    773  CD2 PHE L 102      21.976  33.865  25.091  1.00  0.00           C  
ATOM    774  CE1 PHE L 102      23.035  36.111  26.250  1.00  0.00           C  
ATOM    775  CE2 PHE L 102      22.106  35.019  24.355  1.00  0.00           C  
ATOM    776  CZ  PHE L 102      22.636  36.146  24.935  1.00  0.00           C  
ATOM    777  C   PHE L 102      20.375  31.196  28.115  1.00 40.83           C  
ATOM    778  O   PHE L 102      19.524  30.680  27.391  1.00 39.72           O  
ATOM    779  N   ALA L 103      20.891  30.532  29.173  1.00 36.12           N  
ATOM    780  CA  ALA L 103      20.455  29.168  29.309  1.00 27.51           C  
ATOM    781  CB  ALA L 103      20.748  28.318  28.062  1.00 34.53           C  
ATOM    782  C   ALA L 103      21.145  28.497  30.456  1.00 32.16           C  
ATOM    783  O   ALA L 103      21.891  29.118  31.212  1.00 30.79           O  
ATOM    784  N   CYS L 104      20.846  27.189  30.618  1.00 29.86           N  
ATOM    785  CA  CYS L 104      21.416  26.337  31.622  1.00 22.42           C  
ATOM    786  CB  CYS L 104      20.658  25.014  31.787  1.00 28.69           C  
ATOM    787  SG  CYS L 104      21.537  23.864  32.881  1.00  0.00           S  
ATOM    788  C   CYS L 104      22.796  25.983  31.194  1.00 28.01           C  
ATOM    789  O   CYS L 104      23.039  25.562  30.067  1.00 28.24           O  
ATOM    790  N   VAL L 105      23.745  26.136  32.121  1.00 32.87           N  
ATOM    791  CA  VAL L 105      25.129  25.878  31.848  1.00 31.16           C  
ATOM    792  CB  VAL L 105      25.937  27.136  31.760  1.00 32.83           C  
ATOM    793  CG1 VAL L 105      27.434  26.788  31.699  1.00 33.26           C  
ATOM    794  CG2 VAL L 105      25.425  27.926  30.546  1.00 33.66           C  
ATOM    795  C   VAL L 105      25.727  25.056  32.939  1.00 32.59           C  
ATOM    796  O   VAL L 105      25.356  25.170  34.106  1.00 32.20           O  
ATOM    797  N   PHE L 106      26.694  24.198  32.560  1.00 34.73           N  
ATOM    798  CA  PHE L 106      27.393  23.389  33.512  1.00 32.35           C  
ATOM    799  CB  PHE L 106      27.318  21.872  33.256  1.00 31.26           C  
ATOM    800  CG  PHE L 106      25.950  21.362  33.543  1.00 30.30           C  
ATOM    801  CD1 PHE L 106      25.564  21.098  34.833  1.00 28.52           C  
ATOM    802  CD2 PHE L 106      25.041  21.147  32.537  1.00 26.29           C  
ATOM    803  CE1 PHE L 106      24.305  20.624  35.115  1.00 28.99           C  
ATOM    804  CE2 PHE L 106      23.780  20.672  32.816  1.00 25.95           C  
ATOM    805  CZ  PHE L 106      23.403  20.404  34.107  1.00 26.27           C  
ATOM    806  C   PHE L 106      28.843  23.726  33.402  1.00 32.32           C  
ATOM    807  O   PHE L 106      29.304  24.206  32.369  1.00 34.68           O  
ATOM    808  N   GLY L 107      29.598  23.502  34.495  1.00 32.70           N  
ATOM    809  CA  GLY L 107      31.014  23.710  34.455  1.00 32.19           C  
ATOM    810  C   GLY L 107      31.583  22.497  33.789  1.00 35.29           C  
ATOM    811  O   GLY L 107      30.869  21.528  33.542  1.00 35.31           O  
ATOM    812  N   GLY L 108      32.894  22.529  33.490  1.00 36.35           N  
ATOM    813  CA  GLY L 108      33.576  21.453  32.826  1.00 34.63           C  
ATOM    814  C   GLY L 108      33.551  20.236  33.696  1.00 36.65           C  
ATOM    815  O   GLY L 108      33.504  19.112  33.199  1.00 37.89           O  
ATOM    816  N   GLY L 109      33.623  20.422  35.025  1.00 36.69           N  
ATOM    817  CA  GLY L 109      33.619  19.291  35.909  1.00 35.80           C  
ATOM    818  C   GLY L 109      34.967  19.174  36.538  1.00 36.10           C  
ATOM    819  O   GLY L 109      35.992  19.491  35.933  1.00 36.35           O  
ATOM    820  N   THR L 110      34.989  18.706  37.798  1.00 36.77           N  
ATOM    821  CA  THR L 110      36.246  18.590  38.461  1.00 34.36           C  
ATOM    822  CB  THR L 110      36.353  19.540  39.623  1.00 35.79           C  
ATOM    823  OG1 THR L 110      37.708  19.866  39.861  1.00 34.86           O  
ATOM    824  CG2 THR L 110      35.763  18.903  40.891  1.00 34.02           C  
ATOM    825  C   THR L 110      36.367  17.171  38.934  1.00 36.22           C  
ATOM    826  O   THR L 110      35.431  16.589  39.481  1.00 37.65           O  
ATOM    827  N   ARG L 111      37.544  16.564  38.713  1.00 42.50           N  
ATOM    828  CA  ARG L 111      37.753  15.200  39.093  1.00 42.30           C  
ATOM    829  CB  ARG L 111      38.737  14.506  38.131  1.00 42.22           C  
ATOM    830  CG  ARG L 111      39.048  13.040  38.424  1.00 42.31           C  
ATOM    831  CD  ARG L 111      39.896  12.394  37.323  1.00 47.19           C  
ATOM    832  NE  ARG L 111      39.069  12.336  36.080  1.00  0.00           N  
ATOM    833  CZ  ARG L 111      39.139  13.331  35.145  1.00  0.00           C  
ATOM    834  NH1 ARG L 111      39.992  14.381  35.321  1.00  0.00           N1+
ATOM    835  NH2 ARG L 111      38.361  13.272  34.023  1.00  0.00           N  
ATOM    836  C   ARG L 111      38.350  15.219  40.465  1.00 42.59           C  
ATOM    837  O   ARG L 111      39.418  15.786  40.677  1.00 43.01           O  
ATOM    838  N   LEU L 112      37.655  14.602  41.442  1.00 41.71           N  
ATOM    839  CA  LEU L 112      38.136  14.571  42.798  1.00 42.58           C  
ATOM    840  CB  LEU L 112      36.985  14.581  43.824  1.00 40.94           C  
ATOM    841  CG  LEU L 112      37.429  14.512  45.297  1.00 42.64           C  
ATOM    842  CD1 LEU L 112      38.270  15.735  45.697  1.00 43.22           C  
ATOM    843  CD2 LEU L 112      36.223  14.288  46.223  1.00 42.38           C  
ATOM    844  C   LEU L 112      38.875  13.287  42.999  1.00 45.27           C  
ATOM    845  O   LEU L 112      38.324  12.209  42.787  1.00 44.49           O  
ATOM    846  N   THR L 113      40.154  13.376  43.427  1.00 45.96           N  
ATOM    847  CA  THR L 113      40.949  12.199  43.648  1.00 46.02           C  
ATOM    848  CB  THR L 113      42.242  12.220  42.880  1.00 48.98           C  
ATOM    849  OG1 THR L 113      41.989  12.363  41.490  1.00 51.60           O  
ATOM    850  CG2 THR L 113      43.006  10.912  43.138  1.00 48.47           C  
ATOM    851  C   THR L 113      41.324  12.168  45.098  1.00 46.56           C  
ATOM    852  O   THR L 113      41.807  13.157  45.649  1.00 43.53           O  
ATOM    853  N   VAL L 114      41.102  11.023  45.772  1.00 46.53           N  
ATOM    854  CA  VAL L 114      41.519  10.971  47.146  1.00 49.98           C  
ATOM    855  CB  VAL L 114      40.514  10.356  48.082  1.00 49.57           C  
ATOM    856  CG1 VAL L 114      41.136  10.278  49.485  1.00 50.07           C  
ATOM    857  CG2 VAL L 114      39.229  11.202  48.049  1.00 50.33           C  
ATOM    858  C   VAL L 114      42.776  10.162  47.170  1.00 51.98           C  
ATOM    859  O   VAL L 114      42.764   8.956  46.926  1.00 50.80           O  
ATOM    860  N   LEU L 115      43.902  10.824  47.499  1.00 55.82           N  
ATOM    861  CA  LEU L 115      45.196  10.208  47.438  1.00 58.88           C  
ATOM    862  CB  LEU L 115      46.346  11.172  47.772  1.00 60.91           C  
ATOM    863  CG  LEU L 115      46.454  12.374  46.819  1.00 61.12           C  
ATOM    864  CD1 LEU L 115      47.623  13.286  47.220  1.00 63.92           C  
ATOM    865  CD2 LEU L 115      46.522  11.928  45.350  1.00 59.16           C  
ATOM    866  C   LEU L 115      45.269   9.085  48.415  1.00 60.07           C  
ATOM    867  O   LEU L 115      44.913   9.219  49.584  1.00 59.04           O  
ATOM    868  N   GLY L 116      45.771   7.935  47.933  1.00 57.77           N  
ATOM    869  CA  GLY L 116      45.902   6.768  48.747  1.00 58.99           C  
ATOM    870  C   GLY L 116      46.011   5.585  47.789  1.00 59.20           C  
ATOM    871  O   GLY L 116      46.280   4.452  48.269  1.00 59.53           O  
ATOM    872  OXT GLY L 116      45.828   5.803  46.562  1.00  0.00           O  
TER     873      GLY L 116 
HETATM  874  N   UNK H 117       8.761   8.226  46.442  1.00 57.29           N  
HETATM  875  CA  UNK H 117       9.899   7.639  45.709  1.00 55.71           C  
HETATM  876  C   UNK H 117       9.667   7.803  44.245  1.00 51.41           C  
HETATM  877  O   UNK H 117       9.406   6.835  43.536  1.00 50.33           O  
ATOM    878  N   LEU H 118       9.752   9.057  43.762  1.00 50.11           N  
ATOM    879  CA  LEU H 118       9.584   9.354  42.375  1.00 43.30           C  
ATOM    880  CB  LEU H 118       9.550  10.870  42.100  1.00 44.89           C  
ATOM    881  CG  LEU H 118       9.367  11.250  40.621  1.00 74.04           C  
ATOM    882  CD1 LEU H 118       7.981  10.822  40.120  1.00 74.04           C  
ATOM    883  CD2 LEU H 118       9.648  12.742  40.388  1.00 72.54           C  
ATOM    884  C   LEU H 118      10.744   8.776  41.628  1.00 43.79           C  
ATOM    885  O   LEU H 118      11.903   8.921  42.024  1.00 45.68           O  
ATOM    886  N   GLN H 119      10.438   8.096  40.503  1.00 43.40           N  
ATOM    887  CA  GLN H 119      11.496   7.477  39.757  1.00 44.01           C  
ATOM    888  CB  GLN H 119      11.512   5.949  39.949  1.00 49.33           C  
ATOM    889  CG  GLN H 119      11.742   5.572  41.418  1.00 57.02           C  
ATOM    890  CD  GLN H 119      11.568   4.073  41.609  1.00 63.11           C  
ATOM    891  OE1 GLN H 119      12.493   3.378  42.025  1.00 66.87           O  
ATOM    892  NE2 GLN H 119      10.341   3.560  41.321  1.00 65.18           N  
ATOM    893  C   GLN H 119      11.297   7.782  38.302  1.00 40.97           C  
ATOM    894  O   GLN H 119      10.172   7.896  37.820  1.00 39.85           O  
ATOM    895  N   LEU H 120      12.411   7.950  37.566  1.00 37.55           N  
ATOM    896  CA  LEU H 120      12.374   8.248  36.156  1.00 36.63           C  
ATOM    897  CB  LEU H 120      13.141   9.515  35.755  1.00 39.55           C  
ATOM    898  CG  LEU H 120      12.540  10.817  36.289  1.00 40.10           C  
ATOM    899  CD1 LEU H 120      12.495  10.815  37.820  1.00 38.37           C  
ATOM    900  CD2 LEU H 120      13.286  12.033  35.720  1.00 36.65           C  
ATOM    901  C   LEU H 120      13.078   7.160  35.406  1.00 37.45           C  
ATOM    902  O   LEU H 120      14.171   6.739  35.787  1.00 34.73           O  
ATOM    903  N   GLN H 121      12.477   6.685  34.294  1.00 35.86           N  
ATOM    904  CA  GLN H 121      13.155   5.660  33.551  1.00 34.38           C  
ATOM    905  CB  GLN H 121      12.501   4.279  33.695  1.00 35.88           C  
ATOM    906  CG  GLN H 121      13.310   3.158  33.045  1.00 37.37           C  
ATOM    907  CD  GLN H 121      14.521   2.875  33.925  1.00 43.32           C  
ATOM    908  OE1 GLN H 121      15.048   3.762  34.591  1.00 45.99           O  
ATOM    909  NE2 GLN H 121      14.972   1.594  33.931  1.00 36.45           N  
ATOM    910  C   GLN H 121      13.167   6.019  32.094  1.00 34.94           C  
ATOM    911  O   GLN H 121      12.129   6.298  31.493  1.00 35.55           O  
ATOM    912  N   GLU H 122      14.371   6.017  31.484  1.00 33.96           N  
ATOM    913  CA  GLU H 122      14.501   6.340  30.091  1.00 34.07           C  
ATOM    914  CB  GLU H 122      15.894   6.857  29.693  1.00 34.28           C  
ATOM    915  CG  GLU H 122      16.324   8.122  30.434  1.00 34.40           C  
ATOM    916  CD  GLU H 122      16.983   7.676  31.728  1.00 37.06           C  
ATOM    917  OE1 GLU H 122      17.072   6.439  31.949  1.00 36.37           O  
ATOM    918  OE2 GLU H 122      17.414   8.564  32.510  1.00 40.40           O1-
ATOM    919  C   GLU H 122      14.272   5.106  29.276  1.00 35.74           C  
ATOM    920  O   GLU H 122      14.542   3.989  29.715  1.00 36.11           O  
ATOM    921  N   SER H 123      13.744   5.290  28.050  1.00 36.07           N  
ATOM    922  CA  SER H 123      13.585   4.194  27.138  1.00 38.92           C  
ATOM    923  CB  SER H 123      12.127   3.755  26.947  1.00 39.21           C  
ATOM    924  OG  SER H 123      11.397   4.798  26.319  1.00 48.73           O  
ATOM    925  C   SER H 123      14.051   4.685  25.802  1.00 43.66           C  
ATOM    926  O   SER H 123      13.643   5.755  25.354  1.00 39.31           O  
ATOM    927  N   GLY H 124      14.913   3.918  25.108  1.00 47.13           N  
ATOM    928  CA  GLY H 124      15.354   4.424  23.838  1.00 47.65           C  
ATOM    929  C   GLY H 124      15.979   3.327  23.045  1.00 47.12           C  
ATOM    930  O   GLY H 124      16.332   2.271  23.569  1.00 50.26           O  
ATOM    931  N   PRO H 125      16.046   3.549  21.756  1.00 47.22           N  
ATOM    932  CA  PRO H 125      16.722   2.684  20.838  1.00 46.71           C  
ATOM    933  CD  PRO H 125      15.580   4.775  21.131  1.00 48.13           C  
ATOM    934  CB  PRO H 125      16.385   3.219  19.450  1.00 46.33           C  
ATOM    935  CG  PRO H 125      16.159   4.723  19.705  1.00 46.61           C  
ATOM    936  C   PRO H 125      18.155   2.939  21.145  1.00 50.85           C  
ATOM    937  O   PRO H 125      18.559   4.098  21.093  1.00 50.59           O  
ATOM    938  N   GLY H 126      18.940   1.893  21.410  1.00 50.33           N  
ATOM    939  CA  GLY H 126      20.326   2.028  21.727  1.00 45.42           C  
ATOM    940  C   GLY H 126      21.072   2.554  20.538  1.00 44.72           C  
ATOM    941  O   GLY H 126      22.030   3.308  20.702  1.00 48.57           O  
ATOM    942  N   LEU H 127      20.689   2.148  19.309  1.00 46.38           N  
ATOM    943  CA  LEU H 127      21.459   2.542  18.155  1.00 45.70           C  
ATOM    944  CB  LEU H 127      21.921   1.368  17.268  1.00 46.68           C  
ATOM    945  CG  LEU H 127      22.859   0.356  17.947  1.00 52.29           C  
ATOM    946  CD1 LEU H 127      23.406  -0.677  16.949  1.00 54.21           C  
ATOM    947  CD2 LEU H 127      23.978   1.062  18.707  1.00 53.45           C  
ATOM    948  C   LEU H 127      20.640   3.393  17.234  1.00 45.58           C  
ATOM    949  O   LEU H 127      19.438   3.182  17.078  1.00 49.43           O  
ATOM    950  N   LEU H 128      21.289   4.403  16.613  1.00 42.62           N  
ATOM    951  CA  LEU H 128      20.638   5.231  15.635  1.00 43.28           C  
ATOM    952  CB  LEU H 128      20.202   6.611  16.167  1.00 45.32           C  
ATOM    953  CG  LEU H 128      19.091   6.553  17.233  1.00  0.00           C  
ATOM    954  CD1 LEU H 128      17.790   5.982  16.647  1.00  0.00           C  
ATOM    955  CD2 LEU H 128      19.556   5.819  18.501  1.00  0.00           C  
ATOM    956  C   LEU H 128      21.621   5.475  14.529  1.00 46.19           C  
ATOM    957  O   LEU H 128      22.784   5.787  14.779  1.00 46.56           O  
ATOM    958  N   LYS H 129      21.180   5.334  13.261  1.00 47.34           N  
ATOM    959  CA  LYS H 129      22.088   5.558  12.174  1.00 50.98           C  
ATOM    960  CB  LYS H 129      21.722   4.835  10.868  1.00 47.36           C  
ATOM    961  CG  LYS H 129      21.935   3.322  10.978  0.80 55.38           C  
ATOM    962  CD  LYS H 129      21.506   2.541   9.738  0.80 58.35           C  
ATOM    963  CE  LYS H 129      21.419   1.032   9.970  0.80 61.55           C  
ATOM    964  NZ  LYS H 129      20.047   0.679  10.397  0.80 64.04           N1+
ATOM    965  C   LYS H 129      22.183   7.029  11.936  1.00 50.04           C  
ATOM    966  O   LYS H 129      21.309   7.804  12.315  1.00 48.71           O  
ATOM    967  N   PRO H 130      23.250   7.422  11.303  1.00 46.05           N  
ATOM    968  CA  PRO H 130      23.522   8.813  11.091  1.00 47.06           C  
ATOM    969  CD  PRO H 130      24.439   6.594  11.188  1.00 46.68           C  
ATOM    970  CB  PRO H 130      24.920   8.871  10.478  1.00 45.16           C  
ATOM    971  CG  PRO H 130      25.600   7.584  10.986  1.00 48.77           C  
ATOM    972  C   PRO H 130      22.476   9.454  10.237  1.00 47.90           C  
ATOM    973  O   PRO H 130      21.928   8.795   9.354  1.00 45.84           O  
ATOM    974  N   SER H 131      22.205  10.748  10.496  1.00 46.86           N  
ATOM    975  CA  SER H 131      21.260  11.544   9.765  1.00 44.52           C  
ATOM    976  CB  SER H 131      21.460  11.444   8.244  1.00 45.78           C  
ATOM    977  OG  SER H 131      22.734  11.962   7.894  1.00 51.27           O  
ATOM    978  C   SER H 131      19.855  11.123  10.071  1.00 44.61           C  
ATOM    979  O   SER H 131      18.909  11.679   9.517  1.00 48.39           O  
ATOM    980  N   GLU H 132      19.671  10.159  10.990  1.00 43.05           N  
ATOM    981  CA  GLU H 132      18.349   9.732  11.356  1.00 47.87           C  
ATOM    982  CB  GLU H 132      18.248   8.247  11.721  1.00 49.18           C  
ATOM    983  CG  GLU H 132      18.463   7.309  10.540  0.80 52.46           C  
ATOM    984  CD  GLU H 132      18.389   5.895  11.088  0.80 55.71           C  
ATOM    985  OE1 GLU H 132      18.719   5.706  12.289  0.80 58.54           O  
ATOM    986  OE2 GLU H 132      17.997   4.984  10.311  0.80 59.99           O1-
ATOM    987  C   GLU H 132      17.959  10.483  12.587  1.00 44.89           C  
ATOM    988  O   GLU H 132      18.746  11.258  13.125  1.00 40.68           O  
ATOM    989  N   THR H 133      16.710  10.275  13.061  1.00 43.07           N  
ATOM    990  CA  THR H 133      16.260  10.982  14.224  1.00 41.57           C  
ATOM    991  CB  THR H 133      14.902  11.599  14.070  1.00 43.94           C  
ATOM    992  OG1 THR H 133      14.903  12.509  12.980  1.00 43.27           O  
ATOM    993  CG2 THR H 133      14.551  12.341  15.371  1.00 40.31           C  
ATOM    994  C   THR H 133      16.200  10.051  15.398  1.00 40.52           C  
ATOM    995  O   THR H 133      15.681   8.938  15.323  1.00 41.39           O  
ATOM    996  N   LEU H 134      16.758  10.525  16.528  1.00 39.40           N  
ATOM    997  CA  LEU H 134      16.808   9.815  17.775  1.00 38.46           C  
ATOM    998  CB  LEU H 134      17.930  10.360  18.670  1.00 38.16           C  
ATOM    999  CG  LEU H 134      18.010   9.726  20.064  1.00 39.45           C  
ATOM   1000  CD1 LEU H 134      18.506   8.276  20.005  1.00 38.20           C  
ATOM   1001  CD2 LEU H 134      18.826  10.616  21.014  1.00 38.69           C  
ATOM   1002  C   LEU H 134      15.523  10.069  18.507  1.00 39.10           C  
ATOM   1003  O   LEU H 134      15.057  11.204  18.575  1.00 40.31           O  
ATOM   1004  N   SER H 135      14.907   9.014  19.082  1.00 38.82           N  
ATOM   1005  CA  SER H 135      13.700   9.229  19.834  1.00 35.05           C  
ATOM   1006  CB  SER H 135      12.440   8.628  19.182  1.00 37.82           C  
ATOM   1007  OG  SER H 135      12.118   9.329  17.992  1.00 44.92           O  
ATOM   1008  C   SER H 135      13.853   8.579  21.176  1.00 36.43           C  
ATOM   1009  O   SER H 135      14.263   7.424  21.276  1.00 36.23           O  
ATOM   1010  N   LEU H 136      13.520   9.321  22.254  1.00 34.37           N  
ATOM   1011  CA  LEU H 136      13.633   8.804  23.591  1.00 33.85           C  
ATOM   1012  CB  LEU H 136      14.779   9.443  24.390  1.00 34.20           C  
ATOM   1013  CG  LEU H 136      16.158   9.229  23.749  1.00 32.62           C  
ATOM   1014  CD1 LEU H 136      17.267   9.883  24.585  1.00 33.52           C  
ATOM   1015  CD2 LEU H 136      16.410   7.742  23.458  1.00 36.49           C  
ATOM   1016  C   LEU H 136      12.378   9.134  24.341  1.00 33.60           C  
ATOM   1017  O   LEU H 136      11.657  10.063  23.984  1.00 33.86           O  
ATOM   1018  N   THR H 137      12.070   8.345  25.394  1.00 33.01           N  
ATOM   1019  CA  THR H 137      10.927   8.639  26.214  1.00 34.65           C  
ATOM   1020  CB  THR H 137       9.727   7.777  25.927  1.00 37.16           C  
ATOM   1021  OG1 THR H 137       9.326   7.939  24.574  1.00 38.81           O  
ATOM   1022  CG2 THR H 137       8.576   8.189  26.863  1.00 37.67           C  
ATOM   1023  C   THR H 137      11.325   8.424  27.645  1.00 34.61           C  
ATOM   1024  O   THR H 137      12.193   7.604  27.943  1.00 36.02           O  
ATOM   1025  N   CYS H 138      10.711   9.187  28.575  1.00 36.09           N  
ATOM   1026  CA  CYS H 138      11.014   9.013  29.967  1.00 36.15           C  
ATOM   1027  CB  CYS H 138      11.752  10.218  30.594  1.00 36.97           C  
ATOM   1028  SG  CYS H 138      12.154  10.021  32.361  1.00 34.40           S  
ATOM   1029  C   CYS H 138       9.719   8.805  30.684  1.00 35.09           C  
ATOM   1030  O   CYS H 138       8.777   9.583  30.534  1.00 36.01           O  
ATOM   1031  N   ALA H 139       9.641   7.725  31.489  1.00 34.03           N  
ATOM   1032  CA  ALA H 139       8.428   7.426  32.193  1.00 34.36           C  
ATOM   1033  CB  ALA H 139       8.022   5.943  32.118  1.00 34.82           C  
ATOM   1034  C   ALA H 139       8.644   7.742  33.633  1.00 34.38           C  
ATOM   1035  O   ALA H 139       9.651   7.359  34.225  1.00 33.61           O  
ATOM   1036  N   VAL H 140       7.669   8.447  34.233  1.00 36.16           N  
ATOM   1037  CA  VAL H 140       7.764   8.864  35.598  1.00 35.05           C  
ATOM   1038  CB  VAL H 140       7.228  10.253  35.782  1.00 38.88           C  
ATOM   1039  CG1 VAL H 140       7.349  10.645  37.253  1.00 37.33           C  
ATOM   1040  CG2 VAL H 140       7.990  11.202  34.846  1.00 40.41           C  
ATOM   1041  C   VAL H 140       6.951   7.907  36.423  1.00 35.29           C  
ATOM   1042  O   VAL H 140       5.812   7.586  36.083  1.00 38.89           O  
ATOM   1043  N   SER H 141       7.554   7.439  37.540  1.00 36.22           N  
ATOM   1044  CA  SER H 141       7.024   6.466  38.458  1.00 38.88           C  
ATOM   1045  CB  SER H 141       8.113   5.615  39.126  1.00 40.10           C  
ATOM   1046  OG  SER H 141       8.761   4.820  38.145  1.00 43.04           O  
ATOM   1047  C   SER H 141       6.272   7.184  39.512  1.00 41.54           C  
ATOM   1048  O   SER H 141       5.619   8.154  39.190  1.00 41.50           O  
ATOM   1049  N   GLY H 142       6.299   6.791  40.794  1.00 38.19           N  
ATOM   1050  CA  GLY H 142       5.461   7.475  41.759  1.00 36.39           C  
ATOM   1051  C   GLY H 142       5.687   8.971  41.775  1.00 37.14           C  
ATOM   1052  O   GLY H 142       6.623   9.471  42.399  1.00 37.29           O  
ATOM   1053  N   GLY H 143       4.774   9.717  41.099  1.00 36.39           N  
ATOM   1054  CA  GLY H 143       4.794  11.156  40.998  1.00 33.92           C  
ATOM   1055  C   GLY H 143       4.086  11.553  39.728  1.00 35.44           C  
ATOM   1056  O   GLY H 143       4.345  11.000  38.659  1.00 38.10           O  
ATOM   1057  N   SER H 144       3.179  12.553  39.805  1.00 36.87           N  
ATOM   1058  CA  SER H 144       2.487  12.971  38.615  0.94 39.74           C  
ATOM   1059  CB  SER H 144       1.124  13.633  38.883  0.94 43.38           C  
ATOM   1060  OG  SER H 144       0.236  12.702  39.482  0.94 49.09           O  
ATOM   1061  C   SER H 144       3.337  13.986  37.922  1.00 39.12           C  
ATOM   1062  O   SER H 144       3.936  14.846  38.565  1.00 40.49           O  
ATOM   1063  N   ILE H 145       3.387  13.913  36.577  1.00 35.53           N  
ATOM   1064  CA  ILE H 145       4.170  14.817  35.790  1.00 36.05           C  
ATOM   1065  CB  ILE H 145       4.388  14.400  34.358  1.00 37.80           C  
ATOM   1066  CG1 ILE H 145       3.081  14.235  33.584  1.00 39.24           C  
ATOM   1067  CG2 ILE H 145       5.268  13.143  34.374  1.00 37.72           C  
ATOM   1068  CD1 ILE H 145       2.401  15.562  33.277  1.00 40.31           C  
ATOM   1069  C   ILE H 145       3.597  16.194  35.894  1.00 35.41           C  
ATOM   1070  O   ILE H 145       4.329  17.172  35.800  1.00 38.26           O  
ATOM   1071  N   SER H 146       2.265  16.307  36.049  1.00 33.66           N  
ATOM   1072  CA  SER H 146       1.592  17.572  36.139  1.00 36.08           C  
ATOM   1073  CB  SER H 146       0.073  17.406  36.305  1.00 36.65           C  
ATOM   1074  OG  SER H 146      -0.460  16.699  35.197  1.00 20.08           O  
ATOM   1075  C   SER H 146       2.076  18.312  37.349  1.00 36.47           C  
ATOM   1076  O   SER H 146       2.185  19.538  37.333  1.00 38.32           O  
ATOM   1077  N   GLY H 147       2.345  17.590  38.454  1.00 34.94           N  
ATOM   1078  CA  GLY H 147       2.818  18.220  39.654  1.00 36.19           C  
ATOM   1079  C   GLY H 147       4.186  18.772  39.396  1.00 36.49           C  
ATOM   1080  O   GLY H 147       4.519  19.866  39.851  1.00 38.69           O  
ATOM   1081  N   GLY H 148       5.012  18.011  38.649  1.00 34.14           N  
ATOM   1082  CA  GLY H 148       6.366  18.383  38.393  1.00 31.77           C  
ATOM   1083  C   GLY H 148       6.321  19.622  37.609  1.00 31.70           C  
ATOM   1084  O   GLY H 148       5.559  19.762  36.653  1.00 36.25           O  
ATOM   1085  N   TYR H 149       7.157  20.574  38.021  1.00 30.22           N  
ATOM   1086  CA  TYR H 149       7.138  21.783  37.306  1.00 31.27           C  
ATOM   1087  CB  TYR H 149       8.047  22.837  37.941  1.00 30.76           C  
ATOM   1088  CG  TYR H 149       8.729  23.557  36.832  1.00 31.59           C  
ATOM   1089  CD1 TYR H 149       8.066  24.420  35.990  1.00 32.65           C  
ATOM   1090  CD2 TYR H 149      10.071  23.325  36.617  1.00 31.70           C  
ATOM   1091  CE1 TYR H 149       8.774  25.034  34.994  1.00 34.15           C  
ATOM   1092  CE2 TYR H 149      10.767  23.953  35.610  1.00 34.02           C  
ATOM   1093  CZ  TYR H 149      10.107  24.823  34.787  1.00 35.18           C  
ATOM   1094  OH  TYR H 149      10.781  25.489  33.741  1.00 37.85           O  
ATOM   1095  C   TYR H 149       7.591  21.568  35.907  1.00 29.27           C  
ATOM   1096  O   TYR H 149       6.877  21.868  34.955  1.00 29.80           O  
ATOM   1097  N   GLY H 150       8.758  20.955  35.760  1.00 28.50           N  
ATOM   1098  CA  GLY H 150       9.496  21.062  34.541  1.00 27.27           C  
ATOM   1099  C   GLY H 150      10.267  19.791  34.398  1.00 27.93           C  
ATOM   1100  O   GLY H 150      10.676  19.187  35.388  1.00 27.46           O  
ATOM   1101  N   TRP H 151      10.487  19.351  33.146  1.00 28.24           N  
ATOM   1102  CA  TRP H 151      11.191  18.119  32.953  1.00 26.83           C  
ATOM   1103  CB  TRP H 151      10.232  16.980  32.588  1.00 27.87           C  
ATOM   1104  CG  TRP H 151       9.273  16.708  33.724  1.00 28.23           C  
ATOM   1105  CD2 TRP H 151       9.421  15.637  34.669  1.00 29.11           C  
ATOM   1106  CD1 TRP H 151       8.149  17.391  34.092  1.00 27.37           C  
ATOM   1107  NE1 TRP H 151       7.587  16.812  35.202  1.00 28.17           N  
ATOM   1108  CE2 TRP H 151       8.361  15.734  35.570  1.00 28.70           C  
ATOM   1109  CE3 TRP H 151      10.366  14.659  34.778  1.00 29.03           C  
ATOM   1110  CZ2 TRP H 151       8.230  14.848  36.600  1.00 26.57           C  
ATOM   1111  CZ3 TRP H 151      10.229  13.765  35.816  1.00 28.40           C  
ATOM   1112  CH2 TRP H 151       9.183  13.859  36.709  1.00 29.43           C  
ATOM   1113  C   TRP H 151      12.189  18.331  31.859  1.00 26.63           C  
ATOM   1114  O   TRP H 151      11.885  18.952  30.841  1.00 27.46           O  
ATOM   1115  N   GLY H 152      13.415  17.795  32.035  1.00 26.61           N  
ATOM   1116  CA  GLY H 152      14.423  18.079  31.059  1.00 25.55           C  
ATOM   1117  C   GLY H 152      15.178  16.851  30.670  1.00 28.56           C  
ATOM   1118  O   GLY H 152      15.069  15.791  31.286  1.00 28.01           O  
ATOM   1119  N   TRP H 153      15.964  16.989  29.582  1.00 27.71           N  
ATOM   1120  CA  TRP H 153      16.810  15.931  29.127  1.00 29.36           C  
ATOM   1121  CB  TRP H 153      16.458  15.421  27.717  1.00 30.27           C  
ATOM   1122  CG  TRP H 153      15.140  14.678  27.667  1.00 30.60           C  
ATOM   1123  CD2 TRP H 153      15.004  13.265  27.883  1.00 29.98           C  
ATOM   1124  CD1 TRP H 153      13.883  15.154  27.426  1.00 27.31           C  
ATOM   1125  NE1 TRP H 153      12.973  14.124  27.477  1.00 30.03           N  
ATOM   1126  CE2 TRP H 153      13.649  12.956  27.757  1.00 30.42           C  
ATOM   1127  CE3 TRP H 153      15.932  12.302  28.163  1.00 30.23           C  
ATOM   1128  CZ2 TRP H 153      13.202  11.674  27.909  1.00 28.53           C  
ATOM   1129  CZ3 TRP H 153      15.478  11.012  28.316  1.00 29.88           C  
ATOM   1130  CH2 TRP H 153      14.139  10.704  28.191  1.00 29.41           C  
ATOM   1131  C   TRP H 153      18.209  16.464  29.134  1.00 30.19           C  
ATOM   1132  O   TRP H 153      18.445  17.619  28.782  1.00 30.53           O  
ATOM   1133  N   ILE H 154      19.172  15.638  29.594  1.00 28.91           N  
ATOM   1134  CA  ILE H 154      20.557  16.027  29.644  1.00 30.33           C  
ATOM   1135  CB  ILE H 154      21.096  16.225  31.037  1.00 30.91           C  
ATOM   1136  CG1 ILE H 154      20.310  17.311  31.789  1.00 31.61           C  
ATOM   1137  CG2 ILE H 154      22.596  16.543  30.922  1.00 31.24           C  
ATOM   1138  CD1 ILE H 154      18.926  16.854  32.242  1.00 35.10           C  
ATOM   1139  C   ILE H 154      21.347  14.897  29.052  1.00 31.81           C  
ATOM   1140  O   ILE H 154      20.958  13.736  29.171  1.00 32.68           O  
ATOM   1141  N   ARG H 155      22.483  15.200  28.387  1.00 30.15           N  
ATOM   1142  CA  ARG H 155      23.235  14.133  27.781  1.00 31.84           C  
ATOM   1143  CB  ARG H 155      23.127  14.117  26.246  1.00 30.28           C  
ATOM   1144  CG  ARG H 155      23.700  15.368  25.571  1.00 35.07           C  
ATOM   1145  CD  ARG H 155      23.409  15.430  24.071  1.00 30.80           C  
ATOM   1146  NE  ARG H 155      24.214  16.543  23.497  1.00 34.59           N  
ATOM   1147  CZ  ARG H 155      24.524  16.527  22.168  1.00 35.30           C  
ATOM   1148  NH1 ARG H 155      24.092  15.496  21.387  1.00 32.78           N1+
ATOM   1149  NH2 ARG H 155      25.274  17.531  21.626  1.00 36.77           N  
ATOM   1150  C   ARG H 155      24.690  14.304  28.096  1.00 31.19           C  
ATOM   1151  O   ARG H 155      25.145  15.415  28.360  1.00 32.17           O  
ATOM   1152  N   GLN H 156      25.461  13.190  28.129  1.00 33.69           N  
ATOM   1153  CA  GLN H 156      26.881  13.356  28.290  1.00 35.24           C  
ATOM   1154  CB  GLN H 156      27.445  13.219  29.719  1.00 32.34           C  
ATOM   1155  CG  GLN H 156      27.438  11.801  30.290  1.00 35.94           C  
ATOM   1156  CD  GLN H 156      28.315  11.791  31.542  1.00 37.03           C  
ATOM   1157  OE1 GLN H 156      28.322  10.823  32.299  1.00 36.77           O  
ATOM   1158  NE2 GLN H 156      29.081  12.893  31.769  1.00 35.75           N  
ATOM   1159  C   GLN H 156      27.592  12.331  27.460  1.00 35.64           C  
ATOM   1160  O   GLN H 156      27.398  11.125  27.608  1.00 39.31           O  
ATOM   1161  N   PRO H 157      28.449  12.810  26.597  1.00 36.81           N  
ATOM   1162  CA  PRO H 157      29.217  11.931  25.753  1.00 39.67           C  
ATOM   1163  CD  PRO H 157      28.205  14.095  25.963  1.00 38.04           C  
ATOM   1164  CB  PRO H 157      29.847  12.829  24.692  1.00 41.87           C  
ATOM   1165  CG  PRO H 157      28.849  13.995  24.570  1.00 38.70           C  
ATOM   1166  C   PRO H 157      30.204  11.216  26.613  1.00 41.99           C  
ATOM   1167  O   PRO H 157      30.538  11.754  27.667  1.00 41.42           O  
ATOM   1168  N   PRO H 158      30.682  10.057  26.251  1.00 44.86           N  
ATOM   1169  CA  PRO H 158      31.587   9.413  27.148  1.00 46.17           C  
ATOM   1170  CD  PRO H 158      29.912   9.084  25.499  1.00 46.39           C  
ATOM   1171  CB  PRO H 158      31.697   7.952  26.700  1.00 48.11           C  
ATOM   1172  CG  PRO H 158      30.872   7.885  25.398  1.00 47.24           C  
ATOM   1173  C   PRO H 158      32.867  10.165  27.300  1.00 47.36           C  
ATOM   1174  O   PRO H 158      33.475  10.544  26.301  1.00 48.79           O  
ATOM   1175  N   GLY H 159      33.287  10.390  28.557  1.00 47.81           N  
ATOM   1176  CA  GLY H 159      34.521  11.062  28.824  1.00 47.97           C  
ATOM   1177  C   GLY H 159      34.309  12.546  28.813  1.00 48.37           C  
ATOM   1178  O   GLY H 159      35.230  13.308  29.106  1.00 49.92           O  
ATOM   1179  N   LYS H 160      33.085  13.008  28.500  1.00 43.54           N  
ATOM   1180  CA  LYS H 160      32.886  14.427  28.416  1.00 45.41           C  
ATOM   1181  CB  LYS H 160      32.319  14.885  27.062  1.00 49.65           C  
ATOM   1182  CG  LYS H 160      33.356  14.758  25.944  0.80 54.39           C  
ATOM   1183  CD  LYS H 160      32.786  14.790  24.528  0.80 59.33           C  
ATOM   1184  CE  LYS H 160      33.809  14.366  23.471  0.80 61.95           C  
ATOM   1185  NZ  LYS H 160      33.115  13.847  22.273  0.80 62.57           N1+
ATOM   1186  C   LYS H 160      31.965  14.871  29.508  1.00 44.46           C  
ATOM   1187  O   LYS H 160      31.566  14.082  30.364  1.00 41.91           O  
ATOM   1188  N   GLY H 161      31.631  16.178  29.509  1.00 42.08           N  
ATOM   1189  CA  GLY H 161      30.839  16.764  30.554  1.00 37.52           C  
ATOM   1190  C   GLY H 161      29.379  16.649  30.252  1.00 35.02           C  
ATOM   1191  O   GLY H 161      28.974  15.994  29.295  1.00 38.22           O  
ATOM   1192  N   LEU H 162      28.553  17.310  31.094  1.00 34.22           N  
ATOM   1193  CA  LEU H 162      27.122  17.268  31.001  1.00 31.98           C  
ATOM   1194  CB  LEU H 162      26.444  17.396  32.377  1.00 30.07           C  
ATOM   1195  CG  LEU H 162      26.727  16.190  33.291  1.00 31.03           C  
ATOM   1196  CD1 LEU H 162      26.039  16.350  34.654  1.00 29.44           C  
ATOM   1197  CD2 LEU H 162      26.343  14.868  32.605  1.00 31.19           C  
ATOM   1198  C   LEU H 162      26.635  18.390  30.142  1.00 33.58           C  
ATOM   1199  O   LEU H 162      27.186  19.491  30.159  1.00 34.55           O  
ATOM   1200  N   GLU H 163      25.581  18.115  29.345  1.00 32.34           N  
ATOM   1201  CA  GLU H 163      25.031  19.130  28.494  1.00 30.97           C  
ATOM   1202  CB  GLU H 163      25.407  18.953  27.013  1.00 30.02           C  
ATOM   1203  CG  GLU H 163      25.006  20.144  26.143  1.00 36.83           C  
ATOM   1204  CD  GLU H 163      25.578  19.938  24.746  1.00 40.57           C  
ATOM   1205  OE1 GLU H 163      26.283  18.917  24.529  1.00 41.05           O  
ATOM   1206  OE2 GLU H 163      25.314  20.810  23.877  1.00 42.44           O1-
ATOM   1207  C   GLU H 163      23.529  19.094  28.591  1.00 30.29           C  
ATOM   1208  O   GLU H 163      22.898  18.063  28.369  1.00 31.54           O  
ATOM   1209  N   TRP H 164      22.932  20.253  28.929  1.00 29.65           N  
ATOM   1210  CA  TRP H 164      21.517  20.490  29.047  1.00 28.02           C  
ATOM   1211  CB  TRP H 164      21.296  21.886  29.664  1.00 28.36           C  
ATOM   1212  CG  TRP H 164      20.149  22.693  29.091  1.00 28.27           C  
ATOM   1213  CD2 TRP H 164      18.849  22.808  29.673  1.00 29.08           C  
ATOM   1214  CD1 TRP H 164      20.138  23.493  27.986  1.00 28.50           C  
ATOM   1215  NE1 TRP H 164      18.910  24.094  27.845  1.00 38.91           N  
ATOM   1216  CE2 TRP H 164      18.106  23.682  28.877  1.00 28.74           C  
ATOM   1217  CE3 TRP H 164      18.323  22.237  30.779  1.00 36.55           C  
ATOM   1218  CZ2 TRP H 164      16.815  23.999  29.182  1.00 35.89           C  
ATOM   1219  CZ3 TRP H 164      17.022  22.556  31.077  1.00 39.35           C  
ATOM   1220  CH2 TRP H 164      16.277  23.417  30.302  1.00 40.20           C  
ATOM   1221  C   TRP H 164      20.927  20.565  27.673  1.00 27.72           C  
ATOM   1222  O   TRP H 164      21.410  21.341  26.854  1.00 26.68           O  
ATOM   1223  N   ILE H 165      19.945  19.694  27.346  1.00 26.29           N  
ATOM   1224  CA  ILE H 165      19.237  19.791  26.096  1.00 26.31           C  
ATOM   1225  CB  ILE H 165      18.701  18.480  25.586  1.00 27.04           C  
ATOM   1226  CG1 ILE H 165      19.837  17.521  25.177  1.00 26.22           C  
ATOM   1227  CG2 ILE H 165      17.756  18.803  24.419  1.00 25.95           C  
ATOM   1228  CD1 ILE H 165      20.584  16.862  26.332  1.00 28.26           C  
ATOM   1229  C   ILE H 165      18.097  20.774  26.125  1.00 27.62           C  
ATOM   1230  O   ILE H 165      17.977  21.631  25.252  1.00 28.85           O  
ATOM   1231  N   GLY H 166      17.215  20.676  27.145  1.00 27.18           N  
ATOM   1232  CA  GLY H 166      16.067  21.541  27.191  1.00 28.20           C  
ATOM   1233  C   GLY H 166      15.142  21.055  28.257  1.00 29.87           C  
ATOM   1234  O   GLY H 166      15.352  20.004  28.857  1.00 28.21           O  
ATOM   1235  N   SER H 167      14.080  21.834  28.538  1.00 28.29           N  
ATOM   1236  CA  SER H 167      13.129  21.379  29.502  1.00 28.85           C  
ATOM   1237  CB  SER H 167      13.336  21.946  30.918  1.00 26.34           C  
ATOM   1238  OG  SER H 167      13.439  23.357  30.883  1.00 46.79           O  
ATOM   1239  C   SER H 167      11.770  21.699  28.992  1.00 28.11           C  
ATOM   1240  O   SER H 167      11.603  22.478  28.056  1.00 27.82           O  
ATOM   1241  N   ILE H 168      10.753  21.023  29.548  1.00 28.55           N  
ATOM   1242  CA  ILE H 168       9.423  21.282  29.108  1.00 29.39           C  
ATOM   1243  CB  ILE H 168       8.880  20.186  28.230  1.00 28.89           C  
ATOM   1244  CG1 ILE H 168       7.524  20.574  27.615  1.00 25.48           C  
ATOM   1245  CG2 ILE H 168       8.855  18.889  29.053  1.00 27.79           C  
ATOM   1246  CD1 ILE H 168       7.058  19.619  26.514  1.00 26.47           C  
ATOM   1247  C   ILE H 168       8.578  21.346  30.317  1.00 29.21           C  
ATOM   1248  O   ILE H 168       8.796  20.582  31.258  1.00 28.55           O  
ATOM   1249  N   TYR H 169       7.625  22.299  30.355  1.00 29.18           N  
ATOM   1250  CA  TYR H 169       6.712  22.129  31.430  1.00 29.85           C  
ATOM   1251  CB  TYR H 169       5.568  23.154  31.485  1.00 35.33           C  
ATOM   1252  CG  TYR H 169       6.152  24.479  31.812  1.00 28.90           C  
ATOM   1253  CD1 TYR H 169       6.738  25.239  30.829  1.00 29.30           C  
ATOM   1254  CD2 TYR H 169       6.108  24.965  33.098  1.00 29.22           C  
ATOM   1255  CE1 TYR H 169       7.278  26.467  31.124  1.00 28.91           C  
ATOM   1256  CE2 TYR H 169       6.647  26.194  33.398  1.00 29.29           C  
ATOM   1257  CZ  TYR H 169       7.235  26.948  32.410  1.00 30.23           C  
ATOM   1258  OH  TYR H 169       7.790  28.210  32.709  1.00 32.00           O  
ATOM   1259  C   TYR H 169       6.088  20.882  30.945  1.00 31.82           C  
ATOM   1260  O   TYR H 169       5.362  20.903  29.954  1.00 35.69           O  
ATOM   1261  N   SER H 170       5.716  20.066  31.953  1.00 38.06           N  
ATOM   1262  CA  SER H 170       4.620  19.152  31.647  1.00 37.68           C  
ATOM   1263  CB  SER H 170       4.532  17.979  32.641  1.00 39.21           C  
ATOM   1264  OG  SER H 170       5.688  17.161  32.538  1.00  0.00           O  
ATOM   1265  C   SER H 170       3.235  19.844  31.657  1.00 37.53           C  
ATOM   1266  O   SER H 170       2.399  19.641  30.770  1.00 37.71           O  
ATOM   1267  N   SER H 171       2.928  20.676  32.684  1.00 39.12           N  
ATOM   1268  CA  SER H 171       1.591  21.208  32.868  1.00 40.82           C  
ATOM   1269  CB  SER H 171       1.419  21.928  34.219  1.00 22.69           C  
ATOM   1270  OG  SER H 171       0.091  22.413  34.346  1.00  0.00           O  
ATOM   1271  C   SER H 171       1.190  22.176  31.787  1.00 42.06           C  
ATOM   1272  O   SER H 171       0.073  22.111  31.270  1.00 42.23           O  
ATOM   1273  N   SER H 172       2.061  23.158  31.485  1.00 42.71           N  
ATOM   1274  CA  SER H 172       1.790  24.134  30.462  1.00 41.98           C  
ATOM   1275  CB  SER H 172       2.710  25.362  30.553  1.00 60.73           C  
ATOM   1276  OG  SER H 172       2.515  26.031  31.789  1.00 68.59           O  
ATOM   1277  C   SER H 172       2.003  23.542  29.096  1.00 41.53           C  
ATOM   1278  O   SER H 172       1.173  23.710  28.203  1.00 42.76           O  
ATOM   1279  N   GLY H 173       3.115  22.799  28.906  1.00 44.56           N  
ATOM   1280  CA  GLY H 173       3.441  22.270  27.606  1.00 43.33           C  
ATOM   1281  C   GLY H 173       4.430  23.190  26.926  1.00 43.26           C  
ATOM   1282  O   GLY H 173       4.715  23.044  25.740  1.00 44.74           O  
ATOM   1283  N   SER H 174       4.970  24.165  27.680  1.00 36.56           N  
ATOM   1284  CA  SER H 174       5.888  25.203  27.300  1.00 35.23           C  
ATOM   1285  CB  SER H 174       5.858  26.411  28.256  1.00 35.57           C  
ATOM   1286  OG  SER H 174       4.592  27.051  28.186  1.00 32.45           O  
ATOM   1287  C   SER H 174       7.257  24.594  27.321  1.00 33.98           C  
ATOM   1288  O   SER H 174       7.515  23.679  28.102  1.00 32.68           O  
ATOM   1289  N   THR H 175       8.179  25.054  26.444  1.00 33.27           N  
ATOM   1290  CA  THR H 175       9.477  24.436  26.439  1.00 30.63           C  
ATOM   1291  CB  THR H 175       9.682  23.423  25.345  1.00 32.29           C  
ATOM   1292  OG1 THR H 175       9.543  24.038  24.074  1.00 32.37           O  
ATOM   1293  CG2 THR H 175       8.667  22.280  25.498  1.00 30.28           C  
ATOM   1294  C   THR H 175      10.539  25.465  26.218  1.00 31.05           C  
ATOM   1295  O   THR H 175      10.272  26.560  25.727  1.00 31.83           O  
ATOM   1296  N   ASP H 176      11.783  25.132  26.633  1.00 32.09           N  
ATOM   1297  CA  ASP H 176      12.905  25.966  26.318  1.00 31.84           C  
ATOM   1298  CB  ASP H 176      13.416  26.902  27.434  1.00 33.20           C  
ATOM   1299  CG  ASP H 176      14.107  26.115  28.528  1.00 55.11           C  
ATOM   1300  OD1 ASP H 176      13.426  25.299  29.198  1.00  0.00           O  
ATOM   1301  OD2 ASP H 176      15.334  26.338  28.715  1.00 54.88           O1-
ATOM   1302  C   ASP H 176      14.017  25.041  25.938  1.00 30.34           C  
ATOM   1303  O   ASP H 176      14.168  23.965  26.515  1.00 32.76           O  
ATOM   1304  N   TYR H 177      14.837  25.428  24.942  1.00 31.31           N  
ATOM   1305  CA  TYR H 177      15.837  24.503  24.489  1.00 31.23           C  
ATOM   1306  CB  TYR H 177      15.653  24.000  23.044  1.00 30.79           C  
ATOM   1307  CG  TYR H 177      14.331  23.327  22.934  1.00 32.15           C  
ATOM   1308  CD1 TYR H 177      14.072  22.179  23.644  1.00 31.08           C  
ATOM   1309  CD2 TYR H 177      13.334  23.865  22.154  1.00 32.13           C  
ATOM   1310  CE1 TYR H 177      12.848  21.559  23.552  1.00 31.16           C  
ATOM   1311  CE2 TYR H 177      12.110  23.249  22.056  1.00 32.64           C  
ATOM   1312  CZ  TYR H 177      11.865  22.092  22.754  1.00 31.94           C  
ATOM   1313  OH  TYR H 177      10.608  21.461  22.657  1.00 28.28           O  
ATOM   1314  C   TYR H 177      17.169  25.168  24.509  1.00 29.85           C  
ATOM   1315  O   TYR H 177      17.276  26.393  24.518  1.00 30.99           O  
ATOM   1316  N   ASN H 178      18.232  24.340  24.555  1.00 30.96           N  
ATOM   1317  CA  ASN H 178      19.572  24.833  24.493  1.00 30.70           C  
ATOM   1318  CB  ASN H 178      20.602  23.725  24.780  1.00 31.61           C  
ATOM   1319  CG  ASN H 178      21.961  24.350  25.057  1.00 37.72           C  
ATOM   1320  OD1 ASN H 178      22.411  25.238  24.336  1.00 40.25           O  
ATOM   1321  ND2 ASN H 178      22.639  23.872  26.133  1.00 37.89           N  
ATOM   1322  C   ASN H 178      19.732  25.356  23.099  1.00 33.78           C  
ATOM   1323  O   ASN H 178      19.380  24.698  22.120  1.00 35.86           O  
ATOM   1324  N   PRO H 179      20.257  26.539  22.994  1.00 35.36           N  
ATOM   1325  CA  PRO H 179      20.368  27.213  21.732  1.00 38.31           C  
ATOM   1326  CD  PRO H 179      20.368  27.433  24.134  1.00 34.93           C  
ATOM   1327  CB  PRO H 179      20.935  28.591  22.069  1.00 37.75           C  
ATOM   1328  CG  PRO H 179      20.484  28.839  23.522  1.00 41.24           C  
ATOM   1329  C   PRO H 179      21.198  26.456  20.750  1.00 41.43           C  
ATOM   1330  O   PRO H 179      20.925  26.528  19.551  1.00 43.03           O  
ATOM   1331  N   SER H 180      22.214  25.720  21.225  1.00 42.25           N  
ATOM   1332  CA  SER H 180      23.077  25.058  20.295  1.00 43.58           C  
ATOM   1333  CB  SER H 180      24.256  24.332  20.973  1.00 46.32           C  
ATOM   1334  OG  SER H 180      23.787  23.326  21.857  1.00 52.19           O  
ATOM   1335  C   SER H 180      22.307  24.049  19.488  1.00 42.03           C  
ATOM   1336  O   SER H 180      22.509  23.920  18.284  1.00 42.53           O  
ATOM   1337  N   LEU H 181      21.465  23.261  20.174  1.00 38.85           N  
ATOM   1338  CA  LEU H 181      20.643  22.168  19.719  1.00 39.90           C  
ATOM   1339  CB  LEU H 181      20.455  21.151  20.849  1.00 42.02           C  
ATOM   1340  CG  LEU H 181      21.819  20.722  21.434  1.00 44.40           C  
ATOM   1341  CD1 LEU H 181      21.654  19.669  22.534  1.00 44.44           C  
ATOM   1342  CD2 LEU H 181      22.815  20.298  20.340  1.00 39.36           C  
ATOM   1343  C   LEU H 181      19.296  22.531  19.140  1.00 39.13           C  
ATOM   1344  O   LEU H 181      18.638  21.677  18.548  1.00 37.49           O  
ATOM   1345  N   LYS H 182      18.820  23.778  19.318  1.00 40.30           N  
ATOM   1346  CA  LYS H 182      17.438  24.127  19.084  1.00 40.60           C  
ATOM   1347  CB  LYS H 182      17.200  25.649  19.059  1.00 41.63           C  
ATOM   1348  CG  LYS H 182      17.494  26.400  20.358  1.00 44.56           C  
ATOM   1349  CD  LYS H 182      17.563  27.917  20.150  1.00 45.75           C  
ATOM   1350  CE  LYS H 182      18.774  28.365  19.324  1.00 50.24           C  
ATOM   1351  NZ  LYS H 182      18.693  29.815  19.035  1.00 54.30           N1+
ATOM   1352  C   LYS H 182      16.913  23.661  17.757  1.00 41.67           C  
ATOM   1353  O   LYS H 182      15.793  23.155  17.683  1.00 41.68           O  
ATOM   1354  N   SER H 183      17.677  23.814  16.666  1.00 38.60           N  
ATOM   1355  CA  SER H 183      17.128  23.492  15.380  1.00 40.26           C  
ATOM   1356  CB  SER H 183      18.126  23.748  14.238  1.00 45.13           C  
ATOM   1357  OG  SER H 183      19.247  22.888  14.365  1.00 51.95           O  
ATOM   1358  C   SER H 183      16.717  22.047  15.304  1.00 39.14           C  
ATOM   1359  O   SER H 183      15.664  21.725  14.757  1.00 39.52           O  
ATOM   1360  N   ARG H 184      17.571  21.142  15.811  1.00 36.95           N  
ATOM   1361  CA  ARG H 184      17.401  19.714  15.754  1.00 35.68           C  
ATOM   1362  CB  ARG H 184      18.727  18.972  15.967  1.00 36.61           C  
ATOM   1363  CG  ARG H 184      19.798  19.350  14.944  1.00 39.17           C  
ATOM   1364  CD  ARG H 184      21.052  18.480  15.045  1.00 38.41           C  
ATOM   1365  NE  ARG H 184      21.649  18.691  16.395  1.00 38.25           N  
ATOM   1366  CZ  ARG H 184      22.130  17.620  17.090  1.00 37.20           C  
ATOM   1367  NH1 ARG H 184      21.993  16.369  16.568  1.00 35.73           N1+
ATOM   1368  NH2 ARG H 184      22.748  17.793  18.295  1.00 36.01           N  
ATOM   1369  C   ARG H 184      16.409  19.125  16.730  1.00 34.25           C  
ATOM   1370  O   ARG H 184      15.844  18.068  16.454  1.00 36.63           O  
ATOM   1371  N   VAL H 185      16.184  19.753  17.904  1.00 33.41           N  
ATOM   1372  CA  VAL H 185      15.499  19.057  18.969  1.00 34.52           C  
ATOM   1373  CB  VAL H 185      16.193  19.245  20.286  1.00 34.17           C  
ATOM   1374  CG1 VAL H 185      16.027  20.716  20.707  1.00 38.66           C  
ATOM   1375  CG2 VAL H 185      15.639  18.230  21.297  1.00 34.98           C  
ATOM   1376  C   VAL H 185      14.065  19.462  19.181  1.00 35.36           C  
ATOM   1377  O   VAL H 185      13.657  20.580  18.873  1.00 33.27           O  
ATOM   1378  N   THR H 186      13.253  18.505  19.703  1.00 33.90           N  
ATOM   1379  CA  THR H 186      11.875  18.744  20.048  1.00 32.56           C  
ATOM   1380  CB  THR H 186      10.909  18.316  18.982  1.00 36.70           C  
ATOM   1381  OG1 THR H 186      11.161  19.026  17.780  1.00 55.37           O  
ATOM   1382  CG2 THR H 186       9.471  18.572  19.468  1.00 45.99           C  
ATOM   1383  C   THR H 186      11.540  17.933  21.270  1.00 32.43           C  
ATOM   1384  O   THR H 186      11.926  16.771  21.379  1.00 32.09           O  
ATOM   1385  N   ILE H 187      10.794  18.525  22.226  1.00 31.88           N  
ATOM   1386  CA  ILE H 187      10.414  17.798  23.408  1.00 29.46           C  
ATOM   1387  CB  ILE H 187      11.026  18.329  24.668  1.00 27.32           C  
ATOM   1388  CG1 ILE H 187      12.557  18.272  24.567  1.00 33.54           C  
ATOM   1389  CG2 ILE H 187      10.464  17.532  25.858  1.00 35.48           C  
ATOM   1390  CD1 ILE H 187      13.259  19.053  25.674  1.00 32.53           C  
ATOM   1391  C   ILE H 187       8.930  17.907  23.549  1.00 31.51           C  
ATOM   1392  O   ILE H 187       8.340  18.935  23.220  1.00 31.43           O  
ATOM   1393  N   SER H 188       8.285  16.826  24.038  1.00 28.80           N  
ATOM   1394  CA  SER H 188       6.856  16.827  24.156  1.00 32.62           C  
ATOM   1395  CB  SER H 188       6.188  16.103  22.974  1.00 33.91           C  
ATOM   1396  OG  SER H 188       4.781  16.271  23.018  1.00 40.12           O  
ATOM   1397  C   SER H 188       6.488  16.099  25.417  1.00 33.09           C  
ATOM   1398  O   SER H 188       7.303  15.371  25.981  1.00 32.98           O  
ATOM   1399  N   THR H 189       5.244  16.302  25.908  1.00 34.77           N  
ATOM   1400  CA  THR H 189       4.828  15.668  27.131  1.00 36.19           C  
ATOM   1401  CB  THR H 189       4.782  16.632  28.277  1.00 38.28           C  
ATOM   1402  OG1 THR H 189       4.405  15.971  29.475  1.00  0.00           O  
ATOM   1403  CG2 THR H 189       3.771  17.733  27.925  1.00 37.96           C  
ATOM   1404  C   THR H 189       3.453  15.088  26.970  1.00 37.31           C  
ATOM   1405  O   THR H 189       2.616  15.627  26.245  1.00 36.46           O  
ATOM   1406  N   ASP H 190       3.202  13.933  27.628  1.00 37.42           N  
ATOM   1407  CA  ASP H 190       1.887  13.353  27.628  1.00 37.74           C  
ATOM   1408  CB  ASP H 190       1.744  12.029  26.858  1.00 41.06           C  
ATOM   1409  CG  ASP H 190       0.249  11.746  26.716  1.00 47.81           C  
ATOM   1410  OD1 ASP H 190      -0.525  12.722  26.523  1.00 48.76           O  
ATOM   1411  OD2 ASP H 190      -0.142  10.554  26.814  1.00 49.83           O1-
ATOM   1412  C   ASP H 190       1.555  13.057  29.054  1.00 42.23           C  
ATOM   1413  O   ASP H 190       2.050  12.093  29.636  1.00 43.65           O  
ATOM   1414  N   THR H 191       0.681  13.891  29.641  1.00 45.16           N  
ATOM   1415  CA  THR H 191       0.291  13.806  31.017  1.00 46.05           C  
ATOM   1416  CB  THR H 191      -0.631  14.924  31.395  1.00 48.45           C  
ATOM   1417  OG1 THR H 191      -0.028  16.172  31.091  1.00 50.77           O  
ATOM   1418  CG2 THR H 191      -0.899  14.832  32.903  1.00 46.04           C  
ATOM   1419  C   THR H 191      -0.447  12.521  31.266  1.00 47.05           C  
ATOM   1420  O   THR H 191      -0.318  11.920  32.334  1.00 46.14           O  
ATOM   1421  N   SER H 192      -1.250  12.062  30.288  1.00 48.41           N  
ATOM   1422  CA  SER H 192      -2.060  10.890  30.485  1.00 49.63           C  
ATOM   1423  CB  SER H 192      -2.758  10.429  29.195  1.00 53.01           C  
ATOM   1424  OG  SER H 192      -3.566  11.471  28.675  1.00 55.09           O  
ATOM   1425  C   SER H 192      -1.171   9.758  30.875  1.00 48.21           C  
ATOM   1426  O   SER H 192      -1.429   9.052  31.849  1.00 48.89           O  
ATOM   1427  N   LYS H 193      -0.121   9.549  30.067  1.00 44.86           N  
ATOM   1428  CA  LYS H 193       0.859   8.522  30.233  1.00 44.95           C  
ATOM   1429  CB  LYS H 193       1.592   8.205  28.926  1.00 44.95           C  
ATOM   1430  CG  LYS H 193       0.612   7.601  27.918  0.80 50.91           C  
ATOM   1431  CD  LYS H 193       1.162   7.436  26.505  0.80 53.35           C  
ATOM   1432  CE  LYS H 193       0.166   6.774  25.554  0.67 74.74           C  
ATOM   1433  NZ  LYS H 193      -0.430   7.784  24.654  0.67 76.46           N1+
ATOM   1434  C   LYS H 193       1.828   8.857  31.327  1.00 43.27           C  
ATOM   1435  O   LYS H 193       2.494   7.970  31.856  1.00 42.71           O  
ATOM   1436  N   ASN H 194       1.948  10.148  31.699  1.00 42.22           N  
ATOM   1437  CA  ASN H 194       2.942  10.532  32.669  1.00 38.69           C  
ATOM   1438  CB  ASN H 194       2.867   9.777  34.012  1.00 40.85           C  
ATOM   1439  CG  ASN H 194       1.841  10.442  34.918  1.00 45.82           C  
ATOM   1440  OD1 ASN H 194       1.577   9.969  36.022  1.00 49.61           O  
ATOM   1441  ND2 ASN H 194       1.255  11.578  34.455  1.00 44.57           N  
ATOM   1442  C   ASN H 194       4.297  10.273  32.100  1.00 38.41           C  
ATOM   1443  O   ASN H 194       5.166   9.703  32.763  1.00 36.00           O  
ATOM   1444  N   GLN H 195       4.506  10.688  30.833  1.00 36.99           N  
ATOM   1445  CA  GLN H 195       5.786  10.503  30.224  1.00 35.33           C  
ATOM   1446  CB  GLN H 195       5.793   9.265  29.312  1.00 39.60           C  
ATOM   1447  CG  GLN H 195       5.450   7.979  30.073  1.00 45.11           C  
ATOM   1448  CD  GLN H 195       5.237   6.855  29.069  1.00 47.46           C  
ATOM   1449  OE1 GLN H 195       4.815   5.756  29.424  1.00 49.37           O  
ATOM   1450  NE2 GLN H 195       5.528   7.138  27.772  1.00 46.77           N  
ATOM   1451  C   GLN H 195       6.085  11.710  29.381  1.00 35.61           C  
ATOM   1452  O   GLN H 195       5.175  12.426  28.969  1.00 37.39           O  
ATOM   1453  N   LEU H 196       7.388  11.997  29.149  1.00 31.54           N  
ATOM   1454  CA  LEU H 196       7.792  13.084  28.298  1.00 30.75           C  
ATOM   1455  CB  LEU H 196       8.499  14.240  29.021  1.00 27.52           C  
ATOM   1456  CG  LEU H 196       9.936  13.922  29.472  1.00 25.81           C  
ATOM   1457  CD1 LEU H 196      10.563  15.130  30.186  1.00 28.51           C  
ATOM   1458  CD2 LEU H 196      10.003  12.628  30.301  1.00 26.50           C  
ATOM   1459  C   LEU H 196       8.787  12.514  27.327  1.00 30.43           C  
ATOM   1460  O   LEU H 196       9.443  11.518  27.629  1.00 29.77           O  
ATOM   1461  N   SER H 197       8.947  13.136  26.136  1.00 29.89           N  
ATOM   1462  CA  SER H 197       9.806  12.527  25.153  1.00 30.19           C  
ATOM   1463  CB  SER H 197       9.012  11.849  24.026  1.00 32.18           C  
ATOM   1464  OG  SER H 197       8.143  12.794  23.421  1.00 38.33           O  
ATOM   1465  C   SER H 197      10.736  13.516  24.514  1.00 31.37           C  
ATOM   1466  O   SER H 197      10.573  14.729  24.630  1.00 32.33           O  
ATOM   1467  N   LEU H 198      11.771  12.977  23.822  1.00 32.66           N  
ATOM   1468  CA  LEU H 198      12.784  13.767  23.177  1.00 29.61           C  
ATOM   1469  CB  LEU H 198      14.140  13.630  23.900  1.00 30.65           C  
ATOM   1470  CG  LEU H 198      15.248  14.555  23.370  1.00 29.44           C  
ATOM   1471  CD1 LEU H 198      14.900  16.028  23.636  1.00 29.97           C  
ATOM   1472  CD2 LEU H 198      16.628  14.163  23.929  1.00 32.58           C  
ATOM   1473  C   LEU H 198      12.951  13.284  21.760  1.00 32.97           C  
ATOM   1474  O   LEU H 198      12.904  12.084  21.490  1.00 33.15           O  
ATOM   1475  N   LYS H 199      13.116  14.222  20.801  1.00 31.80           N  
ATOM   1476  CA  LYS H 199      13.370  13.849  19.435  1.00 33.41           C  
ATOM   1477  CB  LYS H 199      12.205  14.129  18.463  1.00 36.65           C  
ATOM   1478  CG  LYS H 199      10.988  13.211  18.621  1.00 40.31           C  
ATOM   1479  CD  LYS H 199       9.795  13.659  17.768  1.00 42.43           C  
ATOM   1480  CE  LYS H 199       8.570  12.749  17.870  1.00 53.45           C  
ATOM   1481  NZ  LYS H 199       8.913  11.379  17.432  1.00 58.63           N1+
ATOM   1482  C   LYS H 199      14.525  14.679  18.964  1.00 33.70           C  
ATOM   1483  O   LYS H 199      14.508  15.902  19.083  1.00 35.37           O  
ATOM   1484  N   LEU H 200      15.570  14.028  18.415  1.00 33.68           N  
ATOM   1485  CA  LEU H 200      16.726  14.753  17.965  1.00 32.80           C  
ATOM   1486  CB  LEU H 200      17.944  14.415  18.845  1.00 33.43           C  
ATOM   1487  CG  LEU H 200      19.203  15.267  18.629  1.00 37.48           C  
ATOM   1488  CD1 LEU H 200      18.915  16.763  18.849  1.00 34.02           C  
ATOM   1489  CD2 LEU H 200      20.338  14.764  19.538  1.00 36.99           C  
ATOM   1490  C   LEU H 200      16.980  14.335  16.542  1.00 35.80           C  
ATOM   1491  O   LEU H 200      17.209  13.158  16.268  1.00 38.27           O  
ATOM   1492  N   SER H 201      16.937  15.299  15.594  1.00 36.98           N  
ATOM   1493  CA  SER H 201      17.076  14.997  14.191  1.00 37.41           C  
ATOM   1494  CB  SER H 201      16.246  15.925  13.283  1.00 40.16           C  
ATOM   1495  OG  SER H 201      14.858  15.733  13.513  1.00 48.12           O  
ATOM   1496  C   SER H 201      18.503  15.119  13.739  1.00 39.44           C  
ATOM   1497  O   SER H 201      19.362  15.639  14.449  1.00 38.72           O  
ATOM   1498  N   SER H 202      18.771  14.599  12.520  1.00 37.89           N  
ATOM   1499  CA  SER H 202      20.038  14.678  11.839  1.00 41.64           C  
ATOM   1500  CB  SER H 202      20.316  16.051  11.203  1.00 43.37           C  
ATOM   1501  OG  SER H 202      19.472  16.238  10.077  1.00 47.04           O  
ATOM   1502  C   SER H 202      21.160  14.332  12.764  1.00 40.16           C  
ATOM   1503  O   SER H 202      22.130  15.077  12.876  1.00 40.80           O  
ATOM   1504  N   VAL H 203      21.075  13.160  13.417  1.00 39.06           N  
ATOM   1505  CA  VAL H 203      22.072  12.786  14.379  1.00 39.08           C  
ATOM   1506  CB  VAL H 203      21.695  11.604  15.226  1.00 45.97           C  
ATOM   1507  CG1 VAL H 203      20.508  11.992  16.119  1.00 47.15           C  
ATOM   1508  CG2 VAL H 203      21.404  10.414  14.302  1.00 45.21           C  
ATOM   1509  C   VAL H 203      23.384  12.481  13.731  1.00 40.05           C  
ATOM   1510  O   VAL H 203      23.459  12.000  12.600  1.00 39.98           O  
ATOM   1511  N   THR H 204      24.466  12.792  14.475  1.00 41.18           N  
ATOM   1512  CA  THR H 204      25.815  12.565  14.045  1.00 38.99           C  
ATOM   1513  CB  THR H 204      26.574  13.828  13.747  1.00 41.48           C  
ATOM   1514  OG1 THR H 204      26.669  14.634  14.913  1.00 41.77           O  
ATOM   1515  CG2 THR H 204      25.850  14.595  12.630  1.00 41.86           C  
ATOM   1516  C   THR H 204      26.529  11.887  15.172  1.00 43.90           C  
ATOM   1517  O   THR H 204      25.942  11.574  16.206  1.00 42.01           O  
ATOM   1518  N   ALA H 205      27.840  11.648  14.985  1.00 43.37           N  
ATOM   1519  CA  ALA H 205      28.680  10.966  15.931  1.00 42.26           C  
ATOM   1520  CB  ALA H 205      30.124  10.793  15.431  1.00 42.44           C  
ATOM   1521  C   ALA H 205      28.734  11.745  17.208  1.00 42.98           C  
ATOM   1522  O   ALA H 205      28.889  11.176  18.287  1.00 45.60           O  
ATOM   1523  N   ALA H 206      28.633  13.081  17.112  1.00 42.21           N  
ATOM   1524  CA  ALA H 206      28.720  13.949  18.253  1.00 41.68           C  
ATOM   1525  CB  ALA H 206      28.561  15.435  17.888  1.00 42.04           C  
ATOM   1526  C   ALA H 206      27.628  13.602  19.218  1.00 40.99           C  
ATOM   1527  O   ALA H 206      27.784  13.762  20.426  1.00 43.64           O  
ATOM   1528  N   ASP H 207      26.479  13.153  18.691  1.00 38.85           N  
ATOM   1529  CA  ASP H 207      25.290  12.817  19.426  1.00 36.81           C  
ATOM   1530  CB  ASP H 207      24.088  12.595  18.502  1.00 36.83           C  
ATOM   1531  CG  ASP H 207      23.736  13.955  17.923  1.00 39.28           C  
ATOM   1532  OD1 ASP H 207      24.063  14.983  18.574  1.00 38.82           O  
ATOM   1533  OD2 ASP H 207      23.138  13.981  16.815  1.00 38.40           O1-
ATOM   1534  C   ASP H 207      25.450  11.588  20.291  1.00 36.11           C  
ATOM   1535  O   ASP H 207      24.588  11.324  21.130  1.00 35.69           O  
ATOM   1536  N   THR H 208      26.480  10.740  20.074  1.00 36.79           N  
ATOM   1537  CA  THR H 208      26.583   9.572  20.915  1.00 35.30           C  
ATOM   1538  CB  THR H 208      27.692   8.618  20.558  1.00 37.51           C  
ATOM   1539  OG1 THR H 208      28.944   9.286  20.550  1.00 40.38           O  
ATOM   1540  CG2 THR H 208      27.406   7.971  19.199  1.00 34.46           C  
ATOM   1541  C   THR H 208      26.826   9.993  22.326  1.00 34.35           C  
ATOM   1542  O   THR H 208      27.769  10.728  22.614  1.00 36.89           O  
ATOM   1543  N   ALA H 209      25.965   9.521  23.251  1.00 31.51           N  
ATOM   1544  CA  ALA H 209      26.130   9.876  24.630  1.00 33.56           C  
ATOM   1545  CB  ALA H 209      25.976  11.383  24.896  1.00 31.48           C  
ATOM   1546  C   ALA H 209      25.072   9.186  25.428  1.00 33.66           C  
ATOM   1547  O   ALA H 209      24.189   8.521  24.886  1.00 31.27           O  
ATOM   1548  N   VAL H 210      25.188   9.292  26.768  1.00 30.23           N  
ATOM   1549  CA  VAL H 210      24.185   8.781  27.654  1.00 31.90           C  
ATOM   1550  CB  VAL H 210      24.701   8.487  29.036  1.00 32.44           C  
ATOM   1551  CG1 VAL H 210      23.501   8.193  29.949  1.00 28.72           C  
ATOM   1552  CG2 VAL H 210      25.709   7.326  28.968  1.00 30.15           C  
ATOM   1553  C   VAL H 210      23.169   9.871  27.796  1.00 31.67           C  
ATOM   1554  O   VAL H 210      23.522  11.028  28.015  1.00 32.54           O  
ATOM   1555  N   TYR H 211      21.872   9.527  27.692  1.00 30.62           N  
ATOM   1556  CA  TYR H 211      20.853  10.534  27.794  1.00 29.32           C  
ATOM   1557  CB  TYR H 211      19.830  10.522  26.639  1.00 30.51           C  
ATOM   1558  CG  TYR H 211      20.452  11.111  25.416  1.00 30.75           C  
ATOM   1559  CD1 TYR H 211      21.330  10.387  24.642  1.00 31.06           C  
ATOM   1560  CD2 TYR H 211      20.137  12.397  25.035  1.00 30.04           C  
ATOM   1561  CE1 TYR H 211      21.894  10.936  23.514  1.00 29.38           C  
ATOM   1562  CE2 TYR H 211      20.697  12.952  23.909  1.00 28.36           C  
ATOM   1563  CZ  TYR H 211      21.578  12.223  23.146  1.00 31.86           C  
ATOM   1564  OH  TYR H 211      22.153  12.792  21.990  1.00 32.81           O  
ATOM   1565  C   TYR H 211      20.083  10.309  29.053  1.00 32.17           C  
ATOM   1566  O   TYR H 211      19.604   9.207  29.320  1.00 32.48           O  
ATOM   1567  N   TYR H 212      19.933  11.385  29.855  1.00 31.52           N  
ATOM   1568  CA  TYR H 212      19.262  11.283  31.116  1.00 29.75           C  
ATOM   1569  CB  TYR H 212      20.077  11.831  32.308  1.00 28.47           C  
ATOM   1570  CG  TYR H 212      21.372  11.110  32.508  1.00 28.01           C  
ATOM   1571  CD1 TYR H 212      21.426   9.904  33.171  1.00 29.28           C  
ATOM   1572  CD2 TYR H 212      22.548  11.664  32.050  1.00 31.54           C  
ATOM   1573  CE1 TYR H 212      22.627   9.261  33.362  1.00 32.33           C  
ATOM   1574  CE2 TYR H 212      23.754  11.027  32.237  1.00 30.54           C  
ATOM   1575  CZ  TYR H 212      23.792   9.821  32.893  1.00 33.29           C  
ATOM   1576  OH  TYR H 212      25.023   9.159  33.092  1.00 36.62           O  
ATOM   1577  C   TYR H 212      18.050  12.160  31.064  1.00 29.91           C  
ATOM   1578  O   TYR H 212      18.042  13.201  30.409  1.00 30.14           O  
ATOM   1579  N   CYS H 213      16.963  11.717  31.725  1.00 29.36           N  
ATOM   1580  CA  CYS H 213      15.812  12.550  31.894  1.00 29.96           C  
ATOM   1581  CB  CYS H 213      14.457  11.862  31.594  1.00 29.97           C  
ATOM   1582  SG  CYS H 213      14.174  10.295  32.473  1.00 34.97           S  
ATOM   1583  C   CYS H 213      15.851  12.950  33.332  1.00 31.97           C  
ATOM   1584  O   CYS H 213      16.343  12.196  34.170  1.00 33.53           O  
ATOM   1585  N   ALA H 214      15.383  14.168  33.664  1.00 28.85           N  
ATOM   1586  CA  ALA H 214      15.464  14.573  35.038  1.00 29.62           C  
ATOM   1587  CB  ALA H 214      16.748  15.357  35.364  1.00 27.40           C  
ATOM   1588  C   ALA H 214      14.319  15.472  35.354  1.00 29.25           C  
ATOM   1589  O   ALA H 214      13.780  16.153  34.482  1.00 28.91           O  
ATOM   1590  N   ARG H 215      13.907  15.463  36.638  1.00 28.34           N  
ATOM   1591  CA  ARG H 215      12.871  16.332  37.094  1.00 28.07           C  
ATOM   1592  CB  ARG H 215      12.146  15.819  38.348  1.00 28.25           C  
ATOM   1593  CG  ARG H 215      10.956  16.690  38.753  1.00 30.27           C  
ATOM   1594  CD  ARG H 215      10.136  16.105  39.899  1.00 31.76           C  
ATOM   1595  NE  ARG H 215      11.087  15.764  40.990  1.00 32.83           N  
ATOM   1596  CZ  ARG H 215      10.640  15.677  42.275  1.00 32.36           C  
ATOM   1597  NH1 ARG H 215       9.321  15.871  42.551  1.00 29.76           N1+
ATOM   1598  NH2 ARG H 215      11.509  15.414  43.294  1.00 36.35           N  
ATOM   1599  C   ARG H 215      13.526  17.631  37.418  1.00 30.29           C  
ATOM   1600  O   ARG H 215      14.643  17.688  37.936  1.00 27.33           O  
ATOM   1601  N   VAL H 216      12.828  18.727  37.101  1.00 29.60           N  
ATOM   1602  CA  VAL H 216      13.374  20.033  37.314  1.00 27.94           C  
ATOM   1603  CB  VAL H 216      13.222  20.875  36.081  1.00 27.44           C  
ATOM   1604  CG1 VAL H 216      13.363  22.365  36.432  1.00  0.00           C  
ATOM   1605  CG2 VAL H 216      14.249  20.379  35.049  1.00 30.40           C  
ATOM   1606  C   VAL H 216      12.572  20.698  38.391  1.00 28.28           C  
ATOM   1607  O   VAL H 216      11.341  20.608  38.403  1.00 27.52           O  
ATOM   1608  N   GLN H 217      13.273  21.224  39.440  1.00 47.43           N  
ATOM   1609  CA  GLN H 217      12.697  21.569  40.729  1.00 49.11           C  
ATOM   1610  CB  GLN H 217      13.632  22.389  41.629  1.00 34.59           C  
ATOM   1611  CG  GLN H 217      13.038  22.753  42.988  1.00 42.15           C  
ATOM   1612  CD  GLN H 217      14.140  23.440  43.781  1.00 52.04           C  
ATOM   1613  OE1 GLN H 217      15.325  23.206  43.545  1.00  0.00           O  
ATOM   1614  NE2 GLN H 217      13.745  24.310  44.748  1.00  0.00           N  
ATOM   1615  C   GLN H 217      11.389  22.263  40.569  1.00 52.06           C  
ATOM   1616  O   GLN H 217      11.093  22.861  39.544  1.00 51.77           O  
ATOM   1617  N   ASN H 218      10.532  22.152  41.592  1.00 50.40           N  
ATOM   1618  CA  ASN H 218       9.187  22.629  41.482  1.00 51.10           C  
ATOM   1619  CB  ASN H 218       8.316  22.272  42.697  1.00 70.57           C  
ATOM   1620  CG  ASN H 218       6.891  22.713  42.383  1.00 70.42           C  
ATOM   1621  OD1 ASN H 218       6.325  22.349  41.353  1.00  0.00           O  
ATOM   1622  ND2 ASN H 218       6.301  23.534  43.292  1.00  0.00           N  
ATOM   1623  C   ASN H 218       9.089  24.110  41.298  1.00 52.91           C  
ATOM   1624  O   ASN H 218       8.242  24.567  40.536  1.00 54.05           O  
ATOM   1625  N   ILE H 219       9.915  24.918  41.986  1.00 53.68           N  
ATOM   1626  CA  ILE H 219       9.629  26.323  41.903  1.00 52.29           C  
ATOM   1627  CB  ILE H 219      10.419  27.246  42.772  1.00 54.66           C  
ATOM   1628  CG1 ILE H 219      11.845  27.419  42.260  1.00 51.91           C  
ATOM   1629  CG2 ILE H 219      10.346  26.692  44.193  1.00 52.99           C  
ATOM   1630  CD1 ILE H 219      12.587  28.580  42.920  1.00 46.25           C  
ATOM   1631  C   ILE H 219       9.866  26.826  40.526  1.00 50.86           C  
ATOM   1632  O   ILE H 219       9.148  27.703  40.057  1.00 48.13           O  
ATOM   1633  N   VAL H 220      10.902  26.309  39.845  1.00 49.81           N  
ATOM   1634  CA  VAL H 220      11.268  26.876  38.583  1.00 50.08           C  
ATOM   1635  CB  VAL H 220      12.495  26.236  37.963  1.00 46.58           C  
ATOM   1636  CG1 VAL H 220      12.339  24.717  37.985  1.00  0.00           C  
ATOM   1637  CG2 VAL H 220      12.696  26.741  36.525  1.00  0.00           C  
ATOM   1638  C   VAL H 220      10.124  26.818  37.645  1.00 51.54           C  
ATOM   1639  O   VAL H 220       9.198  26.037  37.830  1.00 52.60           O  
ATOM   1640  N   VAL H 221      10.114  27.804  36.732  1.00 58.31           N  
ATOM   1641  CA  VAL H 221       9.311  27.856  35.562  1.00 60.01           C  
ATOM   1642  CB  VAL H 221       7.996  28.575  35.712  1.00 59.46           C  
ATOM   1643  CG1 VAL H 221       7.153  27.835  36.762  1.00  0.00           C  
ATOM   1644  CG2 VAL H 221       8.235  30.048  36.046  1.00101.76           C  
ATOM   1645  C   VAL H 221      10.188  28.606  34.600  1.00 60.27           C  
ATOM   1646  O   VAL H 221      10.845  29.571  34.962  1.00 62.40           O  
ATOM   1647  N   VAL H 222      10.228  28.189  33.334  1.00 61.41           N  
ATOM   1648  CA  VAL H 222      10.921  28.844  32.281  1.00 62.94           C  
ATOM   1649  CB  VAL H 222      10.549  28.286  30.951  1.00 32.94           C  
ATOM   1650  CG1 VAL H 222      11.251  29.113  29.858  1.00  0.00           C  
ATOM   1651  CG2 VAL H 222      10.907  26.791  30.928  1.00  0.00           C  
ATOM   1652  C   VAL H 222      10.482  30.267  32.319  1.00 63.41           C  
ATOM   1653  O   VAL H 222      11.222  31.137  31.887  1.00 66.93           O  
ATOM   1654  N   PHE H 223       9.254  30.566  32.776  1.00 55.94           N  
ATOM   1655  CA  PHE H 223       8.900  31.954  32.876  1.00 54.76           C  
ATOM   1656  CB  PHE H 223       7.497  32.206  33.443  1.00 55.28           C  
ATOM   1657  CG  PHE H 223       6.506  31.714  32.467  1.00 62.30           C  
ATOM   1658  CD1 PHE H 223       6.182  32.483  31.380  1.00 67.17           C  
ATOM   1659  CD2 PHE H 223       5.917  30.485  32.631  1.00 65.32           C  
ATOM   1660  CE1 PHE H 223       5.262  32.039  30.463  1.00105.12           C  
ATOM   1661  CE2 PHE H 223       4.995  30.035  31.718  1.00107.18           C  
ATOM   1662  CZ  PHE H 223       4.667  30.814  30.635  1.00 90.47           C  
ATOM   1663  C   PHE H 223       9.793  32.640  33.870  1.00 54.90           C  
ATOM   1664  O   PHE H 223      10.337  33.708  33.596  1.00 54.71           O  
ATOM   1665  N   THR H 224       9.971  32.030  35.056  1.00 56.05           N  
ATOM   1666  CA  THR H 224      10.663  32.651  36.156  1.00 55.70           C  
ATOM   1667  CB  THR H 224      10.117  32.286  37.518  1.00 55.65           C  
ATOM   1668  OG1 THR H 224      10.232  30.894  37.775  1.00  0.00           O  
ATOM   1669  CG2 THR H 224       8.642  32.718  37.577  1.00  0.00           C  
ATOM   1670  C   THR H 224      12.135  32.351  36.127  1.00 54.91           C  
ATOM   1671  O   THR H 224      12.816  32.641  35.146  1.00 55.79           O  
ATOM   1672  N   ILE H 225      12.660  31.810  37.255  1.00 58.23           N  
ATOM   1673  CA  ILE H 225      14.041  31.453  37.435  1.00 57.11           C  
ATOM   1674  CB  ILE H 225      14.614  31.950  38.727  1.00 59.50           C  
ATOM   1675  CG1 ILE H 225      13.878  31.308  39.915  1.00 47.21           C  
ATOM   1676  CG2 ILE H 225      14.550  33.485  38.716  1.00 47.16           C  
ATOM   1677  CD1 ILE H 225      14.574  31.519  41.256  1.00  0.00           C  
ATOM   1678  C   ILE H 225      14.090  29.952  37.481  1.00 57.09           C  
ATOM   1679  O   ILE H 225      13.088  29.303  37.775  1.00 57.93           O  
ATOM   1680  N   LYS H 226      15.252  29.352  37.139  1.00 51.83           N  
ATOM   1681  CA  LYS H 226      15.321  27.919  37.086  1.00 49.39           C  
ATOM   1682  CB  LYS H 226      16.306  27.389  36.029  1.00 47.55           C  
ATOM   1683  CG  LYS H 226      16.334  25.860  35.927  1.00  0.00           C  
ATOM   1684  CD  LYS H 226      15.035  25.245  35.393  1.00  0.00           C  
ATOM   1685  CE  LYS H 226      15.043  24.963  33.886  1.00  0.00           C  
ATOM   1686  NZ  LYS H 226      14.826  26.213  33.125  1.00  0.00           N1+
ATOM   1687  C   LYS H 226      15.725  27.370  38.407  1.00 49.58           C  
ATOM   1688  O   LYS H 226      16.272  28.061  39.260  1.00 47.49           O  
ATOM   1689  N   GLU H 227      15.394  26.092  38.630  1.00 48.72           N  
ATOM   1690  CA  GLU H 227      15.875  25.413  39.785  1.00 49.13           C  
ATOM   1691  CB  GLU H 227      14.823  24.923  40.767  1.00 50.07           C  
ATOM   1692  CG  GLU H 227      14.354  26.029  41.690  1.00 53.64           C  
ATOM   1693  CD  GLU H 227      15.579  26.769  42.208  1.00  0.00           C  
ATOM   1694  OE1 GLU H 227      16.321  26.189  43.045  1.00  0.00           O  
ATOM   1695  OE2 GLU H 227      15.792  27.928  41.762  1.00  0.00           O1-
ATOM   1696  C   GLU H 227      16.583  24.256  39.227  1.00 48.06           C  
ATOM   1697  O   GLU H 227      16.626  24.065  38.017  1.00 50.56           O  
ATOM   1698  N   PHE H 228      17.204  23.428  40.052  1.00 47.31           N  
ATOM   1699  CA  PHE H 228      17.868  22.496  39.230  1.00 48.96           C  
ATOM   1700  CB  PHE H 228      19.376  22.670  39.077  1.00 48.94           C  
ATOM   1701  CG  PHE H 228      19.492  23.329  37.742  1.00 34.89           C  
ATOM   1702  CD1 PHE H 228      19.249  24.668  37.561  1.00  0.00           C  
ATOM   1703  CD2 PHE H 228      19.830  22.578  36.640  1.00  0.00           C  
ATOM   1704  CE1 PHE H 228      19.343  25.261  36.327  1.00  0.00           C  
ATOM   1705  CE2 PHE H 228      19.926  23.161  35.399  1.00  0.00           C  
ATOM   1706  CZ  PHE H 228      19.687  24.504  35.238  1.00  0.00           C  
ATOM   1707  C   PHE H 228      17.397  21.109  39.369  1.00 46.75           C  
ATOM   1708  O   PHE H 228      16.363  20.837  39.974  1.00 44.86           O  
ATOM   1709  N   PHE H 229      18.130  20.197  38.718  1.00 48.88           N  
ATOM   1710  CA  PHE H 229      17.593  18.889  38.567  1.00 48.45           C  
ATOM   1711  CB  PHE H 229      18.261  18.101  37.432  1.00 44.05           C  
ATOM   1712  CG  PHE H 229      18.192  18.916  36.180  1.00 46.79           C  
ATOM   1713  CD1 PHE H 229      17.046  18.986  35.426  1.00 45.09           C  
ATOM   1714  CD2 PHE H 229      19.288  19.637  35.764  1.00 47.37           C  
ATOM   1715  CE1 PHE H 229      17.011  19.745  34.275  1.00 44.72           C  
ATOM   1716  CE2 PHE H 229      19.257  20.396  34.616  1.00 50.49           C  
ATOM   1717  CZ  PHE H 229      18.113  20.452  33.861  1.00 48.89           C  
ATOM   1718  C   PHE H 229      17.743  18.116  39.821  1.00 49.23           C  
ATOM   1719  O   PHE H 229      18.825  17.645  40.172  1.00 50.77           O  
ATOM   1720  N   GLU H 230      16.618  18.001  40.543  1.00 52.54           N  
ATOM   1721  CA  GLU H 230      16.549  17.248  41.749  1.00 55.15           C  
ATOM   1722  CB  GLU H 230      15.255  17.493  42.540  1.00 55.72           C  
ATOM   1723  CG  GLU H 230      15.158  18.903  43.114  1.00 56.92           C  
ATOM   1724  CD  GLU H 230      13.972  18.967  44.063  1.00 35.11           C  
ATOM   1725  OE1 GLU H 230      12.813  18.915  43.573  1.00  0.00           O  
ATOM   1726  OE2 GLU H 230      14.212  19.070  45.295  1.00  0.00           O1-
ATOM   1727  C   GLU H 230      16.565  15.798  41.435  1.00 56.30           C  
ATOM   1728  O   GLU H 230      17.206  15.023  42.144  1.00 57.79           O  
ATOM   1729  N   LEU H 231      15.874  15.365  40.356  1.00 32.95           N  
ATOM   1730  CA  LEU H 231      15.786  13.916  40.370  1.00 34.35           C  
ATOM   1731  CB  LEU H 231      14.340  13.475  40.671  1.00 34.93           C  
ATOM   1732  CG  LEU H 231      14.119  11.992  41.001  1.00 25.35           C  
ATOM   1733  CD1 LEU H 231      14.842  11.605  42.300  1.00 24.25           C  
ATOM   1734  CD2 LEU H 231      12.619  11.672  41.064  1.00 23.62           C  
ATOM   1735  C   LEU H 231      16.159  13.442  38.996  1.00 34.51           C  
ATOM   1736  O   LEU H 231      15.686  13.988  38.003  1.00 33.99           O  
ATOM   1737  N   TRP H 232      17.001  12.390  38.890  1.00 35.21           N  
ATOM   1738  CA  TRP H 232      17.480  12.000  37.589  1.00 30.27           C  
ATOM   1739  CB  TRP H 232      19.012  12.152  37.449  1.00 27.96           C  
ATOM   1740  CG  TRP H 232      19.498  13.589  37.477  1.00 31.57           C  
ATOM   1741  CD2 TRP H 232      20.406  14.188  36.531  1.00 32.06           C  
ATOM   1742  CD1 TRP H 232      19.228  14.550  38.405  1.00 28.82           C  
ATOM   1743  NE1 TRP H 232      19.890  15.713  38.092  1.00 30.50           N  
ATOM   1744  CE2 TRP H 232      20.624  15.503  36.945  1.00 30.21           C  
ATOM   1745  CE3 TRP H 232      21.014  13.686  35.416  1.00 30.58           C  
ATOM   1746  CZ2 TRP H 232      21.453  16.338  36.251  1.00 30.68           C  
ATOM   1747  CZ3 TRP H 232      21.845  14.534  34.715  1.00 32.40           C  
ATOM   1748  CH2 TRP H 232      22.061  15.835  35.123  1.00 32.72           C  
ATOM   1749  C   TRP H 232      17.130  10.571  37.315  1.00 31.48           C  
ATOM   1750  O   TRP H 232      16.877   9.782  38.225  1.00 38.40           O  
ATOM   1751  N   GLY H 233      17.073  10.219  36.013  1.00 38.33           N  
ATOM   1752  CA  GLY H 233      16.822   8.874  35.589  1.00 34.94           C  
ATOM   1753  C   GLY H 233      18.136   8.156  35.630  1.00 38.24           C  
ATOM   1754  O   GLY H 233      19.160   8.737  35.985  1.00 36.59           O  
ATOM   1755  N   GLN H 234      18.128   6.850  35.303  1.00 36.33           N  
ATOM   1756  CA  GLN H 234      19.323   6.049  35.297  1.00 39.63           C  
ATOM   1757  CB  GLN H 234      19.061   4.533  35.265  1.00 41.01           C  
ATOM   1758  CG  GLN H 234      18.479   4.021  36.585  0.80 45.30           C  
ATOM   1759  CD  GLN H 234      18.312   2.508  36.518  0.80 46.44           C  
ATOM   1760  OE1 GLN H 234      17.836   1.884  37.464  1.00 49.45           O  
ATOM   1761  NE2 GLN H 234      18.718   1.897  35.373  1.00 47.93           N  
ATOM   1762  C   GLN H 234      20.213   6.405  34.147  1.00 36.89           C  
ATOM   1763  O   GLN H 234      21.435   6.303  34.251  1.00 38.42           O  
ATOM   1764  N   GLY H 235      19.627   6.796  33.001  1.00 36.34           N  
ATOM   1765  CA  GLY H 235      20.412   7.135  31.846  1.00 35.87           C  
ATOM   1766  C   GLY H 235      20.321   6.007  30.867  1.00 38.57           C  
ATOM   1767  O   GLY H 235      20.139   4.850  31.242  1.00 40.62           O  
ATOM   1768  N   ALA H 236      20.425   6.334  29.563  1.00 36.98           N  
ATOM   1769  CA  ALA H 236      20.376   5.332  28.534  1.00 37.39           C  
ATOM   1770  CB  ALA H 236      19.026   5.281  27.799  1.00 37.46           C  
ATOM   1771  C   ALA H 236      21.420   5.683  27.519  1.00 34.69           C  
ATOM   1772  O   ALA H 236      21.527   6.835  27.103  1.00 34.78           O  
ATOM   1773  N   LEU H 237      22.217   4.691  27.073  1.00 36.95           N  
ATOM   1774  CA  LEU H 237      23.264   4.980  26.132  1.00 36.27           C  
ATOM   1775  CB  LEU H 237      24.441   3.990  26.203  1.00 37.47           C  
ATOM   1776  CG  LEU H 237      25.553   4.241  25.164  1.00 15.70           C  
ATOM   1777  CD1 LEU H 237      26.155   5.649  25.294  1.00 15.62           C  
ATOM   1778  CD2 LEU H 237      26.623   3.139  25.235  1.00 16.01           C  
ATOM   1779  C   LEU H 237      22.726   4.957  24.738  1.00 37.33           C  
ATOM   1780  O   LEU H 237      21.979   4.058  24.353  1.00 35.91           O  
ATOM   1781  N   VAL H 238      23.104   5.976  23.939  1.00 35.79           N  
ATOM   1782  CA  VAL H 238      22.686   6.034  22.568  1.00 37.72           C  
ATOM   1783  CB  VAL H 238      21.828   7.234  22.270  1.00 37.67           C  
ATOM   1784  CG1 VAL H 238      21.592   7.314  20.753  1.00 40.07           C  
ATOM   1785  CG2 VAL H 238      20.533   7.136  23.095  1.00 35.78           C  
ATOM   1786  C   VAL H 238      23.918   6.153  21.730  1.00 38.13           C  
ATOM   1787  O   VAL H 238      24.705   7.082  21.895  1.00 37.82           O  
ATOM   1788  N   THR H 239      24.136   5.206  20.796  1.00 39.11           N  
ATOM   1789  CA  THR H 239      25.289   5.348  19.956  1.00 42.54           C  
ATOM   1790  CB  THR H 239      26.285   4.226  20.031  1.00 43.51           C  
ATOM   1791  OG1 THR H 239      25.638   2.993  19.792  1.00 43.57           O  
ATOM   1792  CG2 THR H 239      26.968   4.210  21.405  1.00 40.16           C  
ATOM   1793  C   THR H 239      24.837   5.481  18.540  1.00 45.26           C  
ATOM   1794  O   THR H 239      23.955   4.764  18.070  1.00 42.02           O  
ATOM   1795  N   VAL H 240      25.445   6.447  17.828  1.00 44.73           N  
ATOM   1796  CA  VAL H 240      25.101   6.671  16.457  1.00 44.20           C  
ATOM   1797  CB  VAL H 240      25.124   8.129  16.092  1.00 44.97           C  
ATOM   1798  CG1 VAL H 240      24.797   8.287  14.600  1.00 44.49           C  
ATOM   1799  CG2 VAL H 240      24.145   8.873  17.013  1.00 41.75           C  
ATOM   1800  C   VAL H 240      26.140   5.974  15.646  1.00 47.69           C  
ATOM   1801  O   VAL H 240      27.293   6.401  15.600  1.00 50.11           O  
ATOM   1802  N   SER H 241      25.745   4.868  14.986  1.00 46.15           N  
ATOM   1803  CA  SER H 241      26.671   4.109  14.197  1.00 46.78           C  
ATOM   1804  CB  SER H 241      27.269   2.902  14.947  1.00 48.29           C  
ATOM   1805  OG  SER H 241      28.041   3.339  16.054  1.00 50.99           O  
ATOM   1806  C   SER H 241      25.903   3.570  13.037  1.00 50.86           C  
ATOM   1807  O   SER H 241      24.675   3.583  13.037  1.00 49.32           O  
ATOM   1808  N   SER H 242      26.614   3.091  11.999  1.00 51.58           N  
ATOM   1809  CA  SER H 242      25.941   2.573  10.845  1.00 53.72           C  
ATOM   1810  CB  SER H 242      26.890   2.202   9.695  1.00 54.54           C  
ATOM   1811  OG  SER H 242      27.579   3.360   9.246  1.00 62.47           O  
ATOM   1812  C   SER H 242      25.195   1.315  11.267  1.00 57.22           C  
ATOM   1813  O   SER H 242      25.740   0.205  11.032  1.00 58.39           O  
ATOM   1814  OXT SER H 242      24.071   1.441  11.821  1.00  0.00           O  
TER    1815      SER H 242 
CONECT    1    2
CONECT    2    1    3
CONECT    3    2    4
CONECT    4    3
CONECT  148  720
CONECT  720  148
CONECT  874  875
CONECT  875  874  876
CONECT  876  875  877
CONECT  877  876
CONECT 1028 1582
CONECT 1582 1028
END
