# Supplementary material for: Fully automated antibody structure prediction using BIOVIA tools: Validation study
Source: PLoS One. 2017 May 18;12(5):e0177923. doi: 10.1371/journal.pone.0177923 (PMC5436848; doi:10.1371/journal.pone.0177923)
Supplement: S3 Dataset — Predicted structures using the Top5 framework method, Chothia CDR definition with canonical filtering, using up to 5 CDR templates rather than the default 3, and generating 10 CDR models. (ZIP) [file pone.0177923.s005.zip › 4KUC_DH_FV_FinalModel.pdb]

REMARK   Accelrys Discovery Studio PDB file
REMARK   Created:  2015-11-30T18:26:43Z
SSBOND   1 CYS H  124    CYS H  198                                     
ATOM      1  N   ASP L   1      25.547  33.063  26.421  1.00 71.68           N1+
ATOM      2  CA  ASP L   1      25.364  31.987  27.417  1.00 68.35           C  
ATOM      3  CB  ASP L   1      25.593  30.624  26.751  1.00 68.91           C  
ATOM      4  CG  ASP L   1      24.493  30.454  25.713  1.00 74.58           C  
ATOM      5  OD1 ASP L   1      23.411  31.076  25.890  1.00 78.74           O  
ATOM      6  OD2 ASP L   1      24.729  29.712  24.724  1.00 75.38           O1-
ATOM      7  C   ASP L   1      26.333  32.163  28.541  1.00 67.34           C  
ATOM      8  O   ASP L   1      27.411  32.725  28.360  1.00 70.72           O  
ATOM      9  N   ILE L   2      25.962  31.685  29.743  1.00 61.93           N  
ATOM     10  CA  ILE L   2      26.825  31.848  30.873  1.00 56.31           C  
ATOM     11  CB  ILE L   2      26.095  31.820  32.190  1.00 54.34           C  
ATOM     12  CG1 ILE L   2      25.080  32.972  32.276  1.00 53.24           C  
ATOM     13  CG2 ILE L   2      27.139  31.829  33.322  1.00 55.10           C  
ATOM     14  CD1 ILE L   2      23.895  32.800  31.330  1.00 54.38           C  
ATOM     15  C   ILE L   2      27.756  30.685  30.876  1.00 54.67           C  
ATOM     16  O   ILE L   2      27.322  29.535  30.874  1.00 56.89           O  
ATOM     17  N   VAL L   3      29.074  30.963  30.877  1.00 50.93           N  
ATOM     18  CA  VAL L   3      30.038  29.902  30.868  1.00 51.37           C  
ATOM     19  CB  VAL L   3      31.265  30.200  30.054  1.00 50.91           C  
ATOM     20  CG1 VAL L   3      30.871  30.319  28.575  1.00 49.41           C  
ATOM     21  CG2 VAL L   3      31.929  31.464  30.626  1.00 52.76           C  
ATOM     22  C   VAL L   3      30.508  29.696  32.269  1.00 51.78           C  
ATOM     23  O   VAL L   3      30.789  30.653  32.991  1.00 47.94           O  
ATOM     24  N   LEU L   4      30.601  28.422  32.690  1.00 49.33           N  
ATOM     25  CA  LEU L   4      31.036  28.141  34.022  1.00 49.02           C  
ATOM     26  CB  LEU L   4      30.117  27.143  34.746  1.00 45.04           C  
ATOM     27  CG  LEU L   4      28.628  27.547  34.702  1.00 44.50           C  
ATOM     28  CD1 LEU L   4      27.775  26.662  35.626  1.00 39.67           C  
ATOM     29  CD2 LEU L   4      28.428  29.053  34.938  1.00 43.18           C  
ATOM     30  C   LEU L   4      32.375  27.489  33.904  1.00 50.15           C  
ATOM     31  O   LEU L   4      32.543  26.541  33.138  1.00 49.76           O  
ATOM     32  N   THR L   5      33.378  27.990  34.650  1.00 49.07           N  
ATOM     33  CA  THR L   5      34.663  27.369  34.559  1.00 48.07           C  
ATOM     34  CB  THR L   5      35.735  28.310  34.079  1.00 49.70           C  
ATOM     35  OG1 THR L   5      36.902  27.585  33.732  1.00 48.22           O  
ATOM     36  CG2 THR L   5      36.051  29.351  35.163  1.00 45.48           C  
ATOM     37  C   THR L   5      35.009  26.830  35.915  1.00 47.83           C  
ATOM     38  O   THR L   5      34.979  27.547  36.915  1.00 45.85           O  
ATOM     39  N   GLN L   6      35.323  25.522  35.990  1.00 48.07           N  
ATOM     40  CA  GLN L   6      35.664  24.949  37.259  1.00 48.05           C  
ATOM     41  CB  GLN L   6      35.027  23.578  37.559  1.00 46.32           C  
ATOM     42  CG  GLN L   6      33.526  23.648  37.848  1.00 46.10           C  
ATOM     43  CD  GLN L   6      33.072  22.291  38.367  1.00 45.62           C  
ATOM     44  OE1 GLN L   6      32.228  21.631  37.765  1.00 46.35           O  
ATOM     45  NE2 GLN L   6      33.636  21.863  39.528  1.00 38.71           N  
ATOM     46  C   GLN L   6      37.137  24.748  37.303  1.00 49.52           C  
ATOM     47  O   GLN L   6      37.785  24.557  36.276  1.00 47.71           O  
ATOM     48  N   SER L   7      37.708  24.838  38.519  1.00 50.39           N  
ATOM     49  CA  SER L   7      39.106  24.585  38.674  1.00 51.80           C  
ATOM     50  CB  SER L   7      39.983  25.847  38.603  1.00 52.96           C  
ATOM     51  OG  SER L   7      39.717  26.700  39.705  1.00 60.83           O  
ATOM     52  C   SER L   7      39.295  23.981  40.028  1.00 53.09           C  
ATOM     53  O   SER L   7      38.599  24.350  40.974  1.00 52.12           O  
ATOM     54  N   PRO L   8      40.204  23.051  40.163  1.00 50.14           N  
ATOM     55  CA  PRO L   8      40.980  22.560  39.055  1.00 46.11           C  
ATOM     56  CD  PRO L   8      40.943  22.962  41.411  1.00 50.13           C  
ATOM     57  CB  PRO L   8      42.328  22.117  39.629  1.00 47.81           C  
ATOM     58  CG  PRO L   8      42.066  21.956  41.132  1.00 51.15           C  
ATOM     59  C   PRO L   8      40.244  21.456  38.369  1.00 45.44           C  
ATOM     60  O   PRO L   8      39.173  21.073  38.839  1.00 45.92           O  
ATOM     61  N   ALA L   9      40.779  20.963  37.236  1.00 44.95           N  
ATOM     62  CA  ALA L   9      40.201  19.869  36.513  1.00 42.72           C  
ATOM     63  CB  ALA L   9      40.941  19.574  35.197  1.00 40.29           C  
ATOM     64  C   ALA L   9      40.280  18.631  37.357  1.00 44.49           C  
ATOM     65  O   ALA L   9      39.340  17.838  37.397  1.00 44.65           O  
ATOM     66  N   SER L  10      41.418  18.416  38.049  1.00 44.64           N  
ATOM     67  CA  SER L  10      41.539  17.234  38.856  1.00 44.57           C  
ATOM     68  CB  SER L  10      42.432  16.144  38.237  1.00 46.16           C  
ATOM     69  OG  SER L  10      41.865  15.674  37.024  1.00 57.84           O  
ATOM     70  C   SER L  10      42.156  17.607  40.169  1.00 47.22           C  
ATOM     71  O   SER L  10      42.946  18.546  40.251  1.00 48.38           O  
ATOM     72  N   LEU L  11      41.777  16.875  41.241  1.00 47.66           N  
ATOM     73  CA  LEU L  11      42.322  17.094  42.554  1.00 46.58           C  
ATOM     74  CB  LEU L  11      41.378  17.664  43.628  1.00 44.67           C  
ATOM     75  CG  LEU L  11      41.140  19.172  43.633  1.00 49.87           C  
ATOM     76  CD1 LEU L  11      42.437  19.952  43.900  1.00 52.71           C  
ATOM     77  CD2 LEU L  11      40.392  19.602  42.376  1.00 51.98           C  
ATOM     78  C   LEU L  11      42.655  15.782  43.169  1.00 46.43           C  
ATOM     79  O   LEU L  11      41.937  14.801  42.989  1.00 47.21           O  
ATOM     80  N   ALA L  12      43.756  15.755  43.942  1.00 47.00           N  
ATOM     81  CA  ALA L  12      44.089  14.585  44.697  1.00 44.81           C  
ATOM     82  CB  ALA L  12      45.471  14.007  44.353  1.00 37.89           C  
ATOM     83  C   ALA L  12      44.138  15.034  46.123  1.00 45.63           C  
ATOM     84  O   ALA L  12      44.844  15.991  46.449  1.00 48.18           O  
ATOM     85  N   VAL L  13      43.395  14.350  47.018  1.00 45.59           N  
ATOM     86  CA  VAL L  13      43.364  14.788  48.385  1.00 48.74           C  
ATOM     87  CB  VAL L  13      42.060  15.454  48.724  1.00 48.85           C  
ATOM     88  CG1 VAL L  13      42.085  15.895  50.192  1.00 46.96           C  
ATOM     89  CG2 VAL L  13      41.825  16.604  47.743  1.00 49.81           C  
ATOM     90  C   VAL L  13      43.481  13.575  49.259  1.00 49.21           C  
ATOM     91  O   VAL L  13      43.036  12.486  48.895  1.00 46.97           O  
ATOM     92  N   SER L  14      44.108  13.725  50.443  1.00 50.17           N  
ATOM     93  CA  SER L  14      44.240  12.608  51.335  1.00 49.25           C  
ATOM     94  CB  SER L  14      45.470  12.685  52.257  1.00 51.43           C  
ATOM     95  OG  SER L  14      45.361  13.798  53.128  1.00 54.83           O  
ATOM     96  C   SER L  14      43.013  12.538  52.186  1.00 49.32           C  
ATOM     97  O   SER L  14      42.254  13.501  52.287  1.00 50.86           O  
ATOM     98  N   LEU L  15      42.791  11.371  52.824  1.00 46.30           N  
ATOM     99  CA  LEU L  15      41.628  11.189  53.641  1.00 48.97           C  
ATOM    100  CB  LEU L  15      41.478   9.765  54.206  1.00 47.53           C  
ATOM    101  CG  LEU L  15      41.326   8.665  53.140  1.00 52.32           C  
ATOM    102  CD1 LEU L  15      41.125   7.292  53.793  1.00 57.72           C  
ATOM    103  CD2 LEU L  15      40.226   9.007  52.124  1.00 53.29           C  
ATOM    104  C   LEU L  15      41.739  12.098  54.819  1.00 53.65           C  
ATOM    105  O   LEU L  15      42.787  12.188  55.455  1.00 59.78           O  
ATOM    106  N   GLY L  16      40.640  12.803  55.139  1.00 49.75           N  
ATOM    107  CA  GLY L  16      40.627  13.648  56.297  1.00 51.33           C  
ATOM    108  C   GLY L  16      40.924  15.063  55.908  1.00 53.62           C  
ATOM    109  O   GLY L  16      40.661  15.981  56.683  1.00 54.22           O  
ATOM    110  N   GLN L  17      41.472  15.287  54.698  1.00 53.23           N  
ATOM    111  CA  GLN L  17      41.784  16.632  54.303  1.00 54.96           C  
ATOM    112  CB  GLN L  17      42.941  16.761  53.298  1.00 58.66           C  
ATOM    113  CG  GLN L  17      44.308  16.459  53.916  1.00 65.07           C  
ATOM    114  CD  GLN L  17      45.371  16.690  52.854  1.00 68.71           C  
ATOM    115  OE1 GLN L  17      45.260  16.207  51.728  1.00 68.11           O  
ATOM    116  NE2 GLN L  17      46.429  17.461  53.222  1.00 66.67           N  
ATOM    117  C   GLN L  17      40.573  17.271  53.706  1.00 54.64           C  
ATOM    118  O   GLN L  17      39.525  16.646  53.556  1.00 51.99           O  
ATOM    119  N   ARG L  18      40.694  18.577  53.391  1.00 54.33           N  
ATOM    120  CA  ARG L  18      39.608  19.329  52.837  1.00 52.61           C  
ATOM    121  CB  ARG L  18      39.488  20.744  53.428  1.00 52.65           C  
ATOM    122  CG  ARG L  18      38.543  21.653  52.641  1.00 55.35           C  
ATOM    123  CD  ARG L  18      38.504  23.093  53.155  1.00 57.87           C  
ATOM    124  NE  ARG L  18      37.542  23.142  54.287  1.00 64.84           N  
ATOM    125  CZ  ARG L  18      37.927  23.648  55.492  1.00 76.23           C  
ATOM    126  NH1 ARG L  18      39.227  24.003  55.702  1.00 74.51           N1+
ATOM    127  NH2 ARG L  18      37.004  23.793  56.486  1.00 77.13           N  
ATOM    128  C   ARG L  18      39.825  19.488  51.365  1.00 50.54           C  
ATOM    129  O   ARG L  18      40.936  19.762  50.914  1.00 48.79           O  
ATOM    130  N   ALA L  19      38.747  19.297  50.575  1.00 46.75           N  
ATOM    131  CA  ALA L  19      38.830  19.476  49.155  1.00 44.21           C  
ATOM    132  CB  ALA L  19      38.260  18.296  48.346  1.00 41.07           C  
ATOM    133  C   ALA L  19      38.008  20.682  48.824  1.00 45.33           C  
ATOM    134  O   ALA L  19      36.893  20.842  49.321  1.00 45.61           O  
ATOM    135  N   THR L  20      38.557  21.579  47.979  1.00 42.62           N  
ATOM    136  CA  THR L  20      37.837  22.765  47.608  1.00 43.25           C  
ATOM    137  CB  THR L  20      38.500  24.029  48.081  1.00 43.41           C  
ATOM    138  OG1 THR L  20      38.633  24.006  49.494  1.00 45.16           O  
ATOM    139  CG2 THR L  20      37.647  25.237  47.654  1.00 41.80           C  
ATOM    140  C   THR L  20      37.775  22.808  46.112  1.00 44.85           C  
ATOM    141  O   THR L  20      38.793  22.681  45.434  1.00 48.17           O  
ATOM    142  N   ILE L  21      36.555  22.993  45.563  1.00 48.88           N  
ATOM    143  CA  ILE L  21      36.340  23.039  44.141  1.00 45.73           C  
ATOM    144  CB  ILE L  21      35.260  22.099  43.686  1.00 45.07           C  
ATOM    145  CG1 ILE L  21      35.517  20.648  44.130  1.00 43.35           C  
ATOM    146  CG2 ILE L  21      35.137  22.251  42.162  1.00 45.40           C  
ATOM    147  CD1 ILE L  21      36.703  19.964  43.463  1.00 42.47           C  
ATOM    148  C   ILE L  21      35.800  24.408  43.846  1.00 48.27           C  
ATOM    149  O   ILE L  21      34.906  24.885  44.545  1.00 49.01           O  
ATOM    150  N   SER L  22      36.319  25.080  42.795  1.00 48.60           N  
ATOM    151  CA  SER L  22      35.873  26.416  42.496  1.00 50.06           C  
ATOM    152  CB  SER L  22      37.010  27.434  42.309  1.00 51.32           C  
ATOM    153  OG  SER L  22      37.717  27.625  43.524  1.00 62.26           O  
ATOM    154  C   SER L  22      35.132  26.432  41.198  1.00 48.12           C  
ATOM    155  O   SER L  22      35.418  25.673  40.275  1.00 44.96           O  
ATOM    156  N   TYR L  23      34.131  27.326  41.126  1.00 47.89           N  
ATOM    157  CA  TYR L  23      33.313  27.528  39.969  1.00 49.43           C  
ATOM    158  CB  TYR L  23      31.900  26.994  40.211  1.00 49.92           C  
ATOM    159  CG  TYR L  23      30.943  27.820  39.435  1.00  0.00           C  
ATOM    160  CD1 TYR L  23      30.806  27.731  38.074  1.00  0.00           C  
ATOM    161  CD2 TYR L  23      30.162  28.715  40.124  1.00  0.00           C  
ATOM    162  CE1 TYR L  23      29.893  28.515  37.426  1.00  0.00           C  
ATOM    163  CE2 TYR L  23      29.247  29.509  39.482  1.00  0.00           C  
ATOM    164  CZ  TYR L  23      29.117  29.406  38.124  1.00  0.00           C  
ATOM    165  OH  TYR L  23      28.178  30.215  37.457  1.00  0.00           O  
ATOM    166  C   TYR L  23      33.235  28.998  39.696  1.00 50.39           C  
ATOM    167  O   TYR L  23      32.830  29.767  40.566  1.00 49.59           O  
ATOM    168  N   ARG L  24      33.604  29.425  38.468  1.00 50.92           N  
ATOM    169  CA  ARG L  24      33.567  30.824  38.137  1.00 52.99           C  
ATOM    170  CB  ARG L  24      34.912  31.357  37.620  1.00 58.20           C  
ATOM    171  CG  ARG L  24      34.900  32.858  37.350  1.00 68.97           C  
ATOM    172  CD  ARG L  24      36.080  33.331  36.502  1.00 79.89           C  
ATOM    173  NE  ARG L  24      37.333  32.928  37.199  1.00 98.74           N  
ATOM    174  CZ  ARG L  24      37.912  33.760  38.114  1.00111.64           C  
ATOM    175  NH1 ARG L  24      37.344  34.969  38.397  1.00106.61           N1+
ATOM    176  NH2 ARG L  24      39.057  33.378  38.750  1.00106.93           N  
ATOM    177  C   ARG L  24      32.581  31.015  37.020  1.00 52.77           C  
ATOM    178  O   ARG L  24      32.580  30.260  36.049  1.00 53.50           O  
ATOM    179  N   ALA L  25      31.729  32.057  37.122  1.00 48.37           N  
ATOM    180  CA  ALA L  25      30.701  32.306  36.147  1.00 47.88           C  
ATOM    181  CB  ALA L  25      29.334  32.640  36.764  1.00 45.72           C  
ATOM    182  C   ALA L  25      31.064  33.526  35.367  1.00 51.13           C  
ATOM    183  O   ALA L  25      31.704  34.443  35.877  1.00 49.42           O  
ATOM    184  N   SER L  26      30.763  33.512  34.042  1.00 51.95           N  
ATOM    185  CA  SER L  26      31.117  34.570  33.125  1.00 52.76           C  
ATOM    186  CB  SER L  26      30.827  34.213  31.654  1.00 53.58           C  
ATOM    187  OG  SER L  26      29.434  34.030  31.448  1.00 55.06           O  
ATOM    188  C   SER L  26      30.342  35.797  33.475  1.00 53.12           C  
ATOM    189  O   SER L  26      30.840  36.915  33.353  1.00 54.63           O  
ATOM    190  N   LYS L  27      29.087  35.610  33.917  1.00 52.08           N  
ATOM    191  CA  LYS L  27      28.254  36.715  34.276  1.00 53.46           C  
ATOM    192  CB  LYS L  27      27.028  36.858  33.356  1.00 56.44           C  
ATOM    193  CG  LYS L  27      26.329  38.219  33.428  1.00  0.00           C  
ATOM    194  CD  LYS L  27      27.102  39.341  32.728  1.00  0.00           C  
ATOM    195  CE  LYS L  27      26.360  40.681  32.681  1.00  0.00           C  
ATOM    196  NZ  LYS L  27      27.173  41.674  31.941  1.00  0.00           N1+
ATOM    197  C   LYS L  27      27.757  36.405  35.649  1.00 51.90           C  
ATOM    198  O   LYS L  27      27.799  35.251  36.075  1.00 50.85           O  
ATOM    199  N   SER L  28      27.282  37.425  36.388  1.00 50.55           N  
ATOM    200  CA  SER L  28      26.838  37.157  37.724  1.00 50.62           C  
ATOM    201  CB  SER L  28      26.426  38.413  38.513  1.00 52.27           C  
ATOM    202  OG  SER L  28      25.253  38.985  37.953  1.00 54.96           O  
ATOM    203  C   SER L  28      25.651  36.254  37.651  1.00 49.58           C  
ATOM    204  O   SER L  28      24.803  36.386  36.768  1.00 48.39           O  
ATOM    205  N   VAL L  29      25.577  35.295  38.594  1.00 48.25           N  
ATOM    206  CA  VAL L  29      24.490  34.370  38.612  1.00 47.42           C  
ATOM    207  CB  VAL L  29      24.932  32.988  38.229  1.00 46.55           C  
ATOM    208  CG1 VAL L  29      25.927  32.489  39.283  1.00 48.19           C  
ATOM    209  CG2 VAL L  29      23.700  32.099  38.031  1.00 46.21           C  
ATOM    210  C   VAL L  29      23.938  34.369  40.005  1.00 48.17           C  
ATOM    211  O   VAL L  29      24.681  34.388  40.986  1.00 49.61           O  
ATOM    212  N   SER L  30      22.597  34.406  40.124  1.00 48.36           N  
ATOM    213  CA  SER L  30      21.962  34.438  41.410  1.00 48.31           C  
ATOM    214  CB  SER L  30      20.469  34.798  41.329  1.00 49.80           C  
ATOM    215  OG  SER L  30      20.319  36.136  40.879  1.00 54.16           O  
ATOM    216  C   SER L  30      22.075  33.106  42.066  1.00 47.52           C  
ATOM    217  O   SER L  30      22.348  33.014  43.263  1.00 46.82           O  
ATOM    218  N   TYR L  31      21.868  32.028  41.285  1.00 45.80           N  
ATOM    219  CA  TYR L  31      21.891  30.719  41.857  1.00 45.56           C  
ATOM    220  CB  TYR L  31      20.509  30.063  42.054  1.00 45.03           C  
ATOM    221  CG  TYR L  31      19.868  30.869  43.131  1.00 46.87           C  
ATOM    222  CD1 TYR L  31      20.138  30.587  44.450  1.00 45.91           C  
ATOM    223  CD2 TYR L  31      19.031  31.921  42.836  1.00 47.50           C  
ATOM    224  CE1 TYR L  31      19.569  31.327  45.459  1.00 46.99           C  
ATOM    225  CE2 TYR L  31      18.459  32.668  43.841  1.00 47.83           C  
ATOM    226  CZ  TYR L  31      18.726  32.368  45.154  1.00 48.33           C  
ATOM    227  OH  TYR L  31      18.143  33.137  46.182  1.00 52.44           O  
ATOM    228  C   TYR L  31      22.742  29.829  41.042  1.00 46.02           C  
ATOM    229  O   TYR L  31      23.107  30.043  39.893  1.00 46.96           O  
ATOM    230  N   MET L  32      23.083  28.768  41.716  1.00 48.15           N  
ATOM    231  CA  MET L  32      24.125  27.813  41.397  1.00 43.46           C  
ATOM    232  CB  MET L  32      25.539  28.263  41.799  1.00 42.97           C  
ATOM    233  CG  MET L  32      26.206  29.101  40.719  1.00 45.97           C  
ATOM    234  SD  MET L  32      26.521  28.128  39.219  1.00 55.00           S  
ATOM    235  CE  MET L  32      27.729  27.046  40.033  1.00 50.66           C  
ATOM    236  C   MET L  32      23.877  26.507  42.088  1.00 43.02           C  
ATOM    237  O   MET L  32      23.451  26.472  43.240  1.00 41.65           O  
ATOM    238  N   HIS L  33      24.205  25.393  41.393  1.00 40.22           N  
ATOM    239  CA  HIS L  33      23.901  24.077  41.870  1.00 38.08           C  
ATOM    240  ND1 HIS L  33      22.029  21.110  41.212  1.00 54.56           N  
ATOM    241  CG  HIS L  33      22.007  22.428  41.601  1.00 40.67           C  
ATOM    242  CB  HIS L  33      22.798  23.509  40.980  1.00 37.83           C  
ATOM    243  NE2 HIS L  33      20.538  21.285  42.851  1.00 48.26           N  
ATOM    244  CD2 HIS L  33      21.098  22.516  42.607  1.00 46.44           C  
ATOM    245  CE1 HIS L  33      21.128  20.470  41.990  1.00 47.84           C  
ATOM    246  C   HIS L  33      25.127  23.204  41.744  1.00 40.20           C  
ATOM    247  O   HIS L  33      25.988  23.445  40.897  1.00 41.14           O  
ATOM    248  N   TRP L  34      25.248  22.159  42.599  1.00 37.53           N  
ATOM    249  CA  TRP L  34      26.398  21.290  42.542  1.00 35.86           C  
ATOM    250  CB  TRP L  34      27.300  21.421  43.779  1.00 34.37           C  
ATOM    251  CG  TRP L  34      27.888  22.802  43.940  1.00 37.65           C  
ATOM    252  CD2 TRP L  34      29.195  23.196  43.489  1.00 36.36           C  
ATOM    253  CD1 TRP L  34      27.336  23.902  44.529  1.00 38.70           C  
ATOM    254  NE1 TRP L  34      28.217  24.956  44.476  1.00 38.84           N  
ATOM    255  CE2 TRP L  34      29.363  24.534  43.839  1.00 37.99           C  
ATOM    256  CE3 TRP L  34      30.174  22.498  42.839  1.00 37.88           C  
ATOM    257  CZ2 TRP L  34      30.519  25.200  43.544  1.00 36.81           C  
ATOM    258  CZ3 TRP L  34      31.338  23.175  42.542  1.00 37.39           C  
ATOM    259  CH2 TRP L  34      31.507  24.499  42.888  1.00 40.04           C  
ATOM    260  C   TRP L  34      25.927  19.864  42.475  1.00 35.88           C  
ATOM    261  O   TRP L  34      24.987  19.481  43.171  1.00 35.07           O  
ATOM    262  N   ASN L  35      26.583  19.030  41.632  1.00 35.22           N  
ATOM    263  CA  ASN L  35      26.180  17.653  41.482  1.00 35.80           C  
ATOM    264  CB  ASN L  35      25.518  17.361  40.123  1.00 33.17           C  
ATOM    265  CG  ASN L  35      24.200  18.124  40.052  1.00 35.72           C  
ATOM    266  OD1 ASN L  35      23.611  18.476  41.073  1.00  0.00           O  
ATOM    267  ND2 ASN L  35      23.715  18.382  38.807  1.00  0.00           N  
ATOM    268  C   ASN L  35      27.385  16.758  41.587  1.00 37.50           C  
ATOM    269  O   ASN L  35      28.514  17.172  41.320  1.00 36.04           O  
ATOM    270  N   GLN L  36      27.160  15.491  42.006  1.00 35.30           N  
ATOM    271  CA  GLN L  36      28.204  14.505  42.126  1.00 34.94           C  
ATOM    272  CB  GLN L  36      28.286  13.868  43.528  1.00 36.35           C  
ATOM    273  CG  GLN L  36      29.367  12.788  43.651  1.00 37.05           C  
ATOM    274  CD  GLN L  36      29.222  12.098  45.002  1.00 42.29           C  
ATOM    275  OE1 GLN L  36      30.206  11.849  45.697  1.00 39.75           O  
ATOM    276  NE2 GLN L  36      27.960  11.762  45.380  1.00 39.45           N  
ATOM    277  C   GLN L  36      27.864  13.379  41.197  1.00 39.40           C  
ATOM    278  O   GLN L  36      26.708  12.963  41.124  1.00 41.43           O  
ATOM    279  N   GLN L  37      28.857  12.858  40.445  1.00 37.72           N  
ATOM    280  CA  GLN L  37      28.546  11.743  39.594  1.00 36.20           C  
ATOM    281  CB  GLN L  37      28.416  12.092  38.098  1.00 34.45           C  
ATOM    282  CG  GLN L  37      27.956  10.904  37.242  1.00 33.77           C  
ATOM    283  CD  GLN L  37      27.840  11.362  35.794  1.00 37.64           C  
ATOM    284  OE1 GLN L  37      28.600  12.212  35.337  1.00 37.34           O  
ATOM    285  NE2 GLN L  37      26.856  10.790  35.050  1.00 30.59           N  
ATOM    286  C   GLN L  37      29.612  10.698  39.720  1.00 38.81           C  
ATOM    287  O   GLN L  37      30.804  10.989  39.643  1.00 38.85           O  
ATOM    288  N   LYS L  38      29.177   9.437  39.921  1.00 39.65           N  
ATOM    289  CA  LYS L  38      30.047   8.299  40.004  1.00 42.49           C  
ATOM    290  CB  LYS L  38      29.665   7.320  41.134  1.00 42.36           C  
ATOM    291  CG  LYS L  38      29.887   7.888  42.540  1.00 42.45           C  
ATOM    292  CD  LYS L  38      29.202   7.076  43.643  1.00 47.97           C  
ATOM    293  CE  LYS L  38      29.618   7.476  45.061  1.00 48.92           C  
ATOM    294  NZ  LYS L  38      29.194   8.862  45.348  1.00 51.22           N1+
ATOM    295  C   LYS L  38      29.886   7.583  38.699  1.00 45.94           C  
ATOM    296  O   LYS L  38      28.874   7.748  38.020  1.00 46.36           O  
ATOM    297  N   PRO L  39      30.842   6.790  38.306  1.00 49.30           N  
ATOM    298  CA  PRO L  39      30.726   6.178  37.015  1.00 48.10           C  
ATOM    299  CD  PRO L  39      32.230   7.035  38.664  1.00 48.84           C  
ATOM    300  CB  PRO L  39      32.099   5.583  36.708  1.00 48.40           C  
ATOM    301  CG  PRO L  39      33.058   6.516  37.473  1.00 49.45           C  
ATOM    302  C   PRO L  39      29.585   5.225  36.912  1.00 46.61           C  
ATOM    303  O   PRO L  39      29.342   4.467  37.851  1.00 46.66           O  
ATOM    304  N   GLY L  40      28.870   5.266  35.769  1.00 44.58           N  
ATOM    305  CA  GLY L  40      27.786   4.368  35.499  1.00 45.51           C  
ATOM    306  C   GLY L  40      26.512   4.856  36.125  1.00 47.19           C  
ATOM    307  O   GLY L  40      25.485   4.189  36.014  1.00 46.61           O  
ATOM    308  N   GLN L  41      26.525   6.027  36.794  1.00 45.29           N  
ATOM    309  CA  GLN L  41      25.310   6.471  37.428  1.00 44.48           C  
ATOM    310  CB  GLN L  41      25.396   6.431  38.962  1.00 46.47           C  
ATOM    311  CG  GLN L  41      25.548   5.004  39.499  1.00 52.80           C  
ATOM    312  CD  GLN L  41      25.740   5.059  41.008  1.00 61.34           C  
ATOM    313  OE1 GLN L  41      26.660   5.711  41.501  1.00 55.72           O  
ATOM    314  NE2 GLN L  41      24.857   4.358  41.764  1.00 65.48           N  
ATOM    315  C   GLN L  41      25.027   7.886  37.012  1.00 42.58           C  
ATOM    316  O   GLN L  41      25.900   8.591  36.512  1.00 43.44           O  
ATOM    317  N   PRO L  42      23.798   8.298  37.192  1.00 40.24           N  
ATOM    318  CA  PRO L  42      23.402   9.644  36.870  1.00 40.46           C  
ATOM    319  CD  PRO L  42      22.678   7.377  37.142  1.00 39.67           C  
ATOM    320  CB  PRO L  42      21.878   9.623  36.741  1.00 40.84           C  
ATOM    321  CG  PRO L  42      21.452   8.278  37.352  1.00 39.18           C  
ATOM    322  C   PRO L  42      23.914  10.590  37.911  1.00 40.87           C  
ATOM    323  O   PRO L  42      24.286  10.126  38.986  1.00 43.01           O  
ATOM    324  N   PRO L  43      23.954  11.870  37.635  1.00 37.26           N  
ATOM    325  CA  PRO L  43      24.442  12.810  38.605  1.00 36.15           C  
ATOM    326  CD  PRO L  43      24.153  12.344  36.272  1.00 35.96           C  
ATOM    327  CB  PRO L  43      24.632  14.126  37.858  1.00 38.26           C  
ATOM    328  CG  PRO L  43      24.902  13.683  36.409  1.00 37.29           C  
ATOM    329  C   PRO L  43      23.511  12.923  39.767  1.00 37.53           C  
ATOM    330  O   PRO L  43      22.321  12.643  39.620  1.00 38.56           O  
ATOM    331  N   ARG L  44      24.048  13.322  40.937  1.00 36.16           N  
ATOM    332  CA  ARG L  44      23.255  13.438  42.126  1.00 35.44           C  
ATOM    333  CB  ARG L  44      23.746  12.505  43.249  1.00 38.03           C  
ATOM    334  CG  ARG L  44      22.827  12.473  44.473  1.00 44.16           C  
ATOM    335  CD  ARG L  44      23.317  11.554  45.596  1.00 48.43           C  
ATOM    336  NE  ARG L  44      24.343  12.298  46.382  1.00  0.00           N  
ATOM    337  CZ  ARG L  44      25.395  11.617  46.922  1.00  0.00           C  
ATOM    338  NH1 ARG L  44      25.522  10.277  46.689  1.00  0.00           N1+
ATOM    339  NH2 ARG L  44      26.318  12.270  47.686  1.00  0.00           N  
ATOM    340  C   ARG L  44      23.375  14.855  42.609  1.00 36.68           C  
ATOM    341  O   ARG L  44      24.453  15.444  42.583  1.00 40.54           O  
ATOM    342  N   LEU L  45      22.247  15.441  43.060  1.00 36.83           N  
ATOM    343  CA  LEU L  45      22.191  16.794  43.547  1.00 36.90           C  
ATOM    344  CB  LEU L  45      20.752  17.344  43.535  1.00 34.29           C  
ATOM    345  CG  LEU L  45      20.399  18.317  44.682  1.00 34.78           C  
ATOM    346  CD1 LEU L  45      21.370  19.496  44.840  1.00 34.06           C  
ATOM    347  CD2 LEU L  45      18.933  18.761  44.557  1.00 32.44           C  
ATOM    348  C   LEU L  45      22.720  16.896  44.946  1.00 37.48           C  
ATOM    349  O   LEU L  45      22.173  16.289  45.864  1.00 38.35           O  
ATOM    350  N   LEU L  46      23.880  17.578  45.106  1.00 35.35           N  
ATOM    351  CA  LEU L  46      24.478  17.886  46.383  1.00 36.60           C  
ATOM    352  CB  LEU L  46      25.996  18.082  46.250  1.00 36.02           C  
ATOM    353  CG  LEU L  46      26.731  16.855  45.676  1.00 36.45           C  
ATOM    354  CD1 LEU L  46      28.239  17.117  45.582  1.00 35.19           C  
ATOM    355  CD2 LEU L  46      26.411  15.575  46.464  1.00 33.95           C  
ATOM    356  C   LEU L  46      23.957  19.143  47.033  1.00 38.45           C  
ATOM    357  O   LEU L  46      23.477  19.133  48.167  1.00 38.75           O  
ATOM    358  N   ILE L  47      24.041  20.278  46.299  1.00 37.93           N  
ATOM    359  CA  ILE L  47      23.725  21.557  46.869  1.00 38.78           C  
ATOM    360  CB  ILE L  47      24.935  22.363  47.236  1.00 38.97           C  
ATOM    361  CG1 ILE L  47      25.730  21.609  48.312  1.00 40.13           C  
ATOM    362  CG2 ILE L  47      24.478  23.769  47.667  1.00 36.74           C  
ATOM    363  CD1 ILE L  47      27.109  22.194  48.589  1.00 39.60           C  
ATOM    364  C   ILE L  47      22.938  22.346  45.883  1.00 40.40           C  
ATOM    365  O   ILE L  47      23.194  22.315  44.679  1.00 40.32           O  
ATOM    366  N   TYR L  48      21.943  23.089  46.393  1.00 38.27           N  
ATOM    367  CA  TYR L  48      21.140  23.872  45.519  1.00 37.97           C  
ATOM    368  CB  TYR L  48      19.712  23.320  45.393  1.00 38.60           C  
ATOM    369  CG  TYR L  48      19.036  23.295  46.723  1.00 40.44           C  
ATOM    370  CD1 TYR L  48      19.274  22.279  47.618  1.00 40.41           C  
ATOM    371  CD2 TYR L  48      18.159  24.288  47.082  1.00 43.39           C  
ATOM    372  CE1 TYR L  48      18.651  22.249  48.844  1.00 41.92           C  
ATOM    373  CE2 TYR L  48      17.531  24.264  48.305  1.00 43.95           C  
ATOM    374  CZ  TYR L  48      17.773  23.244  49.192  1.00 43.96           C  
ATOM    375  OH  TYR L  48      17.129  23.220  50.447  1.00 50.49           O  
ATOM    376  C   TYR L  48      21.125  25.277  46.038  1.00 39.42           C  
ATOM    377  O   TYR L  48      21.236  25.527  47.236  1.00 39.98           O  
ATOM    378  N   LEU L  49      21.016  26.264  45.125  1.00 39.94           N  
ATOM    379  CA  LEU L  49      20.983  27.658  45.481  1.00 40.94           C  
ATOM    380  CB  LEU L  49      19.804  28.028  46.393  1.00 38.11           C  
ATOM    381  CG  LEU L  49      18.426  27.729  45.770  1.00 43.36           C  
ATOM    382  CD1 LEU L  49      17.297  28.245  46.680  1.00 43.32           C  
ATOM    383  CD2 LEU L  49      18.328  28.249  44.327  1.00 42.23           C  
ATOM    384  C   LEU L  49      22.253  28.068  46.169  1.00 42.22           C  
ATOM    385  O   LEU L  49      22.238  28.915  47.062  1.00 43.09           O  
ATOM    386  N   GLY L  50      23.381  27.418  45.819  1.00 40.89           N  
ATOM    387  CA  GLY L  50      24.697  27.837  46.223  1.00 41.99           C  
ATOM    388  C   GLY L  50      25.089  27.288  47.559  1.00 43.42           C  
ATOM    389  O   GLY L  50      26.240  26.883  47.739  1.00 42.77           O  
ATOM    390  N   SER L  51      24.150  27.236  48.533  1.00 42.53           N  
ATOM    391  CA  SER L  51      24.601  26.827  49.835  1.00 40.88           C  
ATOM    392  CB  SER L  51      24.900  28.028  50.752  1.00 42.61           C  
ATOM    393  OG  SER L  51      23.712  28.774  50.990  1.00 49.07           O  
ATOM    394  C   SER L  51      23.582  25.980  50.545  1.00 45.58           C  
ATOM    395  O   SER L  51      23.767  25.689  51.726  1.00 45.02           O  
ATOM    396  N   ASN L  52      22.508  25.520  49.870  1.00 42.17           N  
ATOM    397  CA  ASN L  52      21.549  24.714  50.575  1.00 42.45           C  
ATOM    398  CB  ASN L  52      20.096  24.962  50.136  1.00 40.77           C  
ATOM    399  CG  ASN L  52      19.675  26.342  50.633  1.00 42.79           C  
ATOM    400  OD1 ASN L  52      19.825  26.668  51.809  1.00 43.09           O  
ATOM    401  ND2 ASN L  52      19.131  27.181  49.712  1.00 40.33           N  
ATOM    402  C   ASN L  52      21.882  23.279  50.328  1.00 45.25           C  
ATOM    403  O   ASN L  52      22.037  22.846  49.187  1.00 46.91           O  
ATOM    404  N   LEU L  53      22.017  22.500  51.420  1.00 43.76           N  
ATOM    405  CA  LEU L  53      22.385  21.122  51.290  1.00 41.53           C  
ATOM    406  CB  LEU L  53      23.079  20.602  52.565  1.00 40.82           C  
ATOM    407  CG  LEU L  53      23.769  19.237  52.412  1.00 45.52           C  
ATOM    408  CD1 LEU L  53      24.851  19.288  51.315  1.00 48.05           C  
ATOM    409  CD2 LEU L  53      24.322  18.736  53.760  1.00 43.77           C  
ATOM    410  C   LEU L  53      21.135  20.340  51.000  1.00 42.97           C  
ATOM    411  O   LEU L  53      20.136  20.462  51.707  1.00 44.14           O  
ATOM    412  N   GLU L  54      21.167  19.499  49.943  1.00 42.15           N  
ATOM    413  CA  GLU L  54      20.015  18.723  49.567  1.00 42.64           C  
ATOM    414  CB  GLU L  54      20.132  18.035  48.195  1.00 39.80           C  
ATOM    415  CG  GLU L  54      18.942  17.130  47.852  1.00 47.03           C  
ATOM    416  CD  GLU L  54      17.691  17.979  47.657  1.00 54.80           C  
ATOM    417  OE1 GLU L  54      17.818  19.130  47.164  1.00 56.36           O  
ATOM    418  OE2 GLU L  54      16.585  17.481  48.000  1.00 53.50           O1-
ATOM    419  C   GLU L  54      19.797  17.657  50.590  1.00 47.23           C  
ATOM    420  O   GLU L  54      20.719  17.246  51.291  1.00 47.42           O  
ATOM    421  N   SER L  55      18.541  17.191  50.713  1.00 46.43           N  
ATOM    422  CA  SER L  55      18.227  16.203  51.704  1.00 49.35           C  
ATOM    423  CB  SER L  55      16.724  15.881  51.800  1.00 52.68           C  
ATOM    424  OG  SER L  55      16.507  14.872  52.774  1.00 58.66           O  
ATOM    425  C   SER L  55      18.934  14.927  51.376  1.00 48.08           C  
ATOM    426  O   SER L  55      18.991  14.509  50.221  1.00 46.54           O  
ATOM    427  N   GLY L  56      19.498  14.273  52.413  1.00 47.52           N  
ATOM    428  CA  GLY L  56      20.124  12.994  52.234  1.00 46.25           C  
ATOM    429  C   GLY L  56      21.604  13.129  52.030  1.00 49.31           C  
ATOM    430  O   GLY L  56      22.318  12.128  52.072  1.00 51.63           O  
ATOM    431  N   VAL L  57      22.125  14.352  51.802  1.00 45.42           N  
ATOM    432  CA  VAL L  57      23.549  14.444  51.612  1.00 42.36           C  
ATOM    433  CB  VAL L  57      23.986  15.413  50.547  1.00 42.76           C  
ATOM    434  CG1 VAL L  57      23.555  14.876  49.172  1.00 42.66           C  
ATOM    435  CG2 VAL L  57      23.372  16.779  50.843  1.00 42.70           C  
ATOM    436  C   VAL L  57      24.210  14.794  52.911  1.00 43.97           C  
ATOM    437  O   VAL L  57      23.681  15.564  53.714  1.00 42.76           O  
ATOM    438  N   GLY L  58      25.413  14.222  53.130  1.00 43.82           N  
ATOM    439  CA  GLY L  58      26.138  14.376  54.359  1.00 43.52           C  
ATOM    440  C   GLY L  58      26.568  15.800  54.531  1.00 45.79           C  
ATOM    441  O   GLY L  58      26.816  16.528  53.573  1.00 45.15           O  
ATOM    442  N   ALA L  59      26.716  16.189  55.812  1.00 46.75           N  
ATOM    443  CA  ALA L  59      27.060  17.493  56.308  1.00 45.01           C  
ATOM    444  CB  ALA L  59      27.044  17.572  57.843  1.00 43.84           C  
ATOM    445  C   ALA L  59      28.428  17.877  55.839  1.00 47.60           C  
ATOM    446  O   ALA L  59      28.767  19.057  55.792  1.00 45.73           O  
ATOM    447  N   ARG L  60      29.267  16.881  55.523  1.00 46.93           N  
ATOM    448  CA  ARG L  60      30.625  17.121  55.132  1.00 46.85           C  
ATOM    449  CB  ARG L  60      31.358  15.828  54.750  1.00 44.73           C  
ATOM    450  CG  ARG L  60      31.496  14.854  55.920  1.00 51.40           C  
ATOM    451  CD  ARG L  60      32.221  13.559  55.558  1.00 50.29           C  
ATOM    452  NE  ARG L  60      31.314  12.767  54.682  1.00 51.42           N  
ATOM    453  CZ  ARG L  60      31.734  12.392  53.442  1.00 50.34           C  
ATOM    454  NH1 ARG L  60      32.972  12.764  53.017  1.00 43.90           N1+
ATOM    455  NH2 ARG L  60      30.923  11.656  52.632  1.00 45.00           N  
ATOM    456  C   ARG L  60      30.645  18.037  53.942  1.00 46.10           C  
ATOM    457  O   ARG L  60      31.614  18.774  53.753  1.00 43.73           O  
ATOM    458  N   PHE L  61      29.603  17.984  53.082  1.00 43.67           N  
ATOM    459  CA  PHE L  61      29.549  18.839  51.920  1.00 43.36           C  
ATOM    460  CB  PHE L  61      28.673  18.295  50.771  1.00 42.72           C  
ATOM    461  CG  PHE L  61      29.239  17.018  50.248  1.00 42.80           C  
ATOM    462  CD1 PHE L  61      30.248  17.032  49.317  1.00 42.10           C  
ATOM    463  CD2 PHE L  61      28.763  15.803  50.681  1.00 44.03           C  
ATOM    464  CE1 PHE L  61      30.774  15.858  48.831  1.00 43.12           C  
ATOM    465  CE2 PHE L  61      29.284  14.623  50.199  1.00 46.57           C  
ATOM    466  CZ  PHE L  61      30.293  14.649  49.267  1.00 45.54           C  
ATOM    467  C   PHE L  61      28.939  20.168  52.288  1.00 44.83           C  
ATOM    468  O   PHE L  61      27.981  20.231  53.057  1.00 42.40           O  
ATOM    469  N   SER L  62      29.491  21.278  51.734  1.00 44.74           N  
ATOM    470  CA  SER L  62      28.982  22.608  51.970  1.00 44.74           C  
ATOM    471  CB  SER L  62      29.721  23.385  53.075  1.00 41.59           C  
ATOM    472  OG  SER L  62      29.518  22.782  54.341  1.00 45.91           O  
ATOM    473  C   SER L  62      29.211  23.419  50.726  1.00 44.99           C  
ATOM    474  O   SER L  62      30.087  23.103  49.921  1.00 44.15           O  
ATOM    475  N   GLY L  63      28.429  24.507  50.542  1.00 44.88           N  
ATOM    476  CA  GLY L  63      28.606  25.337  49.381  1.00 44.50           C  
ATOM    477  C   GLY L  63      28.560  26.771  49.816  1.00 45.31           C  
ATOM    478  O   GLY L  63      27.922  27.105  50.812  1.00 43.18           O  
ATOM    479  N   SER L  64      29.238  27.666  49.063  1.00 46.29           N  
ATOM    480  CA  SER L  64      29.249  29.057  49.424  1.00 47.20           C  
ATOM    481  CB  SER L  64      30.324  29.401  50.471  1.00 46.98           C  
ATOM    482  OG  SER L  64      31.620  29.156  49.943  1.00 51.92           O  
ATOM    483  C   SER L  64      29.532  29.885  48.199  1.00 47.89           C  
ATOM    484  O   SER L  64      29.827  29.357  47.128  1.00 47.05           O  
ATOM    485  N   GLY L  65      29.447  31.228  48.341  1.00 50.39           N  
ATOM    486  CA  GLY L  65      29.749  32.119  47.251  1.00 51.97           C  
ATOM    487  C   GLY L  65      28.513  32.809  46.768  1.00 52.77           C  
ATOM    488  O   GLY L  65      27.394  32.476  47.156  1.00 52.58           O  
ATOM    489  N   SER L  66      28.712  33.847  45.926  1.00 54.10           N  
ATOM    490  CA  SER L  66      27.619  34.572  45.340  1.00 52.82           C  
ATOM    491  CB  SER L  66      27.010  35.653  46.248  1.00 53.49           C  
ATOM    492  OG  SER L  66      25.931  36.289  45.580  1.00 58.71           O  
ATOM    493  C   SER L  66      28.152  35.277  44.136  1.00 53.57           C  
ATOM    494  O   SER L  66      29.362  35.356  43.926  1.00 53.56           O  
ATOM    495  N   GLY L  67      27.245  35.818  43.301  1.00 52.06           N  
ATOM    496  CA  GLY L  67      27.684  36.525  42.137  1.00 50.91           C  
ATOM    497  C   GLY L  67      28.316  35.550  41.190  1.00 51.11           C  
ATOM    498  O   GLY L  67      27.673  34.622  40.704  1.00 49.02           O  
ATOM    499  N   THR L  68      29.569  35.848  40.800  1.00 50.49           N  
ATOM    500  CA  THR L  68      30.379  35.075  39.897  1.00 50.81           C  
ATOM    501  CB  THR L  68      31.343  35.933  39.133  1.00 54.62           C  
ATOM    502  OG1 THR L  68      32.307  36.498  40.009  1.00 61.28           O  
ATOM    503  CG2 THR L  68      30.534  37.048  38.442  1.00 51.10           C  
ATOM    504  C   THR L  68      31.162  33.946  40.530  1.00 52.99           C  
ATOM    505  O   THR L  68      31.528  33.002  39.829  1.00 53.69           O  
ATOM    506  N   ASP L  69      31.514  34.027  41.836  1.00 53.55           N  
ATOM    507  CA  ASP L  69      32.420  33.045  42.395  1.00 53.88           C  
ATOM    508  CB  ASP L  69      33.612  33.683  43.132  1.00 59.92           C  
ATOM    509  CG  ASP L  69      34.508  34.362  42.102  1.00 70.25           C  
ATOM    510  OD1 ASP L  69      34.280  34.143  40.882  1.00 72.47           O  
ATOM    511  OD2 ASP L  69      35.435  35.103  42.521  1.00 78.70           O1-
ATOM    512  C   ASP L  69      31.735  32.126  43.369  1.00 50.70           C  
ATOM    513  O   ASP L  69      31.039  32.570  44.282  1.00 51.28           O  
ATOM    514  N   PHE L  70      31.948  30.799  43.205  1.00 48.41           N  
ATOM    515  CA  PHE L  70      31.328  29.827  44.066  1.00 46.41           C  
ATOM    516  CB  PHE L  70      30.103  29.162  43.400  1.00 45.05           C  
ATOM    517  CG  PHE L  70      29.064  30.209  43.144  1.00 43.83           C  
ATOM    518  CD1 PHE L  70      29.128  31.008  42.024  1.00 44.04           C  
ATOM    519  CD2 PHE L  70      28.015  30.390  44.016  1.00 45.35           C  
ATOM    520  CE1 PHE L  70      28.174  31.970  41.780  1.00 43.77           C  
ATOM    521  CE2 PHE L  70      27.058  31.351  43.777  1.00 44.07           C  
ATOM    522  CZ  PHE L  70      27.136  32.148  42.660  1.00 44.31           C  
ATOM    523  C   PHE L  70      32.321  28.739  44.373  1.00 46.82           C  
ATOM    524  O   PHE L  70      33.221  28.469  43.578  1.00 46.96           O  
ATOM    525  N   THR L  71      32.186  28.093  45.557  1.00 45.39           N  
ATOM    526  CA  THR L  71      33.082  27.031  45.922  1.00 46.69           C  
ATOM    527  CB  THR L  71      34.094  27.421  46.956  1.00 49.96           C  
ATOM    528  OG1 THR L  71      33.430  27.791  48.156  1.00 54.21           O  
ATOM    529  CG2 THR L  71      34.935  28.596  46.433  1.00 50.35           C  
ATOM    530  C   THR L  71      32.295  25.922  46.543  1.00 45.44           C  
ATOM    531  O   THR L  71      31.280  26.147  47.200  1.00 43.07           O  
ATOM    532  N   LEU L  72      32.767  24.678  46.334  1.00 44.33           N  
ATOM    533  CA  LEU L  72      32.203  23.503  46.928  1.00 41.01           C  
ATOM    534  CB  LEU L  72      31.935  22.395  45.900  1.00 38.39           C  
ATOM    535  CG  LEU L  72      31.354  21.104  46.497  1.00 39.40           C  
ATOM    536  CD1 LEU L  72      29.956  21.336  47.083  1.00 37.39           C  
ATOM    537  CD2 LEU L  72      31.380  19.966  45.465  1.00 36.84           C  
ATOM    538  C   LEU L  72      33.248  22.996  47.867  1.00 42.21           C  
ATOM    539  O   LEU L  72      34.418  22.898  47.499  1.00 40.85           O  
ATOM    540  N   ASN L  73      32.857  22.677  49.116  1.00 42.52           N  
ATOM    541  CA  ASN L  73      33.803  22.204  50.089  1.00 44.14           C  
ATOM    542  CB  ASN L  73      33.891  23.077  51.359  1.00 48.80           C  
ATOM    543  CG  ASN L  73      34.796  24.275  51.102  1.00 57.92           C  
ATOM    544  OD1 ASN L  73      35.954  24.117  50.721  1.00 59.69           O  
ATOM    545  ND2 ASN L  73      34.269  25.505  51.336  1.00 59.21           N  
ATOM    546  C   ASN L  73      33.399  20.844  50.562  1.00 44.94           C  
ATOM    547  O   ASN L  73      32.222  20.574  50.800  1.00 46.19           O  
ATOM    548  N   ILE L  74      34.390  19.938  50.681  1.00 43.39           N  
ATOM    549  CA  ILE L  74      34.150  18.633  51.223  1.00 42.98           C  
ATOM    550  CB  ILE L  74      34.381  17.531  50.231  1.00 44.03           C  
ATOM    551  CG1 ILE L  74      33.516  17.754  48.979  1.00 41.19           C  
ATOM    552  CG2 ILE L  74      34.095  16.188  50.928  1.00 41.95           C  
ATOM    553  CD1 ILE L  74      33.923  16.878  47.799  1.00 38.38           C  
ATOM    554  C   ILE L  74      35.149  18.462  52.325  1.00 44.87           C  
ATOM    555  O   ILE L  74      36.355  18.559  52.094  1.00 45.64           O  
ATOM    556  N   HIS L  75      34.670  18.226  53.562  1.00 46.80           N  
ATOM    557  CA  HIS L  75      35.589  18.060  54.652  1.00 46.16           C  
ATOM    558  ND1 HIS L  75      36.859  19.453  57.603  1.00 56.06           N  
ATOM    559  CG  HIS L  75      37.148  19.319  56.262  1.00 52.80           C  
ATOM    560  CB  HIS L  75      36.121  19.410  55.171  1.00 46.12           C  
ATOM    561  NE2 HIS L  75      39.056  19.136  57.456  1.00 58.30           N  
ATOM    562  CD2 HIS L  75      38.492  19.124  56.193  1.00 55.68           C  
ATOM    563  CE1 HIS L  75      38.035  19.337  58.269  1.00 58.37           C  
ATOM    564  C   HIS L  75      34.855  17.381  55.767  1.00 48.69           C  
ATOM    565  O   HIS L  75      33.770  17.816  56.148  1.00 48.47           O  
ATOM    566  N   PRO L  76      35.399  16.316  56.305  1.00 48.36           N  
ATOM    567  CA  PRO L  76      36.618  15.748  55.801  1.00 46.28           C  
ATOM    568  CD  PRO L  76      35.223  16.042  57.719  1.00 47.58           C  
ATOM    569  CB  PRO L  76      37.272  15.007  56.971  1.00 47.69           C  
ATOM    570  CG  PRO L  76      36.138  14.840  57.997  1.00 49.44           C  
ATOM    571  C   PRO L  76      36.312  14.869  54.631  1.00 47.71           C  
ATOM    572  O   PRO L  76      35.200  14.351  54.545  1.00 46.33           O  
ATOM    573  N   VAL L  77      37.294  14.675  53.731  1.00 47.22           N  
ATOM    574  CA  VAL L  77      37.108  13.859  52.569  1.00 46.07           C  
ATOM    575  CB  VAL L  77      38.165  14.081  51.525  1.00 48.06           C  
ATOM    576  CG1 VAL L  77      37.987  13.051  50.398  1.00 45.95           C  
ATOM    577  CG2 VAL L  77      38.063  15.539  51.048  1.00 47.29           C  
ATOM    578  C   VAL L  77      37.165  12.423  52.976  1.00 46.57           C  
ATOM    579  O   VAL L  77      37.928  12.044  53.864  1.00 46.56           O  
ATOM    580  N   GLU L  78      36.323  11.587  52.333  1.00 46.99           N  
ATOM    581  CA  GLU L  78      36.298  10.185  52.636  1.00 46.12           C  
ATOM    582  CB  GLU L  78      35.046   9.759  53.418  1.00 46.94           C  
ATOM    583  CG  GLU L  78      35.037  10.379  54.823  1.00 56.30           C  
ATOM    584  CD  GLU L  78      33.834   9.869  55.599  1.00 65.93           C  
ATOM    585  OE1 GLU L  78      33.088   9.025  55.039  1.00 69.87           O  
ATOM    586  OE2 GLU L  78      33.644  10.312  56.763  1.00 62.96           O1-
ATOM    587  C   GLU L  78      36.417   9.421  51.347  1.00 46.11           C  
ATOM    588  O   GLU L  78      36.402  10.000  50.262  1.00 43.54           O  
ATOM    589  N   GLU L  79      36.555   8.083  51.443  1.00 46.21           N  
ATOM    590  CA  GLU L  79      36.806   7.237  50.306  1.00 48.14           C  
ATOM    591  CB  GLU L  79      36.961   5.755  50.684  1.00 50.59           C  
ATOM    592  CG  GLU L  79      38.292   5.435  51.357  1.00 55.68           C  
ATOM    593  CD  GLU L  79      39.366   5.557  50.286  1.00 60.21           C  
ATOM    594  OE1 GLU L  79      39.728   6.713  49.933  1.00 60.42           O  
ATOM    595  OE2 GLU L  79      39.834   4.496  49.799  1.00 57.07           O1-
ATOM    596  C   GLU L  79      35.693   7.311  49.309  1.00 46.89           C  
ATOM    597  O   GLU L  79      35.937   7.305  48.104  1.00 45.27           O  
ATOM    598  N   GLU L  80      34.440   7.388  49.784  1.00 44.81           N  
ATOM    599  CA  GLU L  80      33.282   7.374  48.935  1.00 45.19           C  
ATOM    600  CB  GLU L  80      31.962   7.292  49.728  1.00 47.69           C  
ATOM    601  CG  GLU L  80      31.757   8.408  50.754  1.00 55.39           C  
ATOM    602  CD  GLU L  80      30.506   8.074  51.557  1.00 66.37           C  
ATOM    603  OE1 GLU L  80      29.450   7.808  50.923  1.00 71.10           O  
ATOM    604  OE2 GLU L  80      30.590   8.075  52.815  1.00 67.56           O1-
ATOM    605  C   GLU L  80      33.255   8.583  48.053  1.00 44.70           C  
ATOM    606  O   GLU L  80      32.650   8.562  46.984  1.00 47.01           O  
ATOM    607  N   ASP L  81      33.909   9.672  48.488  1.00 42.91           N  
ATOM    608  CA  ASP L  81      33.912  10.948  47.829  1.00 41.35           C  
ATOM    609  CB  ASP L  81      34.654  12.027  48.639  1.00 41.35           C  
ATOM    610  CG  ASP L  81      33.829  12.313  49.887  1.00 45.58           C  
ATOM    611  OD1 ASP L  81      32.671  11.825  49.964  1.00 41.39           O  
ATOM    612  OD2 ASP L  81      34.354  13.024  50.781  1.00 43.00           O1-
ATOM    613  C   ASP L  81      34.530  10.885  46.462  1.00 42.28           C  
ATOM    614  O   ASP L  81      34.347  11.822  45.686  1.00 40.91           O  
ATOM    615  N   ALA L  82      35.336   9.851  46.133  1.00 40.07           N  
ATOM    616  CA  ALA L  82      35.910   9.830  44.810  1.00 40.24           C  
ATOM    617  CB  ALA L  82      36.762   8.584  44.505  1.00 38.35           C  
ATOM    618  C   ALA L  82      34.796   9.875  43.811  1.00 41.71           C  
ATOM    619  O   ALA L  82      33.865   9.069  43.852  1.00 42.16           O  
ATOM    620  N   ALA L  83      34.869  10.848  42.881  1.00 39.45           N  
ATOM    621  CA  ALA L  83      33.855  11.015  41.879  1.00 39.32           C  
ATOM    622  CB  ALA L  83      32.435  11.148  42.449  1.00 38.24           C  
ATOM    623  C   ALA L  83      34.152  12.286  41.148  1.00 39.77           C  
ATOM    624  O   ALA L  83      35.177  12.927  41.382  1.00 40.82           O  
ATOM    625  N   THR L  84      33.268  12.667  40.205  1.00 38.99           N  
ATOM    626  CA  THR L  84      33.441  13.898  39.489  1.00 39.46           C  
ATOM    627  CB  THR L  84      33.328  13.744  38.002  1.00 38.55           C  
ATOM    628  OG1 THR L  84      34.296  12.816  37.534  1.00 42.03           O  
ATOM    629  CG2 THR L  84      33.558  15.117  37.350  1.00 38.60           C  
ATOM    630  C   THR L  84      32.361  14.829  39.955  1.00 39.87           C  
ATOM    631  O   THR L  84      31.234  14.404  40.208  1.00 39.67           O  
ATOM    632  N   TYR L  85      32.690  16.134  40.095  1.00 40.68           N  
ATOM    633  CA  TYR L  85      31.741  17.087  40.604  1.00 39.66           C  
ATOM    634  CB  TYR L  85      32.202  17.779  41.897  1.00 37.80           C  
ATOM    635  CG  TYR L  85      32.301  16.732  42.952  1.00 39.78           C  
ATOM    636  CD1 TYR L  85      31.188  16.388  43.679  1.00 41.06           C  
ATOM    637  CD2 TYR L  85      33.485  16.077  43.204  1.00 37.66           C  
ATOM    638  CE1 TYR L  85      31.259  15.423  44.652  1.00 38.84           C  
ATOM    639  CE2 TYR L  85      33.560  15.109  44.180  1.00 38.24           C  
ATOM    640  CZ  TYR L  85      32.443  14.779  44.904  1.00 40.24           C  
ATOM    641  OH  TYR L  85      32.510  13.787  45.905  1.00 40.15           O  
ATOM    642  C   TYR L  85      31.517  18.164  39.588  1.00 40.17           C  
ATOM    643  O   TYR L  85      32.454  18.621  38.935  1.00 39.36           O  
ATOM    644  N   TYR L  86      30.243  18.593  39.432  1.00 37.48           N  
ATOM    645  CA  TYR L  86      29.928  19.597  38.454  1.00 37.13           C  
ATOM    646  CB  TYR L  86      29.020  19.125  37.305  1.00 37.00           C  
ATOM    647  CG  TYR L  86      29.585  17.933  36.616  1.00 38.54           C  
ATOM    648  CD1 TYR L  86      30.564  18.043  35.655  1.00 40.21           C  
ATOM    649  CD2 TYR L  86      29.122  16.683  36.945  1.00 40.50           C  
ATOM    650  CE1 TYR L  86      31.061  16.926  35.026  1.00 42.05           C  
ATOM    651  CE2 TYR L  86      29.614  15.563  36.320  1.00 42.39           C  
ATOM    652  CZ  TYR L  86      30.589  15.682  35.360  1.00 43.25           C  
ATOM    653  OH  TYR L  86      31.101  14.537  34.715  1.00 41.64           O  
ATOM    654  C   TYR L  86      29.123  20.681  39.095  1.00 38.06           C  
ATOM    655  O   TYR L  86      28.314  20.441  39.990  1.00 38.08           O  
ATOM    656  N   CYS L  87      29.343  21.924  38.631  1.00 38.96           N  
ATOM    657  CA  CYS L  87      28.550  23.037  39.051  1.00 40.24           C  
ATOM    658  CB  CYS L  87      29.371  24.308  39.309  1.00 38.62           C  
ATOM    659  SG  CYS L  87      30.409  24.725  37.880  1.00 48.13           S  
ATOM    660  C   CYS L  87      27.607  23.304  37.914  1.00 39.12           C  
ATOM    661  O   CYS L  87      27.897  22.944  36.774  1.00 38.91           O  
ATOM    662  N   GLN L  88      26.433  23.911  38.194  1.00 38.59           N  
ATOM    663  CA  GLN L  88      25.461  24.155  37.157  1.00 38.73           C  
ATOM    664  CB  GLN L  88      24.356  23.091  37.099  1.00 39.48           C  
ATOM    665  CG  GLN L  88      23.295  23.406  36.044  1.00 39.97           C  
ATOM    666  CD  GLN L  88      21.977  22.788  36.491  1.00 43.22           C  
ATOM    667  OE1 GLN L  88      21.843  22.339  37.628  1.00 43.58           O  
ATOM    668  NE2 GLN L  88      20.964  22.791  35.584  1.00 41.83           N  
ATOM    669  C   GLN L  88      24.713  25.407  37.497  1.00 39.27           C  
ATOM    670  O   GLN L  88      24.441  25.670  38.667  1.00 39.29           O  
ATOM    671  N   HIS L  89      24.326  26.208  36.479  1.00 39.32           N  
ATOM    672  CA  HIS L  89      23.563  27.384  36.790  1.00 39.65           C  
ATOM    673  ND1 HIS L  89      22.789  29.796  34.583  1.00 50.49           N  
ATOM    674  CG  HIS L  89      23.919  29.108  34.958  1.00 42.73           C  
ATOM    675  CB  HIS L  89      24.214  28.714  36.370  1.00 39.12           C  
ATOM    676  NE2 HIS L  89      23.960  29.443  32.731  1.00 44.92           N  
ATOM    677  CD2 HIS L  89      24.625  28.901  33.815  1.00 48.85           C  
ATOM    678  CE1 HIS L  89      22.863  29.969  33.241  1.00 50.40           C  
ATOM    679  C   HIS L  89      22.234  27.278  36.109  1.00 42.40           C  
ATOM    680  O   HIS L  89      22.116  26.680  35.039  1.00 41.91           O  
ATOM    681  N   LYS L  90      21.285  28.033  36.681  1.00 24.36           N  
ATOM    682  CA  LYS L  90      19.929  28.080  36.254  1.00 26.12           C  
ATOM    683  CB  LYS L  90      19.053  27.570  37.381  1.00 25.76           C  
ATOM    684  CG  LYS L  90      19.105  28.402  38.675  1.00 22.98           C  
ATOM    685  CD  LYS L  90      20.489  28.606  39.317  1.00 27.47           C  
ATOM    686  CE  LYS L  90      21.103  27.418  40.060  1.00  0.00           C  
ATOM    687  NZ  LYS L  90      21.795  26.508  39.112  1.00  0.00           N1+
ATOM    688  C   LYS L  90      19.495  29.502  36.091  1.00 26.45           C  
ATOM    689  O   LYS L  90      18.306  29.760  35.910  1.00 27.05           O  
ATOM    690  N   ARG L  91      20.424  30.469  36.147  1.00 26.50           N  
ATOM    691  CA  ARG L  91      20.001  31.838  36.115  1.00 26.73           C  
ATOM    692  CB  ARG L  91      21.154  32.820  36.362  1.00 25.34           C  
ATOM    693  CG  ARG L  91      20.670  34.245  36.624  1.00 26.51           C  
ATOM    694  CD  ARG L  91      19.832  34.360  37.896  1.00 30.84           C  
ATOM    695  NE  ARG L  91      19.526  35.802  38.080  1.00 31.63           N  
ATOM    696  CZ  ARG L  91      18.469  36.366  37.428  1.00 32.73           C  
ATOM    697  NH1 ARG L  91      17.669  35.607  36.622  1.00 33.62           N1+
ATOM    698  NH2 ARG L  91      18.216  37.701  37.588  1.00 34.82           N  
ATOM    699  C   ARG L  91      19.400  32.160  34.797  1.00 26.84           C  
ATOM    700  O   ARG L  91      18.349  32.795  34.721  1.00 26.05           O  
ATOM    701  N   GLU L  92      20.053  31.719  33.712  1.00 27.67           N  
ATOM    702  CA  GLU L  92      19.515  32.088  32.447  1.00 26.54           C  
ATOM    703  CB  GLU L  92      20.216  33.309  31.838  1.00 26.14           C  
ATOM    704  CG  GLU L  92      20.029  34.576  32.675  1.00 25.45           C  
ATOM    705  CD  GLU L  92      20.856  35.688  32.046  1.00 32.97           C  
ATOM    706  OE1 GLU L  92      21.448  35.441  30.962  1.00 36.47           O  
ATOM    707  OE2 GLU L  92      20.908  36.799  32.641  1.00 36.56           O1-
ATOM    708  C   GLU L  92      19.685  30.952  31.505  1.00 27.19           C  
ATOM    709  O   GLU L  92      20.486  30.044  31.716  1.00 26.77           O  
ATOM    710  N   TYR L  93      18.878  30.996  30.439  1.00 26.57           N  
ATOM    711  CA  TYR L  93      18.918  30.037  29.390  1.00 25.87           C  
ATOM    712  CB  TYR L  93      17.646  30.118  28.521  1.00 25.99           C  
ATOM    713  CG  TYR L  93      17.995  29.536  27.206  1.00 26.93           C  
ATOM    714  CD1 TYR L  93      17.975  28.182  26.991  1.00 26.91           C  
ATOM    715  CD2 TYR L  93      18.345  30.378  26.181  1.00 24.73           C  
ATOM    716  CE1 TYR L  93      18.324  27.677  25.760  1.00 28.58           C  
ATOM    717  CE2 TYR L  93      18.693  29.878  24.952  1.00 27.04           C  
ATOM    718  CZ  TYR L  93      18.692  28.525  24.742  1.00 30.15           C  
ATOM    719  OH  TYR L  93      19.057  28.019  23.478  1.00 32.09           O  
ATOM    720  C   TYR L  93      20.106  30.353  28.538  1.00 25.74           C  
ATOM    721  O   TYR L  93      20.390  31.524  28.282  1.00 26.90           O  
ATOM    722  N   PRO L  94      20.830  29.353  28.099  1.00 24.88           N  
ATOM    723  CA  PRO L  94      20.541  27.998  28.493  1.00 22.94           C  
ATOM    724  CD  PRO L  94      21.302  29.405  26.726  1.00 22.68           C  
ATOM    725  CB  PRO L  94      20.881  27.102  27.299  1.00 22.87           C  
ATOM    726  CG  PRO L  94      21.775  27.979  26.413  1.00 20.49           C  
ATOM    727  C   PRO L  94      21.266  27.616  29.734  1.00 22.62           C  
ATOM    728  O   PRO L  94      22.231  28.279  30.112  1.00 23.10           O  
ATOM    729  N   PRO L  95      20.794  26.576  30.354  1.00 20.45           N  
ATOM    730  CA  PRO L  95      21.446  26.083  31.531  1.00 20.00           C  
ATOM    731  CD  PRO L  95      19.365  26.310  30.354  1.00 17.66           C  
ATOM    732  CB  PRO L  95      20.436  25.168  32.219  1.00 18.08           C  
ATOM    733  CG  PRO L  95      19.072  25.709  31.733  1.00 15.83           C  
ATOM    734  C   PRO L  95      22.711  25.410  31.097  1.00 21.10           C  
ATOM    735  O   PRO L  95      22.682  24.645  30.136  1.00 21.99           O  
ATOM    736  N   THR L  96      23.816  25.654  31.814  1.00 45.86           N  
ATOM    737  CA  THR L  96      25.108  25.129  31.475  1.00 45.67           C  
ATOM    738  CB  THR L  96      26.057  26.167  30.946  1.00 45.98           C  
ATOM    739  OG1 THR L  96      26.250  27.193  31.907  1.00 46.47           O  
ATOM    740  CG2 THR L  96      25.482  26.755  29.646  1.00 44.48           C  
ATOM    741  C   THR L  96      25.736  24.519  32.687  1.00 43.30           C  
ATOM    742  O   THR L  96      25.396  24.853  33.822  1.00 40.12           O  
ATOM    743  N   PHE L  97      26.680  23.585  32.448  1.00 41.05           N  
ATOM    744  CA  PHE L  97      27.392  22.912  33.498  1.00 40.39           C  
ATOM    745  CB  PHE L  97      27.373  21.372  33.398  1.00 37.89           C  
ATOM    746  CG  PHE L  97      26.009  20.823  33.657  1.00 38.64           C  
ATOM    747  CD1 PHE L  97      25.075  20.759  32.649  1.00 38.47           C  
ATOM    748  CD2 PHE L  97      25.671  20.349  34.904  1.00 39.13           C  
ATOM    749  CE1 PHE L  97      23.821  20.243  32.883  1.00 41.41           C  
ATOM    750  CE2 PHE L  97      24.419  19.832  35.145  1.00 40.01           C  
ATOM    751  CZ  PHE L  97      23.489  19.779  34.134  1.00 41.20           C  
ATOM    752  C   PHE L  97      28.836  23.293  33.374  1.00 40.12           C  
ATOM    753  O   PHE L  97      29.288  23.736  32.319  1.00 38.79           O  
ATOM    754  N   GLY L  98      29.594  23.147  34.479  1.00 40.34           N  
ATOM    755  CA  GLY L  98      31.002  23.420  34.459  1.00 39.34           C  
ATOM    756  C   GLY L  98      31.654  22.213  33.854  1.00 41.56           C  
ATOM    757  O   GLY L  98      30.999  21.197  33.629  1.00 42.54           O  
ATOM    758  N   GLN L  99      32.974  22.287  33.592  1.00 42.26           N  
ATOM    759  CA  GLN L  99      33.682  21.211  32.954  1.00 43.56           C  
ATOM    760  CB  GLN L  99      35.153  21.518  32.624  1.00 43.66           C  
ATOM    761  CG  GLN L  99      35.349  22.599  31.561  1.00  0.00           C  
ATOM    762  CD  GLN L  99      36.825  22.589  31.190  1.00  0.00           C  
ATOM    763  OE1 GLN L  99      37.477  21.547  31.241  1.00  0.00           O  
ATOM    764  NE2 GLN L  99      37.370  23.774  30.806  1.00  0.00           N  
ATOM    765  C   GLN L  99      33.681  19.999  33.831  1.00 44.20           C  
ATOM    766  O   GLN L  99      33.676  18.875  33.334  1.00 42.95           O  
ATOM    767  N   GLY L 100      33.726  20.185  35.161  1.00 42.62           N  
ATOM    768  CA  GLY L 100      33.728  19.056  36.045  1.00 41.58           C  
ATOM    769  C   GLY L 100      35.094  18.921  36.634  1.00 42.63           C  
ATOM    770  O   GLY L 100      36.101  19.224  35.996  1.00 44.39           O  
ATOM    771  N   THR L 101      35.144  18.467  37.902  1.00 42.67           N  
ATOM    772  CA  THR L 101      36.394  18.266  38.566  1.00 42.74           C  
ATOM    773  CB  THR L 101      36.568  19.117  39.788  1.00 42.69           C  
ATOM    774  OG1 THR L 101      35.535  18.840  40.718  1.00 44.35           O  
ATOM    775  CG2 THR L 101      36.533  20.595  39.382  1.00 41.66           C  
ATOM    776  C   THR L 101      36.420  16.852  39.035  1.00 43.63           C  
ATOM    777  O   THR L 101      35.522  16.400  39.746  1.00 44.61           O  
ATOM    778  N   LYS L 102      37.471  16.114  38.639  1.00 43.35           N  
ATOM    779  CA  LYS L 102      37.623  14.764  39.075  1.00 45.25           C  
ATOM    780  CB  LYS L 102      38.571  13.963  38.167  1.00 47.12           C  
ATOM    781  CG  LYS L 102      38.627  12.469  38.483  1.00 51.36           C  
ATOM    782  CD  LYS L 102      39.408  11.654  37.447  1.00 60.91           C  
ATOM    783  CE  LYS L 102      40.927  11.838  37.540  1.00 72.15           C  
ATOM    784  NZ  LYS L 102      41.609  10.845  36.680  1.00 79.42           N1+
ATOM    785  C   LYS L 102      38.271  14.878  40.450  1.00 44.82           C  
ATOM    786  O   LYS L 102      39.525  14.980  40.505  1.00 45.20           O  
ATOM    787  OXT LYS L 102      37.520  14.886  41.463  1.00  0.00           O1-
TER     788      LYS L 102 
ATOM    789  N   VAL H 103       7.458   6.965  46.060  1.00 66.01           N1+
ATOM    790  CA  VAL H 103       8.583   7.910  45.870  1.00 62.69           C  
ATOM    791  CB  VAL H 103       9.869   7.296  46.325  1.00 65.37           C  
ATOM    792  CG1 VAL H 103      10.185   6.107  45.405  1.00  0.00           C  
ATOM    793  CG2 VAL H 103      10.958   8.381  46.328  1.00  0.00           C  
ATOM    794  C   VAL H 103       8.710   8.293  44.431  1.00 59.08           C  
ATOM    795  O   VAL H 103       8.179   7.618  43.551  1.00 61.78           O  
ATOM    796  N   GLU H 104       9.414   9.409  44.157  1.00 49.28           N  
ATOM    797  CA  GLU H 104       9.536   9.912  42.816  1.00 45.40           C  
ATOM    798  CB  GLU H 104      10.080  11.347  42.798  1.00 45.17           C  
ATOM    799  CG  GLU H 104       9.145  12.350  43.471  1.00  0.00           C  
ATOM    800  CD  GLU H 104       9.949  13.610  43.745  1.00  0.00           C  
ATOM    801  OE1 GLU H 104      10.782  13.988  42.877  1.00  0.00           O  
ATOM    802  OE2 GLU H 104       9.748  14.204  44.837  1.00  0.00           O1-
ATOM    803  C   GLU H 104      10.492   9.050  42.050  1.00 46.56           C  
ATOM    804  O   GLU H 104      11.574   8.727  42.535  1.00 47.16           O  
ATOM    805  N   ILE H 105      10.108   8.644  40.818  1.00 46.33           N  
ATOM    806  CA  ILE H 105      10.992   7.835  40.027  1.00 47.14           C  
ATOM    807  CB  ILE H 105      10.735   6.358  40.189  1.00 51.30           C  
ATOM    808  CG1 ILE H 105      11.715   5.523  39.345  1.00  0.00           C  
ATOM    809  CG2 ILE H 105       9.258   6.098  39.868  1.00  0.00           C  
ATOM    810  CD1 ILE H 105      11.649   4.020  39.626  1.00  0.00           C  
ATOM    811  C   ILE H 105      10.838   8.182  38.574  1.00 45.40           C  
ATOM    812  O   ILE H 105       9.738   8.471  38.103  1.00 44.21           O  
ATOM    813  N   LYS H 106      11.964   8.187  37.824  1.00 42.34           N  
ATOM    814  CA  LYS H 106      11.922   8.391  36.399  1.00 39.76           C  
ATOM    815  CB  LYS H 106      12.676   9.633  35.895  1.00 38.22           C  
ATOM    816  CG  LYS H 106      11.874  10.929  36.026  1.00 38.11           C  
ATOM    817  CD  LYS H 106      11.611  11.347  37.469  1.00  0.00           C  
ATOM    818  CE  LYS H 106      12.877  11.750  38.215  1.00  0.00           C  
ATOM    819  NZ  LYS H 106      13.718  10.560  38.474  1.00  0.00           N1+
ATOM    820  C   LYS H 106      12.559   7.193  35.768  1.00 43.55           C  
ATOM    821  O   LYS H 106      13.715   6.876  36.050  1.00 44.89           O  
ATOM    822  N   GLN H 107      11.815   6.505  34.875  1.00 42.61           N  
ATOM    823  CA  GLN H 107      12.297   5.284  34.292  1.00 42.74           C  
ATOM    824  CB  GLN H 107      11.265   4.140  34.391  1.00 49.82           C  
ATOM    825  CG  GLN H 107      10.828   3.780  35.817  1.00 66.73           C  
ATOM    826  CD  GLN H 107      11.728   2.684  36.374  1.00 80.99           C  
ATOM    827  OE1 GLN H 107      12.951   2.810  36.390  1.00 80.24           O  
ATOM    828  NE2 GLN H 107      11.102   1.571  36.843  1.00 82.29           N  
ATOM    829  C   GLN H 107      12.527   5.492  32.825  1.00 42.64           C  
ATOM    830  O   GLN H 107      11.636   5.936  32.105  1.00 42.57           O  
ATOM    831  N   GLN H 108      13.744   5.172  32.341  1.00 41.68           N  
ATOM    832  CA  GLN H 108      14.019   5.249  30.933  1.00 41.96           C  
ATOM    833  CB  GLN H 108      14.922   6.435  30.531  1.00 40.50           C  
ATOM    834  CG  GLN H 108      16.262   6.523  31.255  1.00 40.22           C  
ATOM    835  CD  GLN H 108      16.945   7.801  30.781  1.00 40.76           C  
ATOM    836  OE1 GLN H 108      17.182   7.991  29.589  1.00 39.37           O  
ATOM    837  NE2 GLN H 108      17.261   8.715  31.735  1.00 37.64           N  
ATOM    838  C   GLN H 108      14.576   3.922  30.487  1.00 43.35           C  
ATOM    839  O   GLN H 108      15.095   3.151  31.292  1.00 47.00           O  
ATOM    840  N   PRO H 109      14.432   3.604  29.223  1.00 45.25           N  
ATOM    841  CA  PRO H 109      14.904   2.341  28.694  1.00 46.03           C  
ATOM    842  CD  PRO H 109      13.362   4.166  28.418  1.00 31.22           C  
ATOM    843  CB  PRO H 109      14.233   2.187  27.324  1.00 43.67           C  
ATOM    844  CG  PRO H 109      13.610   3.568  27.026  1.00 31.73           C  
ATOM    845  C   PRO H 109      16.406   2.279  28.663  1.00 46.61           C  
ATOM    846  O   PRO H 109      17.029   3.324  28.500  1.00 50.33           O  
ATOM    847  N   GLY H 110      17.001   1.070  28.809  1.00 42.86           N  
ATOM    848  CA  GLY H 110      18.428   0.885  28.925  1.00 43.83           C  
ATOM    849  C   GLY H 110      19.222   1.269  27.707  1.00 45.09           C  
ATOM    850  O   GLY H 110      20.217   1.985  27.830  1.00 45.98           O  
ATOM    851  N   SER H 111      18.837   0.816  26.495  1.00 45.47           N  
ATOM    852  CA  SER H 111      19.708   1.142  25.401  1.00 47.99           C  
ATOM    853  CB  SER H 111      20.901   0.182  25.268  1.00 51.25           C  
ATOM    854  OG  SER H 111      20.437  -1.133  25.006  1.00  0.00           O  
ATOM    855  C   SER H 111      18.964   1.113  24.108  1.00 47.35           C  
ATOM    856  O   SER H 111      17.891   0.522  24.006  1.00 46.95           O  
ATOM    857  N   GLU H 112      19.536   1.791  23.087  1.00 45.91           N  
ATOM    858  CA  GLU H 112      18.965   1.823  21.772  1.00 45.43           C  
ATOM    859  CB  GLU H 112      18.197   3.121  21.473  1.00 46.51           C  
ATOM    860  CG  GLU H 112      16.940   3.285  22.325  1.00 48.02           C  
ATOM    861  CD  GLU H 112      15.907   2.300  21.802  1.00 63.78           C  
ATOM    862  OE1 GLU H 112      16.169   1.691  20.731  1.00 69.80           O  
ATOM    863  OE2 GLU H 112      14.844   2.143  22.459  1.00 61.29           O1-
ATOM    864  C   GLU H 112      20.093   1.761  20.789  1.00 45.66           C  
ATOM    865  O   GLU H 112      21.101   2.453  20.934  1.00 40.46           O  
ATOM    866  N   LEU H 113      19.939   0.910  19.756  1.00 45.57           N  
ATOM    867  CA  LEU H 113      20.921   0.773  18.719  1.00 45.03           C  
ATOM    868  CB  LEU H 113      21.320  -0.692  18.476  1.00 42.71           C  
ATOM    869  CG  LEU H 113      22.363  -0.885  17.360  1.00 43.63           C  
ATOM    870  CD1 LEU H 113      23.720  -0.270  17.741  1.00 44.23           C  
ATOM    871  CD2 LEU H 113      22.449  -2.358  16.929  1.00 42.91           C  
ATOM    872  C   LEU H 113      20.265   1.252  17.463  1.00 47.01           C  
ATOM    873  O   LEU H 113      19.207   0.751  17.087  1.00 48.86           O  
ATOM    874  N   VAL H 114      20.875   2.237  16.775  1.00 44.50           N  
ATOM    875  CA  VAL H 114      20.227   2.736  15.599  1.00 45.90           C  
ATOM    876  CB  VAL H 114      19.514   4.025  15.882  1.00 46.39           C  
ATOM    877  CG1 VAL H 114      20.558   5.064  16.317  1.00 40.18           C  
ATOM    878  CG2 VAL H 114      18.681   4.432  14.663  1.00 39.49           C  
ATOM    879  C   VAL H 114      21.252   2.953  14.522  1.00 48.35           C  
ATOM    880  O   VAL H 114      22.417   3.231  14.798  1.00 47.85           O  
ATOM    881  N   ARG H 115      20.839   2.805  13.248  1.00 48.74           N  
ATOM    882  CA  ARG H 115      21.756   2.990  12.156  1.00 48.63           C  
ATOM    883  CB  ARG H 115      21.359   2.245  10.873  1.00 48.91           C  
ATOM    884  CG  ARG H 115      20.022   2.690  10.282  1.00 51.19           C  
ATOM    885  CD  ARG H 115      19.687   1.971   8.976  1.00 58.16           C  
ATOM    886  NE  ARG H 115      18.581   2.721   8.314  1.00  0.00           N  
ATOM    887  CZ  ARG H 115      17.278   2.379   8.524  1.00  0.00           C  
ATOM    888  NH1 ARG H 115      16.960   1.344   9.357  1.00  0.00           N1+
ATOM    889  NH2 ARG H 115      16.291   3.073   7.885  1.00  0.00           N  
ATOM    890  C   ARG H 115      21.825   4.453  11.843  1.00 49.30           C  
ATOM    891  O   ARG H 115      20.874   5.201  12.055  1.00 46.23           O  
ATOM    892  N   PRO H 116      22.956   4.874  11.345  1.00 48.96           N  
ATOM    893  CA  PRO H 116      23.185   6.259  11.030  1.00 47.54           C  
ATOM    894  CD  PRO H 116      23.863   3.992  10.631  1.00 48.13           C  
ATOM    895  CB  PRO H 116      24.572   6.302  10.394  1.00 46.36           C  
ATOM    896  CG  PRO H 116      24.680   4.922   9.716  1.00 48.46           C  
ATOM    897  C   PRO H 116      22.154   6.775  10.075  1.00 48.78           C  
ATOM    898  O   PRO H 116      21.796   6.067   9.136  1.00 44.77           O  
ATOM    899  N   GLY H 117      21.673   8.015  10.299  1.00 49.13           N  
ATOM    900  CA  GLY H 117      20.743   8.645   9.406  1.00 47.41           C  
ATOM    901  C   GLY H 117      19.353   8.387   9.888  1.00 48.02           C  
ATOM    902  O   GLY H 117      18.404   9.030   9.446  1.00 51.66           O  
ATOM    903  N   ALA H 118      19.207   7.435  10.826  1.00 43.87           N  
ATOM    904  CA  ALA H 118      17.925   7.064  11.349  1.00 44.63           C  
ATOM    905  CB  ALA H 118      17.906   5.655  11.969  1.00 45.59           C  
ATOM    906  C   ALA H 118      17.544   8.031  12.423  1.00 47.11           C  
ATOM    907  O   ALA H 118      18.272   8.978  12.718  1.00 46.31           O  
ATOM    908  N   SER H 119      16.336   7.845  12.992  1.00 47.45           N  
ATOM    909  CA  SER H 119      15.897   8.663  14.087  1.00 47.33           C  
ATOM    910  CB  SER H 119      14.696   9.558  13.744  1.00 51.05           C  
ATOM    911  OG  SER H 119      13.573   8.750  13.422  1.00 60.39           O  
ATOM    912  C   SER H 119      15.469   7.734  15.188  1.00 47.45           C  
ATOM    913  O   SER H 119      15.164   6.568  14.937  1.00 49.05           O  
ATOM    914  N   VAL H 120      15.472   8.214  16.455  1.00 46.28           N  
ATOM    915  CA  VAL H 120      15.037   7.394  17.557  1.00 46.14           C  
ATOM    916  CB  VAL H 120      16.147   6.808  18.380  1.00 47.10           C  
ATOM    917  CG1 VAL H 120      16.969   5.841  17.520  1.00 48.57           C  
ATOM    918  CG2 VAL H 120      16.961   7.961  18.978  1.00 47.60           C  
ATOM    919  C   VAL H 120      14.241   8.244  18.500  1.00 45.43           C  
ATOM    920  O   VAL H 120      14.402   9.462  18.551  1.00 44.93           O  
ATOM    921  N   LYS H 121      13.342   7.597  19.272  1.00 44.37           N  
ATOM    922  CA  LYS H 121      12.525   8.283  20.232  1.00 43.12           C  
ATOM    923  CB  LYS H 121      11.024   8.099  19.958  1.00 42.46           C  
ATOM    924  CG  LYS H 121      10.127   8.781  20.989  1.00 44.20           C  
ATOM    925  CD  LYS H 121       8.634   8.668  20.683  1.00 47.95           C  
ATOM    926  CE  LYS H 121       7.995   9.970  20.211  1.00 53.03           C  
ATOM    927  NZ  LYS H 121       6.536   9.777  20.065  1.00 54.71           N1+
ATOM    928  C   LYS H 121      12.782   7.674  21.578  1.00 41.65           C  
ATOM    929  O   LYS H 121      12.437   6.518  21.818  1.00 42.25           O  
ATOM    930  N   LEU H 122      13.387   8.444  22.505  1.00 47.35           N  
ATOM    931  CA  LEU H 122      13.658   7.950  23.830  1.00 42.85           C  
ATOM    932  CB  LEU H 122      14.957   8.503  24.439  1.00 44.59           C  
ATOM    933  CG  LEU H 122      16.207   8.061  23.655  1.00 48.48           C  
ATOM    934  CD1 LEU H 122      17.494   8.619  24.280  1.00 36.59           C  
ATOM    935  CD2 LEU H 122      16.244   6.535  23.496  1.00 42.40           C  
ATOM    936  C   LEU H 122      12.515   8.336  24.716  1.00 40.84           C  
ATOM    937  O   LEU H 122      11.836   9.331  24.470  1.00 41.85           O  
ATOM    938  N   SER H 123      12.281   7.548  25.787  1.00 41.12           N  
ATOM    939  CA  SER H 123      11.153   7.776  26.644  1.00 38.85           C  
ATOM    940  CB  SER H 123      10.159   6.607  26.575  1.00 39.17           C  
ATOM    941  OG  SER H 123       9.100   6.795  27.495  1.00 44.61           O  
ATOM    942  C   SER H 123      11.621   7.877  28.065  1.00 41.83           C  
ATOM    943  O   SER H 123      12.675   7.354  28.424  1.00 37.56           O  
ATOM    944  N   CYS H 124      10.853   8.602  28.904  0.90 41.42           N  
ATOM    945  CA  CYS H 124      11.161   8.722  30.302  0.90 40.15           C  
ATOM    946  CB  CYS H 124      11.957  10.012  30.629  0.90 39.38           C  
ATOM    947  SG  CYS H 124      12.368  10.216  32.391  0.90 45.99           S  
ATOM    948  C   CYS H 124       9.845   8.739  31.022  0.90 43.21           C  
ATOM    949  O   CYS H 124       9.106   9.718  30.944  0.90 42.36           O  
ATOM    950  N   LYS H 125       9.512   7.645  31.745  1.00 44.80           N  
ATOM    951  CA  LYS H 125       8.238   7.588  32.412  1.00 43.31           C  
ATOM    952  CB  LYS H 125       7.594   6.192  32.479  1.00 48.72           C  
ATOM    953  CG  LYS H 125       6.241   6.214  33.197  1.00 60.72           C  
ATOM    954  CD  LYS H 125       5.422   4.934  33.041  1.00 69.72           C  
ATOM    955  CE  LYS H 125       4.769   4.789  31.668  1.00 73.99           C  
ATOM    956  NZ  LYS H 125       5.817   4.583  30.647  1.00 75.16           N1+
ATOM    957  C   LYS H 125       8.406   8.054  33.822  1.00 44.14           C  
ATOM    958  O   LYS H 125       9.334   7.654  34.520  1.00 43.44           O  
ATOM    959  N   ALA H 126       7.474   8.911  34.283  1.00 44.11           N  
ATOM    960  CA  ALA H 126       7.588   9.463  35.603  1.00 42.04           C  
ATOM    961  CB  ALA H 126       7.545  11.002  35.627  1.00 40.30           C  
ATOM    962  C   ALA H 126       6.461   8.976  36.456  1.00 43.32           C  
ATOM    963  O   ALA H 126       5.373   8.685  35.963  1.00 45.01           O  
ATOM    964  N   SER H 127       6.725   8.826  37.772  1.00 42.36           N  
ATOM    965  CA  SER H 127       5.682   8.446  38.680  1.00 43.42           C  
ATOM    966  CB  SER H 127       5.413   6.930  38.729  1.00 44.79           C  
ATOM    967  OG  SER H 127       6.563   6.234  39.182  1.00 47.76           O  
ATOM    968  C   SER H 127       6.067   8.915  40.047  1.00 42.04           C  
ATOM    969  O   SER H 127       7.225   9.246  40.296  1.00 40.76           O  
ATOM    970  N   GLY H 128       5.068   8.906  40.957  1.00 32.90           N  
ATOM    971  CA  GLY H 128       5.260   9.223  42.341  1.00 31.57           C  
ATOM    972  C   GLY H 128       4.873  10.643  42.601  1.00 32.77           C  
ATOM    973  O   GLY H 128       4.671  11.027  43.752  1.00 34.56           O  
ATOM    974  N   TYR H 129       4.761  11.471  41.546  1.00 32.16           N  
ATOM    975  CA  TYR H 129       4.406  12.841  41.789  1.00 33.96           C  
ATOM    976  CB  TYR H 129       5.612  13.796  41.898  1.00 32.52           C  
ATOM    977  CG  TYR H 129       6.306  13.864  40.579  1.00 34.17           C  
ATOM    978  CD1 TYR H 129       7.138  12.848  40.162  1.00 33.86           C  
ATOM    979  CD2 TYR H 129       6.141  14.962  39.765  1.00 33.27           C  
ATOM    980  CE1 TYR H 129       7.777  12.918  38.946  1.00 35.11           C  
ATOM    981  CE2 TYR H 129       6.778  15.037  38.548  1.00 32.74           C  
ATOM    982  CZ  TYR H 129       7.596  14.014  38.135  1.00 36.63           C  
ATOM    983  OH  TYR H 129       8.248  14.090  36.886  1.00 36.68           O  
ATOM    984  C   TYR H 129       3.522  13.308  40.680  1.00 35.15           C  
ATOM    985  O   TYR H 129       3.232  12.566  39.742  1.00 36.65           O  
ATOM    986  N   THR H 130       3.050  14.569  40.783  1.00 35.05           N  
ATOM    987  CA  THR H 130       2.187  15.118  39.781  1.00 34.75           C  
ATOM    988  CB  THR H 130       1.389  16.289  40.275  1.00 38.55           C  
ATOM    989  OG1 THR H 130       0.593  15.901  41.386  1.00 39.49           O  
ATOM    990  CG2 THR H 130       0.493  16.794  39.137  1.00 35.09           C  
ATOM    991  C   THR H 130       3.063  15.573  38.653  1.00 34.92           C  
ATOM    992  O   THR H 130       3.821  16.534  38.763  1.00 33.11           O  
ATOM    993  N   PHE H 131       2.918  14.882  37.511  1.00 34.08           N  
ATOM    994  CA  PHE H 131       3.718  15.008  36.326  1.00 32.63           C  
ATOM    995  CB  PHE H 131       3.268  13.991  35.263  1.00 31.74           C  
ATOM    996  CG  PHE H 131       4.119  14.095  34.046  1.00 30.83           C  
ATOM    997  CD1 PHE H 131       5.420  13.649  34.064  1.00 29.87           C  
ATOM    998  CD2 PHE H 131       3.605  14.609  32.879  1.00 29.84           C  
ATOM    999  CE1 PHE H 131       6.200  13.736  32.932  1.00 29.48           C  
ATOM   1000  CE2 PHE H 131       4.376  14.697  31.749  1.00 28.06           C  
ATOM   1001  CZ  PHE H 131       5.684  14.260  31.778  1.00 28.62           C  
ATOM   1002  C   PHE H 131       3.632  16.400  35.755  1.00 33.96           C  
ATOM   1003  O   PHE H 131       4.631  16.943  35.286  1.00 34.09           O  
ATOM   1004  N   THR H 132       2.432  17.008  35.761  1.00 33.52           N  
ATOM   1005  CA  THR H 132       2.183  18.304  35.183  1.00 32.96           C  
ATOM   1006  CB  THR H 132       0.720  18.632  35.095  1.00 35.64           C  
ATOM   1007  OG1 THR H 132       0.150  18.701  36.396  1.00 30.68           O  
ATOM   1008  CG2 THR H 132       0.020  17.543  34.266  1.00 25.35           C  
ATOM   1009  C   THR H 132       2.845  19.412  35.954  1.00 34.35           C  
ATOM   1010  O   THR H 132       3.085  20.486  35.408  1.00 35.39           O  
ATOM   1011  N   SER H 133       3.079  19.227  37.262  1.00 32.84           N  
ATOM   1012  CA  SER H 133       3.608  20.279  38.092  1.00 31.92           C  
ATOM   1013  CB  SER H 133       3.358  20.032  39.588  1.00 32.85           C  
ATOM   1014  OG  SER H 133       3.944  18.805  39.995  1.00 40.48           O  
ATOM   1015  C   SER H 133       5.074  20.552  37.888  1.00 33.11           C  
ATOM   1016  O   SER H 133       5.565  21.567  38.384  1.00 32.79           O  
ATOM   1017  N   TYR H 134       5.835  19.679  37.190  1.00 30.31           N  
ATOM   1018  CA  TYR H 134       7.249  19.949  37.106  1.00 28.42           C  
ATOM   1019  CB  TYR H 134       8.108  18.995  37.960  1.00 30.94           C  
ATOM   1020  CG  TYR H 134       7.818  19.263  39.401  1.00 30.83           C  
ATOM   1021  CD1 TYR H 134       6.726  18.698  40.023  1.00 34.39           C  
ATOM   1022  CD2 TYR H 134       8.647  20.082  40.131  1.00 31.34           C  
ATOM   1023  CE1 TYR H 134       6.466  18.949  41.352  1.00 37.80           C  
ATOM   1024  CE2 TYR H 134       8.394  20.335  41.459  1.00 34.79           C  
ATOM   1025  CZ  TYR H 134       7.302  19.772  42.072  1.00 40.57           C  
ATOM   1026  OH  TYR H 134       7.045  20.036  43.435  1.00 47.76           O  
ATOM   1027  C   TYR H 134       7.742  19.846  35.695  1.00 26.80           C  
ATOM   1028  O   TYR H 134       7.251  19.078  34.871  1.00 29.11           O  
ATOM   1029  N   TRP H 135       8.762  20.659  35.382  1.00 37.90           N  
ATOM   1030  CA  TRP H 135       9.379  20.625  34.084  1.00 38.61           C  
ATOM   1031  CB  TRP H 135      10.257  21.855  33.796  1.00 37.56           C  
ATOM   1032  CG  TRP H 135       9.490  23.143  33.623  1.00 41.57           C  
ATOM   1033  CD2 TRP H 135       9.442  23.894  32.402  1.00 45.34           C  
ATOM   1034  CD1 TRP H 135       8.763  23.848  34.538  1.00 43.09           C  
ATOM   1035  NE1 TRP H 135       8.261  24.989  33.961  1.00 35.01           N  
ATOM   1036  CE2 TRP H 135       8.674  25.035  32.646  1.00 49.42           C  
ATOM   1037  CE3 TRP H 135      10.000  23.660  31.177  1.00 34.15           C  
ATOM   1038  CZ2 TRP H 135       8.450  25.955  31.664  1.00 36.31           C  
ATOM   1039  CZ3 TRP H 135       9.769  24.591  30.189  1.00 35.44           C  
ATOM   1040  CH2 TRP H 135       9.007  25.717  30.427  1.00 36.83           C  
ATOM   1041  C   TRP H 135      10.266  19.420  34.013  1.00 37.96           C  
ATOM   1042  O   TRP H 135      10.739  18.926  35.036  1.00 36.16           O  
ATOM   1043  N   ILE H 136      10.491  18.897  32.785  1.00 37.57           N  
ATOM   1044  CA  ILE H 136      11.366  17.770  32.594  1.00 37.90           C  
ATOM   1045  CB  ILE H 136      10.710  16.585  31.951  1.00 39.49           C  
ATOM   1046  CG1 ILE H 136       9.621  16.017  32.876  1.00 45.56           C  
ATOM   1047  CG2 ILE H 136      11.806  15.568  31.589  1.00 39.12           C  
ATOM   1048  CD1 ILE H 136      10.168  15.534  34.218  1.00 46.51           C  
ATOM   1049  C   ILE H 136      12.486  18.209  31.699  1.00 39.01           C  
ATOM   1050  O   ILE H 136      12.260  18.841  30.667  1.00 39.48           O  
ATOM   1051  N   ASN H 137      13.736  17.867  32.082  1.00 35.14           N  
ATOM   1052  CA  ASN H 137      14.914  18.294  31.371  1.00 37.70           C  
ATOM   1053  CB  ASN H 137      16.046  18.818  32.277  1.00 37.64           C  
ATOM   1054  CG  ASN H 137      15.599  19.998  33.121  1.00 43.43           C  
ATOM   1055  OD1 ASN H 137      14.499  20.519  32.968  1.00 49.14           O  
ATOM   1056  ND2 ASN H 137      16.485  20.430  34.057  1.00 48.32           N  
ATOM   1057  C   ASN H 137      15.572  17.102  30.750  1.00 37.92           C  
ATOM   1058  O   ASN H 137      15.423  15.979  31.225  1.00 35.49           O  
ATOM   1059  N   TRP H 138      16.337  17.329  29.662  1.00 38.26           N  
ATOM   1060  CA  TRP H 138      17.087  16.264  29.059  1.00 38.08           C  
ATOM   1061  CB  TRP H 138      16.605  15.914  27.642  1.00 37.81           C  
ATOM   1062  CG  TRP H 138      15.217  15.305  27.619  1.00 39.18           C  
ATOM   1063  CD2 TRP H 138      14.954  13.898  27.738  1.00 40.59           C  
ATOM   1064  CD1 TRP H 138      14.004  15.917  27.502  1.00 40.46           C  
ATOM   1065  NE1 TRP H 138      12.999  14.979  27.543  1.00 42.46           N  
ATOM   1066  CE2 TRP H 138      13.570  13.732  27.688  1.00 43.06           C  
ATOM   1067  CE3 TRP H 138      15.794  12.831  27.881  1.00 40.00           C  
ATOM   1068  CZ2 TRP H 138      13.004  12.492  27.782  1.00 41.86           C  
ATOM   1069  CZ3 TRP H 138      15.223  11.580  27.972  1.00 40.73           C  
ATOM   1070  CH2 TRP H 138      13.854  11.416  27.924  1.00 40.93           C  
ATOM   1071  C   TRP H 138      18.524  16.704  28.989  1.00 40.71           C  
ATOM   1072  O   TRP H 138      18.811  17.872  28.724  1.00 41.56           O  
ATOM   1073  N   VAL H 139      19.463  15.764  29.250  1.00 40.37           N  
ATOM   1074  CA  VAL H 139      20.874  16.064  29.246  1.00 37.25           C  
ATOM   1075  CB  VAL H 139      21.490  16.057  30.616  1.00 40.59           C  
ATOM   1076  CG1 VAL H 139      22.995  16.349  30.478  1.00 38.09           C  
ATOM   1077  CG2 VAL H 139      20.732  17.057  31.506  1.00 35.72           C  
ATOM   1078  C   VAL H 139      21.597  15.009  28.462  1.00 39.04           C  
ATOM   1079  O   VAL H 139      21.180  13.850  28.430  1.00 39.06           O  
ATOM   1080  N   LYS H 140      22.714  15.384  27.794  1.00 37.80           N  
ATOM   1081  CA  LYS H 140      23.441  14.374  27.069  1.00 38.26           C  
ATOM   1082  CB  LYS H 140      23.501  14.585  25.546  1.00 38.51           C  
ATOM   1083  CG  LYS H 140      24.545  15.595  25.088  1.00 37.73           C  
ATOM   1084  CD  LYS H 140      24.700  15.657  23.565  1.00 39.75           C  
ATOM   1085  CE  LYS H 140      25.520  14.518  22.953  1.00 44.90           C  
ATOM   1086  NZ  LYS H 140      25.574  14.678  21.482  1.00 46.79           N1+
ATOM   1087  C   LYS H 140      24.848  14.314  27.574  1.00 41.45           C  
ATOM   1088  O   LYS H 140      25.472  15.339  27.847  1.00 42.16           O  
ATOM   1089  N   GLN H 141      25.377  13.081  27.735  1.00 41.67           N  
ATOM   1090  CA  GLN H 141      26.725  12.931  28.203  1.00 43.02           C  
ATOM   1091  CB  GLN H 141      26.806  12.502  29.680  1.00 41.06           C  
ATOM   1092  CG  GLN H 141      28.224  12.518  30.254  1.00 39.64           C  
ATOM   1093  CD  GLN H 141      28.145  12.158  31.733  1.00 41.01           C  
ATOM   1094  OE1 GLN H 141      27.139  11.633  32.205  1.00 41.79           O  
ATOM   1095  NE2 GLN H 141      29.237  12.451  32.489  1.00 36.47           N  
ATOM   1096  C   GLN H 141      27.421  11.888  27.376  1.00 47.26           C  
ATOM   1097  O   GLN H 141      26.992  10.738  27.306  1.00 45.92           O  
ATOM   1098  N   ARG H 142      28.533  12.284  26.727  1.00 50.87           N  
ATOM   1099  CA  ARG H 142      29.323  11.402  25.914  1.00 55.57           C  
ATOM   1100  CB  ARG H 142      30.160  12.171  24.879  1.00 58.05           C  
ATOM   1101  CG  ARG H 142      29.287  13.034  23.961  1.00 66.19           C  
ATOM   1102  CD  ARG H 142      30.071  13.864  22.946  1.00 71.38           C  
ATOM   1103  NE  ARG H 142      30.504  12.953  21.851  1.00 77.83           N  
ATOM   1104  CZ  ARG H 142      31.100  13.473  20.740  1.00 86.47           C  
ATOM   1105  NH1 ARG H 142      31.327  14.817  20.653  1.00 81.70           N1+
ATOM   1106  NH2 ARG H 142      31.471  12.647  19.719  1.00 80.77           N  
ATOM   1107  C   ARG H 142      30.254  10.674  26.839  1.00 58.09           C  
ATOM   1108  O   ARG H 142      30.522  11.137  27.944  1.00 57.59           O  
ATOM   1109  N   PRO H 143      30.750   9.534  26.436  1.00 60.90           N  
ATOM   1110  CA  PRO H 143      31.624   8.743  27.249  1.00 62.33           C  
ATOM   1111  CD  PRO H 143      30.412   8.896  25.180  1.00 56.01           C  
ATOM   1112  CB  PRO H 143      31.913   7.471  26.449  1.00 61.05           C  
ATOM   1113  CG  PRO H 143      31.506   7.830  25.006  1.00 58.81           C  
ATOM   1114  C   PRO H 143      32.835   9.514  27.651  1.00 63.90           C  
ATOM   1115  O   PRO H 143      33.514  10.074  26.793  1.00 63.96           O  
ATOM   1116  N   GLY H 144      33.103   9.551  28.970  1.00 62.54           N  
ATOM   1117  CA  GLY H 144      34.270  10.186  29.502  1.00 62.79           C  
ATOM   1118  C   GLY H 144      34.159  11.671  29.371  1.00 65.53           C  
ATOM   1119  O   GLY H 144      35.166  12.371  29.473  1.00 67.64           O  
ATOM   1120  N   GLN H 145      32.944  12.212  29.157  1.00 63.29           N  
ATOM   1121  CA  GLN H 145      32.879  13.633  28.990  1.00 61.91           C  
ATOM   1122  CB  GLN H 145      32.573  14.085  27.554  1.00 64.56           C  
ATOM   1123  CG  GLN H 145      33.749  13.805  26.621  1.00 74.17           C  
ATOM   1124  CD  GLN H 145      33.411  14.346  25.245  1.00 81.13           C  
ATOM   1125  OE1 GLN H 145      32.290  14.784  24.996  1.00 86.09           O  
ATOM   1126  NE2 GLN H 145      34.412  14.320  24.326  1.00 84.16           N  
ATOM   1127  C   GLN H 145      31.868  14.227  29.920  1.00 58.28           C  
ATOM   1128  O   GLN H 145      31.294  13.542  30.766  1.00 57.02           O  
ATOM   1129  N   GLY H 146      31.654  15.553  29.785  1.00 54.76           N  
ATOM   1130  CA  GLY H 146      30.808  16.301  30.673  1.00 51.71           C  
ATOM   1131  C   GLY H 146      29.373  16.237  30.248  1.00 49.31           C  
ATOM   1132  O   GLY H 146      28.994  15.494  29.346  1.00 50.13           O  
ATOM   1133  N   LEU H 147      28.539  17.059  30.920  1.00 45.98           N  
ATOM   1134  CA  LEU H 147      27.119  17.079  30.724  1.00 43.41           C  
ATOM   1135  CB  LEU H 147      26.364  17.256  32.054  1.00 41.96           C  
ATOM   1136  CG  LEU H 147      26.604  16.113  33.059  1.00 42.34           C  
ATOM   1137  CD1 LEU H 147      25.907  16.391  34.400  1.00 44.04           C  
ATOM   1138  CD2 LEU H 147      26.195  14.755  32.467  1.00 41.08           C  
ATOM   1139  C   LEU H 147      26.750  18.247  29.861  1.00 45.35           C  
ATOM   1140  O   LEU H 147      27.295  19.341  30.005  1.00 44.27           O  
ATOM   1141  N   GLU H 148      25.808  18.021  28.920  1.00 44.36           N  
ATOM   1142  CA  GLU H 148      25.315  19.073  28.076  1.00 43.21           C  
ATOM   1143  CB  GLU H 148      25.615  18.856  26.585  1.00 45.41           C  
ATOM   1144  CG  GLU H 148      27.105  18.965  26.259  1.00 54.48           C  
ATOM   1145  CD  GLU H 148      27.289  18.592  24.797  1.00 63.22           C  
ATOM   1146  OE1 GLU H 148      26.914  17.447  24.434  1.00 61.68           O  
ATOM   1147  OE2 GLU H 148      27.803  19.442  24.023  1.00 63.24           O1-
ATOM   1148  C   GLU H 148      23.824  19.112  28.238  1.00 43.81           C  
ATOM   1149  O   GLU H 148      23.171  18.071  28.295  1.00 42.65           O  
ATOM   1150  N   TRP H 149      23.244  20.330  28.314  1.00 42.34           N  
ATOM   1151  CA  TRP H 149      21.827  20.481  28.520  1.00 41.31           C  
ATOM   1152  CB  TRP H 149      21.493  21.718  29.378  1.00 40.46           C  
ATOM   1153  CG  TRP H 149      20.024  21.996  29.582  1.00 42.22           C  
ATOM   1154  CD2 TRP H 149      19.278  22.980  28.844  1.00 43.89           C  
ATOM   1155  CD1 TRP H 149      19.150  21.437  30.466  1.00 43.47           C  
ATOM   1156  NE1 TRP H 149      17.908  22.009  30.325  1.00 41.58           N  
ATOM   1157  CE2 TRP H 149      17.975  22.962  29.330  1.00 44.90           C  
ATOM   1158  CE3 TRP H 149      19.654  23.834  27.845  1.00 44.11           C  
ATOM   1159  CZ2 TRP H 149      17.020  23.797  28.822  1.00 47.04           C  
ATOM   1160  CZ3 TRP H 149      18.688  24.671  27.332  1.00 45.62           C  
ATOM   1161  CH2 TRP H 149      17.394  24.654  27.810  1.00 46.55           C  
ATOM   1162  C   TRP H 149      21.162  20.646  27.185  1.00 41.38           C  
ATOM   1163  O   TRP H 149      21.503  21.549  26.426  1.00 41.66           O  
ATOM   1164  N   ILE H 150      20.262  19.698  26.832  1.00 38.32           N  
ATOM   1165  CA  ILE H 150      19.520  19.703  25.595  1.00 38.44           C  
ATOM   1166  CB  ILE H 150      18.972  18.345  25.261  1.00 38.07           C  
ATOM   1167  CG1 ILE H 150      20.125  17.345  25.064  1.00 40.13           C  
ATOM   1168  CG2 ILE H 150      18.056  18.482  24.033  1.00 38.02           C  
ATOM   1169  CD1 ILE H 150      19.661  15.891  24.981  1.00 38.85           C  
ATOM   1170  C   ILE H 150      18.367  20.673  25.583  1.00 40.79           C  
ATOM   1171  O   ILE H 150      18.253  21.487  24.667  1.00 40.96           O  
ATOM   1172  N   GLY H 151      17.485  20.619  26.608  1.00 40.36           N  
ATOM   1173  CA  GLY H 151      16.312  21.456  26.618  1.00 38.09           C  
ATOM   1174  C   GLY H 151      15.361  20.963  27.675  1.00 38.76           C  
ATOM   1175  O   GLY H 151      15.632  19.977  28.360  1.00 39.31           O  
ATOM   1176  N   ASN H 152      14.207  21.655  27.828  1.00 37.20           N  
ATOM   1177  CA  ASN H 152      13.231  21.296  28.827  1.00 37.08           C  
ATOM   1178  CB  ASN H 152      13.179  22.263  30.026  1.00 39.12           C  
ATOM   1179  CG  ASN H 152      14.478  22.205  30.810  1.00 42.22           C  
ATOM   1180  OD1 ASN H 152      15.377  21.429  30.493  1.00  0.00           O  
ATOM   1181  ND2 ASN H 152      14.572  23.033  31.885  1.00  0.00           N  
ATOM   1182  C   ASN H 152      11.866  21.407  28.219  1.00 39.89           C  
ATOM   1183  O   ASN H 152      11.672  22.057  27.193  1.00 39.19           O  
ATOM   1184  N   ILE H 153      10.876  20.736  28.847  1.00 39.36           N  
ATOM   1185  CA  ILE H 153       9.514  20.818  28.404  1.00 39.33           C  
ATOM   1186  CB  ILE H 153       9.081  19.639  27.577  1.00 38.60           C  
ATOM   1187  CG1 ILE H 153       7.664  19.858  27.023  1.00 41.62           C  
ATOM   1188  CG2 ILE H 153       9.238  18.358  28.412  1.00 37.48           C  
ATOM   1189  CD1 ILE H 153       7.258  18.822  25.979  1.00 38.96           C  
ATOM   1190  C   ILE H 153       8.617  20.905  29.603  1.00 43.21           C  
ATOM   1191  O   ILE H 153       8.881  20.289  30.635  1.00 43.34           O  
ATOM   1192  N   TYR H 154       7.518  21.683  29.488  1.00 42.66           N  
ATOM   1193  CA  TYR H 154       6.585  21.805  30.576  1.00 41.90           C  
ATOM   1194  CB  TYR H 154       6.106  23.257  30.789  1.00 39.82           C  
ATOM   1195  CG  TYR H 154       5.265  23.346  32.021  1.00 44.04           C  
ATOM   1196  CD1 TYR H 154       5.840  23.281  33.272  1.00 50.46           C  
ATOM   1197  CD2 TYR H 154       3.903  23.521  31.929  1.00 58.93           C  
ATOM   1198  CE1 TYR H 154       5.068  23.369  34.409  1.00 56.07           C  
ATOM   1199  CE2 TYR H 154       3.127  23.610  33.062  1.00 71.44           C  
ATOM   1200  CZ  TYR H 154       3.708  23.531  34.305  1.00 69.91           C  
ATOM   1201  OH  TYR H 154       2.910  23.622  35.468  1.00 66.82           O  
ATOM   1202  C   TYR H 154       5.426  20.959  30.162  1.00 43.76           C  
ATOM   1203  O   TYR H 154       4.740  21.247  29.189  1.00 44.96           O  
ATOM   1204  N   PRO H 155       5.172  19.924  30.929  1.00 33.33           N  
ATOM   1205  CA  PRO H 155       4.104  19.011  30.613  1.00 34.23           C  
ATOM   1206  CD  PRO H 155       6.218  19.289  31.712  1.00 32.85           C  
ATOM   1207  CB  PRO H 155       4.268  17.839  31.577  1.00 35.06           C  
ATOM   1208  CG  PRO H 155       5.782  17.823  31.868  1.00 35.25           C  
ATOM   1209  C   PRO H 155       2.725  19.603  30.604  1.00 37.01           C  
ATOM   1210  O   PRO H 155       1.905  19.190  29.785  1.00 39.02           O  
ATOM   1211  N   GLY H 156       2.423  20.549  31.511  1.00 37.17           N  
ATOM   1212  CA  GLY H 156       1.091  21.083  31.538  1.00 39.79           C  
ATOM   1213  C   GLY H 156       0.799  21.887  30.297  1.00 41.94           C  
ATOM   1214  O   GLY H 156      -0.272  21.756  29.705  1.00 43.37           O  
ATOM   1215  N   SER H 157       1.725  22.797  29.920  1.00 38.68           N  
ATOM   1216  CA  SER H 157       1.566  23.672  28.781  1.00 39.11           C  
ATOM   1217  CB  SER H 157       2.318  25.005  28.941  1.00 39.39           C  
ATOM   1218  OG  SER H 157       3.716  24.783  29.048  1.00 43.41           O  
ATOM   1219  C   SER H 157       1.972  23.058  27.460  1.00 39.91           C  
ATOM   1220  O   SER H 157       1.346  23.342  26.437  1.00 40.22           O  
ATOM   1221  N   GLY H 158       3.037  22.220  27.434  1.00 36.66           N  
ATOM   1222  CA  GLY H 158       3.525  21.622  26.210  1.00 35.88           C  
ATOM   1223  C   GLY H 158       4.617  22.475  25.646  1.00 35.00           C  
ATOM   1224  O   GLY H 158       5.168  22.232  24.573  1.00 35.25           O  
ATOM   1225  N   ARG H 159       4.975  23.507  26.401  1.00 43.68           N  
ATOM   1226  CA  ARG H 159       5.913  24.506  25.966  1.00 43.54           C  
ATOM   1227  CB  ARG H 159       5.736  25.842  26.711  1.00 43.43           C  
ATOM   1228  CG  ARG H 159       4.350  26.444  26.450  1.00 50.57           C  
ATOM   1229  CD  ARG H 159       3.954  27.608  27.360  1.00 54.59           C  
ATOM   1230  NE  ARG H 159       2.542  27.952  27.026  1.00  0.00           N  
ATOM   1231  CZ  ARG H 159       1.627  28.111  28.028  1.00 37.45           C  
ATOM   1232  NH1 ARG H 159       2.013  27.950  29.328  1.00  0.00           N1+
ATOM   1233  NH2 ARG H 159       0.331  28.425  27.732  1.00  0.00           N  
ATOM   1234  C   ARG H 159       7.298  23.987  26.180  1.00 43.60           C  
ATOM   1235  O   ARG H 159       7.567  23.292  27.159  1.00 40.35           O  
ATOM   1236  N   THR H 160       8.221  24.309  25.245  1.00 43.32           N  
ATOM   1237  CA  THR H 160       9.551  23.779  25.340  1.00 43.39           C  
ATOM   1238  CB  THR H 160       9.821  22.711  24.321  1.00 44.01           C  
ATOM   1239  OG1 THR H 160       9.674  23.241  23.011  1.00 42.73           O  
ATOM   1240  CG2 THR H 160       8.831  21.556  24.537  1.00 38.99           C  
ATOM   1241  C   THR H 160      10.559  24.858  25.112  1.00 45.50           C  
ATOM   1242  O   THR H 160      10.270  25.891  24.509  1.00 47.11           O  
ATOM   1243  N   ASN H 161      11.779  24.634  25.641  1.00 45.59           N  
ATOM   1244  CA  ASN H 161      12.883  25.520  25.411  1.00 45.07           C  
ATOM   1245  CB  ASN H 161      13.302  26.343  26.641  1.00 46.83           C  
ATOM   1246  CG  ASN H 161      14.141  27.517  26.151  1.00 50.33           C  
ATOM   1247  OD1 ASN H 161      13.936  28.028  25.052  1.00 55.98           O  
ATOM   1248  ND2 ASN H 161      15.118  27.958  26.989  1.00 54.10           N  
ATOM   1249  C   ASN H 161      14.036  24.640  25.023  1.00 45.01           C  
ATOM   1250  O   ASN H 161      14.222  23.560  25.587  1.00 46.98           O  
ATOM   1251  N   TYR H 162      14.845  25.072  24.035  1.00 41.79           N  
ATOM   1252  CA  TYR H 162      15.909  24.221  23.575  1.00 42.43           C  
ATOM   1253  CB  TYR H 162      15.760  23.762  22.111  1.00 42.15           C  
ATOM   1254  CG  TYR H 162      14.560  22.896  21.922  1.00 48.67           C  
ATOM   1255  CD1 TYR H 162      14.613  21.546  22.185  1.00 44.53           C  
ATOM   1256  CD2 TYR H 162      13.384  23.434  21.454  1.00 45.33           C  
ATOM   1257  CE1 TYR H 162      13.506  20.750  22.005  1.00 43.83           C  
ATOM   1258  CE2 TYR H 162      12.275  22.644  21.271  1.00 44.47           C  
ATOM   1259  CZ  TYR H 162      12.334  21.301  21.545  1.00 43.72           C  
ATOM   1260  OH  TYR H 162      11.192  20.493  21.357  1.00 43.49           O  
ATOM   1261  C   TYR H 162      17.201  24.968  23.587  1.00 44.31           C  
ATOM   1262  O   TYR H 162      17.248  26.189  23.448  1.00 47.56           O  
ATOM   1263  N   ASP H 163      18.304  24.221  23.782  1.00 45.33           N  
ATOM   1264  CA  ASP H 163      19.599  24.809  23.659  1.00 47.86           C  
ATOM   1265  CB  ASP H 163      20.719  23.881  24.166  1.00 47.64           C  
ATOM   1266  CG  ASP H 163      21.999  24.679  24.380  1.00 53.94           C  
ATOM   1267  OD1 ASP H 163      22.344  25.525  23.513  1.00 60.00           O  
ATOM   1268  OD2 ASP H 163      22.648  24.452  25.435  1.00 91.04           O1-
ATOM   1269  C   ASP H 163      19.753  25.010  22.185  1.00 51.40           C  
ATOM   1270  O   ASP H 163      19.267  24.211  21.386  1.00 51.41           O  
ATOM   1271  N   GLU H 164      20.461  26.077  21.789  1.00 54.06           N  
ATOM   1272  CA  GLU H 164      20.587  26.448  20.413  1.00 58.55           C  
ATOM   1273  CB  GLU H 164      21.504  27.674  20.240  1.00 62.70           C  
ATOM   1274  CG  GLU H 164      21.718  28.118  18.789  1.00 74.44           C  
ATOM   1275  CD  GLU H 164      20.505  28.907  18.317  1.00 85.76           C  
ATOM   1276  OE1 GLU H 164      20.176  29.939  18.959  1.00 94.38           O  
ATOM   1277  OE2 GLU H 164      19.894  28.490  17.296  1.00 86.81           O1-
ATOM   1278  C   GLU H 164      21.188  25.330  19.622  1.00 59.33           C  
ATOM   1279  O   GLU H 164      20.746  25.061  18.506  1.00 59.13           O  
ATOM   1280  N   LYS H 165      22.202  24.632  20.165  1.00 57.52           N  
ATOM   1281  CA  LYS H 165      22.850  23.642  19.348  1.00 56.25           C  
ATOM   1282  CB  LYS H 165      24.152  23.030  19.916  1.00 59.50           C  
ATOM   1283  CG  LYS H 165      24.044  22.163  21.173  1.00 63.64           C  
ATOM   1284  CD  LYS H 165      23.909  22.957  22.472  1.00 72.42           C  
ATOM   1285  CE  LYS H 165      25.262  23.432  23.014  1.00 74.98           C  
ATOM   1286  NZ  LYS H 165      25.076  24.198  24.265  1.00 84.30           N1+
ATOM   1287  C   LYS H 165      21.937  22.504  18.988  1.00 54.53           C  
ATOM   1288  O   LYS H 165      22.045  21.941  17.901  1.00 53.37           O  
ATOM   1289  N   PHE H 166      21.051  22.104  19.913  1.00 53.93           N  
ATOM   1290  CA  PHE H 166      20.168  20.976  19.785  1.00 51.86           C  
ATOM   1291  CB  PHE H 166      19.693  20.428  21.139  1.00 49.77           C  
ATOM   1292  CG  PHE H 166      20.919  19.892  21.787  1.00 49.17           C  
ATOM   1293  CD1 PHE H 166      21.417  18.666  21.417  1.00 46.20           C  
ATOM   1294  CD2 PHE H 166      21.590  20.623  22.739  1.00 48.82           C  
ATOM   1295  CE1 PHE H 166      22.555  18.168  22.006  1.00 50.04           C  
ATOM   1296  CE2 PHE H 166      22.727  20.128  23.329  1.00 50.46           C  
ATOM   1297  CZ  PHE H 166      23.213  18.896  22.965  1.00 50.03           C  
ATOM   1298  C   PHE H 166      18.967  21.197  18.917  1.00 53.39           C  
ATOM   1299  O   PHE H 166      18.336  20.225  18.503  1.00 53.75           O  
ATOM   1300  N   LYS H 167      18.594  22.455  18.630  1.00 56.73           N  
ATOM   1301  CA  LYS H 167      17.316  22.760  18.046  1.00 60.53           C  
ATOM   1302  CB  LYS H 167      17.207  24.245  17.682  1.00 65.00           C  
ATOM   1303  CG  LYS H 167      15.775  24.721  17.475  1.00 74.47           C  
ATOM   1304  CD  LYS H 167      15.651  26.236  17.603  1.00 82.66           C  
ATOM   1305  CE  LYS H 167      15.991  26.737  19.007  1.00 86.80           C  
ATOM   1306  NZ  LYS H 167      15.813  28.204  19.075  1.00 85.87           N1+
ATOM   1307  C   LYS H 167      17.009  21.931  16.825  1.00 60.12           C  
ATOM   1308  O   LYS H 167      15.874  21.485  16.669  1.00 60.73           O  
ATOM   1309  N   ASN H 168      17.963  21.714  15.907  1.00 58.51           N  
ATOM   1310  CA  ASN H 168      17.662  20.895  14.761  1.00 61.19           C  
ATOM   1311  CB  ASN H 168      18.730  21.021  13.663  1.00 58.57           C  
ATOM   1312  CG  ASN H 168      18.637  22.436  13.116  1.00 67.46           C  
ATOM   1313  OD1 ASN H 168      17.589  22.850  12.623  1.00 69.59           O  
ATOM   1314  ND2 ASN H 168      19.754  23.206  13.215  1.00  0.00           N  
ATOM   1315  C   ASN H 168      17.557  19.438  15.136  1.00 60.56           C  
ATOM   1316  O   ASN H 168      16.705  18.715  14.620  1.00 62.76           O  
ATOM   1317  N   LYS H 169      18.457  18.977  16.028  1.00 55.11           N  
ATOM   1318  CA  LYS H 169      18.621  17.602  16.424  1.00 52.65           C  
ATOM   1319  CB  LYS H 169      19.812  17.415  17.386  1.00 51.90           C  
ATOM   1320  CG  LYS H 169      21.199  17.698  16.810  1.00 52.23           C  
ATOM   1321  CD  LYS H 169      21.649  16.715  15.729  1.00 52.46           C  
ATOM   1322  CE  LYS H 169      23.110  16.905  15.325  1.00 52.93           C  
ATOM   1323  NZ  LYS H 169      23.531  15.813  14.426  1.00 53.35           N1+
ATOM   1324  C   LYS H 169      17.460  17.024  17.186  1.00 51.47           C  
ATOM   1325  O   LYS H 169      16.990  15.933  16.858  1.00 51.24           O  
ATOM   1326  N   ALA H 170      16.954  17.736  18.217  1.00 50.19           N  
ATOM   1327  CA  ALA H 170      16.030  17.086  19.106  1.00 48.08           C  
ATOM   1328  CB  ALA H 170      16.546  17.015  20.552  1.00 46.56           C  
ATOM   1329  C   ALA H 170      14.696  17.760  19.158  1.00 47.40           C  
ATOM   1330  O   ALA H 170      14.572  18.964  18.942  1.00 49.51           O  
ATOM   1331  N   THR H 171      13.650  16.947  19.436  1.00 45.78           N  
ATOM   1332  CA  THR H 171      12.299  17.409  19.591  1.00 44.19           C  
ATOM   1333  CB  THR H 171      11.398  16.945  18.483  1.00 45.91           C  
ATOM   1334  OG1 THR H 171      11.873  17.423  17.232  1.00 52.19           O  
ATOM   1335  CG2 THR H 171       9.974  17.456  18.750  1.00 41.53           C  
ATOM   1336  C   THR H 171      11.772  16.823  20.872  1.00 43.67           C  
ATOM   1337  O   THR H 171      11.860  15.615  21.087  1.00 43.10           O  
ATOM   1338  N   LEU H 172      11.193  17.667  21.753  1.00 41.42           N  
ATOM   1339  CA  LEU H 172      10.713  17.196  23.026  1.00 40.72           C  
ATOM   1340  CB  LEU H 172      11.118  18.110  24.196  1.00 38.28           C  
ATOM   1341  CG  LEU H 172      12.642  18.301  24.324  1.00 41.02           C  
ATOM   1342  CD1 LEU H 172      12.998  19.146  25.557  1.00 41.02           C  
ATOM   1343  CD2 LEU H 172      13.386  16.957  24.282  1.00 38.74           C  
ATOM   1344  C   LEU H 172       9.216  17.185  23.000  1.00 40.96           C  
ATOM   1345  O   LEU H 172       8.588  18.119  22.503  1.00 43.19           O  
ATOM   1346  N   THR H 173       8.605  16.102  23.527  1.00 41.08           N  
ATOM   1347  CA  THR H 173       7.174  16.001  23.585  1.00 41.60           C  
ATOM   1348  CB  THR H 173       6.591  15.215  22.450  1.00 44.03           C  
ATOM   1349  OG1 THR H 173       7.113  13.895  22.452  1.00 44.40           O  
ATOM   1350  CG2 THR H 173       6.922  15.925  21.127  1.00 41.13           C  
ATOM   1351  C   THR H 173       6.813  15.278  24.848  1.00 42.74           C  
ATOM   1352  O   THR H 173       7.681  14.743  25.536  1.00 41.84           O  
ATOM   1353  N   VAL H 174       5.508  15.274  25.205  1.00 43.47           N  
ATOM   1354  CA  VAL H 174       5.087  14.567  26.384  1.00 43.45           C  
ATOM   1355  CB  VAL H 174       5.037  15.412  27.624  1.00 43.75           C  
ATOM   1356  CG1 VAL H 174       6.452  15.921  27.933  1.00 36.84           C  
ATOM   1357  CG2 VAL H 174       3.988  16.522  27.434  1.00 38.87           C  
ATOM   1358  C   VAL H 174       3.700  14.040  26.176  1.00 45.83           C  
ATOM   1359  O   VAL H 174       2.926  14.572  25.381  1.00 47.63           O  
ATOM   1360  N   ASP H 175       3.369  12.940  26.885  1.00 46.97           N  
ATOM   1361  CA  ASP H 175       2.048  12.387  26.855  1.00 47.94           C  
ATOM   1362  CB  ASP H 175       2.012  10.928  26.376  1.00 50.64           C  
ATOM   1363  CG  ASP H 175       0.570  10.566  26.049  1.00 57.99           C  
ATOM   1364  OD1 ASP H 175      -0.346  11.349  26.417  1.00 59.80           O  
ATOM   1365  OD2 ASP H 175       0.368   9.494  25.419  1.00 66.67           O1-
ATOM   1366  C   ASP H 175       1.576  12.426  28.273  1.00 48.49           C  
ATOM   1367  O   ASP H 175       2.042  11.664  29.117  1.00 45.30           O  
ATOM   1368  N   THR H 176       0.624  13.327  28.567  1.00 52.86           N  
ATOM   1369  CA  THR H 176       0.166  13.539  29.909  1.00 54.62           C  
ATOM   1370  CB  THR H 176      -0.784  14.691  30.015  1.00 55.67           C  
ATOM   1371  OG1 THR H 176      -0.204  15.854  29.444  1.00 34.74           O  
ATOM   1372  CG2 THR H 176      -1.034  14.941  31.510  1.00 32.58           C  
ATOM   1373  C   THR H 176      -0.524  12.305  30.410  1.00 54.32           C  
ATOM   1374  O   THR H 176      -0.442  11.977  31.593  1.00 50.90           O  
ATOM   1375  N   SER H 177      -1.236  11.588  29.519  1.00 54.45           N  
ATOM   1376  CA  SER H 177      -1.972  10.426  29.929  1.00 57.05           C  
ATOM   1377  CB  SER H 177      -2.679   9.731  28.748  1.00 60.34           C  
ATOM   1378  OG  SER H 177      -3.653  10.591  28.178  1.00 67.61           O  
ATOM   1379  C   SER H 177      -1.037   9.420  30.537  1.00 57.42           C  
ATOM   1380  O   SER H 177      -1.277   8.932  31.640  1.00 56.84           O  
ATOM   1381  N   SER H 178       0.044   9.078  29.808  1.00 54.22           N  
ATOM   1382  CA  SER H 178       1.018   8.093  30.203  1.00 53.68           C  
ATOM   1383  CB  SER H 178       1.787   7.505  29.005  1.00 54.49           C  
ATOM   1384  OG  SER H 178       2.476   8.529  28.305  1.00 59.15           O  
ATOM   1385  C   SER H 178       2.019   8.641  31.188  1.00 53.26           C  
ATOM   1386  O   SER H 178       2.847   7.888  31.700  1.00 52.35           O  
ATOM   1387  N   SER H 179       1.987   9.956  31.483  1.00 50.67           N  
ATOM   1388  CA  SER H 179       2.963  10.535  32.369  1.00 48.53           C  
ATOM   1389  CB  SER H 179       2.888  10.028  33.820  1.00 48.80           C  
ATOM   1390  OG  SER H 179       1.729  10.546  34.457  1.00 48.59           O  
ATOM   1391  C   SER H 179       4.331  10.251  31.833  1.00 46.06           C  
ATOM   1392  O   SER H 179       5.247   9.910  32.583  1.00 43.62           O  
ATOM   1393  N   THR H 180       4.510  10.396  30.505  1.00 45.56           N  
ATOM   1394  CA  THR H 180       5.800  10.124  29.946  1.00 44.84           C  
ATOM   1395  CB  THR H 180       5.819   8.913  29.063  1.00 45.36           C  
ATOM   1396  OG1 THR H 180       5.398   7.773  29.798  1.00 42.45           O  
ATOM   1397  CG2 THR H 180       7.249   8.697  28.544  1.00 36.88           C  
ATOM   1398  C   THR H 180       6.258  11.293  29.127  1.00 44.27           C  
ATOM   1399  O   THR H 180       5.458  12.012  28.529  1.00 43.05           O  
ATOM   1400  N   VAL H 181       7.591  11.507  29.102  1.00 42.77           N  
ATOM   1401  CA  VAL H 181       8.193  12.559  28.334  1.00 40.56           C  
ATOM   1402  CB  VAL H 181       9.098  13.446  29.142  1.00 41.16           C  
ATOM   1403  CG1 VAL H 181       9.746  14.479  28.204  1.00 45.66           C  
ATOM   1404  CG2 VAL H 181       8.279  14.071  30.285  1.00 48.61           C  
ATOM   1405  C   VAL H 181       9.039  11.887  27.297  1.00 42.32           C  
ATOM   1406  O   VAL H 181       9.657  10.859  27.572  1.00 42.74           O  
ATOM   1407  N   TYR H 182       9.086  12.447  26.066  1.00 41.97           N  
ATOM   1408  CA  TYR H 182       9.826  11.803  25.017  1.00 41.07           C  
ATOM   1409  CB  TYR H 182       8.963  11.311  23.841  1.00 41.10           C  
ATOM   1410  CG  TYR H 182       7.936  10.358  24.339  1.00 42.04           C  
ATOM   1411  CD1 TYR H 182       8.248   9.043  24.586  1.00 44.35           C  
ATOM   1412  CD2 TYR H 182       6.651  10.784  24.573  1.00 42.05           C  
ATOM   1413  CE1 TYR H 182       7.293   8.169  25.048  1.00 44.48           C  
ATOM   1414  CE2 TYR H 182       5.690   9.915  25.034  1.00 43.23           C  
ATOM   1415  CZ  TYR H 182       6.012   8.601  25.271  1.00 47.06           C  
ATOM   1416  OH  TYR H 182       5.039   7.696  25.746  1.00 48.37           O  
ATOM   1417  C   TYR H 182      10.777  12.782  24.403  1.00 43.61           C  
ATOM   1418  O   TYR H 182      10.562  13.993  24.439  1.00 42.94           O  
ATOM   1419  N   ILE H 183      11.894  12.255  23.858  1.00 42.67           N  
ATOM   1420  CA  ILE H 183      12.836  13.055  23.129  1.00 42.91           C  
ATOM   1421  CB  ILE H 183      14.149  13.241  23.836  1.00 40.47           C  
ATOM   1422  CG1 ILE H 183      15.058  14.190  23.038  1.00 38.10           C  
ATOM   1423  CG2 ILE H 183      14.762  11.860  24.118  1.00 37.67           C  
ATOM   1424  CD1 ILE H 183      16.293  14.643  23.813  1.00 41.25           C  
ATOM   1425  C   ILE H 183      13.113  12.338  21.847  1.00 46.24           C  
ATOM   1426  O   ILE H 183      13.372  11.136  21.841  1.00 45.51           O  
ATOM   1427  N   GLN H 184      13.059  13.058  20.710  1.00 46.21           N  
ATOM   1428  CA  GLN H 184      13.302  12.405  19.457  1.00 46.60           C  
ATOM   1429  CB  GLN H 184      12.121  12.538  18.482  1.00 49.66           C  
ATOM   1430  CG  GLN H 184      12.282  11.753  17.182  1.00 63.18           C  
ATOM   1431  CD  GLN H 184      10.960  11.851  16.441  1.00 75.64           C  
ATOM   1432  OE1 GLN H 184       9.911  11.515  16.986  1.00 75.80           O  
ATOM   1433  NE2 GLN H 184      11.000  12.332  15.171  1.00 71.67           N  
ATOM   1434  C   GLN H 184      14.518  13.023  18.839  1.00 46.52           C  
ATOM   1435  O   GLN H 184      14.640  14.245  18.759  1.00 46.35           O  
ATOM   1436  N   VAL H 185      15.471  12.176  18.401  1.00 45.87           N  
ATOM   1437  CA  VAL H 185      16.657  12.682  17.773  1.00 45.92           C  
ATOM   1438  CB  VAL H 185      17.934  12.158  18.365  1.00 45.98           C  
ATOM   1439  CG1 VAL H 185      17.969  10.629  18.184  1.00  0.00           C  
ATOM   1440  CG2 VAL H 185      19.112  12.896  17.704  1.00  0.00           C  
ATOM   1441  C   VAL H 185      16.604  12.259  16.338  1.00 47.52           C  
ATOM   1442  O   VAL H 185      16.217  11.133  16.032  1.00 47.03           O  
ATOM   1443  N   SER H 186      16.992  13.160  15.411  1.00 48.87           N  
ATOM   1444  CA  SER H 186      16.897  12.820  14.020  1.00 50.68           C  
ATOM   1445  CB  SER H 186      15.886  13.679  13.237  1.00 54.76           C  
ATOM   1446  OG  SER H 186      16.290  15.038  13.238  1.00 59.83           O  
ATOM   1447  C   SER H 186      18.237  12.978  13.365  1.00 50.56           C  
ATOM   1448  O   SER H 186      19.142  13.604  13.912  1.00 50.30           O  
ATOM   1449  N   SER H 187      18.383  12.381  12.159  1.00 50.13           N  
ATOM   1450  CA  SER H 187      19.587  12.434  11.373  1.00 51.37           C  
ATOM   1451  CB  SER H 187      19.824  13.803  10.698  1.00 52.74           C  
ATOM   1452  OG  SER H 187      20.011  14.826  11.665  1.00 61.90           O  
ATOM   1453  C   SER H 187      20.764  12.075  12.226  1.00 51.61           C  
ATOM   1454  O   SER H 187      21.727  12.833  12.331  1.00 52.28           O  
ATOM   1455  N   LEU H 188      20.726  10.873  12.834  1.00 49.62           N  
ATOM   1456  CA  LEU H 188      21.727  10.438  13.766  1.00 49.84           C  
ATOM   1457  CB  LEU H 188      21.324   9.155  14.500  1.00 50.21           C  
ATOM   1458  CG  LEU H 188      20.078   9.359  15.373  1.00 51.33           C  
ATOM   1459  CD1 LEU H 188      19.678   8.073  16.108  1.00 50.10           C  
ATOM   1460  CD2 LEU H 188      20.278  10.550  16.322  1.00 47.13           C  
ATOM   1461  C   LEU H 188      23.040  10.165  13.106  1.00 49.82           C  
ATOM   1462  O   LEU H 188      23.114   9.673  11.982  1.00 49.55           O  
ATOM   1463  N   THR H 189      24.120  10.503  13.839  1.00 50.81           N  
ATOM   1464  CA  THR H 189      25.470  10.252  13.429  1.00 52.06           C  
ATOM   1465  CB  THR H 189      26.225  11.484  13.030  1.00 55.57           C  
ATOM   1466  OG1 THR H 189      26.230  12.414  14.101  1.00 65.24           O  
ATOM   1467  CG2 THR H 189      25.580  12.105  11.784  1.00 59.45           C  
ATOM   1468  C   THR H 189      26.168   9.676  14.623  1.00 52.05           C  
ATOM   1469  O   THR H 189      25.607   9.613  15.715  1.00 48.97           O  
ATOM   1470  N   SER H 190      27.431   9.246  14.436  0.90 52.80           N  
ATOM   1471  CA  SER H 190      28.196   8.636  15.487  0.90 52.36           C  
ATOM   1472  CB  SER H 190      29.578   8.157  15.022  0.90 52.19           C  
ATOM   1473  OG  SER H 190      29.433   7.120  14.065  0.90 54.41           O  
ATOM   1474  C   SER H 190      28.419   9.641  16.575  0.90 52.02           C  
ATOM   1475  O   SER H 190      28.635   9.278  17.730  0.90 50.95           O  
ATOM   1476  N   GLU H 191      28.360  10.939  16.231  1.00 53.13           N  
ATOM   1477  CA  GLU H 191      28.602  11.998  17.170  1.00 55.10           C  
ATOM   1478  CB  GLU H 191      28.497  13.394  16.521  1.00 59.72           C  
ATOM   1479  CG  GLU H 191      29.401  13.599  15.297  1.00 72.53           C  
ATOM   1480  CD  GLU H 191      30.863  13.672  15.716  1.00 88.46           C  
ATOM   1481  OE1 GLU H 191      31.143  13.661  16.944  1.00 89.43           O  
ATOM   1482  OE2 GLU H 191      31.724  13.740  14.797  1.00 90.60           O1-
ATOM   1483  C   GLU H 191      27.547  11.926  18.236  1.00 54.05           C  
ATOM   1484  O   GLU H 191      27.797  12.270  19.389  1.00 52.28           O  
ATOM   1485  N   ASP H 192      26.331  11.503  17.841  1.00 48.14           N  
ATOM   1486  CA  ASP H 192      25.144  11.411  18.652  1.00 45.66           C  
ATOM   1487  CB  ASP H 192      23.877  11.192  17.806  1.00 48.51           C  
ATOM   1488  CG  ASP H 192      23.618  12.470  17.013  1.00 50.91           C  
ATOM   1489  OD1 ASP H 192      23.870  13.574  17.564  1.00 49.06           O  
ATOM   1490  OD2 ASP H 192      23.175  12.362  15.840  1.00 50.87           O1-
ATOM   1491  C   ASP H 192      25.231  10.312  19.675  1.00 44.91           C  
ATOM   1492  O   ASP H 192      24.439  10.289  20.616  1.00 45.04           O  
ATOM   1493  N   ALA H 193      26.128   9.321  19.498  1.00 44.34           N  
ATOM   1494  CA  ALA H 193      26.187   8.270  20.475  1.00 40.87           C  
ATOM   1495  CB  ALA H 193      27.245   7.198  20.167  1.00 37.98           C  
ATOM   1496  C   ALA H 193      26.520   8.878  21.803  1.00 41.69           C  
ATOM   1497  O   ALA H 193      27.449   9.675  21.912  1.00 43.26           O  
ATOM   1498  N   ALA H 194      25.756   8.507  22.856  1.00 41.53           N  
ATOM   1499  CA  ALA H 194      25.992   9.056  24.163  1.00 40.53           C  
ATOM   1500  CB  ALA H 194      25.927  10.595  24.195  1.00 40.22           C  
ATOM   1501  C   ALA H 194      24.905   8.556  25.064  1.00 41.24           C  
ATOM   1502  O   ALA H 194      24.004   7.839  24.628  1.00 40.75           O  
ATOM   1503  N   VAL H 195      24.984   8.896  26.368  1.00 39.49           N  
ATOM   1504  CA  VAL H 195      23.934   8.502  27.259  1.00 38.37           C  
ATOM   1505  CB  VAL H 195      24.389   8.048  28.616  1.00 38.08           C  
ATOM   1506  CG1 VAL H 195      24.760   9.276  29.462  1.00 35.72           C  
ATOM   1507  CG2 VAL H 195      23.291   7.157  29.219  1.00 34.34           C  
ATOM   1508  C   VAL H 195      23.063   9.709  27.424  1.00 39.79           C  
ATOM   1509  O   VAL H 195      23.558  10.828  27.548  1.00 39.96           O  
ATOM   1510  N   PHE H 196      21.729   9.514  27.386  1.00 38.14           N  
ATOM   1511  CA  PHE H 196      20.832  10.626  27.526  1.00 36.89           C  
ATOM   1512  CB  PHE H 196      19.776  10.728  26.408  1.00 38.03           C  
ATOM   1513  CG  PHE H 196      20.467  11.137  25.149  1.00 38.47           C  
ATOM   1514  CD1 PHE H 196      20.744  12.460  24.913  1.00 39.09           C  
ATOM   1515  CD2 PHE H 196      20.859  10.216  24.209  1.00 39.64           C  
ATOM   1516  CE1 PHE H 196      21.381  12.867  23.766  1.00 39.58           C  
ATOM   1517  CE2 PHE H 196      21.497  10.618  23.058  1.00 41.26           C  
ATOM   1518  CZ  PHE H 196      21.760  11.944  22.828  1.00 40.27           C  
ATOM   1519  C   PHE H 196      20.098  10.484  28.825  1.00 37.59           C  
ATOM   1520  O   PHE H 196      19.595   9.408  29.148  1.00 39.75           O  
ATOM   1521  N   TYR H 197      20.000  11.590  29.598  1.00 36.12           N  
ATOM   1522  CA  TYR H 197      19.362  11.523  30.884  1.00 37.45           C  
ATOM   1523  CB  TYR H 197      20.212  12.033  32.065  1.00 37.16           C  
ATOM   1524  CG  TYR H 197      21.487  11.275  32.226  1.00 38.01           C  
ATOM   1525  CD1 TYR H 197      21.515  10.027  32.801  1.00 38.11           C  
ATOM   1526  CD2 TYR H 197      22.673  11.822  31.799  1.00 36.39           C  
ATOM   1527  CE1 TYR H 197      22.697   9.339  32.948  1.00 38.24           C  
ATOM   1528  CE2 TYR H 197      23.860  11.139  31.945  1.00 37.65           C  
ATOM   1529  CZ  TYR H 197      23.876   9.895  32.524  1.00 39.34           C  
ATOM   1530  OH  TYR H 197      25.089   9.190  32.676  1.00 41.06           O  
ATOM   1531  C   TYR H 197      18.181  12.446  30.893  1.00 40.43           C  
ATOM   1532  O   TYR H 197      18.209  13.522  30.300  1.00 40.98           O  
ATOM   1533  N   CYS H 198      17.093  12.018  31.565  1.00 39.63           N  
ATOM   1534  CA  CYS H 198      15.944  12.849  31.785  1.00 40.04           C  
ATOM   1535  CB  CYS H 198      14.598  12.129  31.514  1.00 38.43           C  
ATOM   1536  SG  CYS H 198      14.378  10.575  32.439  1.00 49.33           S  
ATOM   1537  C   CYS H 198      16.003  13.215  33.240  1.00 39.78           C  
ATOM   1538  O   CYS H 198      16.429  12.407  34.064  1.00 42.08           O  
ATOM   1539  N   VAL H 199      15.623  14.461  33.598  1.00 37.81           N  
ATOM   1540  CA  VAL H 199      15.690  14.831  34.986  1.00 36.83           C  
ATOM   1541  CB  VAL H 199      16.922  15.598  35.315  1.00 34.02           C  
ATOM   1542  CG1 VAL H 199      18.141  14.730  34.982  1.00  0.00           C  
ATOM   1543  CG2 VAL H 199      16.855  16.922  34.539  1.00  0.00           C  
ATOM   1544  C   VAL H 199      14.549  15.752  35.292  1.00 39.37           C  
ATOM   1545  O   VAL H 199      14.128  16.538  34.445  1.00 42.49           O  
ATOM   1546  N   ARG H 200      14.024  15.670  36.533  1.00 37.77           N  
ATOM   1547  CA  ARG H 200      12.942  16.513  36.957  1.00 39.21           C  
ATOM   1548  CB  ARG H 200      12.049  15.861  38.029  1.00 39.25           C  
ATOM   1549  CG  ARG H 200      10.885  16.744  38.482  1.00 40.12           C  
ATOM   1550  CD  ARG H 200       9.975  16.086  39.525  1.00 42.39           C  
ATOM   1551  NE  ARG H 200      10.565  16.347  40.867  1.00 41.64           N  
ATOM   1552  CZ  ARG H 200       9.764  16.368  41.972  1.00 42.41           C  
ATOM   1553  NH1 ARG H 200       8.423  16.151  41.847  1.00 44.01           N1+
ATOM   1554  NH2 ARG H 200      10.308  16.599  43.203  1.00 39.47           N  
ATOM   1555  C   ARG H 200      13.534  17.755  37.542  1.00 39.52           C  
ATOM   1556  O   ARG H 200      14.507  17.704  38.293  1.00 41.25           O  
ATOM   1557  N   TRP H 201      12.933  18.912  37.208  1.00 37.44           N  
ATOM   1558  CA  TRP H 201      13.398  20.195  37.652  1.00 39.17           C  
ATOM   1559  CB  TRP H 201      13.380  21.191  36.479  1.00 39.40           C  
ATOM   1560  CG  TRP H 201      13.805  22.608  36.761  1.00 45.03           C  
ATOM   1561  CD2 TRP H 201      12.904  23.720  36.678  1.00 45.44           C  
ATOM   1562  CD1 TRP H 201      15.035  23.120  37.044  1.00 49.38           C  
ATOM   1563  NE1 TRP H 201      14.956  24.489  37.145  1.00  0.00           N  
ATOM   1564  CE2 TRP H 201      13.648  24.871  36.924  1.00  0.00           C  
ATOM   1565  CE3 TRP H 201      11.565  23.776  36.412  1.00  0.00           C  
ATOM   1566  CZ2 TRP H 201      13.065  26.105  36.903  1.00  0.00           C  
ATOM   1567  CZ3 TRP H 201      10.976  25.020  36.403  1.00  0.00           C  
ATOM   1568  CH2 TRP H 201      11.712  26.162  36.644  1.00  0.00           C  
ATOM   1569  C   TRP H 201      12.467  20.675  38.726  1.00 41.73           C  
ATOM   1570  O   TRP H 201      11.250  20.698  38.556  1.00 40.02           O  
ATOM   1571  N   VAL H 202      13.074  21.043  39.862  1.00 35.90           N  
ATOM   1572  CA  VAL H 202      12.318  21.310  41.036  1.00 38.61           C  
ATOM   1573  CB  VAL H 202      13.017  20.883  42.293  1.00 15.21           C  
ATOM   1574  CG1 VAL H 202      14.288  21.730  42.464  1.00  0.00           C  
ATOM   1575  CG2 VAL H 202      12.024  21.004  43.466  1.00  0.00           C  
ATOM   1576  C   VAL H 202      12.055  22.758  41.163  1.00 41.58           C  
ATOM   1577  O   VAL H 202      12.779  23.592  40.628  1.00 46.36           O  
ATOM   1578  N   TYR H 203      10.953  23.082  41.857  1.00 39.86           N  
ATOM   1579  CA  TYR H 203      10.699  24.454  42.135  1.00 38.39           C  
ATOM   1580  CB  TYR H 203       9.241  24.834  41.831  1.00 46.48           C  
ATOM   1581  CG  TYR H 203       9.156  26.317  41.735  1.00 45.55           C  
ATOM   1582  CD1 TYR H 203       9.400  26.937  40.532  1.00 43.97           C  
ATOM   1583  CD2 TYR H 203       8.843  27.091  42.824  1.00 53.97           C  
ATOM   1584  CE1 TYR H 203       9.326  28.303  40.412  1.00 60.71           C  
ATOM   1585  CE2 TYR H 203       8.766  28.460  42.713  1.00 34.69           C  
ATOM   1586  CZ  TYR H 203       9.008  29.071  41.507  1.00 33.58           C  
ATOM   1587  OH  TYR H 203       8.930  30.475  41.399  1.00 44.24           O  
ATOM   1588  C   TYR H 203      10.919  24.613  43.617  1.00 43.18           C  
ATOM   1589  O   TYR H 203      10.073  25.157  44.325  1.00 42.33           O  
ATOM   1590  N   GLY H 204      12.064  24.119  44.136  1.00 40.01           N  
ATOM   1591  CA  GLY H 204      12.393  24.343  45.514  1.00 43.22           C  
ATOM   1592  C   GLY H 204      12.646  25.808  45.570  1.00 46.43           C  
ATOM   1593  O   GLY H 204      12.301  26.490  46.535  1.00 53.98           O  
ATOM   1594  N   ASN H 205      13.303  26.296  44.500  1.00 33.98           N  
ATOM   1595  CA  ASN H 205      13.596  27.681  44.312  1.00 36.46           C  
ATOM   1596  CB  ASN H 205      14.825  28.174  45.080  1.00 27.28           C  
ATOM   1597  CG  ASN H 205      14.745  29.694  45.167  1.00 13.77           C  
ATOM   1598  OD1 ASN H 205      13.845  30.242  45.801  1.00  0.00           O  
ATOM   1599  ND2 ASN H 205      15.712  30.401  44.524  1.00  0.00           N  
ATOM   1600  C   ASN H 205      13.917  27.814  42.863  1.00 39.61           C  
ATOM   1601  O   ASN H 205      13.678  26.880  42.103  1.00 37.64           O  
ATOM   1602  N   PHE H 206      14.428  28.989  42.437  1.00 42.09           N  
ATOM   1603  CA  PHE H 206      14.883  29.129  41.084  1.00 40.33           C  
ATOM   1604  CB  PHE H 206      15.278  30.566  40.728  1.00 41.57           C  
ATOM   1605  CG  PHE H 206      14.048  31.391  40.865  1.00 37.52           C  
ATOM   1606  CD1 PHE H 206      13.113  31.433  39.856  1.00 37.72           C  
ATOM   1607  CD2 PHE H 206      13.832  32.122  42.009  1.00 42.24           C  
ATOM   1608  CE1 PHE H 206      11.974  32.197  39.986  1.00 17.88           C  
ATOM   1609  CE2 PHE H 206      12.700  32.885  42.144  1.00 36.32           C  
ATOM   1610  CZ  PHE H 206      11.770  32.925  41.133  1.00 18.90           C  
ATOM   1611  C   PHE H 206      16.122  28.299  41.070  1.00 39.88           C  
ATOM   1612  O   PHE H 206      16.991  28.468  41.920  1.00 38.72           O  
ATOM   1613  N   ASP H 207      16.311  27.367  40.130  1.00 38.42           N  
ATOM   1614  CA  ASP H 207      17.461  26.619  40.527  1.00 42.32           C  
ATOM   1615  CB  ASP H 207      17.074  25.667  41.678  1.00 36.50           C  
ATOM   1616  CG  ASP H 207      18.295  25.080  42.375  1.00 45.71           C  
ATOM   1617  OD1 ASP H 207      19.395  25.071  41.764  1.00 73.96           O  
ATOM   1618  OD2 ASP H 207      18.130  24.621  43.539  1.00 59.01           O1-
ATOM   1619  C   ASP H 207      18.008  25.776  39.430  1.00 38.30           C  
ATOM   1620  O   ASP H 207      19.216  25.611  39.293  1.00 37.52           O  
ATOM   1621  N   SER H 208      17.146  25.187  38.599  1.00 39.23           N  
ATOM   1622  CA  SER H 208      17.643  24.252  37.637  1.00 30.08           C  
ATOM   1623  CB  SER H 208      18.559  24.809  36.560  1.00 40.49           C  
ATOM   1624  OG  SER H 208      17.767  25.694  35.790  1.00 23.23           O  
ATOM   1625  C   SER H 208      18.287  23.140  38.355  1.00 36.37           C  
ATOM   1626  O   SER H 208      19.086  22.392  37.798  1.00 39.60           O  
ATOM   1627  N   ALA H 209      17.921  23.006  39.637  1.00 34.00           N  
ATOM   1628  CA  ALA H 209      18.383  21.917  40.397  1.00 36.01           C  
ATOM   1629  CB  ALA H 209      18.012  22.041  41.883  1.00 35.77           C  
ATOM   1630  C   ALA H 209      17.571  20.815  39.865  1.00 38.19           C  
ATOM   1631  O   ALA H 209      16.352  20.941  39.754  1.00 32.44           O  
ATOM   1632  N   LEU H 210      18.216  19.715  39.477  1.00 34.78           N  
ATOM   1633  CA  LEU H 210      17.396  18.626  39.082  1.00 34.01           C  
ATOM   1634  CB  LEU H 210      17.792  17.973  37.760  1.00 34.47           C  
ATOM   1635  CG  LEU H 210      17.497  18.910  36.588  1.00 27.62           C  
ATOM   1636  CD1 LEU H 210      16.026  19.339  36.646  1.00 33.83           C  
ATOM   1637  CD2 LEU H 210      18.492  20.069  36.481  1.00 18.82           C  
ATOM   1638  C   LEU H 210      17.557  17.635  40.173  1.00 40.88           C  
ATOM   1639  O   LEU H 210      18.605  17.010  40.315  1.00 49.44           O  
ATOM   1640  N   ASP H 211      16.515  17.520  41.011  1.00 33.94           N  
ATOM   1641  CA  ASP H 211      16.591  16.663  42.149  1.00 36.78           C  
ATOM   1642  CB  ASP H 211      15.568  16.999  43.250  1.00 39.75           C  
ATOM   1643  CG  ASP H 211      14.149  16.933  42.713  1.00 40.03           C  
ATOM   1644  OD1 ASP H 211      13.967  16.821  41.471  1.00 41.82           O  
ATOM   1645  OD2 ASP H 211      13.219  17.004  43.558  1.00 40.51           O1-
ATOM   1646  C   ASP H 211      16.529  15.214  41.795  1.00 38.16           C  
ATOM   1647  O   ASP H 211      17.160  14.395  42.462  1.00 43.14           O  
ATOM   1648  N   TYR H 212      15.771  14.846  40.746  1.00 37.03           N  
ATOM   1649  CA  TYR H 212      15.605  13.447  40.442  1.00 36.89           C  
ATOM   1650  CB  TYR H 212      14.136  13.005  40.551  1.00 37.49           C  
ATOM   1651  CG  TYR H 212      13.746  12.923  41.986  1.00 45.09           C  
ATOM   1652  CD1 TYR H 212      13.622  14.041  42.770  1.00 45.35           C  
ATOM   1653  CD2 TYR H 212      13.469  11.704  42.548  1.00 48.33           C  
ATOM   1654  CE1 TYR H 212      13.258  13.959  44.092  1.00 44.55           C  
ATOM   1655  CE2 TYR H 212      13.104  11.608  43.868  1.00 47.80           C  
ATOM   1656  CZ  TYR H 212      12.997  12.734  44.646  1.00 49.15           C  
ATOM   1657  OH  TYR H 212      12.623  12.626  46.003  1.00 49.15           O  
ATOM   1658  C   TYR H 212      16.053  13.175  39.039  1.00 39.88           C  
ATOM   1659  O   TYR H 212      15.735  13.929  38.121  1.00 42.05           O  
ATOM   1660  N   TRP H 213      16.784  12.059  38.834  1.00 39.46           N  
ATOM   1661  CA  TRP H 213      17.303  11.755  37.530  1.00 40.36           C  
ATOM   1662  CB  TRP H 213      18.845  11.775  37.485  1.00 39.80           C  
ATOM   1663  CG  TRP H 213      19.466  13.127  37.745  1.00 35.08           C  
ATOM   1664  CD2 TRP H 213      20.310  13.834  36.822  1.00 37.14           C  
ATOM   1665  CD1 TRP H 213      19.386  13.899  38.865  1.00 34.62           C  
ATOM   1666  NE1 TRP H 213      20.112  15.055  38.693  1.00 39.08           N  
ATOM   1667  CE2 TRP H 213      20.690  15.026  37.442  1.00 39.21           C  
ATOM   1668  CE3 TRP H 213      20.751  13.512  35.569  1.00 38.13           C  
ATOM   1669  CZ2 TRP H 213      21.508  15.919  36.812  1.00 39.19           C  
ATOM   1670  CZ3 TRP H 213      21.559  14.426  34.929  1.00 37.61           C  
ATOM   1671  CH2 TRP H 213      21.930  15.606  35.539  1.00 39.16           C  
ATOM   1672  C   TRP H 213      16.916  10.359  37.159  1.00 40.45           C  
ATOM   1673  O   TRP H 213      16.675   9.509  38.017  1.00 41.39           O  
ATOM   1674  N   GLY H 214      16.826  10.100  35.838  1.00 37.26           N  
ATOM   1675  CA  GLY H 214      16.572   8.776  35.348  1.00 38.86           C  
ATOM   1676  C   GLY H 214      17.901   8.078  35.289  1.00 41.83           C  
ATOM   1677  O   GLY H 214      18.947   8.704  35.450  1.00 43.60           O  
ATOM   1678  N   GLN H 215      17.894   6.752  35.043  1.00 40.53           N  
ATOM   1679  CA  GLN H 215      19.092   5.952  34.982  1.00 40.91           C  
ATOM   1680  CB  GLN H 215      18.828   4.441  34.846  1.00 40.08           C  
ATOM   1681  CG  GLN H 215      18.034   3.853  36.009  1.00 52.45           C  
ATOM   1682  CD  GLN H 215      16.583   4.248  35.791  1.00 62.15           C  
ATOM   1683  OE1 GLN H 215      15.945   4.836  36.661  1.00 64.03           O  
ATOM   1684  NE2 GLN H 215      16.050   3.915  34.586  1.00 57.44           N  
ATOM   1685  C   GLN H 215      19.905   6.351  33.789  1.00 42.20           C  
ATOM   1686  O   GLN H 215      21.133   6.272  33.814  1.00 42.28           O  
ATOM   1687  N   GLY H 216      19.236   6.750  32.693  1.00 42.16           N  
ATOM   1688  CA  GLY H 216      19.937   7.153  31.505  1.00 38.97           C  
ATOM   1689  C   GLY H 216      19.765   6.099  30.458  1.00 41.02           C  
ATOM   1690  O   GLY H 216      19.614   4.916  30.759  1.00 42.71           O  
ATOM   1691  N   THR H 217      19.770   6.524  29.176  1.00 38.79           N  
ATOM   1692  CA  THR H 217      19.642   5.593  28.091  1.00 38.61           C  
ATOM   1693  CB  THR H 217      18.465   5.860  27.198  1.00 38.27           C  
ATOM   1694  OG1 THR H 217      17.260   5.850  27.949  1.00 41.39           O  
ATOM   1695  CG2 THR H 217      18.410   4.767  26.117  1.00 35.61           C  
ATOM   1696  C   THR H 217      20.867   5.728  27.243  1.00 38.48           C  
ATOM   1697  O   THR H 217      21.257   6.832  26.863  1.00 38.84           O  
ATOM   1698  N   SER H 218      21.512   4.592  26.912  1.00 37.85           N  
ATOM   1699  CA  SER H 218      22.685   4.675  26.093  1.00 39.74           C  
ATOM   1700  CB  SER H 218      23.751   3.608  26.395  1.00 40.89           C  
ATOM   1701  OG  SER H 218      24.332   3.833  27.670  1.00 56.74           O  
ATOM   1702  C   SER H 218      22.264   4.469  24.679  1.00 40.84           C  
ATOM   1703  O   SER H 218      21.632   3.468  24.340  1.00 41.45           O  
ATOM   1704  N   VAL H 219      22.611   5.435  23.810  1.00 40.72           N  
ATOM   1705  CA  VAL H 219      22.260   5.322  22.429  1.00 40.76           C  
ATOM   1706  CB  VAL H 219      21.603   6.560  21.891  1.00 40.33           C  
ATOM   1707  CG1 VAL H 219      21.396   6.401  20.377  1.00 37.33           C  
ATOM   1708  CG2 VAL H 219      20.294   6.787  22.667  1.00 44.32           C  
ATOM   1709  C   VAL H 219      23.526   5.114  21.667  1.00 42.92           C  
ATOM   1710  O   VAL H 219      24.503   5.839  21.853  1.00 41.10           O  
ATOM   1711  N   THR H 220      23.545   4.088  20.796  1.00 44.64           N  
ATOM   1712  CA  THR H 220      24.703   3.847  19.991  1.00 44.89           C  
ATOM   1713  CB  THR H 220      25.330   2.499  20.217  1.00 46.88           C  
ATOM   1714  OG1 THR H 220      24.371   1.473  20.017  1.00 44.74           O  
ATOM   1715  CG2 THR H 220      25.903   2.427  21.640  1.00 45.79           C  
ATOM   1716  C   THR H 220      24.271   3.924  18.561  1.00 44.77           C  
ATOM   1717  O   THR H 220      23.298   3.288  18.160  1.00 44.62           O  
ATOM   1718  N   VAL H 221      24.982   4.739  17.755  1.00 44.79           N  
ATOM   1719  CA  VAL H 221      24.656   4.844  16.362  1.00 45.58           C  
ATOM   1720  CB  VAL H 221      24.711   6.250  15.838  1.00 45.56           C  
ATOM   1721  CG1 VAL H 221      24.457   6.222  14.319  1.00 43.54           C  
ATOM   1722  CG2 VAL H 221      23.702   7.106  16.622  1.00 45.10           C  
ATOM   1723  C   VAL H 221      25.699   4.067  15.624  1.00 48.26           C  
ATOM   1724  O   VAL H 221      26.863   4.466  15.586  1.00 47.32           O  
ATOM   1725  N   SER H 222      25.305   2.938  15.000  1.00 51.27           N  
ATOM   1726  CA  SER H 222      26.295   2.136  14.336  1.00 53.74           C  
ATOM   1727  CB  SER H 222      26.914   1.053  15.242  1.00 55.29           C  
ATOM   1728  OG  SER H 222      27.610   1.644  16.329  1.00 59.17           O  
ATOM   1729  C   SER H 222      25.659   1.395  13.198  1.00 54.29           C  
ATOM   1730  O   SER H 222      24.463   1.111  13.212  1.00 51.26           O  
ATOM   1731  N   SER H 223      26.475   1.049  12.176  1.00 55.97           N  
ATOM   1732  CA  SER H 223      25.985   0.326  11.035  1.00 57.15           C  
ATOM   1733  CB  SER H 223      26.438   0.928   9.694  1.00 58.88           C  
ATOM   1734  OG  SER H 223      25.903   2.233   9.535  1.00 65.06           O  
ATOM   1735  C   SER H 223      26.553  -1.088  11.074  1.00 57.34           C  
ATOM   1736  O   SER H 223      26.333  -1.799  12.092  1.00 55.97           O  
ATOM   1737  OXT SER H 223      27.217  -1.477  10.078  1.00  0.00           O1-
TER    1738      SER H 223 
CONECT  947 1536
CONECT 1536  947
END
