# Supplementary material for: Fully automated antibody structure prediction using BIOVIA tools: Validation study
Source: PLoS One. 2017 May 18;12(5):e0177923. doi: 10.1371/journal.pone.0177923 (PMC5436848; doi:10.1371/journal.pone.0177923)
Supplement: S3 Dataset — Predicted structures using the Top5 framework method, Chothia CDR definition with canonical filtering, using up to 5 CDR templates rather than the default 3, and generating 10 CDR models. (ZIP) [file pone.0177923.s005.zip › 4KUZ_LH_FV_FinalModel.pdb]

REMARK   Accelrys Discovery Studio PDB file
REMARK   Created:  2015-11-30T18:58:45Z
SSBOND   1 CYS L   23    CYS L   94                                     
SSBOND   2 CYS H  134    CYS H  208                                     
ATOM      1  N   ASP L   1      26.065  32.460  25.876  1.00 40.62           N1+
ATOM      2  CA  ASP L   1      25.646  31.687  27.063  1.00 40.44           C  
ATOM      3  CB  ASP L   1      25.762  30.176  26.803  1.00 41.99           C  
ATOM      4  CG  ASP L   1      24.746  29.765  25.748  1.00 44.82           C  
ATOM      5  OD1 ASP L   1      23.927  30.629  25.338  1.00 45.12           O  
ATOM      6  OD2 ASP L   1      24.781  28.576  25.334  1.00 46.34           O1-
ATOM      7  C   ASP L   1      26.558  32.001  28.185  1.00 38.94           C  
ATOM      8  O   ASP L   1      27.561  32.694  28.016  1.00 39.52           O  
ATOM      9  N   ILE L   2      26.222  31.492  29.378  1.00 36.59           N  
ATOM     10  CA  ILE L   2      27.093  31.728  30.479  1.00 33.88           C  
ATOM     11  CB  ILE L   2      26.422  31.701  31.829  1.00 33.39           C  
ATOM     12  CG1 ILE L   2      25.376  32.822  31.968  1.00 27.68           C  
ATOM     13  CG2 ILE L   2      27.525  31.776  32.898  1.00 27.85           C  
ATOM     14  CD1 ILE L   2      24.094  32.582  31.176  1.00 28.40           C  
ATOM     15  C   ILE L   2      28.093  30.620  30.468  1.00 33.22           C  
ATOM     16  O   ILE L   2      27.733  29.447  30.358  1.00 32.90           O  
ATOM     17  N   VAL L   3      29.388  30.981  30.559  1.00 32.16           N  
ATOM     18  CA  VAL L   3      30.435  30.001  30.543  1.00 31.26           C  
ATOM     19  CB  VAL L   3      31.694  30.500  29.897  1.00 31.54           C  
ATOM     20  CG1 VAL L   3      32.789  29.431  30.052  1.00 31.31           C  
ATOM     21  CG2 VAL L   3      31.382  30.874  28.439  1.00 31.33           C  
ATOM     22  C   VAL L   3      30.777  29.685  31.962  1.00 30.99           C  
ATOM     23  O   VAL L   3      31.026  30.580  32.770  1.00 30.93           O  
ATOM     24  N   MET L   4      30.802  28.382  32.301  1.00 30.15           N  
ATOM     25  CA  MET L   4      31.115  28.004  33.645  1.00 29.21           C  
ATOM     26  CB  MET L   4      30.139  26.971  34.232  1.00 28.21           C  
ATOM     27  CG  MET L   4      28.697  27.481  34.279  1.00 26.60           C  
ATOM     28  SD  MET L   4      28.448  28.984  35.272  1.00 27.42           S  
ATOM     29  CE  MET L   4      28.487  28.149  36.883  1.00 26.25           C  
ATOM     30  C   MET L   4      32.471  27.387  33.624  1.00 29.50           C  
ATOM     31  O   MET L   4      32.743  26.478  32.840  1.00 29.77           O  
ATOM     32  N   SER L   5      33.371  27.880  34.494  1.00 29.30           N  
ATOM     33  CA  SER L   5      34.702  27.358  34.510  1.00 29.83           C  
ATOM     34  CB  SER L   5      35.759  28.424  34.181  1.00 30.77           C  
ATOM     35  OG  SER L   5      35.621  29.525  35.065  1.00 36.92           O  
ATOM     36  C   SER L   5      34.985  26.814  35.873  1.00 29.23           C  
ATOM     37  O   SER L   5      34.805  27.495  36.882  1.00 30.04           O  
ATOM     38  N   GLN L   6      35.451  25.551  35.929  1.00 28.67           N  
ATOM     39  CA  GLN L   6      35.735  24.941  37.191  1.00 28.18           C  
ATOM     40  CB  GLN L   6      35.019  23.596  37.408  1.00 27.40           C  
ATOM     41  CG  GLN L   6      33.502  23.745  37.535  1.00 26.72           C  
ATOM     42  CD  GLN L   6      32.898  22.364  37.747  1.00 25.77           C  
ATOM     43  OE1 GLN L   6      32.072  21.907  36.957  1.00 24.99           O  
ATOM     44  NE2 GLN L   6      33.314  21.680  38.844  1.00 24.74           N  
ATOM     45  C   GLN L   6      37.204  24.706  37.283  1.00 28.65           C  
ATOM     46  O   GLN L   6      37.889  24.537  36.275  1.00 28.71           O  
ATOM     47  N   SER L   7      37.730  24.744  38.522  1.00 29.21           N  
ATOM     48  CA  SER L   7      39.126  24.504  38.723  1.00 29.75           C  
ATOM     49  CB  SER L   7      39.959  25.797  38.702  1.00 30.32           C  
ATOM     50  OG  SER L   7      41.333  25.506  38.905  1.00 30.35           O  
ATOM     51  C   SER L   7      39.261  23.902  40.084  1.00 29.89           C  
ATOM     52  O   SER L   7      38.521  24.267  40.999  1.00 30.81           O  
ATOM     53  N   PRO L   8      40.172  22.982  40.273  1.00 30.02           N  
ATOM     54  CA  PRO L   8      41.028  22.468  39.235  1.00 30.53           C  
ATOM     55  CD  PRO L   8      40.760  22.807  41.592  1.00 34.45           C  
ATOM     56  CB  PRO L   8      42.293  21.968  39.934  1.00 30.25           C  
ATOM     57  CG  PRO L   8      41.866  21.760  41.395  1.00 30.03           C  
ATOM     58  C   PRO L   8      40.324  21.372  38.497  1.00 30.90           C  
ATOM     59  O   PRO L   8      39.224  20.993  38.894  1.00 30.81           O  
ATOM     60  N   SER L   9      40.937  20.876  37.405  1.00 31.27           N  
ATOM     61  CA  SER L   9      40.383  19.793  36.648  1.00 31.72           C  
ATOM     62  CB  SER L   9      41.203  19.462  35.394  1.00 32.01           C  
ATOM     63  OG  SER L   9      40.600  18.375  34.709  1.00 37.79           O  
ATOM     64  C   SER L   9      40.374  18.562  37.496  1.00 31.12           C  
ATOM     65  O   SER L   9      39.390  17.826  37.521  1.00 30.32           O  
ATOM     66  N   SER L  10      41.485  18.288  38.207  1.00 30.93           N  
ATOM     67  CA  SER L  10      41.514  17.117  39.033  1.00 31.08           C  
ATOM     68  CB  SER L  10      42.179  15.903  38.361  1.00 31.64           C  
ATOM     69  OG  SER L  10      43.551  16.170  38.109  1.00 37.45           O  
ATOM     70  C   SER L  10      42.299  17.432  40.265  1.00 31.45           C  
ATOM     71  O   SER L  10      43.188  18.282  40.242  1.00 30.64           O  
ATOM     72  N   LEU L  11      41.957  16.777  41.395  1.00 31.51           N  
ATOM     73  CA  LEU L  11      42.715  16.980  42.595  1.00 32.36           C  
ATOM     74  CB  LEU L  11      42.205  18.110  43.515  1.00 32.69           C  
ATOM     75  CG  LEU L  11      40.680  18.299  43.544  1.00 34.25           C  
ATOM     76  CD1 LEU L  11      39.951  17.015  43.937  1.00 40.66           C  
ATOM     77  CD2 LEU L  11      40.293  19.481  44.445  1.00 40.30           C  
ATOM     78  C   LEU L  11      42.782  15.700  43.365  1.00 32.17           C  
ATOM     79  O   LEU L  11      41.827  14.925  43.406  1.00 31.81           O  
ATOM     80  N   ALA L  12      43.950  15.444  43.988  1.00 32.11           N  
ATOM     81  CA  ALA L  12      44.131  14.247  44.756  1.00 32.12           C  
ATOM     82  CB  ALA L  12      45.469  13.536  44.483  1.00 32.76           C  
ATOM     83  C   ALA L  12      44.131  14.644  46.195  1.00 31.93           C  
ATOM     84  O   ALA L  12      44.776  15.616  46.582  1.00 32.42           O  
ATOM     85  N   VAL L  13      43.385  13.900  47.035  1.00 31.58           N  
ATOM     86  CA  VAL L  13      43.344  14.260  48.422  1.00 32.08           C  
ATOM     87  CB  VAL L  13      42.112  15.035  48.783  1.00 32.27           C  
ATOM     88  CG1 VAL L  13      40.894  14.105  48.653  1.00 35.85           C  
ATOM     89  CG2 VAL L  13      42.299  15.639  50.183  1.00 31.61           C  
ATOM     90  C   VAL L  13      43.350  13.008  49.242  1.00 32.19           C  
ATOM     91  O   VAL L  13      42.896  11.954  48.798  1.00 31.96           O  
ATOM     92  N   SER L  14      43.899  13.097  50.469  1.00 31.78           N  
ATOM     93  CA  SER L  14      43.933  11.971  51.357  1.00 32.46           C  
ATOM     94  CB  SER L  14      45.082  12.027  52.376  1.00 33.22           C  
ATOM     95  OG  SER L  14      46.333  11.989  51.704  1.00 34.78           O  
ATOM     96  C   SER L  14      42.654  11.966  52.128  1.00 32.05           C  
ATOM     97  O   SER L  14      41.980  12.988  52.249  1.00 31.55           O  
ATOM     98  N   VAL L  15      42.295  10.800  52.695  1.00 31.92           N  
ATOM     99  CA  VAL L  15      41.065  10.688  53.421  1.00 32.64           C  
ATOM    100  CB  VAL L  15      40.752   9.277  53.829  1.00 32.37           C  
ATOM    101  CG1 VAL L  15      39.468   9.277  54.676  1.00 25.27           C  
ATOM    102  CG2 VAL L  15      40.674   8.407  52.562  1.00 25.15           C  
ATOM    103  C   VAL L  15      41.169  11.509  54.668  1.00 33.79           C  
ATOM    104  O   VAL L  15      42.199  11.520  55.338  1.00 33.87           O  
ATOM    105  N   GLY L  16      40.081  12.241  54.990  1.00 33.88           N  
ATOM    106  CA  GLY L  16      40.015  13.016  56.196  1.00 34.34           C  
ATOM    107  C   GLY L  16      40.414  14.433  55.924  1.00 34.61           C  
ATOM    108  O   GLY L  16      40.163  15.316  56.744  1.00 35.27           O  
ATOM    109  N   GLU L  17      41.032  14.700  54.760  1.00 34.59           N  
ATOM    110  CA  GLU L  17      41.486  16.031  54.480  1.00 35.57           C  
ATOM    111  CB  GLU L  17      42.683  16.089  53.520  1.00 37.14           C  
ATOM    112  CG  GLU L  17      43.937  15.465  54.137  1.00 40.79           C  
ATOM    113  CD  GLU L  17      45.121  15.777  53.237  1.00 48.61           C  
ATOM    114  OE1 GLU L  17      45.078  15.392  52.038  1.00 57.67           O  
ATOM    115  OE2 GLU L  17      46.088  16.407  53.740  1.00 49.77           O1-
ATOM    116  C   GLU L  17      40.363  16.849  53.920  1.00 35.02           C  
ATOM    117  O   GLU L  17      39.298  16.332  53.590  1.00 33.91           O  
ATOM    118  N   LYS L  18      40.583  18.180  53.841  1.00 35.06           N  
ATOM    119  CA  LYS L  18      39.584  19.096  53.365  1.00 35.08           C  
ATOM    120  CB  LYS L  18      39.561  20.401  54.182  1.00 36.57           C  
ATOM    121  CG  LYS L  18      38.339  21.290  53.950  1.00 40.03           C  
ATOM    122  CD  LYS L  18      38.251  22.434  54.964  1.00 43.40           C  
ATOM    123  CE  LYS L  18      36.974  23.269  54.851  1.00 41.59           C  
ATOM    124  NZ  LYS L  18      35.897  22.654  55.659  1.00 41.96           N1+
ATOM    125  C   LYS L  18      39.914  19.458  51.947  1.00 34.08           C  
ATOM    126  O   LYS L  18      41.080  19.639  51.600  1.00 34.03           O  
ATOM    127  N   VAL L  19      38.881  19.559  51.079  1.00 32.63           N  
ATOM    128  CA  VAL L  19      39.105  19.903  49.701  1.00 32.14           C  
ATOM    129  CB  VAL L  19      38.905  18.761  48.743  1.00 31.99           C  
ATOM    130  CG1 VAL L  19      40.032  17.741  48.958  1.00 30.43           C  
ATOM    131  CG2 VAL L  19      37.504  18.172  48.968  1.00 29.85           C  
ATOM    132  C   VAL L  19      38.164  20.997  49.305  1.00 31.44           C  
ATOM    133  O   VAL L  19      37.063  21.121  49.841  1.00 31.44           O  
ATOM    134  N   THR L  20      38.609  21.838  48.349  1.00 30.91           N  
ATOM    135  CA  THR L  20      37.829  22.944  47.878  1.00 31.24           C  
ATOM    136  CB  THR L  20      38.392  24.259  48.334  1.00 31.89           C  
ATOM    137  OG1 THR L  20      38.396  24.323  49.753  1.00 38.12           O  
ATOM    138  CG2 THR L  20      37.559  25.405  47.743  1.00 35.95           C  
ATOM    139  C   THR L  20      37.865  22.942  46.380  1.00 30.69           C  
ATOM    140  O   THR L  20      38.925  22.781  45.777  1.00 30.90           O  
ATOM    141  N   MET L  21      36.692  23.129  45.740  1.00 29.81           N  
ATOM    142  CA  MET L  21      36.614  23.185  44.305  1.00 29.51           C  
ATOM    143  CB  MET L  21      35.706  22.108  43.693  1.00 29.28           C  
ATOM    144  CG  MET L  21      36.246  20.692  43.869  1.00 36.81           C  
ATOM    145  SD  MET L  21      35.084  19.386  43.383  1.00 41.82           S  
ATOM    146  CE  MET L  21      34.133  19.499  44.924  1.00 40.14           C  
ATOM    147  C   MET L  21      36.000  24.505  43.960  1.00 29.73           C  
ATOM    148  O   MET L  21      35.106  24.978  44.661  1.00 29.70           O  
ATOM    149  N   SER L  22      36.454  25.135  42.856  1.00 29.81           N  
ATOM    150  CA  SER L  22      35.944  26.438  42.535  1.00 30.94           C  
ATOM    151  CB  SER L  22      37.041  27.510  42.423  1.00 32.52           C  
ATOM    152  OG  SER L  22      37.918  27.188  41.355  1.00 41.46           O  
ATOM    153  C   SER L  22      35.225  26.400  41.221  1.00 31.25           C  
ATOM    154  O   SER L  22      35.536  25.604  40.337  1.00 30.68           O  
ATOM    155  N   CYS L  23      34.201  27.270  41.093  1.00 31.53           N  
ATOM    156  CA  CYS L  23      33.418  27.401  39.897  1.00 32.04           C  
ATOM    157  CB  CYS L  23      32.013  26.774  40.045  1.00 31.97           C  
ATOM    158  SG  CYS L  23      30.974  26.909  38.560  1.00 35.10           S  
ATOM    159  C   CYS L  23      33.243  28.870  39.649  1.00 32.20           C  
ATOM    160  O   CYS L  23      32.890  29.619  40.560  1.00 32.20           O  
ATOM    161  N   LYS L  24      33.499  29.326  38.404  1.00 32.46           N  
ATOM    162  CA  LYS L  24      33.365  30.730  38.132  1.00 33.47           C  
ATOM    163  CB  LYS L  24      34.710  31.425  37.862  1.00 34.91           C  
ATOM    164  CG  LYS L  24      34.656  32.945  37.999  1.00 39.85           C  
ATOM    165  CD  LYS L  24      36.041  33.593  38.029  1.00 43.55           C  
ATOM    166  CE  LYS L  24      36.927  33.104  39.178  1.00 41.79           C  
ATOM    167  NZ  LYS L  24      38.277  33.702  39.070  1.00 42.88           N1+
ATOM    168  C   LYS L  24      32.500  30.887  36.919  1.00 32.98           C  
ATOM    169  O   LYS L  24      32.597  30.115  35.968  1.00 33.10           O  
ATOM    170  N   SER L  25      31.620  31.910  36.926  1.00 32.35           N  
ATOM    171  CA  SER L  25      30.716  32.127  35.835  1.00 32.04           C  
ATOM    172  CB  SER L  25      29.251  32.226  36.295  1.00 31.62           C  
ATOM    173  OG  SER L  25      29.118  33.261  37.258  1.00 38.74           O  
ATOM    174  C   SER L  25      31.071  33.412  35.155  1.00 32.13           C  
ATOM    175  O   SER L  25      31.594  34.340  35.768  1.00 31.85           O  
ATOM    176  N   SER L  26      30.781  33.433  33.844  1.00 38.15           N  
ATOM    177  CA  SER L  26      31.065  34.544  32.997  1.00 39.27           C  
ATOM    178  CB  SER L  26      30.827  34.239  31.510  1.00 41.39           C  
ATOM    179  OG  SER L  26      31.125  35.389  30.732  1.00 44.14           O  
ATOM    180  C   SER L  26      30.172  35.681  33.377  1.00 42.88           C  
ATOM    181  O   SER L  26      30.510  36.841  33.141  1.00 44.67           O  
ATOM    182  N   GLN L  27      28.991  35.375  33.954  1.00 40.26           N  
ATOM    183  CA  GLN L  27      28.091  36.427  34.339  1.00 41.49           C  
ATOM    184  CB  GLN L  27      26.940  36.636  33.342  1.00 45.59           C  
ATOM    185  CG  GLN L  27      27.428  37.197  32.005  1.00 50.27           C  
ATOM    186  CD  GLN L  27      26.238  37.368  31.077  1.00 59.44           C  
ATOM    187  OE1 GLN L  27      25.118  36.978  31.405  1.00 58.84           O  
ATOM    188  NE2 GLN L  27      26.487  37.961  29.879  1.00 57.72           N  
ATOM    189  C   GLN L  27      27.521  36.110  35.687  1.00 43.19           C  
ATOM    190  O   GLN L  27      27.532  34.961  36.126  1.00 41.83           O  
ATOM    191  N   SER L  28      27.009  37.147  36.387  1.00 41.80           N  
ATOM    192  CA  SER L  28      26.502  36.978  37.721  1.00 40.80           C  
ATOM    193  CB  SER L  28      26.198  38.300  38.449  1.00 43.26           C  
ATOM    194  OG  SER L  28      25.701  38.039  39.755  1.00 46.81           O  
ATOM    195  C   SER L  28      25.250  36.161  37.713  1.00 41.93           C  
ATOM    196  O   SER L  28      24.335  36.376  36.924  1.00 42.14           O  
ATOM    197  N   LEU L  29      25.254  35.138  38.584  1.00 39.49           N  
ATOM    198  CA  LEU L  29      24.216  34.197  38.891  1.00 38.61           C  
ATOM    199  CB  LEU L  29      24.769  32.873  39.441  1.00 38.20           C  
ATOM    200  CG  LEU L  29      25.724  32.186  38.444  1.00 27.09           C  
ATOM    201  CD1 LEU L  29      26.077  30.761  38.899  1.00 25.84           C  
ATOM    202  CD2 LEU L  29      25.186  32.245  37.005  1.00 26.94           C  
ATOM    203  C   LEU L  29      23.221  34.752  39.865  1.00 42.54           C  
ATOM    204  O   LEU L  29      22.185  34.129  40.098  1.00 41.35           O  
ATOM    205  N   LEU L  30      23.571  35.855  40.558  1.00 42.85           N  
ATOM    206  CA  LEU L  30      22.749  36.421  41.596  1.00 43.10           C  
ATOM    207  CB  LEU L  30      23.534  37.434  42.456  1.00 44.43           C  
ATOM    208  CG  LEU L  30      22.742  38.086  43.607  1.00 47.44           C  
ATOM    209  CD1 LEU L  30      22.413  37.067  44.711  1.00 47.33           C  
ATOM    210  CD2 LEU L  30      23.463  39.330  44.150  1.00 50.20           C  
ATOM    211  C   LEU L  30      21.575  37.138  40.998  1.00 46.61           C  
ATOM    212  O   LEU L  30      21.697  37.900  40.042  1.00 48.22           O  
ATOM    213  N   TYR L  31      20.383  36.922  41.587  1.00 45.17           N  
ATOM    214  CA  TYR L  31      19.183  37.565  41.137  1.00 46.72           C  
ATOM    215  CB  TYR L  31      18.004  36.574  41.035  1.00 45.43           C  
ATOM    216  CG  TYR L  31      16.762  37.257  40.566  1.00 47.38           C  
ATOM    217  CD1 TYR L  31      16.689  37.819  39.314  1.00 47.41           C  
ATOM    218  CD2 TYR L  31      15.644  37.290  41.368  1.00 47.88           C  
ATOM    219  CE1 TYR L  31      15.533  38.432  38.886  1.00 47.42           C  
ATOM    220  CE2 TYR L  31      14.486  37.900  40.946  1.00 48.83           C  
ATOM    221  CZ  TYR L  31      14.431  38.479  39.702  1.00 51.45           C  
ATOM    222  OH  TYR L  31      13.246  39.107  39.261  1.00 53.39           O  
ATOM    223  C   TYR L  31      18.891  38.603  42.175  1.00 51.31           C  
ATOM    224  O   TYR L  31      18.696  38.293  43.340  1.00 51.91           O  
ATOM    225  N   SER L  32      18.859  39.882  41.763  1.00 51.22           N  
ATOM    226  CA  SER L  32      18.758  40.975  42.689  1.00 55.04           C  
ATOM    227  CB  SER L  32      18.727  42.334  41.976  1.00 55.79           C  
ATOM    228  OG  SER L  32      19.930  42.520  41.251  1.00 66.89           O  
ATOM    229  C   SER L  32      17.514  40.906  43.510  1.00 58.55           C  
ATOM    230  O   SER L  32      17.548  41.151  44.716  1.00 59.81           O  
ATOM    231  N   SER L  33      16.372  40.577  42.886  1.00 55.26           N  
ATOM    232  CA  SER L  33      15.139  40.618  43.616  1.00 56.79           C  
ATOM    233  CB  SER L  33      13.922  40.248  42.752  1.00 65.65           C  
ATOM    234  OG  SER L  33      13.738  41.217  41.731  1.00103.94           O  
ATOM    235  C   SER L  33      15.163  39.675  44.780  1.00 58.88           C  
ATOM    236  O   SER L  33      15.015  40.096  45.928  1.00 60.25           O  
ATOM    237  N   ASN L  34      15.315  38.366  44.498  1.00 53.70           N  
ATOM    238  CA  ASN L  34      15.291  37.341  45.503  1.00 53.49           C  
ATOM    239  CB  ASN L  34      14.856  35.959  44.982  1.00 53.08           C  
ATOM    240  CG  ASN L  34      15.795  35.443  43.908  1.00 63.63           C  
ATOM    241  OD1 ASN L  34      16.866  35.992  43.664  1.00 58.32           O  
ATOM    242  ND2 ASN L  34      15.363  34.343  43.238  1.00 58.72           N  
ATOM    243  C   ASN L  34      16.579  37.256  46.262  1.00 53.03           C  
ATOM    244  O   ASN L  34      16.613  36.742  47.380  1.00 53.30           O  
ATOM    245  N   GLN L  35      17.678  37.751  45.674  1.00 51.25           N  
ATOM    246  CA  GLN L  35      18.977  37.677  46.277  1.00 50.88           C  
ATOM    247  CB  GLN L  35      19.035  38.310  47.680  1.00 55.02           C  
ATOM    248  CG  GLN L  35      18.848  39.830  47.678  1.00 63.85           C  
ATOM    249  CD  GLN L  35      20.123  40.462  47.136  1.00 73.49           C  
ATOM    250  OE1 GLN L  35      21.210  40.241  47.664  1.00 74.25           O  
ATOM    251  NE2 GLN L  35      19.990  41.265  46.046  1.00 73.45           N  
ATOM    252  C   GLN L  35      19.394  36.242  46.393  1.00 51.05           C  
ATOM    253  O   GLN L  35      20.071  35.861  47.348  1.00 50.10           O  
ATOM    254  N   LYS L  36      19.012  35.409  45.403  1.00 47.22           N  
ATOM    255  CA  LYS L  36      19.415  34.031  45.402  1.00 45.21           C  
ATOM    256  CB  LYS L  36      18.274  33.038  45.127  1.00 45.77           C  
ATOM    257  CG  LYS L  36      17.154  33.038  46.166  1.00 47.25           C  
ATOM    258  CD  LYS L  36      15.933  32.251  45.692  1.00 54.02           C  
ATOM    259  CE  LYS L  36      14.764  32.248  46.673  1.00 58.69           C  
ATOM    260  NZ  LYS L  36      13.649  31.460  46.103  1.00 65.43           N1+
ATOM    261  C   LYS L  36      20.389  33.845  44.276  1.00 44.25           C  
ATOM    262  O   LYS L  36      20.358  34.573  43.284  1.00 43.07           O  
ATOM    263  N   ASN L  37      21.296  32.859  44.414  1.00 40.71           N  
ATOM    264  CA  ASN L  37      22.245  32.567  43.376  1.00 39.30           C  
ATOM    265  CB  ASN L  37      23.663  32.273  43.905  1.00 38.80           C  
ATOM    266  CG  ASN L  37      24.299  33.573  44.382  1.00 45.61           C  
ATOM    267  OD1 ASN L  37      24.679  34.424  43.578  1.00 40.92           O  
ATOM    268  ND2 ASN L  37      24.420  33.736  45.727  1.00 42.76           N  
ATOM    269  C   ASN L  37      21.759  31.322  42.706  1.00 39.63           C  
ATOM    270  O   ASN L  37      21.503  30.318  43.372  1.00 39.40           O  
ATOM    271  N   TYR L  38      21.625  31.342  41.362  1.00 36.62           N  
ATOM    272  CA  TYR L  38      21.108  30.157  40.745  1.00 34.95           C  
ATOM    273  CB  TYR L  38      20.265  30.393  39.477  1.00 35.49           C  
ATOM    274  CG  TYR L  38      19.059  31.213  39.799  1.00 37.17           C  
ATOM    275  CD1 TYR L  38      18.081  30.742  40.644  1.00 38.08           C  
ATOM    276  CD2 TYR L  38      18.927  32.481  39.281  1.00 38.61           C  
ATOM    277  CE1 TYR L  38      16.973  31.504  40.932  1.00 40.11           C  
ATOM    278  CE2 TYR L  38      17.821  33.247  39.563  1.00 41.13           C  
ATOM    279  CZ  TYR L  38      16.841  32.760  40.391  1.00 44.57           C  
ATOM    280  OH  TYR L  38      15.704  33.542  40.683  1.00 44.97           O  
ATOM    281  C   TYR L  38      22.272  29.308  40.324  1.00 35.49           C  
ATOM    282  O   TYR L  38      22.626  29.251  39.147  1.00 33.91           O  
ATOM    283  N   LEU L  39      22.869  28.589  41.298  1.00 22.97           N  
ATOM    284  CA  LEU L  39      24.001  27.743  41.056  1.00 22.20           C  
ATOM    285  CB  LEU L  39      25.285  28.425  41.569  1.00 22.32           C  
ATOM    286  CG  LEU L  39      26.610  27.680  41.343  1.00 27.03           C  
ATOM    287  CD1 LEU L  39      26.752  26.448  42.237  1.00 26.67           C  
ATOM    288  CD2 LEU L  39      26.804  27.372  39.861  1.00 25.99           C  
ATOM    289  C   LEU L  39      23.791  26.452  41.799  1.00 21.77           C  
ATOM    290  O   LEU L  39      23.367  26.457  42.955  1.00 22.11           O  
ATOM    291  N   ALA L  40      24.081  25.303  41.148  1.00 21.02           N  
ATOM    292  CA  ALA L  40      23.906  24.018  41.777  1.00 20.56           C  
ATOM    293  CB  ALA L  40      22.747  23.197  41.184  1.00 20.38           C  
ATOM    294  C   ALA L  40      25.154  23.199  41.615  1.00 20.66           C  
ATOM    295  O   ALA L  40      25.969  23.451  40.728  1.00 21.03           O  
ATOM    296  N   TRP L  41      25.345  22.206  42.515  1.00 20.67           N  
ATOM    297  CA  TRP L  41      26.492  21.340  42.446  1.00 20.49           C  
ATOM    298  CB  TRP L  41      27.399  21.452  43.682  1.00 20.25           C  
ATOM    299  CG  TRP L  41      28.051  22.809  43.822  1.00 21.24           C  
ATOM    300  CD2 TRP L  41      29.340  23.149  43.288  1.00 21.80           C  
ATOM    301  CD1 TRP L  41      27.583  23.929  44.444  1.00 21.98           C  
ATOM    302  NE1 TRP L  41      28.497  24.947  44.327  1.00 21.88           N  
ATOM    303  CE2 TRP L  41      29.584  24.482  43.620  1.00 22.55           C  
ATOM    304  CE3 TRP L  41      30.245  22.412  42.579  1.00 21.75           C  
ATOM    305  CZ2 TRP L  41      30.743  25.100  43.246  1.00 22.36           C  
ATOM    306  CZ3 TRP L  41      31.414  23.040  42.205  1.00 22.01           C  
ATOM    307  CH2 TRP L  41      31.657  24.357  42.532  1.00 21.79           C  
ATOM    308  C   TRP L  41      26.016  19.919  42.352  1.00 20.57           C  
ATOM    309  O   TRP L  41      25.063  19.520  43.022  1.00 20.31           O  
ATOM    310  N   TYR L  42      26.691  19.110  41.507  1.00 19.92           N  
ATOM    311  CA  TYR L  42      26.312  17.737  41.296  1.00 19.60           C  
ATOM    312  CB  TYR L  42      25.855  17.430  39.857  1.00 18.65           C  
ATOM    313  CG  TYR L  42      24.587  18.150  39.559  1.00 19.39           C  
ATOM    314  CD1 TYR L  42      24.600  19.429  39.056  1.00 19.21           C  
ATOM    315  CD2 TYR L  42      23.373  17.544  39.778  1.00 18.82           C  
ATOM    316  CE1 TYR L  42      23.425  20.089  38.773  1.00 19.93           C  
ATOM    317  CE2 TYR L  42      22.198  18.198  39.497  1.00 19.60           C  
ATOM    318  CZ  TYR L  42      22.220  19.473  38.995  1.00 20.17           C  
ATOM    319  OH  TYR L  42      21.011  20.144  38.706  1.00 24.72           O  
ATOM    320  C   TYR L  42      27.502  16.849  41.521  1.00 19.82           C  
ATOM    321  O   TYR L  42      28.653  17.256  41.365  1.00 19.44           O  
ATOM    322  N   GLN L  43      27.235  15.588  41.920  1.00 20.05           N  
ATOM    323  CA  GLN L  43      28.275  14.617  42.113  1.00 20.77           C  
ATOM    324  CB  GLN L  43      28.327  14.064  43.546  1.00 21.03           C  
ATOM    325  CG  GLN L  43      29.428  13.026  43.773  1.00 22.18           C  
ATOM    326  CD  GLN L  43      29.337  12.563  45.220  1.00 22.91           C  
ATOM    327  OE1 GLN L  43      29.989  11.603  45.624  1.00 23.48           O  
ATOM    328  NE2 GLN L  43      28.492  13.254  46.028  1.00 21.11           N  
ATOM    329  C   GLN L  43      27.964  13.453  41.230  1.00 21.31           C  
ATOM    330  O   GLN L  43      26.837  12.962  41.220  1.00 21.43           O  
ATOM    331  N   GLN L  44      28.954  12.986  40.442  1.00 21.17           N  
ATOM    332  CA  GLN L  44      28.672  11.834  39.639  1.00 21.98           C  
ATOM    333  CB  GLN L  44      28.626  12.091  38.126  1.00 21.28           C  
ATOM    334  CG  GLN L  44      28.124  10.870  37.348  1.00 21.08           C  
ATOM    335  CD  GLN L  44      28.115  11.221  35.869  1.00 21.59           C  
ATOM    336  OE1 GLN L  44      28.847  12.107  35.429  1.00 23.03           O  
ATOM    337  NE2 GLN L  44      27.266  10.515  35.075  1.00 20.67           N  
ATOM    338  C   GLN L  44      29.725  10.804  39.878  1.00 23.16           C  
ATOM    339  O   GLN L  44      30.902  11.010  39.582  1.00 23.22           O  
ATOM    340  N   LYS L  45      29.300   9.649  40.423  1.00 24.85           N  
ATOM    341  CA  LYS L  45      30.179   8.553  40.695  1.00 26.53           C  
ATOM    342  CB  LYS L  45      29.682   7.697  41.872  1.00 26.97           C  
ATOM    343  CG  LYS L  45      29.649   8.515  43.165  1.00 29.31           C  
ATOM    344  CD  LYS L  45      28.827   7.909  44.302  1.00 32.23           C  
ATOM    345  CE  LYS L  45      28.832   8.784  45.558  1.00 33.07           C  
ATOM    346  NZ  LYS L  45      27.925   8.222  46.582  1.00 34.65           N1+
ATOM    347  C   LYS L  45      30.221   7.729  39.452  1.00 27.96           C  
ATOM    348  O   LYS L  45      29.271   7.722  38.671  1.00 27.37           O  
ATOM    349  N   PRO L  46      31.311   7.045  39.245  1.00 29.07           N  
ATOM    350  CA  PRO L  46      31.494   6.285  38.040  1.00 28.81           C  
ATOM    351  CD  PRO L  46      32.093   6.512  40.347  1.00 29.27           C  
ATOM    352  CB  PRO L  46      32.781   5.495  38.255  1.00 28.77           C  
ATOM    353  CG  PRO L  46      32.778   5.257  39.776  1.00 29.34           C  
ATOM    354  C   PRO L  46      30.341   5.359  37.797  1.00 28.84           C  
ATOM    355  O   PRO L  46      29.917   4.671  38.727  1.00 28.61           O  
ATOM    356  N   GLY L  47      29.818   5.347  36.554  1.00 29.66           N  
ATOM    357  CA  GLY L  47      28.783   4.437  36.151  1.00 30.31           C  
ATOM    358  C   GLY L  47      27.442   4.885  36.649  1.00 30.68           C  
ATOM    359  O   GLY L  47      26.457   4.164  36.490  1.00 31.37           O  
ATOM    360  N   GLN L  48      27.340   6.086  37.248  1.00 29.79           N  
ATOM    361  CA  GLN L  48      26.053   6.464  37.768  1.00 29.43           C  
ATOM    362  CB  GLN L  48      26.024   6.644  39.295  1.00 30.43           C  
ATOM    363  CG  GLN L  48      26.290   5.359  40.081  1.00 33.28           C  
ATOM    364  CD  GLN L  48      26.184   5.703  41.561  1.00 36.38           C  
ATOM    365  OE1 GLN L  48      26.822   5.084  42.410  1.00 38.17           O  
ATOM    366  NE2 GLN L  48      25.350   6.725  41.883  1.00 37.93           N  
ATOM    367  C   GLN L  48      25.640   7.773  37.176  1.00 28.36           C  
ATOM    368  O   GLN L  48      26.398   8.410  36.447  1.00 27.68           O  
ATOM    369  N   SER L  49      24.382   8.180  37.453  1.00 27.46           N  
ATOM    370  CA  SER L  49      23.853   9.431  36.987  1.00 26.87           C  
ATOM    371  CB  SER L  49      22.317   9.471  36.951  1.00 27.76           C  
ATOM    372  OG  SER L  49      21.831   8.511  36.026  1.00 32.31           O  
ATOM    373  C   SER L  49      24.311  10.496  37.936  1.00 25.41           C  
ATOM    374  O   SER L  49      24.732  10.199  39.051  1.00 25.07           O  
ATOM    375  N   PRO L  50      24.253  11.736  37.526  1.00 24.25           N  
ATOM    376  CA  PRO L  50      24.667  12.801  38.397  1.00 23.79           C  
ATOM    377  CD  PRO L  50      24.444  12.068  36.122  1.00 24.21           C  
ATOM    378  CB  PRO L  50      24.775  14.039  37.509  1.00 23.80           C  
ATOM    379  CG  PRO L  50      25.095  13.462  36.117  1.00 23.82           C  
ATOM    380  C   PRO L  50      23.687  12.934  39.521  1.00 24.04           C  
ATOM    381  O   PRO L  50      22.511  12.625  39.326  1.00 24.13           O  
ATOM    382  N   LYS L  51      24.153  13.376  40.706  1.00 24.18           N  
ATOM    383  CA  LYS L  51      23.288  13.509  41.845  1.00 24.65           C  
ATOM    384  CB  LYS L  51      23.714  12.586  43.002  1.00 26.62           C  
ATOM    385  CG  LYS L  51      22.828  12.658  44.246  1.00 30.25           C  
ATOM    386  CD  LYS L  51      23.062  11.496  45.215  1.00 36.06           C  
ATOM    387  CE  LYS L  51      22.305  11.632  46.537  1.00 39.10           C  
ATOM    388  NZ  LYS L  51      23.017  12.569  47.431  1.00 41.18           N1+
ATOM    389  C   LYS L  51      23.386  14.929  42.326  1.00 23.68           C  
ATOM    390  O   LYS L  51      24.476  15.492  42.387  1.00 23.33           O  
ATOM    391  N   LEU L  52      22.237  15.540  42.692  1.00 22.70           N  
ATOM    392  CA  LEU L  52      22.184  16.921  43.113  1.00 21.93           C  
ATOM    393  CB  LEU L  52      20.764  17.508  43.019  1.00 21.88           C  
ATOM    394  CG  LEU L  52      20.646  18.960  43.514  1.00 21.97           C  
ATOM    395  CD1 LEU L  52      21.443  19.925  42.625  1.00 20.19           C  
ATOM    396  CD2 LEU L  52      19.174  19.366  43.684  1.00 21.59           C  
ATOM    397  C   LEU L  52      22.607  17.044  44.551  1.00 21.66           C  
ATOM    398  O   LEU L  52      21.961  16.486  45.434  1.00 22.62           O  
ATOM    399  N   LEU L  53      23.785  17.665  44.801  1.00 20.87           N  
ATOM    400  CA  LEU L  53      24.281  17.945  46.128  1.00 21.13           C  
ATOM    401  CB  LEU L  53      25.813  18.028  46.162  1.00 21.14           C  
ATOM    402  CG  LEU L  53      26.512  16.692  45.856  1.00 21.57           C  
ATOM    403  CD1 LEU L  53      28.040  16.843  45.905  1.00 21.96           C  
ATOM    404  CD2 LEU L  53      26.001  15.576  46.781  1.00 20.91           C  
ATOM    405  C   LEU L  53      23.785  19.225  46.738  1.00 21.39           C  
ATOM    406  O   LEU L  53      23.233  19.241  47.838  1.00 21.42           O  
ATOM    407  N   ILE L  54      23.979  20.347  46.010  1.00 21.04           N  
ATOM    408  CA  ILE L  54      23.713  21.647  46.556  1.00 21.21           C  
ATOM    409  CB  ILE L  54      24.966  22.416  46.871  1.00 20.76           C  
ATOM    410  CG1 ILE L  54      25.856  21.650  47.864  1.00 21.62           C  
ATOM    411  CG2 ILE L  54      24.548  23.808  47.377  1.00 20.39           C  
ATOM    412  CD1 ILE L  54      25.209  21.424  49.228  1.00 20.76           C  
ATOM    413  C   ILE L  54      22.982  22.454  45.542  1.00 21.62           C  
ATOM    414  O   ILE L  54      23.197  22.323  44.337  1.00 21.85           O  
ATOM    415  N   TYR L  55      22.076  23.322  46.026  1.00 21.55           N  
ATOM    416  CA  TYR L  55      21.310  24.152  45.141  1.00 21.94           C  
ATOM    417  CB  TYR L  55      19.894  23.600  44.876  1.00 21.93           C  
ATOM    418  CG  TYR L  55      19.201  23.347  46.178  1.00 22.94           C  
ATOM    419  CD1 TYR L  55      19.430  22.182  46.874  1.00 24.42           C  
ATOM    420  CD2 TYR L  55      18.330  24.263  46.718  1.00 23.37           C  
ATOM    421  CE1 TYR L  55      18.803  21.927  48.071  1.00 23.87           C  
ATOM    422  CE2 TYR L  55      17.694  24.017  47.914  1.00 23.88           C  
ATOM    423  CZ  TYR L  55      17.931  22.848  48.595  1.00 24.50           C  
ATOM    424  OH  TYR L  55      17.282  22.590  49.822  1.00 24.94           O  
ATOM    425  C   TYR L  55      21.206  25.505  45.768  1.00 22.27           C  
ATOM    426  O   TYR L  55      21.282  25.638  46.985  1.00 22.18           O  
ATOM    427  N   TRP L  56      20.942  26.567  44.968  1.00 34.11           N  
ATOM    428  CA  TRP L  56      20.845  27.910  45.490  1.00 34.78           C  
ATOM    429  CB  TRP L  56      19.803  28.105  46.610  1.00 35.50           C  
ATOM    430  CG  TRP L  56      18.352  28.023  46.194  1.00 36.97           C  
ATOM    431  CD2 TRP L  56      17.287  28.593  46.964  1.00 37.34           C  
ATOM    432  CD1 TRP L  56      17.773  27.444  45.103  1.00 38.49           C  
ATOM    433  NE1 TRP L  56      16.410  27.605  45.153  1.00 39.65           N  
ATOM    434  CE2 TRP L  56      16.094  28.313  46.293  1.00 38.48           C  
ATOM    435  CE3 TRP L  56      17.297  29.297  48.134  1.00 38.14           C  
ATOM    436  CZ2 TRP L  56      14.896  28.731  46.788  1.00 39.47           C  
ATOM    437  CZ3 TRP L  56      16.085  29.715  48.634  1.00 39.22           C  
ATOM    438  CH2 TRP L  56      14.907  29.434  47.971  1.00 40.20           C  
ATOM    439  C   TRP L  56      22.179  28.271  46.057  1.00 37.19           C  
ATOM    440  O   TRP L  56      22.293  29.126  46.934  1.00 38.35           O  
ATOM    441  N   ALA L  57      23.222  27.588  45.558  1.00 34.15           N  
ATOM    442  CA  ALA L  57      24.605  27.815  45.868  1.00 33.85           C  
ATOM    443  CB  ALA L  57      25.014  29.291  45.709  1.00 34.89           C  
ATOM    444  C   ALA L  57      24.975  27.384  47.262  1.00 35.01           C  
ATOM    445  O   ALA L  57      26.150  27.112  47.504  1.00 35.05           O  
ATOM    446  N   SER L  58      24.019  27.225  48.205  1.00 34.10           N  
ATOM    447  CA  SER L  58      24.488  26.882  49.525  1.00 34.51           C  
ATOM    448  CB  SER L  58      24.718  28.123  50.407  1.00 37.38           C  
ATOM    449  OG  SER L  58      23.501  28.830  50.589  1.00 43.84           O  
ATOM    450  C   SER L  58      23.512  26.011  50.253  1.00 36.80           C  
ATOM    451  O   SER L  58      23.738  25.676  51.415  1.00 36.85           O  
ATOM    452  N   THR L  59      22.427  25.565  49.599  1.00 25.07           N  
ATOM    453  CA  THR L  59      21.503  24.789  50.380  1.00 25.95           C  
ATOM    454  CB  THR L  59      20.065  25.137  50.126  1.00 26.45           C  
ATOM    455  OG1 THR L  59      19.842  26.515  50.386  1.00 33.34           O  
ATOM    456  CG2 THR L  59      19.186  24.290  51.060  1.00 31.26           C  
ATOM    457  C   THR L  59      21.694  23.344  50.034  1.00 26.23           C  
ATOM    458  O   THR L  59      21.647  22.967  48.862  1.00 26.15           O  
ATOM    459  N   ARG L  60      21.919  22.497  51.070  1.00 26.79           N  
ATOM    460  CA  ARG L  60      22.142  21.095  50.834  1.00 28.24           C  
ATOM    461  CB  ARG L  60      22.622  20.268  52.046  1.00 28.64           C  
ATOM    462  CG  ARG L  60      24.048  20.517  52.536  1.00 30.66           C  
ATOM    463  CD  ARG L  60      24.174  21.694  53.497  1.00 32.50           C  
ATOM    464  NE  ARG L  60      25.565  21.687  54.027  1.00 34.74           N  
ATOM    465  CZ  ARG L  60      25.844  22.312  55.208  1.00 35.63           C  
ATOM    466  NH1 ARG L  60      24.851  22.934  55.908  1.00 35.99           N1+
ATOM    467  NH2 ARG L  60      27.121  22.317  55.691  1.00 36.22           N  
ATOM    468  C   ARG L  60      20.857  20.442  50.440  1.00 28.36           C  
ATOM    469  O   ARG L  60      19.773  20.810  50.892  1.00 28.14           O  
ATOM    470  N   GLU L  61      20.968  19.428  49.563  1.00 28.69           N  
ATOM    471  CA  GLU L  61      19.808  18.685  49.154  1.00 29.92           C  
ATOM    472  CB  GLU L  61      20.000  17.881  47.855  1.00 30.08           C  
ATOM    473  CG  GLU L  61      18.823  16.955  47.528  1.00 30.74           C  
ATOM    474  CD  GLU L  61      17.596  17.797  47.200  1.00 40.49           C  
ATOM    475  OE1 GLU L  61      17.698  18.675  46.304  1.00 41.50           O  
ATOM    476  OE2 GLU L  61      16.537  17.571  47.844  1.00 41.83           O1-
ATOM    477  C   GLU L  61      19.539  17.720  50.259  1.00 30.89           C  
ATOM    478  O   GLU L  61      20.443  17.379  51.017  1.00 30.54           O  
ATOM    479  N   SER L  62      18.285  17.255  50.398  1.00 32.16           N  
ATOM    480  CA  SER L  62      17.990  16.375  51.483  1.00 33.49           C  
ATOM    481  CB  SER L  62      16.505  15.989  51.591  1.00 34.07           C  
ATOM    482  OG  SER L  62      16.111  15.215  50.466  1.00 41.31           O  
ATOM    483  C   SER L  62      18.780  15.116  51.307  1.00 33.33           C  
ATOM    484  O   SER L  62      18.889  14.584  50.203  1.00 34.31           O  
ATOM    485  N   GLY L  63      19.363  14.617  52.418  1.00 32.95           N  
ATOM    486  CA  GLY L  63      20.086  13.375  52.416  1.00 32.90           C  
ATOM    487  C   GLY L  63      21.553  13.600  52.193  1.00 32.88           C  
ATOM    488  O   GLY L  63      22.344  12.666  52.326  1.00 33.26           O  
ATOM    489  N   VAL L  64      21.969  14.836  51.851  1.00 32.12           N  
ATOM    490  CA  VAL L  64      23.364  15.075  51.592  1.00 30.83           C  
ATOM    491  CB  VAL L  64      23.599  16.292  50.740  1.00 30.59           C  
ATOM    492  CG1 VAL L  64      25.112  16.518  50.589  1.00 28.97           C  
ATOM    493  CG2 VAL L  64      22.860  16.097  49.404  1.00 29.17           C  
ATOM    494  C   VAL L  64      24.075  15.288  52.892  1.00 31.26           C  
ATOM    495  O   VAL L  64      23.593  16.003  53.769  1.00 30.93           O  
ATOM    496  N   PRO L  65      25.236  14.700  53.022  1.00 31.58           N  
ATOM    497  CA  PRO L  65      26.026  14.786  54.222  1.00 32.26           C  
ATOM    498  CD  PRO L  65      25.706  13.670  52.115  1.00 31.12           C  
ATOM    499  CB  PRO L  65      27.154  13.763  54.061  1.00 31.77           C  
ATOM    500  CG  PRO L  65      27.160  13.428  52.556  1.00 31.77           C  
ATOM    501  C   PRO L  65      26.498  16.186  54.444  1.00 32.96           C  
ATOM    502  O   PRO L  65      26.725  16.917  53.484  1.00 32.02           O  
ATOM    503  N   ASP L  66      26.678  16.545  55.724  1.00 33.80           N  
ATOM    504  CA  ASP L  66      27.028  17.848  56.208  1.00 34.76           C  
ATOM    505  CB  ASP L  66      27.029  17.882  57.743  1.00 37.71           C  
ATOM    506  CG  ASP L  66      26.999  19.323  58.209  1.00 41.41           C  
ATOM    507  OD1 ASP L  66      27.009  20.235  57.342  1.00 43.57           O  
ATOM    508  OD2 ASP L  66      26.949  19.529  59.449  1.00 44.77           O1-
ATOM    509  C   ASP L  66      28.398  18.220  55.727  1.00 33.59           C  
ATOM    510  O   ASP L  66      28.760  19.395  55.712  1.00 33.45           O  
ATOM    511  N   ARG L  67      29.207  17.221  55.338  1.00 32.53           N  
ATOM    512  CA  ARG L  67      30.567  17.452  54.935  1.00 31.82           C  
ATOM    513  CB  ARG L  67      31.271  16.226  54.335  1.00 31.75           C  
ATOM    514  CG  ARG L  67      31.277  14.945  55.159  1.00 32.15           C  
ATOM    515  CD  ARG L  67      32.263  13.932  54.573  1.00 32.99           C  
ATOM    516  NE  ARG L  67      31.883  12.574  55.044  1.00 32.56           N  
ATOM    517  CZ  ARG L  67      31.015  11.833  54.298  1.00 33.04           C  
ATOM    518  NH1 ARG L  67      30.512  12.343  53.136  1.00 31.14           N1+
ATOM    519  NH2 ARG L  67      30.660  10.580  54.700  1.00 33.71           N  
ATOM    520  C   ARG L  67      30.571  18.403  53.782  1.00 31.34           C  
ATOM    521  O   ARG L  67      31.516  19.178  53.627  1.00 30.36           O  
ATOM    522  N   PHE L  68      29.545  18.320  52.908  1.00 30.42           N  
ATOM    523  CA  PHE L  68      29.512  19.139  51.729  1.00 30.03           C  
ATOM    524  CB  PHE L  68      28.661  18.536  50.597  1.00 29.29           C  
ATOM    525  CG  PHE L  68      29.304  17.261  50.169  1.00 29.19           C  
ATOM    526  CD1 PHE L  68      29.029  16.080  50.818  1.00 29.22           C  
ATOM    527  CD2 PHE L  68      30.182  17.239  49.113  1.00 28.07           C  
ATOM    528  CE1 PHE L  68      29.619  14.900  50.425  1.00 29.00           C  
ATOM    529  CE2 PHE L  68      30.775  16.063  48.717  1.00 28.07           C  
ATOM    530  CZ  PHE L  68      30.496  14.887  49.370  1.00 28.75           C  
ATOM    531  C   PHE L  68      28.919  20.477  52.051  1.00 29.90           C  
ATOM    532  O   PHE L  68      27.852  20.571  52.658  1.00 30.21           O  
ATOM    533  N   THR L  69      29.615  21.560  51.640  1.00 29.89           N  
ATOM    534  CA  THR L  69      29.135  22.893  51.871  1.00 30.18           C  
ATOM    535  CB  THR L  69      29.838  23.601  52.995  1.00 30.88           C  
ATOM    536  OG1 THR L  69      31.232  23.657  52.739  1.00 26.37           O  
ATOM    537  CG2 THR L  69      29.577  22.858  54.311  1.00 27.64           C  
ATOM    538  C   THR L  69      29.364  23.713  50.638  1.00 30.19           C  
ATOM    539  O   THR L  69      30.405  23.609  49.992  1.00 30.36           O  
ATOM    540  N   GLY L  70      28.387  24.579  50.299  1.00 29.48           N  
ATOM    541  CA  GLY L  70      28.525  25.409  49.138  1.00 29.11           C  
ATOM    542  C   GLY L  70      28.521  26.830  49.594  1.00 29.38           C  
ATOM    543  O   GLY L  70      27.862  27.178  50.574  1.00 29.58           O  
ATOM    544  N   SER L  71      29.258  27.694  48.868  1.00 28.69           N  
ATOM    545  CA  SER L  71      29.369  29.070  49.255  1.00 28.76           C  
ATOM    546  CB  SER L  71      30.512  29.279  50.262  1.00 29.76           C  
ATOM    547  OG  SER L  71      30.611  30.644  50.631  1.00 31.07           O  
ATOM    548  C   SER L  71      29.683  29.879  48.030  1.00 28.27           C  
ATOM    549  O   SER L  71      29.880  29.334  46.944  1.00 27.67           O  
ATOM    550  N   GLY L  72      29.738  31.222  48.181  1.00 28.73           N  
ATOM    551  CA  GLY L  72      30.059  32.085  47.076  1.00 28.82           C  
ATOM    552  C   GLY L  72      28.831  32.826  46.646  1.00 29.33           C  
ATOM    553  O   GLY L  72      27.718  32.520  47.065  1.00 29.16           O  
ATOM    554  N   SER L  73      29.025  33.868  45.810  1.00 29.20           N  
ATOM    555  CA  SER L  73      27.923  34.647  45.328  1.00 28.96           C  
ATOM    556  CB  SER L  73      27.491  35.748  46.310  1.00 29.55           C  
ATOM    557  OG  SER L  73      26.400  36.485  45.779  1.00 32.12           O  
ATOM    558  C   SER L  73      28.370  35.317  44.069  1.00 28.83           C  
ATOM    559  O   SER L  73      29.565  35.413  43.790  1.00 29.13           O  
ATOM    560  N   GLY L  74      27.402  35.797  43.265  1.00 28.32           N  
ATOM    561  CA  GLY L  74      27.751  36.490  42.062  1.00 29.00           C  
ATOM    562  C   GLY L  74      28.386  35.536  41.093  1.00 28.99           C  
ATOM    563  O   GLY L  74      27.719  34.670  40.531  1.00 28.89           O  
ATOM    564  N   THR L  75      29.657  35.815  40.744  1.00 29.21           N  
ATOM    565  CA  THR L  75      30.482  35.067  39.828  1.00 29.73           C  
ATOM    566  CB  THR L  75      31.464  35.949  39.114  1.00 30.19           C  
ATOM    567  OG1 THR L  75      32.365  36.536  40.042  1.00 31.03           O  
ATOM    568  CG2 THR L  75      30.677  37.045  38.374  1.00 30.75           C  
ATOM    569  C   THR L  75      31.256  33.910  40.408  1.00 29.69           C  
ATOM    570  O   THR L  75      31.572  32.973  39.677  1.00 29.89           O  
ATOM    571  N   ASP L  76      31.664  33.947  41.697  1.00 30.26           N  
ATOM    572  CA  ASP L  76      32.534  32.879  42.125  1.00 30.77           C  
ATOM    573  CB  ASP L  76      33.946  33.331  42.541  1.00 33.32           C  
ATOM    574  CG  ASP L  76      33.830  34.358  43.646  1.00 37.19           C  
ATOM    575  OD1 ASP L  76      33.185  35.410  43.396  1.00 39.71           O  
ATOM    576  OD2 ASP L  76      34.375  34.108  44.753  1.00 40.60           O1-
ATOM    577  C   ASP L  76      31.926  32.039  43.206  1.00 29.72           C  
ATOM    578  O   ASP L  76      31.367  32.544  44.177  1.00 29.66           O  
ATOM    579  N   PHE L  77      32.045  30.699  43.047  1.00 28.12           N  
ATOM    580  CA  PHE L  77      31.437  29.784  43.970  1.00 26.82           C  
ATOM    581  CB  PHE L  77      30.244  29.031  43.357  1.00 24.96           C  
ATOM    582  CG  PHE L  77      29.244  30.048  42.931  1.00 23.87           C  
ATOM    583  CD1 PHE L  77      29.312  30.604  41.676  1.00 22.94           C  
ATOM    584  CD2 PHE L  77      28.247  30.460  43.783  1.00 22.76           C  
ATOM    585  CE1 PHE L  77      28.395  31.544  41.272  1.00 22.05           C  
ATOM    586  CE2 PHE L  77      27.328  31.400  43.382  1.00 21.78           C  
ATOM    587  CZ  PHE L  77      27.399  31.947  42.125  1.00 21.86           C  
ATOM    588  C   PHE L  77      32.434  28.741  44.373  1.00 26.88           C  
ATOM    589  O   PHE L  77      33.391  28.464  43.650  1.00 27.35           O  
ATOM    590  N   THR L  78      32.222  28.138  45.564  1.00 26.67           N  
ATOM    591  CA  THR L  78      33.115  27.138  46.067  1.00 26.75           C  
ATOM    592  CB  THR L  78      33.969  27.653  47.184  1.00 27.49           C  
ATOM    593  OG1 THR L  78      34.783  28.724  46.731  1.00 28.01           O  
ATOM    594  CG2 THR L  78      34.826  26.499  47.722  1.00 26.63           C  
ATOM    595  C   THR L  78      32.320  25.999  46.632  1.00 26.96           C  
ATOM    596  O   THR L  78      31.280  26.192  47.258  1.00 27.71           O  
ATOM    597  N   LEU L  79      32.805  24.763  46.399  1.00 26.54           N  
ATOM    598  CA  LEU L  79      32.218  23.587  46.971  1.00 26.43           C  
ATOM    599  CB  LEU L  79      31.867  22.521  45.918  1.00 25.72           C  
ATOM    600  CG  LEU L  79      31.236  21.242  46.498  1.00 25.58           C  
ATOM    601  CD1 LEU L  79      29.892  21.534  47.184  1.00 24.73           C  
ATOM    602  CD2 LEU L  79      31.124  20.145  45.425  1.00 25.02           C  
ATOM    603  C   LEU L  79      33.276  23.022  47.865  1.00 27.50           C  
ATOM    604  O   LEU L  79      34.406  22.805  47.428  1.00 27.73           O  
ATOM    605  N   THR L  80      32.947  22.781  49.152  1.00 27.97           N  
ATOM    606  CA  THR L  80      33.969  22.297  50.035  1.00 29.18           C  
ATOM    607  CB  THR L  80      34.293  23.248  51.149  1.00 29.59           C  
ATOM    608  OG1 THR L  80      34.721  24.496  50.623  1.00 25.89           O  
ATOM    609  CG2 THR L  80      35.409  22.630  52.008  1.00 26.44           C  
ATOM    610  C   THR L  80      33.534  21.015  50.666  1.00 29.69           C  
ATOM    611  O   THR L  80      32.365  20.819  50.992  1.00 30.05           O  
ATOM    612  N   ILE L  81      34.499  20.091  50.830  1.00 29.87           N  
ATOM    613  CA  ILE L  81      34.254  18.851  51.498  1.00 30.50           C  
ATOM    614  CB  ILE L  81      34.655  17.671  50.663  1.00 30.18           C  
ATOM    615  CG1 ILE L  81      33.870  17.700  49.339  1.00 30.09           C  
ATOM    616  CG2 ILE L  81      34.425  16.389  51.480  1.00 29.73           C  
ATOM    617  CD1 ILE L  81      34.423  16.761  48.268  1.00 29.14           C  
ATOM    618  C   ILE L  81      35.123  18.909  52.720  1.00 31.93           C  
ATOM    619  O   ILE L  81      36.349  18.927  52.621  1.00 32.52           O  
ATOM    620  N   SER L  82      34.494  18.944  53.913  1.00 32.96           N  
ATOM    621  CA  SER L  82      35.203  19.137  55.149  1.00 34.23           C  
ATOM    622  CB  SER L  82      34.267  19.199  56.369  1.00 33.87           C  
ATOM    623  OG  SER L  82      33.640  17.943  56.573  1.00 35.37           O  
ATOM    624  C   SER L  82      36.177  18.029  55.388  1.00 35.03           C  
ATOM    625  O   SER L  82      37.337  18.289  55.706  1.00 35.63           O  
ATOM    626  N   SER L  83      35.724  16.763  55.278  1.00 35.21           N  
ATOM    627  CA  SER L  83      36.627  15.661  55.445  1.00 35.71           C  
ATOM    628  CB  SER L  83      36.555  14.995  56.834  1.00 37.09           C  
ATOM    629  OG  SER L  83      35.282  14.402  57.043  1.00 34.54           O  
ATOM    630  C   SER L  83      36.255  14.640  54.415  1.00 34.60           C  
ATOM    631  O   SER L  83      35.209  13.999  54.496  1.00 34.37           O  
ATOM    632  N   VAL L  84      37.152  14.434  53.435  1.00 33.88           N  
ATOM    633  CA  VAL L  84      36.882  13.559  52.333  1.00 33.28           C  
ATOM    634  CB  VAL L  84      37.917  13.658  51.248  1.00 33.21           C  
ATOM    635  CG1 VAL L  84      37.616  12.605  50.172  1.00 32.88           C  
ATOM    636  CG2 VAL L  84      37.934  15.098  50.710  1.00 32.26           C  
ATOM    637  C   VAL L  84      36.852  12.140  52.799  1.00 33.53           C  
ATOM    638  O   VAL L  84      37.611  11.732  53.678  1.00 33.62           O  
ATOM    639  N   LYS L  85      35.932  11.357  52.202  1.00 33.37           N  
ATOM    640  CA  LYS L  85      35.781   9.965  52.504  1.00 34.14           C  
ATOM    641  CB  LYS L  85      34.367   9.604  52.991  1.00 35.11           C  
ATOM    642  CG  LYS L  85      34.229   8.169  53.501  1.00 37.65           C  
ATOM    643  CD  LYS L  85      32.910   7.920  54.238  1.00 41.11           C  
ATOM    644  CE  LYS L  85      32.769   6.502  54.796  1.00  0.00           C  
ATOM    645  NZ  LYS L  85      33.370   6.428  56.146  1.00  0.00           N1+
ATOM    646  C   LYS L  85      36.021   9.228  51.223  1.00 34.02           C  
ATOM    647  O   LYS L  85      36.002   9.815  50.144  1.00 33.37           O  
ATOM    648  N   ALA L  86      36.245   7.906  51.312  1.00 33.67           N  
ATOM    649  CA  ALA L  86      36.559   7.105  50.162  1.00 33.84           C  
ATOM    650  CB  ALA L  86      36.786   5.624  50.509  1.00 33.06           C  
ATOM    651  C   ALA L  86      35.431   7.167  49.178  1.00 33.76           C  
ATOM    652  O   ALA L  86      35.650   7.197  47.969  1.00 33.82           O  
ATOM    653  N   GLU L  87      34.184   7.194  49.672  1.00 34.38           N  
ATOM    654  CA  GLU L  87      33.012   7.182  48.838  1.00 34.77           C  
ATOM    655  CB  GLU L  87      31.694   7.090  49.624  1.00 37.26           C  
ATOM    656  CG  GLU L  87      31.427   8.278  50.546  1.00 43.00           C  
ATOM    657  CD  GLU L  87      30.020   8.108  51.094  1.00 48.12           C  
ATOM    658  OE1 GLU L  87      29.101   7.858  50.270  1.00 50.12           O  
ATOM    659  OE2 GLU L  87      29.839   8.225  52.335  1.00 50.01           O1-
ATOM    660  C   GLU L  87      32.941   8.423  47.999  1.00 32.56           C  
ATOM    661  O   GLU L  87      32.296   8.431  46.954  1.00 32.53           O  
ATOM    662  N   ASP L  88      33.579   9.512  48.458  1.00 31.12           N  
ATOM    663  CA  ASP L  88      33.519  10.811  47.844  1.00 30.02           C  
ATOM    664  CB  ASP L  88      34.182  11.892  48.716  1.00 29.95           C  
ATOM    665  CG  ASP L  88      33.309  12.059  49.957  1.00 31.13           C  
ATOM    666  OD1 ASP L  88      32.145  11.576  49.930  1.00 31.74           O  
ATOM    667  OD2 ASP L  88      33.792  12.670  50.947  1.00 31.67           O1-
ATOM    668  C   ASP L  88      34.144  10.831  46.476  1.00 29.15           C  
ATOM    669  O   ASP L  88      33.896  11.765  45.715  1.00 29.13           O  
ATOM    670  N   LEU L  89      35.006   9.852  46.128  1.00 28.04           N  
ATOM    671  CA  LEU L  89      35.630   9.914  44.832  1.00 27.35           C  
ATOM    672  CB  LEU L  89      36.564   8.736  44.499  1.00 27.79           C  
ATOM    673  CG  LEU L  89      37.901   8.747  45.263  1.00 28.80           C  
ATOM    674  CD1 LEU L  89      37.705   8.561  46.773  1.00 29.54           C  
ATOM    675  CD2 LEU L  89      38.887   7.731  44.666  1.00 28.25           C  
ATOM    676  C   LEU L  89      34.586   9.972  43.763  1.00 26.44           C  
ATOM    677  O   LEU L  89      33.639   9.187  43.738  1.00 27.03           O  
ATOM    678  N   ALA L  90      34.747  10.948  42.847  1.00 25.64           N  
ATOM    679  CA  ALA L  90      33.805  11.124  41.785  1.00 24.49           C  
ATOM    680  CB  ALA L  90      32.353  11.244  42.274  1.00 24.01           C  
ATOM    681  C   ALA L  90      34.142  12.406  41.092  1.00 24.36           C  
ATOM    682  O   ALA L  90      35.131  13.065  41.408  1.00 24.41           O  
ATOM    683  N   VAL L  91      33.323  12.772  40.087  1.00 23.30           N  
ATOM    684  CA  VAL L  91      33.522  14.011  39.398  1.00 22.22           C  
ATOM    685  CB  VAL L  91      33.387  13.895  37.908  1.00 22.17           C  
ATOM    686  CG1 VAL L  91      33.502  15.301  37.295  1.00 18.30           C  
ATOM    687  CG2 VAL L  91      34.449  12.905  37.400  1.00 18.60           C  
ATOM    688  C   VAL L  91      32.457  14.943  39.886  1.00 22.43           C  
ATOM    689  O   VAL L  91      31.306  14.545  40.057  1.00 21.82           O  
ATOM    690  N   TYR L  92      32.820  16.218  40.135  1.00 21.86           N  
ATOM    691  CA  TYR L  92      31.872  17.168  40.647  1.00 21.55           C  
ATOM    692  CB  TYR L  92      32.357  17.899  41.911  1.00 21.24           C  
ATOM    693  CG  TYR L  92      32.443  16.901  43.012  1.00 21.89           C  
ATOM    694  CD1 TYR L  92      33.569  16.128  43.185  1.00 21.00           C  
ATOM    695  CD2 TYR L  92      31.390  16.735  43.879  1.00 21.14           C  
ATOM    696  CE1 TYR L  92      33.639  15.207  44.205  1.00 21.44           C  
ATOM    697  CE2 TYR L  92      31.456  15.817  44.899  1.00 21.41           C  
ATOM    698  CZ  TYR L  92      32.580  15.050  45.064  1.00 21.38           C  
ATOM    699  OH  TYR L  92      32.647  14.106  46.110  1.00 20.10           O  
ATOM    700  C   TYR L  92      31.629  18.212  39.601  1.00 21.62           C  
ATOM    701  O   TYR L  92      32.572  18.725  38.999  1.00 22.08           O  
ATOM    702  N   TYR L  93      30.339  18.548  39.359  1.00 21.84           N  
ATOM    703  CA  TYR L  93      30.013  19.517  38.348  1.00 22.48           C  
ATOM    704  CB  TYR L  93      29.074  19.033  37.225  1.00 22.94           C  
ATOM    705  CG  TYR L  93      29.572  17.785  36.590  1.00 24.14           C  
ATOM    706  CD1 TYR L  93      30.618  17.782  35.697  1.00 24.42           C  
ATOM    707  CD2 TYR L  93      28.971  16.595  36.912  1.00 24.20           C  
ATOM    708  CE1 TYR L  93      31.048  16.607  35.127  1.00 24.45           C  
ATOM    709  CE2 TYR L  93      29.397  15.419  36.344  1.00 24.87           C  
ATOM    710  CZ  TYR L  93      30.439  15.423  35.451  1.00 24.89           C  
ATOM    711  OH  TYR L  93      30.877  14.217  34.870  1.00 24.16           O  
ATOM    712  C   TYR L  93      29.215  20.617  38.984  1.00 22.93           C  
ATOM    713  O   TYR L  93      28.427  20.403  39.902  1.00 21.97           O  
ATOM    714  N   CYS L  94      29.413  21.839  38.469  1.00 23.00           N  
ATOM    715  CA  CYS L  94      28.749  23.044  38.865  1.00 24.04           C  
ATOM    716  CB  CYS L  94      29.830  24.143  38.949  1.00 25.70           C  
ATOM    717  SG  CYS L  94      29.289  25.864  39.028  1.00 30.25           S  
ATOM    718  C   CYS L  94      27.787  23.338  37.745  1.00 23.34           C  
ATOM    719  O   CYS L  94      28.094  23.061  36.588  1.00 22.70           O  
ATOM    720  N   GLN L  95      26.576  23.856  38.053  1.00 22.92           N  
ATOM    721  CA  GLN L  95      25.630  24.142  37.003  1.00 22.60           C  
ATOM    722  CB  GLN L  95      24.519  23.089  36.876  1.00 22.20           C  
ATOM    723  CG  GLN L  95      23.518  23.404  35.762  1.00 23.15           C  
ATOM    724  CD  GLN L  95      22.252  22.596  36.010  1.00 23.55           C  
ATOM    725  OE1 GLN L  95      21.850  21.772  35.190  1.00 28.64           O  
ATOM    726  NE2 GLN L  95      21.592  22.840  37.173  1.00 24.23           N  
ATOM    727  C   GLN L  95      24.922  25.411  37.338  1.00 22.39           C  
ATOM    728  O   GLN L  95      24.517  25.631  38.477  1.00 23.10           O  
ATOM    729  N   GLN L  96      24.727  26.281  36.333  1.00 22.12           N  
ATOM    730  CA  GLN L  96      24.025  27.500  36.577  1.00 21.55           C  
ATOM    731  CB  GLN L  96      24.747  28.749  36.036  1.00 20.80           C  
ATOM    732  CG  GLN L  96      24.929  28.768  34.515  1.00 21.08           C  
ATOM    733  CD  GLN L  96      23.715  29.429  33.876  1.00 22.39           C  
ATOM    734  OE1 GLN L  96      22.924  30.087  34.549  1.00 21.93           O  
ATOM    735  NE2 GLN L  96      23.572  29.265  32.534  1.00 21.55           N  
ATOM    736  C   GLN L  96      22.699  27.370  35.910  1.00 21.62           C  
ATOM    737  O   GLN L  96      22.600  26.827  34.811  1.00 21.31           O  
ATOM    738  N   TYR L  97      21.625  27.840  36.584  1.00 61.73           N  
ATOM    739  CA  TYR L  97      20.376  27.880  35.888  1.00 63.96           C  
ATOM    740  CB  TYR L  97      19.369  26.797  36.331  1.00 59.23           C  
ATOM    741  CG  TYR L  97      19.239  26.759  37.814  1.00 51.52           C  
ATOM    742  CD1 TYR L  97      18.330  27.548  38.481  1.00 49.24           C  
ATOM    743  CD2 TYR L  97      20.041  25.906  38.536  1.00 61.06           C  
ATOM    744  CE1 TYR L  97      18.229  27.482  39.853  1.00 51.15           C  
ATOM    745  CE2 TYR L  97      19.944  25.835  39.905  1.00 49.72           C  
ATOM    746  CZ  TYR L  97      19.036  26.626  40.567  1.00 51.65           C  
ATOM    747  OH  TYR L  97      18.934  26.555  41.972  1.00 63.45           O  
ATOM    748  C   TYR L  97      19.762  29.249  35.955  1.00 62.37           C  
ATOM    749  O   TYR L  97      18.546  29.385  36.096  1.00 61.21           O  
ATOM    750  N   TYR L  98      20.590  30.310  35.831  1.00 60.09           N  
ATOM    751  CA  TYR L  98      20.067  31.647  35.775  1.00 63.81           C  
ATOM    752  CB  TYR L  98      21.181  32.711  35.761  1.00 63.05           C  
ATOM    753  CG  TYR L  98      20.568  34.070  35.848  1.00 86.66           C  
ATOM    754  CD1 TYR L  98      20.163  34.746  34.719  1.00 80.65           C  
ATOM    755  CD2 TYR L  98      20.393  34.669  37.074  1.00 94.40           C  
ATOM    756  CE1 TYR L  98      19.601  35.999  34.810  1.00 92.66           C  
ATOM    757  CE2 TYR L  98      19.833  35.922  37.173  1.00 86.41           C  
ATOM    758  CZ  TYR L  98      19.436  36.589  36.039  1.00 89.66           C  
ATOM    759  OH  TYR L  98      18.860  37.874  36.134  1.00 92.43           O  
ATOM    760  C   TYR L  98      19.364  31.733  34.458  1.00 65.95           C  
ATOM    761  O   TYR L  98      18.224  32.180  34.357  1.00 63.21           O  
ATOM    762  N   SER L  99      20.076  31.278  33.407  1.00 66.78           N  
ATOM    763  CA  SER L  99      19.572  31.230  32.067  1.00 72.29           C  
ATOM    764  CB  SER L  99      20.472  31.917  31.028  1.00 66.52           C  
ATOM    765  OG  SER L  99      21.691  31.202  30.897  1.00 82.11           O  
ATOM    766  C   SER L  99      19.466  29.782  31.712  1.00 69.96           C  
ATOM    767  O   SER L  99      19.263  28.941  32.585  1.00 73.08           O  
ATOM    768  N   TYR L 100      19.579  29.446  30.411  1.00 68.94           N  
ATOM    769  CA  TYR L 100      19.459  28.067  30.033  1.00 66.58           C  
ATOM    770  CB  TYR L 100      19.559  27.828  28.509  1.00 65.12           C  
ATOM    771  CG  TYR L 100      20.985  27.634  28.159  1.00 62.39           C  
ATOM    772  CD1 TYR L 100      21.889  28.668  28.142  1.00 61.06           C  
ATOM    773  CD2 TYR L 100      21.415  26.359  27.887  1.00 60.84           C  
ATOM    774  CE1 TYR L 100      23.202  28.410  27.828  1.00 56.62           C  
ATOM    775  CE2 TYR L 100      22.719  26.100  27.569  1.00 57.85           C  
ATOM    776  CZ  TYR L 100      23.618  27.130  27.543  1.00 57.11           C  
ATOM    777  OH  TYR L 100      24.961  26.843  27.222  1.00 56.80           O  
ATOM    778  C   TYR L 100      20.604  27.386  30.721  1.00 65.03           C  
ATOM    779  O   TYR L 100      21.699  27.942  30.791  1.00 64.72           O  
ATOM    780  N   PRO L 101      20.384  26.212  31.250  1.00 56.27           N  
ATOM    781  CA  PRO L 101      21.394  25.569  32.050  1.00 56.95           C  
ATOM    782  CD  PRO L 101      19.041  25.824  31.660  1.00 55.45           C  
ATOM    783  CB  PRO L 101      20.697  24.394  32.729  1.00 57.63           C  
ATOM    784  CG  PRO L 101      19.237  24.871  32.850  1.00 53.94           C  
ATOM    785  C   PRO L 101      22.679  25.215  31.370  1.00 56.31           C  
ATOM    786  O   PRO L 101      22.659  24.692  30.257  1.00 59.55           O  
ATOM    787  N   THR L 102      23.805  25.488  32.063  1.00 21.41           N  
ATOM    788  CA  THR L 102      25.140  25.228  31.593  1.00 21.65           C  
ATOM    789  CB  THR L 102      25.905  26.461  31.222  1.00 22.74           C  
ATOM    790  OG1 THR L 102      25.902  27.377  32.304  1.00 24.51           O  
ATOM    791  CG2 THR L 102      25.276  27.099  29.977  1.00 23.72           C  
ATOM    792  C   THR L 102      25.896  24.558  32.700  1.00 20.85           C  
ATOM    793  O   THR L 102      25.729  24.897  33.871  1.00 19.95           O  
ATOM    794  N   PHE L 103      26.782  23.601  32.347  1.00 20.57           N  
ATOM    795  CA  PHE L 103      27.532  22.883  33.342  1.00 20.78           C  
ATOM    796  CB  PHE L 103      27.503  21.350  33.167  1.00 20.74           C  
ATOM    797  CG  PHE L 103      26.135  20.793  33.388  1.00 20.10           C  
ATOM    798  CD1 PHE L 103      25.199  20.793  32.379  1.00 20.78           C  
ATOM    799  CD2 PHE L 103      25.795  20.246  34.604  1.00 20.66           C  
ATOM    800  CE1 PHE L 103      23.943  20.267  32.584  1.00 20.79           C  
ATOM    801  CE2 PHE L 103      24.542  19.720  34.815  1.00 21.01           C  
ATOM    802  CZ  PHE L 103      23.612  19.730  33.804  1.00 20.73           C  
ATOM    803  C   PHE L 103      28.974  23.247  33.189  1.00 21.38           C  
ATOM    804  O   PHE L 103      29.421  23.659  32.119  1.00 21.10           O  
ATOM    805  N   GLY L 104      29.743  23.118  34.286  1.00 21.60           N  
ATOM    806  CA  GLY L 104      31.154  23.367  34.227  1.00 21.70           C  
ATOM    807  C   GLY L 104      31.791  22.118  33.696  1.00 22.39           C  
ATOM    808  O   GLY L 104      31.120  21.111  33.483  1.00 22.38           O  
ATOM    809  N   ALA L 105      33.117  22.172  33.466  1.00 23.35           N  
ATOM    810  CA  ALA L 105      33.907  21.092  32.937  1.00 23.73           C  
ATOM    811  CB  ALA L 105      35.366  21.500  32.670  1.00 20.67           C  
ATOM    812  C   ALA L 105      33.929  19.948  33.902  1.00 23.81           C  
ATOM    813  O   ALA L 105      33.991  18.789  33.493  1.00 23.51           O  
ATOM    814  N   GLY L 106      33.926  20.240  35.216  1.00 23.27           N  
ATOM    815  CA  GLY L 106      33.932  19.177  36.181  1.00 23.53           C  
ATOM    816  C   GLY L 106      35.281  19.092  36.820  1.00 23.92           C  
ATOM    817  O   GLY L 106      36.290  19.503  36.249  1.00 23.99           O  
ATOM    818  N   THR L 107      35.307  18.569  38.063  1.00 23.57           N  
ATOM    819  CA  THR L 107      36.536  18.381  38.776  1.00 24.24           C  
ATOM    820  CB  THR L 107      36.642  19.251  39.996  1.00 24.16           C  
ATOM    821  OG1 THR L 107      36.553  20.620  39.625  1.00 24.46           O  
ATOM    822  CG2 THR L 107      37.983  18.974  40.695  1.00 23.99           C  
ATOM    823  C   THR L 107      36.557  16.954  39.231  1.00 24.62           C  
ATOM    824  O   THR L 107      35.636  16.499  39.908  1.00 24.28           O  
ATOM    825  N   LYS L 108      37.617  16.207  38.869  1.00 24.84           N  
ATOM    826  CA  LYS L 108      37.714  14.832  39.260  1.00 25.96           C  
ATOM    827  CB  LYS L 108      38.601  13.994  38.326  1.00 26.35           C  
ATOM    828  CG  LYS L 108      38.696  12.528  38.754  1.00 29.46           C  
ATOM    829  CD  LYS L 108      39.573  11.662  37.848  1.00 33.18           C  
ATOM    830  CE  LYS L 108      38.855  10.991  36.683  1.00 36.05           C  
ATOM    831  NZ  LYS L 108      39.836  10.189  35.918  1.00 36.94           N1+
ATOM    832  C   LYS L 108      38.386  14.780  40.596  1.00 26.19           C  
ATOM    833  O   LYS L 108      39.466  15.338  40.783  1.00 26.46           O  
ATOM    834  N   LEU L 109      37.762  14.081  41.562  1.00 26.73           N  
ATOM    835  CA  LEU L 109      38.349  13.952  42.865  1.00 27.10           C  
ATOM    836  CB  LEU L 109      37.331  14.163  44.004  1.00 27.53           C  
ATOM    837  CG  LEU L 109      37.889  13.942  45.424  1.00 28.73           C  
ATOM    838  CD1 LEU L 109      39.038  14.899  45.760  1.00 29.38           C  
ATOM    839  CD2 LEU L 109      36.770  14.021  46.470  1.00 28.52           C  
ATOM    840  C   LEU L 109      38.901  12.563  42.979  1.00 27.98           C  
ATOM    841  O   LEU L 109      38.173  11.581  42.836  1.00 28.25           O  
ATOM    842  N   GLU L 110      40.220  12.458  43.244  1.00 28.72           N  
ATOM    843  CA  GLU L 110      40.884  11.189  43.352  1.00 30.39           C  
ATOM    844  CB  GLU L 110      42.117  11.089  42.439  1.00 31.23           C  
ATOM    845  CG  GLU L 110      41.774  11.174  40.951  1.00 35.57           C  
ATOM    846  CD  GLU L 110      43.060  11.408  40.171  1.00 39.20           C  
ATOM    847  OE1 GLU L 110      44.129  11.564  40.817  1.00 40.64           O  
ATOM    848  OE2 GLU L 110      42.987  11.440  38.913  1.00 40.65           O1-
ATOM    849  C   GLU L 110      41.374  11.061  44.763  1.00 30.19           C  
ATOM    850  O   GLU L 110      41.679  12.059  45.413  1.00 30.33           O  
ATOM    851  N   LEU L 111      41.466   9.813  45.275  1.00 30.08           N  
ATOM    852  CA  LEU L 111      41.853   9.613  46.646  1.00 30.82           C  
ATOM    853  CB  LEU L 111      41.063   8.495  47.348  1.00 30.95           C  
ATOM    854  CG  LEU L 111      41.459   8.278  48.818  1.00 17.75           C  
ATOM    855  CD1 LEU L 111      41.042   9.480  49.680  1.00 33.03           C  
ATOM    856  CD2 LEU L 111      40.927   6.939  49.353  1.00 16.63           C  
ATOM    857  C   LEU L 111      43.290   9.217  46.691  1.00 31.41           C  
ATOM    858  O   LEU L 111      43.732   8.346  45.945  1.00 31.53           O  
ATOM    859  N   LYS L 112      44.051   9.860  47.597  1.00 31.74           N  
ATOM    860  CA  LYS L 112      45.448   9.586  47.743  1.00 32.19           C  
ATOM    861  CB  LYS L 112      46.243  10.856  48.097  1.00 32.67           C  
ATOM    862  CG  LYS L 112      47.752  10.738  47.887  1.00 34.71           C  
ATOM    863  CD  LYS L 112      48.464  12.095  47.851  1.00 36.92           C  
ATOM    864  CE  LYS L 112      49.978  12.000  47.651  1.00 39.05           C  
ATOM    865  NZ  LYS L 112      50.568  13.356  47.600  1.00 39.92           N1+
ATOM    866  C   LYS L 112      45.576   8.582  48.882  1.00 32.21           C  
ATOM    867  O   LYS L 112      44.888   8.772  49.923  1.00 32.56           O  
ATOM    868  OXT LYS L 112      46.356   7.606  48.719  1.00  0.00           O1-
TER     869      LYS L 112 
ATOM    870  N   GLU H 113       7.909   6.858  45.501  1.00 41.83           N1+
ATOM    871  CA  GLU H 113       9.136   7.606  45.142  1.00 41.37           C  
ATOM    872  CB  GLU H 113      10.390   6.778  45.476  1.00 43.51           C  
ATOM    873  CG  GLU H 113      11.704   7.484  45.139  1.00 48.23           C  
ATOM    874  CD  GLU H 113      12.849   6.578  45.568  1.00 52.34           C  
ATOM    875  OE1 GLU H 113      12.979   6.340  46.797  1.00 54.50           O  
ATOM    876  OE2 GLU H 113      13.608   6.114  44.676  1.00 39.09           O1-
ATOM    877  C   GLU H 113       9.148   7.937  43.687  1.00 39.65           C  
ATOM    878  O   GLU H 113       8.636   7.183  42.860  1.00 39.38           O  
ATOM    879  N   VAL H 114       9.724   9.100  43.335  1.00 37.93           N  
ATOM    880  CA  VAL H 114       9.737   9.472  41.956  1.00 36.27           C  
ATOM    881  CB  VAL H 114      10.036  10.920  41.712  1.00 36.45           C  
ATOM    882  CG1 VAL H 114       8.986  11.783  42.422  1.00 36.64           C  
ATOM    883  CG2 VAL H 114      11.468  11.201  42.164  1.00 35.75           C  
ATOM    884  C   VAL H 114      10.799   8.677  41.270  1.00 34.75           C  
ATOM    885  O   VAL H 114      11.860   8.415  41.838  1.00 33.73           O  
ATOM    886  N   GLN H 115      10.530   8.258  40.019  1.00 33.78           N  
ATOM    887  CA  GLN H 115      11.493   7.455  39.327  1.00 33.68           C  
ATOM    888  CB  GLN H 115      11.234   5.965  39.598  1.00 35.82           C  
ATOM    889  CG  GLN H 115      12.365   5.018  39.221  1.00 40.55           C  
ATOM    890  CD  GLN H 115      11.971   3.637  39.728  1.00 44.38           C  
ATOM    891  OE1 GLN H 115      11.901   3.402  40.934  1.00 45.66           O  
ATOM    892  NE2 GLN H 115      11.695   2.699  38.785  1.00 45.66           N  
ATOM    893  C   GLN H 115      11.366   7.728  37.851  1.00 31.91           C  
ATOM    894  O   GLN H 115      10.265   7.944  37.344  1.00 31.77           O  
ATOM    895  N   LEU H 116      12.510   7.754  37.129  1.00 29.69           N  
ATOM    896  CA  LEU H 116      12.524   7.964  35.703  1.00 29.00           C  
ATOM    897  CB  LEU H 116      13.350   9.186  35.258  1.00 28.17           C  
ATOM    898  CG  LEU H 116      12.716  10.554  35.569  1.00 27.46           C  
ATOM    899  CD1 LEU H 116      11.450  10.777  34.734  1.00 27.26           C  
ATOM    900  CD2 LEU H 116      12.474  10.751  37.070  1.00 26.47           C  
ATOM    901  C   LEU H 116      13.174   6.774  35.064  1.00 28.95           C  
ATOM    902  O   LEU H 116      14.356   6.509  35.284  1.00 28.81           O  
ATOM    903  N   GLN H 117      12.415   6.044  34.219  1.00 29.18           N  
ATOM    904  CA  GLN H 117      12.919   4.855  33.586  1.00 29.30           C  
ATOM    905  CB  GLN H 117      11.892   3.706  33.607  1.00 32.21           C  
ATOM    906  CG  GLN H 117      12.361   2.413  32.939  1.00 38.58           C  
ATOM    907  CD  GLN H 117      13.280   1.678  33.902  1.00 44.44           C  
ATOM    908  OE1 GLN H 117      13.446   2.076  35.055  1.00 47.50           O  
ATOM    909  NE2 GLN H 117      13.895   0.567  33.417  1.00 46.68           N  
ATOM    910  C   GLN H 117      13.200   5.164  32.145  1.00 27.88           C  
ATOM    911  O   GLN H 117      12.298   5.523  31.389  1.00 28.05           O  
ATOM    912  N   GLN H 118      14.473   5.017  31.722  1.00 26.02           N  
ATOM    913  CA  GLN H 118      14.841   5.299  30.360  1.00 25.24           C  
ATOM    914  CB  GLN H 118      16.168   6.067  30.230  1.00 24.83           C  
ATOM    915  CG  GLN H 118      16.087   7.469  30.839  1.00 24.33           C  
ATOM    916  CD  GLN H 118      17.431   8.161  30.668  1.00 24.22           C  
ATOM    917  OE1 GLN H 118      18.020   8.642  31.638  1.00 24.58           O  
ATOM    918  NE2 GLN H 118      17.925   8.230  29.405  1.00 21.87           N  
ATOM    919  C   GLN H 118      14.950   4.018  29.591  1.00 25.17           C  
ATOM    920  O   GLN H 118      15.187   2.952  30.155  1.00 24.47           O  
ATOM    921  N   SER H 119      14.778   4.109  28.255  1.00 25.16           N  
ATOM    922  CA  SER H 119      14.802   2.959  27.394  1.00 24.85           C  
ATOM    923  CB  SER H 119      14.253   3.236  25.982  1.00 24.32           C  
ATOM    924  OG  SER H 119      15.044   4.220  25.331  1.00 22.30           O  
ATOM    925  C   SER H 119      16.206   2.441  27.276  1.00 25.01           C  
ATOM    926  O   SER H 119      17.164   3.089  27.692  1.00 24.60           O  
ATOM    927  N   GLY H 120      16.348   1.233  26.688  1.00 24.43           N  
ATOM    928  CA  GLY H 120      17.603   0.534  26.599  1.00 23.80           C  
ATOM    929  C   GLY H 120      18.501   1.180  25.592  1.00 23.94           C  
ATOM    930  O   GLY H 120      18.109   2.067  24.834  1.00 23.88           O  
ATOM    931  N   PRO H 121      19.722   0.707  25.584  1.00 24.38           N  
ATOM    932  CA  PRO H 121      20.731   1.241  24.706  1.00 25.00           C  
ATOM    933  CD  PRO H 121      20.302   0.144  26.793  1.00 22.44           C  
ATOM    934  CB  PRO H 121      22.057   0.662  25.190  1.00 24.60           C  
ATOM    935  CG  PRO H 121      21.812   0.413  26.689  1.00 22.24           C  
ATOM    936  C   PRO H 121      20.425   0.960  23.274  1.00 26.78           C  
ATOM    937  O   PRO H 121      19.732  -0.016  22.989  1.00 26.52           O  
ATOM    938  N   GLU H 122      20.917   1.817  22.357  1.00 27.86           N  
ATOM    939  CA  GLU H 122      20.605   1.628  20.971  1.00 29.81           C  
ATOM    940  CB  GLU H 122      19.619   2.676  20.421  1.00 31.50           C  
ATOM    941  CG  GLU H 122      18.193   2.551  20.960  1.00 41.32           C  
ATOM    942  CD  GLU H 122      17.425   1.596  20.056  1.00 45.89           C  
ATOM    943  OE1 GLU H 122      17.978   1.199  18.997  1.00 49.19           O  
ATOM    944  OE2 GLU H 122      16.267   1.254  20.414  1.00 47.36           O1-
ATOM    945  C   GLU H 122      21.847   1.756  20.149  1.00 30.01           C  
ATOM    946  O   GLU H 122      22.751   2.532  20.457  1.00 29.79           O  
ATOM    947  N   LEU H 123      21.907   0.956  19.066  1.00 30.31           N  
ATOM    948  CA  LEU H 123      22.977   1.027  18.118  1.00 30.73           C  
ATOM    949  CB  LEU H 123      23.649  -0.333  17.863  1.00 31.95           C  
ATOM    950  CG  LEU H 123      24.801  -0.287  16.843  1.00 30.61           C  
ATOM    951  CD1 LEU H 123      26.006   0.507  17.369  1.00 27.60           C  
ATOM    952  CD2 LEU H 123      25.170  -1.699  16.367  1.00 27.44           C  
ATOM    953  C   LEU H 123      22.339   1.443  16.828  1.00 31.01           C  
ATOM    954  O   LEU H 123      21.378   0.819  16.381  1.00 31.25           O  
ATOM    955  N   VAL H 124      22.844   2.526  16.203  1.00 30.73           N  
ATOM    956  CA  VAL H 124      22.254   2.966  14.971  1.00 31.87           C  
ATOM    957  CB  VAL H 124      21.327   4.136  15.133  1.00 31.74           C  
ATOM    958  CG1 VAL H 124      20.055   3.659  15.853  1.00 33.60           C  
ATOM    959  CG2 VAL H 124      22.072   5.235  15.910  1.00 33.11           C  
ATOM    960  C   VAL H 124      23.332   3.344  14.003  1.00 32.67           C  
ATOM    961  O   VAL H 124      24.461   3.654  14.381  1.00 32.35           O  
ATOM    962  N   LYS H 125      22.982   3.297  12.705  1.00 33.68           N  
ATOM    963  CA  LYS H 125      23.871   3.604  11.620  1.00 34.73           C  
ATOM    964  CB  LYS H 125      23.366   3.027  10.287  1.00 36.80           C  
ATOM    965  CG  LYS H 125      24.263   3.301   9.082  1.00 40.66           C  
ATOM    966  CD  LYS H 125      23.813   2.540   7.831  1.00 44.78           C  
ATOM    967  CE  LYS H 125      24.626   2.854   6.573  1.00 46.70           C  
ATOM    968  NZ  LYS H 125      25.714   1.866   6.408  1.00 48.65           N1+
ATOM    969  C   LYS H 125      23.925   5.092  11.474  1.00 33.70           C  
ATOM    970  O   LYS H 125      23.011   5.803  11.887  1.00 33.02           O  
ATOM    971  N   PRO H 126      24.986   5.589  10.896  1.00 33.23           N  
ATOM    972  CA  PRO H 126      25.091   7.006  10.716  1.00 33.03           C  
ATOM    973  CD  PRO H 126      26.289   4.952  11.012  1.00 33.34           C  
ATOM    974  CB  PRO H 126      26.532   7.264  10.279  1.00 32.86           C  
ATOM    975  CG  PRO H 126      27.313   6.101  10.920  1.00 33.08           C  
ATOM    976  C   PRO H 126      24.055   7.476   9.749  1.00 33.33           C  
ATOM    977  O   PRO H 126      23.773   6.763   8.787  1.00 33.82           O  
ATOM    978  N   GLY H 127      23.469   8.665   9.994  1.00 33.05           N  
ATOM    979  CA  GLY H 127      22.486   9.212   9.105  1.00 33.67           C  
ATOM    980  C   GLY H 127      21.125   8.770   9.546  1.00 33.92           C  
ATOM    981  O   GLY H 127      20.116   9.275   9.059  1.00 34.48           O  
ATOM    982  N   ALA H 128      21.065   7.812  10.489  1.00 33.43           N  
ATOM    983  CA  ALA H 128      19.814   7.291  10.968  1.00 33.23           C  
ATOM    984  CB  ALA H 128      19.912   5.859  11.522  1.00 32.91           C  
ATOM    985  C   ALA H 128      19.302   8.169  12.069  1.00 33.36           C  
ATOM    986  O   ALA H 128      19.924   9.164  12.433  1.00 33.34           O  
ATOM    987  N   SER H 129      18.100   7.836  12.586  1.00 33.27           N  
ATOM    988  CA  SER H 129      17.516   8.577  13.668  1.00 32.94           C  
ATOM    989  CB  SER H 129      16.233   9.329  13.279  1.00 33.88           C  
ATOM    990  OG  SER H 129      16.531  10.346  12.336  1.00 37.96           O  
ATOM    991  C   SER H 129      17.150   7.603  14.746  1.00 32.21           C  
ATOM    992  O   SER H 129      16.987   6.410  14.491  1.00 33.03           O  
ATOM    993  N   VAL H 130      17.037   8.090  16.000  1.00 30.70           N  
ATOM    994  CA  VAL H 130      16.680   7.219  17.082  1.00 29.64           C  
ATOM    995  CB  VAL H 130      17.873   6.774  17.882  1.00 29.40           C  
ATOM    996  CG1 VAL H 130      18.514   8.006  18.537  1.00 28.91           C  
ATOM    997  CG2 VAL H 130      17.436   5.691  18.880  1.00 29.45           C  
ATOM    998  C   VAL H 130      15.747   7.960  17.990  1.00 29.46           C  
ATOM    999  O   VAL H 130      15.771   9.190  18.062  1.00 29.36           O  
ATOM   1000  N   LYS H 131      14.861   7.220  18.689  1.00 28.72           N  
ATOM   1001  CA  LYS H 131      13.963   7.870  19.598  1.00 28.53           C  
ATOM   1002  CB  LYS H 131      12.497   7.864  19.125  1.00 29.00           C  
ATOM   1003  CG  LYS H 131      11.601   8.835  19.898  1.00 30.92           C  
ATOM   1004  CD  LYS H 131      10.269   9.123  19.200  1.00 31.79           C  
ATOM   1005  CE  LYS H 131       9.387  10.123  19.949  1.00 32.98           C  
ATOM   1006  NZ  LYS H 131       8.123  10.337  19.208  1.00 34.19           N1+
ATOM   1007  C   LYS H 131      14.043   7.130  20.895  1.00 28.21           C  
ATOM   1008  O   LYS H 131      13.824   5.922  20.948  1.00 28.75           O  
ATOM   1009  N   ILE H 132      14.346   7.855  21.990  1.00 27.45           N  
ATOM   1010  CA  ILE H 132      14.496   7.229  23.272  1.00 27.32           C  
ATOM   1011  CB  ILE H 132      15.845   7.466  23.897  1.00 27.44           C  
ATOM   1012  CG1 ILE H 132      16.105   8.964  24.130  1.00 30.76           C  
ATOM   1013  CG2 ILE H 132      16.900   6.787  23.008  1.00 29.80           C  
ATOM   1014  CD1 ILE H 132      17.397   9.240  24.903  1.00 31.57           C  
ATOM   1015  C   ILE H 132      13.421   7.751  24.175  1.00 27.46           C  
ATOM   1016  O   ILE H 132      12.870   8.827  23.944  1.00 27.24           O  
ATOM   1017  N   SER H 133      13.061   6.967  25.214  1.00 27.28           N  
ATOM   1018  CA  SER H 133      11.966   7.359  26.058  1.00 27.46           C  
ATOM   1019  CB  SER H 133      10.781   6.381  26.002  1.00 27.46           C  
ATOM   1020  OG  SER H 133      11.181   5.102  26.475  1.00 27.33           O  
ATOM   1021  C   SER H 133      12.394   7.451  27.491  1.00 27.65           C  
ATOM   1022  O   SER H 133      13.419   6.902  27.897  1.00 27.70           O  
ATOM   1023  N   CYS H 134      11.606   8.206  28.287  0.90 27.73           N  
ATOM   1024  CA  CYS H 134      11.831   8.380  29.695  0.90 27.09           C  
ATOM   1025  CB  CYS H 134      12.452   9.765  30.013  0.90 27.46           C  
ATOM   1026  SG  CYS H 134      12.773  10.085  31.776  0.90 28.49           S  
ATOM   1027  C   CYS H 134      10.478   8.273  30.339  0.90 27.36           C  
ATOM   1028  O   CYS H 134       9.635   9.156  30.185  0.90 26.80           O  
ATOM   1029  N   LYS H 135      10.242   7.178  31.091  1.00 27.38           N  
ATOM   1030  CA  LYS H 135       8.953   6.915  31.674  1.00 28.20           C  
ATOM   1031  CB  LYS H 135       8.669   5.400  31.709  1.00 29.72           C  
ATOM   1032  CG  LYS H 135       7.198   4.970  31.692  1.00 34.13           C  
ATOM   1033  CD  LYS H 135       6.375   5.290  32.938  1.00 37.71           C  
ATOM   1034  CE  LYS H 135       4.926   4.811  32.813  1.00 40.07           C  
ATOM   1035  NZ  LYS H 135       4.252   4.850  34.128  1.00 41.61           N1+
ATOM   1036  C   LYS H 135       8.991   7.440  33.078  1.00 27.32           C  
ATOM   1037  O   LYS H 135       9.870   7.083  33.861  1.00 26.90           O  
ATOM   1038  N   ALA H 136       8.020   8.304  33.438  1.00 26.77           N  
ATOM   1039  CA  ALA H 136       8.036   8.913  34.737  1.00 27.36           C  
ATOM   1040  CB  ALA H 136       7.809  10.434  34.696  1.00 26.62           C  
ATOM   1041  C   ALA H 136       6.946   8.333  35.578  1.00 28.13           C  
ATOM   1042  O   ALA H 136       5.887   7.965  35.074  1.00 29.72           O  
ATOM   1043  N   SER H 137       7.203   8.211  36.900  1.00 27.90           N  
ATOM   1044  CA  SER H 137       6.201   7.687  37.783  1.00 28.37           C  
ATOM   1045  CB  SER H 137       6.196   6.151  37.850  1.00 28.08           C  
ATOM   1046  OG  SER H 137       7.435   5.684  38.361  1.00 29.40           O  
ATOM   1047  C   SER H 137       6.477   8.188  39.167  1.00 28.28           C  
ATOM   1048  O   SER H 137       7.586   8.623  39.474  1.00 27.41           O  
ATOM   1049  N   GLY H 138       5.455   8.097  40.041  1.00 34.38           N  
ATOM   1050  CA  GLY H 138       5.601   8.455  41.421  1.00 33.46           C  
ATOM   1051  C   GLY H 138       5.133   9.859  41.625  1.00 33.83           C  
ATOM   1052  O   GLY H 138       4.912  10.283  42.757  1.00 33.36           O  
ATOM   1053  N   TYR H 139       4.965  10.629  40.534  1.00 34.60           N  
ATOM   1054  CA  TYR H 139       4.547  11.988  40.715  1.00 33.83           C  
ATOM   1055  CB  TYR H 139       5.698  13.022  40.724  1.00 26.82           C  
ATOM   1056  CG  TYR H 139       6.510  12.975  39.461  1.00 25.68           C  
ATOM   1057  CD1 TYR H 139       6.013  13.359  38.240  1.00 24.88           C  
ATOM   1058  CD2 TYR H 139       7.822  12.582  39.492  1.00 26.17           C  
ATOM   1059  CE1 TYR H 139       6.774  13.325  37.096  1.00 24.57           C  
ATOM   1060  CE2 TYR H 139       8.595  12.549  38.356  1.00 25.98           C  
ATOM   1061  CZ  TYR H 139       8.076  12.918  37.145  1.00 26.08           C  
ATOM   1062  OH  TYR H 139       8.863  12.886  35.974  1.00 26.63           O  
ATOM   1063  C   TYR H 139       3.627  12.374  39.603  1.00 34.98           C  
ATOM   1064  O   TYR H 139       3.327  11.585  38.710  1.00 30.31           O  
ATOM   1065  N   THR H 140       3.168  13.644  39.638  1.00 34.37           N  
ATOM   1066  CA  THR H 140       2.339  14.140  38.583  1.00 34.85           C  
ATOM   1067  CB  THR H 140       1.460  15.284  38.993  1.00 31.90           C  
ATOM   1068  OG1 THR H 140       0.625  14.898  40.074  1.00 32.55           O  
ATOM   1069  CG2 THR H 140       0.596  15.700  37.788  1.00 32.54           C  
ATOM   1070  C   THR H 140       3.280  14.629  37.522  1.00 33.88           C  
ATOM   1071  O   THR H 140       4.013  15.601  37.694  1.00 29.82           O  
ATOM   1072  N   PHE H 141       3.238  13.950  36.365  1.00 27.79           N  
ATOM   1073  CA  PHE H 141       4.137  14.149  35.268  1.00 27.62           C  
ATOM   1074  CB  PHE H 141       3.817  13.168  34.122  1.00 35.15           C  
ATOM   1075  CG  PHE H 141       4.779  13.340  32.997  1.00 35.03           C  
ATOM   1076  CD1 PHE H 141       6.061  12.850  33.088  1.00 33.89           C  
ATOM   1077  CD2 PHE H 141       4.387  13.960  31.836  1.00 34.51           C  
ATOM   1078  CE1 PHE H 141       6.948  13.000  32.047  1.00 34.23           C  
ATOM   1079  CE2 PHE H 141       5.270  14.110  30.794  1.00 35.40           C  
ATOM   1080  CZ  PHE H 141       6.555  13.633  30.894  1.00 35.55           C  
ATOM   1081  C   PHE H 141       4.052  15.559  34.750  1.00 27.67           C  
ATOM   1082  O   PHE H 141       5.075  16.167  34.447  1.00 36.77           O  
ATOM   1083  N   THR H 142       2.831  16.115  34.642  1.00 29.38           N  
ATOM   1084  CA  THR H 142       2.579  17.418  34.080  1.00 29.14           C  
ATOM   1085  CB  THR H 142       1.121  17.689  33.855  1.00 30.43           C  
ATOM   1086  OG1 THR H 142       0.427  17.708  35.093  1.00 30.07           O  
ATOM   1087  CG2 THR H 142       0.554  16.586  32.944  1.00 29.23           C  
ATOM   1088  C   THR H 142       3.105  18.522  34.947  1.00 28.95           C  
ATOM   1089  O   THR H 142       3.345  19.631  34.477  1.00 30.26           O  
ATOM   1090  N   ASP H 143       3.232  18.276  36.255  1.00 24.56           N  
ATOM   1091  CA  ASP H 143       3.645  19.292  37.183  1.00 26.08           C  
ATOM   1092  CB  ASP H 143       3.450  18.871  38.650  1.00 41.25           C  
ATOM   1093  CG  ASP H 143       1.954  18.949  38.930  1.00 44.66           C  
ATOM   1094  OD1 ASP H 143       1.338  19.985  38.571  1.00 46.18           O  
ATOM   1095  OD2 ASP H 143       1.409  17.975  39.515  1.00 46.92           O1-
ATOM   1096  C   ASP H 143       5.069  19.730  36.983  1.00 27.14           C  
ATOM   1097  O   ASP H 143       5.424  20.828  37.411  1.00 41.36           O  
ATOM   1098  N   TYR H 144       5.941  18.901  36.369  1.00 32.22           N  
ATOM   1099  CA  TYR H 144       7.330  19.288  36.319  1.00 31.47           C  
ATOM   1100  CB  TYR H 144       8.228  18.313  37.095  1.00 32.52           C  
ATOM   1101  CG  TYR H 144       7.702  18.212  38.488  1.00 32.87           C  
ATOM   1102  CD1 TYR H 144       6.575  17.467  38.748  1.00 35.05           C  
ATOM   1103  CD2 TYR H 144       8.328  18.839  39.537  1.00 32.96           C  
ATOM   1104  CE1 TYR H 144       6.074  17.350  40.023  1.00 37.15           C  
ATOM   1105  CE2 TYR H 144       7.833  18.727  40.816  1.00 35.40           C  
ATOM   1106  CZ  TYR H 144       6.703  17.986  41.062  1.00 37.85           C  
ATOM   1107  OH  TYR H 144       6.197  17.872  42.374  1.00 41.08           O  
ATOM   1108  C   TYR H 144       7.837  19.268  34.908  1.00 31.21           C  
ATOM   1109  O   TYR H 144       7.372  18.506  34.062  1.00 34.17           O  
ATOM   1110  N   TYR H 145       8.834  20.137  34.635  1.00 23.08           N  
ATOM   1111  CA  TYR H 145       9.492  20.220  33.359  1.00 22.75           C  
ATOM   1112  CB  TYR H 145      10.292  21.519  33.154  1.00 23.64           C  
ATOM   1113  CG  TYR H 145       9.348  22.667  33.040  1.00 22.45           C  
ATOM   1114  CD1 TYR H 145       8.729  23.185  34.154  1.00 23.40           C  
ATOM   1115  CD2 TYR H 145       9.098  23.237  31.813  1.00 23.89           C  
ATOM   1116  CE1 TYR H 145       7.863  24.249  34.044  1.00 25.24           C  
ATOM   1117  CE2 TYR H 145       8.235  24.301  31.696  1.00 24.77           C  
ATOM   1118  CZ  TYR H 145       7.616  24.808  32.812  1.00 26.31           C  
ATOM   1119  OH  TYR H 145       6.730  25.900  32.693  1.00 29.65           O  
ATOM   1120  C   TYR H 145      10.480  19.100  33.295  1.00 22.86           C  
ATOM   1121  O   TYR H 145      11.037  18.705  34.319  1.00 22.40           O  
ATOM   1122  N   MET H 146      10.681  18.528  32.088  1.00 22.70           N  
ATOM   1123  CA  MET H 146      11.618  17.455  31.929  1.00 23.05           C  
ATOM   1124  CB  MET H 146      11.008  16.220  31.244  1.00 23.76           C  
ATOM   1125  CG  MET H 146      11.904  14.983  31.297  1.00 26.25           C  
ATOM   1126  SD  MET H 146      12.087  14.266  32.957  1.00 29.70           S  
ATOM   1127  CE  MET H 146      10.365  13.699  33.075  1.00 26.39           C  
ATOM   1128  C   MET H 146      12.752  17.945  31.077  1.00 22.47           C  
ATOM   1129  O   MET H 146      12.541  18.485  29.992  1.00 22.67           O  
ATOM   1130  N   ASN H 147      14.002  17.755  31.551  1.00 21.78           N  
ATOM   1131  CA  ASN H 147      15.148  18.224  30.823  1.00 21.44           C  
ATOM   1132  CB  ASN H 147      16.084  19.122  31.651  1.00 20.69           C  
ATOM   1133  CG  ASN H 147      15.414  20.485  31.789  1.00 21.46           C  
ATOM   1134  OD1 ASN H 147      15.309  21.238  30.822  1.00 16.59           O  
ATOM   1135  ND2 ASN H 147      14.938  20.813  33.021  1.00 15.35           N  
ATOM   1136  C   ASN H 147      15.939  17.047  30.331  1.00 21.31           C  
ATOM   1137  O   ASN H 147      15.806  15.933  30.837  1.00 21.66           O  
ATOM   1138  N   TRP H 148      16.759  17.263  29.279  1.00 21.05           N  
ATOM   1139  CA  TRP H 148      17.559  16.191  28.755  1.00 20.97           C  
ATOM   1140  CB  TRP H 148      17.115  15.730  27.354  1.00 21.25           C  
ATOM   1141  CG  TRP H 148      15.757  15.065  27.354  1.00 22.15           C  
ATOM   1142  CD2 TRP H 148      15.542  13.645  27.305  1.00 22.30           C  
ATOM   1143  CD1 TRP H 148      14.520  15.640  27.395  1.00 22.74           C  
ATOM   1144  NE1 TRP H 148      13.548  14.668  27.382  1.00 23.45           N  
ATOM   1145  CE2 TRP H 148      14.162  13.435  27.324  1.00 23.19           C  
ATOM   1146  CE3 TRP H 148      16.421  12.601  27.250  1.00 22.55           C  
ATOM   1147  CZ2 TRP H 148      13.640  12.172  27.286  1.00 23.23           C  
ATOM   1148  CZ3 TRP H 148      15.890  11.331  27.210  1.00 21.88           C  
ATOM   1149  CH2 TRP H 148      14.527  11.120  27.228  1.00 23.06           C  
ATOM   1150  C   TRP H 148      18.985  16.653  28.693  1.00 20.77           C  
ATOM   1151  O   TRP H 148      19.260  17.810  28.377  1.00 20.75           O  
ATOM   1152  N   VAL H 149      19.935  15.747  29.018  1.00 20.05           N  
ATOM   1153  CA  VAL H 149      21.337  16.070  29.024  1.00 20.21           C  
ATOM   1154  CB  VAL H 149      21.940  16.220  30.389  1.00 20.14           C  
ATOM   1155  CG1 VAL H 149      21.550  17.581  30.967  1.00 19.61           C  
ATOM   1156  CG2 VAL H 149      21.422  15.068  31.257  1.00 19.21           C  
ATOM   1157  C   VAL H 149      22.134  15.028  28.306  1.00 20.95           C  
ATOM   1158  O   VAL H 149      21.806  13.842  28.304  1.00 21.43           O  
ATOM   1159  N   LYS H 150      23.240  15.489  27.687  1.00 21.07           N  
ATOM   1160  CA  LYS H 150      24.122  14.669  26.905  1.00 21.26           C  
ATOM   1161  CB  LYS H 150      24.439  15.335  25.556  1.00 21.40           C  
ATOM   1162  CG  LYS H 150      25.423  14.586  24.663  1.00 22.32           C  
ATOM   1163  CD  LYS H 150      25.559  15.234  23.283  1.00 23.00           C  
ATOM   1164  CE  LYS H 150      26.700  14.668  22.440  1.00 23.90           C  
ATOM   1165  NZ  LYS H 150      26.750  15.364  21.135  1.00 24.94           N1+
ATOM   1166  C   LYS H 150      25.426  14.535  27.629  1.00 21.47           C  
ATOM   1167  O   LYS H 150      25.929  15.493  28.215  1.00 21.67           O  
ATOM   1168  N   GLN H 151      26.006  13.316  27.618  1.00 22.07           N  
ATOM   1169  CA  GLN H 151      27.283  13.117  28.241  1.00 23.28           C  
ATOM   1170  CB  GLN H 151      27.158  12.449  29.624  1.00 22.22           C  
ATOM   1171  CG  GLN H 151      28.480  12.284  30.376  1.00 21.97           C  
ATOM   1172  CD  GLN H 151      28.158  11.822  31.794  1.00 23.09           C  
ATOM   1173  OE1 GLN H 151      27.438  10.846  31.999  1.00 22.15           O  
ATOM   1174  NE2 GLN H 151      28.697  12.553  32.806  1.00 21.13           N  
ATOM   1175  C   GLN H 151      28.096  12.222  27.352  1.00 25.07           C  
ATOM   1176  O   GLN H 151      27.760  11.057  27.150  1.00 24.95           O  
ATOM   1177  N   SER H 152      29.203  12.758  26.798  1.00 27.44           N  
ATOM   1178  CA  SER H 152      30.060  12.003  25.925  1.00 30.07           C  
ATOM   1179  CB  SER H 152      30.944  12.900  25.043  1.00 30.63           C  
ATOM   1180  OG  SER H 152      30.131  13.726  24.223  1.00 35.17           O  
ATOM   1181  C   SER H 152      30.960  11.171  26.783  1.00 31.91           C  
ATOM   1182  O   SER H 152      31.190  11.483  27.950  1.00 31.89           O  
ATOM   1183  N   HIS H 153      31.510  10.079  26.219  1.00 33.96           N  
ATOM   1184  CA  HIS H 153      32.325   9.227  27.031  1.00 35.24           C  
ATOM   1185  ND1 HIS H 153      31.287   6.000  26.946  1.00  0.00           N  
ATOM   1186  CG  HIS H 153      31.671   6.985  26.060  1.00 36.20           C  
ATOM   1187  CB  HIS H 153      32.792   7.949  26.316  1.00 35.63           C  
ATOM   1188  NE2 HIS H 153      29.938   5.833  25.184  1.00  0.00           N  
ATOM   1189  CD2 HIS H 153      30.838   6.868  24.992  1.00  0.00           C  
ATOM   1190  CE1 HIS H 153      30.248   5.343  26.371  1.00  0.00           C  
ATOM   1191  C   HIS H 153      33.528   9.976  27.489  1.00 36.07           C  
ATOM   1192  O   HIS H 153      34.318  10.476  26.689  1.00 36.45           O  
ATOM   1193  N   GLY H 154      33.689  10.059  28.822  1.00 37.04           N  
ATOM   1194  CA  GLY H 154      34.846  10.667  29.401  1.00 37.39           C  
ATOM   1195  C   GLY H 154      34.713  12.152  29.420  1.00 37.76           C  
ATOM   1196  O   GLY H 154      35.680  12.854  29.704  1.00 38.80           O  
ATOM   1197  N   LYS H 155      33.519  12.699  29.136  1.00 36.98           N  
ATOM   1198  CA  LYS H 155      33.529  14.124  29.124  1.00 36.85           C  
ATOM   1199  CB  LYS H 155      33.683  14.718  27.698  1.00 38.21           C  
ATOM   1200  CG  LYS H 155      35.114  14.469  27.142  1.00 41.67           C  
ATOM   1201  CD  LYS H 155      35.357  14.751  25.645  1.00 44.68           C  
ATOM   1202  CE  LYS H 155      36.829  14.631  25.200  1.00 51.69           C  
ATOM   1203  NZ  LYS H 155      36.977  15.005  23.772  1.00 52.96           N1+
ATOM   1204  C   LYS H 155      32.379  14.659  29.924  1.00 34.92           C  
ATOM   1205  O   LYS H 155      31.718  13.922  30.657  1.00 35.04           O  
ATOM   1206  N   SER H 156      32.160  15.983  29.842  1.00 33.11           N  
ATOM   1207  CA  SER H 156      31.221  16.678  30.676  1.00 30.35           C  
ATOM   1208  CB  SER H 156      31.527  18.181  30.775  1.00 26.17           C  
ATOM   1209  OG  SER H 156      31.327  18.806  29.514  1.00 29.04           O  
ATOM   1210  C   SER H 156      29.816  16.553  30.169  1.00 28.47           C  
ATOM   1211  O   SER H 156      29.514  15.840  29.213  1.00 28.20           O  
ATOM   1212  N   LEU H 157      28.912  17.277  30.859  1.00 27.41           N  
ATOM   1213  CA  LEU H 157      27.502  17.253  30.626  1.00 25.59           C  
ATOM   1214  CB  LEU H 157      26.706  17.334  31.939  1.00 24.49           C  
ATOM   1215  CG  LEU H 157      26.900  16.111  32.849  1.00 23.54           C  
ATOM   1216  CD1 LEU H 157      26.244  16.316  34.221  1.00 22.35           C  
ATOM   1217  CD2 LEU H 157      26.392  14.837  32.164  1.00 22.27           C  
ATOM   1218  C   LEU H 157      27.099  18.443  29.815  1.00 25.19           C  
ATOM   1219  O   LEU H 157      27.560  19.561  30.042  1.00 24.75           O  
ATOM   1220  N   GLU H 158      26.222  18.207  28.819  1.00 24.60           N  
ATOM   1221  CA  GLU H 158      25.681  19.280  28.040  1.00 24.94           C  
ATOM   1222  CB  GLU H 158      25.931  19.210  26.528  1.00 26.50           C  
ATOM   1223  CG  GLU H 158      27.294  19.703  26.064  1.00 30.25           C  
ATOM   1224  CD  GLU H 158      27.105  20.084  24.605  1.00 32.61           C  
ATOM   1225  OE1 GLU H 158      26.424  19.317  23.873  1.00 33.75           O  
ATOM   1226  OE2 GLU H 158      27.623  21.158  24.204  1.00 32.97           O1-
ATOM   1227  C   GLU H 158      24.192  19.233  28.167  1.00 24.32           C  
ATOM   1228  O   GLU H 158      23.589  18.162  28.141  1.00 24.37           O  
ATOM   1229  N   TRP H 159      23.557  20.412  28.288  1.00 22.95           N  
ATOM   1230  CA  TRP H 159      22.129  20.486  28.412  1.00 22.03           C  
ATOM   1231  CB  TRP H 159      21.680  21.702  29.232  1.00 21.30           C  
ATOM   1232  CG  TRP H 159      20.191  21.928  29.278  1.00 22.05           C  
ATOM   1233  CD2 TRP H 159      19.520  22.918  28.484  1.00 22.77           C  
ATOM   1234  CD1 TRP H 159      19.235  21.333  30.050  1.00 21.71           C  
ATOM   1235  NE1 TRP H 159      18.009  21.900  29.793  1.00 21.93           N  
ATOM   1236  CE2 TRP H 159      18.171  22.878  28.831  1.00 22.67           C  
ATOM   1237  CE3 TRP H 159      19.994  23.800  27.554  1.00 22.67           C  
ATOM   1238  CZ2 TRP H 159      17.269  23.723  28.248  1.00 23.12           C  
ATOM   1239  CZ3 TRP H 159      19.081  24.643  26.960  1.00 22.89           C  
ATOM   1240  CH2 TRP H 159      17.745  24.605  27.301  1.00 23.40           C  
ATOM   1241  C   TRP H 159      21.551  20.610  27.035  1.00 21.84           C  
ATOM   1242  O   TRP H 159      21.914  21.504  26.276  1.00 22.14           O  
ATOM   1243  N   ILE H 160      20.701  19.633  26.655  1.00 21.62           N  
ATOM   1244  CA  ILE H 160      20.045  19.570  25.377  1.00 21.87           C  
ATOM   1245  CB  ILE H 160      19.558  18.180  25.092  1.00 22.35           C  
ATOM   1246  CG1 ILE H 160      20.751  17.208  25.086  1.00 24.66           C  
ATOM   1247  CG2 ILE H 160      18.772  18.195  23.771  1.00 23.46           C  
ATOM   1248  CD1 ILE H 160      20.348  15.735  25.102  1.00 24.59           C  
ATOM   1249  C   ILE H 160      18.874  20.506  25.252  1.00 22.12           C  
ATOM   1250  O   ILE H 160      18.789  21.278  24.297  1.00 21.83           O  
ATOM   1251  N   GLY H 161      17.940  20.472  26.231  1.00 21.83           N  
ATOM   1252  CA  GLY H 161      16.740  21.262  26.139  1.00 22.24           C  
ATOM   1253  C   GLY H 161      15.749  20.750  27.139  1.00 22.42           C  
ATOM   1254  O   GLY H 161      16.056  19.868  27.941  1.00 22.42           O  
ATOM   1255  N   GLY H 162      14.510  21.289  27.108  1.00 22.36           N  
ATOM   1256  CA  GLY H 162      13.542  20.861  28.082  1.00 22.31           C  
ATOM   1257  C   GLY H 162      12.174  20.961  27.489  1.00 22.28           C  
ATOM   1258  O   GLY H 162      11.969  21.586  26.450  1.00 22.94           O  
ATOM   1259  N   ILE H 163      11.194  20.306  28.144  1.00 22.14           N  
ATOM   1260  CA  ILE H 163       9.848  20.351  27.661  1.00 22.50           C  
ATOM   1261  CB  ILE H 163       9.473  19.138  26.855  1.00 22.40           C  
ATOM   1262  CG1 ILE H 163       8.071  19.297  26.243  1.00 22.10           C  
ATOM   1263  CG2 ILE H 163       9.642  17.894  27.743  1.00 21.85           C  
ATOM   1264  CD1 ILE H 163       7.745  18.232  25.196  1.00 21.68           C  
ATOM   1265  C   ILE H 163       8.906  20.442  28.818  1.00 23.13           C  
ATOM   1266  O   ILE H 163       9.134  19.856  29.875  1.00 22.98           O  
ATOM   1267  N   ASN H 164       7.811  21.209  28.634  1.00 23.72           N  
ATOM   1268  CA  ASN H 164       6.792  21.283  29.642  1.00 24.78           C  
ATOM   1269  CB  ASN H 164       6.111  22.663  29.724  1.00 25.47           C  
ATOM   1270  CG  ASN H 164       5.127  22.678  30.890  1.00 28.78           C  
ATOM   1271  OD1 ASN H 164       4.579  21.647  31.276  1.00 30.03           O  
ATOM   1272  ND2 ASN H 164       4.888  23.888  31.463  1.00 26.41           N  
ATOM   1273  C   ASN H 164       5.768  20.283  29.213  1.00 25.64           C  
ATOM   1274  O   ASN H 164       5.107  20.456  28.193  1.00 25.78           O  
ATOM   1275  N   PRO H 165       5.607  19.270  30.013  1.00 17.09           N  
ATOM   1276  CA  PRO H 165       4.695  18.215  29.685  1.00 19.35           C  
ATOM   1277  CD  PRO H 165       6.658  18.835  30.916  1.00 19.33           C  
ATOM   1278  CB  PRO H 165       4.926  17.136  30.741  1.00 22.34           C  
ATOM   1279  CG  PRO H 165       6.399  17.338  31.148  1.00 22.39           C  
ATOM   1280  C   PRO H 165       3.278  18.667  29.582  1.00 23.82           C  
ATOM   1281  O   PRO H 165       2.530  18.082  28.803  1.00 26.89           O  
ATOM   1282  N   ASN H 166       2.868  19.665  30.384  1.00 28.17           N  
ATOM   1283  CA  ASN H 166       1.501  20.082  30.321  1.00 30.41           C  
ATOM   1284  CB  ASN H 166       1.138  21.038  31.472  1.00 35.76           C  
ATOM   1285  CG  ASN H 166      -0.348  21.352  31.387  1.00 39.47           C  
ATOM   1286  OD1 ASN H 166      -0.763  22.301  30.724  1.00 42.75           O  
ATOM   1287  ND2 ASN H 166      -1.178  20.521  32.071  1.00 41.97           N  
ATOM   1288  C   ASN H 166       1.233  20.797  29.028  1.00 31.98           C  
ATOM   1289  O   ASN H 166       0.290  20.484  28.303  1.00 33.63           O  
ATOM   1290  N   ASN H 167       2.083  21.798  28.748  1.00 24.87           N  
ATOM   1291  CA  ASN H 167       2.031  22.716  27.645  1.00 24.96           C  
ATOM   1292  CB  ASN H 167       2.957  23.899  27.950  1.00 31.10           C  
ATOM   1293  CG  ASN H 167       2.701  24.983  26.941  1.00 35.51           C  
ATOM   1294  OD1 ASN H 167       2.838  24.767  25.740  1.00 36.31           O  
ATOM   1295  ND2 ASN H 167       2.324  26.186  27.447  1.00 35.23           N  
ATOM   1296  C   ASN H 167       2.450  22.118  26.324  1.00 24.74           C  
ATOM   1297  O   ASN H 167       1.825  22.373  25.297  1.00 30.94           O  
ATOM   1298  N   GLY H 168       3.536  21.320  26.314  1.00 26.92           N  
ATOM   1299  CA  GLY H 168       4.108  20.767  25.113  1.00 22.78           C  
ATOM   1300  C   GLY H 168       5.130  21.741  24.611  1.00 23.49           C  
ATOM   1301  O   GLY H 168       5.749  21.562  23.564  1.00 27.02           O  
ATOM   1302  N   GLY H 169       5.333  22.818  25.376  1.00 29.41           N  
ATOM   1303  CA  GLY H 169       6.231  23.870  24.996  1.00 28.65           C  
ATOM   1304  C   GLY H 169       7.624  23.382  25.211  1.00 28.46           C  
ATOM   1305  O   GLY H 169       7.894  22.608  26.127  1.00 27.88           O  
ATOM   1306  N   THR H 170       8.560  23.837  24.361  1.00 28.26           N  
ATOM   1307  CA  THR H 170       9.891  23.347  24.516  1.00 28.75           C  
ATOM   1308  CB  THR H 170      10.142  22.142  23.656  1.00 29.34           C  
ATOM   1309  OG1 THR H 170      11.471  21.680  23.827  1.00 29.43           O  
ATOM   1310  CG2 THR H 170       9.833  22.475  22.191  1.00 29.69           C  
ATOM   1311  C   THR H 170      10.886  24.421  24.225  1.00 28.70           C  
ATOM   1312  O   THR H 170      10.571  25.438  23.608  1.00 28.24           O  
ATOM   1313  N   SER H 171      12.122  24.222  24.726  1.00 28.73           N  
ATOM   1314  CA  SER H 171      13.191  25.145  24.485  1.00 29.96           C  
ATOM   1315  CB  SER H 171      13.430  26.111  25.658  1.00 31.28           C  
ATOM   1316  OG  SER H 171      14.497  26.998  25.360  1.00 33.86           O  
ATOM   1317  C   SER H 171      14.426  24.316  24.309  1.00 29.40           C  
ATOM   1318  O   SER H 171      14.637  23.349  25.041  1.00 29.26           O  
ATOM   1319  N   TYR H 172      15.288  24.675  23.335  1.00 28.71           N  
ATOM   1320  CA  TYR H 172      16.431  23.837  23.123  1.00 28.82           C  
ATOM   1321  CB  TYR H 172      16.478  23.085  21.778  1.00 28.30           C  
ATOM   1322  CG  TYR H 172      15.285  22.208  21.618  1.00 28.06           C  
ATOM   1323  CD1 TYR H 172      15.069  21.143  22.459  1.00 27.25           C  
ATOM   1324  CD2 TYR H 172      14.358  22.476  20.638  1.00 26.84           C  
ATOM   1325  CE1 TYR H 172      13.963  20.343  22.302  1.00 28.32           C  
ATOM   1326  CE2 TYR H 172      13.251  21.679  20.476  1.00 27.98           C  
ATOM   1327  CZ  TYR H 172      13.053  20.606  21.308  1.00 27.83           C  
ATOM   1328  OH  TYR H 172      11.917  19.785  21.146  1.00 28.30           O  
ATOM   1329  C   TYR H 172      17.680  24.655  23.135  1.00 29.08           C  
ATOM   1330  O   TYR H 172      17.668  25.872  22.961  1.00 28.78           O  
ATOM   1331  N   ASN H 173      18.806  23.964  23.388  1.00 29.68           N  
ATOM   1332  CA  ASN H 173      20.109  24.550  23.317  1.00 30.50           C  
ATOM   1333  CB  ASN H 173      21.186  23.562  23.808  1.00 29.77           C  
ATOM   1334  CG  ASN H 173      22.563  24.206  23.867  1.00 30.69           C  
ATOM   1335  OD1 ASN H 173      22.879  25.132  23.125  1.00 31.46           O  
ATOM   1336  ND2 ASN H 173      23.423  23.677  24.777  1.00 28.10           N  
ATOM   1337  C   ASN H 173      20.318  24.794  21.853  1.00 32.22           C  
ATOM   1338  O   ASN H 173      19.902  23.991  21.020  1.00 31.61           O  
ATOM   1339  N   GLN H 174      20.983  25.909  21.503  1.00 34.08           N  
ATOM   1340  CA  GLN H 174      21.166  26.290  20.131  1.00 36.48           C  
ATOM   1341  CB  GLN H 174      22.005  27.572  19.984  1.00 38.46           C  
ATOM   1342  CG  GLN H 174      22.281  27.968  18.532  1.00 43.80           C  
ATOM   1343  CD  GLN H 174      21.005  28.529  17.924  1.00 48.26           C  
ATOM   1344  OE1 GLN H 174      20.913  28.715  16.713  1.00 50.65           O  
ATOM   1345  NE2 GLN H 174      19.990  28.809  18.786  1.00 44.66           N  
ATOM   1346  C   GLN H 174      21.901  25.207  19.409  1.00 36.08           C  
ATOM   1347  O   GLN H 174      21.591  24.893  18.261  1.00 35.87           O  
ATOM   1348  N   LYS H 175      22.889  24.589  20.075  1.00 35.65           N  
ATOM   1349  CA  LYS H 175      23.692  23.603  19.417  1.00 36.15           C  
ATOM   1350  CB  LYS H 175      24.796  23.041  20.326  1.00 36.93           C  
ATOM   1351  CG  LYS H 175      25.872  24.083  20.645  1.00 39.02           C  
ATOM   1352  CD  LYS H 175      26.817  23.691  21.782  1.00 41.10           C  
ATOM   1353  CE  LYS H 175      27.872  24.756  22.080  1.00 42.21           C  
ATOM   1354  NZ  LYS H 175      28.546  24.458  23.361  1.00 44.08           N1+
ATOM   1355  C   LYS H 175      22.822  22.471  18.955  1.00 36.26           C  
ATOM   1356  O   LYS H 175      23.051  21.895  17.894  1.00 36.41           O  
ATOM   1357  N   PHE H 176      21.825  22.106  19.776  1.00 36.18           N  
ATOM   1358  CA  PHE H 176      20.897  21.030  19.559  1.00 35.98           C  
ATOM   1359  CB  PHE H 176      20.294  20.498  20.864  1.00 34.68           C  
ATOM   1360  CG  PHE H 176      21.459  19.896  21.569  1.00 33.84           C  
ATOM   1361  CD1 PHE H 176      21.847  18.610  21.292  1.00 32.58           C  
ATOM   1362  CD2 PHE H 176      22.190  20.621  22.478  1.00 32.58           C  
ATOM   1363  CE1 PHE H 176      22.927  18.048  21.928  1.00 32.30           C  
ATOM   1364  CE2 PHE H 176      23.273  20.064  23.118  1.00 32.10           C  
ATOM   1365  CZ  PHE H 176      23.643  18.772  22.846  1.00 32.35           C  
ATOM   1366  C   PHE H 176      19.789  21.328  18.593  1.00 37.08           C  
ATOM   1367  O   PHE H 176      19.136  20.392  18.135  1.00 36.81           O  
ATOM   1368  N   LYS H 177      19.460  22.612  18.335  0.90 38.23           N  
ATOM   1369  CA  LYS H 177      18.343  22.885  17.468  0.90 39.73           C  
ATOM   1370  CB  LYS H 177      18.129  24.366  17.108  0.90 41.51           C  
ATOM   1371  CG  LYS H 177      17.294  25.179  18.103  1.00 46.80           C  
ATOM   1372  CD  LYS H 177      18.002  25.557  19.403  1.00 50.66           C  
ATOM   1373  CE  LYS H 177      17.129  26.409  20.326  1.00 56.90           C  
ATOM   1374  NZ  LYS H 177      16.689  27.631  19.618  1.00 58.59           N1+
ATOM   1375  C   LYS H 177      18.491  22.170  16.163  0.90 39.41           C  
ATOM   1376  O   LYS H 177      19.507  22.267  15.477  0.90 39.69           O  
ATOM   1377  N   GLY H 178      17.435  21.411  15.813  1.00 38.93           N  
ATOM   1378  CA  GLY H 178      17.333  20.706  14.569  1.00 38.98           C  
ATOM   1379  C   GLY H 178      17.786  19.293  14.757  1.00 38.36           C  
ATOM   1380  O   GLY H 178      17.367  18.399  14.023  1.00 39.51           O  
ATOM   1381  N   LYS H 179      18.713  19.075  15.707  1.00 36.30           N  
ATOM   1382  CA  LYS H 179      19.231  17.775  16.023  1.00 34.47           C  
ATOM   1383  CB  LYS H 179      20.496  17.877  16.888  1.00 34.23           C  
ATOM   1384  CG  LYS H 179      21.350  16.612  16.926  1.00 35.48           C  
ATOM   1385  CD  LYS H 179      22.140  16.378  15.639  1.00 36.78           C  
ATOM   1386  CE  LYS H 179      23.026  15.135  15.694  1.00 38.91           C  
ATOM   1387  NZ  LYS H 179      23.760  14.976  14.421  1.00 38.84           N1+
ATOM   1388  C   LYS H 179      18.233  16.974  16.810  1.00 32.63           C  
ATOM   1389  O   LYS H 179      17.981  15.808  16.513  1.00 32.12           O  
ATOM   1390  N   ALA H 180      17.617  17.601  17.836  1.00 30.54           N  
ATOM   1391  CA  ALA H 180      16.788  16.844  18.734  1.00 29.44           C  
ATOM   1392  CB  ALA H 180      17.318  16.827  20.177  1.00 28.91           C  
ATOM   1393  C   ALA H 180      15.411  17.416  18.788  1.00 29.46           C  
ATOM   1394  O   ALA H 180      15.208  18.617  18.620  1.00 30.33           O  
ATOM   1395  N   THR H 181      14.418  16.528  19.004  1.00 28.32           N  
ATOM   1396  CA  THR H 181      13.056  16.953  19.125  1.00 27.74           C  
ATOM   1397  CB  THR H 181      12.197  16.522  17.973  1.00 27.85           C  
ATOM   1398  OG1 THR H 181      12.723  17.038  16.761  1.00 28.69           O  
ATOM   1399  CG2 THR H 181      10.772  17.055  18.193  1.00 27.22           C  
ATOM   1400  C   THR H 181      12.508  16.320  20.365  1.00 27.26           C  
ATOM   1401  O   THR H 181      12.660  15.118  20.583  1.00 27.35           O  
ATOM   1402  N   LEU H 182      11.845  17.123  21.220  1.00 26.07           N  
ATOM   1403  CA  LEU H 182      11.310  16.598  22.440  1.00 25.62           C  
ATOM   1404  CB  LEU H 182      11.674  17.436  23.675  1.00 24.21           C  
ATOM   1405  CG  LEU H 182      13.183  17.443  23.971  1.00 23.47           C  
ATOM   1406  CD1 LEU H 182      13.507  18.286  25.214  1.00 23.00           C  
ATOM   1407  CD2 LEU H 182      13.735  16.011  24.061  1.00 22.09           C  
ATOM   1408  C   LEU H 182       9.817  16.568  22.341  1.00 26.36           C  
ATOM   1409  O   LEU H 182       9.189  17.530  21.901  1.00 26.91           O  
ATOM   1410  N   THR H 183       9.218  15.432  22.749  1.00 26.81           N  
ATOM   1411  CA  THR H 183       7.791  15.281  22.716  1.00 27.41           C  
ATOM   1412  CB  THR H 183       7.306  14.421  21.587  1.00 27.73           C  
ATOM   1413  OG1 THR H 183       7.848  13.113  21.700  1.00 27.21           O  
ATOM   1414  CG2 THR H 183       7.733  15.058  20.254  1.00 27.52           C  
ATOM   1415  C   THR H 183       7.384  14.607  23.982  1.00 27.81           C  
ATOM   1416  O   THR H 183       8.224  14.170  24.768  1.00 27.53           O  
ATOM   1417  N   VAL H 184       6.062  14.528  24.228  1.00 28.45           N  
ATOM   1418  CA  VAL H 184       5.632  13.897  25.436  1.00 28.94           C  
ATOM   1419  CB  VAL H 184       5.521  14.879  26.554  1.00 28.58           C  
ATOM   1420  CG1 VAL H 184       4.370  15.856  26.271  1.00 22.86           C  
ATOM   1421  CG2 VAL H 184       5.395  14.087  27.849  1.00 24.05           C  
ATOM   1422  C   VAL H 184       4.296  13.252  25.206  1.00 30.51           C  
ATOM   1423  O   VAL H 184       3.539  13.657  24.323  1.00 30.98           O  
ATOM   1424  N   ASP H 185       3.996  12.191  25.989  1.00 31.20           N  
ATOM   1425  CA  ASP H 185       2.740  11.495  25.920  1.00 32.60           C  
ATOM   1426  CB  ASP H 185       2.912  10.012  25.546  1.00 33.82           C  
ATOM   1427  CG  ASP H 185       1.541   9.393  25.326  1.00 36.58           C  
ATOM   1428  OD1 ASP H 185       0.615  10.131  24.897  1.00 37.85           O  
ATOM   1429  OD2 ASP H 185       1.398   8.170  25.595  1.00 37.79           O1-
ATOM   1430  C   ASP H 185       2.161  11.543  27.303  1.00 32.74           C  
ATOM   1431  O   ASP H 185       2.639  10.861  28.207  1.00 32.42           O  
ATOM   1432  N   LYS H 186       1.106  12.358  27.503  1.00 33.31           N  
ATOM   1433  CA  LYS H 186       0.539  12.533  28.812  1.00 34.24           C  
ATOM   1434  CB  LYS H 186      -0.568  13.602  28.877  1.00 34.78           C  
ATOM   1435  CG  LYS H 186      -0.063  15.045  28.804  1.00 27.33           C  
ATOM   1436  CD  LYS H 186      -1.197  16.068  28.694  1.00 28.40           C  
ATOM   1437  CE  LYS H 186      -0.730  17.525  28.749  1.00 29.76           C  
ATOM   1438  NZ  LYS H 186      -1.901  18.430  28.703  1.00 31.06           N1+
ATOM   1439  C   LYS H 186      -0.060  11.260  29.319  1.00 35.01           C  
ATOM   1440  O   LYS H 186       0.091  10.930  30.494  1.00 34.56           O  
ATOM   1441  N   SER H 187      -0.749  10.496  28.454  1.00 35.75           N  
ATOM   1442  CA  SER H 187      -1.429   9.330  28.939  1.00 36.72           C  
ATOM   1443  CB  SER H 187      -2.192   8.570  27.836  1.00 37.73           C  
ATOM   1444  OG  SER H 187      -1.286   7.995  26.905  1.00 40.18           O  
ATOM   1445  C   SER H 187      -0.445   8.384  29.558  1.00 35.89           C  
ATOM   1446  O   SER H 187      -0.689   7.859  30.643  1.00 36.32           O  
ATOM   1447  N   SER H 188       0.677   8.124  28.859  1.00 34.55           N  
ATOM   1448  CA  SER H 188       1.704   7.217  29.300  1.00 33.56           C  
ATOM   1449  CB  SER H 188       2.526   6.634  28.136  1.00 33.21           C  
ATOM   1450  OG  SER H 188       3.207   7.670  27.443  1.00 25.48           O  
ATOM   1451  C   SER H 188       2.657   7.852  30.278  1.00 32.70           C  
ATOM   1452  O   SER H 188       3.487   7.155  30.861  1.00 32.16           O  
ATOM   1453  N   SER H 189       2.591   9.182  30.482  1.00 31.90           N  
ATOM   1454  CA  SER H 189       3.508   9.838  31.377  1.00 31.33           C  
ATOM   1455  CB  SER H 189       3.358   9.407  32.848  1.00 30.81           C  
ATOM   1456  OG  SER H 189       2.095   9.818  33.350  1.00 32.95           O  
ATOM   1457  C   SER H 189       4.915   9.549  30.944  1.00 30.44           C  
ATOM   1458  O   SER H 189       5.782   9.252  31.765  1.00 30.08           O  
ATOM   1459  N   THR H 190       5.180   9.638  29.623  1.00 29.90           N  
ATOM   1460  CA  THR H 190       6.500   9.363  29.135  1.00 29.58           C  
ATOM   1461  CB  THR H 190       6.549   8.137  28.270  1.00 29.92           C  
ATOM   1462  OG1 THR H 190       6.100   7.006  29.000  1.00 31.26           O  
ATOM   1463  CG2 THR H 190       7.992   7.917  27.790  1.00 29.20           C  
ATOM   1464  C   THR H 190       6.966  10.519  28.299  1.00 29.33           C  
ATOM   1465  O   THR H 190       6.184  11.148  27.589  1.00 29.75           O  
ATOM   1466  N   ALA H 191       8.279  10.830  28.369  1.00 28.11           N  
ATOM   1467  CA  ALA H 191       8.842  11.891  27.584  1.00 27.50           C  
ATOM   1468  CB  ALA H 191       9.699  12.875  28.401  1.00 26.59           C  
ATOM   1469  C   ALA H 191       9.741  11.243  26.577  1.00 27.47           C  
ATOM   1470  O   ALA H 191      10.384  10.237  26.869  1.00 27.67           O  
ATOM   1471  N   TYR H 192       9.800  11.805  25.350  1.00 27.45           N  
ATOM   1472  CA  TYR H 192      10.601  11.189  24.331  1.00 27.87           C  
ATOM   1473  CB  TYR H 192       9.814  10.720  23.091  1.00 28.42           C  
ATOM   1474  CG  TYR H 192       8.770   9.724  23.464  1.00 29.94           C  
ATOM   1475  CD1 TYR H 192       9.102   8.418  23.730  1.00 30.73           C  
ATOM   1476  CD2 TYR H 192       7.453  10.101  23.559  1.00 30.84           C  
ATOM   1477  CE1 TYR H 192       8.133   7.504  24.069  1.00 31.90           C  
ATOM   1478  CE2 TYR H 192       6.480   9.190  23.896  1.00 32.32           C  
ATOM   1479  CZ  TYR H 192       6.819   7.886  24.152  1.00 32.48           C  
ATOM   1480  OH  TYR H 192       5.827   6.944  24.500  1.00 34.22           O  
ATOM   1481  C   TYR H 192      11.561  12.198  23.791  1.00 27.97           C  
ATOM   1482  O   TYR H 192      11.299  13.401  23.801  1.00 28.91           O  
ATOM   1483  N   MET H 193      12.729  11.709  23.327  1.00 27.79           N  
ATOM   1484  CA  MET H 193      13.688  12.559  22.687  1.00 28.39           C  
ATOM   1485  CB  MET H 193      14.971  12.773  23.508  1.00 29.09           C  
ATOM   1486  CG  MET H 193      15.965  13.690  22.799  1.00 30.83           C  
ATOM   1487  SD  MET H 193      17.511  14.006  23.698  1.00 33.64           S  
ATOM   1488  CE  MET H 193      18.139  12.309  23.577  1.00 29.70           C  
ATOM   1489  C   MET H 193      14.083  11.878  21.413  1.00 28.89           C  
ATOM   1490  O   MET H 193      14.455  10.705  21.414  1.00 28.49           O  
ATOM   1491  N   GLU H 194      14.010  12.603  20.278  1.00 29.72           N  
ATOM   1492  CA  GLU H 194      14.359  12.009  19.021  1.00 30.82           C  
ATOM   1493  CB  GLU H 194      13.244  12.119  17.965  1.00 32.29           C  
ATOM   1494  CG  GLU H 194      13.561  11.381  16.663  1.00 36.76           C  
ATOM   1495  CD  GLU H 194      12.386  11.575  15.713  1.00 40.29           C  
ATOM   1496  OE1 GLU H 194      11.850  12.713  15.667  1.00 40.75           O  
ATOM   1497  OE2 GLU H 194      12.003  10.592  15.027  1.00 45.70           O1-
ATOM   1498  C   GLU H 194      15.546  12.741  18.481  1.00 30.51           C  
ATOM   1499  O   GLU H 194      15.588  13.970  18.494  1.00 30.83           O  
ATOM   1500  N   LEU H 195      16.556  11.986  18.001  1.00 30.11           N  
ATOM   1501  CA  LEU H 195      17.744  12.566  17.437  1.00 30.51           C  
ATOM   1502  CB  LEU H 195      19.032  12.052  18.100  1.00 29.96           C  
ATOM   1503  CG  LEU H 195      19.201  12.509  19.560  1.00 30.11           C  
ATOM   1504  CD1 LEU H 195      20.500  11.963  20.169  1.00 30.34           C  
ATOM   1505  CD2 LEU H 195      19.121  14.040  19.664  1.00 29.44           C  
ATOM   1506  C   LEU H 195      17.803  12.154  15.994  1.00 31.44           C  
ATOM   1507  O   LEU H 195      17.567  10.991  15.672  1.00 31.77           O  
ATOM   1508  N   ARG H 196      18.132  13.095  15.082  1.00 32.10           N  
ATOM   1509  CA  ARG H 196      18.151  12.739  13.690  1.00 33.24           C  
ATOM   1510  CB  ARG H 196      17.111  13.488  12.830  1.00 33.56           C  
ATOM   1511  CG  ARG H 196      17.249  15.012  12.855  1.00 25.24           C  
ATOM   1512  CD  ARG H 196      16.406  15.712  11.785  1.00 42.56           C  
ATOM   1513  NE  ARG H 196      15.020  15.164  11.853  1.00 49.27           N  
ATOM   1514  CZ  ARG H 196      14.111  15.698  12.718  1.00 52.31           C  
ATOM   1515  NH1 ARG H 196      14.472  16.727  13.541  1.00 50.45           N1+
ATOM   1516  NH2 ARG H 196      12.839  15.205  12.763  1.00 53.51           N  
ATOM   1517  C   ARG H 196      19.504  13.004  13.099  1.00 33.47           C  
ATOM   1518  O   ARG H 196      20.341  13.686  13.689  1.00 32.95           O  
ATOM   1519  N   SER H 197      19.750  12.428  11.902  1.00 34.21           N  
ATOM   1520  CA  SER H 197      20.978  12.609  11.173  1.00 35.03           C  
ATOM   1521  CB  SER H 197      21.123  14.026  10.591  1.00 35.92           C  
ATOM   1522  OG  SER H 197      22.350  14.150   9.889  1.00 37.63           O  
ATOM   1523  C   SER H 197      22.133  12.350  12.089  1.00 34.87           C  
ATOM   1524  O   SER H 197      23.001  13.204  12.270  1.00 35.13           O  
ATOM   1525  N   LEU H 198      22.180  11.137  12.670  1.00 34.61           N  
ATOM   1526  CA  LEU H 198      23.178  10.788  13.641  1.00 34.55           C  
ATOM   1527  CB  LEU H 198      22.867   9.468  14.365  1.00 34.11           C  
ATOM   1528  CG  LEU H 198      21.579   9.527  15.209  1.00 34.55           C  
ATOM   1529  CD1 LEU H 198      21.308   8.192  15.917  1.00 34.76           C  
ATOM   1530  CD2 LEU H 198      21.610  10.711  16.188  1.00 33.76           C  
ATOM   1531  C   LEU H 198      24.534  10.655  13.023  1.00 34.75           C  
ATOM   1532  O   LEU H 198      24.692  10.202  11.890  1.00 35.16           O  
ATOM   1533  N   THR H 199      25.559  11.071  13.794  1.00 35.09           N  
ATOM   1534  CA  THR H 199      26.933  10.972  13.400  1.00 35.83           C  
ATOM   1535  CB  THR H 199      27.578  12.292  13.101  1.00 35.63           C  
ATOM   1536  OG1 THR H 199      27.623  13.094  14.273  1.00 32.32           O  
ATOM   1537  CG2 THR H 199      26.766  12.998  12.004  1.00 31.48           C  
ATOM   1538  C   THR H 199      27.661  10.388  14.570  1.00 35.58           C  
ATOM   1539  O   THR H 199      27.079  10.156  15.627  1.00 35.19           O  
ATOM   1540  N   SER H 200      28.970  10.136  14.405  1.00 36.00           N  
ATOM   1541  CA  SER H 200      29.741   9.522  15.445  1.00 36.29           C  
ATOM   1542  CB  SER H 200      31.202   9.287  15.029  1.00 36.75           C  
ATOM   1543  OG  SER H 200      31.921   8.681  16.093  1.00 38.38           O  
ATOM   1544  C   SER H 200      29.747  10.427  16.635  1.00 36.00           C  
ATOM   1545  O   SER H 200      29.851   9.970  17.772  1.00 35.16           O  
ATOM   1546  N   GLU H 201      29.606  11.744  16.400  1.00 36.13           N  
ATOM   1547  CA  GLU H 201      29.648  12.743  17.433  1.00 37.03           C  
ATOM   1548  CB  GLU H 201      29.493  14.173  16.889  1.00 39.64           C  
ATOM   1549  CG  GLU H 201      30.695  14.655  16.075  1.00 45.25           C  
ATOM   1550  CD  GLU H 201      31.835  14.913  17.050  1.00 49.29           C  
ATOM   1551  OE1 GLU H 201      31.566  15.497  18.134  1.00 51.32           O  
ATOM   1552  OE2 GLU H 201      32.989  14.524  16.727  1.00 54.33           O1-
ATOM   1553  C   GLU H 201      28.520  12.522  18.392  1.00 35.53           C  
ATOM   1554  O   GLU H 201      28.626  12.859  19.570  1.00 35.06           O  
ATOM   1555  N   ASP H 202      27.396  11.991  17.885  1.00 33.08           N  
ATOM   1556  CA  ASP H 202      26.184  11.759  18.617  1.00 31.31           C  
ATOM   1557  CB  ASP H 202      25.014  11.383  17.699  1.00 31.14           C  
ATOM   1558  CG  ASP H 202      24.672  12.621  16.887  1.00 33.15           C  
ATOM   1559  OD1 ASP H 202      24.793  13.742  17.448  1.00 33.26           O  
ATOM   1560  OD2 ASP H 202      24.295  12.465  15.696  1.00 33.57           O1-
ATOM   1561  C   ASP H 202      26.326  10.663  19.634  1.00 29.75           C  
ATOM   1562  O   ASP H 202      25.518  10.584  20.557  1.00 29.13           O  
ATOM   1563  N   SER H 203      27.293   9.737  19.476  1.00 28.50           N  
ATOM   1564  CA  SER H 203      27.355   8.666  20.432  1.00 26.93           C  
ATOM   1565  CB  SER H 203      28.402   7.587  20.100  1.00 26.67           C  
ATOM   1566  OG  SER H 203      29.706   8.144  20.084  1.00 26.32           O  
ATOM   1567  C   SER H 203      27.623   9.219  21.798  1.00 25.89           C  
ATOM   1568  O   SER H 203      28.574   9.971  22.013  1.00 25.47           O  
ATOM   1569  N   ALA H 204      26.759   8.848  22.769  1.00 24.65           N  
ATOM   1570  CA  ALA H 204      26.907   9.332  24.112  1.00 24.18           C  
ATOM   1571  CB  ALA H 204      26.811  10.863  24.227  1.00 23.69           C  
ATOM   1572  C   ALA H 204      25.793   8.759  24.932  1.00 23.58           C  
ATOM   1573  O   ALA H 204      24.948   8.016  24.432  1.00 23.20           O  
ATOM   1574  N   VAL H 205      25.790   9.069  26.243  1.00 22.82           N  
ATOM   1575  CA  VAL H 205      24.727   8.631  27.099  1.00 22.35           C  
ATOM   1576  CB  VAL H 205      25.194   8.244  28.473  1.00 22.16           C  
ATOM   1577  CG1 VAL H 205      23.969   7.907  29.337  1.00 22.11           C  
ATOM   1578  CG2 VAL H 205      26.197   7.085  28.342  1.00 22.02           C  
ATOM   1579  C   VAL H 205      23.811   9.805  27.240  1.00 21.80           C  
ATOM   1580  O   VAL H 205      24.266  10.931  27.437  1.00 21.82           O  
ATOM   1581  N   TYR H 206      22.486   9.581  27.121  1.00 21.33           N  
ATOM   1582  CA  TYR H 206      21.579  10.689  27.224  1.00 21.26           C  
ATOM   1583  CB  TYR H 206      20.633  10.849  26.019  1.00 21.14           C  
ATOM   1584  CG  TYR H 206      21.451  11.211  24.823  1.00 21.87           C  
ATOM   1585  CD1 TYR H 206      21.886  12.502  24.644  1.00 21.42           C  
ATOM   1586  CD2 TYR H 206      21.801  10.269  23.886  1.00 22.00           C  
ATOM   1587  CE1 TYR H 206      22.642  12.850  23.551  1.00 21.55           C  
ATOM   1588  CE2 TYR H 206      22.556  10.615  22.789  1.00 21.80           C  
ATOM   1589  CZ  TYR H 206      22.978  11.908  22.615  1.00 21.79           C  
ATOM   1590  OH  TYR H 206      23.754  12.263  21.491  1.00 21.91           O  
ATOM   1591  C   TYR H 206      20.724  10.485  28.437  1.00 21.65           C  
ATOM   1592  O   TYR H 206      20.208   9.392  28.667  1.00 21.59           O  
ATOM   1593  N   TYR H 207      20.546  11.555  29.245  1.00 20.77           N  
ATOM   1594  CA  TYR H 207      19.784  11.432  30.457  1.00 21.23           C  
ATOM   1595  CB  TYR H 207      20.489  11.889  31.751  1.00 20.88           C  
ATOM   1596  CG  TYR H 207      21.755  11.147  32.011  1.00 21.11           C  
ATOM   1597  CD1 TYR H 207      21.755   9.824  32.375  1.00 20.61           C  
ATOM   1598  CD2 TYR H 207      22.959  11.788  31.876  1.00 20.62           C  
ATOM   1599  CE1 TYR H 207      22.935   9.157  32.614  1.00 21.03           C  
ATOM   1600  CE2 TYR H 207      24.140  11.130  32.116  1.00 20.83           C  
ATOM   1601  CZ  TYR H 207      24.132   9.810  32.488  1.00 21.10           C  
ATOM   1602  OH  TYR H 207      25.341   9.126  32.734  1.00 21.93           O  
ATOM   1603  C   TYR H 207      18.600  12.346  30.395  1.00 21.94           C  
ATOM   1604  O   TYR H 207      18.626  13.391  29.745  1.00 22.03           O  
ATOM   1605  N   CYS H 208      17.505  11.934  31.067  1.00 22.52           N  
ATOM   1606  CA  CYS H 208      16.344  12.758  31.247  1.00 23.50           C  
ATOM   1607  CB  CYS H 208      15.009  12.033  30.942  1.00 24.17           C  
ATOM   1608  SG  CYS H 208      14.772  10.493  31.888  1.00 28.92           S  
ATOM   1609  C   CYS H 208      16.368  13.111  32.702  1.00 22.92           C  
ATOM   1610  O   CYS H 208      16.813  12.307  33.522  1.00 22.90           O  
ATOM   1611  N   ALA H 209      15.942  14.341  33.064  1.00 22.35           N  
ATOM   1612  CA  ALA H 209      15.964  14.714  34.450  1.00 21.99           C  
ATOM   1613  CB  ALA H 209      17.211  15.527  34.839  1.00 21.47           C  
ATOM   1614  C   ALA H 209      14.770  15.565  34.728  1.00 22.38           C  
ATOM   1615  O   ALA H 209      14.339  16.359  33.892  1.00 22.41           O  
ATOM   1616  N   ARG H 210      14.218  15.427  35.946  1.00 21.71           N  
ATOM   1617  CA  ARG H 210      13.040  16.151  36.316  1.00 21.92           C  
ATOM   1618  CB  ARG H 210      12.059  15.312  37.151  1.00 22.28           C  
ATOM   1619  CG  ARG H 210      10.697  15.977  37.353  1.00 23.43           C  
ATOM   1620  CD  ARG H 210       9.835  15.301  38.422  1.00 24.79           C  
ATOM   1621  NE  ARG H 210      10.429  15.652  39.742  1.00 24.74           N  
ATOM   1622  CZ  ARG H 210       9.711  15.501  40.894  1.00 25.50           C  
ATOM   1623  NH1 ARG H 210       8.438  15.016  40.848  1.00 24.01           N1+
ATOM   1624  NH2 ARG H 210      10.271  15.840  42.090  1.00 26.86           N  
ATOM   1625  C   ARG H 210      13.464  17.303  37.156  1.00 21.59           C  
ATOM   1626  O   ARG H 210      14.472  17.239  37.861  1.00 21.20           O  
ATOM   1627  N   ASN H 211      12.699  18.406  37.082  1.00 21.34           N  
ATOM   1628  CA  ASN H 211      13.066  19.557  37.860  1.00 21.42           C  
ATOM   1629  CB  ASN H 211      12.473  20.894  37.383  1.00 21.18           C  
ATOM   1630  CG  ASN H 211      10.972  20.852  37.610  1.00 22.03           C  
ATOM   1631  OD1 ASN H 211      10.238  20.188  36.883  1.00  0.00           O  
ATOM   1632  ND2 ASN H 211      10.498  21.575  38.660  1.00  0.00           N  
ATOM   1633  C   ASN H 211      12.601  19.324  39.266  1.00 21.51           C  
ATOM   1634  O   ASN H 211      11.775  18.456  39.541  1.00 21.46           O  
ATOM   1635  N   ASP H 212      13.086  20.118  40.213  1.00 38.86           N  
ATOM   1636  CA  ASP H 212      12.437  20.020  41.477  1.00 35.63           C  
ATOM   1637  CB  ASP H 212      13.363  20.129  42.700  1.00 51.59           C  
ATOM   1638  CG  ASP H 212      12.569  19.674  43.918  1.00 77.14           C  
ATOM   1639  OD1 ASP H 212      11.492  19.046  43.720  1.00  0.00           O  
ATOM   1640  OD2 ASP H 212      13.023  19.947  45.060  1.00  0.00           O1-
ATOM   1641  C   ASP H 212      11.509  21.193  41.488  1.00 37.77           C  
ATOM   1642  O   ASP H 212      11.800  22.216  40.871  1.00 39.85           O  
ATOM   1643  N   GLY H 213      10.365  21.092  42.187  1.00 38.90           N  
ATOM   1644  CA  GLY H 213       9.432  22.182  42.149  1.00 43.17           C  
ATOM   1645  C   GLY H 213       9.823  23.138  43.220  1.00 45.54           C  
ATOM   1646  O   GLY H 213      11.011  23.340  43.468  1.00 43.38           O  
ATOM   1647  N   TYR H 214       8.819  23.778  43.851  1.00 44.73           N  
ATOM   1648  CA  TYR H 214       9.061  24.685  44.932  1.00 38.39           C  
ATOM   1649  CB  TYR H 214       7.790  25.104  45.693  1.00 35.55           C  
ATOM   1650  CG  TYR H 214       6.996  26.006  44.813  1.00 39.79           C  
ATOM   1651  CD1 TYR H 214       6.105  25.508  43.890  1.00 36.17           C  
ATOM   1652  CD2 TYR H 214       7.149  27.368  44.915  1.00 33.37           C  
ATOM   1653  CE1 TYR H 214       5.379  26.354  43.084  1.00 41.08           C  
ATOM   1654  CE2 TYR H 214       6.427  28.221  44.114  1.00 40.48           C  
ATOM   1655  CZ  TYR H 214       5.537  27.715  43.198  1.00 42.02           C  
ATOM   1656  OH  TYR H 214       4.795  28.589  42.377  1.00 40.63           O  
ATOM   1657  C   TYR H 214       9.960  23.991  45.896  1.00 42.68           C  
ATOM   1658  O   TYR H 214       9.879  22.776  46.068  1.00 45.31           O  
ATOM   1659  N   ARG H 215      10.841  24.758  46.563  1.00 43.49           N  
ATOM   1660  CA  ARG H 215      11.806  24.139  47.415  1.00 39.29           C  
ATOM   1661  CB  ARG H 215      11.177  23.317  48.546  1.00 39.79           C  
ATOM   1662  CG  ARG H 215      10.416  24.192  49.542  1.00 38.60           C  
ATOM   1663  CD  ARG H 215       9.803  23.414  50.705  0.67 32.61           C  
ATOM   1664  NE  ARG H 215       8.675  22.608  50.163  1.00  0.00           N  
ATOM   1665  CZ  ARG H 215       8.155  21.583  50.910  1.00 65.57           C  
ATOM   1666  NH1 ARG H 215       8.701  21.283  52.118  1.00  0.00           N1+
ATOM   1667  NH2 ARG H 215       7.089  20.873  50.442  1.00  0.00           N  
ATOM   1668  C   ARG H 215      12.652  23.227  46.596  1.00 40.59           C  
ATOM   1669  O   ARG H 215      12.524  22.006  46.639  1.00 43.67           O  
ATOM   1670  N   GLY H 216      13.531  23.828  45.778  1.00 40.82           N  
ATOM   1671  CA  GLY H 216      14.408  23.027  44.994  1.00 39.03           C  
ATOM   1672  C   GLY H 216      14.816  23.862  43.830  1.00 36.79           C  
ATOM   1673  O   GLY H 216      15.808  24.590  43.888  1.00 40.70           O  
ATOM   1674  N   TYR H 217      14.023  23.782  42.745  1.00 35.14           N  
ATOM   1675  CA  TYR H 217      14.298  24.489  41.533  1.00 33.31           C  
ATOM   1676  CB  TYR H 217      14.276  26.021  41.666  1.00 33.32           C  
ATOM   1677  CG  TYR H 217      12.879  26.444  41.966  1.00 37.63           C  
ATOM   1678  CD1 TYR H 217      11.961  26.572  40.953  1.00 36.51           C  
ATOM   1679  CD2 TYR H 217      12.481  26.695  43.256  1.00 36.91           C  
ATOM   1680  CE1 TYR H 217      10.669  26.958  41.217  1.00 36.44           C  
ATOM   1681  CE2 TYR H 217      11.191  27.082  43.529  1.00 40.38           C  
ATOM   1682  CZ  TYR H 217      10.283  27.217  42.510  1.00 41.11           C  
ATOM   1683  OH  TYR H 217       8.960  27.618  42.793  1.00 43.03           O  
ATOM   1684  C   TYR H 217      15.651  24.089  41.034  1.00 33.16           C  
ATOM   1685  O   TYR H 217      16.494  24.934  40.741  1.00 35.22           O  
ATOM   1686  N   ALA H 218      15.884  22.764  40.952  1.00 31.59           N  
ATOM   1687  CA  ALA H 218      17.110  22.211  40.444  1.00 34.31           C  
ATOM   1688  CB  ALA H 218      18.187  22.009  41.520  1.00 32.05           C  
ATOM   1689  C   ALA H 218      16.763  20.857  39.920  1.00 35.71           C  
ATOM   1690  O   ALA H 218      15.679  20.350  40.206  1.00 39.45           O  
ATOM   1691  N   MET H 219      17.654  20.220  39.133  1.00 36.56           N  
ATOM   1692  CA  MET H 219      17.274  18.944  38.594  1.00 36.21           C  
ATOM   1693  CB  MET H 219      17.919  18.640  37.229  1.00 36.72           C  
ATOM   1694  CG  MET H 219      17.345  19.495  36.093  1.00 37.81           C  
ATOM   1695  SD  MET H 219      18.137  19.237  34.480  1.00 57.62           S  
ATOM   1696  CE  MET H 219      19.517  20.354  34.857  1.00 55.62           C  
ATOM   1697  C   MET H 219      17.646  17.872  39.571  1.00 39.49           C  
ATOM   1698  O   MET H 219      18.777  17.381  39.606  1.00 41.60           O  
ATOM   1699  N   ASP H 220      16.676  17.524  40.437  1.00 36.49           N  
ATOM   1700  CA  ASP H 220      16.842  16.525  41.449  1.00 37.16           C  
ATOM   1701  CB  ASP H 220      15.922  16.726  42.672  1.00 41.60           C  
ATOM   1702  CG  ASP H 220      14.464  16.767  42.247  1.00 44.58           C  
ATOM   1703  OD1 ASP H 220      14.180  16.712  41.022  1.00 42.86           O  
ATOM   1704  OD2 ASP H 220      13.606  16.874  43.164  1.00 42.11           O1-
ATOM   1705  C   ASP H 220      16.761  15.111  40.953  1.00 38.38           C  
ATOM   1706  O   ASP H 220      17.526  14.266  41.419  1.00 41.03           O  
ATOM   1707  N   TYR H 221      15.878  14.775  39.987  1.00 22.61           N  
ATOM   1708  CA  TYR H 221      15.818  13.359  39.731  1.00 23.13           C  
ATOM   1709  CB  TYR H 221      14.401  12.763  39.823  1.00 23.58           C  
ATOM   1710  CG  TYR H 221      13.937  12.929  41.229  1.00 25.27           C  
ATOM   1711  CD1 TYR H 221      14.316  12.034  42.202  1.00 26.05           C  
ATOM   1712  CD2 TYR H 221      13.142  13.990  41.586  1.00 25.11           C  
ATOM   1713  CE1 TYR H 221      13.898  12.182  43.504  1.00 27.19           C  
ATOM   1714  CE2 TYR H 221      12.717  14.147  42.883  1.00 26.21           C  
ATOM   1715  CZ  TYR H 221      13.097  13.245  43.846  1.00 27.85           C  
ATOM   1716  OH  TYR H 221      12.660  13.407  45.178  1.00 29.26           O  
ATOM   1717  C   TYR H 221      16.316  13.081  38.345  1.00 23.29           C  
ATOM   1718  O   TYR H 221      16.041  13.834  37.412  1.00 24.32           O  
ATOM   1719  N   TRP H 222      17.054  11.963  38.178  1.00 22.20           N  
ATOM   1720  CA  TRP H 222      17.632  11.645  36.900  1.00 21.90           C  
ATOM   1721  CB  TRP H 222      19.169  11.732  36.912  1.00 20.71           C  
ATOM   1722  CG  TRP H 222      19.731  13.119  37.133  1.00 20.45           C  
ATOM   1723  CD2 TRP H 222      20.565  13.822  36.198  1.00 19.05           C  
ATOM   1724  CD1 TRP H 222      19.618  13.925  38.229  1.00 19.08           C  
ATOM   1725  NE1 TRP H 222      20.322  15.090  38.032  1.00 19.15           N  
ATOM   1726  CE2 TRP H 222      20.913  15.039  36.786  1.00 18.99           C  
ATOM   1727  CE3 TRP H 222      21.012  13.478  34.954  1.00 19.05           C  
ATOM   1728  CZ2 TRP H 222      21.714  15.934  36.137  1.00 18.78           C  
ATOM   1729  CZ3 TRP H 222      21.814  14.387  34.299  1.00 18.58           C  
ATOM   1730  CH2 TRP H 222      22.159  15.591  34.879  1.00 18.17           C  
ATOM   1731  C   TRP H 222      17.305  10.227  36.535  1.00 22.09           C  
ATOM   1732  O   TRP H 222      17.052   9.384  37.394  1.00 22.25           O  
ATOM   1733  N   GLY H 223      17.286   9.942  35.216  1.00 21.85           N  
ATOM   1734  CA  GLY H 223      17.083   8.605  34.739  1.00 21.67           C  
ATOM   1735  C   GLY H 223      18.432   7.949  34.764  1.00 21.72           C  
ATOM   1736  O   GLY H 223      19.433   8.592  35.071  1.00 20.39           O  
ATOM   1737  N   GLN H 224      18.481   6.637  34.455  1.00 21.64           N  
ATOM   1738  CA  GLN H 224      19.703   5.875  34.435  1.00 22.78           C  
ATOM   1739  CB  GLN H 224      19.504   4.348  34.363  1.00 24.27           C  
ATOM   1740  CG  GLN H 224      18.894   3.840  33.058  1.00 27.32           C  
ATOM   1741  CD  GLN H 224      17.380   3.918  33.160  1.00 30.45           C  
ATOM   1742  OE1 GLN H 224      16.672   3.680  32.185  1.00 31.20           O  
ATOM   1743  NE2 GLN H 224      16.866   4.247  34.374  1.00 29.94           N  
ATOM   1744  C   GLN H 224      20.536   6.284  33.258  1.00 22.77           C  
ATOM   1745  O   GLN H 224      21.752   6.100  33.254  1.00 22.84           O  
ATOM   1746  N   GLY H 225      19.893   6.778  32.187  1.00 22.48           N  
ATOM   1747  CA  GLY H 225      20.628   7.189  31.024  1.00 22.32           C  
ATOM   1748  C   GLY H 225      20.493   6.128  29.979  1.00 22.80           C  
ATOM   1749  O   GLY H 225      20.301   4.952  30.286  1.00 22.79           O  
ATOM   1750  N   THR H 226      20.579   6.539  28.697  1.00 22.81           N  
ATOM   1751  CA  THR H 226      20.492   5.621  27.599  1.00 22.61           C  
ATOM   1752  CB  THR H 226      19.313   5.873  26.705  1.00 22.67           C  
ATOM   1753  OG1 THR H 226      18.108   5.754  27.446  1.00 23.62           O  
ATOM   1754  CG2 THR H 226      19.335   4.862  25.545  1.00 22.15           C  
ATOM   1755  C   THR H 226      21.721   5.812  26.769  1.00 22.73           C  
ATOM   1756  O   THR H 226      22.047   6.928  26.368  1.00 22.50           O  
ATOM   1757  N   SER H 227      22.432   4.714  26.467  1.00 23.03           N  
ATOM   1758  CA  SER H 227      23.635   4.865  25.707  1.00 23.00           C  
ATOM   1759  CB  SER H 227      24.710   3.833  26.085  1.00 23.04           C  
ATOM   1760  OG  SER H 227      25.880   4.030  25.307  1.00 33.73           O  
ATOM   1761  C   SER H 227      23.289   4.669  24.266  1.00 23.75           C  
ATOM   1762  O   SER H 227      22.668   3.677  23.885  1.00 23.82           O  
ATOM   1763  N   VAL H 228      23.673   5.644  23.420  1.00 24.16           N  
ATOM   1764  CA  VAL H 228      23.409   5.540  22.018  1.00 24.67           C  
ATOM   1765  CB  VAL H 228      22.662   6.720  21.464  1.00 24.28           C  
ATOM   1766  CG1 VAL H 228      22.543   6.560  19.939  1.00 23.40           C  
ATOM   1767  CG2 VAL H 228      21.305   6.822  22.182  1.00 23.78           C  
ATOM   1768  C   VAL H 228      24.734   5.475  21.331  1.00 25.83           C  
ATOM   1769  O   VAL H 228      25.606   6.314  21.552  1.00 25.82           O  
ATOM   1770  N   THR H 229      24.924   4.449  20.479  1.00 26.86           N  
ATOM   1771  CA  THR H 229      26.167   4.309  19.781  1.00 27.80           C  
ATOM   1772  CB  THR H 229      26.844   2.999  20.044  1.00 28.13           C  
ATOM   1773  OG1 THR H 229      25.955   1.932  19.755  1.00 28.03           O  
ATOM   1774  CG2 THR H 229      27.289   2.944  21.511  1.00 27.16           C  
ATOM   1775  C   THR H 229      25.894   4.403  18.317  1.00 29.01           C  
ATOM   1776  O   THR H 229      25.009   3.731  17.789  1.00 28.51           O  
ATOM   1777  N   VAL H 230      26.659   5.263  17.619  1.00 30.24           N  
ATOM   1778  CA  VAL H 230      26.458   5.419  16.210  1.00 31.87           C  
ATOM   1779  CB  VAL H 230      26.419   6.858  15.789  1.00 31.84           C  
ATOM   1780  CG1 VAL H 230      26.284   6.924  14.260  1.00 32.70           C  
ATOM   1781  CG2 VAL H 230      25.286   7.560  16.557  1.00 31.14           C  
ATOM   1782  C   VAL H 230      27.627   4.801  15.523  1.00 33.34           C  
ATOM   1783  O   VAL H 230      28.746   5.304  15.607  1.00 33.78           O  
ATOM   1784  N   SER H 231      27.392   3.683  14.808  1.00 35.05           N  
ATOM   1785  CA  SER H 231      28.483   3.061  14.121  1.00 37.36           C  
ATOM   1786  CB  SER H 231      29.207   1.984  14.950  1.00 37.58           C  
ATOM   1787  OG  SER H 231      28.353   0.872  15.171  1.00 39.14           O  
ATOM   1788  C   SER H 231      27.936   2.388  12.906  1.00 38.21           C  
ATOM   1789  O   SER H 231      26.763   2.019  12.857  1.00 38.15           O  
ATOM   1790  N   SER H 232      28.789   2.216  11.880  1.00 39.97           N  
ATOM   1791  CA  SER H 232      28.336   1.573  10.686  1.00 41.77           C  
ATOM   1792  CB  SER H 232      29.340   1.657   9.523  1.00 42.41           C  
ATOM   1793  OG  SER H 232      30.504   0.902   9.822  1.00 43.86           O  
ATOM   1794  C   SER H 232      28.143   0.103  11.030  1.00 42.57           C  
ATOM   1795  O   SER H 232      29.135  -0.534  11.476  1.00 43.17           O  
ATOM   1796  OXT SER H 232      27.002  -0.402  10.854  1.00 73.43           O1-
TER    1797      SER H 232 
CONECT  158  717
CONECT  717  158
CONECT 1026 1608
CONECT 1608 1026
END
