# Supplementary material for: Fully automated antibody structure prediction using BIOVIA tools: Validation study
Source: PLoS One. 2017 May 18;12(5):e0177923. doi: 10.1371/journal.pone.0177923 (PMC5436848; doi:10.1371/journal.pone.0177923)
Supplement: S3 Dataset — Predicted structures using the Top5 framework method, Chothia CDR definition with canonical filtering, using up to 5 CDR templates rather than the default 3, and generating 10 CDR models. (ZIP) [file pone.0177923.s005.zip › 4KVC_LH_FV_FinalModel.pdb]

REMARK   Accelrys Discovery Studio PDB file
REMARK   Created:  2015-11-30T22:20:33Z
SSBOND   1 CYS L   23    CYS L   88                                     
SSBOND   2 CYS H  129    CYS H  203                                     
ATOM      1  N   ASN L   1      25.765  32.982  26.023  1.00 48.46           N1+
ATOM      2  CA  ASN L   1      25.320  32.359  27.286  1.00 54.14           C  
ATOM      3  CB  ASN L   1      25.099  30.850  27.104  1.00 45.93           C  
ATOM      4  CG  ASN L   1      23.899  30.678  26.190  1.00 55.51           C  
ATOM      5  OD1 ASN L   1      23.032  31.546  26.109  1.00 54.31           O  
ATOM      6  ND2 ASN L   1      23.840  29.519  25.479  1.00 68.42           N  
ATOM      7  C   ASN L   1      26.336  32.564  28.352  1.00 50.08           C  
ATOM      8  O   ASN L   1      27.317  33.277  28.154  1.00 48.51           O  
ATOM      9  N   ILE L   2      26.125  31.935  29.521  1.00 48.84           N  
ATOM     10  CA  ILE L   2      27.043  32.127  30.601  1.00 45.48           C  
ATOM     11  CB  ILE L   2      26.371  32.306  31.930  1.00 43.04           C  
ATOM     12  CG1 ILE L   2      25.447  33.539  31.891  1.00 39.39           C  
ATOM     13  CG2 ILE L   2      27.470  32.409  32.999  1.00 43.49           C  
ATOM     14  CD1 ILE L   2      24.474  33.619  33.069  1.00 41.63           C  
ATOM     15  C   ILE L   2      27.925  30.926  30.664  1.00 44.23           C  
ATOM     16  O   ILE L   2      27.462  29.791  30.580  1.00 43.98           O  
ATOM     17  N   VAL L   3      29.247  31.154  30.774  1.00 44.75           N  
ATOM     18  CA  VAL L   3      30.136  30.033  30.819  1.00 43.49           C  
ATOM     19  CB  VAL L   3      31.375  30.196  29.981  1.00 45.92           C  
ATOM     20  CG1 VAL L   3      30.971  30.248  28.499  1.00 57.29           C  
ATOM     21  CG2 VAL L   3      32.141  31.439  30.462  1.00 61.91           C  
ATOM     22  C   VAL L   3      30.586  29.843  32.226  1.00 42.81           C  
ATOM     23  O   VAL L   3      31.008  30.782  32.899  1.00 45.83           O  
ATOM     24  N   MET L   4      30.480  28.592  32.705  1.00 40.94           N  
ATOM     25  CA  MET L   4      30.963  28.251  34.007  1.00 40.19           C  
ATOM     26  CB  MET L   4      30.065  27.291  34.804  1.00 41.50           C  
ATOM     27  CG  MET L   4      29.114  27.994  35.771  1.00 39.17           C  
ATOM     28  SD  MET L   4      27.869  29.106  35.073  1.00 46.24           S  
ATOM     29  CE  MET L   4      27.560  29.816  36.718  1.00 41.54           C  
ATOM     30  C   MET L   4      32.295  27.605  33.841  1.00 39.66           C  
ATOM     31  O   MET L   4      32.486  26.745  32.983  1.00 44.40           O  
ATOM     32  N   THR L   5      33.262  28.040  34.667  1.00 42.66           N  
ATOM     33  CA  THR L   5      34.597  27.529  34.607  1.00 42.72           C  
ATOM     34  CB  THR L   5      35.603  28.618  34.356  1.00 47.28           C  
ATOM     35  OG1 THR L   5      35.310  29.276  33.131  1.00 21.09           O  
ATOM     36  CG2 THR L   5      37.021  28.020  34.321  1.00 11.53           C  
ATOM     37  C   THR L   5      34.906  26.929  35.943  1.00 42.60           C  
ATOM     38  O   THR L   5      34.820  27.603  36.968  1.00 41.09           O  
ATOM     39  N   GLN L   6      35.280  25.635  35.965  1.00 43.27           N  
ATOM     40  CA  GLN L   6      35.592  25.014  37.221  1.00 41.61           C  
ATOM     41  CB  GLN L   6      34.877  23.675  37.464  1.00 41.85           C  
ATOM     42  CG  GLN L   6      33.380  23.819  37.736  1.00 38.99           C  
ATOM     43  CD  GLN L   6      32.808  22.427  37.967  1.00 42.61           C  
ATOM     44  OE1 GLN L   6      32.102  21.882  37.122  1.00 40.30           O  
ATOM     45  NE2 GLN L   6      33.127  21.831  39.147  1.00 40.27           N  
ATOM     46  C   GLN L   6      37.060  24.730  37.273  1.00 45.16           C  
ATOM     47  O   GLN L   6      37.688  24.438  36.257  1.00 44.29           O  
ATOM     48  N   SER L   7      37.642  24.844  38.485  1.00 43.53           N  
ATOM     49  CA  SER L   7      39.029  24.541  38.696  1.00 43.80           C  
ATOM     50  CB  SER L   7      39.928  25.784  38.813  1.00 46.85           C  
ATOM     51  OG  SER L   7      39.955  26.501  37.590  1.00 46.40           O  
ATOM     52  C   SER L   7      39.116  23.858  40.022  1.00 45.82           C  
ATOM     53  O   SER L   7      38.342  24.180  40.928  1.00 45.07           O  
ATOM     54  N   PRO L   8      40.014  22.925  40.201  1.00 45.46           N  
ATOM     55  CA  PRO L   8      40.912  22.438  39.180  1.00 47.51           C  
ATOM     56  CD  PRO L   8      40.491  22.625  41.540  1.00 44.99           C  
ATOM     57  CB  PRO L   8      42.115  21.862  39.930  1.00 43.26           C  
ATOM     58  CG  PRO L   8      41.576  21.558  41.338  1.00 45.78           C  
ATOM     59  C   PRO L   8      40.202  21.372  38.397  1.00 49.27           C  
ATOM     60  O   PRO L   8      39.146  20.921  38.838  1.00 48.38           O  
ATOM     61  N   LYS L   9      40.736  20.951  37.233  1.00 45.84           N  
ATOM     62  CA  LYS L   9      40.081  19.877  36.545  1.00 51.06           C  
ATOM     63  CB  LYS L   9      40.596  19.551  35.126  1.00 49.00           C  
ATOM     64  CG  LYS L   9      42.107  19.378  34.962  1.00 27.20           C  
ATOM     65  CD  LYS L   9      42.871  20.702  34.896  1.00 21.76           C  
ATOM     66  CE  LYS L   9      42.596  21.474  33.600  1.00 54.19           C  
ATOM     67  NZ  LYS L   9      43.369  22.737  33.567  1.00 55.69           N1+
ATOM     68  C   LYS L   9      40.199  18.633  37.370  1.00 49.85           C  
ATOM     69  O   LYS L   9      39.281  17.816  37.396  1.00 49.53           O  
ATOM     70  N   SER L  10      41.339  18.433  38.057  1.00 49.93           N  
ATOM     71  CA  SER L  10      41.475  17.227  38.821  1.00 49.72           C  
ATOM     72  CB  SER L  10      42.235  16.121  38.062  1.00 49.13           C  
ATOM     73  OG  SER L  10      43.556  16.546  37.771  1.00 54.93           O  
ATOM     74  C   SER L  10      42.223  17.530  40.080  1.00 50.90           C  
ATOM     75  O   SER L  10      42.926  18.536  40.171  1.00 49.89           O  
ATOM     76  N   MET L  11      42.057  16.669  41.107  1.00 47.95           N  
ATOM     77  CA  MET L  11      42.755  16.875  42.346  1.00 47.07           C  
ATOM     78  CB  MET L  11      42.021  17.868  43.266  1.00 51.77           C  
ATOM     79  CG  MET L  11      42.774  18.251  44.540  1.00 51.87           C  
ATOM     80  SD  MET L  11      41.914  19.463  45.594  1.00 33.74           S  
ATOM     81  CE  MET L  11      42.292  20.920  44.579  1.00 33.98           C  
ATOM     82  C   MET L  11      42.825  15.559  43.057  1.00 49.51           C  
ATOM     83  O   MET L  11      41.862  14.795  43.067  1.00 49.96           O  
ATOM     84  N   SER L  12      43.981  15.257  43.680  1.00 50.60           N  
ATOM     85  CA  SER L  12      44.106  14.030  44.414  1.00 48.20           C  
ATOM     86  CB  SER L  12      45.367  13.226  44.059  1.00 50.94           C  
ATOM     87  OG  SER L  12      45.338  12.854  42.690  1.00 23.16           O  
ATOM     88  C   SER L  12      44.232  14.428  45.847  1.00 49.60           C  
ATOM     89  O   SER L  12      44.973  15.357  46.168  1.00 52.71           O  
ATOM     90  N   MET L  13      43.502  13.748  46.755  1.00 49.32           N  
ATOM     91  CA  MET L  13      43.590  14.156  48.129  1.00 48.79           C  
ATOM     92  CB  MET L  13      42.440  15.085  48.564  1.00 52.29           C  
ATOM     93  CG  MET L  13      42.441  16.418  47.812  1.00 23.20           C  
ATOM     94  SD  MET L  13      43.931  17.432  48.073  1.00 28.32           S  
ATOM     95  CE  MET L  13      43.268  18.443  49.427  1.00 31.42           C  
ATOM     96  C   MET L  13      43.558  12.948  49.013  1.00 49.96           C  
ATOM     97  O   MET L  13      43.017  11.905  48.656  1.00 52.35           O  
ATOM     98  N   SER L  14      44.170  13.070  50.208  1.00 49.47           N  
ATOM     99  CA  SER L  14      44.190  11.998  51.160  1.00 49.77           C  
ATOM    100  CB  SER L  14      45.249  12.181  52.264  1.00 53.02           C  
ATOM    101  OG  SER L  14      46.547  12.253  51.696  1.00 56.09           O  
ATOM    102  C   SER L  14      42.868  12.011  51.851  1.00 51.91           C  
ATOM    103  O   SER L  14      42.250  13.062  52.002  1.00 49.71           O  
ATOM    104  N   VAL L  15      42.405  10.835  52.315  1.00 50.13           N  
ATOM    105  CA  VAL L  15      41.131  10.764  52.964  1.00 48.25           C  
ATOM    106  CB  VAL L  15      40.692   9.353  53.222  1.00 48.03           C  
ATOM    107  CG1 VAL L  15      39.407   9.377  54.066  1.00 15.97           C  
ATOM    108  CG2 VAL L  15      40.540   8.635  51.869  1.00 15.74           C  
ATOM    109  C   VAL L  15      41.221  11.481  54.279  1.00 52.20           C  
ATOM    110  O   VAL L  15      42.216  11.374  54.993  1.00 51.99           O  
ATOM    111  N   GLY L  16      40.162  12.246  54.624  1.00 48.79           N  
ATOM    112  CA  GLY L  16      40.115  12.943  55.880  1.00 47.89           C  
ATOM    113  C   GLY L  16      40.552  14.366  55.696  1.00 51.13           C  
ATOM    114  O   GLY L  16      40.489  15.160  56.633  1.00 55.89           O  
ATOM    115  N   GLU L  17      41.001  14.727  54.481  1.00 53.03           N  
ATOM    116  CA  GLU L  17      41.485  16.058  54.258  1.00 50.87           C  
ATOM    117  CB  GLU L  17      42.656  16.114  53.266  1.00 55.59           C  
ATOM    118  CG  GLU L  17      43.505  17.369  53.448  1.00 58.25           C  
ATOM    119  CD  GLU L  17      44.797  17.190  52.669  1.00 70.58           C  
ATOM    120  OE1 GLU L  17      44.902  16.180  51.925  1.00 71.29           O  
ATOM    121  OE2 GLU L  17      45.699  18.057  52.810  1.00 64.76           O1-
ATOM    122  C   GLU L  17      40.366  16.924  53.758  1.00 51.95           C  
ATOM    123  O   GLU L  17      39.287  16.437  53.428  1.00 52.04           O  
ATOM    124  N   ARG L  18      40.595  18.255  53.730  1.00 50.70           N  
ATOM    125  CA  ARG L  18      39.601  19.192  53.286  1.00 50.41           C  
ATOM    126  CB  ARG L  18      39.532  20.455  54.158  1.00 52.43           C  
ATOM    127  CG  ARG L  18      38.504  21.485  53.686  1.00 58.15           C  
ATOM    128  CD  ARG L  18      38.355  22.654  54.659  1.00 60.27           C  
ATOM    129  NE  ARG L  18      39.618  22.702  55.444  1.00 36.11           N  
ATOM    130  CZ  ARG L  18      39.800  23.645  56.412  1.00 47.38           C  
ATOM    131  NH1 ARG L  18      38.837  24.582  56.647  1.00 31.90           N1+
ATOM    132  NH2 ARG L  18      40.949  23.645  57.150  1.00 41.86           N  
ATOM    133  C   ARG L  18      39.943  19.632  51.892  1.00 50.85           C  
ATOM    134  O   ARG L  18      41.092  19.953  51.591  1.00 53.53           O  
ATOM    135  N   VAL L  19      38.937  19.642  50.996  1.00 54.15           N  
ATOM    136  CA  VAL L  19      39.153  20.075  49.644  1.00 49.33           C  
ATOM    137  CB  VAL L  19      38.941  19.005  48.609  1.00 48.54           C  
ATOM    138  CG1 VAL L  19      40.046  17.950  48.719  1.00 51.71           C  
ATOM    139  CG2 VAL L  19      37.541  18.412  48.815  1.00 52.79           C  
ATOM    140  C   VAL L  19      38.151  21.141  49.340  1.00 47.36           C  
ATOM    141  O   VAL L  19      37.045  21.141  49.881  1.00 49.34           O  
ATOM    142  N   THR L  20      38.536  22.107  48.482  1.00 46.42           N  
ATOM    143  CA  THR L  20      37.626  23.138  48.077  1.00 46.29           C  
ATOM    144  CB  THR L  20      37.975  24.499  48.614  1.00 46.76           C  
ATOM    145  OG1 THR L  20      39.265  24.893  48.172  1.00 61.13           O  
ATOM    146  CG2 THR L  20      37.935  24.454  50.147  1.00 58.92           C  
ATOM    147  C   THR L  20      37.678  23.223  46.586  1.00 50.97           C  
ATOM    148  O   THR L  20      38.749  23.348  45.994  1.00 47.30           O  
ATOM    149  N   LEU L  21      36.511  23.163  45.924  1.00 44.03           N  
ATOM    150  CA  LEU L  21      36.513  23.226  44.491  1.00 46.01           C  
ATOM    151  CB  LEU L  21      35.668  22.115  43.852  1.00 45.72           C  
ATOM    152  CG  LEU L  21      36.065  20.702  44.319  1.00 43.87           C  
ATOM    153  CD1 LEU L  21      35.185  19.630  43.657  1.00  7.58           C  
ATOM    154  CD2 LEU L  21      37.570  20.442  44.134  1.00 20.25           C  
ATOM    155  C   LEU L  21      35.873  24.528  44.140  1.00 46.86           C  
ATOM    156  O   LEU L  21      35.048  25.033  44.898  1.00 46.10           O  
ATOM    157  N   THR L  22      36.236  25.132  42.989  1.00 45.76           N  
ATOM    158  CA  THR L  22      35.616  26.399  42.750  1.00 44.94           C  
ATOM    159  CB  THR L  22      36.556  27.559  42.870  1.00 42.68           C  
ATOM    160  OG1 THR L  22      35.818  28.734  43.155  1.00 15.35           O  
ATOM    161  CG2 THR L  22      37.312  27.734  41.545  1.00 20.68           C  
ATOM    162  C   THR L  22      34.964  26.418  41.399  1.00 43.81           C  
ATOM    163  O   THR L  22      35.415  25.761  40.460  1.00 44.56           O  
ATOM    164  N   CYS L  23      33.842  27.163  41.295  1.00 43.49           N  
ATOM    165  CA  CYS L  23      33.090  27.320  40.079  1.00 43.42           C  
ATOM    166  CB  CYS L  23      31.703  26.637  40.147  1.00 42.43           C  
ATOM    167  SG  CYS L  23      30.663  26.871  38.672  1.00 44.26           S  
ATOM    168  C   CYS L  23      32.895  28.793  39.882  1.00 43.60           C  
ATOM    169  O   CYS L  23      32.465  29.497  40.795  1.00 44.10           O  
ATOM    170  N   LYS L  24      33.221  29.309  38.678  1.00 43.72           N  
ATOM    171  CA  LYS L  24      33.081  30.721  38.449  1.00 45.51           C  
ATOM    172  CB  LYS L  24      34.430  31.440  38.267  1.00 46.12           C  
ATOM    173  CG  LYS L  24      35.298  31.390  39.529  1.00 48.76           C  
ATOM    174  CD  LYS L  24      36.748  31.831  39.314  1.00 55.26           C  
ATOM    175  CE  LYS L  24      36.912  33.347  39.200  1.00 68.07           C  
ATOM    176  NZ  LYS L  24      38.327  33.681  38.925  1.00 63.54           N1+
ATOM    177  C   LYS L  24      32.246  30.934  37.222  1.00 44.30           C  
ATOM    178  O   LYS L  24      32.358  30.203  36.240  1.00 43.46           O  
ATOM    179  N   ALA L  25      31.377  31.966  37.258  1.00 44.85           N  
ATOM    180  CA  ALA L  25      30.488  32.243  36.166  1.00 42.40           C  
ATOM    181  CB  ALA L  25      29.045  32.551  36.604  1.00 42.82           C  
ATOM    182  C   ALA L  25      30.977  33.453  35.442  1.00 43.38           C  
ATOM    183  O   ALA L  25      31.594  34.344  36.025  1.00 45.16           O  
ATOM    184  N   SER L  26      30.703  33.504  34.122  1.00 29.98           N  
ATOM    185  CA  SER L  26      31.114  34.604  33.297  1.00 26.04           C  
ATOM    186  CB  SER L  26      30.856  34.372  31.793  1.00 25.25           C  
ATOM    187  OG  SER L  26      29.462  34.342  31.522  1.00 25.96           O  
ATOM    188  C   SER L  26      30.369  35.841  33.702  1.00 30.27           C  
ATOM    189  O   SER L  26      30.920  36.939  33.658  1.00 28.53           O  
ATOM    190  N   GLU L  27      29.088  35.695  34.102  1.00 27.29           N  
ATOM    191  CA  GLU L  27      28.293  36.828  34.489  1.00 26.63           C  
ATOM    192  CB  GLU L  27      27.281  37.242  33.417  1.00 34.50           C  
ATOM    193  CG  GLU L  27      26.343  36.110  33.012  1.00 36.57           C  
ATOM    194  CD  GLU L  27      25.578  36.586  31.789  1.00 39.91           C  
ATOM    195  OE1 GLU L  27      26.248  37.032  30.820  1.00 25.38           O  
ATOM    196  OE2 GLU L  27      24.321  36.524  31.806  1.00 27.95           O1-
ATOM    197  C   GLU L  27      27.544  36.484  35.746  1.00 26.64           C  
ATOM    198  O   GLU L  27      27.558  35.339  36.194  1.00 27.90           O  
ATOM    199  N   ASN L  28      26.879  37.495  36.347  1.00 29.84           N  
ATOM    200  CA  ASN L  28      26.191  37.405  37.611  1.00 31.58           C  
ATOM    201  CB  ASN L  28      25.651  38.785  38.047  1.00 48.90           C  
ATOM    202  CG  ASN L  28      25.141  38.730  39.480  1.00 37.87           C  
ATOM    203  OD1 ASN L  28      24.431  37.806  39.870  1.00 38.01           O  
ATOM    204  ND2 ASN L  28      25.514  39.757  40.291  1.00 39.79           N  
ATOM    205  C   ASN L  28      25.032  36.451  37.544  1.00 32.06           C  
ATOM    206  O   ASN L  28      24.023  36.707  36.891  1.00 42.21           O  
ATOM    207  N   VAL L  29      25.203  35.274  38.174  1.00 29.41           N  
ATOM    208  CA  VAL L  29      24.215  34.243  38.342  1.00 26.77           C  
ATOM    209  CB  VAL L  29      24.799  32.865  38.310  1.00 21.69           C  
ATOM    210  CG1 VAL L  29      25.370  32.638  36.900  1.00 19.24           C  
ATOM    211  CG2 VAL L  29      25.850  32.740  39.422  1.00 17.68           C  
ATOM    212  C   VAL L  29      23.389  34.419  39.593  1.00 27.95           C  
ATOM    213  O   VAL L  29      22.418  33.688  39.790  1.00 27.42           O  
ATOM    214  N   VAL L  30      23.828  35.278  40.540  1.00 23.53           N  
ATOM    215  CA  VAL L  30      23.101  35.435  41.772  1.00 21.03           C  
ATOM    216  CB  VAL L  30      21.602  35.568  41.604  1.00 33.68           C  
ATOM    217  CG1 VAL L  30      20.925  35.760  42.975  1.00 18.56           C  
ATOM    218  CG2 VAL L  30      21.330  36.727  40.636  1.00 18.77           C  
ATOM    219  C   VAL L  30      23.491  34.207  42.547  1.00 22.60           C  
ATOM    220  O   VAL L  30      24.680  33.910  42.652  1.00 26.60           O  
ATOM    221  N   THR L  31      22.545  33.479  43.165  1.00 20.01           N  
ATOM    222  CA  THR L  31      22.975  32.275  43.803  1.00 18.26           C  
ATOM    223  CB  THR L  31      22.706  32.259  45.277  1.00 24.29           C  
ATOM    224  OG1 THR L  31      21.317  32.428  45.518  1.00 21.75           O  
ATOM    225  CG2 THR L  31      23.513  33.384  45.946  1.00 21.02           C  
ATOM    226  C   THR L  31      22.259  31.118  43.175  1.00 19.18           C  
ATOM    227  O   THR L  31      21.869  30.184  43.873  1.00 22.73           O  
ATOM    228  N   TYR L  32      22.109  31.105  41.830  1.00 19.56           N  
ATOM    229  CA  TYR L  32      21.407  29.996  41.244  1.00 18.40           C  
ATOM    230  CB  TYR L  32      20.439  30.408  40.116  1.00 28.95           C  
ATOM    231  CG  TYR L  32      19.331  31.235  40.676  1.00 25.68           C  
ATOM    232  CD1 TYR L  32      18.190  30.635  41.155  1.00 28.45           C  
ATOM    233  CD2 TYR L  32      19.423  32.606  40.723  1.00 27.94           C  
ATOM    234  CE1 TYR L  32      17.159  31.385  41.673  1.00 29.65           C  
ATOM    235  CE2 TYR L  32      18.396  33.363  41.239  1.00 31.09           C  
ATOM    236  CZ  TYR L  32      17.263  32.754  41.716  1.00 31.26           C  
ATOM    237  OH  TYR L  32      16.213  33.534  42.245  1.00 32.91           O  
ATOM    238  C   TYR L  32      22.402  29.068  40.611  1.00 20.77           C  
ATOM    239  O   TYR L  32      22.377  28.836  39.406  1.00 23.15           O  
ATOM    240  N   VAL L  33      23.279  28.459  41.424  1.00 46.09           N  
ATOM    241  CA  VAL L  33      24.272  27.548  40.936  1.00 44.46           C  
ATOM    242  CB  VAL L  33      25.684  28.043  41.049  1.00 43.64           C  
ATOM    243  CG1 VAL L  33      26.641  26.910  40.631  1.00 11.76           C  
ATOM    244  CG2 VAL L  33      25.826  29.306  40.187  1.00 11.22           C  
ATOM    245  C   VAL L  33      24.176  26.320  41.761  1.00 45.10           C  
ATOM    246  O   VAL L  33      24.261  26.395  42.979  1.00 46.37           O  
ATOM    247  N   SER L  34      24.014  25.142  41.137  1.00 45.53           N  
ATOM    248  CA  SER L  34      23.917  23.959  41.942  1.00 43.96           C  
ATOM    249  CB  SER L  34      22.675  23.105  41.636  1.00 44.36           C  
ATOM    250  OG  SER L  34      21.497  23.826  41.975  1.00 14.10           O  
ATOM    251  C   SER L  34      25.118  23.115  41.661  1.00 47.13           C  
ATOM    252  O   SER L  34      25.803  23.306  40.658  1.00 43.32           O  
ATOM    253  N   TRP L  35      25.425  22.175  42.576  1.00 44.41           N  
ATOM    254  CA  TRP L  35      26.555  21.309  42.394  1.00 42.88           C  
ATOM    255  CB  TRP L  35      27.581  21.419  43.533  1.00 43.31           C  
ATOM    256  CG  TRP L  35      28.254  22.771  43.631  1.00 44.06           C  
ATOM    257  CD2 TRP L  35      29.562  23.077  43.119  1.00 40.78           C  
ATOM    258  CD1 TRP L  35      27.801  23.913  44.225  1.00 39.80           C  
ATOM    259  NE1 TRP L  35      28.747  24.906  44.126  1.00 39.10           N  
ATOM    260  CE2 TRP L  35      29.837  24.406  43.446  1.00 41.44           C  
ATOM    261  CE3 TRP L  35      30.463  22.311  42.437  1.00 40.62           C  
ATOM    262  CZ2 TRP L  35      31.023  24.988  43.097  1.00 39.70           C  
ATOM    263  CZ3 TRP L  35      31.656  22.904  42.081  1.00 39.50           C  
ATOM    264  CH2 TRP L  35      31.930  24.217  42.405  1.00 40.45           C  
ATOM    265  C   TRP L  35      26.039  19.903  42.357  1.00 43.45           C  
ATOM    266  O   TRP L  35      25.222  19.512  43.189  1.00 43.38           O  
ATOM    267  N   TYR L  36      26.504  19.100  41.372  1.00 43.24           N  
ATOM    268  CA  TYR L  36      26.048  17.741  41.264  1.00 44.47           C  
ATOM    269  CB  TYR L  36      25.369  17.415  39.923  1.00 44.83           C  
ATOM    270  CG  TYR L  36      24.172  18.287  39.783  1.00 43.80           C  
ATOM    271  CD1 TYR L  36      24.325  19.590  39.373  1.00 43.37           C  
ATOM    272  CD2 TYR L  36      22.907  17.814  40.047  1.00 44.09           C  
ATOM    273  CE1 TYR L  36      23.243  20.422  39.230  1.00 53.39           C  
ATOM    274  CE2 TYR L  36      21.819  18.642  39.907  1.00 52.97           C  
ATOM    275  CZ  TYR L  36      21.985  19.945  39.499  1.00 52.56           C  
ATOM    276  OH  TYR L  36      20.869  20.793  39.352  1.00 53.27           O  
ATOM    277  C   TYR L  36      27.247  16.852  41.328  1.00 43.39           C  
ATOM    278  O   TYR L  36      28.290  17.169  40.760  1.00 44.19           O  
ATOM    279  N   GLN L  37      27.141  15.709  42.038  1.00 44.67           N  
ATOM    280  CA  GLN L  37      28.265  14.814  42.055  1.00 43.28           C  
ATOM    281  CB  GLN L  37      28.682  14.306  43.448  1.00 46.04           C  
ATOM    282  CG  GLN L  37      27.653  13.385  44.099  1.00 46.39           C  
ATOM    283  CD  GLN L  37      28.338  12.638  45.233  1.00 47.59           C  
ATOM    284  OE1 GLN L  37      27.682  12.099  46.122  1.00 48.48           O  
ATOM    285  NE2 GLN L  37      29.696  12.585  45.193  1.00 47.46           N  
ATOM    286  C   GLN L  37      27.885  13.600  41.264  1.00 46.74           C  
ATOM    287  O   GLN L  37      26.767  13.098  41.374  1.00 44.20           O  
ATOM    288  N   GLN L  38      28.819  13.103  40.428  1.00 44.19           N  
ATOM    289  CA  GLN L  38      28.536  11.954  39.617  1.00 44.20           C  
ATOM    290  CB  GLN L  38      28.628  12.286  38.119  1.00 45.07           C  
ATOM    291  CG  GLN L  38      28.189  11.158  37.188  1.00 46.10           C  
ATOM    292  CD  GLN L  38      28.301  11.682  35.762  1.00 45.20           C  
ATOM    293  OE1 GLN L  38      29.256  12.373  35.411  1.00 45.61           O  
ATOM    294  NE2 GLN L  38      27.291  11.354  34.914  1.00 47.89           N  
ATOM    295  C   GLN L  38      29.544  10.887  39.913  1.00 45.60           C  
ATOM    296  O   GLN L  38      30.719  11.011  39.571  1.00 46.09           O  
ATOM    297  N   LYS L  39      29.085   9.791  40.546  1.00 45.42           N  
ATOM    298  CA  LYS L  39      29.948   8.690  40.869  1.00 46.52           C  
ATOM    299  CB  LYS L  39      29.450   7.806  42.027  1.00 46.42           C  
ATOM    300  CG  LYS L  39      29.714   8.440  43.392  1.00 47.74           C  
ATOM    301  CD  LYS L  39      29.003   7.757  44.557  1.00 51.43           C  
ATOM    302  CE  LYS L  39      29.373   8.359  45.912  1.00 52.85           C  
ATOM    303  NZ  LYS L  39      28.566   7.733  46.978  1.00 56.44           N1+
ATOM    304  C   LYS L  39      30.091   7.849  39.648  1.00 48.26           C  
ATOM    305  O   LYS L  39      29.380   8.025  38.660  1.00 45.91           O  
ATOM    306  N   PRO L  40      31.020   6.942  39.691  1.00 50.22           N  
ATOM    307  CA  PRO L  40      31.247   6.134  38.538  1.00 49.71           C  
ATOM    308  CD  PRO L  40      32.213   7.079  40.509  1.00 49.67           C  
ATOM    309  CB  PRO L  40      32.491   5.306  38.852  1.00 48.82           C  
ATOM    310  CG  PRO L  40      33.285   6.226  39.803  1.00 53.66           C  
ATOM    311  C   PRO L  40      30.022   5.369  38.162  1.00 48.60           C  
ATOM    312  O   PRO L  40      29.418   4.719  39.015  1.00 53.40           O  
ATOM    313  N   GLU L  41      29.669   5.431  36.866  1.00 54.76           N  
ATOM    314  CA  GLU L  41      28.528   4.790  36.284  1.00 57.79           C  
ATOM    315  CB  GLU L  41      28.682   3.290  36.013  1.00 23.71           C  
ATOM    316  CG  GLU L  41      29.531   3.024  34.773  0.67 38.42           C  
ATOM    317  CD  GLU L  41      29.403   1.552  34.432  0.50 51.41           C  
ATOM    318  OE1 GLU L  41      28.966   0.778  35.324  0.50 29.92           O  
ATOM    319  OE2 GLU L  41      29.739   1.184  33.274  0.50 43.20           O1-
ATOM    320  C   GLU L  41      27.274   5.023  37.054  1.00 53.93           C  
ATOM    321  O   GLU L  41      26.637   4.081  37.523  1.00 50.50           O  
ATOM    322  N   GLN L  42      26.911   6.306  37.214  1.00 49.37           N  
ATOM    323  CA  GLN L  42      25.646   6.652  37.787  1.00 52.04           C  
ATOM    324  CB  GLN L  42      25.631   6.795  39.321  1.00 63.23           C  
ATOM    325  CG  GLN L  42      25.742   5.462  40.063  1.00 61.69           C  
ATOM    326  CD  GLN L  42      25.626   5.746  41.551  1.00 66.47           C  
ATOM    327  OE1 GLN L  42      26.255   6.667  42.069  1.00 67.71           O  
ATOM    328  NE2 GLN L  42      24.789   4.943  42.262  1.00 65.70           N  
ATOM    329  C   GLN L  42      25.240   7.965  37.208  1.00 49.69           C  
ATOM    330  O   GLN L  42      26.015   8.644  36.537  1.00 49.19           O  
ATOM    331  N   SER L  43      23.965   8.333  37.402  1.00 47.31           N  
ATOM    332  CA  SER L  43      23.560   9.627  36.957  1.00 48.76           C  
ATOM    333  CB  SER L  43      22.049   9.740  36.660  1.00 46.89           C  
ATOM    334  OG  SER L  43      21.276   9.180  37.708  1.00 59.01           O  
ATOM    335  C   SER L  43      23.997  10.570  38.034  1.00 48.77           C  
ATOM    336  O   SER L  43      24.352  10.124  39.124  1.00 48.73           O  
ATOM    337  N   PRO L  44      24.032  11.845  37.764  1.00 47.25           N  
ATOM    338  CA  PRO L  44      24.483  12.796  38.743  1.00 45.89           C  
ATOM    339  CD  PRO L  44      24.220  12.326  36.404  1.00 59.24           C  
ATOM    340  CB  PRO L  44      24.684  14.106  37.987  1.00 47.33           C  
ATOM    341  CG  PRO L  44      24.965  13.663  36.541  1.00 57.69           C  
ATOM    342  C   PRO L  44      23.481  12.930  39.844  1.00 46.08           C  
ATOM    343  O   PRO L  44      22.293  12.704  39.610  1.00 48.26           O  
ATOM    344  N   LYS L  45      23.935  13.283  41.060  1.00 47.65           N  
ATOM    345  CA  LYS L  45      23.009  13.505  42.123  1.00 47.13           C  
ATOM    346  CB  LYS L  45      23.358  12.789  43.438  1.00 50.91           C  
ATOM    347  CG  LYS L  45      23.091  11.287  43.467  1.00 52.74           C  
ATOM    348  CD  LYS L  45      23.769  10.605  44.659  1.00 61.93           C  
ATOM    349  CE  LYS L  45      23.638  11.387  45.972  0.80 62.71           C  
ATOM    350  NZ  LYS L  45      22.347  11.088  46.632  0.80 58.38           N1+
ATOM    351  C   LYS L  45      23.080  14.963  42.446  1.00 45.64           C  
ATOM    352  O   LYS L  45      24.116  15.596  42.249  1.00 49.27           O  
ATOM    353  N   LEU L  46      21.957  15.533  42.933  1.00 45.93           N  
ATOM    354  CA  LEU L  46      21.927  16.910  43.333  1.00 45.85           C  
ATOM    355  CB  LEU L  46      20.487  17.446  43.453  1.00 44.27           C  
ATOM    356  CG  LEU L  46      20.379  18.849  44.076  1.00 45.11           C  
ATOM    357  CD1 LEU L  46      21.069  19.906  43.204  1.00 56.15           C  
ATOM    358  CD2 LEU L  46      18.920  19.208  44.410  1.00 57.47           C  
ATOM    359  C   LEU L  46      22.532  16.950  44.700  1.00 46.04           C  
ATOM    360  O   LEU L  46      22.076  16.254  45.601  1.00 46.97           O  
ATOM    361  N   LEU L  47      23.692  17.617  44.828  1.00 47.22           N  
ATOM    362  CA  LEU L  47      24.388  17.783  46.073  1.00 45.76           C  
ATOM    363  CB  LEU L  47      25.894  17.870  45.790  1.00 44.06           C  
ATOM    364  CG  LEU L  47      26.793  17.730  47.017  1.00 45.63           C  
ATOM    365  CD1 LEU L  47      26.602  16.348  47.655  1.00 47.40           C  
ATOM    366  CD2 LEU L  47      28.260  17.980  46.649  1.00 43.62           C  
ATOM    367  C   LEU L  47      23.962  18.999  46.844  1.00 48.11           C  
ATOM    368  O   LEU L  47      23.630  18.943  48.028  1.00 47.15           O  
ATOM    369  N   ILE L  48      23.983  20.155  46.153  1.00 44.01           N  
ATOM    370  CA  ILE L  48      23.715  21.438  46.743  1.00 44.94           C  
ATOM    371  CB  ILE L  48      24.966  22.236  46.976  1.00 48.22           C  
ATOM    372  CG1 ILE L  48      25.927  21.498  47.926  1.00 44.08           C  
ATOM    373  CG2 ILE L  48      24.553  23.632  47.468  1.00 43.50           C  
ATOM    374  CD1 ILE L  48      25.400  21.315  49.345  1.00 43.51           C  
ATOM    375  C   ILE L  48      22.928  22.210  45.728  1.00 45.55           C  
ATOM    376  O   ILE L  48      23.256  22.186  44.544  1.00 47.69           O  
ATOM    377  N   TYR L  49      21.880  22.932  46.175  1.00 44.27           N  
ATOM    378  CA  TYR L  49      21.051  23.713  45.297  1.00 45.42           C  
ATOM    379  CB  TYR L  49      19.623  23.157  45.171  1.00 45.15           C  
ATOM    380  CG  TYR L  49      19.021  23.133  46.532  1.00 46.85           C  
ATOM    381  CD1 TYR L  49      19.250  22.079  47.387  1.00 48.25           C  
ATOM    382  CD2 TYR L  49      18.241  24.175  46.965  1.00 47.74           C  
ATOM    383  CE1 TYR L  49      18.698  22.057  48.647  1.00 46.69           C  
ATOM    384  CE2 TYR L  49      17.684  24.160  48.222  1.00 45.19           C  
ATOM    385  CZ  TYR L  49      17.908  23.101  49.066  1.00 47.99           C  
ATOM    386  OH  TYR L  49      17.333  23.091  50.356  1.00 57.66           O  
ATOM    387  C   TYR L  49      21.012  25.088  45.874  1.00 46.32           C  
ATOM    388  O   TYR L  49      21.348  25.282  47.041  1.00 47.49           O  
ATOM    389  N   GLY L  50      20.698  26.119  45.060  1.00 24.42           N  
ATOM    390  CA  GLY L  50      20.840  27.438  45.605  1.00 22.51           C  
ATOM    391  C   GLY L  50      22.326  27.545  45.664  1.00 26.06           C  
ATOM    392  O   GLY L  50      23.018  26.720  45.096  1.00 33.13           O  
ATOM    393  N   ALA L  51      22.919  28.579  46.244  1.00 18.32           N  
ATOM    394  CA  ALA L  51      24.351  28.517  46.341  1.00 16.74           C  
ATOM    395  CB  ALA L  51      24.990  29.892  46.600  1.00 20.51           C  
ATOM    396  C   ALA L  51      24.774  27.609  47.454  1.00 18.77           C  
ATOM    397  O   ALA L  51      25.804  26.937  47.363  1.00 19.07           O  
ATOM    398  N   SER L  52      24.001  27.601  48.564  1.00 23.28           N  
ATOM    399  CA  SER L  52      24.513  26.931  49.729  1.00 23.82           C  
ATOM    400  CB  SER L  52      24.974  27.928  50.803  1.00 28.26           C  
ATOM    401  OG  SER L  52      23.863  28.683  51.263  1.00 28.20           O  
ATOM    402  C   SER L  52      23.542  26.013  50.418  1.00 24.40           C  
ATOM    403  O   SER L  52      23.876  25.488  51.478  1.00 25.74           O  
ATOM    404  N   ASN L  53      22.328  25.778  49.892  1.00 48.10           N  
ATOM    405  CA  ASN L  53      21.514  24.778  50.528  1.00 49.14           C  
ATOM    406  CB  ASN L  53      20.025  24.961  50.208  1.00 46.94           C  
ATOM    407  CG  ASN L  53      19.625  26.318  50.768  1.00 12.23           C  
ATOM    408  OD1 ASN L  53      19.586  26.515  51.982  1.00 21.91           O  
ATOM    409  ND2 ASN L  53      19.339  27.289  49.859  1.00 11.67           N  
ATOM    410  C   ASN L  53      21.922  23.387  50.176  1.00 47.69           C  
ATOM    411  O   ASN L  53      22.229  23.077  49.028  1.00 51.30           O  
ATOM    412  N   ARG L  54      21.931  22.508  51.199  1.00 48.16           N  
ATOM    413  CA  ARG L  54      22.271  21.121  51.036  1.00 49.53           C  
ATOM    414  CB  ARG L  54      22.901  20.511  52.296  1.00 49.51           C  
ATOM    415  CG  ARG L  54      22.010  20.653  53.526  1.00 52.21           C  
ATOM    416  CD  ARG L  54      22.692  20.256  54.836  1.00 69.19           C  
ATOM    417  NE  ARG L  54      23.811  21.212  55.062  1.00 77.00           N  
ATOM    418  CZ  ARG L  54      25.094  20.756  55.151  1.00 64.89           C  
ATOM    419  NH1 ARG L  54      25.354  19.417  55.107  1.00 71.26           N1+
ATOM    420  NH2 ARG L  54      26.120  21.644  55.285  1.00 67.11           N  
ATOM    421  C   ARG L  54      21.019  20.373  50.682  1.00 51.70           C  
ATOM    422  O   ARG L  54      19.916  20.802  51.013  1.00 52.70           O  
ATOM    423  N   TYR L  55      21.165  19.197  50.038  1.00 50.55           N  
ATOM    424  CA  TYR L  55      20.040  18.460  49.531  1.00 50.87           C  
ATOM    425  CB  TYR L  55      20.295  17.905  48.114  1.00 56.13           C  
ATOM    426  CG  TYR L  55      19.034  17.286  47.630  1.00 56.22           C  
ATOM    427  CD1 TYR L  55      17.901  18.051  47.461  1.00 28.92           C  
ATOM    428  CD2 TYR L  55      18.990  15.946  47.330  1.00 26.75           C  
ATOM    429  CE1 TYR L  55      16.739  17.471  47.008  1.00 22.40           C  
ATOM    430  CE2 TYR L  55      17.832  15.364  46.877  1.00 21.77           C  
ATOM    431  CZ  TYR L  55      16.702  16.126  46.723  1.00 15.91           C  
ATOM    432  OH  TYR L  55      15.513  15.524  46.260  1.00 26.84           O  
ATOM    433  C   TYR L  55      19.796  17.347  50.506  1.00 53.36           C  
ATOM    434  O   TYR L  55      20.571  17.175  51.444  1.00 52.31           O  
ATOM    435  N   THR L  56      18.704  16.571  50.329  1.00 52.94           N  
ATOM    436  CA  THR L  56      18.256  15.683  51.361  1.00 54.36           C  
ATOM    437  CB  THR L  56      17.091  14.839  50.927  1.00 57.71           C  
ATOM    438  OG1 THR L  56      16.636  14.046  52.013  1.00 30.15           O  
ATOM    439  CG2 THR L  56      17.513  13.951  49.745  1.00 60.25           C  
ATOM    440  C   THR L  56      19.335  14.783  51.906  1.00 55.39           C  
ATOM    441  O   THR L  56      19.705  14.970  53.048  1.00 57.28           O  
ATOM    442  N   GLY L  57      19.953  13.869  51.147  1.00 52.50           N  
ATOM    443  CA  GLY L  57      20.888  12.898  51.676  1.00 52.90           C  
ATOM    444  C   GLY L  57      22.183  13.476  52.193  1.00 57.08           C  
ATOM    445  O   GLY L  57      22.816  12.859  53.042  1.00 56.10           O  
ATOM    446  N   VAL L  58      22.654  14.632  51.679  1.00 54.86           N  
ATOM    447  CA  VAL L  58      23.989  15.126  51.944  1.00 56.29           C  
ATOM    448  CB  VAL L  58      24.346  16.395  51.226  1.00 54.53           C  
ATOM    449  CG1 VAL L  58      24.460  16.111  49.729  1.00 54.45           C  
ATOM    450  CG2 VAL L  58      23.297  17.458  51.573  1.00 50.34           C  
ATOM    451  C   VAL L  58      24.350  15.369  53.369  1.00 57.52           C  
ATOM    452  O   VAL L  58      23.648  15.985  54.166  1.00 56.76           O  
ATOM    453  N   PRO L  59      25.544  14.891  53.624  1.00 54.33           N  
ATOM    454  CA  PRO L  59      26.170  15.044  54.908  1.00 54.58           C  
ATOM    455  CD  PRO L  59      26.000  13.686  52.951  1.00 52.94           C  
ATOM    456  CB  PRO L  59      27.248  13.960  55.000  1.00 55.02           C  
ATOM    457  CG  PRO L  59      27.375  13.407  53.569  1.00 55.00           C  
ATOM    458  C   PRO L  59      26.674  16.438  55.119  1.00 54.76           C  
ATOM    459  O   PRO L  59      26.875  17.171  54.151  1.00 53.72           O  
ATOM    460  N   ASP L  60      26.926  16.792  56.393  1.00 55.40           N  
ATOM    461  CA  ASP L  60      27.312  18.099  56.840  1.00 54.76           C  
ATOM    462  CB  ASP L  60      27.668  18.127  58.338  1.00 58.73           C  
ATOM    463  CG  ASP L  60      26.448  17.833  59.192  0.80 59.76           C  
ATOM    464  OD1 ASP L  60      25.508  18.672  59.211  0.75 67.81           O  
ATOM    465  OD2 ASP L  60      26.446  16.753  59.842  0.75 67.54           O1-
ATOM    466  C   ASP L  60      28.584  18.494  56.168  1.00 58.25           C  
ATOM    467  O   ASP L  60      28.808  19.673  55.907  1.00 55.92           O  
ATOM    468  N   ARG L  61      29.454  17.519  55.868  1.00 52.41           N  
ATOM    469  CA  ARG L  61      30.766  17.847  55.396  1.00 55.53           C  
ATOM    470  CB  ARG L  61      31.672  16.614  55.206  1.00 53.24           C  
ATOM    471  CG  ARG L  61      31.170  15.556  54.225  1.00 56.52           C  
ATOM    472  CD  ARG L  61      32.126  14.366  54.129  1.00 56.35           C  
ATOM    473  NE  ARG L  61      31.665  13.498  53.011  1.00 54.57           N  
ATOM    474  CZ  ARG L  61      31.076  12.292  53.260  1.00 52.93           C  
ATOM    475  NH1 ARG L  61      30.906  11.864  54.544  1.00 53.21           N1+
ATOM    476  NH2 ARG L  61      30.676  11.502  52.222  1.00 54.53           N  
ATOM    477  C   ARG L  61      30.724  18.655  54.134  1.00 54.90           C  
ATOM    478  O   ARG L  61      31.530  19.573  53.975  1.00 53.19           O  
ATOM    479  N   PHE L  62      29.809  18.349  53.192  1.00 50.81           N  
ATOM    480  CA  PHE L  62      29.771  19.139  51.992  1.00 49.78           C  
ATOM    481  CB  PHE L  62      28.915  18.514  50.874  1.00 50.70           C  
ATOM    482  CG  PHE L  62      29.497  17.204  50.447  1.00 51.12           C  
ATOM    483  CD1 PHE L  62      30.430  17.140  49.440  1.00 51.96           C  
ATOM    484  CD2 PHE L  62      29.107  16.030  51.045  1.00 50.45           C  
ATOM    485  CE1 PHE L  62      30.958  15.933  49.043  1.00 51.20           C  
ATOM    486  CE2 PHE L  62      29.632  14.820  50.652  1.00 50.74           C  
ATOM    487  CZ  PHE L  62      30.562  14.765  49.644  1.00 54.29           C  
ATOM    488  C   PHE L  62      29.155  20.462  52.346  1.00 49.60           C  
ATOM    489  O   PHE L  62      28.123  20.523  53.011  1.00 50.78           O  
ATOM    490  N   THR L  63      29.791  21.572  51.923  1.00 51.58           N  
ATOM    491  CA  THR L  63      29.218  22.859  52.202  1.00 51.28           C  
ATOM    492  CB  THR L  63      29.844  23.552  53.375  1.00 49.55           C  
ATOM    493  OG1 THR L  63      29.724  22.743  54.536  1.00 65.33           O  
ATOM    494  CG2 THR L  63      29.118  24.889  53.599  1.00 60.88           C  
ATOM    495  C   THR L  63      29.402  23.708  50.983  1.00 50.34           C  
ATOM    496  O   THR L  63      30.435  23.646  50.317  1.00 51.51           O  
ATOM    497  N   GLY L  64      28.397  24.540  50.655  1.00 49.17           N  
ATOM    498  CA  GLY L  64      28.515  25.353  49.479  1.00 47.71           C  
ATOM    499  C   GLY L  64      28.468  26.782  49.903  1.00 51.19           C  
ATOM    500  O   GLY L  64      27.833  27.140  50.893  1.00 49.38           O  
ATOM    501  N   SER L  65      29.167  27.646  49.150  1.00 47.67           N  
ATOM    502  CA  SER L  65      29.157  29.046  49.439  1.00 48.39           C  
ATOM    503  CB  SER L  65      30.318  29.484  50.346  1.00 46.36           C  
ATOM    504  OG  SER L  65      31.554  29.179  49.720  1.00 49.82           O  
ATOM    505  C   SER L  65      29.333  29.737  48.133  1.00 47.01           C  
ATOM    506  O   SER L  65      29.816  29.142  47.173  1.00 48.50           O  
ATOM    507  N   GLY L  66      28.909  31.009  48.038  1.00 45.49           N  
ATOM    508  CA  GLY L  66      29.155  31.672  46.796  1.00 47.53           C  
ATOM    509  C   GLY L  66      28.162  32.757  46.590  1.00 48.11           C  
ATOM    510  O   GLY L  66      27.025  32.707  47.056  1.00 50.72           O  
ATOM    511  N   SER L  67      28.613  33.763  45.830  1.00 51.22           N  
ATOM    512  CA  SER L  67      27.890  34.941  45.488  1.00 48.55           C  
ATOM    513  CB  SER L  67      28.690  36.216  45.801  1.00 50.27           C  
ATOM    514  OG  SER L  67      29.936  36.181  45.117  1.00 53.99           O  
ATOM    515  C   SER L  67      27.637  34.891  44.020  1.00 55.28           C  
ATOM    516  O   SER L  67      27.607  33.828  43.413  1.00 51.15           O  
ATOM    517  N   ALA L  68      27.454  36.061  43.395  1.00 50.80           N  
ATOM    518  CA  ALA L  68      27.065  36.116  42.019  1.00 53.31           C  
ATOM    519  CB  ALA L  68      26.906  37.569  41.547  1.00 22.78           C  
ATOM    520  C   ALA L  68      28.048  35.452  41.086  1.00 51.63           C  
ATOM    521  O   ALA L  68      27.647  34.649  40.247  1.00 50.09           O  
ATOM    522  N   THR L  69      29.340  35.824  41.135  1.00 49.18           N  
ATOM    523  CA  THR L  69      30.336  35.267  40.248  1.00 49.65           C  
ATOM    524  CB  THR L  69      31.428  36.241  39.926  1.00 51.85           C  
ATOM    525  OG1 THR L  69      30.888  37.408  39.327  1.00 63.85           O  
ATOM    526  CG2 THR L  69      32.405  35.565  38.952  1.00 57.37           C  
ATOM    527  C   THR L  69      31.037  34.032  40.733  1.00 48.29           C  
ATOM    528  O   THR L  69      31.363  33.164  39.925  1.00 52.88           O  
ATOM    529  N   ASP L  70      31.322  33.933  42.051  1.00 48.37           N  
ATOM    530  CA  ASP L  70      32.257  32.928  42.498  1.00 53.16           C  
ATOM    531  CB  ASP L  70      33.462  33.577  43.203  0.80 48.86           C  
ATOM    532  CG  ASP L  70      34.641  32.621  43.232  0.80 57.44           C  
ATOM    533  OD1 ASP L  70      34.546  31.537  42.599  0.80 54.62           O  
ATOM    534  OD2 ASP L  70      35.659  32.973  43.885  0.80 54.83           O1-
ATOM    535  C   ASP L  70      31.614  31.972  43.463  1.00 45.98           C  
ATOM    536  O   ASP L  70      31.093  32.377  44.500  1.00 48.39           O  
ATOM    537  N   PHE L  71      31.670  30.657  43.153  1.00 46.94           N  
ATOM    538  CA  PHE L  71      31.050  29.669  43.995  1.00 45.01           C  
ATOM    539  CB  PHE L  71      29.948  28.872  43.274  1.00 44.97           C  
ATOM    540  CG  PHE L  71      28.857  29.810  42.876  1.00 45.42           C  
ATOM    541  CD1 PHE L  71      28.947  30.531  41.707  1.00 42.99           C  
ATOM    542  CD2 PHE L  71      27.743  29.970  43.668  1.00 47.59           C  
ATOM    543  CE1 PHE L  71      27.945  31.393  41.331  1.00 46.05           C  
ATOM    544  CE2 PHE L  71      26.736  30.831  43.296  1.00 44.30           C  
ATOM    545  CZ  PHE L  71      26.835  31.544  42.126  1.00 44.67           C  
ATOM    546  C   PHE L  71      32.091  28.672  44.409  1.00 47.63           C  
ATOM    547  O   PHE L  71      33.005  28.370  43.642  1.00 48.09           O  
ATOM    548  N   THR L  72      31.984  28.137  45.648  1.00 48.22           N  
ATOM    549  CA  THR L  72      32.971  27.195  46.099  1.00 47.83           C  
ATOM    550  CB  THR L  72      33.934  27.819  47.065  1.00 45.84           C  
ATOM    551  OG1 THR L  72      34.543  28.961  46.483  1.00 60.53           O  
ATOM    552  CG2 THR L  72      35.011  26.788  47.420  1.00 56.97           C  
ATOM    553  C   THR L  72      32.288  26.074  46.832  1.00 47.09           C  
ATOM    554  O   THR L  72      31.437  26.303  47.689  1.00 50.53           O  
ATOM    555  N   LEU L  73      32.662  24.818  46.515  1.00 46.44           N  
ATOM    556  CA  LEU L  73      32.135  23.660  47.182  1.00 46.47           C  
ATOM    557  CB  LEU L  73      31.715  22.559  46.199  1.00 49.90           C  
ATOM    558  CG  LEU L  73      31.181  21.288  46.877  1.00 48.87           C  
ATOM    559  CD1 LEU L  73      29.901  21.559  47.686  1.00 49.09           C  
ATOM    560  CD2 LEU L  73      31.024  20.155  45.852  1.00 49.69           C  
ATOM    561  C   LEU L  73      33.246  23.121  48.024  1.00 48.70           C  
ATOM    562  O   LEU L  73      34.347  22.895  47.527  1.00 47.82           O  
ATOM    563  N   THR L  74      32.995  22.900  49.333  1.00 50.75           N  
ATOM    564  CA  THR L  74      34.065  22.439  50.172  1.00 47.44           C  
ATOM    565  CB  THR L  74      34.378  23.369  51.306  1.00 46.53           C  
ATOM    566  OG1 THR L  74      33.296  23.397  52.223  1.00 48.28           O  
ATOM    567  CG2 THR L  74      34.615  24.777  50.742  1.00 47.45           C  
ATOM    568  C   THR L  74      33.681  21.146  50.813  1.00 49.65           C  
ATOM    569  O   THR L  74      32.585  21.004  51.352  1.00 51.47           O  
ATOM    570  N   ILE L  75      34.601  20.162  50.779  1.00 49.09           N  
ATOM    571  CA  ILE L  75      34.356  18.905  51.415  1.00 49.88           C  
ATOM    572  CB  ILE L  75      34.605  17.719  50.523  1.00 48.10           C  
ATOM    573  CG1 ILE L  75      33.696  17.766  49.287  1.00 48.14           C  
ATOM    574  CG2 ILE L  75      34.422  16.439  51.359  1.00 48.05           C  
ATOM    575  CD1 ILE L  75      34.050  16.711  48.239  1.00 52.09           C  
ATOM    576  C   ILE L  75      35.342  18.810  52.528  1.00 51.23           C  
ATOM    577  O   ILE L  75      36.549  18.903  52.310  1.00 53.69           O  
ATOM    578  N   SER L  76      34.852  18.654  53.768  1.00 50.47           N  
ATOM    579  CA  SER L  76      35.772  18.470  54.846  1.00 53.25           C  
ATOM    580  CB  SER L  76      35.384  19.222  56.137  1.00 55.42           C  
ATOM    581  OG  SER L  76      34.139  18.751  56.630  1.00 57.25           O  
ATOM    582  C   SER L  76      35.746  16.999  55.115  1.00 54.95           C  
ATOM    583  O   SER L  76      34.722  16.351  54.905  1.00 59.48           O  
ATOM    584  N   SER L  77      36.867  16.425  55.589  1.00 55.11           N  
ATOM    585  CA  SER L  77      36.930  15.009  55.844  1.00 54.12           C  
ATOM    586  CB  SER L  77      36.122  14.557  57.077  1.00 58.93           C  
ATOM    587  OG  SER L  77      36.687  15.099  58.260  1.00 58.72           O  
ATOM    588  C   SER L  77      36.431  14.227  54.666  1.00 53.29           C  
ATOM    589  O   SER L  77      35.325  13.690  54.689  1.00 54.49           O  
ATOM    590  N   VAL L  78      37.233  14.159  53.583  1.00 52.60           N  
ATOM    591  CA  VAL L  78      36.838  13.422  52.415  1.00 51.35           C  
ATOM    592  CB  VAL L  78      37.766  13.620  51.247  1.00 50.46           C  
ATOM    593  CG1 VAL L  78      37.334  12.693  50.099  1.00 64.00           C  
ATOM    594  CG2 VAL L  78      37.762  15.108  50.863  1.00 64.83           C  
ATOM    595  C   VAL L  78      36.820  11.957  52.735  1.00 52.65           C  
ATOM    596  O   VAL L  78      37.734  11.435  53.371  1.00 54.41           O  
ATOM    597  N   GLN L  79      35.750  11.259  52.294  1.00 58.23           N  
ATOM    598  CA  GLN L  79      35.605   9.843  52.492  1.00 58.69           C  
ATOM    599  CB  GLN L  79      34.171   9.399  52.819  1.00 55.85           C  
ATOM    600  CG  GLN L  79      33.664   9.871  54.177  1.00 58.47           C  
ATOM    601  CD  GLN L  79      34.236   8.939  55.230  1.00 73.98           C  
ATOM    602  OE1 GLN L  79      34.199   9.241  56.420  1.00 72.90           O  
ATOM    603  NE2 GLN L  79      34.775   7.770  54.788  1.00 76.59           N  
ATOM    604  C   GLN L  79      35.947   9.174  51.198  1.00 57.00           C  
ATOM    605  O   GLN L  79      36.072   9.822  50.161  1.00 59.53           O  
ATOM    606  N   ALA L  80      36.121   7.839  51.244  1.00 55.86           N  
ATOM    607  CA  ALA L  80      36.466   7.047  50.097  1.00 62.93           C  
ATOM    608  CB  ALA L  80      36.661   5.559  50.437  1.00 56.23           C  
ATOM    609  C   ALA L  80      35.352   7.132  49.102  1.00 57.95           C  
ATOM    610  O   ALA L  80      35.577   7.128  47.893  1.00 57.28           O  
ATOM    611  N   GLU L  81      34.111   7.198  49.605  1.00 54.96           N  
ATOM    612  CA  GLU L  81      32.923   7.202  48.803  1.00 54.97           C  
ATOM    613  CB  GLU L  81      31.648   7.085  49.644  1.00 58.24           C  
ATOM    614  CG  GLU L  81      31.569   5.742  50.370  1.00 69.70           C  
ATOM    615  CD  GLU L  81      30.222   5.667  51.056  1.00 71.20           C  
ATOM    616  OE1 GLU L  81      29.242   6.213  50.480  1.00 61.63           O  
ATOM    617  OE2 GLU L  81      30.148   5.065  52.159  1.00 65.88           O1-
ATOM    618  C   GLU L  81      32.841   8.444  47.965  1.00 52.03           C  
ATOM    619  O   GLU L  81      32.174   8.460  46.934  1.00 54.40           O  
ATOM    620  N   ASP L  82      33.502   9.524  48.400  1.00 52.41           N  
ATOM    621  CA  ASP L  82      33.473  10.829  47.791  1.00 54.08           C  
ATOM    622  CB  ASP L  82      34.184  11.897  48.632  1.00 48.55           C  
ATOM    623  CG  ASP L  82      33.368  12.088  49.895  1.00 52.31           C  
ATOM    624  OD1 ASP L  82      32.210  11.593  49.929  1.00 52.49           O  
ATOM    625  OD2 ASP L  82      33.892  12.730  50.843  1.00 55.66           O1-
ATOM    626  C   ASP L  82      34.123  10.846  46.445  1.00 49.58           C  
ATOM    627  O   ASP L  82      34.128  11.888  45.792  1.00 47.94           O  
ATOM    628  N   LEU L  83      34.796   9.759  46.034  1.00 51.55           N  
ATOM    629  CA  LEU L  83      35.436   9.804  44.750  1.00 50.11           C  
ATOM    630  CB  LEU L  83      36.296   8.542  44.501  1.00 49.49           C  
ATOM    631  CG  LEU L  83      37.202   8.539  43.252  1.00 50.72           C  
ATOM    632  CD1 LEU L  83      38.001   7.227  43.173  1.00 49.44           C  
ATOM    633  CD2 LEU L  83      36.425   8.801  41.954  1.00 52.39           C  
ATOM    634  C   LEU L  83      34.362   9.957  43.710  1.00 47.94           C  
ATOM    635  O   LEU L  83      33.440   9.148  43.610  1.00 48.08           O  
ATOM    636  N   ALA L  84      34.447  11.042  42.913  1.00 48.61           N  
ATOM    637  CA  ALA L  84      33.469  11.285  41.892  1.00 45.74           C  
ATOM    638  CB  ALA L  84      32.041  11.478  42.434  1.00 46.98           C  
ATOM    639  C   ALA L  84      33.840  12.552  41.188  1.00 42.70           C  
ATOM    640  O   ALA L  84      34.806  13.224  41.554  1.00 45.91           O  
ATOM    641  N   ASP L  85      33.091  12.870  40.111  1.00 45.33           N  
ATOM    642  CA  ASP L  85      33.264  14.097  39.391  1.00 45.08           C  
ATOM    643  CB  ASP L  85      32.921  14.013  37.886  1.00 44.63           C  
ATOM    644  CG  ASP L  85      33.989  13.242  37.119  1.00 29.75           C  
ATOM    645  OD1 ASP L  85      34.043  11.992  37.260  1.00 29.91           O  
ATOM    646  OD2 ASP L  85      34.757  13.897  36.362  1.00 23.91           O1-
ATOM    647  C   ASP L  85      32.268  15.052  39.967  1.00 42.44           C  
ATOM    648  O   ASP L  85      31.167  14.655  40.344  1.00 45.03           O  
ATOM    649  N   TYR L  86      32.638  16.344  40.064  1.00 43.85           N  
ATOM    650  CA  TYR L  86      31.738  17.324  40.596  1.00 40.80           C  
ATOM    651  CB  TYR L  86      32.278  18.039  41.849  1.00 41.03           C  
ATOM    652  CG  TYR L  86      32.274  17.044  42.959  1.00 41.37           C  
ATOM    653  CD1 TYR L  86      33.205  16.035  42.998  1.00 41.11           C  
ATOM    654  CD2 TYR L  86      31.348  17.123  43.973  1.00 41.35           C  
ATOM    655  CE1 TYR L  86      33.211  15.112  44.019  1.00 40.63           C  
ATOM    656  CE2 TYR L  86      31.350  16.203  44.996  1.00 38.42           C  
ATOM    657  CZ  TYR L  86      32.277  15.190  45.019  1.00 41.17           C  
ATOM    658  OH  TYR L  86      32.278  14.244  46.067  1.00 39.21           O  
ATOM    659  C   TYR L  86      31.515  18.355  39.541  1.00 41.26           C  
ATOM    660  O   TYR L  86      32.461  18.899  38.967  1.00 40.21           O  
ATOM    661  N   HIS L  87      30.231  18.641  39.260  1.00 40.83           N  
ATOM    662  CA  HIS L  87      29.887  19.590  38.248  1.00 40.53           C  
ATOM    663  ND1 HIS L  87      28.956  16.532  36.810  1.00 16.69           N  
ATOM    664  CG  HIS L  87      29.400  17.794  36.492  1.00 43.17           C  
ATOM    665  CB  HIS L  87      28.924  19.038  37.182  1.00 41.12           C  
ATOM    666  NE2 HIS L  87      30.426  16.290  35.160  1.00 18.09           N  
ATOM    667  CD2 HIS L  87      30.297  17.630  35.482  1.00 42.21           C  
ATOM    668  CE1 HIS L  87      29.601  15.670  35.982  1.00 40.09           C  
ATOM    669  C   HIS L  87      29.136  20.699  38.913  1.00 40.92           C  
ATOM    670  O   HIS L  87      28.538  20.511  39.971  1.00 42.68           O  
ATOM    671  N   CYS L  88      29.177  21.904  38.308  1.00 39.90           N  
ATOM    672  CA  CYS L  88      28.424  23.011  38.824  1.00 39.61           C  
ATOM    673  CB  CYS L  88      29.283  24.209  39.304  1.00 39.34           C  
ATOM    674  SG  CYS L  88      30.276  24.987  37.992  1.00 43.88           S  
ATOM    675  C   CYS L  88      27.567  23.486  37.697  1.00 39.98           C  
ATOM    676  O   CYS L  88      27.987  23.475  36.540  1.00 40.01           O  
ATOM    677  N   GLY L  89      26.325  23.906  38.008  1.00 39.77           N  
ATOM    678  CA  GLY L  89      25.443  24.341  36.969  1.00 37.35           C  
ATOM    679  C   GLY L  89      24.777  25.607  37.393  1.00 40.91           C  
ATOM    680  O   GLY L  89      24.517  25.838  38.573  1.00 40.86           O  
ATOM    681  N   GLN L  90      24.476  26.454  36.397  1.00 37.24           N  
ATOM    682  CA  GLN L  90      23.844  27.725  36.577  1.00 37.01           C  
ATOM    683  CB  GLN L  90      24.706  28.812  35.915  1.00 36.95           C  
ATOM    684  CG  GLN L  90      24.023  30.136  35.636  1.00 37.79           C  
ATOM    685  CD  GLN L  90      23.542  30.070  34.196  1.00 38.94           C  
ATOM    686  OE1 GLN L  90      23.859  29.134  33.467  1.00 38.56           O  
ATOM    687  NE2 GLN L  90      22.759  31.093  33.766  1.00 38.16           N  
ATOM    688  C   GLN L  90      22.495  27.636  35.917  1.00 39.82           C  
ATOM    689  O   GLN L  90      22.371  27.323  34.735  1.00 40.54           O  
ATOM    690  N   GLY L  91      21.453  27.779  36.773  1.00 23.34           N  
ATOM    691  CA  GLY L  91      20.018  27.874  36.613  1.00 19.82           C  
ATOM    692  C   GLY L  91      19.524  29.262  36.299  1.00 24.02           C  
ATOM    693  O   GLY L  91      18.339  29.442  36.035  1.00 23.78           O  
ATOM    694  N   TYR L  92      20.353  30.303  36.482  1.00 32.78           N  
ATOM    695  CA  TYR L  92      19.866  31.655  36.399  1.00 36.15           C  
ATOM    696  CB  TYR L  92      20.997  32.661  36.688  1.00 28.49           C  
ATOM    697  CG  TYR L  92      20.485  34.054  36.575  1.00 35.62           C  
ATOM    698  CD1 TYR L  92      19.591  34.557  37.490  1.00 32.79           C  
ATOM    699  CD2 TYR L  92      20.933  34.866  35.561  1.00 33.71           C  
ATOM    700  CE1 TYR L  92      19.134  35.850  37.380  1.00 33.75           C  
ATOM    701  CE2 TYR L  92      20.483  36.158  35.443  1.00 34.33           C  
ATOM    702  CZ  TYR L  92      19.581  36.650  36.354  1.00 34.38           C  
ATOM    703  OH  TYR L  92      19.115  37.977  36.238  1.00 35.20           O  
ATOM    704  C   TYR L  92      19.248  31.974  35.066  1.00 35.79           C  
ATOM    705  O   TYR L  92      18.107  32.434  35.026  1.00 32.03           O  
ATOM    706  N   SER L  93      19.941  31.717  33.937  1.00 18.65           N  
ATOM    707  CA  SER L  93      19.352  32.078  32.675  1.00 17.34           C  
ATOM    708  CB  SER L  93      19.971  33.330  32.030  0.80 13.91           C  
ATOM    709  OG  SER L  93      19.651  34.488  32.783  1.00 23.52           O  
ATOM    710  C   SER L  93      19.569  30.980  31.691  1.00 18.27           C  
ATOM    711  O   SER L  93      20.513  30.200  31.794  1.00 19.18           O  
ATOM    712  N   TYR L  94      18.670  30.916  30.690  1.00 30.48           N  
ATOM    713  CA  TYR L  94      18.736  29.965  29.622  1.00 30.30           C  
ATOM    714  CB  TYR L  94      17.381  29.758  28.919  1.00 17.08           C  
ATOM    715  CG  TYR L  94      16.465  29.024  29.844  1.00 15.48           C  
ATOM    716  CD1 TYR L  94      16.064  29.577  31.040  1.00 18.39           C  
ATOM    717  CD2 TYR L  94      15.979  27.783  29.498  1.00 18.84           C  
ATOM    718  CE1 TYR L  94      15.214  28.894  31.880  1.00 17.19           C  
ATOM    719  CE2 TYR L  94      15.129  27.098  30.336  1.00 20.34           C  
ATOM    720  CZ  TYR L  94      14.746  27.652  31.531  1.00 19.68           C  
ATOM    721  OH  TYR L  94      13.875  26.957  32.396  1.00 23.46           O  
ATOM    722  C   TYR L  94      19.679  30.539  28.612  1.00 33.38           C  
ATOM    723  O   TYR L  94      19.724  31.754  28.430  1.00 20.96           O  
ATOM    724  N   PRO L  95      20.467  29.720  27.971  1.00 20.63           N  
ATOM    725  CA  PRO L  95      20.441  28.308  28.247  1.00 18.10           C  
ATOM    726  CD  PRO L  95      20.734  29.979  26.566  1.00 18.30           C  
ATOM    727  CB  PRO L  95      21.022  27.617  27.016  1.00 18.36           C  
ATOM    728  CG  PRO L  95      20.738  28.607  25.877  1.00 15.83           C  
ATOM    729  C   PRO L  95      21.190  27.989  29.498  1.00 16.31           C  
ATOM    730  O   PRO L  95      22.016  28.795  29.928  1.00 20.05           O  
ATOM    731  N   TYR L  96      20.916  26.811  30.089  1.00 13.08           N  
ATOM    732  CA  TYR L  96      21.599  26.433  31.288  1.00 14.10           C  
ATOM    733  CB  TYR L  96      20.872  25.393  32.158  1.00 16.43           C  
ATOM    734  CG  TYR L  96      19.616  25.982  32.694  1.00 15.55           C  
ATOM    735  CD1 TYR L  96      19.656  27.130  33.447  1.00 15.23           C  
ATOM    736  CD2 TYR L  96      18.404  25.362  32.486  1.00 13.55           C  
ATOM    737  CE1 TYR L  96      18.501  27.669  33.956  1.00 14.83           C  
ATOM    738  CE2 TYR L  96      17.245  25.898  32.996  1.00 13.92           C  
ATOM    739  CZ  TYR L  96      17.294  27.057  33.733  1.00 15.81           C  
ATOM    740  OH  TYR L  96      16.114  27.620  34.265  1.00 14.91           O  
ATOM    741  C   TYR L  96      22.892  25.802  30.891  1.00 14.99           C  
ATOM    742  O   TYR L  96      22.950  25.034  29.932  1.00 17.17           O  
ATOM    743  N   THR L  97      23.976  26.136  31.616  1.00 36.59           N  
ATOM    744  CA  THR L  97      25.269  25.595  31.331  1.00 35.85           C  
ATOM    745  CB  THR L  97      26.251  26.629  30.867  1.00 35.82           C  
ATOM    746  OG1 THR L  97      26.419  27.626  31.865  1.00 36.35           O  
ATOM    747  CG2 THR L  97      25.723  27.259  29.568  1.00 34.39           C  
ATOM    748  C   THR L  97      25.831  24.952  32.557  1.00 39.74           C  
ATOM    749  O   THR L  97      25.497  25.304  33.687  1.00 38.08           O  
ATOM    750  N   PHE L  98      26.709  23.955  32.335  1.00 41.18           N  
ATOM    751  CA  PHE L  98      27.369  23.243  33.391  1.00 39.46           C  
ATOM    752  CB  PHE L  98      27.249  21.711  33.286  1.00 40.97           C  
ATOM    753  CG  PHE L  98      25.857  21.317  33.653  1.00 43.68           C  
ATOM    754  CD1 PHE L  98      24.840  21.385  32.729  1.00 38.73           C  
ATOM    755  CD2 PHE L  98      25.562  20.877  34.925  1.00 39.63           C  
ATOM    756  CE1 PHE L  98      23.558  21.019  33.067  1.00 37.30           C  
ATOM    757  CE2 PHE L  98      24.282  20.509  35.269  1.00 39.25           C  
ATOM    758  CZ  PHE L  98      23.273  20.580  34.338  1.00 36.05           C  
ATOM    759  C   PHE L  98      28.821  23.580  33.294  1.00 37.56           C  
ATOM    760  O   PHE L  98      29.261  24.240  32.355  1.00 38.44           O  
ATOM    761  N   GLY L  99      29.599  23.184  34.316  1.00 37.72           N  
ATOM    762  CA  GLY L  99      31.006  23.450  34.296  1.00 36.57           C  
ATOM    763  C   GLY L  99      31.704  22.271  33.688  1.00 37.54           C  
ATOM    764  O   GLY L  99      31.079  21.292  33.283  1.00 41.54           O  
ATOM    765  N   GLY L 100      33.046  22.364  33.603  1.00 42.45           N  
ATOM    766  CA  GLY L 100      33.893  21.337  33.072  1.00 41.10           C  
ATOM    767  C   GLY L 100      33.878  20.138  33.970  1.00 45.12           C  
ATOM    768  O   GLY L 100      33.947  19.001  33.504  1.00 42.38           O  
ATOM    769  N   GLY L 101      33.829  20.364  35.297  1.00 40.65           N  
ATOM    770  CA  GLY L 101      33.813  19.271  36.224  1.00 41.34           C  
ATOM    771  C   GLY L 101      35.167  19.174  36.837  1.00 43.61           C  
ATOM    772  O   GLY L 101      36.172  19.516  36.217  1.00 43.75           O  
ATOM    773  N   THR L 102      35.204  18.717  38.103  1.00 43.06           N  
ATOM    774  CA  THR L 102      36.432  18.509  38.806  1.00 43.03           C  
ATOM    775  CB  THR L 102      36.514  19.279  40.094  1.00 43.16           C  
ATOM    776  OG1 THR L 102      36.387  20.671  39.842  1.00 44.17           O  
ATOM    777  CG2 THR L 102      37.861  18.980  40.775  1.00 43.40           C  
ATOM    778  C   THR L 102      36.432  17.056  39.148  1.00 42.14           C  
ATOM    779  O   THR L 102      35.424  16.514  39.592  1.00 43.80           O  
ATOM    780  N   LYS L 103      37.564  16.372  38.928  1.00 42.66           N  
ATOM    781  CA  LYS L 103      37.614  14.975  39.229  1.00 47.15           C  
ATOM    782  CB  LYS L 103      38.391  14.187  38.160  1.00 46.93           C  
ATOM    783  CG  LYS L 103      38.251  12.669  38.258  1.00 51.10           C  
ATOM    784  CD  LYS L 103      38.740  11.928  37.012  1.00 53.32           C  
ATOM    785  CE  LYS L 103      37.863  12.166  35.782  0.80 52.41           C  
ATOM    786  NZ  LYS L 103      38.303  11.308  34.659  0.80 50.75           N1+
ATOM    787  C   LYS L 103      38.346  14.868  40.523  1.00 45.41           C  
ATOM    788  O   LYS L 103      39.421  15.443  40.687  1.00 48.16           O  
ATOM    789  N   LEU L 104      37.772  14.142  41.499  1.00 45.69           N  
ATOM    790  CA  LEU L 104      38.444  14.072  42.759  1.00 46.36           C  
ATOM    791  CB  LEU L 104      37.517  14.507  43.909  1.00 44.92           C  
ATOM    792  CG  LEU L 104      38.191  14.651  45.284  1.00 47.75           C  
ATOM    793  CD1 LEU L 104      37.241  15.306  46.296  1.00 47.66           C  
ATOM    794  CD2 LEU L 104      38.707  13.304  45.800  1.00 50.68           C  
ATOM    795  C   LEU L 104      38.938  12.667  42.932  1.00 50.13           C  
ATOM    796  O   LEU L 104      38.164  11.733  43.134  1.00 49.50           O  
ATOM    797  N   GLU L 105      40.277  12.509  42.860  1.00 50.65           N  
ATOM    798  CA  GLU L 105      40.940  11.237  42.929  1.00 47.87           C  
ATOM    799  CB  GLU L 105      42.132  11.148  41.964  1.00 52.93           C  
ATOM    800  CG  GLU L 105      41.719  11.273  40.497  1.00 53.15           C  
ATOM    801  CD  GLU L 105      42.946  11.663  39.684  1.00 55.28           C  
ATOM    802  OE1 GLU L 105      44.065  11.702  40.262  1.00 54.50           O  
ATOM    803  OE2 GLU L 105      42.782  11.941  38.467  1.00 54.34           O1-
ATOM    804  C   GLU L 105      41.483  11.096  44.307  1.00 50.48           C  
ATOM    805  O   GLU L 105      41.863  12.075  44.947  1.00 49.42           O  
ATOM    806  N   ILE L 106      41.542   9.852  44.806  1.00 50.07           N  
ATOM    807  CA  ILE L 106      41.978   9.676  46.152  1.00 52.51           C  
ATOM    808  CB  ILE L 106      41.064   8.785  46.943  1.00 51.87           C  
ATOM    809  CG1 ILE L 106      40.901   7.417  46.270  1.00 50.21           C  
ATOM    810  CG2 ILE L 106      39.743   9.538  47.153  1.00 47.95           C  
ATOM    811  CD1 ILE L 106      40.030   6.464  47.085  1.00 48.62           C  
ATOM    812  C   ILE L 106      43.379   9.179  46.192  1.00 52.37           C  
ATOM    813  O   ILE L 106      43.780   8.280  45.452  1.00 50.17           O  
ATOM    814  N   LYS L 107      44.175   9.837  47.056  1.00 51.26           N  
ATOM    815  CA  LYS L 107      45.536   9.485  47.299  1.00 49.63           C  
ATOM    816  CB  LYS L 107      46.255  10.524  48.176  1.00 52.76           C  
ATOM    817  CG  LYS L 107      47.689  10.146  48.536  1.00 55.00           C  
ATOM    818  CD  LYS L 107      48.663  10.184  47.362  1.00 68.79           C  
ATOM    819  CE  LYS L 107      49.181  11.594  47.083  1.00 68.52           C  
ATOM    820  NZ  LYS L 107      49.880  12.118  48.280  1.00 67.00           N1+
ATOM    821  C   LYS L 107      45.475   8.189  48.087  1.00 52.89           C  
ATOM    822  O   LYS L 107      44.858   8.206  49.186  1.00 53.07           O  
ATOM    823  OXT LYS L 107      46.037   7.169  47.604  1.00  0.00           O1-
TER     824      LYS L 107 
ATOM    825  N   ASP H 108      10.716   6.530  45.649  1.00 62.60           N1+
ATOM    826  CA  ASP H 108       9.374   6.940  45.186  1.00 62.63           C  
ATOM    827  CB  ASP H 108       8.774   7.986  46.136  1.00 71.02           C  
ATOM    828  CG  ASP H 108       8.285   7.230  47.359  0.80 74.10           C  
ATOM    829  OD1 ASP H 108       7.438   6.314  47.176  1.00 76.90           O  
ATOM    830  OD2 ASP H 108       8.741   7.555  48.486  1.00 68.87           O1-
ATOM    831  C   ASP H 108       9.399   7.502  43.803  1.00 59.43           C  
ATOM    832  O   ASP H 108       8.950   6.854  42.860  1.00 61.36           O  
ATOM    833  N   VAL H 109       9.936   8.728  43.648  1.00 55.58           N  
ATOM    834  CA  VAL H 109       9.960   9.353  42.358  1.00 52.15           C  
ATOM    835  CB  VAL H 109      10.264  10.819  42.462  1.00 54.05           C  
ATOM    836  CG1 VAL H 109      11.529  10.975  43.316  1.00 50.65           C  
ATOM    837  CG2 VAL H 109      10.420  11.413  41.055  1.00 50.35           C  
ATOM    838  C   VAL H 109      11.003   8.693  41.506  1.00 54.01           C  
ATOM    839  O   VAL H 109      12.183   8.677  41.854  1.00 55.65           O  
ATOM    840  N   GLN H 110      10.580   8.139  40.343  1.00 55.27           N  
ATOM    841  CA  GLN H 110      11.481   7.473  39.441  1.00 52.27           C  
ATOM    842  CB  GLN H 110      11.329   5.943  39.358  1.00 54.18           C  
ATOM    843  CG  GLN H 110      11.843   5.162  40.563  1.00 63.84           C  
ATOM    844  CD  GLN H 110      11.701   3.682  40.224  1.00 70.23           C  
ATOM    845  OE1 GLN H 110      10.670   3.241  39.718  1.00 74.92           O  
ATOM    846  NE2 GLN H 110      12.773   2.891  40.491  1.00 71.66           N  
ATOM    847  C   GLN H 110      11.231   7.931  38.038  1.00 50.57           C  
ATOM    848  O   GLN H 110      10.103   8.232  37.651  1.00 53.35           O  
ATOM    849  N   LEU H 111      12.323   8.006  37.246  1.00 49.36           N  
ATOM    850  CA  LEU H 111      12.231   8.307  35.848  1.00 49.11           C  
ATOM    851  CB  LEU H 111      12.713   9.714  35.454  1.00 50.46           C  
ATOM    852  CG  LEU H 111      11.780  10.841  35.930  1.00 51.03           C  
ATOM    853  CD1 LEU H 111      11.808  10.993  37.453  1.00 50.88           C  
ATOM    854  CD2 LEU H 111      12.071  12.159  35.205  1.00 49.91           C  
ATOM    855  C   LEU H 111      13.071   7.307  35.121  1.00 49.29           C  
ATOM    856  O   LEU H 111      14.165   6.972  35.571  1.00 53.20           O  
ATOM    857  N   VAL H 112      12.570   6.767  33.989  1.00 50.84           N  
ATOM    858  CA  VAL H 112      13.367   5.812  33.272  1.00 47.75           C  
ATOM    859  CB  VAL H 112      12.870   4.405  33.431  1.00 60.25           C  
ATOM    860  CG1 VAL H 112      13.796   3.479  32.632  1.00 69.39           C  
ATOM    861  CG2 VAL H 112      12.790   4.060  34.926  1.00 65.16           C  
ATOM    862  C   VAL H 112      13.299   6.131  31.809  1.00 47.26           C  
ATOM    863  O   VAL H 112      12.241   6.025  31.187  1.00 53.56           O  
ATOM    864  N   GLU H 113      14.443   6.522  31.208  1.00 49.90           N  
ATOM    865  CA  GLU H 113      14.470   6.820  29.802  1.00 51.29           C  
ATOM    866  CB  GLU H 113      15.439   7.950  29.403  1.00 50.18           C  
ATOM    867  CG  GLU H 113      16.895   7.725  29.806  1.00 50.42           C  
ATOM    868  CD  GLU H 113      16.976   7.851  31.317  1.00 53.43           C  
ATOM    869  OE1 GLU H 113      17.069   9.001  31.820  1.00 55.69           O  
ATOM    870  OE2 GLU H 113      16.945   6.788  31.992  1.00 52.55           O1-
ATOM    871  C   GLU H 113      14.850   5.583  29.058  1.00 49.85           C  
ATOM    872  O   GLU H 113      15.450   4.671  29.625  1.00 53.22           O  
ATOM    873  N   SER H 114      14.478   5.511  27.760  1.00 49.97           N  
ATOM    874  CA  SER H 114      14.812   4.357  26.976  1.00 47.01           C  
ATOM    875  CB  SER H 114      13.890   3.154  27.227  1.00 51.04           C  
ATOM    876  OG  SER H 114      14.001   2.722  28.574  1.00 56.46           O  
ATOM    877  C   SER H 114      14.664   4.707  25.526  1.00 50.19           C  
ATOM    878  O   SER H 114      14.238   5.808  25.182  1.00 53.95           O  
ATOM    879  N   GLY H 115      15.002   3.751  24.632  1.00 49.42           N  
ATOM    880  CA  GLY H 115      14.807   3.959  23.223  1.00 48.19           C  
ATOM    881  C   GLY H 115      16.033   4.428  22.497  1.00 51.52           C  
ATOM    882  O   GLY H 115      15.904   5.108  21.482  1.00 54.47           O  
ATOM    883  N   GLY H 116      17.249   4.087  22.966  1.00 52.59           N  
ATOM    884  CA  GLY H 116      18.428   4.541  22.274  1.00 49.66           C  
ATOM    885  C   GLY H 116      19.071   3.382  21.592  1.00 51.95           C  
ATOM    886  O   GLY H 116      18.661   2.238  21.769  1.00 52.55           O  
ATOM    887  N   GLY H 117      20.113   3.660  20.784  1.00 48.87           N  
ATOM    888  CA  GLY H 117      20.794   2.608  20.094  1.00 48.08           C  
ATOM    889  C   GLY H 117      21.672   3.234  19.059  1.00 50.28           C  
ATOM    890  O   GLY H 117      21.941   4.434  19.092  1.00 52.20           O  
ATOM    891  N   LEU H 118      22.158   2.403  18.117  1.00 50.28           N  
ATOM    892  CA  LEU H 118      23.002   2.858  17.049  1.00 52.46           C  
ATOM    893  CB  LEU H 118      23.699   1.703  16.311  1.00 51.00           C  
ATOM    894  CG  LEU H 118      24.564   2.131  15.109  1.00 52.10           C  
ATOM    895  CD1 LEU H 118      25.807   2.929  15.539  1.00 51.63           C  
ATOM    896  CD2 LEU H 118      24.906   0.921  14.225  1.00 52.04           C  
ATOM    897  C   LEU H 118      22.149   3.552  16.038  1.00 55.08           C  
ATOM    898  O   LEU H 118      21.015   3.147  15.785  1.00 53.28           O  
ATOM    899  N   VAL H 119      22.687   4.635  15.440  1.00 52.01           N  
ATOM    900  CA  VAL H 119      21.970   5.338  14.415  1.00 51.10           C  
ATOM    901  CB  VAL H 119      21.251   6.555  14.921  1.00 51.03           C  
ATOM    902  CG1 VAL H 119      20.599   7.286  13.737  1.00 51.17           C  
ATOM    903  CG2 VAL H 119      20.239   6.107  15.984  1.00 53.25           C  
ATOM    904  C   VAL H 119      22.976   5.791  13.401  1.00 54.94           C  
ATOM    905  O   VAL H 119      24.142   6.016  13.717  1.00 51.13           O  
ATOM    906  N   GLN H 120      22.543   5.913  12.132  1.00 54.94           N  
ATOM    907  CA  GLN H 120      23.405   6.362  11.076  1.00 55.25           C  
ATOM    908  CB  GLN H 120      22.893   5.983   9.683  1.00 55.83           C  
ATOM    909  CG  GLN H 120      22.763   4.484   9.440  1.00 58.32           C  
ATOM    910  CD  GLN H 120      21.967   4.335   8.155  1.00 71.55           C  
ATOM    911  OE1 GLN H 120      21.849   5.273   7.368  1.00 65.29           O  
ATOM    912  NE2 GLN H 120      21.387   3.125   7.944  1.00 60.01           N  
ATOM    913  C   GLN H 120      23.401   7.854  11.117  1.00 54.33           C  
ATOM    914  O   GLN H 120      22.448   8.467  11.595  1.00 54.91           O  
ATOM    915  N   PRO H 121      24.434   8.472  10.618  1.00 50.88           N  
ATOM    916  CA  PRO H 121      24.449   9.903  10.618  1.00 53.80           C  
ATOM    917  CD  PRO H 121      25.773   7.913  10.670  1.00 56.27           C  
ATOM    918  CB  PRO H 121      25.857  10.305  10.194  1.00 51.06           C  
ATOM    919  CG  PRO H 121      26.719   9.129  10.699  1.00 52.63           C  
ATOM    920  C   PRO H 121      23.357  10.395   9.734  1.00 57.40           C  
ATOM    921  O   PRO H 121      23.150   9.826   8.664  1.00 53.95           O  
ATOM    922  N   GLY H 122      22.643  11.448  10.167  1.00 53.31           N  
ATOM    923  CA  GLY H 122      21.569  11.967   9.378  1.00 49.01           C  
ATOM    924  C   GLY H 122      20.319  11.232   9.751  1.00 47.76           C  
ATOM    925  O   GLY H 122      19.231  11.592   9.308  1.00 51.58           O  
ATOM    926  N   GLY H 123      20.433  10.200  10.612  1.00 47.63           N  
ATOM    927  CA  GLY H 123      19.284   9.405  10.952  1.00 46.92           C  
ATOM    928  C   GLY H 123      18.492  10.092  12.019  1.00 50.69           C  
ATOM    929  O   GLY H 123      18.739  11.249  12.356  1.00 53.91           O  
ATOM    930  N   SER H 124      17.483   9.384  12.567  1.00 45.41           N  
ATOM    931  CA  SER H 124      16.663   9.970  13.591  1.00 48.24           C  
ATOM    932  CB  SER H 124      15.344  10.556  13.060  1.00 51.63           C  
ATOM    933  OG  SER H 124      14.564   9.541  12.447  1.00 55.79           O  
ATOM    934  C   SER H 124      16.335   8.929  14.618  1.00 50.33           C  
ATOM    935  O   SER H 124      16.467   7.731  14.374  1.00 52.32           O  
ATOM    936  N   ARG H 125      15.930   9.380  15.827  1.00 51.45           N  
ATOM    937  CA  ARG H 125      15.586   8.471  16.886  1.00 48.48           C  
ATOM    938  CB  ARG H 125      16.819   8.019  17.688  1.00 54.04           C  
ATOM    939  CG  ARG H 125      16.629   6.767  18.549  1.00 61.09           C  
ATOM    940  CD  ARG H 125      16.857   5.442  17.814  1.00 42.81           C  
ATOM    941  NE  ARG H 125      15.724   5.192  16.880  1.00 35.69           N  
ATOM    942  CZ  ARG H 125      15.888   4.313  15.848  1.00 51.73           C  
ATOM    943  NH1 ARG H 125      17.096   3.708  15.646  1.00 29.62           N1+
ATOM    944  NH2 ARG H 125      14.842   4.036  15.016  1.00 41.78           N  
ATOM    945  C   ARG H 125      14.684   9.206  17.840  1.00 48.84           C  
ATOM    946  O   ARG H 125      14.740  10.431  17.937  1.00 51.44           O  
ATOM    947  N   LYS H 126      13.814   8.480  18.572  1.00 49.37           N  
ATOM    948  CA  LYS H 126      12.946   9.140  19.513  1.00 47.24           C  
ATOM    949  CB  LYS H 126      11.452   8.974  19.173  1.00 52.05           C  
ATOM    950  CG  LYS H 126      10.509   9.673  20.156  1.00 51.37           C  
ATOM    951  CD  LYS H 126       9.064   9.770  19.656  1.00 51.63           C  
ATOM    952  CE  LYS H 126       8.082  10.345  20.681  1.00 64.30           C  
ATOM    953  NZ  LYS H 126       8.201  11.819  20.735  1.00 59.69           N1+
ATOM    954  C   LYS H 126      13.155   8.516  20.857  1.00 51.93           C  
ATOM    955  O   LYS H 126      12.907   7.325  21.043  1.00 52.18           O  
ATOM    956  N   LEU H 127      13.613   9.313  21.844  1.00 48.56           N  
ATOM    957  CA  LEU H 127      13.842   8.802  23.166  1.00 48.04           C  
ATOM    958  CB  LEU H 127      15.068   9.435  23.840  1.00 45.61           C  
ATOM    959  CG  LEU H 127      16.369   9.153  23.069  1.00 45.04           C  
ATOM    960  CD1 LEU H 127      17.577   9.796  23.757  1.00 46.42           C  
ATOM    961  CD2 LEU H 127      16.562   7.648  22.832  1.00 43.91           C  
ATOM    962  C   LEU H 127      12.640   9.091  24.012  1.00 44.57           C  
ATOM    963  O   LEU H 127      11.889  10.026  23.735  1.00 46.60           O  
ATOM    964  N   SER H 128      12.432   8.275  25.068  1.00 46.21           N  
ATOM    965  CA  SER H 128      11.302   8.441  25.939  1.00 47.06           C  
ATOM    966  CB  SER H 128      10.265   7.312  25.797  1.00 50.77           C  
ATOM    967  OG  SER H 128       9.726   7.292  24.485  1.00 56.10           O  
ATOM    968  C   SER H 128      11.786   8.359  27.356  1.00 47.12           C  
ATOM    969  O   SER H 128      12.771   7.686  27.650  1.00 47.88           O  
ATOM    970  N   CYS H 129      11.091   9.069  28.269  1.00 48.68           N  
ATOM    971  CA  CYS H 129      11.395   9.042  29.673  1.00 48.14           C  
ATOM    972  CB  CYS H 129      11.971  10.386  30.186  1.00 51.96           C  
ATOM    973  SG  CYS H 129      12.235  10.476  31.986  1.00 48.53           S  
ATOM    974  C   CYS H 129      10.098   8.788  30.380  1.00 49.18           C  
ATOM    975  O   CYS H 129       9.173   9.596  30.295  1.00 50.25           O  
ATOM    976  N   ALA H 130       9.988   7.654  31.105  1.00 47.52           N  
ATOM    977  CA  ALA H 130       8.751   7.363  31.776  1.00 46.17           C  
ATOM    978  CB  ALA H 130       8.425   5.861  31.852  1.00 52.63           C  
ATOM    979  C   ALA H 130       8.867   7.850  33.179  1.00 49.12           C  
ATOM    980  O   ALA H 130       9.736   7.417  33.933  1.00 52.20           O  
ATOM    981  N   ALA H 131       7.955   8.752  33.580  1.00 49.64           N  
ATOM    982  CA  ALA H 131       8.031   9.304  34.898  1.00 50.82           C  
ATOM    983  CB  ALA H 131       7.736  10.812  34.936  1.00 49.20           C  
ATOM    984  C   ALA H 131       7.006   8.632  35.751  1.00 49.96           C  
ATOM    985  O   ALA H 131       5.910   8.317  35.292  1.00 53.43           O  
ATOM    986  N   SER H 132       7.361   8.368  37.024  1.00 52.45           N  
ATOM    987  CA  SER H 132       6.413   7.772  37.915  1.00 51.35           C  
ATOM    988  CB  SER H 132       6.434   6.231  37.894  1.00 52.24           C  
ATOM    989  OG  SER H 132       7.699   5.747  38.320  1.00 53.52           O  
ATOM    990  C   SER H 132       6.741   8.202  39.309  1.00 52.35           C  
ATOM    991  O   SER H 132       7.865   8.599  39.608  1.00 51.78           O  
ATOM    992  N   GLY H 133       5.748   8.183  40.219  1.00 30.68           N  
ATOM    993  CA  GLY H 133       6.021   8.497  41.593  1.00 28.50           C  
ATOM    994  C   GLY H 133       5.687   9.921  41.913  1.00 32.03           C  
ATOM    995  O   GLY H 133       5.595  10.275  43.087  1.00 36.89           O  
ATOM    996  N   PHE H 134       5.499  10.793  40.907  1.00 33.18           N  
ATOM    997  CA  PHE H 134       5.160  12.152  41.239  1.00 32.03           C  
ATOM    998  CB  PHE H 134       6.385  13.082  41.359  1.00 28.69           C  
ATOM    999  CG  PHE H 134       7.077  13.129  40.039  1.00 29.09           C  
ATOM   1000  CD1 PHE H 134       7.841  12.071  39.605  1.00 25.72           C  
ATOM   1001  CD2 PHE H 134       6.979  14.245  39.241  1.00 25.77           C  
ATOM   1002  CE1 PHE H 134       8.481  12.118  38.389  1.00 26.07           C  
ATOM   1003  CE2 PHE H 134       7.617  14.300  38.021  1.00 26.00           C  
ATOM   1004  CZ  PHE H 134       8.370  13.231  37.590  1.00 25.48           C  
ATOM   1005  C   PHE H 134       4.241  12.689  40.182  1.00 31.03           C  
ATOM   1006  O   PHE H 134       4.088  12.088  39.120  1.00 32.80           O  
ATOM   1007  N   THR H 135       3.580  13.833  40.469  1.00 31.64           N  
ATOM   1008  CA  THR H 135       2.665  14.392  39.514  1.00 29.95           C  
ATOM   1009  CB  THR H 135       1.750  15.430  40.101  1.00 34.97           C  
ATOM   1010  OG1 THR H 135       1.008  14.870  41.174  1.00 36.75           O  
ATOM   1011  CG2 THR H 135       0.779  15.915  39.008  1.00 32.19           C  
ATOM   1012  C   THR H 135       3.485  15.020  38.432  1.00 31.45           C  
ATOM   1013  O   THR H 135       4.021  16.116  38.581  1.00 33.50           O  
ATOM   1014  N   PHE H 136       3.536  14.336  37.280  1.00 29.60           N  
ATOM   1015  CA  PHE H 136       4.343  14.665  36.139  1.00 26.03           C  
ATOM   1016  CB  PHE H 136       4.082  13.637  35.020  1.00 22.66           C  
ATOM   1017  CG  PHE H 136       4.840  13.912  33.768  1.00 26.74           C  
ATOM   1018  CD1 PHE H 136       6.197  13.702  33.692  1.00 28.20           C  
ATOM   1019  CD2 PHE H 136       4.166  14.335  32.643  1.00 22.94           C  
ATOM   1020  CE1 PHE H 136       6.877  13.940  32.520  1.00 27.51           C  
ATOM   1021  CE2 PHE H 136       4.842  14.574  31.469  1.00 28.40           C  
ATOM   1022  CZ  PHE H 136       6.201  14.379  31.407  1.00 26.50           C  
ATOM   1023  C   PHE H 136       3.984  16.028  35.654  1.00 31.75           C  
ATOM   1024  O   PHE H 136       4.852  16.847  35.348  1.00 34.23           O  
ATOM   1025  N   SER H 137       2.677  16.310  35.621  1.00 30.05           N  
ATOM   1026  CA  SER H 137       2.128  17.517  35.086  1.00 32.08           C  
ATOM   1027  CB  SER H 137       0.596  17.500  35.134  1.00 33.22           C  
ATOM   1028  OG  SER H 137       0.083  18.717  34.622  1.00 40.57           O  
ATOM   1029  C   SER H 137       2.577  18.728  35.841  1.00 31.14           C  
ATOM   1030  O   SER H 137       2.491  19.837  35.321  1.00 31.75           O  
ATOM   1031  N   SER H 138       2.998  18.574  37.105  1.00 32.93           N  
ATOM   1032  CA  SER H 138       3.378  19.706  37.900  1.00 31.50           C  
ATOM   1033  CB  SER H 138       3.352  19.399  39.408  1.00 30.42           C  
ATOM   1034  OG  SER H 138       2.044  19.010  39.802  1.00 45.12           O  
ATOM   1035  C   SER H 138       4.763  20.194  37.588  1.00 33.81           C  
ATOM   1036  O   SER H 138       5.101  21.324  37.937  1.00 28.77           O  
ATOM   1037  N   PHE H 139       5.615  19.381  36.930  1.00 29.61           N  
ATOM   1038  CA  PHE H 139       6.988  19.791  36.837  1.00 25.54           C  
ATOM   1039  CB  PHE H 139       7.936  18.746  37.449  1.00 22.55           C  
ATOM   1040  CG  PHE H 139       7.787  18.771  38.932  1.00 24.53           C  
ATOM   1041  CD1 PHE H 139       6.671  18.267  39.556  1.00 23.92           C  
ATOM   1042  CD2 PHE H 139       8.790  19.295  39.705  1.00 25.60           C  
ATOM   1043  CE1 PHE H 139       6.556  18.295  40.927  1.00 25.30           C  
ATOM   1044  CE2 PHE H 139       8.683  19.325  41.074  1.00 22.66           C  
ATOM   1045  CZ  PHE H 139       7.565  18.825  41.690  1.00 25.55           C  
ATOM   1046  C   PHE H 139       7.444  20.006  35.438  1.00 24.22           C  
ATOM   1047  O   PHE H 139       7.015  19.327  34.504  1.00 23.83           O  
ATOM   1048  N   GLY H 140       8.357  20.990  35.277  1.00 47.78           N  
ATOM   1049  CA  GLY H 140       8.960  21.175  33.990  1.00 46.18           C  
ATOM   1050  C   GLY H 140       9.917  20.038  33.844  1.00 49.48           C  
ATOM   1051  O   GLY H 140      10.317  19.435  34.840  1.00 47.36           O  
ATOM   1052  N   MET H 141      10.324  19.717  32.600  1.00 49.71           N  
ATOM   1053  CA  MET H 141      11.226  18.616  32.443  1.00 46.19           C  
ATOM   1054  CB  MET H 141      10.574  17.344  31.869  1.00 46.39           C  
ATOM   1055  CG  MET H 141       9.560  16.710  32.826  1.00 45.40           C  
ATOM   1056  SD  MET H 141      10.264  16.117  34.395  1.00 48.74           S  
ATOM   1057  CE  MET H 141      11.048  14.652  33.666  1.00 48.06           C  
ATOM   1058  C   MET H 141      12.343  19.029  31.537  1.00 46.35           C  
ATOM   1059  O   MET H 141      12.237  20.003  30.792  1.00 46.67           O  
ATOM   1060  N   HIS H 142      13.470  18.291  31.611  1.00 43.64           N  
ATOM   1061  CA  HIS H 142      14.618  18.618  30.814  1.00 42.25           C  
ATOM   1062  ND1 HIS H 142      15.066  20.818  33.429  1.00  7.03           N  
ATOM   1063  CG  HIS H 142      15.596  20.588  32.179  1.00  9.62           C  
ATOM   1064  CB  HIS H 142      15.796  19.236  31.587  1.00 47.18           C  
ATOM   1065  NE2 HIS H 142      15.586  22.807  32.580  1.00  9.97           N  
ATOM   1066  CD2 HIS H 142      15.907  21.813  31.676  1.00  4.99           C  
ATOM   1067  CE1 HIS H 142      15.083  22.160  33.617  1.00 10.97           C  
ATOM   1068  C   HIS H 142      15.249  17.367  30.303  1.00 42.68           C  
ATOM   1069  O   HIS H 142      15.024  16.271  30.815  1.00 42.74           O  
ATOM   1070  N   TRP H 143      16.079  17.531  29.256  1.00 42.34           N  
ATOM   1071  CA  TRP H 143      16.894  16.468  28.757  1.00 42.60           C  
ATOM   1072  CB  TRP H 143      16.671  16.114  27.274  1.00 45.13           C  
ATOM   1073  CG  TRP H 143      15.381  15.392  26.971  1.00 44.58           C  
ATOM   1074  CD2 TRP H 143      15.219  13.972  27.093  1.00 49.78           C  
ATOM   1075  CD1 TRP H 143      14.180  15.882  26.551  1.00 44.67           C  
ATOM   1076  NE1 TRP H 143      13.280  14.854  26.400  1.00 47.47           N  
ATOM   1077  CE2 TRP H 143      13.906  13.671  26.732  1.00 45.07           C  
ATOM   1078  CE3 TRP H 143      16.094  12.995  27.475  1.00 48.76           C  
ATOM   1079  CZ2 TRP H 143      13.447  12.385  26.751  1.00 47.49           C  
ATOM   1080  CZ3 TRP H 143      15.628  11.700  27.492  1.00 48.43           C  
ATOM   1081  CH2 TRP H 143      14.330  11.400  27.137  1.00 50.22           C  
ATOM   1082  C   TRP H 143      18.292  16.977  28.863  1.00 44.35           C  
ATOM   1083  O   TRP H 143      18.586  18.099  28.455  1.00 44.18           O  
ATOM   1084  N   VAL H 144      19.186  16.169  29.455  1.00 44.30           N  
ATOM   1085  CA  VAL H 144      20.563  16.539  29.565  1.00 42.50           C  
ATOM   1086  CB  VAL H 144      20.999  16.792  30.979  1.00 42.23           C  
ATOM   1087  CG1 VAL H 144      22.502  17.114  30.988  1.00 42.41           C  
ATOM   1088  CG2 VAL H 144      20.124  17.914  31.560  1.00 40.34           C  
ATOM   1089  C   VAL H 144      21.323  15.365  29.047  1.00 42.99           C  
ATOM   1090  O   VAL H 144      20.937  14.224  29.290  1.00 43.84           O  
ATOM   1091  N   ARG H 145      22.412  15.615  28.296  1.00 43.75           N  
ATOM   1092  CA  ARG H 145      23.177  14.521  27.765  1.00 44.44           C  
ATOM   1093  CB  ARG H 145      23.118  14.400  26.230  1.00 46.74           C  
ATOM   1094  CG  ARG H 145      23.508  15.669  25.470  1.00 41.63           C  
ATOM   1095  CD  ARG H 145      23.539  15.472  23.953  1.00 43.87           C  
ATOM   1096  NE  ARG H 145      23.391  16.814  23.324  1.00 43.88           N  
ATOM   1097  CZ  ARG H 145      23.790  17.032  22.038  1.00 40.32           C  
ATOM   1098  NH1 ARG H 145      24.462  16.064  21.350  1.00 42.81           N1+
ATOM   1099  NH2 ARG H 145      23.507  18.218  21.431  1.00 43.21           N  
ATOM   1100  C   ARG H 145      24.595  14.696  28.191  1.00 42.70           C  
ATOM   1101  O   ARG H 145      24.999  15.784  28.597  1.00 42.04           O  
ATOM   1102  N   GLN H 146      25.379  13.600  28.167  1.00 43.29           N  
ATOM   1103  CA  GLN H 146      26.751  13.705  28.560  1.00 42.97           C  
ATOM   1104  CB  GLN H 146      27.030  13.101  29.946  1.00 40.78           C  
ATOM   1105  CG  GLN H 146      28.483  13.247  30.401  1.00 39.34           C  
ATOM   1106  CD  GLN H 146      28.565  12.772  31.842  1.00 45.46           C  
ATOM   1107  OE1 GLN H 146      27.567  12.343  32.419  1.00 43.70           O  
ATOM   1108  NE2 GLN H 146      29.780  12.852  32.446  1.00 39.68           N  
ATOM   1109  C   GLN H 146      27.579  12.964  27.561  1.00 42.90           C  
ATOM   1110  O   GLN H 146      27.329  11.793  27.285  1.00 45.28           O  
ATOM   1111  N   ALA H 147      28.604  13.637  26.998  1.00 47.77           N  
ATOM   1112  CA  ALA H 147      29.449  13.031  26.005  1.00 45.55           C  
ATOM   1113  CB  ALA H 147      30.301  14.040  25.219  1.00 48.88           C  
ATOM   1114  C   ALA H 147      30.378  12.084  26.695  1.00 49.84           C  
ATOM   1115  O   ALA H 147      30.559  12.155  27.909  1.00 54.75           O  
ATOM   1116  N   PRO H 148      30.954  11.171  25.958  1.00 54.57           N  
ATOM   1117  CA  PRO H 148      31.840  10.225  26.567  1.00 48.92           C  
ATOM   1118  CD  PRO H 148      30.326  10.633  24.763  1.00 55.57           C  
ATOM   1119  CB  PRO H 148      32.202   9.235  25.466  1.00 53.68           C  
ATOM   1120  CG  PRO H 148      30.944   9.234  24.574  1.00 50.82           C  
ATOM   1121  C   PRO H 148      32.998  10.875  27.236  1.00 53.80           C  
ATOM   1122  O   PRO H 148      33.358  10.480  28.343  1.00 55.02           O  
ATOM   1123  N   GLU H 149      33.600  11.862  26.564  1.00 54.69           N  
ATOM   1124  CA  GLU H 149      34.745  12.535  27.080  1.00 54.07           C  
ATOM   1125  CB  GLU H 149      35.509  13.322  26.006  1.00 60.77           C  
ATOM   1126  CG  GLU H 149      36.942  13.625  26.430  0.80 70.22           C  
ATOM   1127  CD  GLU H 149      37.714  12.319  26.326  0.80 73.87           C  
ATOM   1128  OE1 GLU H 149      37.465  11.563  25.348  0.80 69.26           O  
ATOM   1129  OE2 GLU H 149      38.564  12.058  27.218  0.80 74.35           O1-
ATOM   1130  C   GLU H 149      34.365  13.503  28.133  1.00 61.58           C  
ATOM   1131  O   GLU H 149      35.135  13.766  29.052  1.00 53.67           O  
ATOM   1132  N   LYS H 150      33.158  14.074  28.053  1.00 53.56           N  
ATOM   1133  CA  LYS H 150      33.065  15.212  28.901  1.00 51.54           C  
ATOM   1134  CB  LYS H 150      32.893  16.540  28.138  1.00 59.31           C  
ATOM   1135  CG  LYS H 150      31.639  16.616  27.265  1.00 61.76           C  
ATOM   1136  CD  LYS H 150      31.266  18.038  26.832  1.00 68.88           C  
ATOM   1137  CE  LYS H 150      29.966  18.568  27.453  1.00 66.88           C  
ATOM   1138  NZ  LYS H 150      30.208  19.155  28.794  1.00 62.59           N1+
ATOM   1139  C   LYS H 150      32.010  15.192  29.930  1.00 50.97           C  
ATOM   1140  O   LYS H 150      31.671  14.200  30.576  1.00 46.79           O  
ATOM   1141  N   GLY H 151      31.556  16.423  30.163  1.00 54.67           N  
ATOM   1142  CA  GLY H 151      30.594  16.720  31.151  1.00 53.79           C  
ATOM   1143  C   GLY H 151      29.260  16.752  30.515  1.00 44.00           C  
ATOM   1144  O   GLY H 151      29.007  16.146  29.470  1.00 45.13           O  
ATOM   1145  N   LEU H 152      28.374  17.503  31.180  1.00 44.34           N  
ATOM   1146  CA  LEU H 152      27.001  17.581  30.816  1.00 48.47           C  
ATOM   1147  CB  LEU H 152      26.110  17.743  32.055  1.00 44.35           C  
ATOM   1148  CG  LEU H 152      26.158  16.519  32.985  1.00 40.65           C  
ATOM   1149  CD1 LEU H 152      25.352  16.752  34.271  1.00 41.54           C  
ATOM   1150  CD2 LEU H 152      25.704  15.258  32.235  1.00 41.45           C  
ATOM   1151  C   LEU H 152      26.751  18.748  29.934  1.00 44.06           C  
ATOM   1152  O   LEU H 152      27.452  19.759  29.979  1.00 44.61           O  
ATOM   1153  N   GLU H 153      25.743  18.583  29.061  1.00 45.10           N  
ATOM   1154  CA  GLU H 153      25.257  19.664  28.272  1.00 44.26           C  
ATOM   1155  CB  GLU H 153      25.780  19.731  26.826  1.00 42.45           C  
ATOM   1156  CG  GLU H 153      25.568  18.481  25.980  1.00 44.19           C  
ATOM   1157  CD  GLU H 153      26.114  18.820  24.600  1.00 47.32           C  
ATOM   1158  OE1 GLU H 153      25.616  19.807  24.000  1.00 50.62           O  
ATOM   1159  OE2 GLU H 153      27.045  18.111  24.136  1.00 51.05           O1-
ATOM   1160  C   GLU H 153      23.765  19.555  28.272  1.00 42.91           C  
ATOM   1161  O   GLU H 153      23.200  18.468  28.145  1.00 42.93           O  
ATOM   1162  N   TRP H 154      23.098  20.707  28.462  1.00 42.87           N  
ATOM   1163  CA  TRP H 154      21.667  20.797  28.538  1.00 44.41           C  
ATOM   1164  CB  TRP H 154      21.248  22.039  29.341  1.00 39.75           C  
ATOM   1165  CG  TRP H 154      19.803  22.425  29.227  1.00 40.35           C  
ATOM   1166  CD2 TRP H 154      19.364  23.431  28.309  1.00 41.03           C  
ATOM   1167  CD1 TRP H 154      18.695  21.984  29.886  1.00 40.89           C  
ATOM   1168  NE1 TRP H 154      17.584  22.647  29.421  1.00 40.18           N  
ATOM   1169  CE2 TRP H 154      17.984  23.544  28.452  1.00 38.50           C  
ATOM   1170  CE3 TRP H 154      20.060  24.197  27.421  1.00 40.59           C  
ATOM   1171  CZ2 TRP H 154      17.270  24.432  27.703  1.00 41.09           C  
ATOM   1172  CZ3 TRP H 154      19.338  25.089  26.665  1.00 38.38           C  
ATOM   1173  CH2 TRP H 154      17.970  25.205  26.803  1.00 41.64           C  
ATOM   1174  C   TRP H 154      21.108  20.881  27.148  1.00 41.88           C  
ATOM   1175  O   TRP H 154      21.534  21.710  26.350  1.00 42.02           O  
ATOM   1176  N   VAL H 155      20.241  19.907  26.796  1.00 42.36           N  
ATOM   1177  CA  VAL H 155      19.595  19.783  25.515  1.00 41.23           C  
ATOM   1178  CB  VAL H 155      19.373  18.348  25.147  1.00 43.58           C  
ATOM   1179  CG1 VAL H 155      18.623  18.290  23.810  1.00 45.05           C  
ATOM   1180  CG2 VAL H 155      20.742  17.654  25.110  1.00 46.23           C  
ATOM   1181  C   VAL H 155      18.276  20.487  25.312  1.00 43.64           C  
ATOM   1182  O   VAL H 155      18.060  21.111  24.273  1.00 43.01           O  
ATOM   1183  N   ALA H 156      17.333  20.378  26.274  1.00 44.07           N  
ATOM   1184  CA  ALA H 156      16.012  20.890  26.014  1.00 40.80           C  
ATOM   1185  CB  ALA H 156      15.168  19.945  25.145  1.00 42.07           C  
ATOM   1186  C   ALA H 156      15.275  21.047  27.307  1.00 44.87           C  
ATOM   1187  O   ALA H 156      15.656  20.463  28.319  1.00 41.76           O  
ATOM   1188  N   TYR H 157      14.211  21.884  27.292  1.00 44.99           N  
ATOM   1189  CA  TYR H 157      13.371  22.147  28.432  1.00 41.88           C  
ATOM   1190  CB  TYR H 157      13.753  23.474  29.120  1.00 42.12           C  
ATOM   1191  CG  TYR H 157      12.784  23.843  30.194  1.00 50.65           C  
ATOM   1192  CD1 TYR H 157      12.825  23.239  31.428  1.00 49.60           C  
ATOM   1193  CD2 TYR H 157      11.850  24.830  29.968  1.00 47.65           C  
ATOM   1194  CE1 TYR H 157      11.931  23.601  32.410  1.00 48.77           C  
ATOM   1195  CE2 TYR H 157      10.954  25.197  30.944  1.00 49.07           C  
ATOM   1196  CZ  TYR H 157      10.996  24.576  32.169  1.00 53.13           C  
ATOM   1197  OH  TYR H 157      10.082  24.943  33.180  1.00 53.18           O  
ATOM   1198  C   TYR H 157      11.962  22.283  27.932  1.00 46.78           C  
ATOM   1199  O   TYR H 157      11.721  22.914  26.904  1.00 42.53           O  
ATOM   1200  N   ILE H 158      10.997  21.680  28.652  1.00 42.28           N  
ATOM   1201  CA  ILE H 158       9.611  21.782  28.298  1.00 41.64           C  
ATOM   1202  CB  ILE H 158       9.051  20.487  27.780  1.00 45.59           C  
ATOM   1203  CG1 ILE H 158       7.657  20.675  27.162  1.00 47.45           C  
ATOM   1204  CG2 ILE H 158       9.112  19.458  28.916  1.00 41.68           C  
ATOM   1205  CD1 ILE H 158       7.179  19.459  26.368  1.00 46.87           C  
ATOM   1206  C   ILE H 158       8.886  22.163  29.554  1.00 45.48           C  
ATOM   1207  O   ILE H 158       9.142  21.606  30.620  1.00 42.47           O  
ATOM   1208  N   SER H 159       7.970  23.148  29.465  1.00 44.47           N  
ATOM   1209  CA  SER H 159       7.242  23.574  30.627  1.00 46.66           C  
ATOM   1210  CB  SER H 159       6.550  24.936  30.438  1.00 45.82           C  
ATOM   1211  OG  SER H 159       5.696  24.894  29.304  1.00 53.30           O  
ATOM   1212  C   SER H 159       6.211  22.532  30.929  1.00 45.31           C  
ATOM   1213  O   SER H 159       5.937  21.660  30.107  1.00 45.74           O  
ATOM   1214  N   SER H 160       5.644  22.530  32.157  1.00 23.97           N  
ATOM   1215  CA  SER H 160       4.722  21.489  32.528  1.00 23.51           C  
ATOM   1216  CB  SER H 160       4.216  21.628  33.979  1.00 23.78           C  
ATOM   1217  OG  SER H 160       3.490  22.833  34.149  1.00 26.43           O  
ATOM   1218  C   SER H 160       3.554  21.535  31.591  1.00 28.07           C  
ATOM   1219  O   SER H 160       2.961  20.508  31.260  1.00 30.04           O  
ATOM   1220  N   GLY H 161       3.189  22.758  31.180  1.00 30.63           N  
ATOM   1221  CA  GLY H 161       2.131  23.103  30.271  1.00 29.58           C  
ATOM   1222  C   GLY H 161       2.473  22.753  28.854  1.00 30.24           C  
ATOM   1223  O   GLY H 161       1.588  22.639  28.007  1.00 31.35           O  
ATOM   1224  N   SER H 162       3.779  22.661  28.546  1.00 29.47           N  
ATOM   1225  CA  SER H 162       4.246  22.444  27.208  1.00 28.38           C  
ATOM   1226  CB  SER H 162       3.492  21.331  26.461  1.00 28.14           C  
ATOM   1227  OG  SER H 162       3.712  20.077  27.095  1.00 27.19           O  
ATOM   1228  C   SER H 162       4.035  23.719  26.465  1.00 26.80           C  
ATOM   1229  O   SER H 162       4.232  23.794  25.253  1.00 27.41           O  
ATOM   1230  N   SER H 163       3.661  24.782  27.194  1.00 26.91           N  
ATOM   1231  CA  SER H 163       3.475  26.041  26.549  1.00 27.91           C  
ATOM   1232  CB  SER H 163       2.853  27.105  27.468  1.00 27.19           C  
ATOM   1233  OG  SER H 163       3.699  27.355  28.578  1.00 37.06           O  
ATOM   1234  C   SER H 163       4.803  26.525  26.066  1.00 28.71           C  
ATOM   1235  O   SER H 163       4.907  27.047  24.958  1.00 31.99           O  
ATOM   1236  N   THR H 164       5.879  26.354  26.862  1.00 47.44           N  
ATOM   1237  CA  THR H 164       7.097  26.898  26.346  1.00 45.42           C  
ATOM   1238  CB  THR H 164       7.583  28.109  27.078  1.00 52.81           C  
ATOM   1239  OG1 THR H 164       8.556  28.782  26.298  1.00 17.15           O  
ATOM   1240  CG2 THR H 164       8.210  27.665  28.408  1.00 16.95           C  
ATOM   1241  C   THR H 164       8.179  25.874  26.410  1.00 47.48           C  
ATOM   1242  O   THR H 164       8.271  25.093  27.357  1.00 47.00           O  
ATOM   1243  N   LEU H 165       9.030  25.859  25.366  1.00 43.29           N  
ATOM   1244  CA  LEU H 165      10.120  24.932  25.314  1.00 45.04           C  
ATOM   1245  CB  LEU H 165       9.904  23.810  24.273  1.00 46.00           C  
ATOM   1246  CG  LEU H 165       8.787  22.799  24.649  1.00  8.78           C  
ATOM   1247  CD1 LEU H 165       7.431  23.481  24.859  1.00 11.64           C  
ATOM   1248  CD2 LEU H 165       8.659  21.680  23.608  1.00  3.57           C  
ATOM   1249  C   LEU H 165      11.364  25.698  24.983  1.00 44.96           C  
ATOM   1250  O   LEU H 165      11.315  26.750  24.346  1.00 47.24           O  
ATOM   1251  N   HIS H 166      12.526  25.199  25.448  1.00 42.37           N  
ATOM   1252  CA  HIS H 166      13.760  25.887  25.190  1.00 44.04           C  
ATOM   1253  ND1 HIS H 166      13.835  29.015  26.531  1.00 25.10           N  
ATOM   1254  CG  HIS H 166      13.589  27.719  26.926  1.00 46.46           C  
ATOM   1255  CB  HIS H 166      14.371  26.538  26.441  1.00 42.43           C  
ATOM   1256  NE2 HIS H 166      12.110  29.093  27.931  1.00 31.85           N  
ATOM   1257  CD2 HIS H 166      12.532  27.785  27.781  1.00 49.81           C  
ATOM   1258  CE1 HIS H 166      12.921  29.796  27.162  1.00 49.96           C  
ATOM   1259  C   HIS H 166      14.759  24.898  24.686  1.00 46.00           C  
ATOM   1260  O   HIS H 166      14.743  23.732  25.080  1.00 43.56           O  
ATOM   1261  N   TYR H 167      15.649  25.353  23.777  1.00 43.42           N  
ATOM   1262  CA  TYR H 167      16.671  24.494  23.250  1.00 41.68           C  
ATOM   1263  CB  TYR H 167      16.495  24.102  21.770  1.00 40.11           C  
ATOM   1264  CG  TYR H 167      15.239  23.331  21.567  1.00 40.77           C  
ATOM   1265  CD1 TYR H 167      15.152  22.018  21.957  1.00 39.13           C  
ATOM   1266  CD2 TYR H 167      14.138  23.923  20.997  1.00 42.52           C  
ATOM   1267  CE1 TYR H 167      13.994  21.303  21.767  1.00 41.04           C  
ATOM   1268  CE2 TYR H 167      12.978  23.212  20.803  1.00 40.97           C  
ATOM   1269  CZ  TYR H 167      12.903  21.896  21.187  1.00 43.12           C  
ATOM   1270  OH  TYR H 167      11.713  21.165  20.988  1.00 44.06           O  
ATOM   1271  C   TYR H 167      17.977  25.227  23.269  1.00 43.71           C  
ATOM   1272  O   TYR H 167      18.023  26.455  23.236  1.00 45.94           O  
ATOM   1273  N   ALA H 168      19.080  24.458  23.343  1.00 44.72           N  
ATOM   1274  CA  ALA H 168      20.404  24.988  23.236  1.00 41.11           C  
ATOM   1275  CB  ALA H 168      21.495  24.001  23.686  1.00 43.83           C  
ATOM   1276  C   ALA H 168      20.596  25.238  21.775  1.00 46.36           C  
ATOM   1277  O   ALA H 168      19.878  24.695  20.937  1.00 46.80           O  
ATOM   1278  N   ASP H 169      21.582  26.080  21.436  1.00 44.05           N  
ATOM   1279  CA  ASP H 169      21.817  26.478  20.080  1.00 49.07           C  
ATOM   1280  CB  ASP H 169      22.979  27.483  19.978  1.00 58.57           C  
ATOM   1281  CG  ASP H 169      22.567  28.773  20.681  1.00 60.98           C  
ATOM   1282  OD1 ASP H 169      21.567  29.397  20.235  1.00 71.62           O  
ATOM   1283  OD2 ASP H 169      23.249  29.157  21.668  1.00 65.85           O1-
ATOM   1284  C   ASP H 169      22.183  25.288  19.240  1.00 44.13           C  
ATOM   1285  O   ASP H 169      21.783  25.204  18.081  1.00 47.41           O  
ATOM   1286  N   THR H 170      22.953  24.336  19.794  1.00 47.38           N  
ATOM   1287  CA  THR H 170      23.450  23.241  19.003  1.00 46.76           C  
ATOM   1288  CB  THR H 170      24.403  22.354  19.752  1.00 44.79           C  
ATOM   1289  OG1 THR H 170      23.753  21.728  20.848  1.00 66.89           O  
ATOM   1290  CG2 THR H 170      25.579  23.206  20.251  1.00 54.10           C  
ATOM   1291  C   THR H 170      22.354  22.358  18.469  1.00 50.12           C  
ATOM   1292  O   THR H 170      22.419  21.919  17.321  1.00 51.07           O  
ATOM   1293  N   VAL H 171      21.375  21.995  19.317  1.00 45.83           N  
ATOM   1294  CA  VAL H 171      20.284  21.125  18.953  1.00 42.69           C  
ATOM   1295  CB  VAL H 171      19.683  20.392  20.119  1.00 41.49           C  
ATOM   1296  CG1 VAL H 171      20.735  19.428  20.687  1.00 40.90           C  
ATOM   1297  CG2 VAL H 171      19.158  21.408  21.141  1.00 41.87           C  
ATOM   1298  C   VAL H 171      19.172  21.811  18.215  1.00 45.99           C  
ATOM   1299  O   VAL H 171      18.403  21.151  17.518  1.00 45.44           O  
ATOM   1300  N   LYS H 172      19.016  23.136  18.389  1.00 48.38           N  
ATOM   1301  CA  LYS H 172      17.871  23.836  17.871  1.00 50.68           C  
ATOM   1302  CB  LYS H 172      17.984  25.363  18.058  1.00 53.53           C  
ATOM   1303  CG  LYS H 172      16.772  26.142  17.548  0.80 52.37           C  
ATOM   1304  CD  LYS H 172      16.738  27.612  17.979  0.80 56.65           C  
ATOM   1305  CE  LYS H 172      18.035  28.120  18.614  0.80 55.43           C  
ATOM   1306  NZ  LYS H 172      17.982  27.924  20.080  1.00 52.99           N1+
ATOM   1307  C   LYS H 172      17.642  23.536  16.419  1.00 53.45           C  
ATOM   1308  O   LYS H 172      18.517  23.720  15.573  1.00 53.57           O  
ATOM   1309  N   GLY H 173      16.415  23.046  16.123  1.00 48.28           N  
ATOM   1310  CA  GLY H 173      15.948  22.738  14.800  1.00 52.47           C  
ATOM   1311  C   GLY H 173      15.953  21.251  14.581  1.00 46.92           C  
ATOM   1312  O   GLY H 173      15.094  20.722  13.880  1.00 50.61           O  
ATOM   1313  N   ARG H 174      16.978  20.553  15.103  1.00 48.76           N  
ATOM   1314  CA  ARG H 174      17.123  19.129  14.983  1.00 42.52           C  
ATOM   1315  CB  ARG H 174      18.592  18.720  15.132  1.00 47.33           C  
ATOM   1316  CG  ARG H 174      19.475  19.539  14.189  1.00 48.50           C  
ATOM   1317  CD  ARG H 174      20.921  19.057  14.120  1.00 48.26           C  
ATOM   1318  NE  ARG H 174      21.474  19.089  15.501  1.00 44.78           N  
ATOM   1319  CZ  ARG H 174      22.235  18.044  15.939  1.00 48.39           C  
ATOM   1320  NH1 ARG H 174      22.476  16.991  15.108  1.00 46.95           N1+
ATOM   1321  NH2 ARG H 174      22.758  18.053  17.199  1.00 43.48           N  
ATOM   1322  C   ARG H 174      16.297  18.357  15.980  1.00 45.16           C  
ATOM   1323  O   ARG H 174      15.764  17.291  15.667  1.00 46.79           O  
ATOM   1324  N   PHE H 175      16.184  18.882  17.218  1.00 46.40           N  
ATOM   1325  CA  PHE H 175      15.575  18.188  18.324  1.00 47.65           C  
ATOM   1326  CB  PHE H 175      16.440  18.269  19.599  1.00 50.02           C  
ATOM   1327  CG  PHE H 175      17.632  17.380  19.474  1.00 53.18           C  
ATOM   1328  CD1 PHE H 175      18.524  17.519  18.436  1.00 48.19           C  
ATOM   1329  CD2 PHE H 175      17.886  16.436  20.442  1.00 49.15           C  
ATOM   1330  CE1 PHE H 175      19.623  16.696  18.338  1.00 49.63           C  
ATOM   1331  CE2 PHE H 175      18.984  15.615  20.353  1.00 49.80           C  
ATOM   1332  CZ  PHE H 175      19.854  15.740  19.296  1.00 45.63           C  
ATOM   1333  C   PHE H 175      14.275  18.837  18.683  1.00 49.56           C  
ATOM   1334  O   PHE H 175      14.132  20.056  18.607  1.00 48.23           O  
ATOM   1335  N   THR H 176      13.280  18.013  19.077  1.00 49.80           N  
ATOM   1336  CA  THR H 176      12.001  18.508  19.501  1.00 45.19           C  
ATOM   1337  CB  THR H 176      10.888  18.198  18.548  1.00 49.10           C  
ATOM   1338  OG1 THR H 176      10.837  16.800  18.325  1.00 60.72           O  
ATOM   1339  CG2 THR H 176      11.111  18.942  17.228  1.00 54.57           C  
ATOM   1340  C   THR H 176      11.643  17.823  20.779  1.00 49.59           C  
ATOM   1341  O   THR H 176      11.717  16.601  20.883  1.00 48.72           O  
ATOM   1342  N   ILE H 177      11.214  18.600  21.791  1.00 47.51           N  
ATOM   1343  CA  ILE H 177      10.849  18.005  23.040  1.00 47.13           C  
ATOM   1344  CB  ILE H 177      11.467  18.697  24.232  1.00 51.02           C  
ATOM   1345  CG1 ILE H 177      11.077  17.992  25.540  1.00 48.11           C  
ATOM   1346  CG2 ILE H 177      11.127  20.191  24.192  1.00 44.34           C  
ATOM   1347  CD1 ILE H 177      11.915  18.436  26.737  1.00 45.45           C  
ATOM   1348  C   ILE H 177       9.355  18.037  23.114  1.00 47.94           C  
ATOM   1349  O   ILE H 177       8.714  18.993  22.678  1.00 47.45           O  
ATOM   1350  N   SER H 178       8.754  16.930  23.592  1.00 48.00           N  
ATOM   1351  CA  SER H 178       7.328  16.848  23.722  1.00 48.52           C  
ATOM   1352  CB  SER H 178       6.648  16.141  22.535  1.00 49.76           C  
ATOM   1353  OG  SER H 178       7.136  14.814  22.407  1.00 50.41           O  
ATOM   1354  C   SER H 178       7.034  16.062  24.962  1.00 47.80           C  
ATOM   1355  O   SER H 178       7.928  15.447  25.540  1.00 50.16           O  
ATOM   1356  N   ARG H 179       5.772  16.105  25.434  1.00 49.14           N  
ATOM   1357  CA  ARG H 179       5.436  15.352  26.609  1.00 48.25           C  
ATOM   1358  CB  ARG H 179       5.633  16.131  27.923  1.00 49.97           C  
ATOM   1359  CG  ARG H 179       4.712  17.344  28.076  1.00 50.35           C  
ATOM   1360  CD  ARG H 179       5.140  18.317  29.177  1.00 47.95           C  
ATOM   1361  NE  ARG H 179       5.186  17.580  30.470  1.00 47.74           N  
ATOM   1362  CZ  ARG H 179       5.833  18.139  31.536  1.00 48.61           C  
ATOM   1363  NH1 ARG H 179       6.399  19.371  31.408  1.00 46.27           N1+
ATOM   1364  NH2 ARG H 179       5.920  17.470  32.723  1.00 50.03           N  
ATOM   1365  C   ARG H 179       3.989  14.984  26.533  1.00 53.44           C  
ATOM   1366  O   ARG H 179       3.191  15.681  25.907  1.00 53.31           O  
ATOM   1367  N   ASP H 180       3.621  13.850  27.163  1.00 52.76           N  
ATOM   1368  CA  ASP H 180       2.250  13.436  27.190  1.00 50.96           C  
ATOM   1369  CB  ASP H 180       2.042  12.065  26.526  1.00 55.19           C  
ATOM   1370  CG  ASP H 180       0.563  11.861  26.244  1.00 58.88           C  
ATOM   1371  OD1 ASP H 180      -0.227  12.827  26.432  1.00 57.00           O  
ATOM   1372  OD2 ASP H 180       0.203  10.727  25.834  1.00 59.44           O1-
ATOM   1373  C   ASP H 180       1.895  13.319  28.639  1.00 53.33           C  
ATOM   1374  O   ASP H 180       2.180  12.309  29.280  1.00 52.78           O  
ATOM   1375  N   ASN H 181       1.239  14.359  29.186  1.00 53.44           N  
ATOM   1376  CA  ASN H 181       0.928  14.415  30.585  1.00 52.14           C  
ATOM   1377  CB  ASN H 181       0.178  15.698  30.997  1.00 56.30           C  
ATOM   1378  CG  ASN H 181       1.146  16.875  30.949  1.00 60.21           C  
ATOM   1379  OD1 ASN H 181       2.197  16.814  30.313  1.00 55.14           O  
ATOM   1380  ND2 ASN H 181       0.790  17.982  31.655  1.00 54.94           N  
ATOM   1381  C   ASN H 181       0.060  13.258  30.958  1.00 50.85           C  
ATOM   1382  O   ASN H 181       0.243  12.692  32.032  1.00 56.61           O  
ATOM   1383  N   PRO H 182      -0.896  12.878  30.156  1.00 59.05           N  
ATOM   1384  CA  PRO H 182      -1.719  11.764  30.535  1.00 58.47           C  
ATOM   1385  CD  PRO H 182      -1.612  13.802  29.296  1.00 28.78           C  
ATOM   1386  CB  PRO H 182      -2.921  11.774  29.587  1.00 60.53           C  
ATOM   1387  CG  PRO H 182      -2.606  12.885  28.564  1.00 28.91           C  
ATOM   1388  C   PRO H 182      -0.982  10.461  30.605  1.00 54.45           C  
ATOM   1389  O   PRO H 182      -1.318   9.636  31.453  1.00 58.93           O  
ATOM   1390  N   LYS H 183      -0.029  10.235  29.688  1.00 55.96           N  
ATOM   1391  CA  LYS H 183       0.822   9.080  29.667  1.00 55.84           C  
ATOM   1392  CB  LYS H 183       1.455   8.781  28.297  1.00 60.20           C  
ATOM   1393  CG  LYS H 183       0.678   7.752  27.468  1.00 60.40           C  
ATOM   1394  CD  LYS H 183      -0.726   8.156  27.020  1.00 63.66           C  
ATOM   1395  CE  LYS H 183      -1.416   7.026  26.248  1.00 79.66           C  
ATOM   1396  NZ  LYS H 183      -2.850   7.323  26.049  1.00 76.49           N1+
ATOM   1397  C   LYS H 183       1.911   9.184  30.696  1.00 59.45           C  
ATOM   1398  O   LYS H 183       2.524   8.179  31.047  1.00 56.03           O  
ATOM   1399  N   ASN H 184       2.216  10.407  31.172  1.00 53.45           N  
ATOM   1400  CA  ASN H 184       3.289  10.633  32.108  1.00 53.96           C  
ATOM   1401  CB  ASN H 184       3.154   9.895  33.456  1.00 51.54           C  
ATOM   1402  CG  ASN H 184       2.234  10.691  34.377  1.00 57.43           C  
ATOM   1403  OD1 ASN H 184       1.298  11.352  33.929  1.00 60.10           O  
ATOM   1404  ND2 ASN H 184       2.522  10.644  35.706  1.00 57.62           N  
ATOM   1405  C   ASN H 184       4.611  10.269  31.504  1.00 53.27           C  
ATOM   1406  O   ASN H 184       5.481   9.707  32.169  1.00 54.87           O  
ATOM   1407  N   THR H 185       4.806  10.599  30.215  1.00 51.54           N  
ATOM   1408  CA  THR H 185       6.074  10.324  29.608  1.00 50.56           C  
ATOM   1409  CB  THR H 185       6.012   9.230  28.584  1.00 51.72           C  
ATOM   1410  OG1 THR H 185       5.098   9.584  27.561  1.00 52.18           O  
ATOM   1411  CG2 THR H 185       5.556   7.931  29.271  1.00 48.11           C  
ATOM   1412  C   THR H 185       6.584  11.577  28.956  1.00 51.26           C  
ATOM   1413  O   THR H 185       5.819  12.465  28.582  1.00 51.94           O  
ATOM   1414  N   LEU H 186       7.926  11.680  28.854  1.00 49.05           N  
ATOM   1415  CA  LEU H 186       8.618  12.783  28.242  1.00 50.13           C  
ATOM   1416  CB  LEU H 186       9.730  13.340  29.156  1.00 49.59           C  
ATOM   1417  CG  LEU H 186      10.570  14.494  28.574  1.00 50.67           C  
ATOM   1418  CD1 LEU H 186       9.720  15.742  28.294  1.00 50.75           C  
ATOM   1419  CD2 LEU H 186      11.785  14.791  29.472  1.00 50.80           C  
ATOM   1420  C   LEU H 186       9.254  12.219  27.009  1.00 52.14           C  
ATOM   1421  O   LEU H 186       9.601  11.040  26.976  1.00 52.24           O  
ATOM   1422  N   PHE H 187       9.402  13.034  25.943  1.00 49.70           N  
ATOM   1423  CA  PHE H 187       9.952  12.489  24.733  1.00 49.74           C  
ATOM   1424  CB  PHE H 187       8.920  12.325  23.605  1.00 49.16           C  
ATOM   1425  CG  PHE H 187       7.764  11.495  24.048  1.00 50.30           C  
ATOM   1426  CD1 PHE H 187       7.773  10.129  23.909  1.00 59.77           C  
ATOM   1427  CD2 PHE H 187       6.657  12.094  24.596  1.00 62.88           C  
ATOM   1428  CE1 PHE H 187       6.699   9.371  24.311  1.00 63.16           C  
ATOM   1429  CE2 PHE H 187       5.580  11.342  24.998  1.00 65.22           C  
ATOM   1430  CZ  PHE H 187       5.597   9.978  24.855  1.00 66.23           C  
ATOM   1431  C   PHE H 187      10.953  13.445  24.169  1.00 51.31           C  
ATOM   1432  O   PHE H 187      10.905  14.649  24.419  1.00 52.13           O  
ATOM   1433  N   LEU H 188      11.915  12.900  23.393  1.00 49.06           N  
ATOM   1434  CA  LEU H 188      12.857  13.734  22.710  1.00 48.73           C  
ATOM   1435  CB  LEU H 188      14.247  13.741  23.371  1.00 47.24           C  
ATOM   1436  CG  LEU H 188      15.279  14.641  22.669  1.00 51.53           C  
ATOM   1437  CD1 LEU H 188      14.841  16.114  22.681  1.00 46.23           C  
ATOM   1438  CD2 LEU H 188      16.679  14.445  23.267  1.00 46.57           C  
ATOM   1439  C   LEU H 188      12.996  13.187  21.319  1.00 52.58           C  
ATOM   1440  O   LEU H 188      13.500  12.081  21.129  1.00 53.28           O  
ATOM   1441  N   GLN H 189      12.534  13.946  20.301  1.00 55.72           N  
ATOM   1442  CA  GLN H 189      12.705  13.518  18.938  1.00 49.92           C  
ATOM   1443  CB  GLN H 189      11.617  13.965  17.946  1.00 53.39           C  
ATOM   1444  CG  GLN H 189      10.499  12.948  17.758  1.00 58.01           C  
ATOM   1445  CD  GLN H 189      11.056  11.888  16.812  1.00 57.54           C  
ATOM   1446  OE1 GLN H 189      10.399  10.890  16.525  1.00 53.16           O  
ATOM   1447  NE2 GLN H 189      12.299  12.109  16.311  1.00 52.02           N  
ATOM   1448  C   GLN H 189      13.974  14.096  18.428  1.00 48.87           C  
ATOM   1449  O   GLN H 189      14.155  15.311  18.380  1.00 49.75           O  
ATOM   1450  N   MET H 190      14.889  13.208  18.010  1.00 49.15           N  
ATOM   1451  CA  MET H 190      16.158  13.635  17.518  1.00 48.77           C  
ATOM   1452  CB  MET H 190      17.297  12.774  18.083  1.00 50.91           C  
ATOM   1453  CG  MET H 190      17.342  12.813  19.612  1.00 52.01           C  
ATOM   1454  SD  MET H 190      18.231  11.436  20.397  1.00 51.71           S  
ATOM   1455  CE  MET H 190      19.889  11.946  19.867  1.00 49.22           C  
ATOM   1456  C   MET H 190      16.134  13.428  16.038  1.00 48.93           C  
ATOM   1457  O   MET H 190      15.619  12.422  15.555  1.00 49.22           O  
ATOM   1458  N   THR H 191      16.665  14.403  15.272  1.00 47.64           N  
ATOM   1459  CA  THR H 191      16.698  14.255  13.846  1.00 43.99           C  
ATOM   1460  CB  THR H 191      15.563  14.958  13.154  1.00 46.88           C  
ATOM   1461  OG1 THR H 191      14.323  14.491  13.661  1.00 14.59           O  
ATOM   1462  CG2 THR H 191      15.628  14.652  11.651  1.00 12.60           C  
ATOM   1463  C   THR H 191      17.996  14.848  13.366  1.00 46.26           C  
ATOM   1464  O   THR H 191      18.656  15.595  14.087  1.00 49.64           O  
ATOM   1465  N   SER H 192      18.405  14.507  12.127  1.00 47.40           N  
ATOM   1466  CA  SER H 192      19.619  15.004  11.536  1.00 49.08           C  
ATOM   1467  CB  SER H 192      19.553  16.492  11.133  1.00 56.87           C  
ATOM   1468  OG  SER H 192      19.436  17.326  12.273  1.00 50.41           O  
ATOM   1469  C   SER H 192      20.753  14.786  12.486  1.00 49.02           C  
ATOM   1470  O   SER H 192      21.581  15.670  12.702  1.00 50.76           O  
ATOM   1471  N   LEU H 193      20.839  13.561  13.041  1.00 47.20           N  
ATOM   1472  CA  LEU H 193      21.802  13.224  14.052  1.00 45.48           C  
ATOM   1473  CB  LEU H 193      21.590  11.804  14.598  1.00 48.54           C  
ATOM   1474  CG  LEU H 193      20.269  11.644  15.371  1.00 44.06           C  
ATOM   1475  CD1 LEU H 193      20.054  10.198  15.830  1.00 47.93           C  
ATOM   1476  CD2 LEU H 193      20.201  12.627  16.548  1.00 43.60           C  
ATOM   1477  C   LEU H 193      23.202  13.312  13.537  1.00 49.88           C  
ATOM   1478  O   LEU H 193      23.550  12.745  12.502  1.00 50.54           O  
ATOM   1479  N   ARG H 194      24.047  14.034  14.302  1.00 48.99           N  
ATOM   1480  CA  ARG H 194      25.443  14.216  14.021  1.00 47.85           C  
ATOM   1481  CB  ARG H 194      25.970  15.604  14.408  1.00 49.31           C  
ATOM   1482  CG  ARG H 194      25.249  16.784  13.761  1.00 64.41           C  
ATOM   1483  CD  ARG H 194      25.751  18.113  14.320  1.00 60.29           C  
ATOM   1484  NE  ARG H 194      24.992  19.224  13.684  1.00 47.15           N  
ATOM   1485  CZ  ARG H 194      25.148  20.485  14.182  1.00 53.92           C  
ATOM   1486  NH1 ARG H 194      26.008  20.695  15.220  1.00 37.03           N1+
ATOM   1487  NH2 ARG H 194      24.455  21.530  13.644  1.00 41.43           N  
ATOM   1488  C   ARG H 194      26.169  13.269  14.926  1.00 48.31           C  
ATOM   1489  O   ARG H 194      25.597  12.775  15.895  1.00 51.94           O  
ATOM   1490  N   SER H 195      27.454  12.992  14.629  1.00 52.11           N  
ATOM   1491  CA  SER H 195      28.234  12.098  15.442  1.00 52.58           C  
ATOM   1492  CB  SER H 195      29.634  11.801  14.874  1.00 52.69           C  
ATOM   1493  OG  SER H 195      29.526  11.047  13.679  1.00 57.34           O  
ATOM   1494  C   SER H 195      28.431  12.731  16.783  1.00 54.61           C  
ATOM   1495  O   SER H 195      28.716  12.056  17.769  1.00 55.89           O  
ATOM   1496  N   GLU H 196      28.284  14.062  16.838  1.00 54.82           N  
ATOM   1497  CA  GLU H 196      28.458  14.854  18.020  1.00 51.63           C  
ATOM   1498  CB  GLU H 196      28.394  16.340  17.653  1.00 51.04           C  
ATOM   1499  CG  GLU H 196      29.579  16.702  16.754  1.00 63.55           C  
ATOM   1500  CD  GLU H 196      29.210  17.887  15.879  1.00 66.18           C  
ATOM   1501  OE1 GLU H 196      28.132  18.492  16.112  1.00 59.82           O  
ATOM   1502  OE2 GLU H 196      30.006  18.192  14.952  1.00 59.92           O1-
ATOM   1503  C   GLU H 196      27.392  14.509  19.021  1.00 48.20           C  
ATOM   1504  O   GLU H 196      27.604  14.602  20.229  1.00 52.46           O  
ATOM   1505  N   ASP H 197      26.210  14.104  18.524  1.00 47.01           N  
ATOM   1506  CA  ASP H 197      25.055  13.765  19.311  1.00 45.54           C  
ATOM   1507  CB  ASP H 197      23.822  13.440  18.447  1.00 44.65           C  
ATOM   1508  CG  ASP H 197      23.329  14.737  17.826  1.00 47.25           C  
ATOM   1509  OD1 ASP H 197      23.713  15.817  18.347  1.00 50.23           O  
ATOM   1510  OD2 ASP H 197      22.561  14.667  16.830  1.00 51.51           O1-
ATOM   1511  C   ASP H 197      25.337  12.557  20.152  1.00 45.87           C  
ATOM   1512  O   ASP H 197      24.633  12.307  21.129  1.00 47.06           O  
ATOM   1513  N   THR H 198      26.333  11.731  19.775  1.00 46.21           N  
ATOM   1514  CA  THR H 198      26.562  10.536  20.537  1.00 44.04           C  
ATOM   1515  CB  THR H 198      27.671   9.676  19.983  1.00 43.60           C  
ATOM   1516  OG1 THR H 198      27.619   8.392  20.574  1.00 45.46           O  
ATOM   1517  CG2 THR H 198      29.039  10.317  20.252  1.00 44.00           C  
ATOM   1518  C   THR H 198      26.837  10.908  21.966  1.00 43.66           C  
ATOM   1519  O   THR H 198      27.763  11.657  22.273  1.00 45.71           O  
ATOM   1520  N   ALA H 199      25.985  10.399  22.886  1.00 43.61           N  
ATOM   1521  CA  ALA H 199      26.115  10.722  24.279  1.00 42.71           C  
ATOM   1522  CB  ALA H 199      25.836  12.200  24.585  1.00 49.08           C  
ATOM   1523  C   ALA H 199      25.105   9.932  25.051  1.00 42.44           C  
ATOM   1524  O   ALA H 199      24.271   9.228  24.483  1.00 41.18           O  
ATOM   1525  N   MET H 200      25.196  10.026  26.393  1.00 43.03           N  
ATOM   1526  CA  MET H 200      24.303   9.379  27.311  1.00 39.91           C  
ATOM   1527  CB  MET H 200      24.984   9.200  28.680  1.00 42.49           C  
ATOM   1528  CG  MET H 200      24.770   7.866  29.389  1.00 41.18           C  
ATOM   1529  SD  MET H 200      23.063   7.376  29.694  1.00 53.91           S  
ATOM   1530  CE  MET H 200      23.536   5.821  30.503  1.00 51.88           C  
ATOM   1531  C   MET H 200      23.214  10.393  27.517  1.00 45.26           C  
ATOM   1532  O   MET H 200      23.509  11.567  27.738  1.00 42.42           O  
ATOM   1533  N   TYR H 201      21.929   9.982  27.466  1.00 41.09           N  
ATOM   1534  CA  TYR H 201      20.870  10.952  27.583  1.00 41.84           C  
ATOM   1535  CB  TYR H 201      19.827  10.865  26.460  1.00 42.16           C  
ATOM   1536  CG  TYR H 201      20.370  11.482  25.219  1.00 40.67           C  
ATOM   1537  CD1 TYR H 201      21.291  10.839  24.421  1.00 44.86           C  
ATOM   1538  CD2 TYR H 201      19.919  12.728  24.855  1.00 45.04           C  
ATOM   1539  CE1 TYR H 201      21.753  11.448  23.277  1.00 41.53           C  
ATOM   1540  CE2 TYR H 201      20.376  13.339  23.716  1.00 41.92           C  
ATOM   1541  CZ  TYR H 201      21.296  12.697  22.925  1.00 41.26           C  
ATOM   1542  OH  TYR H 201      21.766  13.322  21.751  1.00 41.16           O  
ATOM   1543  C   TYR H 201      20.104  10.750  28.852  1.00 43.59           C  
ATOM   1544  O   TYR H 201      19.531   9.689  29.089  1.00 43.64           O  
ATOM   1545  N   TYR H 202      20.029  11.803  29.689  1.00 43.37           N  
ATOM   1546  CA  TYR H 202      19.313  11.673  30.925  1.00 41.77           C  
ATOM   1547  CB  TYR H 202      20.054  12.155  32.184  1.00 44.72           C  
ATOM   1548  CG  TYR H 202      21.349  11.455  32.403  1.00 45.75           C  
ATOM   1549  CD1 TYR H 202      21.411  10.278  33.109  1.00 44.46           C  
ATOM   1550  CD2 TYR H 202      22.509  11.995  31.908  1.00 46.86           C  
ATOM   1551  CE1 TYR H 202      22.616   9.651  33.316  1.00 47.86           C  
ATOM   1552  CE2 TYR H 202      23.718  11.373  32.112  1.00 50.07           C  
ATOM   1553  CZ  TYR H 202      23.772  10.197  32.819  1.00 46.87           C  
ATOM   1554  OH  TYR H 202      25.010   9.553  33.032  1.00 54.60           O  
ATOM   1555  C   TYR H 202      18.155  12.614  30.876  1.00 45.34           C  
ATOM   1556  O   TYR H 202      18.243  13.694  30.294  1.00 45.34           O  
ATOM   1557  N   CYS H 203      17.021  12.200  31.471  1.00 45.81           N  
ATOM   1558  CA  CYS H 203      15.895  13.070  31.626  1.00 49.86           C  
ATOM   1559  CB  CYS H 203      14.532  12.413  31.293  1.00 44.47           C  
ATOM   1560  SG  CYS H 203      14.218  10.890  32.239  1.00 48.02           S  
ATOM   1561  C   CYS H 203      15.918  13.441  33.075  1.00 49.46           C  
ATOM   1562  O   CYS H 203      16.041  12.572  33.938  1.00 47.37           O  
ATOM   1563  N   ALA H 204      15.834  14.752  33.379  1.00 44.94           N  
ATOM   1564  CA  ALA H 204      15.904  15.187  34.746  1.00 47.39           C  
ATOM   1565  CB  ALA H 204      17.182  15.972  35.088  1.00 43.03           C  
ATOM   1566  C   ALA H 204      14.733  16.080  35.013  1.00 45.18           C  
ATOM   1567  O   ALA H 204      14.126  16.617  34.088  1.00 48.99           O  
ATOM   1568  N   ARG H 205      14.386  16.238  36.306  1.00 44.64           N  
ATOM   1569  CA  ARG H 205      13.246  17.005  36.721  1.00 46.30           C  
ATOM   1570  CB  ARG H 205      12.444  16.251  37.798  1.00 47.31           C  
ATOM   1571  CG  ARG H 205      11.155  16.926  38.248  1.00 45.04           C  
ATOM   1572  CD  ARG H 205      10.366  16.073  39.243  1.00 45.62           C  
ATOM   1573  NE  ARG H 205      10.949  16.304  40.592  1.00 48.95           N  
ATOM   1574  CZ  ARG H 205      10.341  15.771  41.690  1.00 51.42           C  
ATOM   1575  NH1 ARG H 205       9.242  14.977  41.538  1.00 50.82           N1+
ATOM   1576  NH2 ARG H 205      10.835  16.028  42.936  1.00 48.37           N  
ATOM   1577  C   ARG H 205      13.729  18.297  37.311  1.00 50.44           C  
ATOM   1578  O   ARG H 205      14.628  18.303  38.155  1.00 48.97           O  
ATOM   1579  N   TRP H 206      13.149  19.433  36.852  1.00 51.49           N  
ATOM   1580  CA  TRP H 206      13.604  20.717  37.313  1.00 51.06           C  
ATOM   1581  CB  TRP H 206      13.031  21.901  36.500  1.00 60.95           C  
ATOM   1582  CG  TRP H 206      13.485  23.284  36.917  1.00 62.71           C  
ATOM   1583  CD2 TRP H 206      14.842  23.749  36.801  1.00 31.70           C  
ATOM   1584  CD1 TRP H 206      12.776  24.316  37.467  1.00 34.17           C  
ATOM   1585  NE1 TRP H 206      13.595  25.401  37.665  1.00 35.44           N  
ATOM   1586  CE2 TRP H 206      14.870  25.063  37.269  1.00 25.46           C  
ATOM   1587  CE3 TRP H 206      15.966  23.127  36.347  1.00 25.87           C  
ATOM   1588  CZ2 TRP H 206      16.034  25.776  37.282  1.00 15.81           C  
ATOM   1589  CZ3 TRP H 206      17.140  23.849  36.359  1.00 42.07           C  
ATOM   1590  CH2 TRP H 206      17.168  25.150  36.818  1.00 28.34           C  
ATOM   1591  C   TRP H 206      13.334  20.909  38.765  1.00 53.11           C  
ATOM   1592  O   TRP H 206      14.279  21.004  39.524  1.00 52.49           O  
ATOM   1593  N   GLY H 207      12.063  20.894  39.229  1.00 21.44           N  
ATOM   1594  CA  GLY H 207      11.819  21.094  40.640  1.00 26.25           C  
ATOM   1595  C   GLY H 207      11.235  22.457  40.900  1.00 29.54           C  
ATOM   1596  O   GLY H 207      11.239  23.330  40.035  1.00 29.92           O  
ATOM   1597  N   ASN H 208      10.726  22.675  42.136  1.00 28.51           N  
ATOM   1598  CA  ASN H 208      10.026  23.883  42.506  1.00 32.14           C  
ATOM   1599  CB  ASN H 208       8.857  23.649  43.478  1.00 21.60           C  
ATOM   1600  CG  ASN H 208       7.673  23.128  42.672  1.00 31.23           C  
ATOM   1601  OD1 ASN H 208       6.522  23.398  43.006  1.00 36.39           O  
ATOM   1602  ND2 ASN H 208       7.953  22.377  41.574  1.00 25.10           N  
ATOM   1603  C   ASN H 208      10.921  24.951  43.090  1.00 30.31           C  
ATOM   1604  O   ASN H 208      12.144  24.922  42.986  1.00 35.01           O  
ATOM   1605  N   TYR H 209      10.299  25.941  43.757  1.00 31.04           N  
ATOM   1606  CA  TYR H 209      10.972  27.142  44.185  1.00 32.12           C  
ATOM   1607  CB  TYR H 209      10.035  28.065  44.982  1.00 33.20           C  
ATOM   1608  CG  TYR H 209      10.796  29.277  45.389  1.00 32.75           C  
ATOM   1609  CD1 TYR H 209      10.964  30.314  44.499  1.00 29.80           C  
ATOM   1610  CD2 TYR H 209      11.325  29.389  46.654  1.00 28.57           C  
ATOM   1611  CE1 TYR H 209      11.662  31.443  44.864  1.00 29.12           C  
ATOM   1612  CE2 TYR H 209      12.023  30.515  47.025  1.00 32.65           C  
ATOM   1613  CZ  TYR H 209      12.191  31.542  46.128  1.00 28.93           C  
ATOM   1614  OH  TYR H 209      12.903  32.702  46.499  1.00 27.37           O  
ATOM   1615  C   TYR H 209      12.173  26.841  45.027  1.00 34.74           C  
ATOM   1616  O   TYR H 209      13.250  27.339  44.696  1.00 31.82           O  
ATOM   1617  N   PRO H 210      12.113  26.060  46.073  1.00 31.19           N  
ATOM   1618  CA  PRO H 210      13.326  25.858  46.810  1.00 31.31           C  
ATOM   1619  CD  PRO H 210      10.933  25.926  46.920  0.67 22.59           C  
ATOM   1620  CB  PRO H 210      12.922  25.103  48.072  1.00 17.23           C  
ATOM   1621  CG  PRO H 210      11.477  25.571  48.321  1.00 21.97           C  
ATOM   1622  C   PRO H 210      14.309  25.136  45.946  1.00 30.61           C  
ATOM   1623  O   PRO H 210      15.516  25.318  46.100  1.00 31.52           O  
ATOM   1624  N   HIS H 211      13.828  24.320  44.998  1.00 27.02           N  
ATOM   1625  CA  HIS H 211      14.824  23.621  44.254  1.00 24.33           C  
ATOM   1626  ND1 HIS H 211      16.049  20.837  45.890  1.00  0.00           N  
ATOM   1627  CG  HIS H 211      14.859  21.443  45.548  1.00 27.66           C  
ATOM   1628  CB  HIS H 211      14.602  22.100  44.226  1.00 27.68           C  
ATOM   1629  NE2 HIS H 211      14.712  20.650  47.655  1.00  0.00           N  
ATOM   1630  CD2 HIS H 211      14.054  21.320  46.636  1.00 38.20           C  
ATOM   1631  CE1 HIS H 211      15.905  20.382  47.158  1.00 31.70           C  
ATOM   1632  C   HIS H 211      14.825  24.071  42.827  1.00 25.38           C  
ATOM   1633  O   HIS H 211      14.058  23.565  42.009  1.00 27.68           O  
ATOM   1634  N   TYR H 212      15.700  25.038  42.481  1.00 23.87           N  
ATOM   1635  CA  TYR H 212      15.852  25.387  41.099  1.00 26.89           C  
ATOM   1636  CB  TYR H 212      16.029  26.896  40.834  1.00 24.14           C  
ATOM   1637  CG  TYR H 212      14.690  27.552  40.830  1.00 23.41           C  
ATOM   1638  CD1 TYR H 212      13.907  27.578  41.956  1.00 24.51           C  
ATOM   1639  CD2 TYR H 212      14.230  28.175  39.690  1.00 25.14           C  
ATOM   1640  CE1 TYR H 212      12.676  28.191  41.934  1.00 30.55           C  
ATOM   1641  CE2 TYR H 212      13.000  28.790  39.663  1.00 26.38           C  
ATOM   1642  CZ  TYR H 212      12.217  28.795  40.789  1.00 29.34           C  
ATOM   1643  OH  TYR H 212      10.955  29.423  40.768  1.00 25.78           O  
ATOM   1644  C   TYR H 212      17.108  24.708  40.673  1.00 24.04           C  
ATOM   1645  O   TYR H 212      18.096  25.342  40.306  1.00 23.94           O  
ATOM   1646  N   ALA H 213      17.070  23.366  40.711  1.00 21.06           N  
ATOM   1647  CA  ALA H 213      18.175  22.544  40.327  1.00 19.90           C  
ATOM   1648  CB  ALA H 213      19.175  22.277  41.464  1.00 18.99           C  
ATOM   1649  C   ALA H 213      17.594  21.224  39.948  1.00 26.21           C  
ATOM   1650  O   ALA H 213      16.581  20.806  40.501  1.00 24.73           O  
ATOM   1651  N   MET H 214      18.239  20.503  39.016  1.00 23.83           N  
ATOM   1652  CA  MET H 214      17.646  19.278  38.576  1.00 19.90           C  
ATOM   1653  CB  MET H 214      18.410  18.655  37.402  1.00 24.89           C  
ATOM   1654  CG  MET H 214      18.290  19.565  36.182  1.00 25.98           C  
ATOM   1655  SD  MET H 214      19.268  19.098  34.731  1.00 26.04           S  
ATOM   1656  CE  MET H 214      18.762  20.567  33.792  1.00 26.73           C  
ATOM   1657  C   MET H 214      17.571  18.356  39.743  1.00 22.39           C  
ATOM   1658  O   MET H 214      18.571  17.835  40.232  1.00 24.07           O  
ATOM   1659  N   ASP H 215      16.322  18.177  40.215  1.00 23.44           N  
ATOM   1660  CA  ASP H 215      15.932  17.472  41.400  1.00 23.40           C  
ATOM   1661  CB  ASP H 215      14.435  17.689  41.661  1.00 25.84           C  
ATOM   1662  CG  ASP H 215      14.086  17.239  43.060  1.00 27.29           C  
ATOM   1663  OD1 ASP H 215      14.911  16.545  43.708  1.00 39.56           O  
ATOM   1664  OD2 ASP H 215      12.967  17.604  43.503  1.00 27.72           O1-
ATOM   1665  C   ASP H 215      16.168  15.991  41.328  1.00 21.53           C  
ATOM   1666  O   ASP H 215      16.788  15.404  42.214  1.00 22.78           O  
ATOM   1667  N   TYR H 216      15.659  15.351  40.263  1.00 59.01           N  
ATOM   1668  CA  TYR H 216      15.704  13.921  40.099  1.00 57.72           C  
ATOM   1669  CB  TYR H 216      14.352  13.227  40.352  1.00 58.36           C  
ATOM   1670  CG  TYR H 216      14.121  13.200  41.826  1.00 70.67           C  
ATOM   1671  CD1 TYR H 216      13.599  14.281  42.501  1.00 76.22           C  
ATOM   1672  CD2 TYR H 216      14.436  12.068  42.535  1.00 74.29           C  
ATOM   1673  CE1 TYR H 216      13.392  14.232  43.861  1.00 72.58           C  
ATOM   1674  CE2 TYR H 216      14.233  12.012  43.892  1.00 73.89           C  
ATOM   1675  CZ  TYR H 216      13.710  13.091  44.559  1.00 71.53           C  
ATOM   1676  OH  TYR H 216      13.503  13.026  45.954  1.00 75.89           O  
ATOM   1677  C   TYR H 216      16.143  13.613  38.709  1.00 56.61           C  
ATOM   1678  O   TYR H 216      15.645  14.198  37.750  1.00 56.33           O  
ATOM   1679  N   TRP H 217      17.080  12.650  38.573  1.00 55.18           N  
ATOM   1680  CA  TRP H 217      17.669  12.334  37.304  1.00 56.08           C  
ATOM   1681  CB  TRP H 217      19.203  12.405  37.352  1.00 58.31           C  
ATOM   1682  CG  TRP H 217      19.712  13.804  37.584  1.00 56.43           C  
ATOM   1683  CD2 TRP H 217      20.378  14.589  36.584  1.00 53.85           C  
ATOM   1684  CD1 TRP H 217      19.663  14.572  38.709  1.00 57.07           C  
ATOM   1685  NE1 TRP H 217      20.241  15.794  38.469  1.00 54.21           N  
ATOM   1686  CE2 TRP H 217      20.689  15.817  37.165  1.00 54.44           C  
ATOM   1687  CE3 TRP H 217      20.702  14.308  35.288  1.00 58.58           C  
ATOM   1688  CZ2 TRP H 217      21.331  16.788  36.453  1.00 56.32           C  
ATOM   1689  CZ3 TRP H 217      21.350  15.289  34.574  1.00 55.91           C  
ATOM   1690  CH2 TRP H 217      21.657  16.507  35.144  1.00 54.81           C  
ATOM   1691  C   TRP H 217      17.297  10.934  36.932  1.00 53.72           C  
ATOM   1692  O   TRP H 217      16.899  10.138  37.780  1.00 56.10           O  
ATOM   1693  N   GLY H 218      17.393  10.626  35.620  1.00 53.94           N  
ATOM   1694  CA  GLY H 218      17.098   9.314  35.113  1.00 51.14           C  
ATOM   1695  C   GLY H 218      18.372   8.524  35.122  1.00 53.10           C  
ATOM   1696  O   GLY H 218      19.337   8.910  35.772  1.00 53.18           O  
ATOM   1697  N   GLN H 219      18.349   7.318  34.518  1.00 52.88           N  
ATOM   1698  CA  GLN H 219      19.480   6.437  34.351  1.00 50.32           C  
ATOM   1699  CB  GLN H 219      19.060   4.982  34.184  1.00 52.04           C  
ATOM   1700  CG  GLN H 219      18.267   4.481  35.379  1.00 71.73           C  
ATOM   1701  CD  GLN H 219      18.002   3.015  35.138  1.00 77.13           C  
ATOM   1702  OE1 GLN H 219      18.220   2.190  36.023  1.00 77.28           O  
ATOM   1703  NE2 GLN H 219      17.526   2.673  33.912  1.00 80.67           N  
ATOM   1704  C   GLN H 219      20.297   6.766  33.144  1.00 51.73           C  
ATOM   1705  O   GLN H 219      21.517   6.600  33.129  1.00 49.35           O  
ATOM   1706  N   GLY H 220      19.606   7.167  32.063  1.00 50.71           N  
ATOM   1707  CA  GLY H 220      20.233   7.516  30.829  1.00 46.25           C  
ATOM   1708  C   GLY H 220      20.062   6.416  29.831  1.00 47.94           C  
ATOM   1709  O   GLY H 220      19.868   5.250  30.171  1.00 48.17           O  
ATOM   1710  N   THR H 221      20.092   6.803  28.543  1.00 46.47           N  
ATOM   1711  CA  THR H 221      20.029   5.855  27.478  1.00 45.56           C  
ATOM   1712  CB  THR H 221      18.706   5.844  26.763  1.00 48.35           C  
ATOM   1713  OG1 THR H 221      18.602   4.688  25.947  1.00 49.43           O  
ATOM   1714  CG2 THR H 221      18.549   7.117  25.916  1.00 48.27           C  
ATOM   1715  C   THR H 221      21.127   6.254  26.546  1.00 48.62           C  
ATOM   1716  O   THR H 221      21.256   7.422  26.181  1.00 47.26           O  
ATOM   1717  N   SER H 222      21.981   5.289  26.166  1.00 48.52           N  
ATOM   1718  CA  SER H 222      23.094   5.629  25.334  1.00 45.66           C  
ATOM   1719  CB  SER H 222      24.264   4.634  25.434  1.00 50.42           C  
ATOM   1720  OG  SER H 222      25.325   5.039  24.584  1.00 81.87           O  
ATOM   1721  C   SER H 222      22.651   5.689  23.910  1.00 47.79           C  
ATOM   1722  O   SER H 222      21.777   4.942  23.475  1.00 48.13           O  
ATOM   1723  N   VAL H 223      23.257   6.619  23.150  1.00 45.35           N  
ATOM   1724  CA  VAL H 223      22.953   6.768  21.762  1.00 46.46           C  
ATOM   1725  CB  VAL H 223      22.128   7.994  21.501  1.00 46.48           C  
ATOM   1726  CG1 VAL H 223      21.962   8.196  19.990  1.00 47.47           C  
ATOM   1727  CG2 VAL H 223      20.796   7.838  22.250  1.00 44.60           C  
ATOM   1728  C   VAL H 223      24.263   6.956  21.064  1.00 51.92           C  
ATOM   1729  O   VAL H 223      25.061   7.807  21.455  1.00 49.69           O  
ATOM   1730  N   THR H 224      24.531   6.162  20.010  1.00 49.77           N  
ATOM   1731  CA  THR H 224      25.776   6.337  19.319  1.00 46.88           C  
ATOM   1732  CB  THR H 224      26.741   5.198  19.500  1.00 48.39           C  
ATOM   1733  OG1 THR H 224      27.989   5.508  18.900  1.00 51.01           O  
ATOM   1734  CG2 THR H 224      26.153   3.926  18.876  1.00 44.56           C  
ATOM   1735  C   THR H 224      25.480   6.498  17.863  1.00 48.10           C  
ATOM   1736  O   THR H 224      24.594   5.840  17.320  1.00 49.60           O  
ATOM   1737  N   VAL H 225      26.212   7.405  17.190  1.00 50.37           N  
ATOM   1738  CA  VAL H 225      25.956   7.630  15.798  1.00 53.32           C  
ATOM   1739  CB  VAL H 225      25.711   9.078  15.497  1.00 50.40           C  
ATOM   1740  CG1 VAL H 225      25.458   9.249  13.991  1.00 51.48           C  
ATOM   1741  CG2 VAL H 225      24.546   9.541  16.382  1.00 51.50           C  
ATOM   1742  C   VAL H 225      27.166   7.199  15.043  1.00 54.11           C  
ATOM   1743  O   VAL H 225      28.248   7.756  15.215  1.00 54.12           O  
ATOM   1744  N   SER H 226      27.004   6.181  14.173  1.00 55.99           N  
ATOM   1745  CA  SER H 226      28.109   5.686  13.408  1.00 65.38           C  
ATOM   1746  CB  SER H 226      28.824   4.488  14.061  1.00 71.64           C  
ATOM   1747  OG  SER H 226      29.900   4.051  13.242  1.00 70.36           O  
ATOM   1748  C   SER H 226      27.575   5.195  12.105  1.00 65.01           C  
ATOM   1749  O   SER H 226      26.391   4.888  11.984  1.00 68.04           O  
ATOM   1750  N   SER H 227      28.452   5.111  11.085  1.00 68.42           N  
ATOM   1751  CA  SER H 227      28.036   4.658   9.790  1.00 70.73           C  
ATOM   1752  CB  SER H 227      28.583   5.529   8.645  1.00 67.12           C  
ATOM   1753  OG  SER H 227      30.001   5.476   8.620  1.00 79.42           O  
ATOM   1754  C   SER H 227      28.556   3.242   9.594  1.00 72.65           C  
ATOM   1755  O   SER H 227      29.127   2.687  10.570  1.00 70.79           O  
ATOM   1756  OXT SER H 227      28.387   2.693   8.471  1.00  0.00           O1-
TER    1757      SER H 227 
CONECT  167  674
CONECT  674  167
CONECT  973 1560
CONECT 1560  973
END
