# Supplementary material for: Fully automated antibody structure prediction using BIOVIA tools: Validation study
Source: PLoS One. 2017 May 18;12(5):e0177923. doi: 10.1371/journal.pone.0177923 (PMC5436848; doi:10.1371/journal.pone.0177923)
Supplement: S3 Dataset — Predicted structures using the Top5 framework method, Chothia CDR definition with canonical filtering, using up to 5 CDR templates rather than the default 3, and generating 10 CDR models. (ZIP) [file pone.0177923.s005.zip › 4KXZ_LH_FV_FinalModel.pdb]

REMARK   Accelrys Discovery Studio PDB file
REMARK   Created:  2015-11-30T20:41:58Z
SSBOND   1 CYS L   23    CYS L   89                                     
SSBOND   2 CYS H  129    CYS H  203                                     
ATOM      1  N   GLU L   1      25.584  32.521  25.975  1.00 42.84           N1+
ATOM      2  CA  GLU L   1      25.282  31.775  27.217  1.00 42.45           C  
ATOM      3  CB  GLU L   1      25.367  30.257  26.985  1.00 43.60           C  
ATOM      4  CG  GLU L   1      24.319  29.713  26.016  1.00 45.92           C  
ATOM      5  CD  GLU L   1      24.535  28.212  25.902  0.88 88.97           C  
ATOM      6  OE1 GLU L   1      24.676  27.553  26.965  0.88 73.03           O  
ATOM      7  OE2 GLU L   1      24.571  27.704  24.748  0.88 54.66           O1-
ATOM      8  C   GLU L   1      26.278  32.111  28.276  1.00 40.68           C  
ATOM      9  O   GLU L   1      27.208  32.883  28.055  1.00 41.88           O  
ATOM     10  N   THR L   2      26.091  31.525  29.471  1.00 38.37           N  
ATOM     11  CA  THR L   2      26.976  31.752  30.568  1.00 35.65           C  
ATOM     12  CB  THR L   2      26.258  31.851  31.882  1.00 35.34           C  
ATOM     13  OG1 THR L   2      25.320  32.917  31.841  1.00 25.42           O  
ATOM     14  CG2 THR L   2      27.286  32.091  33.001  1.00 31.91           C  
ATOM     15  C   THR L   2      27.886  30.572  30.625  1.00 34.55           C  
ATOM     16  O   THR L   2      27.436  29.428  30.578  1.00 33.42           O  
ATOM     17  N   VAL L   3      29.205  30.831  30.716  1.00 34.00           N  
ATOM     18  CA  VAL L   3      30.149  29.755  30.742  1.00 32.58           C  
ATOM     19  CB  VAL L   3      31.376  30.021  29.919  1.00 33.69           C  
ATOM     20  CG1 VAL L   3      32.362  28.859  30.118  1.00 31.53           C  
ATOM     21  CG2 VAL L   3      30.950  30.234  28.457  1.00 33.17           C  
ATOM     22  C   VAL L   3      30.602  29.575  32.155  1.00 32.67           C  
ATOM     23  O   VAL L   3      30.936  30.538  32.845  1.00 33.87           O  
ATOM     24  N   LEU L   4      30.604  28.313  32.623  1.00 31.75           N  
ATOM     25  CA  LEU L   4      31.028  28.016  33.959  1.00 29.97           C  
ATOM     26  CB  LEU L   4      30.102  27.016  34.676  1.00 28.69           C  
ATOM     27  CG  LEU L   4      28.655  27.521  34.845  1.00 27.16           C  
ATOM     28  CD1 LEU L   4      27.783  26.478  35.564  1.00 32.74           C  
ATOM     29  CD2 LEU L   4      28.621  28.897  35.528  1.00 26.10           C  
ATOM     30  C   LEU L   4      32.367  27.360  33.848  1.00 30.37           C  
ATOM     31  O   LEU L   4      32.518  26.370  33.134  1.00 31.70           O  
ATOM     32  N   THR L   5      33.381  27.897  34.555  1.00 30.61           N  
ATOM     33  CA  THR L   5      34.697  27.332  34.486  1.00 31.18           C  
ATOM     34  CB  THR L   5      35.752  28.354  34.166  1.00 32.12           C  
ATOM     35  OG1 THR L   5      35.459  28.986  32.929  1.00 29.10           O  
ATOM     36  CG2 THR L   5      37.120  27.653  34.091  1.00 28.33           C  
ATOM     37  C   THR L   5      35.015  26.768  35.837  1.00 30.87           C  
ATOM     38  O   THR L   5      34.953  27.471  36.846  1.00 30.33           O  
ATOM     39  N   GLN L   6      35.375  25.468  35.890  1.00 29.87           N  
ATOM     40  CA  GLN L   6      35.662  24.864  37.159  1.00 29.39           C  
ATOM     41  CB  GLN L   6      34.957  23.514  37.388  1.00 27.97           C  
ATOM     42  CG  GLN L   6      33.436  23.629  37.516  1.00 27.24           C  
ATOM     43  CD  GLN L   6      32.871  22.236  37.741  1.00 30.32           C  
ATOM     44  OE1 GLN L   6      32.082  21.734  36.933  1.00 28.27           O  
ATOM     45  NE2 GLN L   6      33.274  21.588  38.862  1.00 27.90           N  
ATOM     46  C   GLN L   6      37.133  24.622  37.263  1.00 30.48           C  
ATOM     47  O   GLN L   6      37.814  24.368  36.271  1.00 29.53           O  
ATOM     48  N   SER L   7      37.665  24.737  38.498  1.00 31.56           N  
ATOM     49  CA  SER L   7      39.056  24.486  38.734  0.90 32.34           C  
ATOM     50  CB  SER L   7      39.912  25.764  38.718  0.90 30.53           C  
ATOM     51  OG  SER L   7      39.498  26.638  39.757  0.90 40.00           O  
ATOM     52  C   SER L   7      39.164  23.887  40.100  1.00 32.22           C  
ATOM     53  O   SER L   7      38.343  24.188  40.967  1.00 33.26           O  
ATOM     54  N   PRO L   8      40.126  23.036  40.352  1.00 32.10           N  
ATOM     55  CA  PRO L   8      41.072  22.597  39.357  1.00 31.90           C  
ATOM     56  CD  PRO L   8      40.703  23.011  41.686  1.00 32.09           C  
ATOM     57  CB  PRO L   8      42.285  22.068  40.117  1.00 32.17           C  
ATOM     58  CG  PRO L   8      42.203  22.757  41.485  1.00 32.92           C  
ATOM     59  C   PRO L   8      40.446  21.505  38.554  1.00 31.46           C  
ATOM     60  O   PRO L   8      39.383  21.020  38.936  1.00 31.48           O  
ATOM     61  N   GLY L   9      41.085  21.106  37.438  1.00 31.55           N  
ATOM     62  CA  GLY L   9      40.557  20.032  36.652  1.00 31.73           C  
ATOM     63  C   GLY L   9      40.566  18.793  37.489  1.00 31.52           C  
ATOM     64  O   GLY L   9      39.598  18.034  37.495  1.00 31.00           O  
ATOM     65  N   THR L  10      41.675  18.541  38.213  1.00 32.32           N  
ATOM     66  CA  THR L  10      41.713  17.365  39.033  1.00 32.03           C  
ATOM     67  CB  THR L  10      42.557  16.263  38.463  1.00 32.37           C  
ATOM     68  OG1 THR L  10      42.074  15.891  37.179  1.00 33.59           O  
ATOM     69  CG2 THR L  10      42.496  15.054  39.412  1.00 31.20           C  
ATOM     70  C   THR L  10      42.269  17.731  40.374  1.00 31.43           C  
ATOM     71  O   THR L  10      43.254  18.462  40.478  1.00 32.29           O  
ATOM     72  N   LEU L  11      41.613  17.232  41.444  1.00 31.21           N  
ATOM     73  CA  LEU L  11      42.058  17.422  42.797  1.00 32.00           C  
ATOM     74  CB  LEU L  11      40.952  17.840  43.782  1.00 31.05           C  
ATOM     75  CG  LEU L  11      40.644  19.338  43.827  1.00 35.05           C  
ATOM     76  CD1 LEU L  11      39.517  19.633  44.823  1.00 32.12           C  
ATOM     77  CD2 LEU L  11      41.911  20.131  44.180  1.00 40.62           C  
ATOM     78  C   LEU L  11      42.531  16.103  43.307  1.00 32.87           C  
ATOM     79  O   LEU L  11      41.800  15.114  43.265  1.00 32.99           O  
ATOM     80  N   SER L  12      43.776  16.053  43.814  1.00 32.92           N  
ATOM     81  CA  SER L  12      44.252  14.816  44.361  1.00 34.16           C  
ATOM     82  CB  SER L  12      45.597  14.363  43.771  1.00 34.41           C  
ATOM     83  OG  SER L  12      45.458  14.093  42.383  1.00 41.90           O  
ATOM     84  C   SER L  12      44.456  15.036  45.828  1.00 34.67           C  
ATOM     85  O   SER L  12      45.297  15.840  46.232  1.00 35.43           O  
ATOM     86  N   LEU L  13      43.687  14.310  46.669  1.00 33.56           N  
ATOM     87  CA  LEU L  13      43.778  14.499  48.088  1.00 33.48           C  
ATOM     88  CB  LEU L  13      42.661  15.412  48.620  1.00 33.47           C  
ATOM     89  CG  LEU L  13      42.708  16.835  48.024  1.00 33.44           C  
ATOM     90  CD1 LEU L  13      41.571  17.715  48.564  1.00 36.21           C  
ATOM     91  CD2 LEU L  13      44.083  17.485  48.246  1.00 29.53           C  
ATOM     92  C   LEU L  13      43.640  13.160  48.750  1.00 33.72           C  
ATOM     93  O   LEU L  13      43.175  12.199  48.140  1.00 34.13           O  
ATOM     94  N   SER L  14      44.094  13.055  50.016  1.00 34.85           N  
ATOM     95  CA  SER L  14      43.967  11.834  50.763  1.00 35.58           C  
ATOM     96  CB  SER L  14      45.131  11.590  51.741  1.00 37.05           C  
ATOM     97  OG  SER L  14      45.227  12.650  52.679  1.00 40.76           O  
ATOM     98  C   SER L  14      42.689  11.898  51.539  1.00 34.63           C  
ATOM     99  O   SER L  14      42.061  12.949  51.652  1.00 34.00           O  
ATOM    100  N   PRO L  15      42.283  10.783  52.079  1.00 35.37           N  
ATOM    101  CA  PRO L  15      41.062  10.750  52.831  1.00 36.36           C  
ATOM    102  CD  PRO L  15      42.604   9.492  51.494  1.00 35.94           C  
ATOM    103  CB  PRO L  15      40.770   9.274  53.078  1.00 36.71           C  
ATOM    104  CG  PRO L  15      41.440   8.567  51.885  1.00 36.00           C  
ATOM    105  C   PRO L  15      41.216  11.548  54.082  1.00 37.01           C  
ATOM    106  O   PRO L  15      42.289  11.517  54.682  1.00 37.09           O  
ATOM    107  N   GLY L  16      40.157  12.274  54.487  1.00 36.31           N  
ATOM    108  CA  GLY L  16      40.198  13.033  55.702  1.00 37.74           C  
ATOM    109  C   GLY L  16      40.575  14.452  55.401  1.00 37.89           C  
ATOM    110  O   GLY L  16      40.354  15.338  56.226  1.00 38.81           O  
ATOM    111  N   GLU L  17      41.144  14.717  54.209  1.00 35.59           N  
ATOM    112  CA  GLU L  17      41.543  16.060  53.892  1.00 34.39           C  
ATOM    113  CB  GLU L  17      42.669  16.169  52.851  1.00 34.56           C  
ATOM    114  CG  GLU L  17      44.032  15.740  53.403  1.00 33.28           C  
ATOM    115  CD  GLU L  17      45.083  15.962  52.326  1.00 41.25           C  
ATOM    116  OE1 GLU L  17      44.793  15.657  51.139  1.00 42.10           O  
ATOM    117  OE2 GLU L  17      46.194  16.443  52.677  1.00 52.57           O1-
ATOM    118  C   GLU L  17      40.354  16.815  53.391  1.00 34.00           C  
ATOM    119  O   GLU L  17      39.316  16.235  53.080  1.00 32.71           O  
ATOM    120  N   ARG L  18      40.473  18.157  53.337  1.00 33.76           N  
ATOM    121  CA  ARG L  18      39.361  18.955  52.907  1.00 32.49           C  
ATOM    122  CB  ARG L  18      39.220  20.275  53.686  1.00 32.45           C  
ATOM    123  CG  ARG L  18      38.038  21.125  53.226  1.00 33.81           C  
ATOM    124  CD  ARG L  18      37.711  22.282  54.171  1.00 44.62           C  
ATOM    125  NE  ARG L  18      38.953  23.081  54.350  1.00 50.33           N  
ATOM    126  CZ  ARG L  18      38.861  24.419  54.600  1.00 62.68           C  
ATOM    127  NH1 ARG L  18      37.638  25.021  54.624  1.00 39.79           N1+
ATOM    128  NH2 ARG L  18      39.991  25.151  54.821  0.90 36.90           N  
ATOM    129  C   ARG L  18      39.523  19.278  51.454  1.00 31.82           C  
ATOM    130  O   ARG L  18      40.629  19.523  50.973  1.00 32.32           O  
ATOM    131  N   ALA L  19      38.399  19.261  50.705  1.00 31.41           N  
ATOM    132  CA  ALA L  19      38.466  19.557  49.307  1.00 29.77           C  
ATOM    133  CB  ALA L  19      37.865  18.456  48.415  1.00 29.34           C  
ATOM    134  C   ALA L  19      37.685  20.806  49.054  1.00 29.28           C  
ATOM    135  O   ALA L  19      36.565  20.967  49.537  1.00 30.16           O  
ATOM    136  N   THR L  20      38.288  21.734  48.287  1.00 28.51           N  
ATOM    137  CA  THR L  20      37.633  22.958  47.938  1.00 28.56           C  
ATOM    138  CB  THR L  20      38.374  24.171  48.420  1.00 29.21           C  
ATOM    139  OG1 THR L  20      38.515  24.124  49.832  1.00 33.75           O  
ATOM    140  CG2 THR L  20      37.595  25.431  48.010  1.00 29.17           C  
ATOM    141  C   THR L  20      37.611  23.009  46.442  1.00 28.46           C  
ATOM    142  O   THR L  20      38.662  22.995  45.802  1.00 28.82           O  
ATOM    143  N   LEU L  21      36.403  23.067  45.844  1.00 28.71           N  
ATOM    144  CA  LEU L  21      36.290  23.091  44.412  1.00 28.20           C  
ATOM    145  CB  LEU L  21      35.339  22.016  43.859  1.00 26.86           C  
ATOM    146  CG  LEU L  21      35.784  20.576  44.183  1.00 29.71           C  
ATOM    147  CD1 LEU L  21      35.724  20.290  45.690  1.00 30.05           C  
ATOM    148  CD2 LEU L  21      35.002  19.545  43.362  1.00 31.72           C  
ATOM    149  C   LEU L  21      35.736  24.427  44.017  1.00 29.17           C  
ATOM    150  O   LEU L  21      34.881  24.978  44.708  1.00 30.29           O  
ATOM    151  N   SER L  22      36.204  24.981  42.878  1.00 29.97           N  
ATOM    152  CA  SER L  22      35.766  26.297  42.502  0.90 30.98           C  
ATOM    153  CB  SER L  22      36.923  27.292  42.318  0.90 31.96           C  
ATOM    154  OG  SER L  22      37.600  27.488  43.551  0.90 34.70           O  
ATOM    155  C   SER L  22      35.011  26.253  41.209  1.00 31.04           C  
ATOM    156  O   SER L  22      35.271  25.428  40.335  1.00 30.04           O  
ATOM    157  N   CYS L  23      34.013  27.153  41.082  1.00 32.08           N  
ATOM    158  CA  CYS L  23      33.241  27.284  39.879  1.00 32.95           C  
ATOM    159  CB  CYS L  23      31.827  26.664  39.998  1.00 31.30           C  
ATOM    160  SG  CYS L  23      30.816  26.810  38.488  1.00 35.69           S  
ATOM    161  C   CYS L  23      33.116  28.757  39.614  1.00 34.10           C  
ATOM    162  O   CYS L  23      32.570  29.499  40.431  1.00 34.79           O  
ATOM    163  N   ARG L  24      33.634  29.219  38.454  1.00 34.00           N  
ATOM    164  CA  ARG L  24      33.579  30.621  38.132  1.00 34.81           C  
ATOM    165  CB  ARG L  24      34.940  31.232  37.761  1.00 35.03           C  
ATOM    166  CG  ARG L  24      35.864  31.376  38.968  1.00 43.19           C  
ATOM    167  CD  ARG L  24      37.231  31.975  38.646  1.00 73.79           C  
ATOM    168  NE  ARG L  24      37.980  32.035  39.931  1.00 71.66           N  
ATOM    169  CZ  ARG L  24      39.323  31.801  39.954  1.00 93.94           C  
ATOM    170  NH1 ARG L  24      39.992  31.554  38.791  1.00 63.53           N1+
ATOM    171  NH2 ARG L  24      39.997  31.804  41.141  1.00 61.24           N  
ATOM    172  C   ARG L  24      32.682  30.792  36.953  1.00 34.13           C  
ATOM    173  O   ARG L  24      32.706  30.000  36.014  1.00 34.34           O  
ATOM    174  N   ALA L  25      31.866  31.863  36.980  1.00 33.38           N  
ATOM    175  CA  ALA L  25      30.917  32.100  35.931  1.00 33.24           C  
ATOM    176  CB  ALA L  25      29.494  32.375  36.448  1.00 32.55           C  
ATOM    177  C   ALA L  25      31.355  33.307  35.163  1.00 34.06           C  
ATOM    178  O   ALA L  25      31.905  34.253  35.724  1.00 36.39           O  
ATOM    179  N   SER L  26      31.106  33.294  33.839  1.00 36.95           N  
ATOM    180  CA  SER L  26      31.486  34.352  32.945  1.00 37.81           C  
ATOM    181  CB  SER L  26      31.194  34.019  31.473  1.00 37.77           C  
ATOM    182  OG  SER L  26      29.790  33.959  31.263  1.00 40.02           O  
ATOM    183  C   SER L  26      30.709  35.587  33.275  1.00 39.73           C  
ATOM    184  O   SER L  26      31.195  36.699  33.071  1.00 40.21           O  
ATOM    185  N   GLN L  27      29.469  35.427  33.781  1.00 38.63           N  
ATOM    186  CA  GLN L  27      28.669  36.574  34.094  1.00 40.65           C  
ATOM    187  CB  GLN L  27      27.519  36.787  33.086  1.00 42.69           C  
ATOM    188  CG  GLN L  27      26.739  38.090  33.272  1.00 47.38           C  
ATOM    189  CD  GLN L  27      25.670  38.148  32.186  1.00 55.63           C  
ATOM    190  OE1 GLN L  27      25.641  39.074  31.377  1.00 58.51           O  
ATOM    191  NE2 GLN L  27      24.766  37.130  32.156  1.00 56.24           N  
ATOM    192  C   GLN L  27      28.069  36.338  35.446  1.00 42.56           C  
ATOM    193  O   GLN L  27      28.045  35.214  35.943  1.00 39.52           O  
ATOM    194  N   SER L  28      27.574  37.417  36.080  1.00 40.77           N  
ATOM    195  CA  SER L  28      26.990  37.355  37.387  1.00 42.37           C  
ATOM    196  CB  SER L  28      26.458  38.729  37.829  1.00 47.37           C  
ATOM    197  OG  SER L  28      25.875  38.656  39.121  1.00 52.93           O  
ATOM    198  C   SER L  28      25.826  36.413  37.341  1.00 41.75           C  
ATOM    199  O   SER L  28      24.982  36.474  36.451  1.00 41.31           O  
ATOM    200  N   LEU L  29      25.759  35.514  38.338  1.00 39.52           N  
ATOM    201  CA  LEU L  29      24.698  34.558  38.416  1.00 37.60           C  
ATOM    202  CB  LEU L  29      25.192  33.110  38.585  1.00 37.01           C  
ATOM    203  CG  LEU L  29      26.021  32.584  37.399  1.00 26.26           C  
ATOM    204  CD1 LEU L  29      26.473  31.131  37.639  1.00 36.44           C  
ATOM    205  CD2 LEU L  29      25.274  32.773  36.070  1.00 25.08           C  
ATOM    206  C   LEU L  29      23.921  34.872  39.645  1.00 40.33           C  
ATOM    207  O   LEU L  29      24.481  35.336  40.637  1.00 41.11           O  
ATOM    208  N   GLY L  30      22.592  34.675  39.602  1.00 39.93           N  
ATOM    209  CA  GLY L  30      21.864  34.839  40.819  1.00 42.39           C  
ATOM    210  C   GLY L  30      22.285  33.679  41.663  1.00 40.97           C  
ATOM    211  O   GLY L  30      22.440  32.569  41.157  1.00 39.79           O  
ATOM    212  N   SER L  31      22.463  33.901  42.979  1.00 39.13           N  
ATOM    213  CA  SER L  31      22.935  32.845  43.831  1.00 38.99           C  
ATOM    214  CB  SER L  31      23.261  33.323  45.261  1.00 40.94           C  
ATOM    215  OG  SER L  31      22.106  33.865  45.884  1.00 47.41           O  
ATOM    216  C   SER L  31      21.907  31.762  43.896  1.00 38.22           C  
ATOM    217  O   SER L  31      22.240  30.578  43.966  1.00 37.86           O  
ATOM    218  N   SER L  32      20.618  32.132  43.813  1.00 37.93           N  
ATOM    219  CA  SER L  32      19.591  31.143  43.934  0.90 38.02           C  
ATOM    220  CB  SER L  32      18.171  31.730  43.915  0.90 40.90           C  
ATOM    221  OG  SER L  32      17.873  32.269  42.635  0.90 45.71           O  
ATOM    222  C   SER L  32      19.715  30.178  42.794  1.00 36.69           C  
ATOM    223  O   SER L  32      19.073  29.128  42.815  1.00 36.12           O  
ATOM    224  N   TYR L  33      20.534  30.509  41.766  1.00 33.94           N  
ATOM    225  CA  TYR L  33      20.567  29.633  40.629  1.00 31.91           C  
ATOM    226  CB  TYR L  33      20.326  30.394  39.305  1.00 33.18           C  
ATOM    227  CG  TYR L  33      19.026  31.123  39.353  1.00 36.09           C  
ATOM    228  CD1 TYR L  33      18.956  32.400  39.859  1.00 37.72           C  
ATOM    229  CD2 TYR L  33      17.871  30.548  38.888  1.00 39.10           C  
ATOM    230  CE1 TYR L  33      17.767  33.089  39.913  1.00 41.30           C  
ATOM    231  CE2 TYR L  33      16.676  31.227  38.937  1.00 41.07           C  
ATOM    232  CZ  TYR L  33      16.619  32.499  39.452  1.00 43.49           C  
ATOM    233  OH  TYR L  33      15.391  33.192  39.504  1.00 45.20           O  
ATOM    234  C   TYR L  33      21.893  28.931  40.393  1.00 31.84           C  
ATOM    235  O   TYR L  33      22.249  28.732  39.235  1.00 29.77           O  
ATOM    236  N   LEU L  34      22.671  28.510  41.411  1.00 28.19           N  
ATOM    237  CA  LEU L  34      23.802  27.673  41.111  1.00 28.06           C  
ATOM    238  CB  LEU L  34      25.141  28.288  41.552  1.00 27.44           C  
ATOM    239  CG  LEU L  34      26.359  27.406  41.233  1.00 31.42           C  
ATOM    240  CD1 LEU L  34      26.683  27.425  39.732  1.00 24.44           C  
ATOM    241  CD2 LEU L  34      27.564  27.751  42.111  1.00 27.16           C  
ATOM    242  C   LEU L  34      23.658  26.399  41.890  1.00 27.98           C  
ATOM    243  O   LEU L  34      23.310  26.430  43.070  1.00 27.97           O  
ATOM    244  N   ALA L  35      23.946  25.241  41.253  1.00 27.26           N  
ATOM    245  CA  ALA L  35      23.826  23.978  41.934  1.00 25.69           C  
ATOM    246  CB  ALA L  35      22.643  23.124  41.441  1.00 24.90           C  
ATOM    247  C   ALA L  35      25.075  23.160  41.731  1.00 25.18           C  
ATOM    248  O   ALA L  35      25.860  23.402  40.815  1.00 24.63           O  
ATOM    249  N   TRP L  36      25.302  22.174  42.629  1.00 25.50           N  
ATOM    250  CA  TRP L  36      26.445  21.297  42.546  1.00 24.26           C  
ATOM    251  CB  TRP L  36      27.384  21.415  43.759  1.00 23.83           C  
ATOM    252  CG  TRP L  36      28.137  22.720  43.819  1.00 23.07           C  
ATOM    253  CD2 TRP L  36      29.418  22.924  43.204  1.00 20.88           C  
ATOM    254  CD1 TRP L  36      27.801  23.901  44.416  1.00 19.91           C  
ATOM    255  NE1 TRP L  36      28.794  24.830  44.209  1.00 24.56           N  
ATOM    256  CE2 TRP L  36      29.796  24.241  43.464  1.00 25.36           C  
ATOM    257  CE3 TRP L  36      30.213  22.080  42.480  1.00 22.84           C  
ATOM    258  CZ2 TRP L  36      30.982  24.736  43.003  1.00 28.78           C  
ATOM    259  CZ3 TRP L  36      31.409  22.584  42.018  1.00 25.03           C  
ATOM    260  CH2 TRP L  36      31.785  23.886  42.274  1.00 23.73           C  
ATOM    261  C   TRP L  36      25.962  19.874  42.494  1.00 24.54           C  
ATOM    262  O   TRP L  36      25.010  19.506  43.182  1.00 25.27           O  
ATOM    263  N   TYR L  37      26.622  19.030  41.667  1.00 25.02           N  
ATOM    264  CA  TYR L  37      26.231  17.648  41.532  1.00 24.08           C  
ATOM    265  CB  TYR L  37      25.670  17.290  40.145  1.00 22.86           C  
ATOM    266  CG  TYR L  37      24.427  18.067  39.877  1.00 24.45           C  
ATOM    267  CD1 TYR L  37      23.202  17.566  40.248  1.00 24.04           C  
ATOM    268  CD2 TYR L  37      24.482  19.293  39.253  1.00 24.64           C  
ATOM    269  CE1 TYR L  37      22.049  18.272  39.999  1.00 23.25           C  
ATOM    270  CE2 TYR L  37      23.331  20.003  39.002  1.00 22.53           C  
ATOM    271  CZ  TYR L  37      22.111  19.493  39.374  1.00 22.81           C  
ATOM    272  OH  TYR L  37      20.929  20.219  39.117  1.00 28.07           O  
ATOM    273  C   TYR L  37      27.439  16.767  41.691  1.00 23.96           C  
ATOM    274  O   TYR L  37      28.564  17.159  41.383  1.00 24.91           O  
ATOM    275  N   GLN L  38      27.216  15.531  42.187  1.00 23.44           N  
ATOM    276  CA  GLN L  38      28.266  14.557  42.342  1.00 23.93           C  
ATOM    277  CB  GLN L  38      28.315  13.930  43.747  1.00 24.18           C  
ATOM    278  CG  GLN L  38      29.430  12.895  43.925  1.00 25.24           C  
ATOM    279  CD  GLN L  38      29.222  12.212  45.271  1.00 32.42           C  
ATOM    280  OE1 GLN L  38      28.275  11.449  45.450  1.00 28.23           O  
ATOM    281  NE2 GLN L  38      30.127  12.486  46.248  1.00 24.10           N  
ATOM    282  C   GLN L  38      27.966  13.435  41.397  1.00 24.26           C  
ATOM    283  O   GLN L  38      26.814  13.029  41.256  1.00 24.64           O  
ATOM    284  N   GLN L  39      28.995  12.910  40.699  1.00 24.20           N  
ATOM    285  CA  GLN L  39      28.730  11.819  39.805  1.00 24.95           C  
ATOM    286  CB  GLN L  39      28.693  12.243  38.324  1.00 23.04           C  
ATOM    287  CG  GLN L  39      28.405  11.094  37.355  1.00 26.74           C  
ATOM    288  CD  GLN L  39      28.387  11.663  35.942  1.00 22.95           C  
ATOM    289  OE1 GLN L  39      29.101  11.198  35.055  1.00 30.09           O  
ATOM    290  NE2 GLN L  39      27.538  12.702  35.721  1.00 32.24           N  
ATOM    291  C   GLN L  39      29.800  10.782  39.955  1.00 26.03           C  
ATOM    292  O   GLN L  39      30.983  11.054  39.759  1.00 25.79           O  
ATOM    293  N   LYS L  40      29.391   9.544  40.302  1.00 27.39           N  
ATOM    294  CA  LYS L  40      30.303   8.443  40.443  1.00 29.73           C  
ATOM    295  CB  LYS L  40      29.911   7.484  41.580  1.00 29.81           C  
ATOM    296  CG  LYS L  40      29.971   8.161  42.954  1.00 32.78           C  
ATOM    297  CD  LYS L  40      29.277   7.385  44.077  1.00 32.90           C  
ATOM    298  CE  LYS L  40      29.348   8.091  45.435  1.00 39.16           C  
ATOM    299  NZ  LYS L  40      28.650   7.290  46.466  1.00 46.66           N1+
ATOM    300  C   LYS L  40      30.282   7.704  39.141  1.00 32.29           C  
ATOM    301  O   LYS L  40      29.359   7.868  38.346  1.00 32.89           O  
ATOM    302  N   PRO L  41      31.267   6.891  38.880  1.00 34.67           N  
ATOM    303  CA  PRO L  41      31.306   6.241  37.605  1.00 35.32           C  
ATOM    304  CD  PRO L  41      32.599   7.104  39.423  1.00 34.76           C  
ATOM    305  CB  PRO L  41      32.690   5.600  37.508  1.00 36.05           C  
ATOM    306  CG  PRO L  41      33.567   6.523  38.376  1.00 34.73           C  
ATOM    307  C   PRO L  41      30.156   5.315  37.386  1.00 36.00           C  
ATOM    308  O   PRO L  41      29.822   4.541  38.282  1.00 35.56           O  
ATOM    309  N   GLY L  42      29.537   5.396  36.191  1.00 36.57           N  
ATOM    310  CA  GLY L  42      28.467   4.521  35.815  1.00 36.19           C  
ATOM    311  C   GLY L  42      27.207   4.907  36.525  1.00 36.55           C  
ATOM    312  O   GLY L  42      26.231   4.158  36.495  1.00 37.10           O  
ATOM    313  N   GLN L  43      27.176   6.084  37.178  1.00 34.37           N  
ATOM    314  CA  GLN L  43      25.973   6.422  37.883  1.00 32.29           C  
ATOM    315  CB  GLN L  43      26.138   6.470  39.410  1.00 31.99           C  
ATOM    316  CG  GLN L  43      26.444   5.103  40.028  1.00 38.35           C  
ATOM    317  CD  GLN L  43      26.589   5.280  41.533  1.00 57.31           C  
ATOM    318  OE1 GLN L  43      25.827   6.011  42.163  1.00 37.59           O  
ATOM    319  NE2 GLN L  43      27.601   4.592  42.127  1.00 67.09           N  
ATOM    320  C   GLN L  43      25.506   7.771  37.440  1.00 30.48           C  
ATOM    321  O   GLN L  43      26.251   8.539  36.833  1.00 28.93           O  
ATOM    322  N   ALA L  44      24.220   8.067  37.716  1.00 28.74           N  
ATOM    323  CA  ALA L  44      23.633   9.329  37.378  1.00 28.01           C  
ATOM    324  CB  ALA L  44      22.096   9.324  37.423  1.00 28.70           C  
ATOM    325  C   ALA L  44      24.123  10.334  38.377  1.00 27.05           C  
ATOM    326  O   ALA L  44      24.559   9.976  39.471  1.00 26.43           O  
ATOM    327  N   PRO L  45      24.073  11.590  38.017  1.00 26.60           N  
ATOM    328  CA  PRO L  45      24.522  12.632  38.901  1.00 25.18           C  
ATOM    329  CD  PRO L  45      24.172  11.977  36.618  1.00 26.80           C  
ATOM    330  CB  PRO L  45      24.575  13.899  38.051  1.00 25.02           C  
ATOM    331  CG  PRO L  45      24.812  13.374  36.624  1.00 24.47           C  
ATOM    332  C   PRO L  45      23.600  12.746  40.074  1.00 25.52           C  
ATOM    333  O   PRO L  45      22.435  12.372  39.956  1.00 26.27           O  
ATOM    334  N   ARG L  46      24.111  13.236  41.222  1.00 24.66           N  
ATOM    335  CA  ARG L  46      23.311  13.396  42.404  1.00 24.37           C  
ATOM    336  CB  ARG L  46      23.799  12.523  43.577  1.00 24.43           C  
ATOM    337  CG  ARG L  46      22.973  12.656  44.859  1.00 26.04           C  
ATOM    338  CD  ARG L  46      23.478  11.779  46.011  1.00 34.17           C  
ATOM    339  NE  ARG L  46      24.737  12.383  46.529  1.00 37.83           N  
ATOM    340  CZ  ARG L  46      25.253  11.983  47.731  1.00 44.61           C  
ATOM    341  NH1 ARG L  46      24.604  11.047  48.480  1.00 39.11           N1+
ATOM    342  NH2 ARG L  46      26.423  12.517  48.187  1.00 30.24           N  
ATOM    343  C   ARG L  46      23.423  14.831  42.828  1.00 23.90           C  
ATOM    344  O   ARG L  46      24.513  15.397  42.819  1.00 24.24           O  
ATOM    345  N   LEU L  47      22.292  15.456  43.222  1.00 23.71           N  
ATOM    346  CA  LEU L  47      22.279  16.851  43.597  1.00 22.92           C  
ATOM    347  CB  LEU L  47      20.870  17.467  43.534  1.00 23.24           C  
ATOM    348  CG  LEU L  47      20.807  18.951  43.939  1.00 27.40           C  
ATOM    349  CD1 LEU L  47      21.623  19.835  42.983  1.00 16.73           C  
ATOM    350  CD2 LEU L  47      19.350  19.423  44.081  1.00 19.13           C  
ATOM    351  C   LEU L  47      22.770  17.021  45.007  1.00 23.86           C  
ATOM    352  O   LEU L  47      22.203  16.450  45.938  1.00 25.24           O  
ATOM    353  N   LEU L  48      23.930  17.700  45.167  1.00 23.53           N  
ATOM    354  CA  LEU L  48      24.490  18.055  46.447  1.00 24.05           C  
ATOM    355  CB  LEU L  48      26.011  18.239  46.357  1.00 24.11           C  
ATOM    356  CG  LEU L  48      26.756  16.958  45.943  1.00 23.80           C  
ATOM    357  CD1 LEU L  48      28.271  17.197  45.864  1.00 31.83           C  
ATOM    358  CD2 LEU L  48      26.399  15.780  46.858  1.00 25.15           C  
ATOM    359  C   LEU L  48      23.939  19.331  47.029  1.00 24.76           C  
ATOM    360  O   LEU L  48      23.470  19.361  48.169  1.00 25.44           O  
ATOM    361  N   ILE L  49      23.991  20.434  46.242  1.00 22.90           N  
ATOM    362  CA  ILE L  49      23.621  21.725  46.757  1.00 22.85           C  
ATOM    363  CB  ILE L  49      24.799  22.521  47.235  1.00 24.89           C  
ATOM    364  CG1 ILE L  49      25.429  21.797  48.435  1.00 24.78           C  
ATOM    365  CG2 ILE L  49      24.340  23.954  47.547  1.00 24.63           C  
ATOM    366  CD1 ILE L  49      26.747  22.399  48.905  1.00 22.68           C  
ATOM    367  C   ILE L  49      22.902  22.506  45.700  1.00 24.62           C  
ATOM    368  O   ILE L  49      23.187  22.373  44.510  1.00 25.78           O  
ATOM    369  N   TYR L  50      21.924  23.334  46.126  1.00 24.92           N  
ATOM    370  CA  TYR L  50      21.183  24.169  45.223  1.00 25.83           C  
ATOM    371  CB  TYR L  50      19.760  23.656  44.928  1.00 24.75           C  
ATOM    372  CG  TYR L  50      18.967  23.580  46.191  1.00 26.57           C  
ATOM    373  CD1 TYR L  50      18.267  24.669  46.654  1.00 37.17           C  
ATOM    374  CD2 TYR L  50      18.914  22.412  46.914  1.00 31.80           C  
ATOM    375  CE1 TYR L  50      17.534  24.594  47.816  1.00 34.48           C  
ATOM    376  CE2 TYR L  50      18.183  22.332  48.077  1.00 29.90           C  
ATOM    377  CZ  TYR L  50      17.490  23.425  48.530  1.00 29.40           C  
ATOM    378  OH  TYR L  50      16.738  23.346  49.721  1.00 30.77           O  
ATOM    379  C   TYR L  50      21.086  25.530  45.845  1.00 26.70           C  
ATOM    380  O   TYR L  50      21.264  25.678  47.054  1.00 27.42           O  
ATOM    381  N   GLY L  51      20.824  26.583  45.052  1.00 30.07           N  
ATOM    382  CA  GLY L  51      20.672  27.861  45.690  1.00 30.80           C  
ATOM    383  C   GLY L  51      22.009  28.271  46.229  1.00 32.84           C  
ATOM    384  O   GLY L  51      22.107  29.087  47.144  1.00 32.94           O  
ATOM    385  N   ALA L  52      23.074  27.654  45.690  1.00 33.74           N  
ATOM    386  CA  ALA L  52      24.451  27.954  45.970  1.00 33.00           C  
ATOM    387  CB  ALA L  52      24.760  29.451  45.816  1.00 29.19           C  
ATOM    388  C   ALA L  52      24.869  27.533  47.351  1.00 34.87           C  
ATOM    389  O   ALA L  52      26.046  27.250  47.573  1.00 34.99           O  
ATOM    390  N   SER L  53      23.932  27.392  48.308  1.00 33.38           N  
ATOM    391  CA  SER L  53      24.413  27.059  49.622  1.00 35.50           C  
ATOM    392  CB  SER L  53      24.569  28.298  50.525  1.00 37.80           C  
ATOM    393  OG  SER L  53      23.317  28.952  50.688  1.00 42.17           O  
ATOM    394  C   SER L  53      23.444  26.151  50.300  1.00 36.55           C  
ATOM    395  O   SER L  53      23.681  25.749  51.441  1.00 38.30           O  
ATOM    396  N   SER L  54      22.351  25.759  49.615  1.00 27.38           N  
ATOM    397  CA  SER L  54      21.401  24.956  50.333  1.00 28.04           C  
ATOM    398  CB  SER L  54      19.940  25.190  49.907  1.00 27.86           C  
ATOM    399  OG  SER L  54      19.544  26.516  50.222  1.00 29.01           O  
ATOM    400  C   SER L  54      21.717  23.519  50.084  1.00 28.80           C  
ATOM    401  O   SER L  54      21.970  23.102  48.956  1.00 29.29           O  
ATOM    402  N   ARG L  55      21.721  22.720  51.167  1.00 29.72           N  
ATOM    403  CA  ARG L  55      22.029  21.321  51.096  1.00 30.35           C  
ATOM    404  CB  ARG L  55      22.525  20.812  52.460  1.00 30.74           C  
ATOM    405  CG  ARG L  55      22.982  19.358  52.515  1.00 31.93           C  
ATOM    406  CD  ARG L  55      23.408  18.947  53.929  1.00 28.93           C  
ATOM    407  NE  ARG L  55      22.195  19.024  54.796  1.00 39.76           N  
ATOM    408  CZ  ARG L  55      22.263  19.580  56.042  1.00 54.65           C  
ATOM    409  NH1 ARG L  55      23.440  20.099  56.494  1.00 39.96           N1+
ATOM    410  NH2 ARG L  55      21.150  19.622  56.832  1.00 43.92           N  
ATOM    411  C   ARG L  55      20.777  20.576  50.718  1.00 30.75           C  
ATOM    412  O   ARG L  55      19.707  20.820  51.272  1.00 30.86           O  
ATOM    413  N   ALA L  56      20.896  19.628  49.762  1.00 30.24           N  
ATOM    414  CA  ALA L  56      19.786  18.843  49.283  1.00 29.70           C  
ATOM    415  CB  ALA L  56      20.079  18.092  47.971  1.00 28.69           C  
ATOM    416  C   ALA L  56      19.437  17.824  50.324  1.00 31.75           C  
ATOM    417  O   ALA L  56      20.195  17.581  51.260  1.00 31.16           O  
ATOM    418  N   PRO L  57      18.278  17.234  50.203  1.00 33.88           N  
ATOM    419  CA  PRO L  57      17.876  16.267  51.186  1.00 35.47           C  
ATOM    420  CD  PRO L  57      17.138  17.928  49.626  1.00 24.95           C  
ATOM    421  CB  PRO L  57      16.388  16.019  50.940  1.00 36.20           C  
ATOM    422  CG  PRO L  57      15.901  17.351  50.337  1.00 25.25           C  
ATOM    423  C   PRO L  57      18.725  15.032  51.174  1.00 35.32           C  
ATOM    424  O   PRO L  57      19.019  14.517  50.097  1.00 34.65           O  
ATOM    425  N   GLY L  58      19.128  14.551  52.368  1.00 36.15           N  
ATOM    426  CA  GLY L  58      19.862  13.323  52.497  1.00 35.76           C  
ATOM    427  C   GLY L  58      21.329  13.537  52.276  1.00 35.81           C  
ATOM    428  O   GLY L  58      22.106  12.586  52.353  1.00 37.09           O  
ATOM    429  N   ILE L  59      21.760  14.785  52.010  1.00 33.66           N  
ATOM    430  CA  ILE L  59      23.155  15.028  51.755  1.00 31.65           C  
ATOM    431  CB  ILE L  59      23.401  16.234  50.892  1.00 31.22           C  
ATOM    432  CG1 ILE L  59      22.735  16.038  49.519  1.00 28.84           C  
ATOM    433  CG2 ILE L  59      24.918  16.475  50.807  1.00 29.04           C  
ATOM    434  CD1 ILE L  59      23.257  14.820  48.759  1.00 22.28           C  
ATOM    435  C   ILE L  59      23.847  15.238  53.069  1.00 32.26           C  
ATOM    436  O   ILE L  59      23.330  15.909  53.960  1.00 31.86           O  
ATOM    437  N   PRO L  60      25.015  14.655  53.199  1.00 32.89           N  
ATOM    438  CA  PRO L  60      25.766  14.746  54.425  1.00 32.99           C  
ATOM    439  CD  PRO L  60      25.322  13.439  52.463  1.00 34.38           C  
ATOM    440  CB  PRO L  60      26.898  13.729  54.292  1.00 33.50           C  
ATOM    441  CG  PRO L  60      26.322  12.665  53.340  1.00 30.63           C  
ATOM    442  C   PRO L  60      26.235  16.140  54.704  1.00 33.02           C  
ATOM    443  O   PRO L  60      26.490  16.896  53.769  1.00 32.81           O  
ATOM    444  N   ASP L  61      26.392  16.473  55.998  1.00 33.38           N  
ATOM    445  CA  ASP L  61      26.728  17.783  56.478  0.90 33.09           C  
ATOM    446  CB  ASP L  61      26.694  17.876  58.015  0.90 33.74           C  
ATOM    447  CG  ASP L  61      26.776  19.343  58.418  0.83 34.00           C  
ATOM    448  OD1 ASP L  61      27.884  19.933  58.320  0.83 37.28           O  
ATOM    449  OD2 ASP L  61      25.721  19.897  58.824  0.83 35.53           O1-
ATOM    450  C   ASP L  61      28.088  18.191  55.999  1.00 32.95           C  
ATOM    451  O   ASP L  61      28.380  19.381  55.897  1.00 32.67           O  
ATOM    452  N   ARG L  62      28.963  17.223  55.682  1.00 32.12           N  
ATOM    453  CA  ARG L  62      30.310  17.551  55.303  1.00 31.53           C  
ATOM    454  CB  ARG L  62      31.214  16.330  55.037  1.00 31.68           C  
ATOM    455  CG  ARG L  62      30.778  15.429  53.882  1.00 28.85           C  
ATOM    456  CD  ARG L  62      31.766  14.284  53.635  1.00 31.96           C  
ATOM    457  NE  ARG L  62      31.266  13.467  52.491  1.00 24.75           N  
ATOM    458  CZ  ARG L  62      30.508  12.353  52.713  1.00 42.62           C  
ATOM    459  NH1 ARG L  62      30.181  11.985  53.986  1.00 27.82           N1+
ATOM    460  NH2 ARG L  62      30.081  11.601  51.658  1.00 29.68           N  
ATOM    461  C   ARG L  62      30.301  18.408  54.069  1.00 31.47           C  
ATOM    462  O   ARG L  62      31.242  19.172  53.851  1.00 32.38           O  
ATOM    463  N   PHE L  63      29.271  18.274  53.204  1.00 29.53           N  
ATOM    464  CA  PHE L  63      29.197  19.058  51.997  1.00 28.74           C  
ATOM    465  CB  PHE L  63      28.299  18.432  50.910  1.00 28.64           C  
ATOM    466  CG  PHE L  63      28.929  17.180  50.402  1.00 29.22           C  
ATOM    467  CD1 PHE L  63      28.683  15.964  50.991  1.00 27.67           C  
ATOM    468  CD2 PHE L  63      29.770  17.220  49.321  1.00 30.86           C  
ATOM    469  CE1 PHE L  63      29.268  14.814  50.513  1.00 30.08           C  
ATOM    470  CE2 PHE L  63      30.358  16.075  48.839  1.00 35.61           C  
ATOM    471  CZ  PHE L  63      30.110  14.864  49.432  1.00 30.84           C  
ATOM    472  C   PHE L  63      28.600  20.409  52.289  1.00 28.61           C  
ATOM    473  O   PHE L  63      27.589  20.520  52.980  1.00 28.34           O  
ATOM    474  N   SER L  64      29.228  21.481  51.752  1.00 27.79           N  
ATOM    475  CA  SER L  64      28.729  22.819  51.930  1.00 29.01           C  
ATOM    476  CB  SER L  64      29.405  23.598  53.073  1.00 30.26           C  
ATOM    477  OG  SER L  64      29.080  23.034  54.334  1.00 30.81           O  
ATOM    478  C   SER L  64      29.033  23.599  50.689  1.00 29.19           C  
ATOM    479  O   SER L  64      29.997  23.313  49.978  1.00 28.89           O  
ATOM    480  N   GLY L  65      28.213  24.633  50.406  1.00 29.05           N  
ATOM    481  CA  GLY L  65      28.451  25.445  49.249  1.00 29.99           C  
ATOM    482  C   GLY L  65      28.377  26.875  49.678  1.00 30.91           C  
ATOM    483  O   GLY L  65      27.710  27.209  50.655  1.00 31.12           O  
ATOM    484  N   SER L  66      29.076  27.764  48.940  1.00 31.10           N  
ATOM    485  CA  SER L  66      29.066  29.158  49.282  1.00 32.40           C  
ATOM    486  CB  SER L  66      30.068  29.513  50.395  1.00 32.89           C  
ATOM    487  OG  SER L  66      31.392  29.237  49.964  1.00 36.11           O  
ATOM    488  C   SER L  66      29.442  29.951  48.067  1.00 31.64           C  
ATOM    489  O   SER L  66      29.798  29.393  47.029  1.00 30.92           O  
ATOM    490  N   GLY L  67      29.369  31.297  48.175  1.00 30.95           N  
ATOM    491  CA  GLY L  67      29.740  32.150  47.077  1.00 31.38           C  
ATOM    492  C   GLY L  67      28.531  32.836  46.515  1.00 32.65           C  
ATOM    493  O   GLY L  67      27.394  32.464  46.796  1.00 32.41           O  
ATOM    494  N   SER L  68      28.774  33.906  45.725  1.00 33.59           N  
ATOM    495  CA  SER L  68      27.727  34.642  45.075  1.00 34.47           C  
ATOM    496  CB  SER L  68      27.095  35.747  45.945  1.00 33.61           C  
ATOM    497  OG  SER L  68      26.437  35.176  47.065  1.00 39.26           O  
ATOM    498  C   SER L  68      28.338  35.323  43.894  1.00 34.73           C  
ATOM    499  O   SER L  68      29.560  35.419  43.780  1.00 35.40           O  
ATOM    500  N   GLY L  69      27.493  35.819  42.972  1.00 35.12           N  
ATOM    501  CA  GLY L  69      28.025  36.502  41.833  1.00 34.58           C  
ATOM    502  C   GLY L  69      28.688  35.507  40.929  1.00 35.01           C  
ATOM    503  O   GLY L  69      28.054  34.584  40.424  1.00 34.93           O  
ATOM    504  N   THR L  70      29.962  35.786  40.594  1.00 34.03           N  
ATOM    505  CA  THR L  70      30.799  34.986  39.736  1.00 33.45           C  
ATOM    506  CB  THR L  70      31.880  35.793  39.081  1.00 34.46           C  
ATOM    507  OG1 THR L  70      32.765  36.323  40.058  1.00 33.39           O  
ATOM    508  CG2 THR L  70      31.217  36.936  38.292  1.00 32.00           C  
ATOM    509  C   THR L  70      31.475  33.821  40.409  1.00 33.52           C  
ATOM    510  O   THR L  70      31.736  32.816  39.750  1.00 33.69           O  
ATOM    511  N   ASP L  71      31.835  33.928  41.710  1.00 33.59           N  
ATOM    512  CA  ASP L  71      32.649  32.893  42.303  1.00 34.87           C  
ATOM    513  CB  ASP L  71      33.843  33.431  43.113  1.00 36.58           C  
ATOM    514  CG  ASP L  71      34.873  34.025  42.162  1.00 42.25           C  
ATOM    515  OD1 ASP L  71      34.629  34.011  40.927  1.00 47.63           O  
ATOM    516  OD2 ASP L  71      35.929  34.496  42.664  1.00 59.58           O1-
ATOM    517  C   ASP L  71      31.868  32.028  43.246  1.00 33.70           C  
ATOM    518  O   ASP L  71      31.192  32.521  44.149  1.00 33.76           O  
ATOM    519  N   PHE L  72      31.976  30.692  43.069  1.00 31.68           N  
ATOM    520  CA  PHE L  72      31.272  29.782  43.929  1.00 30.44           C  
ATOM    521  CB  PHE L  72      30.049  29.125  43.259  1.00 29.86           C  
ATOM    522  CG  PHE L  72      29.051  30.189  42.937  1.00 29.53           C  
ATOM    523  CD1 PHE L  72      29.081  30.846  41.727  1.00 26.42           C  
ATOM    524  CD2 PHE L  72      28.081  30.538  43.847  1.00 23.16           C  
ATOM    525  CE1 PHE L  72      28.160  31.825  41.431  1.00 25.95           C  
ATOM    526  CE2 PHE L  72      27.157  31.516  43.557  1.00 29.44           C  
ATOM    527  CZ  PHE L  72      27.192  32.164  42.347  1.00 26.17           C  
ATOM    528  C   PHE L  72      32.213  28.678  44.317  1.00 29.80           C  
ATOM    529  O   PHE L  72      33.116  28.330  43.556  1.00 28.73           O  
ATOM    530  N   THR L  73      32.027  28.106  45.530  1.00 29.25           N  
ATOM    531  CA  THR L  73      32.893  27.054  45.980  1.00 29.79           C  
ATOM    532  CB  THR L  73      33.849  27.491  47.051  1.00 30.25           C  
ATOM    533  OG1 THR L  73      34.656  28.563  46.592  1.00 32.33           O  
ATOM    534  CG2 THR L  73      34.737  26.294  47.425  1.00 28.59           C  
ATOM    535  C   THR L  73      32.077  25.956  46.586  1.00 29.84           C  
ATOM    536  O   THR L  73      31.045  26.192  47.215  1.00 30.63           O  
ATOM    537  N   LEU L  74      32.537  24.706  46.383  1.00 28.55           N  
ATOM    538  CA  LEU L  74      31.952  23.547  46.991  1.00 28.33           C  
ATOM    539  CB  LEU L  74      31.644  22.429  45.982  1.00 27.82           C  
ATOM    540  CG  LEU L  74      31.034  21.164  46.613  1.00 27.17           C  
ATOM    541  CD1 LEU L  74      29.660  21.448  47.241  1.00 21.48           C  
ATOM    542  CD2 LEU L  74      31.002  20.006  45.603  1.00 25.64           C  
ATOM    543  C   LEU L  74      33.002  23.033  47.922  1.00 29.02           C  
ATOM    544  O   LEU L  74      34.148  22.843  47.521  1.00 28.46           O  
ATOM    545  N   THR L  75      32.641  22.805  49.202  1.00 28.65           N  
ATOM    546  CA  THR L  75      33.628  22.362  50.143  1.00 29.01           C  
ATOM    547  CB  THR L  75      33.814  23.312  51.292  1.00 29.38           C  
ATOM    548  OG1 THR L  75      34.187  24.595  50.812  1.00 29.85           O  
ATOM    549  CG2 THR L  75      34.907  22.762  52.223  1.00 28.85           C  
ATOM    550  C   THR L  75      33.204  21.059  50.739  1.00 29.42           C  
ATOM    551  O   THR L  75      32.039  20.861  51.086  1.00 28.69           O  
ATOM    552  N   ILE L  76      34.164  20.123  50.850  1.00 29.53           N  
ATOM    553  CA  ILE L  76      33.935  18.873  51.509  1.00 29.91           C  
ATOM    554  CB  ILE L  76      34.301  17.691  50.659  1.00 29.28           C  
ATOM    555  CG1 ILE L  76      33.516  17.734  49.337  1.00 28.74           C  
ATOM    556  CG2 ILE L  76      34.027  16.414  51.468  1.00 29.33           C  
ATOM    557  CD1 ILE L  76      34.027  16.748  48.287  1.00 22.37           C  
ATOM    558  C   ILE L  76      34.866  18.923  52.685  1.00 30.83           C  
ATOM    559  O   ILE L  76      36.085  18.936  52.524  1.00 31.56           O  
ATOM    560  N   SER L  77      34.298  18.958  53.906  1.00 32.06           N  
ATOM    561  CA  SER L  77      35.067  19.162  55.104  1.00 33.98           C  
ATOM    562  CB  SER L  77      34.191  19.133  56.365  1.00 34.46           C  
ATOM    563  OG  SER L  77      33.155  20.094  56.255  1.00 35.10           O  
ATOM    564  C   SER L  77      36.074  18.075  55.280  1.00 35.84           C  
ATOM    565  O   SER L  77      37.271  18.341  55.383  1.00 38.14           O  
ATOM    566  N   ARG L  78      35.605  16.814  55.346  1.00 34.69           N  
ATOM    567  CA  ARG L  78      36.502  15.708  55.520  1.00 35.10           C  
ATOM    568  CB  ARG L  78      36.288  14.948  56.838  1.00 36.25           C  
ATOM    569  CG  ARG L  78      36.590  15.772  58.085  1.00 31.39           C  
ATOM    570  CD  ARG L  78      36.055  15.137  59.368  1.00 35.76           C  
ATOM    571  NE  ARG L  78      34.574  15.052  59.215  1.00 41.96           N  
ATOM    572  CZ  ARG L  78      33.774  14.901  60.310  1.00 47.61           C  
ATOM    573  NH1 ARG L  78      34.327  14.839  61.556  1.00 50.07           N1+
ATOM    574  NH2 ARG L  78      32.421  14.814  60.156  1.00 48.44           N  
ATOM    575  C   ARG L  78      36.179  14.735  54.441  1.00 33.56           C  
ATOM    576  O   ARG L  78      35.062  14.226  54.372  1.00 33.62           O  
ATOM    577  N   LEU L  79      37.162  14.424  53.579  1.00 31.60           N  
ATOM    578  CA  LEU L  79      36.908  13.532  52.485  1.00 32.05           C  
ATOM    579  CB  LEU L  79      38.059  13.471  51.464  1.00 31.47           C  
ATOM    580  CG  LEU L  79      38.219  14.740  50.611  1.00 32.75           C  
ATOM    581  CD1 LEU L  79      39.385  14.605  49.623  1.00 29.18           C  
ATOM    582  CD2 LEU L  79      36.909  15.092  49.890  1.00 28.30           C  
ATOM    583  C   LEU L  79      36.715  12.142  52.990  1.00 33.79           C  
ATOM    584  O   LEU L  79      37.474  11.651  53.825  1.00 34.02           O  
ATOM    585  N   GLU L  80      35.659  11.484  52.469  1.00 33.94           N  
ATOM    586  CA  GLU L  80      35.363  10.103  52.731  1.00 33.89           C  
ATOM    587  CB  GLU L  80      33.862   9.828  52.927  1.00 33.88           C  
ATOM    588  CG  GLU L  80      33.281  10.443  54.199  1.00 41.06           C  
ATOM    589  CD  GLU L  80      33.829   9.658  55.377  1.00 42.49           C  
ATOM    590  OE1 GLU L  80      33.793   8.400  55.312  1.00 62.05           O  
ATOM    591  OE2 GLU L  80      34.288  10.301  56.359  1.00 46.43           O1-
ATOM    592  C   GLU L  80      35.771   9.381  51.484  1.00 34.08           C  
ATOM    593  O   GLU L  80      35.878   9.998  50.428  1.00 33.31           O  
ATOM    594  N   PRO L  81      36.020   8.102  51.551  1.00 35.67           N  
ATOM    595  CA  PRO L  81      36.423   7.397  50.363  1.00 34.14           C  
ATOM    596  CD  PRO L  81      36.562   7.492  52.753  1.00 36.62           C  
ATOM    597  CB  PRO L  81      36.870   6.018  50.837  1.00 34.44           C  
ATOM    598  CG  PRO L  81      37.382   6.282  52.266  1.00 36.24           C  
ATOM    599  C   PRO L  81      35.333   7.387  49.338  1.00 32.91           C  
ATOM    600  O   PRO L  81      35.625   7.259  48.150  1.00 33.36           O  
ATOM    601  N   GLU L  82      34.074   7.533  49.784  1.00 32.57           N  
ATOM    602  CA  GLU L  82      32.902   7.506  48.956  1.00 32.97           C  
ATOM    603  CB  GLU L  82      31.617   7.725  49.766  1.00 33.27           C  
ATOM    604  CG  GLU L  82      31.388   6.718  50.889  1.00 39.71           C  
ATOM    605  CD  GLU L  82      30.214   7.228  51.713  1.00 69.83           C  
ATOM    606  OE1 GLU L  82      29.643   8.286  51.333  1.00 48.52           O  
ATOM    607  OE2 GLU L  82      29.874   6.575  52.732  1.00 54.72           O1-
ATOM    608  C   GLU L  82      32.950   8.679  48.026  1.00 32.81           C  
ATOM    609  O   GLU L  82      32.374   8.644  46.942  1.00 34.17           O  
ATOM    610  N   ASP L  83      33.605   9.762  48.478  1.00 31.85           N  
ATOM    611  CA  ASP L  83      33.666  11.057  47.858  1.00 30.88           C  
ATOM    612  CB  ASP L  83      34.267  12.115  48.794  1.00 30.59           C  
ATOM    613  CG  ASP L  83      33.249  12.309  49.909  1.00 34.10           C  
ATOM    614  OD1 ASP L  83      32.080  11.880  49.719  1.00 30.95           O  
ATOM    615  OD2 ASP L  83      33.623  12.884  50.965  1.00 28.49           O1-
ATOM    616  C   ASP L  83      34.413  11.089  46.556  1.00 30.58           C  
ATOM    617  O   ASP L  83      34.219  12.027  45.784  1.00 31.09           O  
ATOM    618  N   PHE L  84      35.337  10.144  46.298  1.00 28.89           N  
ATOM    619  CA  PHE L  84      36.020  10.152  45.033  1.00 28.65           C  
ATOM    620  CB  PHE L  84      36.899   8.893  44.848  1.00 30.06           C  
ATOM    621  CG  PHE L  84      37.284   8.731  43.413  1.00 30.71           C  
ATOM    622  CD1 PHE L  84      36.466   8.028  42.558  1.00 40.83           C  
ATOM    623  CD2 PHE L  84      38.449   9.256  42.908  1.00 35.31           C  
ATOM    624  CE1 PHE L  84      36.784   7.858  41.231  1.00 50.04           C  
ATOM    625  CE2 PHE L  84      38.776   9.090  41.580  1.00 36.05           C  
ATOM    626  CZ  PHE L  84      37.947   8.393  40.734  1.00 33.86           C  
ATOM    627  C   PHE L  84      34.970  10.135  43.959  1.00 28.91           C  
ATOM    628  O   PHE L  84      34.206   9.179  43.854  1.00 28.74           O  
ATOM    629  N   ALA L  85      34.916  11.196  43.122  1.00 27.83           N  
ATOM    630  CA  ALA L  85      33.926  11.273  42.082  1.00 27.29           C  
ATOM    631  CB  ALA L  85      32.485  11.372  42.615  1.00 27.20           C  
ATOM    632  C   ALA L  85      34.195  12.521  41.295  1.00 26.63           C  
ATOM    633  O   ALA L  85      35.171  13.227  41.544  1.00 27.52           O  
ATOM    634  N   VAL L  86      33.347  12.798  40.282  1.00 25.30           N  
ATOM    635  CA  VAL L  86      33.483  14.000  39.508  1.00 25.16           C  
ATOM    636  CB  VAL L  86      33.296  13.787  38.034  1.00 25.73           C  
ATOM    637  CG1 VAL L  86      33.424  15.143  37.317  1.00 22.91           C  
ATOM    638  CG2 VAL L  86      34.308  12.732  37.561  1.00 24.99           C  
ATOM    639  C   VAL L  86      32.394  14.920  39.975  1.00 25.19           C  
ATOM    640  O   VAL L  86      31.282  14.471  40.251  1.00 25.18           O  
ATOM    641  N   TYR L  87      32.682  16.234  40.094  1.00 24.93           N  
ATOM    642  CA  TYR L  87      31.687  17.149  40.590  1.00 24.27           C  
ATOM    643  CB  TYR L  87      32.114  17.867  41.885  1.00 23.37           C  
ATOM    644  CG  TYR L  87      32.238  16.853  42.976  1.00 23.74           C  
ATOM    645  CD1 TYR L  87      33.392  16.118  43.139  1.00 21.94           C  
ATOM    646  CD2 TYR L  87      31.197  16.641  43.849  1.00 23.52           C  
ATOM    647  CE1 TYR L  87      33.501  15.187  44.147  1.00 24.13           C  
ATOM    648  CE2 TYR L  87      31.300  15.713  44.858  1.00 19.03           C  
ATOM    649  CZ  TYR L  87      32.453  14.983  45.011  1.00 23.63           C  
ATOM    650  OH  TYR L  87      32.560  14.030  46.046  1.00 26.29           O  
ATOM    651  C   TYR L  87      31.434  18.210  39.555  1.00 24.43           C  
ATOM    652  O   TYR L  87      32.370  18.718  38.937  1.00 25.15           O  
ATOM    653  N   TYR L  88      30.145  18.576  39.342  1.00 24.13           N  
ATOM    654  CA  TYR L  88      29.817  19.558  38.342  1.00 23.71           C  
ATOM    655  CB  TYR L  88      28.904  19.058  37.204  1.00 23.38           C  
ATOM    656  CG  TYR L  88      29.503  17.888  36.502  1.00 24.86           C  
ATOM    657  CD1 TYR L  88      30.539  18.041  35.614  1.00 21.08           C  
ATOM    658  CD2 TYR L  88      29.025  16.622  36.742  1.00 22.15           C  
ATOM    659  CE1 TYR L  88      31.083  16.955  34.970  1.00 24.08           C  
ATOM    660  CE2 TYR L  88      29.563  15.531  36.101  1.00 29.16           C  
ATOM    661  CZ  TYR L  88      30.595  15.697  35.211  1.00 23.63           C  
ATOM    662  OH  TYR L  88      31.155  14.584  34.549  1.00 28.97           O  
ATOM    663  C   TYR L  88      29.013  20.659  38.973  1.00 23.78           C  
ATOM    664  O   TYR L  88      28.223  20.422  39.886  1.00 24.57           O  
ATOM    665  N   CYS L  89      29.214  21.908  38.496  1.00 24.23           N  
ATOM    666  CA  CYS L  89      28.410  23.023  38.921  1.00 24.87           C  
ATOM    667  CB  CYS L  89      29.216  24.302  39.274  1.00 25.02           C  
ATOM    668  SG  CYS L  89      30.332  24.894  37.961  1.00 28.14           S  
ATOM    669  C   CYS L  89      27.457  23.312  37.794  1.00 26.01           C  
ATOM    670  O   CYS L  89      27.731  22.968  36.644  1.00 25.95           O  
ATOM    671  N   GLN L  90      26.281  23.903  38.111  1.00 25.98           N  
ATOM    672  CA  GLN L  90      25.269  24.197  37.126  1.00 25.68           C  
ATOM    673  CB  GLN L  90      24.083  23.220  37.150  1.00 25.91           C  
ATOM    674  CG  GLN L  90      22.983  23.585  36.148  1.00 25.09           C  
ATOM    675  CD  GLN L  90      21.709  22.862  36.562  1.00 29.17           C  
ATOM    676  OE1 GLN L  90      21.717  22.060  37.491  1.00 30.40           O  
ATOM    677  NE2 GLN L  90      20.576  23.158  35.869  1.00 29.64           N  
ATOM    678  C   GLN L  90      24.665  25.529  37.447  1.00 26.86           C  
ATOM    679  O   GLN L  90      24.409  25.843  38.608  1.00 28.18           O  
ATOM    680  N   GLN L  91      24.397  26.333  36.400  1.00 26.02           N  
ATOM    681  CA  GLN L  91      23.806  27.635  36.541  1.00 26.10           C  
ATOM    682  CB  GLN L  91      24.686  28.704  35.872  1.00 26.51           C  
ATOM    683  CG  GLN L  91      23.994  30.029  35.578  1.00 26.19           C  
ATOM    684  CD  GLN L  91      23.361  29.899  34.197  1.00 29.93           C  
ATOM    685  OE1 GLN L  91      22.154  29.713  34.064  1.00 34.01           O  
ATOM    686  NE2 GLN L  91      24.200  29.987  33.133  1.00 28.25           N  
ATOM    687  C   GLN L  91      22.459  27.636  35.876  1.00 26.04           C  
ATOM    688  O   GLN L  91      22.322  27.248  34.719  1.00 25.94           O  
ATOM    689  N   TYR L  92      21.398  27.838  36.675  1.00 38.15           N  
ATOM    690  CA  TYR L  92      20.031  27.988  36.261  1.00 38.31           C  
ATOM    691  CB  TYR L  92      18.991  27.093  36.961  1.00 34.40           C  
ATOM    692  CG  TYR L  92      19.157  27.001  38.430  1.00 37.64           C  
ATOM    693  CD1 TYR L  92      20.190  26.258  38.950  1.00 39.90           C  
ATOM    694  CD2 TYR L  92      18.263  27.603  39.280  1.00 42.29           C  
ATOM    695  CE1 TYR L  92      20.342  26.137  40.308  1.00 40.41           C  
ATOM    696  CE2 TYR L  92      18.411  27.483  40.641  1.00 44.50           C  
ATOM    697  CZ  TYR L  92      19.449  26.747  41.153  1.00 45.13           C  
ATOM    698  OH  TYR L  92      19.600  26.618  42.550  1.00 47.58           O  
ATOM    699  C   TYR L  92      19.559  29.396  36.022  1.00 41.97           C  
ATOM    700  O   TYR L  92      18.433  29.584  35.581  1.00 41.86           O  
ATOM    701  N   ALA L  93      20.340  30.429  36.403  1.00 44.50           N  
ATOM    702  CA  ALA L  93      19.885  31.799  36.383  1.00 49.24           C  
ATOM    703  CB  ALA L  93      20.967  32.805  36.824  1.00 38.59           C  
ATOM    704  C   ALA L  93      19.404  32.217  35.030  1.00 49.88           C  
ATOM    705  O   ALA L  93      18.451  32.992  34.946  1.00 51.33           O  
ATOM    706  N   ASP L  94      20.051  31.773  33.935  1.00 50.94           N  
ATOM    707  CA  ASP L  94      19.604  32.218  32.648  1.00 54.00           C  
ATOM    708  CB  ASP L  94      20.623  33.187  32.022  1.00 53.93           C  
ATOM    709  CG  ASP L  94      19.897  34.080  31.040  1.00 28.54           C  
ATOM    710  OD1 ASP L  94      18.718  33.766  30.730  1.00 31.12           O  
ATOM    711  OD2 ASP L  94      20.497  35.094  30.593  1.00 32.50           O1-
ATOM    712  C   ASP L  94      19.483  31.010  31.769  1.00 54.42           C  
ATOM    713  O   ASP L  94      19.872  29.910  32.154  1.00 57.62           O  
ATOM    714  N   SER L  95      18.904  31.169  30.562  1.00 54.62           N  
ATOM    715  CA  SER L  95      18.818  30.051  29.672  1.00 52.84           C  
ATOM    716  CB  SER L  95      17.419  29.844  29.065  1.00 49.21           C  
ATOM    717  OG  SER L  95      17.115  30.907  28.178  1.00 52.79           O  
ATOM    718  C   SER L  95      19.773  30.346  28.559  1.00 52.57           C  
ATOM    719  O   SER L  95      19.994  31.500  28.208  1.00 57.12           O  
ATOM    720  N   PRO L  96      20.377  29.330  28.009  1.00 52.15           N  
ATOM    721  CA  PRO L  96      20.152  27.981  28.448  1.00 49.47           C  
ATOM    722  CD  PRO L  96      20.853  29.394  26.638  1.00 52.66           C  
ATOM    723  CB  PRO L  96      20.571  27.083  27.282  1.00 48.83           C  
ATOM    724  CG  PRO L  96      21.419  27.991  26.375  1.00 49.46           C  
ATOM    725  C   PRO L  96      20.898  27.687  29.710  1.00 48.26           C  
ATOM    726  O   PRO L  96      21.792  28.451  30.068  1.00 51.50           O  
ATOM    727  N   ILE L  97      20.531  26.585  30.401  1.00 42.72           N  
ATOM    728  CA  ILE L  97      21.221  26.172  31.593  1.00 40.37           C  
ATOM    729  CB  ILE L  97      20.490  25.151  32.428  1.00 41.22           C  
ATOM    730  CG1 ILE L  97      19.179  25.721  33.000  1.00 15.63           C  
ATOM    731  CG2 ILE L  97      21.463  24.660  33.517  1.00 14.69           C  
ATOM    732  CD1 ILE L  97      18.272  24.663  33.629  1.00 22.05           C  
ATOM    733  C   ILE L  97      22.514  25.567  31.148  1.00 39.72           C  
ATOM    734  O   ILE L  97      22.579  24.905  30.112  1.00 43.39           O  
ATOM    735  N   THR L  98      23.598  25.829  31.907  1.00 27.53           N  
ATOM    736  CA  THR L  98      24.890  25.362  31.500  1.00 27.03           C  
ATOM    737  CB  THR L  98      25.796  26.463  31.035  1.00 27.07           C  
ATOM    738  OG1 THR L  98      25.979  27.418  32.068  1.00 27.91           O  
ATOM    739  CG2 THR L  98      25.173  27.130  29.798  1.00 27.62           C  
ATOM    740  C   THR L  98      25.563  24.705  32.663  1.00 26.93           C  
ATOM    741  O   THR L  98      25.261  24.995  33.820  1.00 27.43           O  
ATOM    742  N   PHE L  99      26.509  23.788  32.366  1.00 26.77           N  
ATOM    743  CA  PHE L  99      27.216  23.076  33.392  1.00 26.39           C  
ATOM    744  CB  PHE L  99      27.129  21.539  33.284  1.00 24.45           C  
ATOM    745  CG  PHE L  99      25.745  21.055  33.559  1.00 27.25           C  
ATOM    746  CD1 PHE L  99      24.810  20.972  32.553  1.00 24.97           C  
ATOM    747  CD2 PHE L  99      25.384  20.663  34.827  1.00 21.71           C  
ATOM    748  CE1 PHE L  99      23.538  20.517  32.809  1.00 26.75           C  
ATOM    749  CE2 PHE L  99      24.112  20.208  35.089  1.00 25.56           C  
ATOM    750  CZ  PHE L  99      23.184  20.133  34.079  1.00 25.00           C  
ATOM    751  C   PHE L  99      28.676  23.377  33.243  1.00 26.52           C  
ATOM    752  O   PHE L  99      29.140  23.773  32.174  1.00 26.85           O  
ATOM    753  N   GLY L 100      29.437  23.211  34.342  1.00 26.30           N  
ATOM    754  CA  GLY L 100      30.860  23.379  34.280  1.00 25.69           C  
ATOM    755  C   GLY L 100      31.410  22.109  33.701  1.00 27.35           C  
ATOM    756  O   GLY L 100      30.693  21.121  33.556  1.00 26.36           O  
ATOM    757  N   GLN L 101      32.715  22.115  33.360  1.00 27.05           N  
ATOM    758  CA  GLN L 101      33.396  20.994  32.769  1.00 28.78           C  
ATOM    759  CB  GLN L 101      34.812  21.309  32.247  1.00 29.79           C  
ATOM    760  CG  GLN L 101      35.832  21.694  33.319  1.00 38.20           C  
ATOM    761  CD  GLN L 101      35.767  23.199  33.535  1.00101.29           C  
ATOM    762  OE1 GLN L 101      34.708  23.759  33.813  1.00 50.04           O  
ATOM    763  NE2 GLN L 101      36.935  23.880  33.394  1.00 43.73           N  
ATOM    764  C   GLN L 101      33.509  19.872  33.759  1.00 29.48           C  
ATOM    765  O   GLN L 101      33.608  18.709  33.373  1.00 30.32           O  
ATOM    766  N   GLY L 102      33.569  20.188  35.066  1.00 28.90           N  
ATOM    767  CA  GLY L 102      33.639  19.154  36.063  1.00 28.34           C  
ATOM    768  C   GLY L 102      35.019  19.094  36.637  1.00 28.68           C  
ATOM    769  O   GLY L 102      36.007  19.388  35.965  1.00 29.75           O  
ATOM    770  N   THR L 103      35.107  18.709  37.928  1.00 28.03           N  
ATOM    771  CA  THR L 103      36.369  18.565  38.595  1.00 27.83           C  
ATOM    772  CB  THR L 103      36.522  19.459  39.793  1.00 28.55           C  
ATOM    773  OG1 THR L 103      36.402  20.819  39.407  1.00 30.23           O  
ATOM    774  CG2 THR L 103      37.900  19.208  40.430  1.00 24.98           C  
ATOM    775  C   THR L 103      36.440  17.153  39.078  1.00 27.81           C  
ATOM    776  O   THR L 103      35.494  16.642  39.674  1.00 26.46           O  
ATOM    777  N   ARG L 104      37.580  16.480  38.835  1.00 27.90           N  
ATOM    778  CA  ARG L 104      37.693  15.106  39.220  1.00 29.33           C  
ATOM    779  CB  ARG L 104      38.466  14.274  38.184  1.00 28.70           C  
ATOM    780  CG  ARG L 104      38.240  12.766  38.282  1.00 33.11           C  
ATOM    781  CD  ARG L 104      38.904  12.001  37.136  1.00 56.43           C  
ATOM    782  NE  ARG L 104      38.222  10.683  37.018  1.00 20.68           N  
ATOM    783  CZ  ARG L 104      38.015  10.139  35.782  1.00 22.68           C  
ATOM    784  NH1 ARG L 104      38.485  10.775  34.670  1.00 26.70           N1+
ATOM    785  NH2 ARG L 104      37.328   8.966  35.658  1.00 22.48           N  
ATOM    786  C   ARG L 104      38.441  15.053  40.513  1.00 29.17           C  
ATOM    787  O   ARG L 104      39.569  15.535  40.620  1.00 30.70           O  
ATOM    788  N   LEU L 105      37.804  14.467  41.542  1.00 28.67           N  
ATOM    789  CA  LEU L 105      38.411  14.324  42.832  1.00 28.23           C  
ATOM    790  CB  LEU L 105      37.403  14.512  43.972  1.00 28.60           C  
ATOM    791  CG  LEU L 105      37.950  14.084  45.338  1.00 18.09           C  
ATOM    792  CD1 LEU L 105      39.247  14.829  45.677  1.00 19.62           C  
ATOM    793  CD2 LEU L 105      36.872  14.227  46.422  1.00 18.91           C  
ATOM    794  C   LEU L 105      38.935  12.929  42.929  1.00 28.75           C  
ATOM    795  O   LEU L 105      38.161  11.977  42.963  1.00 28.97           O  
ATOM    796  N   GLU L 106      40.274  12.779  43.004  1.00 29.49           N  
ATOM    797  CA  GLU L 106      40.856  11.468  43.039  1.00 30.67           C  
ATOM    798  CB  GLU L 106      41.685  11.139  41.781  1.00 31.08           C  
ATOM    799  CG  GLU L 106      42.852  12.094  41.524  1.00 34.39           C  
ATOM    800  CD  GLU L 106      43.491  11.687  40.203  1.00 44.90           C  
ATOM    801  OE1 GLU L 106      42.948  10.755  39.553  1.00 38.81           O  
ATOM    802  OE2 GLU L 106      44.524  12.302  39.823  1.00 47.02           O1-
ATOM    803  C   GLU L 106      41.752  11.354  44.232  1.00 31.34           C  
ATOM    804  O   GLU L 106      42.121  12.346  44.858  1.00 31.37           O  
ATOM    805  N   ILE L 107      42.090  10.103  44.602  1.00 31.41           N  
ATOM    806  CA  ILE L 107      42.952   9.877  45.724  1.00 32.48           C  
ATOM    807  CB  ILE L 107      42.332   9.029  46.801  1.00 31.79           C  
ATOM    808  CG1 ILE L 107      41.960   7.633  46.275  1.00 35.01           C  
ATOM    809  CG2 ILE L 107      41.140   9.811  47.377  1.00 33.97           C  
ATOM    810  CD1 ILE L 107      40.844   7.649  45.235  1.00 45.54           C  
ATOM    811  C   ILE L 107      44.232   9.185  45.259  1.00 33.52           C  
ATOM    812  O   ILE L 107      44.590   9.304  44.055  1.00 34.47           O  
ATOM    813  OXT ILE L 107      44.884   8.535  46.118  1.00  0.00           O1-
TER     814      ILE L 107 
ATOM    815  N   LYS H 108       8.373   4.628  46.144  1.00 41.04           N1+
ATOM    816  CA  LYS H 108       9.393   5.698  46.158  1.00 40.44           C  
ATOM    817  CB  LYS H 108      10.793   5.105  46.389  1.00 40.89           C  
ATOM    818  CG  LYS H 108      11.863   6.154  46.700  1.00 41.52           C  
ATOM    819  CD  LYS H 108      13.197   5.545  47.132  0.50 45.25           C  
ATOM    820  CE  LYS H 108      13.065   4.506  48.248  1.00  0.00           C  
ATOM    821  NZ  LYS H 108      14.382   3.892  48.524  1.00  0.00           N1+
ATOM    822  C   LYS H 108       9.397   6.408  44.845  1.00 39.53           C  
ATOM    823  O   LYS H 108       8.846   5.912  43.863  1.00 39.21           O  
ATOM    824  N   VAL H 109      10.012   7.604  44.797  1.00 43.73           N  
ATOM    825  CA  VAL H 109      10.020   8.354  43.573  1.00 42.51           C  
ATOM    826  CB  VAL H 109      10.342   9.812  43.765  1.00 42.57           C  
ATOM    827  CG1 VAL H 109      10.382  10.505  42.391  1.00 43.21           C  
ATOM    828  CG2 VAL H 109       9.316  10.414  44.739  1.00 44.59           C  
ATOM    829  C   VAL H 109      11.075   7.783  42.694  1.00 40.82           C  
ATOM    830  O   VAL H 109      12.209   7.567  43.117  1.00 40.94           O  
ATOM    831  N   GLN H 110      10.734   7.512  41.423  1.00 48.75           N  
ATOM    832  CA  GLN H 110      11.748   6.956  40.590  1.00 47.41           C  
ATOM    833  CB  GLN H 110      11.811   5.424  40.699  1.00 48.57           C  
ATOM    834  CG  GLN H 110      13.076   4.797  40.119  1.00 51.08           C  
ATOM    835  CD  GLN H 110      13.071   3.324  40.507  1.00 75.60           C  
ATOM    836  OE1 GLN H 110      14.112   2.671  40.530  1.00 67.27           O  
ATOM    837  NE2 GLN H 110      11.865   2.786  40.832  1.00 48.33           N  
ATOM    838  C   GLN H 110      11.448   7.335  39.177  1.00 44.66           C  
ATOM    839  O   GLN H 110      10.289   7.481  38.792  1.00 44.48           O  
ATOM    840  N   LEU H 111      12.504   7.547  38.371  1.00 41.13           N  
ATOM    841  CA  LEU H 111      12.318   7.845  36.981  1.00 38.55           C  
ATOM    842  CB  LEU H 111      13.033   9.133  36.535  1.00 38.57           C  
ATOM    843  CG  LEU H 111      12.529  10.393  37.267  1.00 34.95           C  
ATOM    844  CD1 LEU H 111      13.247  11.660  36.776  1.00 32.00           C  
ATOM    845  CD2 LEU H 111      10.999  10.503  37.192  1.00 32.34           C  
ATOM    846  C   LEU H 111      12.929   6.699  36.235  1.00 37.52           C  
ATOM    847  O   LEU H 111      14.113   6.409  36.403  1.00 37.62           O  
ATOM    848  N   VAL H 112      12.134   6.006  35.395  1.00 35.47           N  
ATOM    849  CA  VAL H 112      12.653   4.865  34.696  1.00 33.98           C  
ATOM    850  CB  VAL H 112      11.777   3.651  34.828  1.00 35.14           C  
ATOM    851  CG1 VAL H 112      12.374   2.507  33.993  1.00 32.39           C  
ATOM    852  CG2 VAL H 112      11.623   3.316  36.320  1.00 36.07           C  
ATOM    853  C   VAL H 112      12.726   5.204  33.241  1.00 31.84           C  
ATOM    854  O   VAL H 112      11.731   5.600  32.636  1.00 32.45           O  
ATOM    855  N   GLN H 113      13.923   5.048  32.641  1.00 29.77           N  
ATOM    856  CA  GLN H 113      14.105   5.371  31.257  1.00 29.82           C  
ATOM    857  CB  GLN H 113      15.427   6.096  30.954  1.00 28.34           C  
ATOM    858  CG  GLN H 113      15.504   7.483  31.594  1.00 25.79           C  
ATOM    859  CD  GLN H 113      16.844   8.103  31.235  1.00 27.95           C  
ATOM    860  OE1 GLN H 113      17.404   8.888  31.998  1.00 34.03           O  
ATOM    861  NE2 GLN H 113      17.373   7.752  30.031  1.00 28.98           N  
ATOM    862  C   GLN H 113      14.083   4.118  30.438  1.00 30.75           C  
ATOM    863  O   GLN H 113      14.245   3.011  30.951  1.00 30.57           O  
ATOM    864  N   SER H 114      13.871   4.282  29.116  1.00 31.26           N  
ATOM    865  CA  SER H 114      13.835   3.175  28.208  1.00 32.10           C  
ATOM    866  CB  SER H 114      13.288   3.544  26.817  1.00 31.97           C  
ATOM    867  OG  SER H 114      14.095   4.550  26.225  1.00 32.06           O  
ATOM    868  C   SER H 114      15.232   2.658  28.056  1.00 32.77           C  
ATOM    869  O   SER H 114      16.191   3.286  28.498  1.00 32.05           O  
ATOM    870  N   GLY H 115      15.372   1.476  27.420  1.00 32.56           N  
ATOM    871  CA  GLY H 115      16.639   0.807  27.314  1.00 31.52           C  
ATOM    872  C   GLY H 115      17.495   1.421  26.250  1.00 31.84           C  
ATOM    873  O   GLY H 115      17.056   2.265  25.470  1.00 32.15           O  
ATOM    874  N   ALA H 116      18.761   0.958  26.194  1.00 32.62           N  
ATOM    875  CA  ALA H 116      19.751   1.463  25.285  1.00 32.45           C  
ATOM    876  CB  ALA H 116      21.150   0.860  25.501  1.00 32.69           C  
ATOM    877  C   ALA H 116      19.342   1.168  23.881  1.00 33.62           C  
ATOM    878  O   ALA H 116      18.666   0.178  23.610  1.00 34.64           O  
ATOM    879  N   GLU H 117      19.735   2.056  22.944  1.00 32.79           N  
ATOM    880  CA  GLU H 117      19.368   1.843  21.576  1.00 33.16           C  
ATOM    881  CB  GLU H 117      18.178   2.703  21.117  1.00 34.19           C  
ATOM    882  CG  GLU H 117      16.862   2.275  21.771  1.00 37.15           C  
ATOM    883  CD  GLU H 117      15.746   3.153  21.234  1.00 50.16           C  
ATOM    884  OE1 GLU H 117      16.061   4.250  20.703  1.00 36.37           O  
ATOM    885  OE2 GLU H 117      14.561   2.738  21.343  1.00 49.47           O1-
ATOM    886  C   GLU H 117      20.532   2.141  20.685  1.00 33.44           C  
ATOM    887  O   GLU H 117      21.444   2.884  21.044  1.00 32.89           O  
ATOM    888  N   VAL H 118      20.533   1.512  19.493  1.00 34.15           N  
ATOM    889  CA  VAL H 118      21.559   1.740  18.517  1.00 34.32           C  
ATOM    890  CB  VAL H 118      22.255   0.482  18.082  1.00 34.51           C  
ATOM    891  CG1 VAL H 118      23.278   0.833  16.988  1.00 33.41           C  
ATOM    892  CG2 VAL H 118      22.873  -0.186  19.322  1.00 37.14           C  
ATOM    893  C   VAL H 118      20.868   2.313  17.321  1.00 34.99           C  
ATOM    894  O   VAL H 118      19.830   1.805  16.898  1.00 35.58           O  
ATOM    895  N   LYS H 119      21.421   3.404  16.752  1.00 35.43           N  
ATOM    896  CA  LYS H 119      20.778   4.021  15.626  1.00 36.66           C  
ATOM    897  CB  LYS H 119      20.063   5.338  15.981  1.00 37.04           C  
ATOM    898  CG  LYS H 119      18.858   5.148  16.906  1.00 35.91           C  
ATOM    899  CD  LYS H 119      17.795   4.218  16.319  1.00 29.53           C  
ATOM    900  CE  LYS H 119      16.569   4.027  17.210  1.00 52.14           C  
ATOM    901  NZ  LYS H 119      15.582   5.096  16.948  1.00 38.70           N1+
ATOM    902  C   LYS H 119      21.805   4.339  14.583  1.00 37.68           C  
ATOM    903  O   LYS H 119      22.982   4.533  14.882  1.00 37.35           O  
ATOM    904  N   LYS H 120      21.366   4.374  13.309  1.00 38.94           N  
ATOM    905  CA  LYS H 120      22.230   4.690  12.205  1.00 39.37           C  
ATOM    906  CB  LYS H 120      21.746   4.099  10.871  1.00 40.51           C  
ATOM    907  CG  LYS H 120      21.680   2.571  10.875  1.00 46.73           C  
ATOM    908  CD  LYS H 120      20.896   1.994   9.694  1.00 52.28           C  
ATOM    909  CE  LYS H 120      20.773   0.468   9.710  1.00 85.91           C  
ATOM    910  NZ  LYS H 120      22.095  -0.156   9.487  1.00 46.19           N1+
ATOM    911  C   LYS H 120      22.245   6.178  12.067  1.00 38.24           C  
ATOM    912  O   LYS H 120      21.328   6.864  12.515  1.00 38.89           O  
ATOM    913  N   PRO H 121      23.271   6.709  11.460  1.00 37.54           N  
ATOM    914  CA  PRO H 121      23.338   8.134  11.315  1.00 38.54           C  
ATOM    915  CD  PRO H 121      24.592   6.104  11.527  1.00 36.91           C  
ATOM    916  CB  PRO H 121      24.755   8.434  10.833  1.00 38.79           C  
ATOM    917  CG  PRO H 121      25.585   7.277  11.420  1.00 37.85           C  
ATOM    918  C   PRO H 121      22.258   8.639  10.413  1.00 40.19           C  
ATOM    919  O   PRO H 121      21.939   7.970   9.432  1.00 41.50           O  
ATOM    920  N   GLY H 122      21.685   9.817  10.733  1.00 39.79           N  
ATOM    921  CA  GLY H 122      20.665  10.404   9.912  1.00 39.16           C  
ATOM    922  C   GLY H 122      19.312  10.014  10.430  1.00 38.90           C  
ATOM    923  O   GLY H 122      18.300  10.570  10.005  1.00 40.19           O  
ATOM    924  N   SER H 123      19.250   9.052  11.371  1.00 36.84           N  
ATOM    925  CA  SER H 123      17.983   8.602  11.877  1.00 36.69           C  
ATOM    926  CB  SER H 123      17.972   7.122  12.298  1.00 35.88           C  
ATOM    927  OG  SER H 123      18.833   6.918  13.409  1.00 39.75           O  
ATOM    928  C   SER H 123      17.604   9.419  13.073  1.00 37.21           C  
ATOM    929  O   SER H 123      18.232  10.433  13.376  1.00 36.21           O  
ATOM    930  N   SER H 124      16.524   9.005  13.768  1.00 37.77           N  
ATOM    931  CA  SER H 124      16.078   9.717  14.932  1.00 38.16           C  
ATOM    932  CB  SER H 124      14.748  10.461  14.725  1.00 39.41           C  
ATOM    933  OG  SER H 124      13.698   9.532  14.499  1.00 43.45           O  
ATOM    934  C   SER H 124      15.863   8.732  16.044  1.00 37.52           C  
ATOM    935  O   SER H 124      15.655   7.543  15.805  1.00 37.90           O  
ATOM    936  N   VAL H 125      15.925   9.211  17.306  1.00 36.13           N  
ATOM    937  CA  VAL H 125      15.727   8.345  18.434  1.00 34.45           C  
ATOM    938  CB  VAL H 125      16.992   8.086  19.206  1.00 34.94           C  
ATOM    939  CG1 VAL H 125      17.493   9.419  19.790  1.00 29.04           C  
ATOM    940  CG2 VAL H 125      16.716   7.007  20.267  1.00 33.53           C  
ATOM    941  C   VAL H 125      14.746   9.000  19.358  1.00 32.99           C  
ATOM    942  O   VAL H 125      14.665  10.225  19.433  1.00 32.55           O  
ATOM    943  N   LYS H 126      13.944   8.178  20.070  1.00 32.22           N  
ATOM    944  CA  LYS H 126      12.982   8.698  20.998  1.00 32.90           C  
ATOM    945  CB  LYS H 126      11.535   8.450  20.537  1.00 33.31           C  
ATOM    946  CG  LYS H 126      10.470   9.227  21.310  1.00 35.89           C  
ATOM    947  CD  LYS H 126       9.122   9.245  20.586  1.00 56.87           C  
ATOM    948  CE  LYS H 126       8.026  10.006  21.330  1.00 48.71           C  
ATOM    949  NZ  LYS H 126       6.777   9.992  20.537  1.00 49.76           N1+
ATOM    950  C   LYS H 126      13.189   7.969  22.293  1.00 33.29           C  
ATOM    951  O   LYS H 126      13.002   6.756  22.366  1.00 33.98           O  
ATOM    952  N   VAL H 127      13.571   8.702  23.361  1.00 32.53           N  
ATOM    953  CA  VAL H 127      13.828   8.081  24.632  1.00 31.43           C  
ATOM    954  CB  VAL H 127      15.103   8.552  25.271  1.00 31.42           C  
ATOM    955  CG1 VAL H 127      15.263   7.847  26.629  1.00 30.58           C  
ATOM    956  CG2 VAL H 127      16.265   8.307  24.295  1.00 26.05           C  
ATOM    957  C   VAL H 127      12.709   8.446  25.557  1.00 31.33           C  
ATOM    958  O   VAL H 127      12.221   9.575  25.540  1.00 31.39           O  
ATOM    959  N   SER H 128      12.280   7.487  26.404  1.00 31.21           N  
ATOM    960  CA  SER H 128      11.170   7.732  27.282  1.00 30.50           C  
ATOM    961  CB  SER H 128      10.087   6.643  27.210  1.00 31.78           C  
ATOM    962  OG  SER H 128      10.600   5.413  27.700  1.00 33.45           O  
ATOM    963  C   SER H 128      11.652   7.767  28.704  1.00 29.94           C  
ATOM    964  O   SER H 128      12.668   7.165  29.045  1.00 29.05           O  
ATOM    965  N   CYS H 129      10.931   8.523  29.561  1.00 30.18           N  
ATOM    966  CA  CYS H 129      11.238   8.623  30.963  1.00 30.65           C  
ATOM    967  CB  CYS H 129      11.926   9.959  31.323  1.00 29.97           C  
ATOM    968  SG  CYS H 129      12.331  10.133  33.088  1.00 34.67           S  
ATOM    969  C   CYS H 129       9.929   8.550  31.688  1.00 31.19           C  
ATOM    970  O   CYS H 129       9.104   9.454  31.575  1.00 30.44           O  
ATOM    971  N   LYS H 130       9.706   7.471  32.468  1.00 32.20           N  
ATOM    972  CA  LYS H 130       8.441   7.324  33.134  1.00 33.96           C  
ATOM    973  CB  LYS H 130       7.867   5.897  33.057  1.00 34.39           C  
ATOM    974  CG  LYS H 130       6.490   5.769  33.711  1.00 30.92           C  
ATOM    975  CD  LYS H 130       5.731   4.499  33.326  1.00 46.85           C  
ATOM    976  CE  LYS H 130       4.354   4.394  33.985  1.00 33.70           C  
ATOM    977  NZ  LYS H 130       3.575   3.301  33.365  1.00 49.81           N1+
ATOM    978  C   LYS H 130       8.610   7.672  34.576  1.00 35.05           C  
ATOM    979  O   LYS H 130       9.516   7.178  35.245  1.00 34.54           O  
ATOM    980  N   ALA H 131       7.715   8.537  35.094  1.00 37.72           N  
ATOM    981  CA  ALA H 131       7.799   8.954  36.462  1.00 40.73           C  
ATOM    982  CB  ALA H 131       7.463  10.438  36.679  1.00 39.90           C  
ATOM    983  C   ALA H 131       6.822   8.160  37.262  1.00 43.94           C  
ATOM    984  O   ALA H 131       5.718   7.862  36.810  1.00 44.66           O  
ATOM    985  N   SER H 132       7.235   7.763  38.480  1.00 47.60           N  
ATOM    986  CA  SER H 132       6.337   7.038  39.326  1.00 51.25           C  
ATOM    987  CB  SER H 132       6.466   5.507  39.213  1.00 51.87           C  
ATOM    988  OG  SER H 132       7.734   5.078  39.686  1.00 54.97           O  
ATOM    989  C   SER H 132       6.677   7.389  40.732  1.00 53.08           C  
ATOM    990  O   SER H 132       7.805   7.779  41.028  1.00 53.28           O  
ATOM    991  N   GLY H 133       5.716   7.233  41.666  1.00 21.38           N  
ATOM    992  CA  GLY H 133       6.027   7.405  43.060  1.00 19.51           C  
ATOM    993  C   GLY H 133       5.713   8.785  43.538  1.00 20.24           C  
ATOM    994  O   GLY H 133       5.509   8.995  44.734  1.00 20.43           O  
ATOM    995  N   TYR H 134       5.675   9.772  42.634  1.00 18.89           N  
ATOM    996  CA  TYR H 134       5.346  11.092  43.063  1.00 19.00           C  
ATOM    997  CB  TYR H 134       6.564  12.037  43.152  1.00 18.30           C  
ATOM    998  CG  TYR H 134       7.183  12.198  41.804  1.00 18.60           C  
ATOM    999  CD1 TYR H 134       7.773  11.129  41.172  1.00 20.28           C  
ATOM   1000  CD2 TYR H 134       7.217  13.423  41.178  1.00 17.34           C  
ATOM   1001  CE1 TYR H 134       8.352  11.269  39.931  1.00 20.09           C  
ATOM   1002  CE2 TYR H 134       7.794  13.570  39.937  1.00 19.68           C  
ATOM   1003  CZ  TYR H 134       8.361  12.490  39.305  1.00 21.46           C  
ATOM   1004  OH  TYR H 134       8.952  12.645  38.032  1.00 20.87           O  
ATOM   1005  C   TYR H 134       4.371  11.581  42.065  1.00 20.79           C  
ATOM   1006  O   TYR H 134       4.213  10.984  41.005  1.00 20.79           O  
ATOM   1007  N   THR H 135       3.631  12.647  42.377  1.00 21.83           N  
ATOM   1008  CA  THR H 135       2.727  13.015  41.341  1.00 22.30           C  
ATOM   1009  CB  THR H 135       1.705  14.025  41.770  1.00 25.30           C  
ATOM   1010  OG1 THR H 135       0.942  13.506  42.851  1.00 27.47           O  
ATOM   1011  CG2 THR H 135       0.774  14.313  40.580  1.00 25.37           C  
ATOM   1012  C   THR H 135       3.556  13.527  40.206  1.00 22.18           C  
ATOM   1013  O   THR H 135       4.529  14.265  40.388  1.00 22.93           O  
ATOM   1014  N   PHE H 136       3.092  13.232  38.963  1.00 21.89           N  
ATOM   1015  CA  PHE H 136       3.683  13.548  37.678  1.00 23.98           C  
ATOM   1016  CB  PHE H 136       2.924  12.941  36.487  1.00 21.94           C  
ATOM   1017  CG  PHE H 136       3.740  13.192  35.265  1.00 23.72           C  
ATOM   1018  CD1 PHE H 136       5.026  12.708  35.183  1.00 23.25           C  
ATOM   1019  CD2 PHE H 136       3.215  13.869  34.188  1.00 22.96           C  
ATOM   1020  CE1 PHE H 136       5.788  12.923  34.059  1.00 23.49           C  
ATOM   1021  CE2 PHE H 136       3.975  14.084  33.062  1.00 21.96           C  
ATOM   1022  CZ  PHE H 136       5.264  13.617  32.996  1.00 22.12           C  
ATOM   1023  C   PHE H 136       3.664  15.025  37.587  1.00 25.16           C  
ATOM   1024  O   PHE H 136       4.349  15.688  36.797  1.00 25.61           O  
ATOM   1025  N   SER H 137       2.861  15.563  38.514  1.00 23.07           N  
ATOM   1026  CA  SER H 137       2.700  16.924  38.841  1.00 22.26           C  
ATOM   1027  CB  SER H 137       1.773  17.163  40.044  1.00 27.39           C  
ATOM   1028  OG  SER H 137       1.520  18.554  40.175  1.00 35.92           O  
ATOM   1029  C   SER H 137       4.047  17.541  39.138  1.00 22.99           C  
ATOM   1030  O   SER H 137       4.072  18.694  39.557  1.00 26.30           O  
ATOM   1031  N   SER H 138       5.193  16.809  39.020  1.00 21.30           N  
ATOM   1032  CA  SER H 138       6.435  17.516  39.024  0.90 21.94           C  
ATOM   1033  CB  SER H 138       7.697  16.645  38.834  0.90 22.47           C  
ATOM   1034  OG  SER H 138       7.656  15.929  37.611  0.90 27.35           O  
ATOM   1035  C   SER H 138       6.277  18.479  37.895  1.00 22.70           C  
ATOM   1036  O   SER H 138       5.831  18.122  36.802  1.00 21.02           O  
ATOM   1037  N   ASN H 139       6.605  19.751  38.169  1.00 19.68           N  
ATOM   1038  CA  ASN H 139       6.401  20.823  37.240  1.00 19.50           C  
ATOM   1039  CB  ASN H 139       6.825  22.195  37.798  1.00 21.31           C  
ATOM   1040  CG  ASN H 139       5.811  22.678  38.827  1.00 25.24           C  
ATOM   1041  OD1 ASN H 139       5.328  23.805  38.741  1.00 29.06           O  
ATOM   1042  ND2 ASN H 139       5.479  21.820  39.829  1.00 19.90           N  
ATOM   1043  C   ASN H 139       7.218  20.621  36.009  1.00 17.40           C  
ATOM   1044  O   ASN H 139       6.717  20.834  34.903  1.00 17.46           O  
ATOM   1045  N   VAL H 140       8.511  20.246  36.150  1.00 32.14           N  
ATOM   1046  CA  VAL H 140       9.148  20.088  34.883  1.00 31.04           C  
ATOM   1047  CB  VAL H 140       9.951  21.316  34.550  1.00 21.03           C  
ATOM   1048  CG1 VAL H 140      10.647  21.162  33.188  1.00 15.79           C  
ATOM   1049  CG2 VAL H 140       9.017  22.536  34.654  1.00 16.14           C  
ATOM   1050  C   VAL H 140      10.076  18.907  34.885  1.00 30.56           C  
ATOM   1051  O   VAL H 140      10.503  18.411  35.924  1.00 30.63           O  
ATOM   1052  N   ILE H 141      10.365  18.399  33.666  1.00 28.35           N  
ATOM   1053  CA  ILE H 141      11.301  17.330  33.466  1.00 26.87           C  
ATOM   1054  CB  ILE H 141      10.706  16.124  32.788  1.00 27.45           C  
ATOM   1055  CG1 ILE H 141       9.614  15.476  33.650  1.00 23.89           C  
ATOM   1056  CG2 ILE H 141      11.852  15.163  32.436  1.00 29.35           C  
ATOM   1057  CD1 ILE H 141      10.134  14.902  34.965  1.00 26.35           C  
ATOM   1058  C   ILE H 141      12.330  17.865  32.517  1.00 27.08           C  
ATOM   1059  O   ILE H 141      11.982  18.403  31.469  1.00 28.29           O  
ATOM   1060  N   SER H 142      13.628  17.728  32.855  1.00 26.62           N  
ATOM   1061  CA  SER H 142      14.678  18.224  32.006  1.00 26.25           C  
ATOM   1062  CB  SER H 142      15.693  19.123  32.735  1.00 26.33           C  
ATOM   1063  OG  SER H 142      15.065  20.322  33.167  1.00 34.17           O  
ATOM   1064  C   SER H 142      15.445  17.056  31.453  1.00 25.96           C  
ATOM   1065  O   SER H 142      15.449  15.966  32.023  1.00 26.40           O  
ATOM   1066  N   TRP H 143      16.089  17.256  30.282  1.00 25.63           N  
ATOM   1067  CA  TRP H 143      16.891  16.219  29.696  1.00 25.69           C  
ATOM   1068  CB  TRP H 143      16.438  15.807  28.286  1.00 26.36           C  
ATOM   1069  CG  TRP H 143      15.135  15.042  28.283  1.00 28.31           C  
ATOM   1070  CD2 TRP H 143      15.046  13.612  28.358  1.00 27.95           C  
ATOM   1071  CD1 TRP H 143      13.853  15.506  28.220  1.00 26.55           C  
ATOM   1072  NE1 TRP H 143      12.970  14.451  28.257  1.00 27.67           N  
ATOM   1073  CE2 TRP H 143      13.691  13.279  28.340  1.00 23.77           C  
ATOM   1074  CE3 TRP H 143      16.015  12.651  28.439  1.00 27.01           C  
ATOM   1075  CZ2 TRP H 143      13.285  11.978  28.404  1.00 32.21           C  
ATOM   1076  CZ3 TRP H 143      15.600  11.339  28.499  1.00 25.09           C  
ATOM   1077  CH2 TRP H 143      14.261  11.010  28.482  1.00 33.12           C  
ATOM   1078  C   TRP H 143      18.304  16.717  29.613  1.00 26.49           C  
ATOM   1079  O   TRP H 143      18.562  17.828  29.148  1.00 27.87           O  
ATOM   1080  N   VAL H 144      19.258  15.890  30.088  1.00 25.65           N  
ATOM   1081  CA  VAL H 144      20.652  16.237  30.081  1.00 25.43           C  
ATOM   1082  CB  VAL H 144      21.199  16.457  31.461  1.00 25.40           C  
ATOM   1083  CG1 VAL H 144      22.715  16.697  31.363  1.00 24.82           C  
ATOM   1084  CG2 VAL H 144      20.418  17.604  32.125  1.00 23.41           C  
ATOM   1085  C   VAL H 144      21.387  15.065  29.504  1.00 25.56           C  
ATOM   1086  O   VAL H 144      21.040  13.919  29.787  1.00 27.00           O  
ATOM   1087  N   ARG H 145      22.432  15.305  28.680  1.00 24.41           N  
ATOM   1088  CA  ARG H 145      23.115  14.175  28.105  1.00 24.40           C  
ATOM   1089  CB  ARG H 145      23.021  14.065  26.572  1.00 24.83           C  
ATOM   1090  CG  ARG H 145      23.718  15.187  25.800  1.00 23.16           C  
ATOM   1091  CD  ARG H 145      23.617  15.003  24.283  1.00 26.47           C  
ATOM   1092  NE  ARG H 145      24.553  15.963  23.631  1.00 30.59           N  
ATOM   1093  CZ  ARG H 145      24.813  15.837  22.295  1.00 37.74           C  
ATOM   1094  NH1 ARG H 145      24.210  14.845  21.578  1.00 31.75           N1+
ATOM   1095  NH2 ARG H 145      25.672  16.698  21.677  1.00 31.34           N  
ATOM   1096  C   ARG H 145      24.575  14.262  28.420  1.00 24.83           C  
ATOM   1097  O   ARG H 145      25.083  15.319  28.792  1.00 24.43           O  
ATOM   1098  N   GLN H 146      25.285  13.118  28.310  1.00 24.92           N  
ATOM   1099  CA  GLN H 146      26.695  13.118  28.569  1.00 24.46           C  
ATOM   1100  CB  GLN H 146      27.037  12.660  30.001  1.00 23.52           C  
ATOM   1101  CG  GLN H 146      28.526  12.742  30.350  1.00 24.73           C  
ATOM   1102  CD  GLN H 146      28.699  12.260  31.787  1.00 25.23           C  
ATOM   1103  OE1 GLN H 146      27.883  11.503  32.303  1.00 31.94           O  
ATOM   1104  NE2 GLN H 146      29.797  12.711  32.453  1.00 28.26           N  
ATOM   1105  C   GLN H 146      27.366  12.175  27.613  1.00 25.25           C  
ATOM   1106  O   GLN H 146      27.082  10.977  27.601  1.00 25.74           O  
ATOM   1107  N   ALA H 147      28.292  12.706  26.786  1.00 27.00           N  
ATOM   1108  CA  ALA H 147      29.054  11.906  25.866  1.00 29.24           C  
ATOM   1109  CB  ALA H 147      29.795  12.730  24.798  1.00 29.35           C  
ATOM   1110  C   ALA H 147      30.078  11.178  26.679  1.00 30.77           C  
ATOM   1111  O   ALA H 147      30.389  11.578  27.801  1.00 31.31           O  
ATOM   1112  N   PRO H 148      30.621  10.112  26.162  1.00 32.50           N  
ATOM   1113  CA  PRO H 148      31.555   9.362  26.948  1.00 33.10           C  
ATOM   1114  CD  PRO H 148      29.923   9.278  25.197  1.00 33.63           C  
ATOM   1115  CB  PRO H 148      31.810   8.075  26.170  1.00 33.04           C  
ATOM   1116  CG  PRO H 148      30.493   7.861  25.397  1.00 33.63           C  
ATOM   1117  C   PRO H 148      32.778  10.150  27.281  1.00 34.19           C  
ATOM   1118  O   PRO H 148      33.365  10.763  26.391  1.00 33.20           O  
ATOM   1119  N   GLY H 149      33.169  10.145  28.569  1.00 34.48           N  
ATOM   1120  CA  GLY H 149      34.364  10.808  29.001  1.00 35.55           C  
ATOM   1121  C   GLY H 149      34.163  12.288  28.925  1.00 36.06           C  
ATOM   1122  O   GLY H 149      35.126  13.050  28.995  1.00 36.14           O  
ATOM   1123  N   GLN H 150      32.902  12.740  28.799  1.00 35.14           N  
ATOM   1124  CA  GLN H 150      32.664  14.149  28.661  1.00 34.56           C  
ATOM   1125  CB  GLN H 150      31.969  14.522  27.341  1.00 35.67           C  
ATOM   1126  CG  GLN H 150      32.867  14.341  26.116  1.00 39.36           C  
ATOM   1127  CD  GLN H 150      33.866  15.488  26.115  1.00 66.07           C  
ATOM   1128  OE1 GLN H 150      33.492  16.644  26.304  1.00 82.03           O  
ATOM   1129  NE2 GLN H 150      35.171  15.170  25.906  1.00 54.72           N  
ATOM   1130  C   GLN H 150      31.787  14.608  29.779  1.00 32.15           C  
ATOM   1131  O   GLN H 150      31.402  13.827  30.647  1.00 30.61           O  
ATOM   1132  N   GLY H 151      31.473  15.923  29.786  1.00 30.68           N  
ATOM   1133  CA  GLY H 151      30.698  16.534  30.830  1.00 29.44           C  
ATOM   1134  C   GLY H 151      29.234  16.490  30.505  1.00 28.41           C  
ATOM   1135  O   GLY H 151      28.810  15.881  29.527  1.00 29.47           O  
ATOM   1136  N   LEU H 152      28.426  17.162  31.355  1.00 27.25           N  
ATOM   1137  CA  LEU H 152      26.993  17.200  31.239  1.00 26.53           C  
ATOM   1138  CB  LEU H 152      26.303  17.432  32.593  1.00 25.61           C  
ATOM   1139  CG  LEU H 152      26.573  16.316  33.622  1.00 27.39           C  
ATOM   1140  CD1 LEU H 152      25.862  16.604  34.953  1.00 21.70           C  
ATOM   1141  CD2 LEU H 152      26.218  14.935  33.051  1.00 24.45           C  
ATOM   1142  C   LEU H 152      26.586  18.321  30.328  1.00 27.39           C  
ATOM   1143  O   LEU H 152      27.211  19.381  30.315  1.00 28.06           O  
ATOM   1144  N   GLU H 153      25.516  18.098  29.526  1.00 27.09           N  
ATOM   1145  CA  GLU H 153      25.006  19.113  28.639  1.00 28.05           C  
ATOM   1146  CB  GLU H 153      25.381  18.875  27.163  1.00 29.09           C  
ATOM   1147  CG  GLU H 153      25.135  20.083  26.254  1.00 33.88           C  
ATOM   1148  CD  GLU H 153      25.785  19.815  24.901  1.00 93.59           C  
ATOM   1149  OE1 GLU H 153      26.336  18.697  24.717  1.00 43.32           O  
ATOM   1150  OE2 GLU H 153      25.741  20.728  24.035  1.00 46.50           O1-
ATOM   1151  C   GLU H 153      23.503  19.118  28.749  1.00 28.46           C  
ATOM   1152  O   GLU H 153      22.860  18.074  28.641  1.00 28.98           O  
ATOM   1153  N   TRP H 154      22.906  20.313  28.958  1.00 27.98           N  
ATOM   1154  CA  TRP H 154      21.480  20.463  29.129  1.00 27.55           C  
ATOM   1155  CB  TRP H 154      21.141  21.683  30.006  1.00 27.73           C  
ATOM   1156  CG  TRP H 154      19.675  21.984  30.166  1.00 29.81           C  
ATOM   1157  CD2 TRP H 154      19.006  23.042  29.465  1.00 28.15           C  
ATOM   1158  CD1 TRP H 154      18.741  21.400  30.971  1.00 21.56           C  
ATOM   1159  NE1 TRP H 154      17.528  22.029  30.813  1.00 29.87           N  
ATOM   1160  CE2 TRP H 154      17.679  23.042  29.888  1.00 27.97           C  
ATOM   1161  CE3 TRP H 154      19.462  23.943  28.546  1.00 28.84           C  
ATOM   1162  CZ2 TRP H 154      16.783  23.949  29.396  1.00 34.98           C  
ATOM   1163  CZ3 TRP H 154      18.555  24.853  28.048  1.00 30.69           C  
ATOM   1164  CH2 TRP H 154      17.241  24.856  28.465  1.00 24.67           C  
ATOM   1165  C   TRP H 154      20.833  20.646  27.785  1.00 27.49           C  
ATOM   1166  O   TRP H 154      21.205  21.536  27.025  1.00 27.74           O  
ATOM   1167  N   MET H 155      19.943  19.703  27.408  1.00 26.81           N  
ATOM   1168  CA  MET H 155      19.185  19.727  26.180  1.00 28.66           C  
ATOM   1169  CB  MET H 155      18.788  18.313  25.742  1.00 29.48           C  
ATOM   1170  CG  MET H 155      20.024  17.424  25.594  1.00 32.01           C  
ATOM   1171  SD  MET H 155      19.708  15.773  24.915  1.00 39.67           S  
ATOM   1172  CE  MET H 155      19.653  16.363  23.200  1.00 32.11           C  
ATOM   1173  C   MET H 155      17.949  20.589  26.191  1.00 28.99           C  
ATOM   1174  O   MET H 155      17.648  21.255  25.200  1.00 30.07           O  
ATOM   1175  N   GLY H 156      17.177  20.579  27.303  1.00 27.40           N  
ATOM   1176  CA  GLY H 156      15.934  21.311  27.343  1.00 27.68           C  
ATOM   1177  C   GLY H 156      15.052  20.716  28.404  1.00 27.85           C  
ATOM   1178  O   GLY H 156      15.456  19.801  29.119  1.00 27.88           O  
ATOM   1179  N   GLY H 157      13.804  21.226  28.530  1.00 28.53           N  
ATOM   1180  CA  GLY H 157      12.916  20.704  29.536  1.00 28.06           C  
ATOM   1181  C   GLY H 157      11.488  20.900  29.109  1.00 28.78           C  
ATOM   1182  O   GLY H 157      11.213  21.584  28.125  1.00 29.63           O  
ATOM   1183  N   VAL H 158      10.539  20.279  29.856  1.00 28.30           N  
ATOM   1184  CA  VAL H 158       9.137  20.392  29.542  1.00 28.62           C  
ATOM   1185  CB  VAL H 158       8.618  19.251  28.714  1.00 28.56           C  
ATOM   1186  CG1 VAL H 158       8.793  17.944  29.507  1.00 30.89           C  
ATOM   1187  CG2 VAL H 158       7.159  19.550  28.329  1.00 26.01           C  
ATOM   1188  C   VAL H 158       8.320  20.429  30.804  1.00 29.48           C  
ATOM   1189  O   VAL H 158       8.664  19.819  31.818  1.00 29.72           O  
ATOM   1190  N   ILE H 159       7.191  21.169  30.746  1.00 30.20           N  
ATOM   1191  CA  ILE H 159       6.239  21.273  31.818  1.00 31.35           C  
ATOM   1192  CB  ILE H 159       5.752  22.680  32.009  1.00 30.95           C  
ATOM   1193  CG1 ILE H 159       6.919  23.609  32.380  1.00 32.81           C  
ATOM   1194  CG2 ILE H 159       4.609  22.671  33.037  1.00 29.66           C  
ATOM   1195  CD1 ILE H 159       6.581  25.093  32.251  1.00 45.28           C  
ATOM   1196  C   ILE H 159       5.070  20.483  31.333  1.00 32.84           C  
ATOM   1197  O   ILE H 159       4.378  20.891  30.405  1.00 33.64           O  
ATOM   1198  N   PRO H 160       4.876  19.307  31.857  1.00 25.62           N  
ATOM   1199  CA  PRO H 160       3.927  18.414  31.244  1.00 26.14           C  
ATOM   1200  CD  PRO H 160       5.975  18.583  32.476  1.00 25.60           C  
ATOM   1201  CB  PRO H 160       4.194  17.043  31.870  1.00 26.38           C  
ATOM   1202  CG  PRO H 160       5.694  17.094  32.215  1.00 25.57           C  
ATOM   1203  C   PRO H 160       2.491  18.811  31.210  1.00 26.79           C  
ATOM   1204  O   PRO H 160       1.801  18.357  30.297  1.00 26.91           O  
ATOM   1205  N   ILE H 161       2.003  19.618  32.166  1.00 28.05           N  
ATOM   1206  CA  ILE H 161       0.612  19.967  32.141  1.00 29.15           C  
ATOM   1207  CB  ILE H 161       0.220  20.832  33.301  1.00 29.90           C  
ATOM   1208  CG1 ILE H 161       0.320  20.042  34.617  1.00 31.65           C  
ATOM   1209  CG2 ILE H 161      -1.179  21.402  33.009  1.00 30.89           C  
ATOM   1210  CD1 ILE H 161       0.385  20.929  35.861  1.00 35.87           C  
ATOM   1211  C   ILE H 161       0.304  20.750  30.912  1.00 29.24           C  
ATOM   1212  O   ILE H 161      -0.614  20.408  30.169  1.00 29.20           O  
ATOM   1213  N   VAL H 162       1.067  21.832  30.675  1.00 28.02           N  
ATOM   1214  CA  VAL H 162       0.905  22.693  29.533  1.00 28.53           C  
ATOM   1215  CB  VAL H 162       1.534  24.041  29.700  1.00 27.82           C  
ATOM   1216  CG1 VAL H 162       0.749  24.794  30.783  1.00 22.42           C  
ATOM   1217  CG2 VAL H 162       3.020  23.859  30.032  1.00 21.70           C  
ATOM   1218  C   VAL H 162       1.473  22.041  28.317  1.00 28.24           C  
ATOM   1219  O   VAL H 162       1.111  22.380  27.192  1.00 28.49           O  
ATOM   1220  N   ASP H 163       2.395  21.087  28.516  1.00 27.50           N  
ATOM   1221  CA  ASP H 163       3.052  20.454  27.411  1.00 28.35           C  
ATOM   1222  CB  ASP H 163       2.085  19.765  26.425  1.00 29.58           C  
ATOM   1223  CG  ASP H 163       2.875  18.777  25.562  1.00 32.49           C  
ATOM   1224  OD1 ASP H 163       3.493  19.212  24.550  1.00 37.27           O  
ATOM   1225  OD2 ASP H 163       2.854  17.566  25.897  1.00 34.13           O1-
ATOM   1226  C   ASP H 163       3.831  21.490  26.681  1.00 27.99           C  
ATOM   1227  O   ASP H 163       3.843  21.550  25.455  1.00 28.74           O  
ATOM   1228  N   ILE H 164       4.514  22.364  27.430  1.00 37.64           N  
ATOM   1229  CA  ILE H 164       5.314  23.311  26.706  1.00 36.56           C  
ATOM   1230  CB  ILE H 164       4.997  24.752  26.983  1.00 36.98           C  
ATOM   1231  CG1 ILE H 164       5.196  25.089  28.464  1.00 31.29           C  
ATOM   1232  CG2 ILE H 164       3.590  25.041  26.450  1.00 36.60           C  
ATOM   1233  CD1 ILE H 164       5.128  26.590  28.737  1.00 20.73           C  
ATOM   1234  C   ILE H 164       6.755  23.085  27.034  1.00 34.27           C  
ATOM   1235  O   ILE H 164       7.121  22.850  28.185  1.00 33.40           O  
ATOM   1236  N   ALA H 165       7.622  23.160  26.003  1.00 33.00           N  
ATOM   1237  CA  ALA H 165       9.001  22.845  26.236  1.00 32.16           C  
ATOM   1238  CB  ALA H 165       9.473  21.607  25.458  1.00 31.98           C  
ATOM   1239  C   ALA H 165       9.901  23.970  25.834  1.00 32.45           C  
ATOM   1240  O   ALA H 165       9.571  24.787  24.977  1.00 32.00           O  
ATOM   1241  N   ASN H 166      11.081  24.036  26.488  1.00 31.93           N  
ATOM   1242  CA  ASN H 166      12.105  24.997  26.175  1.00 31.98           C  
ATOM   1243  CB  ASN H 166      12.415  25.981  27.322  1.00 32.80           C  
ATOM   1244  CG  ASN H 166      12.808  25.210  28.571  1.00 37.65           C  
ATOM   1245  OD1 ASN H 166      12.304  24.120  28.835  1.00 33.30           O  
ATOM   1246  ND2 ASN H 166      13.723  25.807  29.380  1.00 31.77           N  
ATOM   1247  C   ASN H 166      13.350  24.231  25.802  1.00 31.25           C  
ATOM   1248  O   ASN H 166      13.604  23.155  26.340  1.00 30.63           O  
ATOM   1249  N   TYR H 167      14.159  24.761  24.850  1.00 31.54           N  
ATOM   1250  CA  TYR H 167      15.284  23.989  24.386  1.00 31.27           C  
ATOM   1251  CB  TYR H 167      15.153  23.486  22.933  1.00 31.57           C  
ATOM   1252  CG  TYR H 167      13.927  22.656  22.770  1.00 32.58           C  
ATOM   1253  CD1 TYR H 167      13.869  21.384  23.286  1.00 43.12           C  
ATOM   1254  CD2 TYR H 167      12.828  23.157  22.113  1.00 57.28           C  
ATOM   1255  CE1 TYR H 167      12.737  20.618  23.137  1.00 34.63           C  
ATOM   1256  CE2 TYR H 167      11.694  22.395  21.958  1.00 33.39           C  
ATOM   1257  CZ  TYR H 167      11.648  21.121  22.469  1.00 55.74           C  
ATOM   1258  OH  TYR H 167      10.487  20.333  22.312  1.00 38.83           O  
ATOM   1259  C   TYR H 167      16.537  24.809  24.346  1.00 31.91           C  
ATOM   1260  O   TYR H 167      16.510  26.035  24.240  1.00 31.90           O  
ATOM   1261  N   ALA H 168      17.692  24.113  24.434  1.00 32.76           N  
ATOM   1262  CA  ALA H 168      18.968  24.745  24.277  1.00 35.15           C  
ATOM   1263  CB  ALA H 168      20.154  23.846  24.663  1.00 34.46           C  
ATOM   1264  C   ALA H 168      19.080  25.057  22.815  1.00 37.06           C  
ATOM   1265  O   ALA H 168      18.558  24.335  21.970  1.00 36.76           O  
ATOM   1266  N   GLN H 169      19.782  26.149  22.474  1.00 38.92           N  
ATOM   1267  CA  GLN H 169      19.869  26.613  21.119  1.00 41.98           C  
ATOM   1268  CB  GLN H 169      20.498  28.013  21.027  1.00 43.10           C  
ATOM   1269  CG  GLN H 169      21.930  28.097  21.546  1.00 49.90           C  
ATOM   1270  CD  GLN H 169      22.234  29.575  21.733  0.90 95.06           C  
ATOM   1271  OE1 GLN H 169      21.559  30.264  22.496  0.88 67.05           O  
ATOM   1272  NE2 GLN H 169      23.271  30.081  21.015  0.88 52.05           N  
ATOM   1273  C   GLN H 169      20.598  25.653  20.221  1.00 42.19           C  
ATOM   1274  O   GLN H 169      20.261  25.543  19.044  1.00 44.24           O  
ATOM   1275  N   ARG H 170      21.609  24.924  20.729  1.00 41.76           N  
ATOM   1276  CA  ARG H 170      22.374  24.060  19.866  1.00 42.80           C  
ATOM   1277  CB  ARG H 170      23.381  23.172  20.618  1.00 42.59           C  
ATOM   1278  CG  ARG H 170      24.502  23.867  21.387  1.00 47.23           C  
ATOM   1279  CD  ARG H 170      25.331  22.834  22.157  1.00 50.09           C  
ATOM   1280  NE  ARG H 170      26.414  23.521  22.911  1.00 38.82           N  
ATOM   1281  CZ  ARG H 170      27.707  23.444  22.481  1.00 40.39           C  
ATOM   1282  NH1 ARG H 170      28.006  22.835  21.296  1.00 41.43           N1+
ATOM   1283  NH2 ARG H 170      28.705  23.953  23.259  1.00 40.85           N  
ATOM   1284  C   ARG H 170      21.460  23.056  19.227  1.00 43.34           C  
ATOM   1285  O   ARG H 170      21.595  22.734  18.049  1.00 44.19           O  
ATOM   1286  N   PHE H 171      20.554  22.494  20.042  1.00 42.85           N  
ATOM   1287  CA  PHE H 171      19.607  21.455  19.741  1.00 44.66           C  
ATOM   1288  CB  PHE H 171      19.191  20.659  20.988  1.00 43.87           C  
ATOM   1289  CG  PHE H 171      20.434  19.979  21.444  1.00 43.32           C  
ATOM   1290  CD1 PHE H 171      20.824  18.792  20.878  1.00 38.42           C  
ATOM   1291  CD2 PHE H 171      21.230  20.537  22.414  1.00 40.21           C  
ATOM   1292  CE1 PHE H 171      21.976  18.165  21.288  1.00 76.19           C  
ATOM   1293  CE2 PHE H 171      22.381  19.911  22.826  1.00 47.72           C  
ATOM   1294  CZ  PHE H 171      22.761  18.720  22.267  1.00 33.60           C  
ATOM   1295  C   PHE H 171      18.355  21.912  19.047  1.00 47.88           C  
ATOM   1296  O   PHE H 171      17.617  21.076  18.531  1.00 48.26           O  
ATOM   1297  N   LYS H 172      18.083  23.229  18.998  1.00 50.12           N  
ATOM   1298  CA  LYS H 172      16.774  23.769  18.733  1.00 51.77           C  
ATOM   1299  CB  LYS H 172      16.860  25.260  18.366  1.00 52.86           C  
ATOM   1300  CG  LYS H 172      15.525  25.853  17.934  1.00 57.63           C  
ATOM   1301  CD  LYS H 172      14.462  25.845  19.026  1.00 97.53           C  
ATOM   1302  CE  LYS H 172      13.115  26.365  18.531  1.00 42.90           C  
ATOM   1303  NZ  LYS H 172      12.102  26.213  19.593  1.00 44.13           N1+
ATOM   1304  C   LYS H 172      15.972  23.084  17.661  1.00 51.68           C  
ATOM   1305  O   LYS H 172      14.895  22.575  17.967  1.00 52.91           O  
ATOM   1306  N   GLY H 173      16.437  23.023  16.406  1.00 50.41           N  
ATOM   1307  CA  GLY H 173      15.655  22.445  15.342  1.00 49.81           C  
ATOM   1308  C   GLY H 173      15.491  20.956  15.466  1.00 48.26           C  
ATOM   1309  O   GLY H 173      14.480  20.404  15.035  1.00 49.52           O  
ATOM   1310  N   ARG H 174      16.545  20.276  15.957  1.00 45.48           N  
ATOM   1311  CA  ARG H 174      16.677  18.844  16.045  1.00 42.49           C  
ATOM   1312  CB  ARG H 174      18.133  18.397  16.244  1.00 42.28           C  
ATOM   1313  CG  ARG H 174      19.031  18.750  15.060  1.00 42.03           C  
ATOM   1314  CD  ARG H 174      20.297  17.897  14.975  1.00 43.20           C  
ATOM   1315  NE  ARG H 174      21.123  18.164  16.184  1.00 39.38           N  
ATOM   1316  CZ  ARG H 174      21.777  17.134  16.794  1.00 47.22           C  
ATOM   1317  NH1 ARG H 174      21.629  15.860  16.327  1.00 32.69           N1+
ATOM   1318  NH2 ARG H 174      22.581  17.374  17.871  1.00 32.10           N  
ATOM   1319  C   ARG H 174      15.868  18.156  17.107  1.00 39.90           C  
ATOM   1320  O   ARG H 174      15.474  17.006  16.911  1.00 38.88           O  
ATOM   1321  N   VAL H 175      15.624  18.800  18.267  1.00 38.52           N  
ATOM   1322  CA  VAL H 175      15.058  18.055  19.358  0.90 37.60           C  
ATOM   1323  CB  VAL H 175      15.838  18.244  20.626  0.90 37.56           C  
ATOM   1324  CG1 VAL H 175      15.637  19.685  21.117  0.90 36.41           C  
ATOM   1325  CG2 VAL H 175      15.417  17.171  21.638  0.90 36.54           C  
ATOM   1326  C   VAL H 175      13.637  18.439  19.636  1.00 36.94           C  
ATOM   1327  O   VAL H 175      13.215  19.569  19.389  1.00 37.97           O  
ATOM   1328  N   THR H 176      12.847  17.456  20.128  1.00 35.13           N  
ATOM   1329  CA  THR H 176      11.486  17.690  20.517  1.00 34.71           C  
ATOM   1330  CB  THR H 176      10.487  17.147  19.537  1.00 36.06           C  
ATOM   1331  OG1 THR H 176      10.688  17.732  18.259  1.00 36.36           O  
ATOM   1332  CG2 THR H 176       9.073  17.467  20.046  1.00 28.60           C  
ATOM   1333  C   THR H 176      11.273  16.979  21.819  1.00 33.76           C  
ATOM   1334  O   THR H 176      11.626  15.808  21.958  1.00 33.73           O  
ATOM   1335  N   ILE H 177      10.693  17.678  22.817  1.00 32.90           N  
ATOM   1336  CA  ILE H 177      10.432  17.070  24.092  1.00 31.78           C  
ATOM   1337  CB  ILE H 177      11.110  17.764  25.243  1.00 31.05           C  
ATOM   1338  CG1 ILE H 177      12.639  17.660  25.099  1.00 29.90           C  
ATOM   1339  CG2 ILE H 177      10.579  17.164  26.556  1.00 27.96           C  
ATOM   1340  CD1 ILE H 177      13.413  18.548  26.074  1.00 31.56           C  
ATOM   1341  C   ILE H 177       8.953  17.133  24.311  1.00 31.99           C  
ATOM   1342  O   ILE H 177       8.337  18.187  24.149  1.00 32.63           O  
ATOM   1343  N   THR H 178       8.338  15.985  24.670  1.00 31.60           N  
ATOM   1344  CA  THR H 178       6.914  15.944  24.854  1.00 33.11           C  
ATOM   1345  CB  THR H 178       6.197  15.258  23.730  1.00 33.44           C  
ATOM   1346  OG1 THR H 178       6.645  13.915  23.612  1.00 35.94           O  
ATOM   1347  CG2 THR H 178       6.470  16.025  22.427  1.00 30.35           C  
ATOM   1348  C   THR H 178       6.598  15.193  26.109  1.00 34.86           C  
ATOM   1349  O   THR H 178       7.442  14.489  26.663  1.00 35.06           O  
ATOM   1350  N   ALA H 179       5.349  15.349  26.600  1.00 36.48           N  
ATOM   1351  CA  ALA H 179       4.936  14.678  27.798  1.00 38.03           C  
ATOM   1352  CB  ALA H 179       4.819  15.620  29.007  1.00 38.14           C  
ATOM   1353  C   ALA H 179       3.581  14.069  27.571  1.00 40.02           C  
ATOM   1354  O   ALA H 179       2.748  14.624  26.854  1.00 40.76           O  
ATOM   1355  N   ASP H 180       3.347  12.884  28.175  1.00 41.03           N  
ATOM   1356  CA  ASP H 180       2.087  12.195  28.089  1.00 42.91           C  
ATOM   1357  CB  ASP H 180       2.240  10.743  27.606  1.00 43.45           C  
ATOM   1358  CG  ASP H 180       0.859  10.169  27.327  1.00 46.83           C  
ATOM   1359  OD1 ASP H 180      -0.134  10.940  27.409  1.00 63.49           O  
ATOM   1360  OD2 ASP H 180       0.777   8.949  27.024  1.00 53.83           O1-
ATOM   1361  C   ASP H 180       1.538  12.155  29.485  1.00 44.27           C  
ATOM   1362  O   ASP H 180       2.057  11.454  30.350  1.00 43.87           O  
ATOM   1363  N   GLU H 181       0.452  12.910  29.736  1.00 46.19           N  
ATOM   1364  CA  GLU H 181      -0.088  13.058  31.060  1.00 48.00           C  
ATOM   1365  CB  GLU H 181      -1.218  14.099  31.127  1.00 49.22           C  
ATOM   1366  CG  GLU H 181      -0.754  15.530  30.838  1.00 53.12           C  
ATOM   1367  CD  GLU H 181       0.090  16.036  32.003  0.88133.81           C  
ATOM   1368  OE1 GLU H 181       0.491  15.212  32.869  0.83 53.39           O  
ATOM   1369  OE2 GLU H 181       0.348  17.269  32.036  0.83 53.99           O1-
ATOM   1370  C   GLU H 181      -0.635  11.768  31.595  1.00 47.82           C  
ATOM   1371  O   GLU H 181      -0.470  11.469  32.778  1.00 47.72           O  
ATOM   1372  N   SER H 182      -1.310  10.972  30.747  1.00 47.36           N  
ATOM   1373  CA  SER H 182      -1.955   9.783  31.227  1.00 47.34           C  
ATOM   1374  CB  SER H 182      -2.752   9.061  30.125  1.00 47.73           C  
ATOM   1375  OG  SER H 182      -1.880   8.627  29.091  1.00 50.55           O  
ATOM   1376  C   SER H 182      -0.956   8.808  31.770  1.00 46.01           C  
ATOM   1377  O   SER H 182      -1.167   8.231  32.836  1.00 45.81           O  
ATOM   1378  N   THR H 183       0.123   8.563  31.007  1.00 44.72           N  
ATOM   1379  CA  THR H 183       1.185   7.651  31.325  1.00 44.12           C  
ATOM   1380  CB  THR H 183       1.916   7.148  30.114  1.00 44.24           C  
ATOM   1381  OG1 THR H 183       2.513   8.225  29.409  1.00 46.35           O  
ATOM   1382  CG2 THR H 183       0.913   6.412  29.210  1.00 44.72           C  
ATOM   1383  C   THR H 183       2.196   8.227  32.284  1.00 42.61           C  
ATOM   1384  O   THR H 183       2.994   7.474  32.838  1.00 42.22           O  
ATOM   1385  N   SER H 184       2.240   9.569  32.453  1.00 40.91           N  
ATOM   1386  CA  SER H 184       3.219  10.249  33.269  0.90 38.61           C  
ATOM   1387  CB  SER H 184       3.154   9.925  34.781  0.90 38.97           C  
ATOM   1388  OG  SER H 184       3.614   8.611  35.059  0.90 39.84           O  
ATOM   1389  C   SER H 184       4.583   9.930  32.738  1.00 36.99           C  
ATOM   1390  O   SER H 184       5.519   9.657  33.490  1.00 37.01           O  
ATOM   1391  N   THR H 185       4.720   9.958  31.396  1.00 34.61           N  
ATOM   1392  CA  THR H 185       5.989   9.696  30.786  1.00 33.14           C  
ATOM   1393  CB  THR H 185       5.975   8.478  29.910  1.00 33.97           C  
ATOM   1394  OG1 THR H 185       5.566   7.341  30.655  1.00 35.91           O  
ATOM   1395  CG2 THR H 185       7.392   8.253  29.362  1.00 31.54           C  
ATOM   1396  C   THR H 185       6.344  10.865  29.912  1.00 32.17           C  
ATOM   1397  O   THR H 185       5.474  11.483  29.302  1.00 32.03           O  
ATOM   1398  N   THR H 186       7.650  11.198  29.835  1.00 30.48           N  
ATOM   1399  CA  THR H 186       8.103  12.289  29.017  1.00 29.35           C  
ATOM   1400  CB  THR H 186       8.868  13.338  29.770  1.00 30.32           C  
ATOM   1401  OG1 THR H 186      10.049  12.784  30.332  1.00 22.54           O  
ATOM   1402  CG2 THR H 186       7.963  13.904  30.877  1.00 20.68           C  
ATOM   1403  C   THR H 186       9.026  11.702  28.002  1.00 29.36           C  
ATOM   1404  O   THR H 186       9.637  10.662  28.250  1.00 30.41           O  
ATOM   1405  N   TYR H 187       9.139  12.346  26.819  1.00 28.72           N  
ATOM   1406  CA  TYR H 187       9.962  11.774  25.793  1.00 29.11           C  
ATOM   1407  CB  TYR H 187       9.190  11.264  24.559  1.00 30.07           C  
ATOM   1408  CG  TYR H 187       8.148  10.281  24.971  1.00 32.16           C  
ATOM   1409  CD1 TYR H 187       8.482   9.018  25.398  1.00 24.63           C  
ATOM   1410  CD2 TYR H 187       6.822  10.637  24.950  1.00 27.01           C  
ATOM   1411  CE1 TYR H 187       7.506   8.126  25.777  1.00 37.47           C  
ATOM   1412  CE2 TYR H 187       5.842   9.749  25.326  1.00 37.55           C  
ATOM   1413  CZ  TYR H 187       6.184   8.486  25.739  1.00 36.55           C  
ATOM   1414  OH  TYR H 187       5.186   7.568  26.126  1.00 38.92           O  
ATOM   1415  C   TYR H 187      10.887  12.818  25.249  1.00 30.13           C  
ATOM   1416  O   TYR H 187      10.587  14.011  25.247  1.00 30.84           O  
ATOM   1417  N   MET H 188      12.069  12.371  24.784  1.00 30.27           N  
ATOM   1418  CA  MET H 188      13.003  13.248  24.146  1.00 30.88           C  
ATOM   1419  CB  MET H 188      14.319  13.382  24.934  1.00 30.35           C  
ATOM   1420  CG  MET H 188      15.338  14.346  24.322  1.00 32.07           C  
ATOM   1421  SD  MET H 188      16.171  13.716  22.834  1.00 45.03           S  
ATOM   1422  CE  MET H 188      17.043  12.383  23.708  1.00 33.58           C  
ATOM   1423  C   MET H 188      13.297  12.632  22.815  1.00 31.85           C  
ATOM   1424  O   MET H 188      13.756  11.493  22.736  1.00 31.59           O  
ATOM   1425  N   GLU H 189      13.019  13.372  21.724  1.00 31.90           N  
ATOM   1426  CA  GLU H 189      13.264  12.850  20.409  1.00 31.71           C  
ATOM   1427  CB  GLU H 189      12.018  12.865  19.503  1.00 33.20           C  
ATOM   1428  CG  GLU H 189      12.256  12.253  18.121  1.00 36.88           C  
ATOM   1429  CD  GLU H 189      10.940  12.282  17.353  1.00 54.25           C  
ATOM   1430  OE1 GLU H 189      10.252  13.334  17.397  1.00 52.58           O  
ATOM   1431  OE2 GLU H 189      10.604  11.247  16.717  1.00 61.62           O1-
ATOM   1432  C   GLU H 189      14.312  13.708  19.773  1.00 32.19           C  
ATOM   1433  O   GLU H 189      14.174  14.928  19.691  1.00 33.36           O  
ATOM   1434  N   LEU H 190      15.409  13.073  19.317  1.00 32.19           N  
ATOM   1435  CA  LEU H 190      16.484  13.790  18.696  1.00 32.72           C  
ATOM   1436  CB  LEU H 190      17.813  13.592  19.448  1.00 31.54           C  
ATOM   1437  CG  LEU H 190      18.990  14.432  18.922  1.00 31.37           C  
ATOM   1438  CD1 LEU H 190      18.711  15.934  19.079  1.00 29.51           C  
ATOM   1439  CD2 LEU H 190      20.309  14.014  19.593  1.00 33.65           C  
ATOM   1440  C   LEU H 190      16.621  13.234  17.310  1.00 34.95           C  
ATOM   1441  O   LEU H 190      16.649  12.019  17.122  1.00 35.90           O  
ATOM   1442  N   SER H 191      16.720  14.115  16.292  1.00 35.16           N  
ATOM   1443  CA  SER H 191      16.764  13.657  14.930  1.00 36.77           C  
ATOM   1444  CB  SER H 191      15.641  14.245  14.058  1.00 37.57           C  
ATOM   1445  OG  SER H 191      15.761  15.659  13.996  1.00 38.24           O  
ATOM   1446  C   SER H 191      18.071  14.051  14.312  1.00 37.08           C  
ATOM   1447  O   SER H 191      18.898  14.709  14.939  1.00 36.94           O  
ATOM   1448  N   SER H 192      18.288  13.628  13.047  1.00 37.48           N  
ATOM   1449  CA  SER H 192      19.496  13.924  12.323  1.00 38.63           C  
ATOM   1450  CB  SER H 192      19.636  15.412  11.953  1.00 38.96           C  
ATOM   1451  OG  SER H 192      18.606  15.789  11.053  1.00 44.07           O  
ATOM   1452  C   SER H 192      20.671  13.529  13.164  1.00 38.14           C  
ATOM   1453  O   SER H 192      21.605  14.306  13.352  1.00 38.27           O  
ATOM   1454  N   LEU H 193      20.659  12.280  13.660  1.00 37.49           N  
ATOM   1455  CA  LEU H 193      21.673  11.790  14.548  1.00 36.79           C  
ATOM   1456  CB  LEU H 193      21.362  10.392  15.115  1.00 35.30           C  
ATOM   1457  CG  LEU H 193      20.158  10.355  16.075  1.00 33.38           C  
ATOM   1458  CD1 LEU H 193      19.908   8.930  16.596  1.00 26.52           C  
ATOM   1459  CD2 LEU H 193      20.331  11.360  17.223  1.00 30.60           C  
ATOM   1460  C   LEU H 193      23.004  11.703  13.869  1.00 38.48           C  
ATOM   1461  O   LEU H 193      23.115  11.319  12.703  1.00 39.66           O  
ATOM   1462  N   ARG H 194      24.060  12.068  14.629  1.00 38.75           N  
ATOM   1463  CA  ARG H 194      25.429  12.020  14.197  1.00 40.62           C  
ATOM   1464  CB  ARG H 194      26.137  13.385  14.213  1.00 41.18           C  
ATOM   1465  CG  ARG H 194      25.561  14.426  13.261  1.00 46.18           C  
ATOM   1466  CD  ARG H 194      26.306  15.762  13.319  1.00 69.59           C  
ATOM   1467  NE  ARG H 194      26.016  16.391  14.637  1.00 85.02           N  
ATOM   1468  CZ  ARG H 194      25.029  17.328  14.731  1.00 96.34           C  
ATOM   1469  NH1 ARG H 194      24.321  17.679  13.620  1.00 93.42           N1+
ATOM   1470  NH2 ARG H 194      24.758  17.919  15.931  1.00 56.73           N  
ATOM   1471  C   ARG H 194      26.160  11.216  15.228  1.00 40.33           C  
ATOM   1472  O   ARG H 194      25.636  10.947  16.306  1.00 39.55           O  
ATOM   1473  N   SER H 195      27.411  10.824  14.926  1.00 40.74           N  
ATOM   1474  CA  SER H 195      28.190  10.028  15.831  0.90 40.24           C  
ATOM   1475  CB  SER H 195      29.576   9.670  15.264  0.90 39.87           C  
ATOM   1476  OG  SER H 195      29.434   8.860  14.107  0.88 47.86           O  
ATOM   1477  C   SER H 195      28.411  10.805  17.094  1.00 39.75           C  
ATOM   1478  O   SER H 195      28.561  10.229  18.170  1.00 39.58           O  
ATOM   1479  N   GLU H 196      28.408  12.148  16.992  1.00 38.63           N  
ATOM   1480  CA  GLU H 196      28.664  13.035  18.093  1.00 37.57           C  
ATOM   1481  CB  GLU H 196      28.612  14.512  17.671  1.00 38.43           C  
ATOM   1482  CG  GLU H 196      29.590  14.847  16.544  1.00 45.29           C  
ATOM   1483  CD  GLU H 196      30.933  14.231  16.891  1.00 90.12           C  
ATOM   1484  OE1 GLU H 196      31.299  14.257  18.096  1.00 65.37           O  
ATOM   1485  OE2 GLU H 196      31.606  13.716  15.959  1.00 64.57           O1-
ATOM   1486  C   GLU H 196      27.600  12.838  19.130  1.00 35.55           C  
ATOM   1487  O   GLU H 196      27.828  13.058  20.317  1.00 35.80           O  
ATOM   1488  N   ASP H 197      26.393  12.451  18.681  1.00 33.10           N  
ATOM   1489  CA  ASP H 197      25.220  12.262  19.489  1.00 30.99           C  
ATOM   1490  CB  ASP H 197      23.948  12.106  18.643  1.00 31.37           C  
ATOM   1491  CG  ASP H 197      23.680  13.466  18.013  1.00 34.17           C  
ATOM   1492  OD1 ASP H 197      23.912  14.492  18.706  1.00 34.55           O  
ATOM   1493  OD2 ASP H 197      23.254  13.501  16.828  1.00 42.10           O1-
ATOM   1494  C   ASP H 197      25.349  11.082  20.408  1.00 29.83           C  
ATOM   1495  O   ASP H 197      24.542  10.938  21.324  1.00 28.82           O  
ATOM   1496  N   THR H 198      26.299  10.157  20.164  1.00 29.87           N  
ATOM   1497  CA  THR H 198      26.402   9.034  21.059  1.00 29.23           C  
ATOM   1498  CB  THR H 198      27.526   8.091  20.748  1.00 29.90           C  
ATOM   1499  OG1 THR H 198      28.771   8.767  20.797  1.00 34.53           O  
ATOM   1500  CG2 THR H 198      27.304   7.501  19.354  1.00 26.28           C  
ATOM   1501  C   THR H 198      26.632   9.551  22.440  1.00 27.64           C  
ATOM   1502  O   THR H 198      27.567  10.312  22.688  1.00 27.96           O  
ATOM   1503  N   ALA H 199      25.759   9.148  23.386  1.00 25.95           N  
ATOM   1504  CA  ALA H 199      25.912   9.623  24.731  1.00 25.43           C  
ATOM   1505  CB  ALA H 199      25.695  11.140  24.870  1.00 25.35           C  
ATOM   1506  C   ALA H 199      24.873   8.964  25.574  1.00 25.45           C  
ATOM   1507  O   ALA H 199      24.018   8.233  25.075  1.00 26.02           O  
ATOM   1508  N   VAL H 200      24.954   9.185  26.901  1.00 24.50           N  
ATOM   1509  CA  VAL H 200      23.936   8.668  27.758  1.00 24.22           C  
ATOM   1510  CB  VAL H 200      24.436   8.172  29.086  1.00 23.99           C  
ATOM   1511  CG1 VAL H 200      24.878   9.365  29.950  1.00 21.87           C  
ATOM   1512  CG2 VAL H 200      23.341   7.297  29.715  1.00 23.55           C  
ATOM   1513  C   VAL H 200      22.995   9.810  27.980  1.00 25.46           C  
ATOM   1514  O   VAL H 200      23.418  10.934  28.244  1.00 26.15           O  
ATOM   1515  N   TYR H 201      21.677   9.561  27.854  1.00 25.72           N  
ATOM   1516  CA  TYR H 201      20.751  10.642  28.010  1.00 25.97           C  
ATOM   1517  CB  TYR H 201      19.702  10.756  26.888  1.00 25.89           C  
ATOM   1518  CG  TYR H 201      20.380  11.188  25.630  1.00 26.51           C  
ATOM   1519  CD1 TYR H 201      20.679  12.513  25.428  1.00 24.82           C  
ATOM   1520  CD2 TYR H 201      20.730  10.287  24.652  1.00 24.99           C  
ATOM   1521  CE1 TYR H 201      21.304  12.933  24.278  1.00 23.50           C  
ATOM   1522  CE2 TYR H 201      21.355  10.702  23.498  1.00 25.42           C  
ATOM   1523  CZ  TYR H 201      21.644  12.028  23.305  1.00 28.56           C  
ATOM   1524  OH  TYR H 201      22.285  12.456  22.123  1.00 27.84           O  
ATOM   1525  C   TYR H 201      20.013  10.432  29.291  1.00 26.01           C  
ATOM   1526  O   TYR H 201      19.528   9.334  29.562  1.00 26.41           O  
ATOM   1527  N   TYR H 202      19.915  11.498  30.115  1.00 25.08           N  
ATOM   1528  CA  TYR H 202      19.275  11.378  31.396  1.00 25.24           C  
ATOM   1529  CB  TYR H 202      20.111  11.865  32.599  1.00 24.25           C  
ATOM   1530  CG  TYR H 202      21.434  11.187  32.730  1.00 25.16           C  
ATOM   1531  CD1 TYR H 202      21.562   9.966  33.348  1.00 22.01           C  
ATOM   1532  CD2 TYR H 202      22.565  11.793  32.239  1.00 22.61           C  
ATOM   1533  CE1 TYR H 202      22.790   9.359  33.473  1.00 24.68           C  
ATOM   1534  CE2 TYR H 202      23.797  11.195  32.361  1.00 20.55           C  
ATOM   1535  CZ  TYR H 202      23.914   9.976  32.982  1.00 25.36           C  
ATOM   1536  OH  TYR H 202      25.176   9.357  33.110  1.00 31.63           O  
ATOM   1537  C   TYR H 202      18.098  12.307  31.443  1.00 25.33           C  
ATOM   1538  O   TYR H 202      18.114  13.392  30.863  1.00 25.33           O  
ATOM   1539  N   CYS H 203      17.024  11.876  32.138  1.00 25.24           N  
ATOM   1540  CA  CYS H 203      15.895  12.723  32.401  0.90 25.71           C  
ATOM   1541  CB  CYS H 203      14.532  12.037  32.167  0.90 26.01           C  
ATOM   1542  SG  CYS H 203      14.332  10.506  33.128  0.92 30.08           S  
ATOM   1543  C   CYS H 203      15.997  13.073  33.856  1.00 25.67           C  
ATOM   1544  O   CYS H 203      16.517  12.283  34.644  1.00 25.86           O  
ATOM   1545  N   ALA H 204      15.551  14.285  34.253  1.00 25.18           N  
ATOM   1546  CA  ALA H 204      15.636  14.646  35.643  1.00 25.45           C  
ATOM   1547  CB  ALA H 204      16.947  15.365  36.004  1.00 24.63           C  
ATOM   1548  C   ALA H 204      14.503  15.575  35.974  1.00 26.17           C  
ATOM   1549  O   ALA H 204      14.108  16.402  35.152  1.00 26.51           O  
ATOM   1550  N   SER H 205      13.945  15.439  37.200  1.00 25.75           N  
ATOM   1551  CA  SER H 205      12.872  16.284  37.663  1.00 26.29           C  
ATOM   1552  CB  SER H 205      11.974  15.640  38.736  1.00 26.39           C  
ATOM   1553  OG  SER H 205      11.175  14.612  38.178  1.00 23.92           O  
ATOM   1554  C   SER H 205      13.471  17.485  38.325  1.00 26.57           C  
ATOM   1555  O   SER H 205      14.602  17.433  38.806  1.00 27.62           O  
ATOM   1556  N   THR H 206      12.703  18.599  38.395  1.00 26.46           N  
ATOM   1557  CA  THR H 206      13.241  19.800  38.971  1.00 26.13           C  
ATOM   1558  CB  THR H 206      13.013  21.023  38.128  1.00 26.33           C  
ATOM   1559  OG1 THR H 206      11.628  21.327  38.060  1.00 16.92           O  
ATOM   1560  CG2 THR H 206      13.556  20.749  36.714  1.00 16.82           C  
ATOM   1561  C   THR H 206      12.640  20.085  40.325  1.00 25.99           C  
ATOM   1562  O   THR H 206      11.637  19.498  40.729  1.00 26.01           O  
ATOM   1563  N   LEU H 207      13.295  21.027  41.029  1.00 48.75           N  
ATOM   1564  CA  LEU H 207      12.929  21.511  42.323  1.00 46.17           C  
ATOM   1565  CB  LEU H 207      13.972  22.472  42.921  1.00 49.03           C  
ATOM   1566  CG  LEU H 207      15.298  21.770  43.278  1.00 52.99           C  
ATOM   1567  CD1 LEU H 207      16.311  22.749  43.891  1.00 36.76           C  
ATOM   1568  CD2 LEU H 207      15.043  20.546  44.169  1.00 39.31           C  
ATOM   1569  C   LEU H 207      11.624  22.224  42.195  1.00 47.39           C  
ATOM   1570  O   LEU H 207      10.863  22.292  43.161  1.00 51.05           O  
ATOM   1571  N   GLY H 208      11.352  22.828  41.016  1.00 47.99           N  
ATOM   1572  CA  GLY H 208      10.085  23.491  40.898  1.00 51.87           C  
ATOM   1573  C   GLY H 208      10.025  24.329  39.653  1.00 53.13           C  
ATOM   1574  O   GLY H 208       8.937  24.557  39.119  1.00 50.56           O  
ATOM   1575  N   LEU H 209      11.180  24.831  39.162  1.00 51.43           N  
ATOM   1576  CA  LEU H 209      11.178  25.731  38.035  1.00 47.60           C  
ATOM   1577  CB  LEU H 209      11.973  27.029  38.276  1.00 44.59           C  
ATOM   1578  CG  LEU H 209      11.383  27.955  39.352  1.00 50.37           C  
ATOM   1579  CD1 LEU H 209      10.015  28.505  38.922  1.00 38.33           C  
ATOM   1580  CD2 LEU H 209      11.354  27.273  40.728  1.00 33.59           C  
ATOM   1581  C   LEU H 209      11.805  25.089  36.838  1.00 52.39           C  
ATOM   1582  O   LEU H 209      12.339  23.984  36.904  1.00 56.21           O  
ATOM   1583  N   VAL H 210      11.671  25.770  35.677  1.00 53.65           N  
ATOM   1584  CA  VAL H 210      12.278  25.340  34.448  1.00 49.93           C  
ATOM   1585  CB  VAL H 210      11.829  26.152  33.279  1.00 49.01           C  
ATOM   1586  CG1 VAL H 210      12.623  25.710  32.039  1.00 19.25           C  
ATOM   1587  CG2 VAL H 210      10.310  25.973  33.147  1.00 17.46           C  
ATOM   1588  C   VAL H 210      13.760  25.486  34.572  1.00 50.88           C  
ATOM   1589  O   VAL H 210      14.518  24.580  34.230  1.00 54.50           O  
ATOM   1590  N   LEU H 211      14.217  26.651  35.071  1.00 49.55           N  
ATOM   1591  CA  LEU H 211      15.625  26.819  35.270  1.00 47.37           C  
ATOM   1592  CB  LEU H 211      16.103  28.258  35.021  1.00 41.95           C  
ATOM   1593  CG  LEU H 211      15.929  28.745  33.571  1.00 37.47           C  
ATOM   1594  CD1 LEU H 211      16.462  30.176  33.419  1.00 22.17           C  
ATOM   1595  CD2 LEU H 211      16.541  27.767  32.557  1.00 21.19           C  
ATOM   1596  C   LEU H 211      15.836  26.519  36.720  1.00 45.49           C  
ATOM   1597  O   LEU H 211      15.617  27.376  37.578  1.00 50.34           O  
ATOM   1598  N   ASP H 212      16.265  25.277  37.029  1.00 45.04           N  
ATOM   1599  CA  ASP H 212      16.355  24.903  38.406  1.00 44.19           C  
ATOM   1600  CB  ASP H 212      14.976  24.468  38.951  1.00 45.17           C  
ATOM   1601  CG  ASP H 212      14.871  24.745  40.445  1.00 50.03           C  
ATOM   1602  OD1 ASP H 212      15.930  24.845  41.120  1.00 21.31           O  
ATOM   1603  OD2 ASP H 212      13.717  24.887  40.927  1.00 20.04           O1-
ATOM   1604  C   ASP H 212      17.288  23.731  38.511  1.00 44.41           C  
ATOM   1605  O   ASP H 212      17.777  23.209  37.509  1.00 46.36           O  
ATOM   1606  N   ALA H 213      17.580  23.329  39.767  1.00 42.09           N  
ATOM   1607  CA  ALA H 213      18.411  22.200  40.079  1.00 44.84           C  
ATOM   1608  CB  ALA H 213      18.921  22.203  41.532  1.00 42.59           C  
ATOM   1609  C   ALA H 213      17.597  20.952  39.880  1.00 45.19           C  
ATOM   1610  O   ALA H 213      16.366  20.987  39.904  1.00 47.21           O  
ATOM   1611  N   MET H 214      18.273  19.803  39.668  1.00 46.45           N  
ATOM   1612  CA  MET H 214      17.577  18.574  39.387  1.00 45.59           C  
ATOM   1613  CB  MET H 214      18.110  17.923  38.099  1.00 45.80           C  
ATOM   1614  CG  MET H 214      17.829  18.780  36.862  1.00 48.63           C  
ATOM   1615  SD  MET H 214      18.914  18.487  35.437  1.00 59.96           S  
ATOM   1616  CE  MET H 214      20.170  19.676  35.996  1.00 58.66           C  
ATOM   1617  C   MET H 214      17.796  17.602  40.516  1.00 47.53           C  
ATOM   1618  O   MET H 214      18.891  17.076  40.705  1.00 49.22           O  
ATOM   1619  N   ASP H 215      16.731  17.377  41.313  1.00 45.77           N  
ATOM   1620  CA  ASP H 215      16.709  16.503  42.453  1.00 45.39           C  
ATOM   1621  CB  ASP H 215      15.562  16.868  43.419  1.00 49.56           C  
ATOM   1622  CG  ASP H 215      14.225  16.914  42.685  1.00 52.36           C  
ATOM   1623  OD1 ASP H 215      14.208  16.669  41.450  1.00 50.81           O  
ATOM   1624  OD2 ASP H 215      13.200  17.211  43.356  1.00 50.76           O1-
ATOM   1625  C   ASP H 215      16.672  15.031  42.118  1.00 46.94           C  
ATOM   1626  O   ASP H 215      17.386  14.242  42.737  1.00 50.72           O  
ATOM   1627  N   TYR H 216      15.860  14.616  41.117  1.00 25.87           N  
ATOM   1628  CA  TYR H 216      15.684  13.208  40.861  1.00 26.02           C  
ATOM   1629  CB  TYR H 216      14.210  12.755  40.811  1.00 26.15           C  
ATOM   1630  CG  TYR H 216      13.509  13.106  42.076  1.00 31.41           C  
ATOM   1631  CD1 TYR H 216      13.557  12.265  43.164  1.00 52.53           C  
ATOM   1632  CD2 TYR H 216      12.807  14.284  42.172  1.00 72.84           C  
ATOM   1633  CE1 TYR H 216      12.906  12.594  44.329  1.00 72.62           C  
ATOM   1634  CE2 TYR H 216      12.153  14.618  43.334  1.00 31.35           C  
ATOM   1635  CZ  TYR H 216      12.204  13.771  44.415  1.00 67.02           C  
ATOM   1636  OH  TYR H 216      11.533  14.114  45.609  1.00 29.27           O  
ATOM   1637  C   TYR H 216      16.164  12.930  39.477  1.00 26.79           C  
ATOM   1638  O   TYR H 216      15.846  13.670  38.549  1.00 27.09           O  
ATOM   1639  N   TRP H 217      16.918  11.826  39.298  1.00 26.08           N  
ATOM   1640  CA  TRP H 217      17.443  11.526  37.996  1.00 25.69           C  
ATOM   1641  CB  TRP H 217      18.982  11.593  37.951  1.00 24.66           C  
ATOM   1642  CG  TRP H 217      19.555  12.982  38.127  1.00 23.88           C  
ATOM   1643  CD2 TRP H 217      20.306  13.681  37.122  1.00 23.46           C  
ATOM   1644  CD1 TRP H 217      19.519  13.801  39.219  1.00 19.04           C  
ATOM   1645  NE1 TRP H 217      20.190  14.970  38.953  1.00 23.85           N  
ATOM   1646  CE2 TRP H 217      20.684  14.908  37.667  1.00 21.66           C  
ATOM   1647  CE3 TRP H 217      20.658  13.326  35.851  1.00 23.98           C  
ATOM   1648  CZ2 TRP H 217      21.421  15.802  36.945  1.00 24.32           C  
ATOM   1649  CZ3 TRP H 217      21.398  14.232  35.124  1.00 22.47           C  
ATOM   1650  CH2 TRP H 217      21.772  15.447  35.661  1.00 25.87           C  
ATOM   1651  C   TRP H 217      17.057  10.132  37.602  1.00 26.43           C  
ATOM   1652  O   TRP H 217      16.845   9.261  38.446  1.00 26.94           O  
ATOM   1653  N   GLY H 218      16.936   9.906  36.277  1.00 26.49           N  
ATOM   1654  CA  GLY H 218      16.655   8.603  35.749  1.00 26.26           C  
ATOM   1655  C   GLY H 218      17.966   7.875  35.695  1.00 27.04           C  
ATOM   1656  O   GLY H 218      19.011   8.447  35.999  1.00 26.61           O  
ATOM   1657  N   GLN H 219      17.923   6.586  35.299  1.00 27.47           N  
ATOM   1658  CA  GLN H 219      19.052   5.691  35.235  1.00 27.51           C  
ATOM   1659  CB  GLN H 219      18.688   4.268  34.786  1.00 28.92           C  
ATOM   1660  CG  GLN H 219      17.414   3.711  35.398  1.00 31.79           C  
ATOM   1661  CD  GLN H 219      16.296   4.173  34.476  1.00 68.84           C  
ATOM   1662  OE1 GLN H 219      15.633   5.175  34.736  1.00 32.77           O  
ATOM   1663  NE2 GLN H 219      16.099   3.438  33.348  1.00 33.65           N  
ATOM   1664  C   GLN H 219      19.983   6.132  34.150  1.00 27.00           C  
ATOM   1665  O   GLN H 219      21.194   5.945  34.243  1.00 28.53           O  
ATOM   1666  N   GLY H 220      19.421   6.674  33.055  1.00 25.89           N  
ATOM   1667  CA  GLY H 220      20.213   7.053  31.922  1.00 25.58           C  
ATOM   1668  C   GLY H 220      19.937   6.073  30.826  1.00 27.10           C  
ATOM   1669  O   GLY H 220      19.606   4.914  31.076  1.00 27.56           O  
ATOM   1670  N   THR H 221      20.039   6.545  29.565  1.00 26.24           N  
ATOM   1671  CA  THR H 221      19.829   5.668  28.452  1.00 26.33           C  
ATOM   1672  CB  THR H 221      18.503   5.905  27.773  1.00 26.39           C  
ATOM   1673  OG1 THR H 221      18.165   4.790  26.968  1.00 27.11           O  
ATOM   1674  CG2 THR H 221      18.555   7.181  26.919  1.00 26.41           C  
ATOM   1675  C   THR H 221      20.967   5.878  27.494  1.00 26.88           C  
ATOM   1676  O   THR H 221      21.274   6.999  27.089  1.00 26.69           O  
ATOM   1677  N   LEU H 222      21.644   4.785  27.099  1.00 26.26           N  
ATOM   1678  CA  LEU H 222      22.769   4.938  26.225  1.00 27.16           C  
ATOM   1679  CB  LEU H 222      23.816   3.823  26.398  1.00 26.43           C  
ATOM   1680  CG  LEU H 222      25.048   3.965  25.488  1.00 31.70           C  
ATOM   1681  CD1 LEU H 222      25.924   5.159  25.899  1.00 23.67           C  
ATOM   1682  CD2 LEU H 222      25.833   2.648  25.405  1.00 23.16           C  
ATOM   1683  C   LEU H 222      22.268   4.872  24.818  1.00 27.84           C  
ATOM   1684  O   LEU H 222      21.538   3.953  24.449  1.00 28.06           O  
ATOM   1685  N   VAL H 223      22.631   5.880  24.001  1.00 27.45           N  
ATOM   1686  CA  VAL H 223      22.265   5.868  22.615  1.00 27.48           C  
ATOM   1687  CB  VAL H 223      21.491   7.087  22.188  1.00 28.30           C  
ATOM   1688  CG1 VAL H 223      21.248   7.014  20.671  1.00 29.72           C  
ATOM   1689  CG2 VAL H 223      20.198   7.165  23.018  1.00 28.13           C  
ATOM   1690  C   VAL H 223      23.548   5.860  21.847  1.00 28.01           C  
ATOM   1691  O   VAL H 223      24.379   6.755  21.999  1.00 28.00           O  
ATOM   1692  N   THR H 224      23.747   4.835  20.995  1.00 29.43           N  
ATOM   1693  CA  THR H 224      24.962   4.778  20.239  1.00 30.39           C  
ATOM   1694  CB  THR H 224      25.680   3.464  20.349  1.00 29.96           C  
ATOM   1695  OG1 THR H 224      25.993   3.192  21.707  1.00 31.81           O  
ATOM   1696  CG2 THR H 224      26.972   3.537  19.518  1.00 28.74           C  
ATOM   1697  C   THR H 224      24.602   4.984  18.807  1.00 31.52           C  
ATOM   1698  O   THR H 224      23.728   4.308  18.268  1.00 31.15           O  
ATOM   1699  N   VAL H 225      25.272   5.951  18.155  1.00 32.72           N  
ATOM   1700  CA  VAL H 225      24.982   6.235  16.783  1.00 33.95           C  
ATOM   1701  CB  VAL H 225      24.886   7.706  16.515  1.00 34.24           C  
ATOM   1702  CG1 VAL H 225      24.666   7.918  15.010  1.00 34.15           C  
ATOM   1703  CG2 VAL H 225      23.774   8.292  17.402  1.00 28.39           C  
ATOM   1704  C   VAL H 225      26.117   5.711  15.969  1.00 36.05           C  
ATOM   1705  O   VAL H 225      27.245   6.179  16.089  1.00 35.47           O  
ATOM   1706  N   SER H 226      25.838   4.707  15.110  1.00 37.46           N  
ATOM   1707  CA  SER H 226      26.877   4.161  14.291  1.00 38.80           C  
ATOM   1708  CB  SER H 226      27.794   3.178  15.038  1.00 38.74           C  
ATOM   1709  OG  SER H 226      28.793   2.677  14.163  1.00 37.38           O  
ATOM   1710  C   SER H 226      26.225   3.390  13.188  1.00 40.16           C  
ATOM   1711  O   SER H 226      25.066   2.994  13.287  1.00 38.89           O  
ATOM   1712  N   SER H 227      26.972   3.163  12.091  1.00 42.67           N  
ATOM   1713  CA  SER H 227      26.438   2.402  10.999  1.00 45.27           C  
ATOM   1714  CB  SER H 227      26.495   3.138   9.649  1.00 46.52           C  
ATOM   1715  OG  SER H 227      27.844   3.332   9.249  1.00 51.22           O  
ATOM   1716  C   SER H 227      27.302   1.155  10.864  1.00 45.10           C  
ATOM   1717  O   SER H 227      26.738   0.029  10.907  1.00 46.39           O  
ATOM   1718  OXT SER H 227      28.542   1.315  10.710  1.00  0.00           O1-
TER    1719      SER H 227 
CONECT  160  668
CONECT  668  160
CONECT  968 1542
CONECT 1542  968
END
