# Supplementary material for: Fully automated antibody structure prediction using BIOVIA tools: Validation study
Source: PLoS One. 2017 May 18;12(5):e0177923. doi: 10.1371/journal.pone.0177923 (PMC5436848; doi:10.1371/journal.pone.0177923)
Supplement: S3 Dataset — Predicted structures using the Top5 framework method, Chothia CDR definition with canonical filtering, using up to 5 CDR templates rather than the default 3, and generating 10 CDR models. (ZIP) [file pone.0177923.s005.zip › 4KY1_LH_FV_FinalModel.pdb]

REMARK   Accelrys Discovery Studio PDB file
REMARK   Created:  2015-11-30T20:24:33Z
SSBOND   1 CYS L   23    CYS L   88                                     
SSBOND   2 CYS H  128    CYS H  202                                     
ATOM      1  N   ASP L   1      26.211  32.640  26.104  1.00 38.19           N1+
ATOM      2  CA  ASP L   1      25.571  31.991  27.271  1.00 37.20           C  
ATOM      3  CB  ASP L   1      25.730  30.466  27.227  1.00 38.01           C  
ATOM      4  CG  ASP L   1      24.949  29.895  26.061  1.00 39.67           C  
ATOM      5  OD1 ASP L   1      24.843  30.580  25.007  1.00 26.55           O  
ATOM      6  OD2 ASP L   1      24.438  28.758  26.220  1.00 30.06           O1-
ATOM      7  C   ASP L   1      26.301  32.391  28.496  1.00 35.62           C  
ATOM      8  O   ASP L   1      27.065  33.351  28.502  1.00 38.21           O  
ATOM      9  N   ILE L   2      26.059  31.642  29.585  1.00 31.85           N  
ATOM     10  CA  ILE L   2      26.788  31.862  30.787  1.00 27.31           C  
ATOM     11  CB  ILE L   2      25.913  31.893  32.010  1.00 26.74           C  
ATOM     12  CG1 ILE L   2      24.866  33.015  31.864  1.00 27.45           C  
ATOM     13  CG2 ILE L   2      26.819  32.059  33.243  1.00 25.61           C  
ATOM     14  CD1 ILE L   2      23.726  32.940  32.880  1.00 27.07           C  
ATOM     15  C   ILE L   2      27.701  30.686  30.853  1.00 26.88           C  
ATOM     16  O   ILE L   2      27.253  29.539  30.844  1.00 25.16           O  
ATOM     17  N   VAL L   3      29.021  30.944  30.890  1.00 27.21           N  
ATOM     18  CA  VAL L   3      29.946  29.854  30.857  1.00 27.84           C  
ATOM     19  CB  VAL L   3      31.147  30.109  29.994  1.00 29.19           C  
ATOM     20  CG1 VAL L   3      32.068  28.876  30.043  1.00 29.83           C  
ATOM     21  CG2 VAL L   3      30.656  30.465  28.581  1.00 30.24           C  
ATOM     22  C   VAL L   3      30.431  29.628  32.243  1.00 27.31           C  
ATOM     23  O   VAL L   3      30.746  30.566  32.974  1.00 28.14           O  
ATOM     24  N   MET L   4      30.493  28.345  32.646  1.00 26.07           N  
ATOM     25  CA  MET L   4      30.937  28.057  33.971  1.00 24.89           C  
ATOM     26  CB  MET L   4      29.959  27.177  34.758  1.00 23.56           C  
ATOM     27  CG  MET L   4      28.578  27.827  34.846  1.00 23.36           C  
ATOM     28  SD  MET L   4      27.404  26.989  35.940  1.00 17.16           S  
ATOM     29  CE  MET L   4      28.107  27.723  37.446  1.00 18.78           C  
ATOM     30  C   MET L   4      32.247  27.358  33.861  1.00 24.23           C  
ATOM     31  O   MET L   4      32.409  26.417  33.086  1.00 23.12           O  
ATOM     32  N   THR L   5      33.233  27.836  34.642  1.00 24.79           N  
ATOM     33  CA  THR L   5      34.550  27.281  34.593  1.00 26.61           C  
ATOM     34  CB  THR L   5      35.583  28.327  34.282  1.00 27.86           C  
ATOM     35  OG1 THR L   5      35.282  28.947  33.041  1.00 34.30           O  
ATOM     36  CG2 THR L   5      36.973  27.676  34.224  1.00 31.24           C  
ATOM     37  C   THR L   5      34.843  26.734  35.948  1.00 26.71           C  
ATOM     38  O   THR L   5      34.661  27.413  36.958  1.00 28.77           O  
ATOM     39  N   GLN L   6      35.303  25.469  36.007  1.00 26.04           N  
ATOM     40  CA  GLN L   6      35.612  24.890  37.279  1.00 25.91           C  
ATOM     41  CB  GLN L   6      34.921  23.540  37.536  1.00 25.18           C  
ATOM     42  CG  GLN L   6      33.409  23.687  37.712  1.00 24.47           C  
ATOM     43  CD  GLN L   6      32.822  22.327  38.060  1.00 24.43           C  
ATOM     44  OE1 GLN L   6      32.292  21.627  37.200  1.00 24.15           O  
ATOM     45  NE2 GLN L   6      32.913  21.940  39.361  1.00 22.71           N  
ATOM     46  C   GLN L   6      37.088  24.681  37.355  1.00 28.47           C  
ATOM     47  O   GLN L   6      37.768  24.554  36.337  1.00 29.15           O  
ATOM     48  N   SER L   7      37.626  24.694  38.590  1.00 28.68           N  
ATOM     49  CA  SER L   7      39.027  24.476  38.803  1.00 29.32           C  
ATOM     50  CB  SER L   7      39.842  25.777  38.935  1.00 30.11           C  
ATOM     51  OG  SER L   7      39.870  26.484  37.705  1.00 34.41           O  
ATOM     52  C   SER L   7      39.144  23.792  40.125  1.00 30.15           C  
ATOM     53  O   SER L   7      38.362  24.063  41.029  1.00 28.76           O  
ATOM     54  N   PRO L   8      40.085  22.899  40.289  1.00 30.67           N  
ATOM     55  CA  PRO L   8      40.996  22.465  39.262  1.00 32.22           C  
ATOM     56  CD  PRO L   8      40.593  22.624  41.624  1.00 31.95           C  
ATOM     57  CB  PRO L   8      42.219  21.912  39.996  1.00 31.60           C  
ATOM     58  CG  PRO L   8      41.704  21.590  41.411  1.00 31.42           C  
ATOM     59  C   PRO L   8      40.308  21.408  38.460  1.00 32.28           C  
ATOM     60  O   PRO L   8      39.228  20.975  38.856  1.00 32.39           O  
ATOM     61  N   ASP L   9      40.898  20.988  37.324  1.00 31.78           N  
ATOM     62  CA  ASP L   9      40.292  19.943  36.552  1.00 31.96           C  
ATOM     63  CB  ASP L   9      40.963  19.711  35.189  1.00 34.55           C  
ATOM     64  CG  ASP L   9      40.550  20.865  34.283  1.00 30.08           C  
ATOM     65  OD1 ASP L   9      39.346  21.237  34.298  1.00 34.39           O  
ATOM     66  OD2 ASP L   9      41.436  21.387  33.554  1.00 32.14           O1-
ATOM     67  C   ASP L   9      40.324  18.671  37.346  1.00 31.70           C  
ATOM     68  O   ASP L   9      39.361  17.906  37.338  1.00 32.37           O  
ATOM     69  N   SER L  10      41.434  18.402  38.063  1.00 31.39           N  
ATOM     70  CA  SER L  10      41.489  17.201  38.849  1.00 31.91           C  
ATOM     71  CB  SER L  10      42.298  16.070  38.193  1.00 32.77           C  
ATOM     72  OG  SER L  10      43.657  16.458  38.065  1.00 31.87           O  
ATOM     73  C   SER L  10      42.161  17.528  40.144  1.00 33.05           C  
ATOM     74  O   SER L  10      42.983  18.444  40.216  1.00 32.64           O  
ATOM     75  N   LEU L  11      41.817  16.784  41.215  1.00 32.25           N  
ATOM     76  CA  LEU L  11      42.381  17.085  42.499  1.00 33.26           C  
ATOM     77  CB  LEU L  11      41.400  17.960  43.302  1.00 33.38           C  
ATOM     78  CG  LEU L  11      41.857  18.429  44.689  1.00 36.17           C  
ATOM     79  CD1 LEU L  11      43.099  19.328  44.596  1.00 35.83           C  
ATOM     80  CD2 LEU L  11      40.698  19.123  45.422  1.00 36.32           C  
ATOM     81  C   LEU L  11      42.595  15.792  43.230  1.00 33.42           C  
ATOM     82  O   LEU L  11      41.673  14.985  43.353  1.00 34.76           O  
ATOM     83  N   ALA L  12      43.827  15.549  43.729  1.00 33.75           N  
ATOM     84  CA  ALA L  12      44.078  14.351  44.483  1.00 33.63           C  
ATOM     85  CB  ALA L  12      45.299  13.550  44.000  1.00 35.12           C  
ATOM     86  C   ALA L  12      44.333  14.767  45.894  1.00 34.94           C  
ATOM     87  O   ALA L  12      45.174  15.621  46.169  1.00 37.05           O  
ATOM     88  N   VAL L  13      43.600  14.153  46.838  1.00 32.37           N  
ATOM     89  CA  VAL L  13      43.717  14.572  48.204  1.00 31.41           C  
ATOM     90  CB  VAL L  13      42.575  15.468  48.595  1.00 31.57           C  
ATOM     91  CG1 VAL L  13      41.263  14.712  48.361  1.00 29.63           C  
ATOM     92  CG2 VAL L  13      42.760  15.954  50.034  1.00 28.59           C  
ATOM     93  C   VAL L  13      43.737  13.359  49.083  1.00 33.56           C  
ATOM     94  O   VAL L  13      43.134  12.333  48.771  1.00 34.67           O  
ATOM     95  N   SER L  14      44.456  13.457  50.219  1.00 34.41           N  
ATOM     96  CA  SER L  14      44.555  12.369  51.148  1.00 35.19           C  
ATOM     97  CB  SER L  14      45.675  12.562  52.182  1.00 37.82           C  
ATOM     98  OG  SER L  14      46.924  12.685  51.517  1.00 43.82           O  
ATOM     99  C   SER L  14      43.257  12.334  51.870  1.00 35.02           C  
ATOM    100  O   SER L  14      42.550  13.338  51.872  1.00 34.36           O  
ATOM    101  N   LEU L  15      42.944  11.194  52.522  1.00 34.68           N  
ATOM    102  CA  LEU L  15      41.698  10.917  53.190  1.00 33.92           C  
ATOM    103  CB  LEU L  15      41.789   9.788  54.226  1.00 35.08           C  
ATOM    104  CG  LEU L  15      41.849   8.383  53.605  1.00 32.57           C  
ATOM    105  CD1 LEU L  15      43.076   8.207  52.705  1.00 33.56           C  
ATOM    106  CD2 LEU L  15      41.733   7.301  54.688  1.00 32.38           C  
ATOM    107  C   LEU L  15      41.119  12.118  53.875  1.00 34.54           C  
ATOM    108  O   LEU L  15      40.517  12.976  53.270  1.00 35.89           O  
ATOM    109  N   GLY L  16      41.321  12.260  55.173  1.00 35.05           N  
ATOM    110  CA  GLY L  16      40.668  13.221  56.016  1.00 35.69           C  
ATOM    111  C   GLY L  16      40.808  14.653  55.570  1.00 36.59           C  
ATOM    112  O   GLY L  16      40.121  15.510  56.123  1.00 36.62           O  
ATOM    113  N   GLU L  17      41.740  14.998  54.664  1.00 36.33           N  
ATOM    114  CA  GLU L  17      41.946  16.383  54.306  1.00 37.76           C  
ATOM    115  CB  GLU L  17      43.160  16.593  53.389  1.00 40.00           C  
ATOM    116  CG  GLU L  17      44.458  16.284  54.135  1.00 47.47           C  
ATOM    117  CD  GLU L  17      45.630  16.348  53.175  1.00 55.25           C  
ATOM    118  OE1 GLU L  17      45.605  17.208  52.255  1.00 59.74           O  
ATOM    119  OE2 GLU L  17      46.574  15.536  53.359  1.00 57.80           O1-
ATOM    120  C   GLU L  17      40.728  17.028  53.692  1.00 37.14           C  
ATOM    121  O   GLU L  17      39.789  16.364  53.258  1.00 36.23           O  
ATOM    122  N   ARG L  18      40.700  18.387  53.717  1.00 36.93           N  
ATOM    123  CA  ARG L  18      39.576  19.124  53.206  1.00 36.16           C  
ATOM    124  CB  ARG L  18      39.307  20.456  53.935  1.00 37.33           C  
ATOM    125  CG  ARG L  18      40.393  21.520  53.758  1.00 38.67           C  
ATOM    126  CD  ARG L  18      40.426  22.546  54.898  1.00 43.32           C  
ATOM    127  NE  ARG L  18      39.044  23.063  55.113  1.00 47.55           N  
ATOM    128  CZ  ARG L  18      38.686  24.316  54.705  1.00 59.83           C  
ATOM    129  NH1 ARG L  18      39.595  25.139  54.104  1.00 51.47           N1+
ATOM    130  NH2 ARG L  18      37.408  24.749  54.908  1.00 48.28           N  
ATOM    131  C   ARG L  18      39.809  19.430  51.761  1.00 35.21           C  
ATOM    132  O   ARG L  18      40.944  19.607  51.323  1.00 36.18           O  
ATOM    133  N   ALA L  19      38.715  19.497  50.977  1.00 34.11           N  
ATOM    134  CA  ALA L  19      38.852  19.740  49.576  1.00 32.40           C  
ATOM    135  CB  ALA L  19      38.338  18.577  48.709  1.00 31.62           C  
ATOM    136  C   ALA L  19      38.042  20.950  49.266  1.00 32.10           C  
ATOM    137  O   ALA L  19      37.025  21.200  49.914  1.00 32.22           O  
ATOM    138  N   THR L  20      38.513  21.759  48.295  1.00 32.08           N  
ATOM    139  CA  THR L  20      37.798  22.933  47.893  1.00 34.84           C  
ATOM    140  CB  THR L  20      38.509  24.198  48.289  1.00 37.76           C  
ATOM    141  OG1 THR L  20      38.720  24.230  49.693  1.00 40.88           O  
ATOM    142  CG2 THR L  20      37.664  25.406  47.862  1.00 39.69           C  
ATOM    143  C   THR L  20      37.740  22.905  46.393  1.00 34.40           C  
ATOM    144  O   THR L  20      38.768  22.757  45.737  1.00 35.28           O  
ATOM    145  N   ILE L  21      36.531  23.046  45.808  1.00 31.52           N  
ATOM    146  CA  ILE L  21      36.390  23.038  44.378  1.00 30.35           C  
ATOM    147  CB  ILE L  21      35.513  21.916  43.904  1.00 28.51           C  
ATOM    148  CG1 ILE L  21      36.156  20.571  44.293  1.00 24.15           C  
ATOM    149  CG2 ILE L  21      35.271  22.074  42.392  1.00 16.10           C  
ATOM    150  CD1 ILE L  21      35.224  19.371  44.120  1.00 33.88           C  
ATOM    151  C   ILE L  21      35.744  24.336  44.000  1.00 31.24           C  
ATOM    152  O   ILE L  21      34.763  24.745  44.616  1.00 31.63           O  
ATOM    153  N   ASN L  22      36.273  25.020  42.963  1.00 31.76           N  
ATOM    154  CA  ASN L  22      35.774  26.327  42.625  1.00 33.12           C  
ATOM    155  CB  ASN L  22      36.886  27.362  42.374  1.00 35.49           C  
ATOM    156  CG  ASN L  22      37.622  27.653  43.672  1.00 36.50           C  
ATOM    157  OD1 ASN L  22      37.060  28.219  44.608  1.00 37.85           O  
ATOM    158  ND2 ASN L  22      38.921  27.258  43.731  1.00 36.17           N  
ATOM    159  C   ASN L  22      34.992  26.277  41.350  1.00 32.88           C  
ATOM    160  O   ASN L  22      35.243  25.450  40.476  1.00 32.74           O  
ATOM    161  N   CYS L  23      33.992  27.176  41.230  1.00 31.15           N  
ATOM    162  CA  CYS L  23      33.204  27.299  40.034  1.00 28.79           C  
ATOM    163  CB  CYS L  23      31.801  26.660  40.161  1.00 28.21           C  
ATOM    164  SG  CYS L  23      30.803  26.771  38.644  1.00 35.92           S  
ATOM    165  C   CYS L  23      33.037  28.768  39.782  1.00 29.95           C  
ATOM    166  O   CYS L  23      32.553  29.502  40.645  1.00 30.07           O  
ATOM    167  N   LYS L  24      33.438  29.241  38.584  1.00 30.69           N  
ATOM    168  CA  LYS L  24      33.332  30.647  38.325  1.00 33.69           C  
ATOM    169  CB  LYS L  24      34.695  31.277  37.991  1.00 37.52           C  
ATOM    170  CG  LYS L  24      34.775  32.770  38.308  1.00 43.39           C  
ATOM    171  CD  LYS L  24      36.210  33.302  38.352  1.00 48.64           C  
ATOM    172  CE  LYS L  24      36.316  34.749  38.833  1.00 52.29           C  
ATOM    173  NZ  LYS L  24      37.699  35.240  38.650  1.00 56.10           N1+
ATOM    174  C   LYS L  24      32.413  30.824  37.155  1.00 32.61           C  
ATOM    175  O   LYS L  24      32.452  30.049  36.202  1.00 32.09           O  
ATOM    176  N   ALA L  25      31.548  31.857  37.203  1.00 31.29           N  
ATOM    177  CA  ALA L  25      30.606  32.084  36.144  1.00 30.92           C  
ATOM    178  CB  ALA L  25      29.157  32.246  36.637  1.00 30.06           C  
ATOM    179  C   ALA L  25      30.998  33.341  35.430  1.00 34.17           C  
ATOM    180  O   ALA L  25      31.513  34.284  36.028  1.00 36.75           O  
ATOM    181  N   SER L  26      30.783  33.347  34.099  1.00 33.01           N  
ATOM    182  CA  SER L  26      31.178  34.410  33.215  1.00 33.97           C  
ATOM    183  CB  SER L  26      30.930  34.071  31.735  1.00 34.59           C  
ATOM    184  OG  SER L  26      29.539  33.916  31.491  1.00 34.02           O  
ATOM    185  C   SER L  26      30.417  35.664  33.522  1.00 36.59           C  
ATOM    186  O   SER L  26      30.899  36.762  33.244  1.00 36.76           O  
ATOM    187  N   GLN L  27      29.192  35.534  34.071  1.00 34.58           N  
ATOM    188  CA  GLN L  27      28.393  36.680  34.408  1.00 36.17           C  
ATOM    189  CB  GLN L  27      27.286  36.972  33.377  1.00 37.47           C  
ATOM    190  CG  GLN L  27      26.253  35.852  33.250  1.00 42.18           C  
ATOM    191  CD  GLN L  27      25.263  36.247  32.163  1.00 45.66           C  
ATOM    192  OE1 GLN L  27      25.250  35.661  31.082  1.00 47.05           O  
ATOM    193  NE2 GLN L  27      24.414  37.271  32.445  1.00 45.02           N  
ATOM    194  C   GLN L  27      27.744  36.386  35.731  1.00 36.71           C  
ATOM    195  O   GLN L  27      27.817  35.257  36.213  1.00 35.55           O  
ATOM    196  N   SER L  28      27.114  37.402  36.366  1.00 35.51           N  
ATOM    197  CA  SER L  28      26.524  37.211  37.666  1.00 35.02           C  
ATOM    198  CB  SER L  28      26.043  38.509  38.336  1.00 37.98           C  
ATOM    199  OG  SER L  28      24.884  38.998  37.676  1.00 40.96           O  
ATOM    200  C   SER L  28      25.331  36.311  37.576  1.00 34.96           C  
ATOM    201  O   SER L  28      24.344  36.596  36.900  1.00 33.94           O  
ATOM    202  N   VAL L  29      25.451  35.143  38.222  1.00 32.70           N  
ATOM    203  CA  VAL L  29      24.434  34.145  38.371  1.00 32.20           C  
ATOM    204  CB  VAL L  29      24.968  32.744  38.348  1.00 32.79           C  
ATOM    205  CG1 VAL L  29      25.521  32.487  36.937  1.00 34.49           C  
ATOM    206  CG2 VAL L  29      26.020  32.583  39.453  1.00 31.22           C  
ATOM    207  C   VAL L  29      23.582  34.358  39.588  1.00 33.35           C  
ATOM    208  O   VAL L  29      22.628  33.612  39.799  1.00 33.62           O  
ATOM    209  N   THR L  30      23.984  35.259  40.507  1.00 31.85           N  
ATOM    210  CA  THR L  30      23.211  35.440  41.701  1.00 30.47           C  
ATOM    211  CB  THR L  30      21.732  35.603  41.449  1.00 31.31           C  
ATOM    212  OG1 THR L  30      21.527  36.628  40.488  1.00  0.00           O  
ATOM    213  CG2 THR L  30      21.036  36.031  42.756  1.00  0.00           C  
ATOM    214  C   THR L  30      23.507  34.205  42.508  1.00 31.95           C  
ATOM    215  O   THR L  30      24.656  33.770  42.567  1.00 32.00           O  
ATOM    216  N   ASN L  31      22.500  33.681  43.233  1.00 30.02           N  
ATOM    217  CA  ASN L  31      22.538  32.463  43.999  1.00 30.35           C  
ATOM    218  CB  ASN L  31      21.466  32.396  45.097  1.00 30.58           C  
ATOM    219  CG  ASN L  31      21.971  33.138  46.313  1.00 36.62           C  
ATOM    220  OD1 ASN L  31      23.158  33.081  46.624  1.00 36.90           O  
ATOM    221  ND2 ASN L  31      21.054  33.838  47.028  1.00 36.55           N  
ATOM    222  C   ASN L  31      22.284  31.236  43.169  1.00 30.08           C  
ATOM    223  O   ASN L  31      22.578  30.135  43.629  1.00 32.17           O  
ATOM    224  N   ASP L  32      21.660  31.387  41.981  1.00 28.24           N  
ATOM    225  CA  ASP L  32      21.137  30.286  41.205  1.00 28.20           C  
ATOM    226  CB  ASP L  32      20.274  30.751  40.020  1.00 28.79           C  
ATOM    227  CG  ASP L  32      19.015  31.386  40.595  1.00 34.68           C  
ATOM    228  OD1 ASP L  32      18.603  30.980  41.715  1.00 35.20           O  
ATOM    229  OD2 ASP L  32      18.452  32.292  39.925  1.00 36.82           O1-
ATOM    230  C   ASP L  32      22.188  29.390  40.667  1.00 28.35           C  
ATOM    231  O   ASP L  32      22.513  29.355  39.482  1.00 27.14           O  
ATOM    232  N   VAL L  33      22.679  28.541  41.553  1.00 22.43           N  
ATOM    233  CA  VAL L  33      23.772  27.670  41.215  1.00 22.05           C  
ATOM    234  CB  VAL L  33      25.125  28.205  41.586  1.00 23.73           C  
ATOM    235  CG1 VAL L  33      26.177  27.134  41.255  1.00  0.00           C  
ATOM    236  CG2 VAL L  33      25.357  29.539  40.856  1.00  0.00           C  
ATOM    237  C   VAL L  33      23.598  26.385  41.972  1.00 22.14           C  
ATOM    238  O   VAL L  33      23.250  26.392  43.155  1.00 23.06           O  
ATOM    239  N   ALA L  34      23.866  25.239  41.300  1.00 20.35           N  
ATOM    240  CA  ALA L  34      23.696  23.959  41.922  1.00 19.77           C  
ATOM    241  CB  ALA L  34      22.528  23.152  41.329  1.00 19.47           C  
ATOM    242  C   ALA L  34      24.939  23.138  41.716  1.00 20.37           C  
ATOM    243  O   ALA L  34      25.728  23.393  40.808  1.00 21.09           O  
ATOM    244  N   TRP L  35      25.147  22.128  42.592  1.00 18.38           N  
ATOM    245  CA  TRP L  35      26.288  21.258  42.495  1.00 18.51           C  
ATOM    246  CB  TRP L  35      27.202  21.331  43.725  1.00 17.00           C  
ATOM    247  CG  TRP L  35      27.934  22.641  43.844  1.00 18.71           C  
ATOM    248  CD2 TRP L  35      29.250  22.875  43.326  1.00 19.84           C  
ATOM    249  CD1 TRP L  35      27.534  23.811  44.425  1.00 19.86           C  
ATOM    250  NE1 TRP L  35      28.519  24.759  44.296  1.00 20.48           N  
ATOM    251  CE2 TRP L  35      29.586  24.195  43.624  1.00 21.02           C  
ATOM    252  CE3 TRP L  35      30.114  22.051  42.659  1.00 17.90           C  
ATOM    253  CZ2 TRP L  35      30.790  24.718  43.251  1.00 20.99           C  
ATOM    254  CZ3 TRP L  35      31.329  22.580  42.288  1.00 18.94           C  
ATOM    255  CH2 TRP L  35      31.662  23.889  42.578  1.00 21.64           C  
ATOM    256  C   TRP L  35      25.811  19.842  42.388  1.00 19.30           C  
ATOM    257  O   TRP L  35      24.838  19.451  43.031  1.00 21.60           O  
ATOM    258  N   TYR L  36      26.507  19.027  41.564  1.00 20.31           N  
ATOM    259  CA  TYR L  36      26.128  17.653  41.370  1.00 18.77           C  
ATOM    260  CB  TYR L  36      25.597  17.364  39.949  1.00 19.16           C  
ATOM    261  CG  TYR L  36      24.366  18.174  39.671  1.00 20.90           C  
ATOM    262  CD1 TYR L  36      24.459  19.458  39.182  1.00 19.77           C  
ATOM    263  CD2 TYR L  36      23.112  17.645  39.879  1.00 21.19           C  
ATOM    264  CE1 TYR L  36      23.330  20.201  38.919  1.00 20.70           C  
ATOM    265  CE2 TYR L  36      21.979  18.382  39.616  1.00 20.52           C  
ATOM    266  CZ  TYR L  36      22.085  19.663  39.136  1.00 21.97           C  
ATOM    267  OH  TYR L  36      20.920  20.417  38.867  1.00 22.87           O  
ATOM    268  C   TYR L  36      27.338  16.779  41.561  1.00 19.66           C  
ATOM    269  O   TYR L  36      28.473  17.207  41.349  1.00 20.01           O  
ATOM    270  N   GLN L  37      27.110  15.518  41.999  1.00 19.65           N  
ATOM    271  CA  GLN L  37      28.157  14.542  42.163  1.00 20.65           C  
ATOM    272  CB  GLN L  37      28.194  13.932  43.576  1.00 19.92           C  
ATOM    273  CG  GLN L  37      29.265  12.856  43.776  1.00 21.20           C  
ATOM    274  CD  GLN L  37      29.044  12.237  45.152  1.00 23.95           C  
ATOM    275  OE1 GLN L  37      28.555  11.115  45.277  1.00 24.55           O  
ATOM    276  NE2 GLN L  37      29.395  12.993  46.223  1.00 23.16           N  
ATOM    277  C   GLN L  37      27.833  13.413  41.230  1.00 21.64           C  
ATOM    278  O   GLN L  37      26.692  12.959  41.181  1.00 23.62           O  
ATOM    279  N   GLN L  38      28.826  12.936  40.446  1.00 20.10           N  
ATOM    280  CA  GLN L  38      28.547  11.861  39.533  1.00 21.40           C  
ATOM    281  CB  GLN L  38      28.566  12.289  38.052  1.00 19.66           C  
ATOM    282  CG  GLN L  38      28.201  11.155  37.087  1.00 19.48           C  
ATOM    283  CD  GLN L  38      28.259  11.692  35.664  1.00 21.10           C  
ATOM    284  OE1 GLN L  38      29.264  12.257  35.238  1.00 22.95           O  
ATOM    285  NE2 GLN L  38      27.143  11.519  34.904  1.00 20.34           N  
ATOM    286  C   GLN L  38      29.585  10.791  39.679  1.00 23.41           C  
ATOM    287  O   GLN L  38      30.784  11.048  39.549  1.00 24.23           O  
ATOM    288  N   LYS L  39      29.129   9.548  39.937  1.00 26.65           N  
ATOM    289  CA  LYS L  39      30.003   8.415  40.052  1.00 28.31           C  
ATOM    290  CB  LYS L  39      29.666   7.504  41.251  1.00 30.21           C  
ATOM    291  CG  LYS L  39      29.928   8.175  42.605  1.00 34.16           C  
ATOM    292  CD  LYS L  39      29.331   7.445  43.815  1.00 37.30           C  
ATOM    293  CE  LYS L  39      29.691   8.092  45.161  1.00 37.30           C  
ATOM    294  NZ  LYS L  39      29.023   7.377  46.271  1.00 39.16           N1+
ATOM    295  C   LYS L  39      29.837   7.629  38.786  1.00 29.44           C  
ATOM    296  O   LYS L  39      28.812   7.714  38.111  1.00 29.06           O  
ATOM    297  N   PRO L  40      30.828   6.862  38.437  1.00 31.86           N  
ATOM    298  CA  PRO L  40      30.870   6.151  37.188  1.00 32.27           C  
ATOM    299  CD  PRO L  40      31.893   6.477  39.344  1.00 32.57           C  
ATOM    300  CB  PRO L  40      32.127   5.282  37.252  1.00 32.87           C  
ATOM    301  CG  PRO L  40      32.952   5.860  38.418  1.00 34.46           C  
ATOM    302  C   PRO L  40      29.650   5.308  36.973  1.00 32.94           C  
ATOM    303  O   PRO L  40      29.247   4.586  37.883  1.00 34.00           O  
ATOM    304  N   GLY L  41      29.055   5.391  35.767  1.00 34.17           N  
ATOM    305  CA  GLY L  41      27.954   4.563  35.368  1.00 35.09           C  
ATOM    306  C   GLY L  41      26.694   4.975  36.060  1.00 35.65           C  
ATOM    307  O   GLY L  41      25.720   4.225  36.055  1.00 36.80           O  
ATOM    308  N   GLN L  42      26.664   6.173  36.669  1.00 32.80           N  
ATOM    309  CA  GLN L  42      25.456   6.557  37.338  1.00 31.81           C  
ATOM    310  CB  GLN L  42      25.578   6.537  38.870  1.00 34.04           C  
ATOM    311  CG  GLN L  42      25.757   5.123  39.424  1.00 39.93           C  
ATOM    312  CD  GLN L  42      25.896   5.225  40.933  1.00 43.07           C  
ATOM    313  OE1 GLN L  42      26.017   6.317  41.486  1.00 46.53           O  
ATOM    314  NE2 GLN L  42      25.885   4.054  41.624  1.00 47.11           N  
ATOM    315  C   GLN L  42      25.088   7.941  36.913  1.00 29.44           C  
ATOM    316  O   GLN L  42      25.902   8.686  36.367  1.00 28.25           O  
ATOM    317  N   PRO L  43      23.841   8.271  37.117  1.00 27.67           N  
ATOM    318  CA  PRO L  43      23.385   9.597  36.804  1.00 26.97           C  
ATOM    319  CD  PRO L  43      22.783   7.299  36.910  1.00 21.04           C  
ATOM    320  CB  PRO L  43      21.860   9.527  36.697  1.00 27.85           C  
ATOM    321  CG  PRO L  43      21.499   8.106  37.161  1.00 16.70           C  
ATOM    322  C   PRO L  43      23.897  10.549  37.834  1.00 25.70           C  
ATOM    323  O   PRO L  43      24.281  10.106  38.910  1.00 27.24           O  
ATOM    324  N   PRO L  44      23.935  11.820  37.546  1.00 23.67           N  
ATOM    325  CA  PRO L  44      24.431  12.739  38.524  1.00 24.87           C  
ATOM    326  CD  PRO L  44      24.168  12.299  36.195  1.00 23.89           C  
ATOM    327  CB  PRO L  44      24.754  14.040  37.781  1.00 23.26           C  
ATOM    328  CG  PRO L  44      24.198  13.826  36.361  1.00 20.76           C  
ATOM    329  C   PRO L  44      23.472  12.866  39.659  1.00 27.01           C  
ATOM    330  O   PRO L  44      22.291  12.571  39.483  1.00 27.07           O  
ATOM    331  N   LYS L  45      23.986  13.267  40.840  1.00 26.76           N  
ATOM    332  CA  LYS L  45      23.181  13.399  42.016  1.00 25.24           C  
ATOM    333  CB  LYS L  45      23.679  12.510  43.165  1.00 25.32           C  
ATOM    334  CG  LYS L  45      22.799  12.543  44.414  1.00 29.26           C  
ATOM    335  CD  LYS L  45      23.185  11.479  45.444  1.00 32.93           C  
ATOM    336  CE  LYS L  45      22.373  11.555  46.735  1.00 34.55           C  
ATOM    337  NZ  LYS L  45      23.039  10.770  47.800  1.00 36.86           N1+
ATOM    338  C   LYS L  45      23.295  14.822  42.480  1.00 24.03           C  
ATOM    339  O   LYS L  45      24.376  15.404  42.485  1.00 22.15           O  
ATOM    340  N   LEU L  46      22.157  15.408  42.903  1.00 22.90           N  
ATOM    341  CA  LEU L  46      22.095  16.781  43.341  1.00 22.46           C  
ATOM    342  CB  LEU L  46      20.643  17.294  43.356  1.00 22.05           C  
ATOM    343  CG  LEU L  46      20.471  18.725  43.895  1.00 22.09           C  
ATOM    344  CD1 LEU L  46      21.055  19.767  42.929  1.00 19.67           C  
ATOM    345  CD2 LEU L  46      19.008  18.998  44.278  1.00 21.86           C  
ATOM    346  C   LEU L  46      22.595  16.884  44.752  1.00 24.86           C  
ATOM    347  O   LEU L  46      22.033  16.256  45.648  1.00 26.16           O  
ATOM    348  N   LEU L  47      23.750  17.562  44.957  1.00 24.67           N  
ATOM    349  CA  LEU L  47      24.268  17.841  46.278  1.00 24.55           C  
ATOM    350  CB  LEU L  47      25.802  17.962  46.290  1.00 23.90           C  
ATOM    351  CG  LEU L  47      26.529  16.641  45.983  1.00 25.73           C  
ATOM    352  CD1 LEU L  47      28.053  16.828  46.018  1.00 25.06           C  
ATOM    353  CD2 LEU L  47      26.060  15.509  46.914  1.00 26.31           C  
ATOM    354  C   LEU L  47      23.722  19.095  46.907  1.00 24.41           C  
ATOM    355  O   LEU L  47      23.201  19.070  48.021  1.00 25.59           O  
ATOM    356  N   ILE L  48      23.824  20.238  46.184  1.00 25.25           N  
ATOM    357  CA  ILE L  48      23.476  21.519  46.744  1.00 25.41           C  
ATOM    358  CB  ILE L  48      24.674  22.319  47.177  1.00 23.62           C  
ATOM    359  CG1 ILE L  48      25.403  21.597  48.320  1.00 24.81           C  
ATOM    360  CG2 ILE L  48      24.213  23.739  47.545  1.00 23.23           C  
ATOM    361  CD1 ILE L  48      26.767  22.204  48.643  1.00 26.44           C  
ATOM    362  C   ILE L  48      22.742  22.332  45.725  1.00 26.24           C  
ATOM    363  O   ILE L  48      22.984  22.220  44.525  1.00 27.98           O  
ATOM    364  N   TYR L  49      21.798  23.172  46.199  1.00 25.92           N  
ATOM    365  CA  TYR L  49      21.084  24.031  45.300  1.00 25.96           C  
ATOM    366  CB  TYR L  49      19.678  23.520  44.910  1.00 25.53           C  
ATOM    367  CG  TYR L  49      18.708  23.586  46.042  1.00 27.01           C  
ATOM    368  CD1 TYR L  49      18.730  22.664  47.061  1.00 30.22           C  
ATOM    369  CD2 TYR L  49      17.768  24.588  46.083  1.00 26.95           C  
ATOM    370  CE1 TYR L  49      17.826  22.734  48.095  1.00 29.50           C  
ATOM    371  CE2 TYR L  49      16.858  24.665  47.111  1.00 29.07           C  
ATOM    372  CZ  TYR L  49      16.884  23.735  48.119  1.00 29.97           C  
ATOM    373  OH  TYR L  49      15.953  23.809  49.178  1.00 31.49           O  
ATOM    374  C   TYR L  49      20.980  25.375  45.946  1.00 27.54           C  
ATOM    375  O   TYR L  49      21.164  25.513  47.155  1.00 27.78           O  
ATOM    376  N   TYR L  50      20.778  26.478  45.173  1.00 32.09           N  
ATOM    377  CA  TYR L  50      20.827  27.822  45.735  1.00 31.94           C  
ATOM    378  CB  TYR L  50      19.995  28.058  47.011  1.00 33.04           C  
ATOM    379  CG  TYR L  50      18.571  28.459  46.836  1.00 31.57           C  
ATOM    380  CD1 TYR L  50      17.576  27.563  46.526  1.00 33.21           C  
ATOM    381  CD2 TYR L  50      18.234  29.777  47.043  1.00 33.61           C  
ATOM    382  CE1 TYR L  50      16.272  27.989  46.413  1.00 34.80           C  
ATOM    383  CE2 TYR L  50      16.937  30.210  46.931  1.00 34.27           C  
ATOM    384  CZ  TYR L  50      15.950  29.311  46.614  1.00 36.22           C  
ATOM    385  OH  TYR L  50      14.615  29.751  46.505  1.00 37.48           O  
ATOM    386  C   TYR L  50      22.207  28.153  46.230  1.00 33.80           C  
ATOM    387  O   TYR L  50      22.357  28.977  47.132  1.00 33.78           O  
ATOM    388  N   ALA L  51      23.247  27.514  45.682  1.00 32.43           N  
ATOM    389  CA  ALA L  51      24.609  27.821  46.013  1.00 31.82           C  
ATOM    390  CB  ALA L  51      24.914  29.326  45.912  1.00 32.88           C  
ATOM    391  C   ALA L  51      24.968  27.369  47.397  1.00 33.80           C  
ATOM    392  O   ALA L  51      26.151  27.151  47.659  1.00 35.17           O  
ATOM    393  N   SER L  52      23.991  27.142  48.307  1.00 33.29           N  
ATOM    394  CA  SER L  52      24.427  26.768  49.628  1.00 32.77           C  
ATOM    395  CB  SER L  52      24.677  27.986  50.533  1.00 35.00           C  
ATOM    396  OG  SER L  52      23.464  28.694  50.742  1.00 37.55           O  
ATOM    397  C   SER L  52      23.424  25.895  50.354  1.00 34.13           C  
ATOM    398  O   SER L  52      23.635  25.638  51.538  1.00 35.55           O  
ATOM    399  N   ASN L  53      22.354  25.363  49.704  1.00 24.74           N  
ATOM    400  CA  ASN L  53      21.377  24.623  50.452  1.00 25.37           C  
ATOM    401  CB  ASN L  53      19.935  24.932  50.019  1.00 27.05           C  
ATOM    402  CG  ASN L  53      19.635  26.385  50.370  1.00 36.42           C  
ATOM    403  OD1 ASN L  53      20.417  27.049  51.047  1.00 39.93           O  
ATOM    404  ND2 ASN L  53      18.463  26.891  49.905  1.00 42.82           N  
ATOM    405  C   ASN L  53      21.631  23.168  50.209  1.00 26.98           C  
ATOM    406  O   ASN L  53      21.585  22.705  49.072  1.00 26.46           O  
ATOM    407  N   ARG L  54      21.905  22.403  51.287  1.00 27.39           N  
ATOM    408  CA  ARG L  54      22.207  21.005  51.139  1.00 27.92           C  
ATOM    409  CB  ARG L  54      22.809  20.339  52.389  1.00 29.80           C  
ATOM    410  CG  ARG L  54      24.228  20.789  52.734  1.00 32.15           C  
ATOM    411  CD  ARG L  54      24.866  19.952  53.846  1.00 37.97           C  
ATOM    412  NE  ARG L  54      24.078  20.161  55.096  1.00 40.83           N  
ATOM    413  CZ  ARG L  54      24.601  20.866  56.144  1.00 42.48           C  
ATOM    414  NH1 ARG L  54      25.856  21.400  56.065  1.00 42.14           N1+
ATOM    415  NH2 ARG L  54      23.869  21.018  57.286  1.00 43.16           N  
ATOM    416  C   ARG L  54      20.950  20.258  50.850  1.00 28.07           C  
ATOM    417  O   ARG L  54      19.909  20.501  51.457  1.00 30.01           O  
ATOM    418  N   TYR L  55      21.045  19.299  49.906  1.00 28.40           N  
ATOM    419  CA  TYR L  55      19.948  18.473  49.503  1.00 30.39           C  
ATOM    420  CB  TYR L  55      20.212  17.764  48.164  1.00 30.57           C  
ATOM    421  CG  TYR L  55      18.950  17.097  47.754  1.00 31.91           C  
ATOM    422  CD1 TYR L  55      17.863  17.871  47.424  1.00  0.00           C  
ATOM    423  CD2 TYR L  55      18.856  15.729  47.666  1.00  0.00           C  
ATOM    424  CE1 TYR L  55      16.683  17.287  47.036  1.00  0.00           C  
ATOM    425  CE2 TYR L  55      17.676  15.141  47.276  1.00  0.00           C  
ATOM    426  CZ  TYR L  55      16.588  15.921  46.964  1.00  0.00           C  
ATOM    427  OH  TYR L  55      15.375  15.322  46.565  1.00  0.00           O  
ATOM    428  C   TYR L  55      19.771  17.449  50.577  1.00 31.84           C  
ATOM    429  O   TYR L  55      20.741  16.984  51.174  1.00 32.14           O  
ATOM    430  N   THR L  56      18.511  17.091  50.885  1.00 33.32           N  
ATOM    431  CA  THR L  56      18.310  16.169  51.959  1.00 38.62           C  
ATOM    432  CB  THR L  56      16.865  15.869  52.218  1.00 39.77           C  
ATOM    433  OG1 THR L  56      16.158  17.077  52.466  1.00 41.84           O  
ATOM    434  CG2 THR L  56      16.773  14.954  53.449  1.00 44.72           C  
ATOM    435  C   THR L  56      19.015  14.896  51.609  1.00 37.80           C  
ATOM    436  O   THR L  56      19.013  14.460  50.459  1.00 38.08           O  
ATOM    437  N   GLY L  57      19.680  14.289  52.610  1.00 36.68           N  
ATOM    438  CA  GLY L  57      20.370  13.045  52.426  1.00 36.79           C  
ATOM    439  C   GLY L  57      21.844  13.273  52.257  1.00 37.30           C  
ATOM    440  O   GLY L  57      22.629  12.337  52.395  1.00 37.66           O  
ATOM    441  N   VAL L  58      22.271  14.513  51.951  1.00 34.55           N  
ATOM    442  CA  VAL L  58      23.677  14.756  51.754  1.00 33.38           C  
ATOM    443  CB  VAL L  58      23.968  15.935  50.870  1.00 33.52           C  
ATOM    444  CG1 VAL L  58      25.491  16.143  50.807  1.00 30.66           C  
ATOM    445  CG2 VAL L  58      23.326  15.680  49.496  1.00 31.83           C  
ATOM    446  C   VAL L  58      24.322  15.005  53.084  1.00 34.12           C  
ATOM    447  O   VAL L  58      23.776  15.704  53.936  1.00 33.36           O  
ATOM    448  N   PRO L  59      25.500  14.457  53.259  1.00 34.34           N  
ATOM    449  CA  PRO L  59      26.204  14.586  54.511  1.00 33.45           C  
ATOM    450  CD  PRO L  59      25.832  13.211  52.584  1.00 32.67           C  
ATOM    451  CB  PRO L  59      27.335  13.562  54.465  1.00 33.40           C  
ATOM    452  CG  PRO L  59      26.788  12.465  53.534  1.00 35.93           C  
ATOM    453  C   PRO L  59      26.672  15.988  54.771  1.00 35.45           C  
ATOM    454  O   PRO L  59      26.826  16.764  53.831  1.00 34.80           O  
ATOM    455  N   ASP L  60      26.921  16.300  56.056  1.00 36.87           N  
ATOM    456  CA  ASP L  60      27.298  17.589  56.573  1.00 36.05           C  
ATOM    457  CB  ASP L  60      27.536  17.569  58.092  1.00 39.20           C  
ATOM    458  CG  ASP L  60      26.217  17.376  58.815  1.00 38.01           C  
ATOM    459  OD1 ASP L  60      25.547  18.400  59.107  1.00 46.77           O  
ATOM    460  OD2 ASP L  60      25.860  16.197  59.079  1.00 42.45           O1-
ATOM    461  C   ASP L  60      28.608  18.017  56.003  1.00 35.08           C  
ATOM    462  O   ASP L  60      28.872  19.212  55.889  1.00 35.65           O  
ATOM    463  N   ARG L  61      29.474  17.058  55.646  1.00 33.23           N  
ATOM    464  CA  ARG L  61      30.802  17.404  55.227  1.00 31.77           C  
ATOM    465  CB  ARG L  61      31.701  16.198  54.886  1.00 29.77           C  
ATOM    466  CG  ARG L  61      31.207  15.322  53.732  1.00 28.50           C  
ATOM    467  CD  ARG L  61      32.219  14.248  53.328  1.00 30.08           C  
ATOM    468  NE  ARG L  61      31.955  13.023  54.135  1.00 30.57           N  
ATOM    469  CZ  ARG L  61      31.137  12.048  53.640  1.00 30.39           C  
ATOM    470  NH1 ARG L  61      30.535  12.213  52.427  1.00 28.45           N1+
ATOM    471  NH2 ARG L  61      30.934  10.897  54.345  1.00 32.51           N  
ATOM    472  C   ARG L  61      30.741  18.292  54.020  1.00 30.77           C  
ATOM    473  O   ARG L  61      31.654  19.091  53.804  1.00 30.38           O  
ATOM    474  N   PHE L  62      29.696  18.145  53.175  1.00 30.43           N  
ATOM    475  CA  PHE L  62      29.587  18.936  51.978  1.00 28.87           C  
ATOM    476  CB  PHE L  62      28.702  18.274  50.908  1.00 26.62           C  
ATOM    477  CG  PHE L  62      29.301  16.958  50.555  1.00 25.69           C  
ATOM    478  CD1 PHE L  62      29.046  15.845  51.323  1.00 26.86           C  
ATOM    479  CD2 PHE L  62      30.115  16.828  49.458  1.00 24.54           C  
ATOM    480  CE1 PHE L  62      29.589  14.625  50.999  1.00 26.14           C  
ATOM    481  CE2 PHE L  62      30.660  15.609  49.132  1.00 23.87           C  
ATOM    482  CZ  PHE L  62      30.407  14.504  49.905  1.00 24.50           C  
ATOM    483  C   PHE L  62      28.941  20.263  52.285  1.00 30.45           C  
ATOM    484  O   PHE L  62      27.945  20.332  52.999  1.00 32.53           O  
ATOM    485  N   SER L  63      29.503  21.365  51.733  1.00 29.80           N  
ATOM    486  CA  SER L  63      28.912  22.664  51.923  1.00 29.57           C  
ATOM    487  CB  SER L  63      29.445  23.434  53.144  1.00 28.47           C  
ATOM    488  OG  SER L  63      30.819  23.750  52.962  1.00 32.92           O  
ATOM    489  C   SER L  63      29.218  23.500  50.715  1.00 29.52           C  
ATOM    490  O   SER L  63      30.226  23.297  50.037  1.00 30.70           O  
ATOM    491  N   GLY L  64      28.347  24.486  50.421  1.00 30.47           N  
ATOM    492  CA  GLY L  64      28.569  25.321  49.278  1.00 28.17           C  
ATOM    493  C   GLY L  64      28.455  26.746  49.717  1.00 30.67           C  
ATOM    494  O   GLY L  64      27.705  27.080  50.631  1.00 30.80           O  
ATOM    495  N   SER L  65      29.205  27.635  49.048  1.00 31.09           N  
ATOM    496  CA  SER L  65      29.159  29.024  49.397  1.00 30.33           C  
ATOM    497  CB  SER L  65      30.183  29.421  50.475  1.00 31.81           C  
ATOM    498  OG  SER L  65      31.502  29.176  50.009  1.00 35.58           O  
ATOM    499  C   SER L  65      29.451  29.809  48.160  1.00 31.36           C  
ATOM    500  O   SER L  65      29.595  29.255  47.071  1.00 31.79           O  
ATOM    501  N   GLY L  66      29.518  31.146  48.303  1.00 32.05           N  
ATOM    502  CA  GLY L  66      29.862  31.961  47.178  1.00 34.75           C  
ATOM    503  C   GLY L  66      28.678  32.760  46.754  1.00 35.96           C  
ATOM    504  O   GLY L  66      27.532  32.463  47.092  1.00 36.56           O  
ATOM    505  N   SER L  67      28.959  33.853  46.028  1.00 36.51           N  
ATOM    506  CA  SER L  67      27.902  34.644  45.469  1.00 38.69           C  
ATOM    507  CB  SER L  67      27.314  35.735  46.387  1.00 40.45           C  
ATOM    508  OG  SER L  67      26.390  35.171  47.306  1.00 44.56           O  
ATOM    509  C   SER L  67      28.438  35.320  44.253  1.00 39.14           C  
ATOM    510  O   SER L  67      29.645  35.354  44.013  1.00 39.86           O  
ATOM    511  N   GLY L  68      27.526  35.872  43.441  1.00 36.83           N  
ATOM    512  CA  GLY L  68      27.904  36.551  42.242  1.00 37.51           C  
ATOM    513  C   GLY L  68      28.504  35.564  41.291  1.00 35.76           C  
ATOM    514  O   GLY L  68      27.826  34.648  40.828  1.00 35.32           O  
ATOM    515  N   THR L  69      29.757  35.840  40.867  1.00 35.27           N  
ATOM    516  CA  THR L  69      30.496  35.003  39.960  1.00 35.16           C  
ATOM    517  CB  THR L  69      31.490  35.743  39.107  1.00 37.18           C  
ATOM    518  OG1 THR L  69      32.488  36.352  39.912  1.00 40.86           O  
ATOM    519  CG2 THR L  69      30.745  36.799  38.273  1.00 37.70           C  
ATOM    520  C   THR L  69      31.228  33.849  40.593  1.00 34.53           C  
ATOM    521  O   THR L  69      31.469  32.858  39.907  1.00 35.49           O  
ATOM    522  N   ASP L  70      31.664  33.947  41.872  1.00 32.76           N  
ATOM    523  CA  ASP L  70      32.502  32.907  42.426  1.00 31.43           C  
ATOM    524  CB  ASP L  70      33.695  33.440  43.242  1.00 34.47           C  
ATOM    525  CG  ASP L  70      34.733  34.046  42.311  1.00 42.17           C  
ATOM    526  OD1 ASP L  70      34.789  33.630  41.123  1.00 46.87           O  
ATOM    527  OD2 ASP L  70      35.489  34.934  42.782  1.00 47.73           O1-
ATOM    528  C   ASP L  70      31.747  32.036  43.384  1.00 29.62           C  
ATOM    529  O   ASP L  70      31.063  32.522  44.282  1.00 29.20           O  
ATOM    530  N   PHE L  71      31.896  30.700  43.235  1.00 26.35           N  
ATOM    531  CA  PHE L  71      31.226  29.781  44.114  1.00 25.87           C  
ATOM    532  CB  PHE L  71      30.013  29.093  43.458  1.00 25.24           C  
ATOM    533  CG  PHE L  71      28.988  30.128  43.122  1.00 26.75           C  
ATOM    534  CD1 PHE L  71      29.089  30.865  41.964  1.00 27.30           C  
ATOM    535  CD2 PHE L  71      27.916  30.354  43.956  1.00 27.07           C  
ATOM    536  CE1 PHE L  71      28.143  31.817  41.653  1.00 25.67           C  
ATOM    537  CE2 PHE L  71      26.967  31.305  43.649  1.00 26.61           C  
ATOM    538  CZ  PHE L  71      27.079  32.039  42.494  1.00 28.58           C  
ATOM    539  C   PHE L  71      32.198  28.691  44.457  1.00 26.84           C  
ATOM    540  O   PHE L  71      33.118  28.418  43.688  1.00 27.61           O  
ATOM    541  N   THR L  72      32.040  28.058  45.642  1.00 25.45           N  
ATOM    542  CA  THR L  72      32.928  26.982  45.986  1.00 27.47           C  
ATOM    543  CB  THR L  72      34.017  27.364  46.944  1.00 30.02           C  
ATOM    544  OG1 THR L  72      33.462  27.787  48.178  1.00 32.17           O  
ATOM    545  CG2 THR L  72      34.854  28.491  46.331  1.00 30.95           C  
ATOM    546  C   THR L  72      32.155  25.895  46.663  1.00 27.92           C  
ATOM    547  O   THR L  72      31.195  26.148  47.390  1.00 28.32           O  
ATOM    548  N   LEU L  73      32.564  24.635  46.413  1.00 26.73           N  
ATOM    549  CA  LEU L  73      31.991  23.504  47.080  1.00 26.07           C  
ATOM    550  CB  LEU L  73      31.556  22.383  46.121  1.00 26.47           C  
ATOM    551  CG  LEU L  73      30.934  21.169  46.831  1.00 26.53           C  
ATOM    552  CD1 LEU L  73      29.614  21.545  47.521  1.00 27.36           C  
ATOM    553  CD2 LEU L  73      30.780  19.975  45.877  1.00 27.00           C  
ATOM    554  C   LEU L  73      33.100  22.974  47.930  1.00 28.17           C  
ATOM    555  O   LEU L  73      34.214  22.778  47.445  1.00 27.92           O  
ATOM    556  N   THR L  74      32.838  22.746  49.233  1.00 28.86           N  
ATOM    557  CA  THR L  74      33.901  22.289  50.081  1.00 30.03           C  
ATOM    558  CB  THR L  74      34.249  23.262  51.170  1.00 32.21           C  
ATOM    559  OG1 THR L  74      34.637  24.505  50.606  1.00 34.85           O  
ATOM    560  CG2 THR L  74      35.401  22.681  52.012  1.00 32.20           C  
ATOM    561  C   THR L  74      33.499  21.011  50.741  1.00 30.52           C  
ATOM    562  O   THR L  74      32.342  20.809  51.101  1.00 30.37           O  
ATOM    563  N   ILE L  75      34.484  20.099  50.882  1.00 28.64           N  
ATOM    564  CA  ILE L  75      34.282  18.857  51.567  1.00 29.20           C  
ATOM    565  CB  ILE L  75      34.638  17.663  50.725  1.00 27.96           C  
ATOM    566  CG1 ILE L  75      33.806  17.678  49.429  1.00 28.94           C  
ATOM    567  CG2 ILE L  75      34.417  16.397  51.566  1.00 26.45           C  
ATOM    568  CD1 ILE L  75      34.241  16.640  48.393  1.00 28.12           C  
ATOM    569  C   ILE L  75      35.198  18.903  52.757  1.00 32.67           C  
ATOM    570  O   ILE L  75      36.421  18.843  52.622  1.00 34.56           O  
ATOM    571  N   SER L  76      34.604  18.976  53.966  1.00 34.92           N  
ATOM    572  CA  SER L  76      35.331  19.161  55.195  1.00 36.95           C  
ATOM    573  CB  SER L  76      34.425  18.997  56.422  1.00 37.29           C  
ATOM    574  OG  SER L  76      33.271  19.811  56.290  1.00 36.46           O  
ATOM    575  C   SER L  76      36.376  18.109  55.340  1.00 38.50           C  
ATOM    576  O   SER L  76      37.560  18.415  55.475  1.00 39.79           O  
ATOM    577  N   SER L  77      35.952  16.831  55.357  1.00 37.41           N  
ATOM    578  CA  SER L  77      36.902  15.763  55.463  1.00 37.11           C  
ATOM    579  CB  SER L  77      36.881  15.051  56.827  1.00 38.58           C  
ATOM    580  OG  SER L  77      35.622  14.433  57.039  1.00 43.58           O  
ATOM    581  C   SER L  77      36.525  14.760  54.424  1.00 35.37           C  
ATOM    582  O   SER L  77      35.466  14.144  54.481  1.00 36.83           O  
ATOM    583  N   LEU L  78      37.427  14.542  53.458  1.00 32.63           N  
ATOM    584  CA  LEU L  78      37.161  13.678  52.349  1.00 32.50           C  
ATOM    585  CB  LEU L  78      38.261  13.785  51.280  1.00 32.51           C  
ATOM    586  CG  LEU L  78      37.899  13.155  49.929  1.00 32.70           C  
ATOM    587  CD1 LEU L  78      36.898  14.031  49.161  1.00 28.93           C  
ATOM    588  CD2 LEU L  78      39.148  12.813  49.114  1.00 31.41           C  
ATOM    589  C   LEU L  78      37.123  12.255  52.822  1.00 34.01           C  
ATOM    590  O   LEU L  78      37.972  11.825  53.607  1.00 35.52           O  
ATOM    591  N   GLN L  79      36.121  11.486  52.334  1.00 33.75           N  
ATOM    592  CA  GLN L  79      35.992  10.100  52.678  1.00 35.20           C  
ATOM    593  CB  GLN L  79      34.594   9.728  53.190  1.00 35.85           C  
ATOM    594  CG  GLN L  79      34.168  10.555  54.402  1.00 39.83           C  
ATOM    595  CD  GLN L  79      35.148  10.276  55.531  1.00 44.88           C  
ATOM    596  OE1 GLN L  79      35.710   9.186  55.627  1.00 45.79           O  
ATOM    597  NE2 GLN L  79      35.367  11.290  56.408  1.00 41.27           N  
ATOM    598  C   GLN L  79      36.227   9.338  51.413  1.00 34.26           C  
ATOM    599  O   GLN L  79      36.267   9.924  50.331  1.00 34.06           O  
ATOM    600  N   ALA L  80      36.401   8.007  51.504  1.00 33.41           N  
ATOM    601  CA  ALA L  80      36.712   7.216  50.348  1.00 31.67           C  
ATOM    602  CB  ALA L  80      36.933   5.729  50.685  1.00 32.42           C  
ATOM    603  C   ALA L  80      35.597   7.299  49.349  1.00 31.89           C  
ATOM    604  O   ALA L  80      35.841   7.397  48.150  1.00 32.64           O  
ATOM    605  N   GLU L  81      34.340   7.282  49.828  1.00 32.15           N  
ATOM    606  CA  GLU L  81      33.154   7.265  49.015  1.00 30.25           C  
ATOM    607  CB  GLU L  81      31.895   7.103  49.879  1.00 32.61           C  
ATOM    608  CG  GLU L  81      31.799   8.130  51.006  1.00 35.21           C  
ATOM    609  CD  GLU L  81      30.816   7.590  52.032  1.00 45.50           C  
ATOM    610  OE1 GLU L  81      30.815   6.350  52.245  1.00 47.61           O  
ATOM    611  OE2 GLU L  81      30.059   8.405  52.619  1.00 47.55           O1-
ATOM    612  C   GLU L  81      33.030   8.506  48.175  1.00 28.36           C  
ATOM    613  O   GLU L  81      32.449   8.474  47.093  1.00 28.75           O  
ATOM    614  N   ASP L  82      33.582   9.629  48.658  1.00 26.68           N  
ATOM    615  CA  ASP L  82      33.492  10.940  48.071  1.00 27.46           C  
ATOM    616  CB  ASP L  82      34.054  12.034  48.989  1.00 27.96           C  
ATOM    617  CG  ASP L  82      33.095  12.142  50.168  1.00 31.52           C  
ATOM    618  OD1 ASP L  82      32.020  11.490  50.123  1.00 31.37           O  
ATOM    619  OD2 ASP L  82      33.425  12.886  51.136  1.00 32.82           O1-
ATOM    620  C   ASP L  82      34.170  11.018  46.735  1.00 28.42           C  
ATOM    621  O   ASP L  82      33.990  11.999  46.017  1.00 28.08           O  
ATOM    622  N   VAL L  83      35.022  10.038  46.375  1.00 26.88           N  
ATOM    623  CA  VAL L  83      35.679  10.122  45.099  1.00 25.18           C  
ATOM    624  CB  VAL L  83      36.615   8.977  44.837  1.00 24.84           C  
ATOM    625  CG1 VAL L  83      37.170   9.103  43.409  1.00 25.10           C  
ATOM    626  CG2 VAL L  83      37.697   8.965  45.926  1.00 26.79           C  
ATOM    627  C   VAL L  83      34.628  10.090  44.039  1.00 24.09           C  
ATOM    628  O   VAL L  83      33.775   9.203  44.024  1.00 24.63           O  
ATOM    629  N   ALA L  84      34.669  11.077  43.121  1.00 22.72           N  
ATOM    630  CA  ALA L  84      33.699  11.156  42.067  1.00 20.95           C  
ATOM    631  CB  ALA L  84      32.249  11.254  42.576  1.00 19.64           C  
ATOM    632  C   ALA L  84      33.990  12.409  41.304  1.00 19.85           C  
ATOM    633  O   ALA L  84      34.996  13.075  41.541  1.00 21.85           O  
ATOM    634  N   VAL L  85      33.122  12.734  40.325  1.00 20.12           N  
ATOM    635  CA  VAL L  85      33.294  13.942  39.570  1.00 19.72           C  
ATOM    636  CB  VAL L  85      33.102  13.748  38.096  1.00 19.29           C  
ATOM    637  CG1 VAL L  85      33.223  15.111  37.393  1.00 18.32           C  
ATOM    638  CG2 VAL L  85      34.122  12.702  37.615  1.00 20.37           C  
ATOM    639  C   VAL L  85      32.242  14.897  40.053  1.00 21.59           C  
ATOM    640  O   VAL L  85      31.115  14.495  40.329  1.00 21.94           O  
ATOM    641  N   TYR L  86      32.593  16.195  40.185  1.00 19.57           N  
ATOM    642  CA  TYR L  86      31.659  17.161  40.693  1.00 19.36           C  
ATOM    643  CB  TYR L  86      32.168  17.894  41.952  1.00 18.71           C  
ATOM    644  CG  TYR L  86      32.235  16.907  43.069  1.00 19.49           C  
ATOM    645  CD1 TYR L  86      33.300  16.050  43.206  1.00 17.09           C  
ATOM    646  CD2 TYR L  86      31.219  16.838  43.990  1.00 18.60           C  
ATOM    647  CE1 TYR L  86      33.352  15.144  44.241  1.00 18.85           C  
ATOM    648  CE2 TYR L  86      31.263  15.934  45.024  1.00 19.99           C  
ATOM    649  CZ  TYR L  86      32.324  15.077  45.150  1.00 20.38           C  
ATOM    650  OH  TYR L  86      32.366  14.148  46.210  1.00 20.67           O  
ATOM    651  C   TYR L  86      31.406  18.207  39.645  1.00 21.04           C  
ATOM    652  O   TYR L  86      32.341  18.725  39.038  1.00 21.62           O  
ATOM    653  N   TYR L  87      30.113  18.546  39.417  1.00 20.67           N  
ATOM    654  CA  TYR L  87      29.768  19.525  38.419  1.00 20.93           C  
ATOM    655  CB  TYR L  87      28.863  19.005  37.279  1.00 20.79           C  
ATOM    656  CG  TYR L  87      29.540  17.928  36.497  1.00 21.52           C  
ATOM    657  CD1 TYR L  87      30.370  18.231  35.440  1.00 21.49           C  
ATOM    658  CD2 TYR L  87      29.345  16.604  36.814  1.00 21.39           C  
ATOM    659  CE1 TYR L  87      30.990  17.239  34.717  1.00 21.81           C  
ATOM    660  CE2 TYR L  87      29.963  15.607  36.094  1.00 23.33           C  
ATOM    661  CZ  TYR L  87      30.788  15.922  35.040  1.00 22.36           C  
ATOM    662  OH  TYR L  87      31.425  14.904  34.298  1.00 22.39           O  
ATOM    663  C   TYR L  87      28.968  20.626  39.062  1.00 21.42           C  
ATOM    664  O   TYR L  87      28.169  20.389  39.966  1.00 23.69           O  
ATOM    665  N   CYS L  88      29.184  21.879  38.606  1.00 21.49           N  
ATOM    666  CA  CYS L  88      28.403  23.002  39.052  1.00 22.68           C  
ATOM    667  CB  CYS L  88      29.240  24.244  39.452  1.00 22.65           C  
ATOM    668  SG  CYS L  88      30.358  24.841  38.143  1.00 28.44           S  
ATOM    669  C   CYS L  88      27.513  23.362  37.901  1.00 23.93           C  
ATOM    670  O   CYS L  88      27.852  23.101  36.748  1.00 24.42           O  
ATOM    671  N   GLN L  89      26.321  23.922  38.191  1.00 23.25           N  
ATOM    672  CA  GLN L  89      25.405  24.275  37.143  1.00 23.11           C  
ATOM    673  CB  GLN L  89      24.263  23.264  36.963  1.00 21.93           C  
ATOM    674  CG  GLN L  89      23.300  23.662  35.847  1.00 25.20           C  
ATOM    675  CD  GLN L  89      21.982  22.936  36.067  1.00 27.39           C  
ATOM    676  OE1 GLN L  89      21.546  22.741  37.200  1.00 29.66           O  
ATOM    677  NE2 GLN L  89      21.313  22.536  34.957  1.00 24.80           N  
ATOM    678  C   GLN L  89      24.731  25.561  37.499  1.00 22.24           C  
ATOM    679  O   GLN L  89      24.422  25.823  38.658  1.00 23.99           O  
ATOM    680  N   GLN L  90      24.453  26.381  36.472  1.00 22.60           N  
ATOM    681  CA  GLN L  90      23.826  27.661  36.604  1.00 23.26           C  
ATOM    682  CB  GLN L  90      24.641  28.703  35.807  1.00 23.87           C  
ATOM    683  CG  GLN L  90      23.960  30.028  35.493  1.00 25.96           C  
ATOM    684  CD  GLN L  90      23.268  29.878  34.142  1.00 28.49           C  
ATOM    685  OE1 GLN L  90      22.205  30.450  33.915  1.00 28.29           O  
ATOM    686  NE2 GLN L  90      23.881  29.093  33.215  1.00 27.88           N  
ATOM    687  C   GLN L  90      22.452  27.531  36.035  1.00 23.72           C  
ATOM    688  O   GLN L  90      22.248  26.839  35.039  1.00 24.75           O  
ATOM    689  N   ASP L  91      21.486  27.957  36.885  1.00 24.02           N  
ATOM    690  CA  ASP L  91      20.060  28.116  36.741  1.00 26.01           C  
ATOM    691  CB  ASP L  91      19.316  27.847  38.061  1.00 26.24           C  
ATOM    692  CG  ASP L  91      19.382  26.357  38.366  1.00 31.07           C  
ATOM    693  OD1 ASP L  91      18.939  25.555  37.502  1.00 63.42           O  
ATOM    694  OD2 ASP L  91      19.887  26.000  39.463  1.00 60.35           O1-
ATOM    695  C   ASP L  91      19.660  29.499  36.306  1.00 27.58           C  
ATOM    696  O   ASP L  91      18.532  29.703  35.860  1.00 26.12           O  
ATOM    697  N   TYR L  92      20.554  30.496  36.459  1.00 27.09           N  
ATOM    698  CA  TYR L  92      20.160  31.880  36.384  1.00 28.05           C  
ATOM    699  CB  TYR L  92      21.360  32.836  36.525  1.00 28.90           C  
ATOM    700  CG  TYR L  92      20.857  34.237  36.432  1.00 30.20           C  
ATOM    701  CD1 TYR L  92      20.285  34.851  37.524  1.00 31.35           C  
ATOM    702  CD2 TYR L  92      20.965  34.944  35.258  1.00 32.14           C  
ATOM    703  CE1 TYR L  92      19.821  36.144  37.439  1.00 33.22           C  
ATOM    704  CE2 TYR L  92      20.502  36.235  35.167  1.00 33.05           C  
ATOM    705  CZ  TYR L  92      19.927  36.838  36.258  1.00 35.55           C  
ATOM    706  OH  TYR L  92      19.451  38.163  36.168  1.00 38.39           O  
ATOM    707  C   TYR L  92      19.455  32.206  35.099  1.00 29.83           C  
ATOM    708  O   TYR L  92      18.370  32.785  35.133  1.00 29.18           O  
ATOM    709  N   SER L  93      20.020  31.850  33.932  1.00 28.89           N  
ATOM    710  CA  SER L  93      19.345  32.156  32.705  1.00 30.61           C  
ATOM    711  CB  SER L  93      19.850  33.446  32.031  1.00 30.51           C  
ATOM    712  OG  SER L  93      21.215  33.316  31.663  1.00 31.36           O  
ATOM    713  C   SER L  93      19.569  31.025  31.752  1.00 32.71           C  
ATOM    714  O   SER L  93      20.572  30.317  31.830  1.00 32.75           O  
ATOM    715  N   SER L  94      18.610  30.817  30.827  1.00 33.05           N  
ATOM    716  CA  SER L  94      18.741  29.765  29.862  1.00 33.78           C  
ATOM    717  CB  SER L  94      17.424  29.421  29.145  1.00 35.17           C  
ATOM    718  OG  SER L  94      16.455  28.972  30.080  1.00 52.72           O  
ATOM    719  C   SER L  94      19.696  30.247  28.819  1.00 34.48           C  
ATOM    720  O   SER L  94      19.826  31.452  28.599  1.00 35.92           O  
ATOM    721  N   PRO L  95      20.381  29.344  28.172  1.00 32.50           N  
ATOM    722  CA  PRO L  95      20.244  27.953  28.500  1.00 31.07           C  
ATOM    723  CD  PRO L  95      20.654  29.539  26.757  1.00 32.66           C  
ATOM    724  CB  PRO L  95      20.764  27.177  27.294  1.00 31.96           C  
ATOM    725  CG  PRO L  95      20.549  28.145  26.120  1.00 32.76           C  
ATOM    726  C   PRO L  95      20.988  27.633  29.754  1.00 30.59           C  
ATOM    727  O   PRO L  95      21.946  28.334  30.080  1.00 29.35           O  
ATOM    728  N   TYR L  96      20.567  26.574  30.469  1.00 28.66           N  
ATOM    729  CA  TYR L  96      21.258  26.207  31.665  1.00 28.03           C  
ATOM    730  CB  TYR L  96      20.502  25.198  32.548  1.00 29.39           C  
ATOM    731  CG  TYR L  96      19.178  25.786  32.901  1.00 28.03           C  
ATOM    732  CD1 TYR L  96      19.067  26.731  33.893  1.00 32.07           C  
ATOM    733  CD2 TYR L  96      18.047  25.405  32.215  1.00 33.42           C  
ATOM    734  CE1 TYR L  96      17.843  27.272  34.211  1.00 32.89           C  
ATOM    735  CE2 TYR L  96      16.820  25.940  32.529  1.00 30.12           C  
ATOM    736  CZ  TYR L  96      16.717  26.875  33.531  1.00 35.54           C  
ATOM    737  OH  TYR L  96      15.459  27.427  33.858  1.00 37.17           O  
ATOM    738  C   TYR L  96      22.523  25.554  31.208  1.00 27.77           C  
ATOM    739  O   TYR L  96      22.528  24.763  30.266  1.00 29.02           O  
ATOM    740  N   THR L  97      23.638  25.903  31.866  1.00 23.53           N  
ATOM    741  CA  THR L  97      24.961  25.469  31.522  1.00 21.95           C  
ATOM    742  CB  THR L  97      25.846  26.617  31.128  1.00 20.83           C  
ATOM    743  OG1 THR L  97      25.907  27.563  32.184  1.00 20.42           O  
ATOM    744  CG2 THR L  97      25.276  27.282  29.864  1.00 19.73           C  
ATOM    745  C   THR L  97      25.614  24.790  32.688  1.00 20.90           C  
ATOM    746  O   THR L  97      25.340  25.099  33.845  1.00 20.53           O  
ATOM    747  N   PHE L  98      26.529  23.843  32.385  1.00 20.37           N  
ATOM    748  CA  PHE L  98      27.227  23.086  33.390  1.00 21.59           C  
ATOM    749  CB  PHE L  98      27.191  21.561  33.166  1.00 20.36           C  
ATOM    750  CG  PHE L  98      25.808  21.020  33.293  1.00 21.46           C  
ATOM    751  CD1 PHE L  98      24.926  21.078  32.240  1.00 21.97           C  
ATOM    752  CD2 PHE L  98      25.399  20.433  34.467  1.00 18.50           C  
ATOM    753  CE1 PHE L  98      23.654  20.570  32.363  1.00 20.12           C  
ATOM    754  CE2 PHE L  98      24.129  19.922  34.596  1.00 19.89           C  
ATOM    755  CZ  PHE L  98      23.250  19.989  33.542  1.00 19.26           C  
ATOM    756  C   PHE L  98      28.686  23.429  33.293  1.00 22.69           C  
ATOM    757  O   PHE L  98      29.141  24.029  32.322  1.00 25.17           O  
ATOM    758  N   GLY L  99      29.456  23.085  34.346  1.00 22.45           N  
ATOM    759  CA  GLY L  99      30.875  23.287  34.321  1.00 21.69           C  
ATOM    760  C   GLY L  99      31.480  22.061  33.700  1.00 23.86           C  
ATOM    761  O   GLY L  99      30.792  21.076  33.451  1.00 23.23           O  
ATOM    762  N   GLN L 100      32.807  22.098  33.452  1.00 24.94           N  
ATOM    763  CA  GLN L 100      33.530  21.010  32.847  1.00 23.99           C  
ATOM    764  CB  GLN L 100      35.021  21.291  32.580  1.00 25.79           C  
ATOM    765  CG  GLN L 100      35.333  22.502  31.706  1.00 35.13           C  
ATOM    766  CD  GLN L 100      35.822  23.604  32.632  1.00 40.89           C  
ATOM    767  OE1 GLN L 100      35.081  24.524  32.974  1.00 41.77           O  
ATOM    768  NE2 GLN L 100      37.111  23.508  33.059  1.00 41.04           N  
ATOM    769  C   GLN L 100      33.542  19.849  33.788  1.00 22.95           C  
ATOM    770  O   GLN L 100      33.556  18.694  33.361  1.00 22.67           O  
ATOM    771  N   GLY L 101      33.592  20.125  35.104  1.00 23.46           N  
ATOM    772  CA  GLY L 101      33.635  19.063  36.068  1.00 23.70           C  
ATOM    773  C   GLY L 101      35.003  19.011  36.681  1.00 25.39           C  
ATOM    774  O   GLY L 101      36.000  19.370  36.056  1.00 26.57           O  
ATOM    775  N   THR L 102      35.063  18.579  37.960  1.00 24.80           N  
ATOM    776  CA  THR L 102      36.308  18.425  38.659  1.00 23.68           C  
ATOM    777  CB  THR L 102      36.439  19.322  39.857  1.00 24.84           C  
ATOM    778  OG1 THR L 102      36.338  20.685  39.470  1.00 26.94           O  
ATOM    779  CG2 THR L 102      37.802  19.060  40.523  1.00 23.99           C  
ATOM    780  C   THR L 102      36.336  17.024  39.174  1.00 23.56           C  
ATOM    781  O   THR L 102      35.423  16.592  39.876  1.00 23.14           O  
ATOM    782  N   LYS L 103      37.408  16.276  38.852  1.00 22.86           N  
ATOM    783  CA  LYS L 103      37.490  14.905  39.266  1.00 24.14           C  
ATOM    784  CB  LYS L 103      38.198  14.037  38.205  1.00 25.91           C  
ATOM    785  CG  LYS L 103      38.287  12.552  38.549  1.00 27.87           C  
ATOM    786  CD  LYS L 103      38.650  11.661  37.357  1.00 33.11           C  
ATOM    787  CE  LYS L 103      39.903  12.107  36.603  1.00 38.83           C  
ATOM    788  NZ  LYS L 103      39.590  13.283  35.761  1.00 38.07           N1+
ATOM    789  C   LYS L 103      38.274  14.855  40.535  1.00 25.65           C  
ATOM    790  O   LYS L 103      39.378  15.391  40.625  1.00 27.31           O  
ATOM    791  N   VAL L 104      37.712  14.205  41.581  1.00 25.68           N  
ATOM    792  CA  VAL L 104      38.408  14.153  42.829  1.00 28.00           C  
ATOM    793  CB  VAL L 104      37.568  14.623  43.990  1.00 27.61           C  
ATOM    794  CG1 VAL L 104      38.393  14.529  45.285  1.00 17.57           C  
ATOM    795  CG2 VAL L 104      37.071  16.051  43.682  1.00 13.18           C  
ATOM    796  C   VAL L 104      38.843  12.736  43.066  1.00 30.30           C  
ATOM    797  O   VAL L 104      38.044  11.806  42.989  1.00 30.79           O  
ATOM    798  N   GLU L 105      40.148  12.559  43.350  1.00 30.49           N  
ATOM    799  CA  GLU L 105      40.717  11.260  43.586  1.00 31.75           C  
ATOM    800  CB  GLU L 105      41.866  10.914  42.633  1.00 35.16           C  
ATOM    801  CG  GLU L 105      41.429  10.688  41.189  1.00 42.57           C  
ATOM    802  CD  GLU L 105      42.693  10.392  40.400  1.00 51.90           C  
ATOM    803  OE1 GLU L 105      43.784  10.360  41.027  1.00 50.84           O  
ATOM    804  OE2 GLU L 105      42.589  10.196  39.159  1.00 49.03           O1-
ATOM    805  C   GLU L 105      41.324  11.273  44.951  1.00 31.02           C  
ATOM    806  O   GLU L 105      41.693  12.324  45.472  1.00 32.05           O  
ATOM    807  N   ILE L 106      41.427  10.084  45.580  1.00 30.78           N  
ATOM    808  CA  ILE L 106      42.034  10.047  46.880  1.00 31.82           C  
ATOM    809  CB  ILE L 106      41.426   9.069  47.844  1.00 30.96           C  
ATOM    810  CG1 ILE L 106      40.014   9.504  48.261  1.00 32.76           C  
ATOM    811  CG2 ILE L 106      42.401   8.916  49.020  1.00 32.87           C  
ATOM    812  CD1 ILE L 106      39.308   8.485  49.155  1.00 34.63           C  
ATOM    813  C   ILE L 106      43.477   9.611  46.688  1.00 33.43           C  
ATOM    814  O   ILE L 106      43.684   8.535  46.071  1.00 31.48           O  
ATOM    815  OXT ILE L 106      44.388  10.339  47.166  1.00  0.00           O1-
TER     816      ILE L 106 
ATOM    817  N   LYS H 107       7.155   7.435  46.060  1.00 60.22           N1+
ATOM    818  CA  LYS H 107       8.506   7.896  45.664  1.00 61.05           C  
ATOM    819  CB  LYS H 107       9.537   6.779  45.884  1.00 66.08           C  
ATOM    820  CG  LYS H 107       9.773   6.476  47.361  1.00 72.89           C  
ATOM    821  CD  LYS H 107      10.371   7.659  48.123  1.00 78.03           C  
ATOM    822  CE  LYS H 107      10.552   7.396  49.620  1.00  0.00           C  
ATOM    823  NZ  LYS H 107      11.488   6.270  49.826  1.00  0.00           N1+
ATOM    824  C   LYS H 107       8.539   8.280  44.224  1.00 57.52           C  
ATOM    825  O   LYS H 107       7.880   7.661  43.390  1.00 57.47           O  
ATOM    826  N   VAL H 108       9.310   9.341  43.910  1.00 52.05           N  
ATOM    827  CA  VAL H 108       9.434   9.806  42.564  1.00 48.07           C  
ATOM    828  CB  VAL H 108      10.039  11.174  42.485  1.00 45.80           C  
ATOM    829  CG1 VAL H 108      10.200  11.555  41.006  1.00 46.27           C  
ATOM    830  CG2 VAL H 108       9.183  12.142  43.317  1.00 47.57           C  
ATOM    831  C   VAL H 108      10.378   8.891  41.853  1.00 47.49           C  
ATOM    832  O   VAL H 108      11.420   8.525  42.394  1.00 48.19           O  
ATOM    833  N   GLN H 109      10.032   8.487  40.612  1.00 44.73           N  
ATOM    834  CA  GLN H 109      10.915   7.662  39.836  1.00 42.58           C  
ATOM    835  CB  GLN H 109      10.588   6.157  39.900  1.00 45.77           C  
ATOM    836  CG  GLN H 109      10.905   5.471  41.231  1.00 51.59           C  
ATOM    837  CD  GLN H 109      12.391   5.135  41.257  1.00 54.89           C  
ATOM    838  OE1 GLN H 109      12.836   4.288  42.029  1.00 58.34           O  
ATOM    839  NE2 GLN H 109      13.183   5.811  40.384  1.00 64.74           N  
ATOM    840  C   GLN H 109      10.776   8.043  38.397  1.00 38.76           C  
ATOM    841  O   GLN H 109       9.679   8.330  37.918  1.00 39.30           O  
ATOM    842  N   LEU H 110      11.915   8.063  37.675  1.00 35.89           N  
ATOM    843  CA  LEU H 110      11.910   8.327  36.263  1.00 32.73           C  
ATOM    844  CB  LEU H 110      12.830   9.496  35.861  1.00 31.20           C  
ATOM    845  CG  LEU H 110      12.431  10.866  36.442  1.00 29.74           C  
ATOM    846  CD1 LEU H 110      13.403  11.967  35.987  1.00 26.47           C  
ATOM    847  CD2 LEU H 110      10.966  11.207  36.116  1.00 29.72           C  
ATOM    848  C   LEU H 110      12.509   7.110  35.623  1.00 32.65           C  
ATOM    849  O   LEU H 110      13.656   6.767  35.904  1.00 32.17           O  
ATOM    850  N   VAL H 111      11.759   6.414  34.741  1.00 32.25           N  
ATOM    851  CA  VAL H 111      12.359   5.262  34.126  1.00 32.62           C  
ATOM    852  CB  VAL H 111      11.626   3.977  34.380  1.00 34.44           C  
ATOM    853  CG1 VAL H 111      12.297   2.857  33.568  1.00 30.47           C  
ATOM    854  CG2 VAL H 111      11.633   3.712  35.896  1.00 30.76           C  
ATOM    855  C   VAL H 111      12.426   5.500  32.649  1.00 31.15           C  
ATOM    856  O   VAL H 111      11.440   5.877  32.020  1.00 32.57           O  
ATOM    857  N   GLN H 112      13.617   5.270  32.056  1.00 27.91           N  
ATOM    858  CA  GLN H 112      13.813   5.538  30.660  1.00 27.63           C  
ATOM    859  CB  GLN H 112      15.090   6.346  30.376  1.00 25.82           C  
ATOM    860  CG  GLN H 112      15.014   7.760  30.956  1.00 23.97           C  
ATOM    861  CD  GLN H 112      16.364   8.437  30.783  1.00 25.44           C  
ATOM    862  OE1 GLN H 112      16.954   8.912  31.751  1.00 26.46           O  
ATOM    863  NE2 GLN H 112      16.866   8.487  29.520  1.00 24.38           N  
ATOM    864  C   GLN H 112      13.885   4.254  29.890  1.00 27.70           C  
ATOM    865  O   GLN H 112      14.059   3.176  30.456  1.00 26.57           O  
ATOM    866  N   SER H 113      13.734   4.365  28.554  1.00 27.85           N  
ATOM    867  CA  SER H 113      13.751   3.237  27.666  1.00 28.33           C  
ATOM    868  CB  SER H 113      13.244   3.567  26.250  1.00 28.19           C  
ATOM    869  OG  SER H 113      14.086   4.532  25.639  1.00 29.43           O  
ATOM    870  C   SER H 113      15.161   2.731  27.562  1.00 28.51           C  
ATOM    871  O   SER H 113      16.107   3.397  27.978  1.00 26.99           O  
ATOM    872  N   GLY H 114      15.324   1.520  26.991  1.00 28.81           N  
ATOM    873  CA  GLY H 114      16.595   0.851  26.922  1.00 28.51           C  
ATOM    874  C   GLY H 114      17.477   1.449  25.869  1.00 28.10           C  
ATOM    875  O   GLY H 114      17.036   2.197  24.997  1.00 28.26           O  
ATOM    876  N   ALA H 115      18.772   1.077  25.927  1.00 27.02           N  
ATOM    877  CA  ALA H 115      19.777   1.571  25.032  1.00 27.43           C  
ATOM    878  CB  ALA H 115      21.199   1.141  25.435  1.00 26.24           C  
ATOM    879  C   ALA H 115      19.503   1.048  23.657  1.00 28.72           C  
ATOM    880  O   ALA H 115      18.939  -0.031  23.495  1.00 29.30           O  
ATOM    881  N   GLU H 116      19.879   1.830  22.619  1.00 28.89           N  
ATOM    882  CA  GLU H 116      19.623   1.370  21.283  1.00 32.18           C  
ATOM    883  CB  GLU H 116      18.313   1.903  20.676  1.00 34.70           C  
ATOM    884  CG  GLU H 116      17.056   1.349  21.344  1.00 39.52           C  
ATOM    885  CD  GLU H 116      15.839   1.871  20.593  1.00 44.93           C  
ATOM    886  OE1 GLU H 116      15.831   1.763  19.340  1.00 47.90           O  
ATOM    887  OE2 GLU H 116      14.904   2.384  21.260  1.00 46.36           O1-
ATOM    888  C   GLU H 116      20.720   1.811  20.364  1.00 30.64           C  
ATOM    889  O   GLU H 116      21.428   2.782  20.615  1.00 31.90           O  
ATOM    890  N   VAL H 117      20.887   1.069  19.253  1.00 30.17           N  
ATOM    891  CA  VAL H 117      21.849   1.454  18.267  1.00 31.62           C  
ATOM    892  CB  VAL H 117      22.742   0.336  17.823  1.00 31.56           C  
ATOM    893  CG1 VAL H 117      21.886  -0.745  17.141  1.00 30.87           C  
ATOM    894  CG2 VAL H 117      23.831   0.924  16.912  1.00 30.71           C  
ATOM    895  C   VAL H 117      21.056   1.912  17.087  1.00 32.81           C  
ATOM    896  O   VAL H 117      20.048   1.303  16.735  1.00 35.61           O  
ATOM    897  N   LYS H 118      21.472   3.033  16.465  1.00 31.47           N  
ATOM    898  CA  LYS H 118      20.737   3.520  15.338  1.00 32.57           C  
ATOM    899  CB  LYS H 118      19.903   4.778  15.639  1.00 32.62           C  
ATOM    900  CG  LYS H 118      18.756   4.538  16.625  1.00 29.90           C  
ATOM    901  CD  LYS H 118      17.728   3.518  16.134  1.00 34.27           C  
ATOM    902  CE  LYS H 118      16.514   3.368  17.052  1.00 36.81           C  
ATOM    903  NZ  LYS H 118      15.582   2.358  16.497  1.00 35.22           N1+
ATOM    904  C   LYS H 118      21.716   3.861  14.264  1.00 32.56           C  
ATOM    905  O   LYS H 118      22.845   4.262  14.537  1.00 31.91           O  
ATOM    906  N   LYS H 119      21.297   3.693  12.995  1.00 32.54           N  
ATOM    907  CA  LYS H 119      22.166   3.991  11.894  1.00 33.23           C  
ATOM    908  CB  LYS H 119      21.775   3.323  10.561  1.00 35.83           C  
ATOM    909  CG  LYS H 119      22.003   1.806  10.512  1.00 40.38           C  
ATOM    910  CD  LYS H 119      20.943   0.970  11.236  1.00 46.34           C  
ATOM    911  CE  LYS H 119      21.117   0.884  12.753  1.00 46.62           C  
ATOM    912  NZ  LYS H 119      19.913   0.273  13.351  1.00 49.60           N1+
ATOM    913  C   LYS H 119      22.165   5.471  11.696  1.00 34.48           C  
ATOM    914  O   LYS H 119      21.256   6.178  12.125  1.00 33.53           O  
ATOM    915  N   PRO H 120      23.193   5.954  11.061  1.00 33.60           N  
ATOM    916  CA  PRO H 120      23.325   7.360  10.821  1.00 33.16           C  
ATOM    917  CD  PRO H 120      24.471   5.261  11.022  1.00 34.75           C  
ATOM    918  CB  PRO H 120      24.720   7.552  10.234  1.00 32.42           C  
ATOM    919  CG  PRO H 120      25.521   6.364  10.800  1.00 32.81           C  
ATOM    920  C   PRO H 120      22.238   7.811   9.907  1.00 33.46           C  
ATOM    921  O   PRO H 120      21.879   7.065   8.998  1.00 34.16           O  
ATOM    922  N   GLY H 121      21.706   9.024  10.136  1.00 32.93           N  
ATOM    923  CA  GLY H 121      20.689   9.571   9.287  1.00 32.87           C  
ATOM    924  C   GLY H 121      19.344   9.201   9.832  1.00 33.40           C  
ATOM    925  O   GLY H 121      18.331   9.779   9.438  1.00 33.80           O  
ATOM    926  N   ALA H 122      19.302   8.228  10.763  1.00 33.41           N  
ATOM    927  CA  ALA H 122      18.066   7.765  11.329  1.00 33.99           C  
ATOM    928  CB  ALA H 122      18.138   6.334  11.888  1.00 31.81           C  
ATOM    929  C   ALA H 122      17.674   8.661  12.460  1.00 33.22           C  
ATOM    930  O   ALA H 122      18.345   9.643  12.764  1.00 31.28           O  
ATOM    931  N   THR H 123      16.513   8.361  13.078  1.00 34.27           N  
ATOM    932  CA  THR H 123      16.062   9.129  14.203  1.00 33.16           C  
ATOM    933  CB  THR H 123      14.777   9.858  13.956  1.00 31.91           C  
ATOM    934  OG1 THR H 123      13.729   8.927  13.727  1.00  0.00           O  
ATOM    935  CG2 THR H 123      14.955  10.769  12.730  1.00  0.00           C  
ATOM    936  C   THR H 123      15.803   8.174  15.328  1.00 32.71           C  
ATOM    937  O   THR H 123      15.592   6.984  15.108  1.00 33.84           O  
ATOM    938  N   VAL H 124      15.839   8.674  16.581  1.00 31.18           N  
ATOM    939  CA  VAL H 124      15.585   7.817  17.701  1.00 30.82           C  
ATOM    940  CB  VAL H 124      16.832   7.467  18.464  1.00 30.25           C  
ATOM    941  CG1 VAL H 124      17.462   8.761  18.997  1.00 28.56           C  
ATOM    942  CG2 VAL H 124      16.474   6.460  19.565  1.00 30.57           C  
ATOM    943  C   VAL H 124      14.650   8.531  18.627  1.00 31.82           C  
ATOM    944  O   VAL H 124      14.651   9.758  18.707  1.00 31.21           O  
ATOM    945  N   LYS H 125      13.796   7.763  19.336  1.00 31.97           N  
ATOM    946  CA  LYS H 125      12.877   8.355  20.267  1.00 32.34           C  
ATOM    947  CB  LYS H 125      11.402   8.090  19.908  1.00 34.01           C  
ATOM    948  CG  LYS H 125      10.392   8.812  20.802  1.00 36.36           C  
ATOM    949  CD  LYS H 125      10.246  10.310  20.528  1.00 40.47           C  
ATOM    950  CE  LYS H 125       8.897  10.681  19.908  1.00 47.93           C  
ATOM    951  NZ  LYS H 125       7.816  10.482  20.896  1.00 52.50           N1+
ATOM    952  C   LYS H 125      13.134   7.717  21.604  1.00 30.93           C  
ATOM    953  O   LYS H 125      13.084   6.497  21.730  1.00 31.03           O  
ATOM    954  N   ILE H 126      13.394   8.538  22.646  1.00 27.91           N  
ATOM    955  CA  ILE H 126      13.694   8.041  23.967  1.00 28.06           C  
ATOM    956  CB  ILE H 126      14.852   8.738  24.636  1.00 28.08           C  
ATOM    957  CG1 ILE H 126      16.149   8.673  23.809  1.00 25.85           C  
ATOM    958  CG2 ILE H 126      14.993   8.129  26.042  1.00 25.42           C  
ATOM    959  CD1 ILE H 126      16.743   7.279  23.660  1.00 25.33           C  
ATOM    960  C   ILE H 126      12.518   8.378  24.832  1.00 28.26           C  
ATOM    961  O   ILE H 126      11.929   9.447  24.693  1.00 29.23           O  
ATOM    962  N   SER H 127      12.138   7.465  25.751  1.00 27.19           N  
ATOM    963  CA  SER H 127      10.992   7.723  26.578  1.00 29.29           C  
ATOM    964  CB  SER H 127       9.939   6.603  26.524  1.00 28.08           C  
ATOM    965  OG  SER H 127      10.474   5.407  27.068  1.00 29.73           O  
ATOM    966  C   SER H 127      11.420   7.840  28.009  1.00 29.95           C  
ATOM    967  O   SER H 127      12.424   7.263  28.426  1.00 28.62           O  
ATOM    968  N   CYS H 128      10.666   8.635  28.797  1.00 30.36           N  
ATOM    969  CA  CYS H 128      10.951   8.809  30.194  1.00 29.61           C  
ATOM    970  CB  CYS H 128      11.615  10.178  30.482  1.00 27.72           C  
ATOM    971  SG  CYS H 128      12.025  10.478  32.229  1.00 31.90           S  
ATOM    972  C   CYS H 128       9.628   8.750  30.900  1.00 32.30           C  
ATOM    973  O   CYS H 128       8.820   9.672  30.803  1.00 32.36           O  
ATOM    974  N   LYS H 129       9.371   7.654  31.645  1.00 34.63           N  
ATOM    975  CA  LYS H 129       8.093   7.565  32.291  1.00 37.76           C  
ATOM    976  CB  LYS H 129       7.435   6.176  32.207  1.00 40.50           C  
ATOM    977  CG  LYS H 129       6.062   6.135  32.875  1.00 50.60           C  
ATOM    978  CD  LYS H 129       5.152   5.019  32.369  1.00 67.11           C  
ATOM    979  CE  LYS H 129       5.899   3.800  31.834  1.00 63.35           C  
ATOM    980  NZ  LYS H 129       4.953   2.890  31.148  1.00 61.63           N1+
ATOM    981  C   LYS H 129       8.243   7.977  33.718  1.00 38.88           C  
ATOM    982  O   LYS H 129       9.128   7.507  34.431  1.00 38.90           O  
ATOM    983  N   SER H 130       7.350   8.884  34.164  1.00 38.53           N  
ATOM    984  CA  SER H 130       7.427   9.450  35.477  1.00 38.67           C  
ATOM    985  CB  SER H 130       7.189  10.968  35.483  1.00 38.37           C  
ATOM    986  OG  SER H 130       7.211  11.462  36.811  1.00  0.00           O  
ATOM    987  C   SER H 130       6.381   8.850  36.349  1.00 40.55           C  
ATOM    988  O   SER H 130       5.301   8.475  35.890  1.00 41.00           O  
ATOM    989  N   SER H 131       6.697   8.731  37.654  1.00 41.22           N  
ATOM    990  CA  SER H 131       5.753   8.195  38.587  1.00 42.28           C  
ATOM    991  CB  SER H 131       5.835   6.665  38.705  1.00 42.03           C  
ATOM    992  OG  SER H 131       7.131   6.284  39.147  1.00 43.94           O  
ATOM    993  C   SER H 131       6.059   8.761  39.939  1.00 44.27           C  
ATOM    994  O   SER H 131       7.177   9.207  40.197  1.00 43.09           O  
ATOM    995  N   GLY H 132       5.030   8.725  40.792  1.00 29.35           N  
ATOM    996  CA  GLY H 132       5.123   9.269  42.097  1.00 29.08           C  
ATOM    997  C   GLY H 132       4.477  10.609  42.022  1.00 29.53           C  
ATOM    998  O   GLY H 132       4.027  11.148  43.030  1.00 30.57           O  
ATOM    999  N   TYR H 133       4.420  11.193  40.812  1.00 27.43           N  
ATOM   1000  CA  TYR H 133       3.771  12.464  40.706  1.00 27.74           C  
ATOM   1001  CB  TYR H 133       4.650  13.656  41.128  1.00 26.56           C  
ATOM   1002  CG  TYR H 133       5.768  13.664  40.170  1.00 26.31           C  
ATOM   1003  CD1 TYR H 133       5.634  14.381  39.010  1.00 26.72           C  
ATOM   1004  CD2 TYR H 133       6.917  12.955  40.426  1.00 26.21           C  
ATOM   1005  CE1 TYR H 133       6.644  14.389  38.093  1.00 26.80           C  
ATOM   1006  CE2 TYR H 133       7.935  12.959  39.509  1.00 27.87           C  
ATOM   1007  CZ  TYR H 133       7.780  13.678  38.352  1.00 27.70           C  
ATOM   1008  OH  TYR H 133       8.788  13.689  37.389  1.00  0.00           O  
ATOM   1009  C   TYR H 133       3.268  12.644  39.303  1.00 28.50           C  
ATOM   1010  O   TYR H 133       3.433  11.773  38.447  1.00 29.75           O  
ATOM   1011  N   ASN H 134       2.607  13.790  39.040  1.00 29.55           N  
ATOM   1012  CA  ASN H 134       2.066  14.021  37.731  1.00 30.91           C  
ATOM   1013  CB  ASN H 134       0.676  14.683  37.765  1.00 34.87           C  
ATOM   1014  CG  ASN H 134      -0.006  14.483  36.419  1.00 39.94           C  
ATOM   1015  OD1 ASN H 134       0.594  14.683  35.366  1.00 40.13           O  
ATOM   1016  ND2 ASN H 134      -1.301  14.068  36.455  1.00 42.89           N  
ATOM   1017  C   ASN H 134       3.005  14.922  36.988  1.00 29.63           C  
ATOM   1018  O   ASN H 134       3.416  15.973  37.475  1.00 29.11           O  
ATOM   1019  N   ILE H 135       3.330  14.525  35.746  1.00 28.03           N  
ATOM   1020  CA  ILE H 135       4.261  15.170  34.866  1.00 28.92           C  
ATOM   1021  CB  ILE H 135       4.422  14.410  33.578  1.00 28.97           C  
ATOM   1022  CG1 ILE H 135       5.593  14.942  32.752  1.00 28.03           C  
ATOM   1023  CG2 ILE H 135       3.085  14.428  32.829  1.00 26.84           C  
ATOM   1024  CD1 ILE H 135       5.933  14.032  31.575  1.00 27.08           C  
ATOM   1025  C   ILE H 135       3.798  16.569  34.580  1.00 29.19           C  
ATOM   1026  O   ILE H 135       4.604  17.462  34.322  1.00 28.67           O  
ATOM   1027  N   LYS H 136       2.474  16.791  34.586  1.00 28.76           N  
ATOM   1028  CA  LYS H 136       1.908  18.080  34.300  1.00 28.71           C  
ATOM   1029  CB  LYS H 136       0.376  18.079  34.425  1.00 31.95           C  
ATOM   1030  CG  LYS H 136      -0.307  17.157  33.417  1.00 39.54           C  
ATOM   1031  CD  LYS H 136      -1.759  16.825  33.768  1.00 44.31           C  
ATOM   1032  CE  LYS H 136      -2.733  17.989  33.577  1.00 49.17           C  
ATOM   1033  NZ  LYS H 136      -4.102  17.559  33.940  1.00 53.04           N1+
ATOM   1034  C   LYS H 136       2.435  19.072  35.294  1.00 27.89           C  
ATOM   1035  O   LYS H 136       2.599  20.250  34.980  1.00 27.49           O  
ATOM   1036  N   ASP H 137       2.681  18.617  36.535  1.00 26.38           N  
ATOM   1037  CA  ASP H 137       3.117  19.446  37.624  1.00 26.25           C  
ATOM   1038  CB  ASP H 137       3.155  18.681  38.959  1.00 28.47           C  
ATOM   1039  CG  ASP H 137       1.728  18.337  39.360  1.00 30.64           C  
ATOM   1040  OD1 ASP H 137       0.825  19.188  39.141  1.00 32.53           O  
ATOM   1041  OD2 ASP H 137       1.521  17.210  39.886  1.00 33.08           O1-
ATOM   1042  C   ASP H 137       4.496  19.996  37.418  1.00 25.12           C  
ATOM   1043  O   ASP H 137       4.764  21.136  37.794  1.00 26.29           O  
ATOM   1044  N   VAL H 138       5.422  19.217  36.828  1.00 23.44           N  
ATOM   1045  CA  VAL H 138       6.768  19.697  36.798  1.00 21.90           C  
ATOM   1046  CB  VAL H 138       7.716  18.830  37.579  1.00 21.75           C  
ATOM   1047  CG1 VAL H 138       7.890  17.499  36.830  1.00 22.30           C  
ATOM   1048  CG2 VAL H 138       9.028  19.597  37.826  1.00 21.77           C  
ATOM   1049  C   VAL H 138       7.279  19.757  35.403  1.00 21.03           C  
ATOM   1050  O   VAL H 138       6.725  19.194  34.462  1.00 21.31           O  
ATOM   1051  N   TYR H 139       8.361  20.524  35.246  1.00 31.95           N  
ATOM   1052  CA  TYR H 139       9.016  20.600  33.965  1.00 28.70           C  
ATOM   1053  CB  TYR H 139       9.919  21.843  33.835  1.00 28.31           C  
ATOM   1054  CG  TYR H 139       9.115  23.099  33.870  1.00 28.85           C  
ATOM   1055  CD1 TYR H 139       8.257  23.355  34.914  1.00 30.74           C  
ATOM   1056  CD2 TYR H 139       9.271  24.049  32.886  1.00 28.91           C  
ATOM   1057  CE1 TYR H 139       7.532  24.522  34.951  1.00 26.15           C  
ATOM   1058  CE2 TYR H 139       8.549  25.219  32.922  1.00 27.62           C  
ATOM   1059  CZ  TYR H 139       7.675  25.455  33.953  1.00 34.36           C  
ATOM   1060  OH  TYR H 139       6.934  26.655  33.991  1.00 27.86           O  
ATOM   1061  C   TYR H 139       9.959  19.439  33.862  1.00 27.39           C  
ATOM   1062  O   TYR H 139      10.558  19.031  34.852  1.00 23.06           O  
ATOM   1063  N   MET H 140      10.101  18.854  32.654  1.00 23.21           N  
ATOM   1064  CA  MET H 140      11.010  17.756  32.462  1.00 25.24           C  
ATOM   1065  CB  MET H 140      10.381  16.590  31.682  1.00 26.05           C  
ATOM   1066  CG  MET H 140      11.190  15.294  31.728  1.00 31.19           C  
ATOM   1067  SD  MET H 140      11.168  14.468  33.344  1.00 47.19           S  
ATOM   1068  CE  MET H 140       9.363  14.261  33.369  1.00 19.85           C  
ATOM   1069  C   MET H 140      12.161  18.269  31.648  1.00 24.65           C  
ATOM   1070  O   MET H 140      11.974  18.973  30.661  1.00 24.15           O  
ATOM   1071  N   HIS H 141      13.406  17.936  32.050  1.00 23.96           N  
ATOM   1072  CA  HIS H 141      14.548  18.428  31.329  1.00 23.11           C  
ATOM   1073  ND1 HIS H 141      15.255  21.720  31.999  1.00 26.10           N  
ATOM   1074  CG  HIS H 141      14.983  20.538  32.650  1.00 22.89           C  
ATOM   1075  CB  HIS H 141      15.526  19.207  32.221  1.00 21.26           C  
ATOM   1076  NE2 HIS H 141      13.908  22.229  33.689  1.00 25.78           N  
ATOM   1077  CD2 HIS H 141      14.156  20.868  33.680  1.00 28.77           C  
ATOM   1078  CE1 HIS H 141      14.591  22.699  32.661  1.00 27.68           C  
ATOM   1079  C   HIS H 141      15.287  17.271  30.720  1.00 23.81           C  
ATOM   1080  O   HIS H 141      15.228  16.146  31.210  1.00 23.61           O  
ATOM   1081  N   TRP H 142      15.985  17.517  29.588  1.00 22.85           N  
ATOM   1082  CA  TRP H 142      16.745  16.459  28.984  1.00 21.73           C  
ATOM   1083  CB  TRP H 142      16.226  16.062  27.591  1.00 22.32           C  
ATOM   1084  CG  TRP H 142      14.828  15.476  27.631  1.00 24.84           C  
ATOM   1085  CD2 TRP H 142      14.527  14.080  27.795  1.00 25.31           C  
ATOM   1086  CD1 TRP H 142      13.628  16.117  27.531  1.00 27.87           C  
ATOM   1087  NE1 TRP H 142      12.600  15.209  27.623  1.00 28.05           N  
ATOM   1088  CE2 TRP H 142      13.135  13.951  27.789  1.00 27.93           C  
ATOM   1089  CE3 TRP H 142      15.338  12.992  27.944  1.00 26.68           C  
ATOM   1090  CZ2 TRP H 142      12.537  12.732  27.927  1.00 27.63           C  
ATOM   1091  CZ3 TRP H 142      14.734  11.763  28.083  1.00 24.91           C  
ATOM   1092  CH2 TRP H 142      13.359  11.636  28.075  1.00 24.95           C  
ATOM   1093  C   TRP H 142      18.170  16.914  28.886  1.00 22.31           C  
ATOM   1094  O   TRP H 142      18.454  18.035  28.466  1.00 23.11           O  
ATOM   1095  N   VAL H 143      19.112  16.037  29.298  1.00 22.63           N  
ATOM   1096  CA  VAL H 143      20.509  16.373  29.289  1.00 21.18           C  
ATOM   1097  CB  VAL H 143      21.078  16.504  30.673  1.00 21.15           C  
ATOM   1098  CG1 VAL H 143      22.578  16.819  30.565  1.00 20.21           C  
ATOM   1099  CG2 VAL H 143      20.265  17.557  31.446  1.00 20.46           C  
ATOM   1100  C   VAL H 143      21.249  15.257  28.624  1.00 23.14           C  
ATOM   1101  O   VAL H 143      20.902  14.087  28.778  1.00 22.99           O  
ATOM   1102  N   GLN H 144      22.314  15.594  27.865  1.00 21.55           N  
ATOM   1103  CA  GLN H 144      23.055  14.580  27.171  1.00 23.02           C  
ATOM   1104  CB  GLN H 144      23.169  14.836  25.657  1.00 24.02           C  
ATOM   1105  CG  GLN H 144      23.970  16.101  25.333  1.00 21.90           C  
ATOM   1106  CD  GLN H 144      24.034  16.276  23.823  1.00 21.89           C  
ATOM   1107  OE1 GLN H 144      24.771  17.122  23.319  1.00  0.00           O  
ATOM   1108  NE2 GLN H 144      23.251  15.454  23.074  1.00  0.00           N  
ATOM   1109  C   GLN H 144      24.457  14.537  27.711  1.00 23.24           C  
ATOM   1110  O   GLN H 144      24.988  15.544  28.176  1.00 23.48           O  
ATOM   1111  N   GLN H 145      25.085  13.344  27.693  1.00 24.63           N  
ATOM   1112  CA  GLN H 145      26.442  13.241  28.163  1.00 25.50           C  
ATOM   1113  CB  GLN H 145      26.533  12.648  29.586  1.00 23.79           C  
ATOM   1114  CG  GLN H 145      27.938  12.624  30.200  1.00 24.77           C  
ATOM   1115  CD  GLN H 145      27.799  12.142  31.642  1.00 26.61           C  
ATOM   1116  OE1 GLN H 145      26.797  11.531  32.009  1.00 27.89           O  
ATOM   1117  NE2 GLN H 145      28.826  12.430  32.487  1.00 22.72           N  
ATOM   1118  C   GLN H 145      27.207  12.342  27.233  1.00 26.38           C  
ATOM   1119  O   GLN H 145      26.979  11.134  27.188  1.00 27.01           O  
ATOM   1120  N   ALA H 146      28.164  12.912  26.472  1.00 29.30           N  
ATOM   1121  CA  ALA H 146      28.986  12.119  25.597  1.00 32.74           C  
ATOM   1122  CB  ALA H 146      29.883  12.955  24.668  1.00 31.54           C  
ATOM   1123  C   ALA H 146      29.873  11.322  26.504  1.00 35.01           C  
ATOM   1124  O   ALA H 146      30.098  11.718  27.642  1.00 33.93           O  
ATOM   1125  N   PRO H 147      30.400  10.221  26.025  1.00 37.77           N  
ATOM   1126  CA  PRO H 147      31.103   9.262  26.840  1.00 37.95           C  
ATOM   1127  CD  PRO H 147      30.561   9.982  24.603  1.00 38.13           C  
ATOM   1128  CB  PRO H 147      31.844   8.352  25.858  1.00 39.35           C  
ATOM   1129  CG  PRO H 147      31.108   8.548  24.518  1.00 40.28           C  
ATOM   1130  C   PRO H 147      32.010   9.793  27.915  1.00 38.31           C  
ATOM   1131  O   PRO H 147      31.676   9.644  29.082  1.00 37.64           O  
ATOM   1132  N   GLY H 148      33.162  10.379  27.569  1.00 39.84           N  
ATOM   1133  CA  GLY H 148      34.131  10.943  28.474  1.00 40.35           C  
ATOM   1134  C   GLY H 148      33.734  12.292  28.975  1.00 40.62           C  
ATOM   1135  O   GLY H 148      34.263  12.754  29.985  1.00 41.50           O  
ATOM   1136  N   LYS H 149      32.873  12.990  28.208  1.00 38.84           N  
ATOM   1137  CA  LYS H 149      32.574  14.383  28.406  1.00 39.45           C  
ATOM   1138  CB  LYS H 149      32.112  15.092  27.124  1.00 40.88           C  
ATOM   1139  CG  LYS H 149      33.278  15.340  26.164  1.00 47.37           C  
ATOM   1140  CD  LYS H 149      34.380  16.208  26.781  1.00 52.52           C  
ATOM   1141  CE  LYS H 149      35.591  16.419  25.869  1.00  0.00           C  
ATOM   1142  NZ  LYS H 149      36.531  17.381  26.490  1.00  0.00           N1+
ATOM   1143  C   LYS H 149      31.599  14.689  29.503  1.00 37.10           C  
ATOM   1144  O   LYS H 149      31.149  13.828  30.256  1.00 36.83           O  
ATOM   1145  N   GLY H 150      31.304  16.002  29.628  1.00 32.50           N  
ATOM   1146  CA  GLY H 150      30.474  16.555  30.661  1.00 29.40           C  
ATOM   1147  C   GLY H 150      29.034  16.548  30.258  1.00 27.89           C  
ATOM   1148  O   GLY H 150      28.645  15.891  29.293  1.00 29.15           O  
ATOM   1149  N   LEU H 151      28.193  17.296  31.008  1.00 28.02           N  
ATOM   1150  CA  LEU H 151      26.791  17.274  30.714  1.00 25.58           C  
ATOM   1151  CB  LEU H 151      25.880  17.225  31.953  1.00 23.80           C  
ATOM   1152  CG  LEU H 151      26.250  16.078  32.905  1.00 23.85           C  
ATOM   1153  CD1 LEU H 151      27.436  16.469  33.790  1.00 23.18           C  
ATOM   1154  CD2 LEU H 151      25.048  15.553  33.691  1.00 23.55           C  
ATOM   1155  C   LEU H 151      26.421  18.488  29.925  1.00 24.56           C  
ATOM   1156  O   LEU H 151      26.965  19.569  30.142  1.00 26.35           O  
ATOM   1157  N   GLU H 152      25.497  18.310  28.953  1.00 22.73           N  
ATOM   1158  CA  GLU H 152      24.992  19.395  28.154  1.00 23.27           C  
ATOM   1159  CB  GLU H 152      25.271  19.296  26.641  1.00 24.00           C  
ATOM   1160  CG  GLU H 152      26.710  19.592  26.219  1.00 27.46           C  
ATOM   1161  CD  GLU H 152      26.698  19.884  24.720  1.00 32.26           C  
ATOM   1162  OE1 GLU H 152      25.762  20.593  24.267  1.00 30.70           O  
ATOM   1163  OE2 GLU H 152      27.622  19.409  24.008  1.00 35.36           O1-
ATOM   1164  C   GLU H 152      23.498  19.392  28.290  1.00 24.50           C  
ATOM   1165  O   GLU H 152      22.867  18.338  28.263  1.00 24.58           O  
ATOM   1166  N   TRP H 153      22.891  20.586  28.426  1.00 22.92           N  
ATOM   1167  CA  TRP H 153      21.468  20.713  28.602  1.00 22.15           C  
ATOM   1168  CB  TRP H 153      21.128  21.956  29.444  1.00 21.18           C  
ATOM   1169  CG  TRP H 153      19.660  22.231  29.638  1.00 21.77           C  
ATOM   1170  CD2 TRP H 153      18.949  23.277  28.954  1.00 21.84           C  
ATOM   1171  CD1 TRP H 153      18.761  21.621  30.462  1.00 21.12           C  
ATOM   1172  NE1 TRP H 153      17.528  22.216  30.327  1.00 22.66           N  
ATOM   1173  CE2 TRP H 153      17.632  23.239  29.408  1.00 22.19           C  
ATOM   1174  CE3 TRP H 153      19.362  24.197  28.034  1.00 20.79           C  
ATOM   1175  CZ2 TRP H 153      16.699  24.119  28.939  1.00 20.58           C  
ATOM   1176  CZ3 TRP H 153      18.417  25.082  27.562  1.00 23.20           C  
ATOM   1177  CH2 TRP H 153      17.113  25.043  28.007  1.00 22.45           C  
ATOM   1178  C   TRP H 153      20.838  20.860  27.251  1.00 22.64           C  
ATOM   1179  O   TRP H 153      21.196  21.759  26.495  1.00 23.42           O  
ATOM   1180  N   MET H 154      19.982  19.886  26.871  1.00 22.82           N  
ATOM   1181  CA  MET H 154      19.263  19.878  25.625  1.00 24.79           C  
ATOM   1182  CB  MET H 154      18.847  18.448  25.246  1.00 23.84           C  
ATOM   1183  CG  MET H 154      20.081  17.540  25.175  1.00 25.76           C  
ATOM   1184  SD  MET H 154      19.797  15.834  24.621  1.00 31.72           S  
ATOM   1185  CE  MET H 154      19.715  16.257  22.857  1.00 23.75           C  
ATOM   1186  C   MET H 154      18.060  20.786  25.584  1.00 25.70           C  
ATOM   1187  O   MET H 154      17.883  21.542  24.629  1.00 26.19           O  
ATOM   1188  N   GLY H 155      17.201  20.765  26.629  1.00 25.44           N  
ATOM   1189  CA  GLY H 155      15.989  21.543  26.571  1.00 24.04           C  
ATOM   1190  C   GLY H 155      15.032  21.056  27.626  1.00 22.79           C  
ATOM   1191  O   GLY H 155      15.320  20.122  28.370  1.00 22.37           O  
ATOM   1192  N   ARG H 156      13.843  21.697  27.704  1.00 24.05           N  
ATOM   1193  CA  ARG H 156      12.883  21.354  28.716  1.00 23.13           C  
ATOM   1194  CB  ARG H 156      12.882  22.361  29.874  1.00 24.15           C  
ATOM   1195  CG  ARG H 156      12.546  23.781  29.411  1.00 24.61           C  
ATOM   1196  CD  ARG H 156      13.101  24.882  30.317  1.00 17.64           C  
ATOM   1197  NE  ARG H 156      12.532  24.689  31.678  1.00  0.00           N  
ATOM   1198  CZ  ARG H 156      12.670  25.674  32.614  1.00 28.65           C  
ATOM   1199  NH1 ARG H 156      13.308  26.836  32.295  1.00  0.00           N1+
ATOM   1200  NH2 ARG H 156      12.168  25.495  33.870  1.00  0.00           N  
ATOM   1201  C   ARG H 156      11.516  21.393  28.110  1.00 23.37           C  
ATOM   1202  O   ARG H 156      11.289  22.037  27.087  1.00 21.54           O  
ATOM   1203  N   ILE H 157      10.567  20.667  28.731  1.00 23.84           N  
ATOM   1204  CA  ILE H 157       9.209  20.669  28.271  1.00 25.68           C  
ATOM   1205  CB  ILE H 157       8.780  19.380  27.640  1.00 25.71           C  
ATOM   1206  CG1 ILE H 157       7.352  19.517  27.078  1.00 21.68           C  
ATOM   1207  CG2 ILE H 157       8.945  18.266  28.686  1.00 25.30           C  
ATOM   1208  CD1 ILE H 157       6.964  18.421  26.086  1.00 22.52           C  
ATOM   1209  C   ILE H 157       8.309  20.885  29.441  1.00 25.81           C  
ATOM   1210  O   ILE H 157       8.555  20.366  30.528  1.00 24.16           O  
ATOM   1211  N   ASP H 158       7.251  21.697  29.244  1.00 26.76           N  
ATOM   1212  CA  ASP H 158       6.279  21.884  30.282  1.00 27.89           C  
ATOM   1213  CB  ASP H 158       5.764  23.329  30.388  1.00 28.18           C  
ATOM   1214  CG  ASP H 158       4.946  23.466  31.666  1.00 28.79           C  
ATOM   1215  OD1 ASP H 158       4.180  22.523  32.001  1.00 27.87           O  
ATOM   1216  OD2 ASP H 158       5.083  24.523  32.333  1.00 20.23           O1-
ATOM   1217  C   ASP H 158       5.124  21.008  29.919  1.00 29.05           C  
ATOM   1218  O   ASP H 158       4.374  21.308  28.998  1.00 30.86           O  
ATOM   1219  N   PRO H 159       4.879  19.898  30.572  1.00 35.57           N  
ATOM   1220  CA  PRO H 159       3.801  19.046  30.117  1.00 36.58           C  
ATOM   1221  CD  PRO H 159       5.954  19.126  31.177  1.00 34.17           C  
ATOM   1222  CB  PRO H 159       3.985  17.720  30.851  1.00 35.53           C  
ATOM   1223  CG  PRO H 159       5.508  17.654  31.084  1.00 35.71           C  
ATOM   1224  C   PRO H 159       2.414  19.599  30.206  1.00 41.68           C  
ATOM   1225  O   PRO H 159       1.536  19.123  29.484  1.00 43.82           O  
ATOM   1226  N   ALA H 160       2.160  20.554  31.112  1.00 43.51           N  
ATOM   1227  CA  ALA H 160       0.824  21.061  31.200  1.00 41.86           C  
ATOM   1228  CB  ALA H 160       0.643  22.039  32.372  1.00 42.60           C  
ATOM   1229  C   ALA H 160       0.467  21.795  29.939  1.00 44.25           C  
ATOM   1230  O   ALA H 160      -0.605  21.584  29.372  1.00 49.22           O  
ATOM   1231  N   SER H 161       1.351  22.716  29.503  1.00 42.14           N  
ATOM   1232  CA  SER H 161       1.143  23.524  28.328  1.00 43.06           C  
ATOM   1233  CB  SER H 161       1.841  24.892  28.412  1.00 45.98           C  
ATOM   1234  OG  SER H 161       3.248  24.720  28.474  1.00 47.34           O  
ATOM   1235  C   SER H 161       1.615  22.854  27.068  1.00 43.71           C  
ATOM   1236  O   SER H 161       1.075  23.111  25.995  1.00 47.60           O  
ATOM   1237  N   GLY H 162       2.652  21.997  27.153  1.00 40.39           N  
ATOM   1238  CA  GLY H 162       3.192  21.362  25.978  1.00 37.00           C  
ATOM   1239  C   GLY H 162       4.254  22.247  25.389  1.00 40.18           C  
ATOM   1240  O   GLY H 162       4.802  21.979  24.322  1.00 42.45           O  
ATOM   1241  N   ASP H 163       4.572  23.340  26.089  1.00 30.39           N  
ATOM   1242  CA  ASP H 163       5.515  24.345  25.689  1.00 29.87           C  
ATOM   1243  CB  ASP H 163       5.411  25.616  26.550  1.00 26.07           C  
ATOM   1244  CG  ASP H 163       6.396  26.656  26.042  1.00 29.53           C  
ATOM   1245  OD1 ASP H 163       6.683  26.665  24.816  1.00 35.10           O  
ATOM   1246  OD2 ASP H 163       6.883  27.457  26.884  1.00 34.98           O1-
ATOM   1247  C   ASP H 163       6.889  23.785  25.875  1.00 30.89           C  
ATOM   1248  O   ASP H 163       7.130  22.990  26.781  1.00 31.03           O  
ATOM   1249  N   THR H 164       7.832  24.178  24.993  1.00 28.09           N  
ATOM   1250  CA  THR H 164       9.165  23.679  25.139  1.00 26.76           C  
ATOM   1251  CB  THR H 164       9.504  22.550  24.208  1.00 25.96           C  
ATOM   1252  OG1 THR H 164       9.291  22.936  22.859  1.00 28.81           O  
ATOM   1253  CG2 THR H 164       8.646  21.328  24.560  1.00 29.37           C  
ATOM   1254  C   THR H 164      10.146  24.779  24.881  1.00 27.61           C  
ATOM   1255  O   THR H 164       9.823  25.816  24.310  1.00 27.31           O  
ATOM   1256  N   LYS H 165      11.384  24.562  25.371  1.00 26.40           N  
ATOM   1257  CA  LYS H 165      12.482  25.451  25.138  1.00 25.14           C  
ATOM   1258  CB  LYS H 165      12.855  26.350  26.319  1.00 25.14           C  
ATOM   1259  CG  LYS H 165      14.177  27.071  26.046  1.00 29.05           C  
ATOM   1260  CD  LYS H 165      14.414  28.284  26.936  1.00 12.49           C  
ATOM   1261  CE  LYS H 165      13.569  29.482  26.514  1.00  7.55           C  
ATOM   1262  NZ  LYS H 165      13.724  30.576  27.494  1.00  2.88           N1+
ATOM   1263  C   LYS H 165      13.679  24.595  24.896  1.00 24.66           C  
ATOM   1264  O   LYS H 165      13.959  23.682  25.669  1.00 25.14           O  
ATOM   1265  N   TYR H 166      14.445  24.884  23.826  1.00 24.27           N  
ATOM   1266  CA  TYR H 166      15.572  24.036  23.569  1.00 25.07           C  
ATOM   1267  CB  TYR H 166      15.595  23.347  22.190  1.00 25.44           C  
ATOM   1268  CG  TYR H 166      14.384  22.505  21.968  1.00 27.43           C  
ATOM   1269  CD1 TYR H 166      14.304  21.212  22.422  1.00 26.17           C  
ATOM   1270  CD2 TYR H 166      13.315  23.028  21.284  1.00 25.92           C  
ATOM   1271  CE1 TYR H 166      13.175  20.458  22.193  1.00 26.48           C  
ATOM   1272  CE2 TYR H 166      12.187  22.282  21.051  1.00 26.84           C  
ATOM   1273  CZ  TYR H 166      12.114  20.996  21.507  1.00 27.65           C  
ATOM   1274  OH  TYR H 166      10.952  20.237  21.265  1.00 29.31           O  
ATOM   1275  C   TYR H 166      16.800  24.882  23.561  1.00 26.83           C  
ATOM   1276  O   TYR H 166      16.739  26.100  23.408  1.00 26.18           O  
ATOM   1277  N   ASP H 167      17.960  24.232  23.778  1.00 26.22           N  
ATOM   1278  CA  ASP H 167      19.211  24.915  23.664  1.00 27.19           C  
ATOM   1279  CB  ASP H 167      20.398  24.029  24.093  1.00 27.07           C  
ATOM   1280  CG  ASP H 167      21.698  24.826  24.124  1.00 26.94           C  
ATOM   1281  OD1 ASP H 167      21.923  25.671  23.214  1.00 28.31           O  
ATOM   1282  OD2 ASP H 167      22.493  24.588  25.069  1.00 36.25           O1-
ATOM   1283  C   ASP H 167      19.329  25.205  22.205  1.00 27.92           C  
ATOM   1284  O   ASP H 167      18.951  24.381  21.374  1.00 27.11           O  
ATOM   1285  N   PRO H 168      19.841  26.343  21.852  1.00 28.16           N  
ATOM   1286  CA  PRO H 168      19.897  26.656  20.455  1.00 32.36           C  
ATOM   1287  CD  PRO H 168      19.621  27.534  22.656  1.00 41.87           C  
ATOM   1288  CB  PRO H 168      20.297  28.126  20.388  1.00 34.73           C  
ATOM   1289  CG  PRO H 168      19.649  28.708  21.661  1.00 36.95           C  
ATOM   1290  C   PRO H 168      20.723  25.696  19.656  1.00 32.93           C  
ATOM   1291  O   PRO H 168      20.494  25.589  18.454  1.00 35.59           O  
ATOM   1292  N   LYS H 169      21.689  24.997  20.281  1.00 31.91           N  
ATOM   1293  CA  LYS H 169      22.496  24.067  19.542  1.00 32.85           C  
ATOM   1294  CB  LYS H 169      23.618  23.423  20.376  1.00 33.44           C  
ATOM   1295  CG  LYS H 169      24.704  24.389  20.849  1.00 38.39           C  
ATOM   1296  CD  LYS H 169      25.733  23.727  21.770  1.00 38.84           C  
ATOM   1297  CE  LYS H 169      26.965  23.211  21.021  1.00 45.10           C  
ATOM   1298  NZ  LYS H 169      27.773  22.340  21.900  1.00 46.17           N1+
ATOM   1299  C   LYS H 169      21.651  22.929  19.051  1.00 32.56           C  
ATOM   1300  O   LYS H 169      21.826  22.448  17.933  1.00 31.66           O  
ATOM   1301  N   PHE H 170      20.743  22.448  19.917  1.00 30.96           N  
ATOM   1302  CA  PHE H 170      19.889  21.316  19.691  1.00 30.06           C  
ATOM   1303  CB  PHE H 170      19.378  20.713  21.009  1.00 26.54           C  
ATOM   1304  CG  PHE H 170      20.624  20.273  21.704  1.00 28.41           C  
ATOM   1305  CD1 PHE H 170      21.190  19.049  21.435  1.00 28.60           C  
ATOM   1306  CD2 PHE H 170      21.254  21.100  22.607  1.00 29.51           C  
ATOM   1307  CE1 PHE H 170      22.344  18.649  22.066  1.00 29.82           C  
ATOM   1308  CE2 PHE H 170      22.407  20.706  23.241  1.00 29.22           C  
ATOM   1309  CZ  PHE H 170      22.958  19.477  22.973  1.00 31.79           C  
ATOM   1310  C   PHE H 170      18.747  21.624  18.772  1.00 33.05           C  
ATOM   1311  O   PHE H 170      18.174  20.716  18.172  1.00 32.76           O  
ATOM   1312  N   GLN H 171      18.347  22.903  18.673  1.00 34.14           N  
ATOM   1313  CA  GLN H 171      17.179  23.239  17.916  1.00 36.69           C  
ATOM   1314  CB  GLN H 171      16.891  24.747  17.930  1.00 38.47           C  
ATOM   1315  CG  GLN H 171      16.513  25.191  19.347  1.00 41.76           C  
ATOM   1316  CD  GLN H 171      16.369  26.700  19.398  1.00 46.72           C  
ATOM   1317  OE1 GLN H 171      17.321  27.435  19.149  1.00 36.55           O  
ATOM   1318  NE2 GLN H 171      15.143  27.180  19.745  1.00 32.20           N  
ATOM   1319  C   GLN H 171      17.243  22.701  16.518  1.00 38.40           C  
ATOM   1320  O   GLN H 171      18.240  22.820  15.805  1.00 40.16           O  
ATOM   1321  N   VAL H 172      16.095  22.115  16.121  1.00 38.53           N  
ATOM   1322  CA  VAL H 172      15.801  21.463  14.880  1.00 36.50           C  
ATOM   1323  CB  VAL H 172      16.427  22.169  13.713  1.00  0.00           C  
ATOM   1324  CG1 VAL H 172      16.143  21.365  12.432  1.00  0.00           C  
ATOM   1325  CG2 VAL H 172      15.875  23.606  13.677  1.00  0.00           C  
ATOM   1326  C   VAL H 172      16.258  20.024  14.891  1.00 36.07           C  
ATOM   1327  O   VAL H 172      15.730  19.233  14.112  1.00 39.42           O  
ATOM   1328  N   ARG H 173      17.246  19.622  15.726  1.00 34.11           N  
ATOM   1329  CA  ARG H 173      17.526  18.208  15.800  1.00 34.15           C  
ATOM   1330  CB  ARG H 173      18.975  17.784  16.117  1.00 34.35           C  
ATOM   1331  CG  ARG H 173      19.502  18.179  17.489  1.00 37.44           C  
ATOM   1332  CD  ARG H 173      20.571  17.214  18.015  1.00 39.94           C  
ATOM   1333  NE  ARG H 173      21.699  17.151  17.042  1.00 34.89           N  
ATOM   1334  CZ  ARG H 173      21.943  16.015  16.322  1.00 32.60           C  
ATOM   1335  NH1 ARG H 173      21.144  14.915  16.445  1.00 33.73           N1+
ATOM   1336  NH2 ARG H 173      23.010  15.971  15.475  1.00 29.61           N  
ATOM   1337  C   ARG H 173      16.613  17.498  16.767  1.00 33.92           C  
ATOM   1338  O   ARG H 173      16.247  16.347  16.540  1.00 33.87           O  
ATOM   1339  N   VAL H 174      16.224  18.157  17.883  1.00 31.30           N  
ATOM   1340  CA  VAL H 174      15.483  17.456  18.901  1.00 28.88           C  
ATOM   1341  CB  VAL H 174      16.084  17.595  20.270  1.00 29.48           C  
ATOM   1342  CG1 VAL H 174      15.998  19.073  20.682  1.00 26.99           C  
ATOM   1343  CG2 VAL H 174      15.356  16.646  21.237  1.00 26.46           C  
ATOM   1344  C   VAL H 174      14.082  17.974  18.992  1.00 29.23           C  
ATOM   1345  O   VAL H 174      13.812  19.139  18.703  1.00 27.20           O  
ATOM   1346  N   THR H 175      13.145  17.076  19.365  1.00 28.66           N  
ATOM   1347  CA  THR H 175      11.770  17.442  19.561  1.00 29.08           C  
ATOM   1348  CB  THR H 175      10.857  16.924  18.486  1.00 30.63           C  
ATOM   1349  OG1 THR H 175      11.235  17.458  17.226  1.00 32.15           O  
ATOM   1350  CG2 THR H 175       9.408  17.316  18.825  1.00 31.78           C  
ATOM   1351  C   THR H 175      11.327  16.826  20.853  1.00 28.37           C  
ATOM   1352  O   THR H 175      11.512  15.632  21.075  1.00 28.81           O  
ATOM   1353  N   ILE H 176      10.710  17.632  21.740  1.00 25.82           N  
ATOM   1354  CA  ILE H 176      10.289  17.112  23.008  1.00 26.80           C  
ATOM   1355  CB  ILE H 176      10.795  17.910  24.175  1.00 27.22           C  
ATOM   1356  CG1 ILE H 176      12.333  17.916  24.162  1.00 21.25           C  
ATOM   1357  CG2 ILE H 176      10.197  17.310  25.461  1.00 16.98           C  
ATOM   1358  CD1 ILE H 176      12.962  18.974  25.065  1.00 26.56           C  
ATOM   1359  C   ILE H 176       8.796  17.130  23.032  1.00 27.74           C  
ATOM   1360  O   ILE H 176       8.163  18.118  22.658  1.00 27.53           O  
ATOM   1361  N   THR H 177       8.202  15.997  23.456  1.00 28.06           N  
ATOM   1362  CA  THR H 177       6.779  15.855  23.483  1.00 29.98           C  
ATOM   1363  CB  THR H 177       6.292  14.928  22.403  1.00 28.93           C  
ATOM   1364  OG1 THR H 177       6.787  15.327  21.137  1.00 30.72           O  
ATOM   1365  CG2 THR H 177       4.763  14.983  22.373  1.00 29.83           C  
ATOM   1366  C   THR H 177       6.457  15.170  24.775  1.00 31.08           C  
ATOM   1367  O   THR H 177       7.353  14.676  25.458  1.00 30.05           O  
ATOM   1368  N   ALA H 178       5.165  15.140  25.161  1.00 30.95           N  
ATOM   1369  CA  ALA H 178       4.792  14.436  26.353  1.00 30.97           C  
ATOM   1370  CB  ALA H 178       4.739  15.319  27.613  1.00 29.58           C  
ATOM   1371  C   ALA H 178       3.414  13.878  26.161  1.00 34.41           C  
ATOM   1372  O   ALA H 178       2.623  14.385  25.364  1.00 37.39           O  
ATOM   1373  N   ASP H 179       3.111  12.767  26.864  1.00 34.44           N  
ATOM   1374  CA  ASP H 179       1.784  12.225  26.826  1.00 36.18           C  
ATOM   1375  CB  ASP H 179       1.681  10.813  26.221  1.00 39.81           C  
ATOM   1376  CG  ASP H 179       0.203  10.458  26.083  1.00 44.64           C  
ATOM   1377  OD1 ASP H 179      -0.530  10.513  27.104  1.00 46.44           O  
ATOM   1378  OD2 ASP H 179      -0.218  10.131  24.943  1.00 49.18           O1-
ATOM   1379  C   ASP H 179       1.338  12.155  28.248  1.00 37.68           C  
ATOM   1380  O   ASP H 179       1.798  11.316  29.020  1.00 36.59           O  
ATOM   1381  N   THR H 180       0.405  13.047  28.617  1.00 38.39           N  
ATOM   1382  CA  THR H 180      -0.055  13.169  29.966  1.00 40.67           C  
ATOM   1383  CB  THR H 180      -0.991  14.326  30.154  1.00 41.29           C  
ATOM   1384  OG1 THR H 180      -1.336  14.443  31.523  1.00 46.82           O  
ATOM   1385  CG2 THR H 180      -2.249  14.127  29.295  1.00 42.09           C  
ATOM   1386  C   THR H 180      -0.740  11.916  30.422  1.00 42.64           C  
ATOM   1387  O   THR H 180      -0.576  11.508  31.570  1.00 43.82           O  
ATOM   1388  N   SER H 181      -1.528  11.259  29.552  1.00 43.83           N  
ATOM   1389  CA  SER H 181      -2.250  10.094  29.992  1.00 45.66           C  
ATOM   1390  CB  SER H 181      -3.057   9.428  28.868  1.00 47.47           C  
ATOM   1391  OG  SER H 181      -4.045  10.327  28.391  1.00 50.08           O  
ATOM   1392  C   SER H 181      -1.273   9.069  30.477  1.00 44.46           C  
ATOM   1393  O   SER H 181      -1.475   8.455  31.523  1.00 47.13           O  
ATOM   1394  N   THR H 182      -0.206   8.846  29.689  1.00 41.83           N  
ATOM   1395  CA  THR H 182       0.838   7.902  29.970  1.00 38.77           C  
ATOM   1396  CB  THR H 182       1.600   7.469  28.747  1.00 38.30           C  
ATOM   1397  OG1 THR H 182       2.211   8.580  28.107  1.00 31.87           O  
ATOM   1398  CG2 THR H 182       0.613   6.777  27.791  1.00 36.04           C  
ATOM   1399  C   THR H 182       1.791   8.417  31.016  1.00 37.22           C  
ATOM   1400  O   THR H 182       2.497   7.632  31.646  1.00 36.39           O  
ATOM   1401  N   ASP H 183       1.857   9.747  31.232  1.00 36.34           N  
ATOM   1402  CA  ASP H 183       2.805  10.284  32.172  1.00 35.71           C  
ATOM   1403  CB  ASP H 183       2.674   9.661  33.573  1.00 34.74           C  
ATOM   1404  CG  ASP H 183       1.356  10.125  34.170  1.00  0.00           C  
ATOM   1405  OD1 ASP H 183       0.878  11.217  33.763  1.00  0.00           O  
ATOM   1406  OD2 ASP H 183       0.807   9.395  35.041  1.00  0.00           O1-
ATOM   1407  C   ASP H 183       4.186  10.003  31.660  1.00 35.98           C  
ATOM   1408  O   ASP H 183       5.088   9.639  32.417  1.00 36.03           O  
ATOM   1409  N   THR H 184       4.384  10.175  30.336  1.00 35.64           N  
ATOM   1410  CA  THR H 184       5.676   9.912  29.776  1.00 34.79           C  
ATOM   1411  CB  THR H 184       5.683   8.711  28.875  1.00 35.52           C  
ATOM   1412  OG1 THR H 184       5.209   7.569  29.574  1.00 36.15           O  
ATOM   1413  CG2 THR H 184       7.123   8.463  28.400  1.00 33.63           C  
ATOM   1414  C   THR H 184       6.100  11.077  28.930  1.00 34.46           C  
ATOM   1415  O   THR H 184       5.299  11.675  28.216  1.00 33.72           O  
ATOM   1416  N   ALA H 185       7.406  11.412  28.987  1.00 31.68           N  
ATOM   1417  CA  ALA H 185       7.964  12.480  28.205  1.00 29.16           C  
ATOM   1418  CB  ALA H 185       8.853  13.435  29.018  1.00 27.27           C  
ATOM   1419  C   ALA H 185       8.819  11.837  27.158  1.00 29.03           C  
ATOM   1420  O   ALA H 185       9.373  10.760  27.375  1.00 27.06           O  
ATOM   1421  N   TYR H 186       8.919  12.475  25.972  1.00 29.23           N  
ATOM   1422  CA  TYR H 186       9.675  11.889  24.903  1.00 29.36           C  
ATOM   1423  CB  TYR H 186       8.821  11.484  23.692  1.00 30.34           C  
ATOM   1424  CG  TYR H 186       7.882  10.413  24.113  1.00 32.94           C  
ATOM   1425  CD1 TYR H 186       6.658  10.730  24.654  1.00 35.32           C  
ATOM   1426  CD2 TYR H 186       8.222   9.092  23.969  1.00 33.98           C  
ATOM   1427  CE1 TYR H 186       5.788   9.739  25.040  1.00 38.08           C  
ATOM   1428  CE2 TYR H 186       7.358   8.095  24.352  1.00 36.33           C  
ATOM   1429  CZ  TYR H 186       6.138   8.419  24.890  1.00 39.71           C  
ATOM   1430  OH  TYR H 186       5.247   7.400  25.288  1.00 40.26           O  
ATOM   1431  C   TYR H 186      10.635  12.897  24.367  1.00 29.78           C  
ATOM   1432  O   TYR H 186      10.380  14.098  24.377  1.00 31.18           O  
ATOM   1433  N   MET H 187      11.794  12.399  23.896  1.00 27.36           N  
ATOM   1434  CA  MET H 187      12.761  13.225  23.241  1.00 26.82           C  
ATOM   1435  CB  MET H 187      14.096  13.345  23.989  1.00 25.99           C  
ATOM   1436  CG  MET H 187      15.087  14.235  23.240  1.00 28.26           C  
ATOM   1437  SD  MET H 187      16.802  14.170  23.836  1.00 33.25           S  
ATOM   1438  CE  MET H 187      17.082  12.444  23.349  1.00 30.19           C  
ATOM   1439  C   MET H 187      13.066  12.525  21.955  1.00 27.01           C  
ATOM   1440  O   MET H 187      13.391  11.339  21.951  1.00 26.77           O  
ATOM   1441  N   GLU H 188      12.962  13.247  20.825  1.00 27.64           N  
ATOM   1442  CA  GLU H 188      13.224  12.612  19.569  1.00 29.18           C  
ATOM   1443  CB  GLU H 188      12.038  12.693  18.595  1.00 31.69           C  
ATOM   1444  CG  GLU H 188      12.179  11.799  17.364  1.00 38.46           C  
ATOM   1445  CD  GLU H 188      10.782  11.608  16.794  1.00 46.50           C  
ATOM   1446  OE1 GLU H 188       9.997  12.592  16.809  1.00 49.71           O  
ATOM   1447  OE2 GLU H 188      10.478  10.472  16.340  1.00 49.35           O1-
ATOM   1448  C   GLU H 188      14.389  13.305  18.957  1.00 28.50           C  
ATOM   1449  O   GLU H 188      14.452  14.531  18.920  1.00 28.91           O  
ATOM   1450  N   LEU H 189      15.359  12.514  18.466  1.00 27.72           N  
ATOM   1451  CA  LEU H 189      16.544  13.094  17.919  1.00 28.00           C  
ATOM   1452  CB  LEU H 189      17.763  12.584  18.701  1.00 28.88           C  
ATOM   1453  CG  LEU H 189      19.043  13.406  18.549  1.00 30.53           C  
ATOM   1454  CD1 LEU H 189      18.827  14.852  19.021  1.00 29.73           C  
ATOM   1455  CD2 LEU H 189      20.190  12.733  19.311  1.00 30.09           C  
ATOM   1456  C   LEU H 189      16.591  12.640  16.488  1.00 30.27           C  
ATOM   1457  O   LEU H 189      16.423  11.455  16.206  1.00 32.58           O  
ATOM   1458  N   SER H 190      16.831  13.578  15.543  1.00 31.32           N  
ATOM   1459  CA  SER H 190      16.733  13.256  14.145  1.00 33.91           C  
ATOM   1460  CB  SER H 190      15.781  14.195  13.390  1.00 34.55           C  
ATOM   1461  OG  SER H 190      14.496  14.191  13.992  1.00 36.19           O  
ATOM   1462  C   SER H 190      18.055  13.460  13.478  1.00 34.29           C  
ATOM   1463  O   SER H 190      18.937  14.136  14.007  1.00 32.41           O  
ATOM   1464  N   SER H 191      18.193  12.876  12.268  1.00 36.70           N  
ATOM   1465  CA  SER H 191      19.371  13.021  11.461  1.00 37.61           C  
ATOM   1466  CB  SER H 191      19.505  14.438  10.866  1.00 38.21           C  
ATOM   1467  OG  SER H 191      18.378  14.739  10.056  1.00 37.89           O  
ATOM   1468  C   SER H 191      20.563  12.730  12.313  1.00 35.97           C  
ATOM   1469  O   SER H 191      21.452  13.564  12.468  1.00 35.87           O  
ATOM   1470  N   LEU H 192      20.609  11.508  12.876  1.00 34.45           N  
ATOM   1471  CA  LEU H 192      21.635  11.102  13.791  1.00 32.08           C  
ATOM   1472  CB  LEU H 192      21.379   9.687  14.345  1.00 32.94           C  
ATOM   1473  CG  LEU H 192      20.092   9.576  15.185  1.00 31.39           C  
ATOM   1474  CD1 LEU H 192      19.849   8.138  15.667  1.00 28.48           C  
ATOM   1475  CD2 LEU H 192      20.113  10.572  16.354  1.00 29.73           C  
ATOM   1476  C   LEU H 192      22.965  11.078  13.102  1.00 33.66           C  
ATOM   1477  O   LEU H 192      23.077  10.760  11.919  1.00 34.20           O  
ATOM   1478  N   ARG H 193      24.019  11.445  13.866  1.00 33.44           N  
ATOM   1479  CA  ARG H 193      25.370  11.434  13.389  1.00 38.71           C  
ATOM   1480  CB  ARG H 193      25.928  12.838  13.084  1.00 40.31           C  
ATOM   1481  CG  ARG H 193      25.107  13.569  12.018  1.00 45.11           C  
ATOM   1482  CD  ARG H 193      25.789  14.795  11.408  1.00 49.47           C  
ATOM   1483  NE  ARG H 193      25.951  15.829  12.468  1.00 62.20           N  
ATOM   1484  CZ  ARG H 193      25.078  16.874  12.568  1.00 64.78           C  
ATOM   1485  NH1 ARG H 193      23.993  16.945  11.741  1.00 53.82           N1+
ATOM   1486  NH2 ARG H 193      25.301  17.860  13.485  1.00 57.62           N  
ATOM   1487  C   ARG H 193      26.183  10.811  14.485  1.00 37.78           C  
ATOM   1488  O   ARG H 193      25.694  10.615  15.595  1.00 32.77           O  
ATOM   1489  N   SER H 194      27.457  10.478  14.204  1.00 39.33           N  
ATOM   1490  CA  SER H 194      28.272   9.759  15.146  1.00 40.48           C  
ATOM   1491  CB  SER H 194      29.665   9.432  14.585  1.00 41.61           C  
ATOM   1492  OG  SER H 194      30.393   8.649  15.518  1.00 47.59           O  
ATOM   1493  C   SER H 194      28.452  10.557  16.405  1.00 40.47           C  
ATOM   1494  O   SER H 194      28.534  10.001  17.498  1.00 40.67           O  
ATOM   1495  N   GLU H 195      28.477  11.892  16.279  1.00 41.45           N  
ATOM   1496  CA  GLU H 195      28.715  12.825  17.344  1.00 40.53           C  
ATOM   1497  CB  GLU H 195      28.747  14.251  16.785  1.00 46.03           C  
ATOM   1498  CG  GLU H 195      29.907  14.417  15.802  1.00 55.75           C  
ATOM   1499  CD  GLU H 195      29.555  15.535  14.839  1.00 59.35           C  
ATOM   1500  OE1 GLU H 195      28.348  15.884  14.769  1.00 67.26           O  
ATOM   1501  OE2 GLU H 195      30.479  16.039  14.148  1.00 59.09           O1-
ATOM   1502  C   GLU H 195      27.622  12.710  18.365  1.00 37.65           C  
ATOM   1503  O   GLU H 195      27.816  13.028  19.535  1.00 37.82           O  
ATOM   1504  N   ASP H 196      26.434  12.278  17.918  1.00 33.86           N  
ATOM   1505  CA  ASP H 196      25.244  12.134  18.709  1.00 30.97           C  
ATOM   1506  CB  ASP H 196      24.005  11.860  17.847  1.00 30.20           C  
ATOM   1507  CG  ASP H 196      23.769  13.107  17.012  1.00 34.04           C  
ATOM   1508  OD1 ASP H 196      24.128  14.218  17.490  1.00 33.91           O  
ATOM   1509  OD2 ASP H 196      23.235  12.968  15.879  1.00 35.85           O1-
ATOM   1510  C   ASP H 196      25.368  11.017  19.702  1.00 29.25           C  
ATOM   1511  O   ASP H 196      24.542  10.908  20.604  1.00 28.22           O  
ATOM   1512  N   THR H 197      26.336  10.095  19.537  1.00 27.02           N  
ATOM   1513  CA  THR H 197      26.383   9.009  20.472  1.00 26.26           C  
ATOM   1514  CB  THR H 197      27.421   7.983  20.136  1.00 26.99           C  
ATOM   1515  OG1 THR H 197      27.172   7.462  18.838  1.00 27.23           O  
ATOM   1516  CG2 THR H 197      27.353   6.853  21.175  1.00 25.21           C  
ATOM   1517  C   THR H 197      26.630   9.552  21.849  1.00 25.68           C  
ATOM   1518  O   THR H 197      27.594  10.280  22.090  1.00 27.62           O  
ATOM   1519  N   ALA H 198      25.728   9.212  22.794  1.00 23.11           N  
ATOM   1520  CA  ALA H 198      25.870   9.696  24.136  1.00 21.95           C  
ATOM   1521  CB  ALA H 198      25.721  11.223  24.258  1.00 20.20           C  
ATOM   1522  C   ALA H 198      24.790   9.085  24.971  1.00 21.63           C  
ATOM   1523  O   ALA H 198      23.905   8.396  24.467  1.00 21.92           O  
ATOM   1524  N   VAL H 199      24.870   9.294  26.300  1.00 21.39           N  
ATOM   1525  CA  VAL H 199      23.842   8.829  27.176  1.00 22.49           C  
ATOM   1526  CB  VAL H 199      24.338   8.416  28.531  1.00 22.47           C  
ATOM   1527  CG1 VAL H 199      23.121   8.069  29.403  1.00 22.07           C  
ATOM   1528  CG2 VAL H 199      25.324   7.247  28.365  1.00 23.69           C  
ATOM   1529  C   VAL H 199      22.921   9.992  27.355  1.00 23.08           C  
ATOM   1530  O   VAL H 199      23.360  11.104  27.642  1.00 23.13           O  
ATOM   1531  N   TYR H 200      21.606   9.762  27.185  1.00 21.49           N  
ATOM   1532  CA  TYR H 200      20.643  10.822  27.278  1.00 20.64           C  
ATOM   1533  CB  TYR H 200      19.591  10.772  26.157  1.00 20.02           C  
ATOM   1534  CG  TYR H 200      20.291  11.040  24.871  1.00 19.77           C  
ATOM   1535  CD1 TYR H 200      20.994  10.049  24.229  1.00 18.84           C  
ATOM   1536  CD2 TYR H 200      20.235  12.294  24.308  1.00 16.98           C  
ATOM   1537  CE1 TYR H 200      21.636  10.310  23.040  1.00 19.02           C  
ATOM   1538  CE2 TYR H 200      20.874  12.558  23.121  1.00 18.42           C  
ATOM   1539  CZ  TYR H 200      21.576  11.566  22.484  1.00 20.68           C  
ATOM   1540  OH  TYR H 200      22.232  11.839  21.263  1.00 20.71           O  
ATOM   1541  C   TYR H 200      19.904  10.640  28.568  1.00 23.50           C  
ATOM   1542  O   TYR H 200      19.446   9.542  28.873  1.00 22.09           O  
ATOM   1543  N   TYR H 201      19.778  11.733  29.360  1.00 23.14           N  
ATOM   1544  CA  TYR H 201      19.117  11.631  30.629  1.00 23.14           C  
ATOM   1545  CB  TYR H 201      19.956  12.084  31.843  1.00 23.09           C  
ATOM   1546  CG  TYR H 201      21.171  11.240  32.052  1.00 21.29           C  
ATOM   1547  CD1 TYR H 201      21.094  10.029  32.701  1.00 19.59           C  
ATOM   1548  CD2 TYR H 201      22.400  11.662  31.600  1.00 22.35           C  
ATOM   1549  CE1 TYR H 201      22.215   9.257  32.898  1.00 21.17           C  
ATOM   1550  CE2 TYR H 201      23.526  10.896  31.795  1.00 22.19           C  
ATOM   1551  CZ  TYR H 201      23.435   9.691  32.445  1.00 22.51           C  
ATOM   1552  OH  TYR H 201      24.587   8.904  32.645  1.00 25.79           O  
ATOM   1553  C   TYR H 201      17.937  12.557  30.645  1.00 24.18           C  
ATOM   1554  O   TYR H 201      17.963  13.640  30.064  1.00 24.09           O  
ATOM   1555  N   CYS H 202      16.843  12.111  31.300  1.00 24.00           N  
ATOM   1556  CA  CYS H 202      15.703  12.945  31.546  1.00 24.83           C  
ATOM   1557  CB  CYS H 202      14.336  12.263  31.277  1.00 27.83           C  
ATOM   1558  SG  CYS H 202      14.049  10.755  32.259  1.00 32.80           S  
ATOM   1559  C   CYS H 202      15.792  13.260  33.007  1.00 23.38           C  
ATOM   1560  O   CYS H 202      16.239  12.420  33.789  1.00 21.49           O  
ATOM   1561  N   ALA H 203      15.417  14.493  33.408  1.00 23.26           N  
ATOM   1562  CA  ALA H 203      15.533  14.865  34.791  1.00 24.32           C  
ATOM   1563  CB  ALA H 203      16.815  15.659  35.096  1.00 22.39           C  
ATOM   1564  C   ALA H 203      14.378  15.753  35.125  1.00 24.55           C  
ATOM   1565  O   ALA H 203      13.884  16.488  34.271  1.00 23.14           O  
ATOM   1566  N   THR H 204      13.929  15.728  36.395  1.00 23.14           N  
ATOM   1567  CA  THR H 204      12.784  16.515  36.750  1.00 23.60           C  
ATOM   1568  CB  THR H 204      11.807  15.781  37.627  1.00 24.19           C  
ATOM   1569  OG1 THR H 204      12.412  15.424  38.860  1.00  0.00           O  
ATOM   1570  CG2 THR H 204      11.336  14.521  36.882  1.00  0.00           C  
ATOM   1571  C   THR H 204      13.213  17.750  37.468  1.00 26.64           C  
ATOM   1572  O   THR H 204      14.187  17.738  38.220  1.00 27.41           O  
ATOM   1573  N   GLY H 205      12.482  18.859  37.214  1.00 25.98           N  
ATOM   1574  CA  GLY H 205      12.766  20.120  37.844  1.00 26.77           C  
ATOM   1575  C   GLY H 205      12.481  19.958  39.318  1.00 27.61           C  
ATOM   1576  O   GLY H 205      11.389  19.533  39.688  1.00 28.15           O  
ATOM   1577  N   MET H 206      13.289  20.623  40.116  1.00 34.04           N  
ATOM   1578  CA  MET H 206      12.792  20.785  41.430  1.00 37.61           C  
ATOM   1579  CB  MET H 206      13.815  20.589  42.561  1.00 12.94           C  
ATOM   1580  CG  MET H 206      13.141  20.483  43.933  1.00  0.00           C  
ATOM   1581  SD  MET H 206      14.255  20.208  45.342  1.00  0.00           S  
ATOM   1582  CE  MET H 206      14.785  21.938  45.480  1.00  0.00           C  
ATOM   1583  C   MET H 206      12.362  22.210  41.485  1.00 41.68           C  
ATOM   1584  O   MET H 206      12.975  23.083  40.869  1.00 46.10           O  
ATOM   1585  N   TRP H 207      11.258  22.486  42.195  1.00 40.72           N  
ATOM   1586  CA  TRP H 207      10.830  23.843  42.250  1.00 40.34           C  
ATOM   1587  CB  TRP H 207       9.339  24.033  41.934  1.00 35.32           C  
ATOM   1588  CG  TRP H 207       8.847  25.438  42.183  1.00 31.82           C  
ATOM   1589  CD2 TRP H 207       8.315  25.875  43.443  1.00 32.88           C  
ATOM   1590  CD1 TRP H 207       8.796  26.513  41.346  1.00 37.51           C  
ATOM   1591  NE1 TRP H 207       8.262  27.595  42.005  1.00  0.00           N  
ATOM   1592  CE2 TRP H 207       7.962  27.215  43.298  1.00 28.54           C  
ATOM   1593  CE3 TRP H 207       8.135  25.212  44.622  1.00  0.00           C  
ATOM   1594  CZ2 TRP H 207       7.419  27.918  44.338  1.00  0.00           C  
ATOM   1595  CZ3 TRP H 207       7.591  25.922  45.669  1.00  0.00           C  
ATOM   1596  CH2 TRP H 207       7.239  27.249  45.529  1.00  0.00           C  
ATOM   1597  C   TRP H 207      11.050  24.353  43.623  1.00 47.05           C  
ATOM   1598  O   TRP H 207      10.578  23.786  44.604  1.00 46.21           O  
ATOM   1599  N   VAL H 208      11.821  25.441  43.709  1.00 46.85           N  
ATOM   1600  CA  VAL H 208      11.993  26.158  44.925  1.00 53.96           C  
ATOM   1601  CB  VAL H 208      13.414  26.278  45.383  1.00 55.48           C  
ATOM   1602  CG1 VAL H 208      13.444  27.170  46.636  1.00  0.00           C  
ATOM   1603  CG2 VAL H 208      13.974  24.865  45.612  1.00  0.00           C  
ATOM   1604  C   VAL H 208      11.539  27.495  44.492  1.00 60.15           C  
ATOM   1605  O   VAL H 208      11.446  27.725  43.288  1.00 69.54           O  
ATOM   1606  N   SER H 209      11.194  28.392  45.426  1.00 48.21           N  
ATOM   1607  CA  SER H 209      10.684  29.643  44.961  1.00 54.19           C  
ATOM   1608  CB  SER H 209      10.287  30.542  46.127  1.00 48.05           C  
ATOM   1609  OG  SER H 209       9.303  29.846  46.874  1.00 80.98           O  
ATOM   1610  C   SER H 209      11.723  30.293  44.106  1.00 55.70           C  
ATOM   1611  O   SER H 209      11.556  30.396  42.891  1.00 57.46           O  
ATOM   1612  N   THR H 210      12.836  30.738  44.704  1.00 54.49           N  
ATOM   1613  CA  THR H 210      13.880  31.305  43.905  1.00 52.20           C  
ATOM   1614  CB  THR H 210      14.865  32.100  44.711  1.00 48.66           C  
ATOM   1615  OG1 THR H 210      14.206  33.158  45.390  1.00  0.00           O  
ATOM   1616  CG2 THR H 210      15.931  32.667  43.759  1.00  0.00           C  
ATOM   1617  C   THR H 210      14.650  30.221  43.220  1.00 51.46           C  
ATOM   1618  O   THR H 210      15.033  30.355  42.060  1.00 48.35           O  
ATOM   1619  N   GLY H 211      14.883  29.110  43.944  1.00 51.70           N  
ATOM   1620  CA  GLY H 211      15.791  28.095  43.509  1.00 55.77           C  
ATOM   1621  C   GLY H 211      15.199  27.227  42.468  1.00 48.01           C  
ATOM   1622  O   GLY H 211      14.002  26.942  42.437  1.00 47.73           O  
ATOM   1623  N   TYR H 212      16.086  26.757  41.584  1.00 46.07           N  
ATOM   1624  CA  TYR H 212      15.651  25.877  40.557  1.00 34.80           C  
ATOM   1625  CB  TYR H 212      15.574  26.613  39.213  1.00 45.23           C  
ATOM   1626  CG  TYR H 212      14.686  25.832  38.325  1.00 41.52           C  
ATOM   1627  CD1 TYR H 212      13.321  25.986  38.405  1.00 42.77           C  
ATOM   1628  CD2 TYR H 212      15.218  24.958  37.416  1.00 47.56           C  
ATOM   1629  CE1 TYR H 212      12.493  25.261  37.582  1.00 43.10           C  
ATOM   1630  CE2 TYR H 212      14.396  24.234  36.593  1.00 51.98           C  
ATOM   1631  CZ  TYR H 212      13.034  24.382  36.675  1.00 43.32           C  
ATOM   1632  OH  TYR H 212      12.197  23.629  35.824  1.00 45.05           O  
ATOM   1633  C   TYR H 212      16.725  24.827  40.504  1.00 40.54           C  
ATOM   1634  O   TYR H 212      17.879  25.131  40.807  1.00 40.61           O  
ATOM   1635  N   ALA H 213      16.380  23.561  40.170  1.00 40.30           N  
ATOM   1636  CA  ALA H 213      17.379  22.521  40.100  1.00 41.42           C  
ATOM   1637  CB  ALA H 213      17.896  22.090  41.483  1.00 44.08           C  
ATOM   1638  C   ALA H 213      16.760  21.313  39.452  1.00 41.07           C  
ATOM   1639  O   ALA H 213      15.577  21.335  39.137  1.00 33.31           O  
ATOM   1640  N   LEU H 214      17.546  20.247  39.165  1.00 38.32           N  
ATOM   1641  CA  LEU H 214      16.975  19.030  38.629  1.00 35.10           C  
ATOM   1642  CB  LEU H 214      17.578  18.618  37.276  1.00 34.62           C  
ATOM   1643  CG  LEU H 214      17.254  19.615  36.147  1.00 23.40           C  
ATOM   1644  CD1 LEU H 214      17.861  20.996  36.435  1.00 50.73           C  
ATOM   1645  CD2 LEU H 214      17.661  19.062  34.773  1.00  0.00           C  
ATOM   1646  C   LEU H 214      17.281  17.950  39.630  1.00 42.85           C  
ATOM   1647  O   LEU H 214      18.363  17.364  39.625  1.00 52.40           O  
ATOM   1648  N   ASP H 215      16.321  17.682  40.533  1.00 36.97           N  
ATOM   1649  CA  ASP H 215      16.499  16.778  41.639  1.00 42.08           C  
ATOM   1650  CB  ASP H 215      15.441  16.987  42.739  1.00 46.42           C  
ATOM   1651  CG  ASP H 215      14.043  16.829  42.152  1.00 44.08           C  
ATOM   1652  OD1 ASP H 215      13.910  16.731  40.904  1.00 45.89           O  
ATOM   1653  OD2 ASP H 215      13.076  16.822  42.959  1.00 41.80           O1-
ATOM   1654  C   ASP H 215      16.572  15.317  41.298  1.00 42.91           C  
ATOM   1655  O   ASP H 215      17.457  14.610  41.774  1.00 49.33           O  
ATOM   1656  N   PHE H 216      15.652  14.827  40.456  1.00 24.25           N  
ATOM   1657  CA  PHE H 216      15.542  13.427  40.140  1.00 25.23           C  
ATOM   1658  CB  PHE H 216      14.126  12.833  40.267  1.00 26.67           C  
ATOM   1659  CG  PHE H 216      13.797  12.699  41.712  1.00 34.61           C  
ATOM   1660  CD1 PHE H 216      14.218  11.594  42.414  1.00 38.16           C  
ATOM   1661  CD2 PHE H 216      13.077  13.668  42.371  1.00 33.23           C  
ATOM   1662  CE1 PHE H 216      13.928  11.453  43.750  1.00 42.15           C  
ATOM   1663  CE2 PHE H 216      12.782  13.533  43.706  1.00 40.06           C  
ATOM   1664  CZ  PHE H 216      13.202  12.422  44.400  1.00 42.96           C  
ATOM   1665  C   PHE H 216      15.981  13.209  38.731  1.00 28.06           C  
ATOM   1666  O   PHE H 216      15.713  14.016  37.844  1.00 28.44           O  
ATOM   1667  N   TRP H 217      16.674  12.079  38.494  1.00 27.14           N  
ATOM   1668  CA  TRP H 217      17.193  11.800  37.187  1.00 26.14           C  
ATOM   1669  CB  TRP H 217      18.732  11.889  37.136  1.00 25.01           C  
ATOM   1670  CG  TRP H 217      19.291  13.286  37.322  1.00 22.86           C  
ATOM   1671  CD2 TRP H 217      20.140  13.952  36.370  1.00 19.52           C  
ATOM   1672  CD1 TRP H 217      19.166  14.132  38.384  1.00 21.03           C  
ATOM   1673  NE1 TRP H 217      19.870  15.290  38.149  1.00 21.49           N  
ATOM   1674  CE2 TRP H 217      20.477  15.191  36.915  1.00 20.78           C  
ATOM   1675  CE3 TRP H 217      20.600  13.561  35.149  1.00 20.51           C  
ATOM   1676  CZ2 TRP H 217      21.289  16.061  36.244  1.00 21.95           C  
ATOM   1677  CZ3 TRP H 217      21.413  14.444  34.469  1.00 21.83           C  
ATOM   1678  CH2 TRP H 217      21.748  15.667  35.005  1.00 21.29           C  
ATOM   1679  C   TRP H 217      16.822  10.403  36.807  1.00 26.42           C  
ATOM   1680  O   TRP H 217      16.602   9.541  37.655  1.00 26.25           O  
ATOM   1681  N   GLY H 218      16.722  10.157  35.486  1.00 25.58           N  
ATOM   1682  CA  GLY H 218      16.465   8.831  35.004  1.00 24.38           C  
ATOM   1683  C   GLY H 218      17.788   8.127  34.989  1.00 23.88           C  
ATOM   1684  O   GLY H 218      18.824   8.730  35.253  1.00 21.78           O  
ATOM   1685  N   GLN H 219      17.777   6.817  34.686  1.00 24.54           N  
ATOM   1686  CA  GLN H 219      18.970   6.016  34.644  1.00 24.98           C  
ATOM   1687  CB  GLN H 219      18.718   4.496  34.562  1.00 25.16           C  
ATOM   1688  CG  GLN H 219      18.056   4.008  33.273  1.00 28.24           C  
ATOM   1689  CD  GLN H 219      16.547   4.118  33.425  1.00 34.62           C  
ATOM   1690  OE1 GLN H 219      16.040   4.912  34.216  1.00 31.91           O  
ATOM   1691  NE2 GLN H 219      15.806   3.291  32.642  1.00 31.25           N  
ATOM   1692  C   GLN H 219      19.813   6.418  33.471  1.00 26.80           C  
ATOM   1693  O   GLN H 219      21.024   6.203  33.471  1.00 25.86           O  
ATOM   1694  N   GLY H 220      19.186   6.947  32.403  1.00 27.44           N  
ATOM   1695  CA  GLY H 220      19.924   7.368  31.242  1.00 27.80           C  
ATOM   1696  C   GLY H 220      19.778   6.318  30.187  1.00 26.53           C  
ATOM   1697  O   GLY H 220      19.656   5.132  30.488  1.00 26.82           O  
ATOM   1698  N   THR H 221      19.782   6.743  28.904  1.00 24.96           N  
ATOM   1699  CA  THR H 221      19.659   5.808  27.818  1.00 25.10           C  
ATOM   1700  CB  THR H 221      18.425   6.020  26.986  1.00 28.38           C  
ATOM   1701  OG1 THR H 221      17.267   5.921  27.802  1.00 29.69           O  
ATOM   1702  CG2 THR H 221      18.379   4.953  25.877  1.00 27.05           C  
ATOM   1703  C   THR H 221      20.837   6.005  26.915  1.00 24.86           C  
ATOM   1704  O   THR H 221      21.098   7.111  26.444  1.00 24.43           O  
ATOM   1705  N   LEU H 222      21.574   4.916  26.622  1.00 24.42           N  
ATOM   1706  CA  LEU H 222      22.736   5.052  25.793  1.00 24.14           C  
ATOM   1707  CB  LEU H 222      23.834   4.019  26.121  1.00 23.93           C  
ATOM   1708  CG  LEU H 222      25.090   4.140  25.241  1.00 24.61           C  
ATOM   1709  CD1 LEU H 222      25.738   5.525  25.396  1.00 22.09           C  
ATOM   1710  CD2 LEU H 222      26.081   2.999  25.524  1.00 22.95           C  
ATOM   1711  C   LEU H 222      22.321   4.860  24.370  1.00 25.53           C  
ATOM   1712  O   LEU H 222      21.736   3.840  24.010  1.00 25.95           O  
ATOM   1713  N   VAL H 223      22.603   5.869  23.518  1.00 25.58           N  
ATOM   1714  CA  VAL H 223      22.269   5.764  22.128  1.00 25.85           C  
ATOM   1715  CB  VAL H 223      21.475   6.927  21.610  1.00 26.89           C  
ATOM   1716  CG1 VAL H 223      21.304   6.762  20.090  1.00 26.06           C  
ATOM   1717  CG2 VAL H 223      20.145   6.993  22.379  1.00 27.73           C  
ATOM   1718  C   VAL H 223      23.549   5.743  21.361  1.00 25.58           C  
ATOM   1719  O   VAL H 223      24.368   6.660  21.454  1.00 24.25           O  
ATOM   1720  N   THR H 224      23.746   4.685  20.556  1.00 26.67           N  
ATOM   1721  CA  THR H 224      24.959   4.578  19.806  1.00 28.18           C  
ATOM   1722  CB  THR H 224      25.636   3.254  20.003  1.00 28.85           C  
ATOM   1723  OG1 THR H 224      25.931   3.073  21.379  1.00 29.29           O  
ATOM   1724  CG2 THR H 224      26.934   3.213  19.178  1.00 28.12           C  
ATOM   1725  C   THR H 224      24.600   4.722  18.361  1.00 28.01           C  
ATOM   1726  O   THR H 224      23.693   4.062  17.862  1.00 29.87           O  
ATOM   1727  N   VAL H 225      25.304   5.623  17.647  1.00 28.00           N  
ATOM   1728  CA  VAL H 225      25.001   5.785  16.259  1.00 30.61           C  
ATOM   1729  CB  VAL H 225      24.958   7.217  15.815  1.00 29.86           C  
ATOM   1730  CG1 VAL H 225      24.795   7.253  14.285  1.00 30.07           C  
ATOM   1731  CG2 VAL H 225      23.821   7.921  16.574  1.00 28.53           C  
ATOM   1732  C   VAL H 225      26.082   5.110  15.488  1.00 33.50           C  
ATOM   1733  O   VAL H 225      27.235   5.536  15.506  1.00 35.55           O  
ATOM   1734  N   SER H 226      25.732   4.016  14.786  1.00 34.46           N  
ATOM   1735  CA  SER H 226      26.736   3.343  14.019  1.00 34.88           C  
ATOM   1736  CB  SER H 226      27.532   2.290  14.810  1.00 34.49           C  
ATOM   1737  OG  SER H 226      26.701   1.190  15.150  1.00 36.39           O  
ATOM   1738  C   SER H 226      26.062   2.634  12.897  1.00 36.20           C  
ATOM   1739  O   SER H 226      24.897   2.250  12.993  1.00 37.20           O  
ATOM   1740  N   SER H 227      26.801   2.449  11.787  1.00 35.81           N  
ATOM   1741  CA  SER H 227      26.271   1.768  10.649  1.00 36.46           C  
ATOM   1742  CB  SER H 227      26.259   2.635   9.377  1.00 37.34           C  
ATOM   1743  OG  SER H 227      25.721   1.902   8.287  1.00 42.54           O  
ATOM   1744  C   SER H 227      27.189   0.583  10.387  1.00 35.36           C  
ATOM   1745  O   SER H 227      26.685  -0.570  10.418  1.00 37.32           O  
ATOM   1746  OXT SER H 227      28.405   0.816  10.151  1.00  0.00           O1-
TER    1747      SER H 227 
CONECT  164  668
CONECT  668  164
CONECT  971 1558
CONECT 1558  971
END
