# Supplementary material for: Fully automated antibody structure prediction using BIOVIA tools: Validation study
Source: PLoS One. 2017 May 18;12(5):e0177923. doi: 10.1371/journal.pone.0177923 (PMC5436848; doi:10.1371/journal.pone.0177923)
Supplement: S3 Dataset — Predicted structures using the Top5 framework method, Chothia CDR definition with canonical filtering, using up to 5 CDR templates rather than the default 3, and generating 10 CDR models. (ZIP) [file pone.0177923.s005.zip › 4L5F_LH_FV_FinalModel.pdb]

REMARK   Accelrys Discovery Studio PDB file
REMARK   Created:  2015-11-30T17:47:15Z
SSBOND   1 CYS L   23    CYS L   88                                     
SSBOND   2 CYS H  129    CYS H  203                                     
ATOM      1  N   GLU L   1      25.572  34.036  26.657  1.00 55.92           N1+
ATOM      2  CA  GLU L   1      25.899  32.665  27.124  1.00 55.09           C  
ATOM      3  CB  GLU L   1      26.831  31.990  26.101  1.00 57.64           C  
ATOM      4  CG  GLU L   1      26.309  32.004  24.661  1.00 59.76           C  
ATOM      5  CD  GLU L   1      25.146  31.036  24.537  1.00 71.75           C  
ATOM      6  OE1 GLU L   1      25.374  29.811  24.726  1.00 72.29           O  
ATOM      7  OE2 GLU L   1      24.016  31.509  24.245  1.00 72.36           O1-
ATOM      8  C   GLU L   1      26.677  32.800  28.391  1.00 53.53           C  
ATOM      9  O   GLU L   1      27.623  33.580  28.459  1.00 54.60           O  
ATOM     10  N   THR L   2      26.311  32.054  29.450  1.00 51.17           N  
ATOM     11  CA  THR L   2      27.097  32.195  30.640  1.00 47.91           C  
ATOM     12  CB  THR L   2      26.304  32.242  31.922  1.00 44.94           C  
ATOM     13  OG1 THR L   2      27.126  32.680  32.992  1.00 58.58           O  
ATOM     14  CG2 THR L   2      25.741  30.853  32.244  1.00 46.17           C  
ATOM     15  C   THR L   2      28.036  31.036  30.662  1.00 47.00           C  
ATOM     16  O   THR L   2      27.632  29.882  30.518  1.00 46.06           O  
ATOM     17  N   THR L   3      29.341  31.328  30.808  1.00 43.21           N  
ATOM     18  CA  THR L   3      30.304  30.270  30.799  1.00 40.81           C  
ATOM     19  CB  THR L   3      31.540  30.581  30.004  1.00 39.68           C  
ATOM     20  OG1 THR L   3      31.199  30.845  28.652  1.00 57.55           O  
ATOM     21  CG2 THR L   3      32.497  29.379  30.084  1.00 45.78           C  
ATOM     22  C   THR L   3      30.734  30.037  32.205  1.00 40.62           C  
ATOM     23  O   THR L   3      31.041  30.969  32.946  1.00 41.05           O  
ATOM     24  N   VAL L   4      30.744  28.760  32.618  1.00 40.15           N  
ATOM     25  CA  VAL L   4      31.156  28.464  33.952  1.00 39.24           C  
ATOM     26  CB  VAL L   4      30.161  27.627  34.701  1.00 38.63           C  
ATOM     27  CG1 VAL L   4      30.020  26.269  33.996  1.00 50.66           C  
ATOM     28  CG2 VAL L   4      30.604  27.535  36.168  1.00 51.83           C  
ATOM     29  C   VAL L   4      32.440  27.714  33.846  1.00 40.23           C  
ATOM     30  O   VAL L   4      32.568  26.798  33.036  1.00 42.06           O  
ATOM     31  N   THR L   5      33.452  28.110  34.642  1.00 39.71           N  
ATOM     32  CA  THR L   5      34.692  27.404  34.554  1.00 39.82           C  
ATOM     33  CB  THR L   5      35.836  28.261  34.087  1.00 40.35           C  
ATOM     34  OG1 THR L   5      36.913  27.441  33.668  1.00 41.10           O  
ATOM     35  CG2 THR L   5      36.292  29.197  35.219  1.00 40.07           C  
ATOM     36  C   THR L   5      34.995  26.837  35.909  1.00 40.51           C  
ATOM     37  O   THR L   5      34.944  27.536  36.922  1.00 42.09           O  
ATOM     38  N   GLN L   6      35.304  25.525  35.953  1.00 41.79           N  
ATOM     39  CA  GLN L   6      35.588  24.880  37.201  1.00 41.64           C  
ATOM     40  CB  GLN L   6      35.029  23.450  37.328  1.00 41.40           C  
ATOM     41  CG  GLN L   6      33.508  23.357  37.268  1.00 40.50           C  
ATOM     42  CD  GLN L   6      33.089  21.951  37.672  1.00 40.56           C  
ATOM     43  OE1 GLN L   6      32.105  21.415  37.165  1.00 41.20           O  
ATOM     44  NE2 GLN L   6      33.840  21.336  38.625  1.00 39.87           N  
ATOM     45  C   GLN L   6      37.066  24.724  37.319  1.00 42.64           C  
ATOM     46  O   GLN L   6      37.774  24.616  36.320  1.00 43.28           O  
ATOM     47  N   SER L   7      37.571  24.741  38.569  1.00 42.84           N  
ATOM     48  CA  SER L   7      38.969  24.518  38.798  1.00 42.81           C  
ATOM     49  CB  SER L   7      39.807  25.807  38.760  1.00 41.81           C  
ATOM     50  OG  SER L   7      39.416  26.675  39.814  1.00 42.21           O  
ATOM     51  C   SER L   7      39.099  23.948  40.175  1.00 43.08           C  
ATOM     52  O   SER L   7      38.339  24.322  41.068  1.00 42.86           O  
ATOM     53  N   PRO L   8      40.020  23.049  40.405  1.00 45.83           N  
ATOM     54  CA  PRO L   8      40.901  22.520  39.395  1.00 46.40           C  
ATOM     55  CD  PRO L   8      40.567  22.887  41.742  1.00 42.14           C  
ATOM     56  CB  PRO L   8      42.136  22.008  40.138  1.00 42.78           C  
ATOM     57  CG  PRO L   8      41.661  21.821  41.587  1.00 42.38           C  
ATOM     58  C   PRO L   8      40.205  21.432  38.641  1.00 46.96           C  
ATOM     59  O   PRO L   8      39.148  20.984  39.080  1.00 44.36           O  
ATOM     60  N   ALA L   9      40.767  21.015  37.490  1.00 42.48           N  
ATOM     61  CA  ALA L   9      40.188  19.955  36.716  1.00 41.54           C  
ATOM     62  CB  ALA L   9      40.915  19.718  35.381  1.00 44.30           C  
ATOM     63  C   ALA L   9      40.262  18.677  37.495  1.00 41.68           C  
ATOM     64  O   ALA L   9      39.306  17.905  37.520  1.00 44.00           O  
ATOM     65  N   SER L  10      41.409  18.412  38.153  1.00 41.41           N  
ATOM     66  CA  SER L  10      41.538  17.182  38.880  1.00 42.77           C  
ATOM     67  CB  SER L  10      42.365  16.113  38.148  1.00 45.87           C  
ATOM     68  OG  SER L  10      41.719  15.736  36.941  1.00 49.31           O  
ATOM     69  C   SER L  10      42.264  17.477  40.147  1.00 42.63           C  
ATOM     70  O   SER L  10      43.037  18.430  40.227  1.00 44.58           O  
ATOM     71  N   LEU L  11      42.021  16.655  41.183  1.00 44.04           N  
ATOM     72  CA  LEU L  11      42.651  16.919  42.440  1.00 44.57           C  
ATOM     73  CB  LEU L  11      41.801  17.936  43.224  1.00 45.47           C  
ATOM     74  CG  LEU L  11      42.260  18.298  44.642  1.00 45.33           C  
ATOM     75  CD1 LEU L  11      43.660  18.926  44.659  1.00 45.21           C  
ATOM     76  CD2 LEU L  11      41.205  19.193  45.312  1.00 45.59           C  
ATOM     77  C   LEU L  11      42.735  15.628  43.198  1.00 45.21           C  
ATOM     78  O   LEU L  11      41.764  14.876  43.265  1.00 45.59           O  
ATOM     79  N   SER L  12      43.912  15.319  43.782  1.00 31.47           N  
ATOM     80  CA  SER L  12      44.008  14.118  44.560  1.00 32.69           C  
ATOM     81  CB  SER L  12      45.155  13.176  44.149  1.00 29.67           C  
ATOM     82  OG  SER L  12      46.409  13.760  44.464  1.00 26.95           O  
ATOM     83  C   SER L  12      44.250  14.536  45.971  1.00 33.17           C  
ATOM     84  O   SER L  12      45.127  15.352  46.250  1.00 29.27           O  
ATOM     85  N   VAL L  13      43.459  13.977  46.905  1.00 32.82           N  
ATOM     86  CA  VAL L  13      43.566  14.370  48.281  1.00 34.33           C  
ATOM     87  CB  VAL L  13      42.374  15.169  48.752  1.00 35.60           C  
ATOM     88  CG1 VAL L  13      42.525  15.507  50.238  1.00 36.03           C  
ATOM     89  CG2 VAL L  13      42.241  16.429  47.894  1.00 36.29           C  
ATOM     90  C   VAL L  13      43.617  13.128  49.117  1.00 34.81           C  
ATOM     91  O   VAL L  13      43.177  12.059  48.696  1.00 36.21           O  
ATOM     92  N   ALA L  14      44.212  13.251  50.323  1.00 29.73           N  
ATOM     93  CA  ALA L  14      44.271  12.201  51.300  1.00 30.39           C  
ATOM     94  CB  ALA L  14      45.350  12.415  52.372  1.00 39.72           C  
ATOM     95  C   ALA L  14      42.940  12.199  51.984  1.00 30.01           C  
ATOM     96  O   ALA L  14      42.227  13.200  51.937  1.00 36.51           O  
ATOM     97  N   THR L  15      42.593  11.092  52.678  1.00 33.72           N  
ATOM     98  CA  THR L  15      41.247  10.934  53.153  1.00 34.68           C  
ATOM     99  CB  THR L  15      41.060   9.684  53.966  1.00 40.26           C  
ATOM    100  OG1 THR L  15      41.895   9.709  55.114  1.00 32.42           O  
ATOM    101  CG2 THR L  15      41.404   8.472  53.083  1.00 26.15           C  
ATOM    102  C   THR L  15      40.750  12.103  53.953  1.00 35.26           C  
ATOM    103  O   THR L  15      40.034  12.926  53.420  1.00 40.06           O  
ATOM    104  N   GLY L  16      41.227  12.352  55.170  1.00 35.24           N  
ATOM    105  CA  GLY L  16      40.648  13.322  56.070  1.00 35.26           C  
ATOM    106  C   GLY L  16      40.669  14.735  55.556  1.00 35.22           C  
ATOM    107  O   GLY L  16      39.922  15.571  56.059  1.00 36.10           O  
ATOM    108  N   GLU L  17      41.564  15.061  54.607  1.00 32.19           N  
ATOM    109  CA  GLU L  17      41.803  16.408  54.150  1.00 32.95           C  
ATOM    110  CB  GLU L  17      42.917  16.483  53.095  1.00 42.19           C  
ATOM    111  CG  GLU L  17      44.251  15.909  53.580  1.00 47.79           C  
ATOM    112  CD  GLU L  17      44.782  16.781  54.706  1.00 52.17           C  
ATOM    113  OE1 GLU L  17      44.235  17.897  54.909  1.00 53.95           O  
ATOM    114  OE2 GLU L  17      45.749  16.337  55.381  1.00 47.28           O1-
ATOM    115  C   GLU L  17      40.585  17.067  53.556  1.00 31.38           C  
ATOM    116  O   GLU L  17      39.609  16.419  53.181  1.00 36.86           O  
ATOM    117  N   LYS L  18      40.615  18.424  53.513  1.00 33.51           N  
ATOM    118  CA  LYS L  18      39.556  19.224  52.956  1.00 32.98           C  
ATOM    119  CB  LYS L  18      39.520  20.679  53.463  1.00 38.97           C  
ATOM    120  CG  LYS L  18      38.275  21.442  52.997  1.00 41.89           C  
ATOM    121  CD  LYS L  18      38.196  22.899  53.466  1.00 44.35           C  
ATOM    122  CE  LYS L  18      38.730  23.139  54.877  1.00 33.03           C  
ATOM    123  NZ  LYS L  18      37.757  22.669  55.885  1.00 34.54           N1+
ATOM    124  C   LYS L  18      39.749  19.330  51.473  1.00 31.64           C  
ATOM    125  O   LYS L  18      40.872  19.286  50.976  1.00 35.83           O  
ATOM    126  N   VAL L  19      38.638  19.476  50.722  1.00 47.52           N  
ATOM    127  CA  VAL L  19      38.726  19.599  49.297  1.00 45.12           C  
ATOM    128  CB  VAL L  19      38.072  18.447  48.595  1.00 43.88           C  
ATOM    129  CG1 VAL L  19      38.177  18.646  47.082  1.00 45.19           C  
ATOM    130  CG2 VAL L  19      38.719  17.146  49.081  1.00 43.77           C  
ATOM    131  C   VAL L  19      37.969  20.835  48.933  1.00 43.78           C  
ATOM    132  O   VAL L  19      36.865  21.050  49.430  1.00 41.13           O  
ATOM    133  N   THR L  20      38.545  21.695  48.066  1.00 40.02           N  
ATOM    134  CA  THR L  20      37.869  22.904  47.680  1.00 39.77           C  
ATOM    135  CB  THR L  20      38.574  24.143  48.151  1.00 40.78           C  
ATOM    136  OG1 THR L  20      38.705  24.124  49.564  1.00 40.62           O  
ATOM    137  CG2 THR L  20      37.759  25.371  47.718  1.00 40.80           C  
ATOM    138  C   THR L  20      37.831  22.958  46.184  1.00 39.97           C  
ATOM    139  O   THR L  20      38.861  22.825  45.522  1.00 41.90           O  
ATOM    140  N   ILE L  21      36.628  23.164  45.611  1.00 37.94           N  
ATOM    141  CA  ILE L  21      36.469  23.231  44.185  1.00 37.74           C  
ATOM    142  CB  ILE L  21      35.584  22.147  43.643  1.00 40.86           C  
ATOM    143  CG1 ILE L  21      36.216  20.776  43.939  1.00 40.83           C  
ATOM    144  CG2 ILE L  21      35.354  22.408  42.144  1.00 41.18           C  
ATOM    145  CD1 ILE L  21      35.260  19.600  43.748  1.00 37.17           C  
ATOM    146  C   ILE L  21      35.841  24.554  43.885  1.00 37.97           C  
ATOM    147  O   ILE L  21      34.976  25.023  44.622  1.00 40.77           O  
ATOM    148  N   ARG L  22      36.273  25.208  42.790  1.00 39.62           N  
ATOM    149  CA  ARG L  22      35.766  26.522  42.535  1.00 40.12           C  
ATOM    150  CB  ARG L  22      36.885  27.576  42.590  1.00 39.14           C  
ATOM    151  CG  ARG L  22      36.412  29.027  42.632  1.00 45.26           C  
ATOM    152  CD  ARG L  22      37.546  30.013  42.927  1.00 47.69           C  
ATOM    153  NE  ARG L  22      37.908  29.857  44.362  1.00 50.87           N  
ATOM    154  CZ  ARG L  22      37.284  30.634  45.295  1.00 53.08           C  
ATOM    155  NH1 ARG L  22      36.357  31.555  44.902  1.00 52.71           N1+
ATOM    156  NH2 ARG L  22      37.587  30.498  46.619  1.00 53.51           N  
ATOM    157  C   ARG L  22      35.120  26.559  41.183  1.00 41.09           C  
ATOM    158  O   ARG L  22      35.496  25.821  40.273  1.00 42.33           O  
ATOM    159  N   CYS L  23      34.073  27.402  41.050  1.00 40.70           N  
ATOM    160  CA  CYS L  23      33.375  27.602  39.808  1.00 40.27           C  
ATOM    161  CB  CYS L  23      32.015  26.890  39.717  1.00 39.69           C  
ATOM    162  SG  CYS L  23      32.197  25.134  39.332  1.00 40.00           S  
ATOM    163  C   CYS L  23      33.085  29.064  39.654  1.00 41.51           C  
ATOM    164  O   CYS L  23      32.378  29.658  40.472  1.00 42.29           O  
ATOM    165  N   ILE L  24      33.605  29.671  38.566  1.00 40.76           N  
ATOM    166  CA  ILE L  24      33.398  31.075  38.330  1.00 42.00           C  
ATOM    167  CB  ILE L  24      34.663  31.862  38.121  1.00 49.42           C  
ATOM    168  CG1 ILE L  24      35.511  31.911  39.403  1.00 52.67           C  
ATOM    169  CG2 ILE L  24      34.268  33.251  37.595  1.00 53.13           C  
ATOM    170  CD1 ILE L  24      36.173  30.585  39.759  1.00 46.31           C  
ATOM    171  C   ILE L  24      32.597  31.226  37.076  1.00 41.64           C  
ATOM    172  O   ILE L  24      32.856  30.562  36.074  1.00 46.41           O  
ATOM    173  N   THR L  25      31.592  32.125  37.103  1.00 41.33           N  
ATOM    174  CA  THR L  25      30.746  32.319  35.960  1.00 41.19           C  
ATOM    175  CB  THR L  25      29.285  32.398  36.298  1.00 40.05           C  
ATOM    176  OG1 THR L  25      29.040  33.487  37.175  1.00 39.55           O  
ATOM    177  CG2 THR L  25      28.857  31.074  36.955  1.00 38.67           C  
ATOM    178  C   THR L  25      31.129  33.596  35.278  1.00 42.30           C  
ATOM    179  O   THR L  25      31.657  34.516  35.899  1.00 42.54           O  
ATOM    180  N   SER L  26      30.785  33.698  33.979  1.00 20.82           N  
ATOM    181  CA  SER L  26      31.063  34.853  33.173  1.00 21.27           C  
ATOM    182  CB  SER L  26      30.795  34.606  31.679  1.00 22.08           C  
ATOM    183  OG  SER L  26      29.414  34.354  31.465  1.00 24.01           O  
ATOM    184  C   SER L  26      30.213  36.018  33.592  1.00 22.50           C  
ATOM    185  O   SER L  26      30.633  37.166  33.445  1.00 23.34           O  
ATOM    186  N   THR L  27      28.988  35.766  34.107  1.00 21.26           N  
ATOM    187  CA  THR L  27      28.123  36.857  34.476  1.00 21.44           C  
ATOM    188  CB  THR L  27      27.006  37.083  33.495  1.00 23.58           C  
ATOM    189  OG1 THR L  27      26.217  38.193  33.895  1.00 31.70           O  
ATOM    190  CG2 THR L  27      26.151  35.810  33.395  1.00 25.88           C  
ATOM    191  C   THR L  27      27.527  36.586  35.832  1.00 21.50           C  
ATOM    192  O   THR L  27      27.641  35.485  36.362  1.00 21.32           O  
ATOM    193  N   ASP L  28      26.869  37.607  36.427  1.00 20.13           N  
ATOM    194  CA  ASP L  28      26.315  37.549  37.758  1.00 19.95           C  
ATOM    195  CB  ASP L  28      25.907  38.942  38.276  1.00 22.26           C  
ATOM    196  CG  ASP L  28      25.567  38.859  39.757  1.00 27.26           C  
ATOM    197  OD1 ASP L  28      25.634  37.735  40.321  1.00 28.65           O  
ATOM    198  OD2 ASP L  28      25.236  39.924  40.344  1.00 30.51           O1-
ATOM    199  C   ASP L  28      25.087  36.683  37.779  1.00 20.27           C  
ATOM    200  O   ASP L  28      24.014  37.075  37.327  1.00 21.00           O  
ATOM    201  N   ILE L  29      25.261  35.441  38.262  1.00 18.32           N  
ATOM    202  CA  ILE L  29      24.266  34.421  38.445  1.00 16.99           C  
ATOM    203  CB  ILE L  29      24.783  33.015  38.340  1.00 16.68           C  
ATOM    204  CG1 ILE L  29      25.828  32.688  39.407  1.00 16.24           C  
ATOM    205  CG2 ILE L  29      25.290  32.823  36.904  1.00 15.42           C  
ATOM    206  CD1 ILE L  29      26.128  31.190  39.473  1.00 17.59           C  
ATOM    207  C   ILE L  29      23.409  34.578  39.673  1.00 17.80           C  
ATOM    208  O   ILE L  29      22.401  33.885  39.788  1.00 16.79           O  
ATOM    209  N   ASP L  30      23.859  35.350  40.685  1.00 17.22           N  
ATOM    210  CA  ASP L  30      23.156  35.486  41.937  1.00 17.51           C  
ATOM    211  CB  ASP L  30      21.611  35.461  41.867  1.00 18.28           C  
ATOM    212  CG  ASP L  30      21.081  36.691  41.145  1.00 25.36           C  
ATOM    213  OD1 ASP L  30      21.552  37.820  41.447  1.00 26.23           O  
ATOM    214  OD2 ASP L  30      20.192  36.511  40.270  1.00 26.19           O1-
ATOM    215  C   ASP L  30      23.572  34.297  42.735  1.00 18.72           C  
ATOM    216  O   ASP L  30      24.766  34.070  42.933  1.00 19.95           O  
ATOM    217  N   ASP L  31      22.602  33.511  43.243  1.00 16.76           N  
ATOM    218  CA  ASP L  31      23.010  32.348  43.976  1.00 17.08           C  
ATOM    219  CB  ASP L  31      22.617  32.412  45.463  1.00 18.32           C  
ATOM    220  CG  ASP L  31      21.104  32.539  45.565  1.00 23.40           C  
ATOM    221  OD1 ASP L  31      20.446  32.724  44.507  1.00 24.61           O  
ATOM    222  OD2 ASP L  31      20.586  32.461  46.711  1.00 31.25           O1-
ATOM    223  C   ASP L  31      22.390  31.110  43.369  1.00 17.50           C  
ATOM    224  O   ASP L  31      22.134  30.137  44.071  1.00 16.57           O  
ATOM    225  N   ASP L  32      22.208  31.115  42.033  1.00 16.01           N  
ATOM    226  CA  ASP L  32      21.610  30.139  41.142  1.00 14.85           C  
ATOM    227  CB  ASP L  32      21.111  30.747  39.822  1.00 15.63           C  
ATOM    228  CG  ASP L  32      19.865  31.557  40.142  1.00 18.89           C  
ATOM    229  OD1 ASP L  32      19.183  31.219  41.146  1.00 19.40           O  
ATOM    230  OD2 ASP L  32      19.578  32.525  39.390  1.00 20.85           O1-
ATOM    231  C   ASP L  32      22.515  28.980  40.790  1.00 14.93           C  
ATOM    232  O   ASP L  32      22.585  28.596  39.627  1.00 14.61           O  
ATOM    233  N   MET L  33      23.333  28.475  41.720  1.00 33.27           N  
ATOM    234  CA  MET L  33      24.426  27.614  41.380  1.00 32.72           C  
ATOM    235  CB  MET L  33      25.798  28.114  41.868  1.00 35.86           C  
ATOM    236  CG  MET L  33      26.944  27.162  41.516  1.00 36.92           C  
ATOM    237  SD  MET L  33      27.311  27.009  39.740  1.00 39.05           S  
ATOM    238  CE  MET L  33      28.197  28.587  39.604  1.00 36.66           C  
ATOM    239  C   MET L  33      24.142  26.311  42.049  1.00 32.18           C  
ATOM    240  O   MET L  33      23.813  26.283  43.234  1.00 34.43           O  
ATOM    241  N   ASN L  34      24.259  25.196  41.298  1.00 35.16           N  
ATOM    242  CA  ASN L  34      23.942  23.920  41.858  1.00 34.45           C  
ATOM    243  CB  ASN L  34      22.828  23.202  41.083  1.00 31.80           C  
ATOM    244  CG  ASN L  34      21.591  24.080  41.159  1.00 31.86           C  
ATOM    245  OD1 ASN L  34      20.983  24.234  42.217  1.00 26.85           O  
ATOM    246  ND2 ASN L  34      21.222  24.694  40.003  1.00 25.58           N  
ATOM    247  C   ASN L  34      25.170  23.078  41.736  1.00 34.44           C  
ATOM    248  O   ASN L  34      26.043  23.358  40.918  1.00 33.91           O  
ATOM    249  N   TRP L  35      25.283  22.030  42.576  1.00 33.09           N  
ATOM    250  CA  TRP L  35      26.439  21.190  42.510  1.00 32.97           C  
ATOM    251  CB  TRP L  35      27.357  21.339  43.735  1.00 32.38           C  
ATOM    252  CG  TRP L  35      27.985  22.709  43.825  1.00 33.58           C  
ATOM    253  CD2 TRP L  35      29.306  23.036  43.361  1.00 33.56           C  
ATOM    254  CD1 TRP L  35      27.457  23.861  44.331  1.00 34.07           C  
ATOM    255  NE1 TRP L  35      28.363  24.887  44.206  1.00 34.01           N  
ATOM    256  CE2 TRP L  35      29.505  24.393  43.613  1.00 33.74           C  
ATOM    257  CE3 TRP L  35      30.271  22.269  42.774  1.00 33.21           C  
ATOM    258  CZ2 TRP L  35      30.678  25.008  43.278  1.00 33.31           C  
ATOM    259  CZ3 TRP L  35      31.453  22.892  42.439  1.00 33.44           C  
ATOM    260  CH2 TRP L  35      31.653  24.235  42.687  1.00 33.13           C  
ATOM    261  C   TRP L  35      25.980  19.767  42.433  1.00 32.22           C  
ATOM    262  O   TRP L  35      25.038  19.367  43.117  1.00 31.06           O  
ATOM    263  N   TYR L  36      26.658  18.963  41.587  1.00 28.70           N  
ATOM    264  CA  TYR L  36      26.275  17.591  41.398  1.00 27.90           C  
ATOM    265  CB  TYR L  36      25.780  17.277  39.972  1.00 28.50           C  
ATOM    266  CG  TYR L  36      24.550  18.067  39.687  1.00 27.50           C  
ATOM    267  CD1 TYR L  36      24.644  19.355  39.214  1.00 27.77           C  
ATOM    268  CD2 TYR L  36      23.302  17.523  39.882  1.00 27.58           C  
ATOM    269  CE1 TYR L  36      23.514  20.088  38.944  1.00 28.19           C  
ATOM    270  CE2 TYR L  36      22.167  18.253  39.613  1.00 28.44           C  
ATOM    271  CZ  TYR L  36      22.271  19.539  39.143  1.00 28.63           C  
ATOM    272  OH  TYR L  36      21.110  20.289  38.866  1.00 29.28           O  
ATOM    273  C   TYR L  36      27.474  16.720  41.603  1.00 28.09           C  
ATOM    274  O   TYR L  36      28.614  17.131  41.388  1.00 29.86           O  
ATOM    275  N   GLN L  37      27.223  15.477  42.056  1.00 30.12           N  
ATOM    276  CA  GLN L  37      28.264  14.507  42.238  1.00 30.55           C  
ATOM    277  CB  GLN L  37      28.307  13.929  43.662  1.00 31.52           C  
ATOM    278  CG  GLN L  37      29.413  12.895  43.880  1.00 32.94           C  
ATOM    279  CD  GLN L  37      29.156  12.225  45.221  1.00 34.02           C  
ATOM    280  OE1 GLN L  37      28.048  11.763  45.490  1.00 34.87           O  
ATOM    281  NE2 GLN L  37      30.200  12.169  46.090  1.00 34.40           N  
ATOM    282  C   GLN L  37      27.935  13.368  41.329  1.00 30.21           C  
ATOM    283  O   GLN L  37      26.803  12.887  41.318  1.00 30.28           O  
ATOM    284  N   GLN L  38      28.911  12.908  40.522  1.00 31.44           N  
ATOM    285  CA  GLN L  38      28.598  11.811  39.656  1.00 31.59           C  
ATOM    286  CB  GLN L  38      28.555  12.184  38.164  1.00 28.24           C  
ATOM    287  CG  GLN L  38      28.188  10.994  37.274  1.00 27.74           C  
ATOM    288  CD  GLN L  38      28.060  11.480  35.839  1.00 28.27           C  
ATOM    289  OE1 GLN L  38      28.803  12.355  35.394  1.00 30.20           O  
ATOM    290  NE2 GLN L  38      27.082  10.901  35.092  1.00 27.02           N  
ATOM    291  C   GLN L  38      29.640  10.752  39.811  1.00 33.88           C  
ATOM    292  O   GLN L  38      30.830  10.986  39.601  1.00 32.50           O  
ATOM    293  N   LYS L  39      29.192   9.539  40.184  1.00 33.46           N  
ATOM    294  CA  LYS L  39      30.087   8.433  40.332  1.00 34.92           C  
ATOM    295  CB  LYS L  39      29.713   7.502  41.497  1.00 35.39           C  
ATOM    296  CG  LYS L  39      29.862   8.190  42.858  1.00 35.38           C  
ATOM    297  CD  LYS L  39      29.217   7.431  44.018  1.00 38.74           C  
ATOM    298  CE  LYS L  39      29.376   8.134  45.368  1.00 40.62           C  
ATOM    299  NZ  LYS L  39      28.700   7.353  46.425  1.00 42.10           N1+
ATOM    300  C   LYS L  39      30.030   7.680  39.048  1.00 37.07           C  
ATOM    301  O   LYS L  39      29.086   7.826  38.274  1.00 37.82           O  
ATOM    302  N   PRO L  40      31.014   6.877  38.782  1.00 39.78           N  
ATOM    303  CA  PRO L  40      31.024   6.202  37.521  1.00 40.10           C  
ATOM    304  CD  PRO L  40      32.357   7.103  39.293  1.00 41.30           C  
ATOM    305  CB  PRO L  40      32.398   5.543  37.420  1.00 40.94           C  
ATOM    306  CG  PRO L  40      33.300   6.480  38.247  1.00 41.58           C  
ATOM    307  C   PRO L  40      29.869   5.268  37.380  1.00 39.32           C  
ATOM    308  O   PRO L  40      29.518   4.586  38.341  1.00 39.63           O  
ATOM    309  N   GLY L  41      29.254   5.244  36.184  1.00 38.87           N  
ATOM    310  CA  GLY L  41      28.190   4.331  35.897  1.00 39.19           C  
ATOM    311  C   GLY L  41      26.872   4.874  36.358  1.00 38.56           C  
ATOM    312  O   GLY L  41      25.849   4.208  36.207  1.00 37.40           O  
ATOM    313  N   GLU L  42      26.834   6.092  36.929  1.00 37.57           N  
ATOM    314  CA  GLU L  42      25.551   6.553  37.377  1.00 36.22           C  
ATOM    315  CB  GLU L  42      25.318   6.326  38.882  1.00 40.50           C  
ATOM    316  CG  GLU L  42      26.478   6.746  39.782  1.00 43.81           C  
ATOM    317  CD  GLU L  42      26.183   6.192  41.169  1.00 47.09           C  
ATOM    318  OE1 GLU L  42      25.409   6.846  41.917  1.00 48.41           O  
ATOM    319  OE2 GLU L  42      26.723   5.100  41.498  1.00 42.50           O1-
ATOM    320  C   GLU L  42      25.344   7.992  37.007  1.00 33.85           C  
ATOM    321  O   GLU L  42      26.280   8.702  36.643  1.00 36.31           O  
ATOM    322  N   ARG L  43      24.069   8.433  37.065  1.00 32.90           N  
ATOM    323  CA  ARG L  43      23.636   9.760  36.712  1.00 32.33           C  
ATOM    324  CB  ARG L  43      22.103   9.876  36.640  1.00 31.42           C  
ATOM    325  CG  ARG L  43      21.432   9.566  37.985  1.00 31.05           C  
ATOM    326  CD  ARG L  43      19.901   9.592  37.955  1.00 31.23           C  
ATOM    327  NE  ARG L  43      19.417   8.200  37.726  1.00  0.00           N  
ATOM    328  CZ  ARG L  43      19.201   7.366  38.786  1.00  0.00           C  
ATOM    329  NH1 ARG L  43      19.419   7.802  40.060  1.00  0.00           N1+
ATOM    330  NH2 ARG L  43      18.764   6.090  38.568  1.00  0.00           N  
ATOM    331  C   ARG L  43      24.085  10.698  37.785  1.00 32.02           C  
ATOM    332  O   ARG L  43      24.423  10.278  38.890  1.00 31.85           O  
ATOM    333  N   PRO L  44      24.105  11.968  37.487  1.00 30.90           N  
ATOM    334  CA  PRO L  44      24.534  12.941  38.449  1.00 30.29           C  
ATOM    335  CD  PRO L  44      24.270  12.431  36.117  1.00 31.73           C  
ATOM    336  CB  PRO L  44      24.663  14.254  37.678  1.00 32.02           C  
ATOM    337  CG  PRO L  44      24.956  13.803  36.235  1.00 32.35           C  
ATOM    338  C   PRO L  44      23.571  13.009  39.587  1.00 30.83           C  
ATOM    339  O   PRO L  44      22.379  12.785  39.379  1.00 34.25           O  
ATOM    340  N   LYS L  45      24.075  13.310  40.800  1.00 34.02           N  
ATOM    341  CA  LYS L  45      23.220  13.389  41.947  1.00 34.57           C  
ATOM    342  CB  LYS L  45      23.665  12.466  43.092  1.00 34.01           C  
ATOM    343  CG  LYS L  45      22.641  12.360  44.218  1.00 39.14           C  
ATOM    344  CD  LYS L  45      22.899  11.182  45.155  1.00 43.67           C  
ATOM    345  CE  LYS L  45      24.228  11.278  45.900  1.00 38.54           C  
ATOM    346  NZ  LYS L  45      24.394  10.102  46.780  1.00 40.29           N1+
ATOM    347  C   LYS L  45      23.273  14.798  42.439  1.00 34.51           C  
ATOM    348  O   LYS L  45      24.338  15.408  42.493  1.00 32.09           O  
ATOM    349  N   LEU L  46      22.109  15.347  42.829  1.00 33.97           N  
ATOM    350  CA  LEU L  46      22.047  16.726  43.227  1.00 33.55           C  
ATOM    351  CB  LEU L  46      20.621  17.289  43.098  1.00 31.95           C  
ATOM    352  CG  LEU L  46      20.460  18.763  43.505  1.00 31.72           C  
ATOM    353  CD1 LEU L  46      21.326  19.692  42.641  1.00 30.62           C  
ATOM    354  CD2 LEU L  46      18.975  19.164  43.485  1.00 31.55           C  
ATOM    355  C   LEU L  46      22.496  16.883  44.663  1.00 33.42           C  
ATOM    356  O   LEU L  46      21.831  16.389  45.572  1.00 33.26           O  
ATOM    357  N   LEU L  47      23.707  17.461  44.886  1.00 31.55           N  
ATOM    358  CA  LEU L  47      24.218  17.759  46.202  1.00 32.05           C  
ATOM    359  CB  LEU L  47      25.751  17.820  46.234  1.00 30.76           C  
ATOM    360  CG  LEU L  47      26.414  16.465  45.932  1.00 31.35           C  
ATOM    361  CD1 LEU L  47      27.942  16.562  46.041  1.00 30.68           C  
ATOM    362  CD2 LEU L  47      25.826  15.348  46.810  1.00 31.33           C  
ATOM    363  C   LEU L  47      23.716  19.046  46.815  1.00 33.44           C  
ATOM    364  O   LEU L  47      23.206  19.047  47.935  1.00 34.24           O  
ATOM    365  N   ILE L  48      23.854  20.188  46.094  1.00 34.00           N  
ATOM    366  CA  ILE L  48      23.500  21.476  46.648  1.00 34.04           C  
ATOM    367  CB  ILE L  48      24.704  22.291  47.028  1.00 33.62           C  
ATOM    368  CG1 ILE L  48      25.530  21.562  48.101  1.00 33.05           C  
ATOM    369  CG2 ILE L  48      24.229  23.686  47.464  1.00 32.10           C  
ATOM    370  CD1 ILE L  48      26.886  22.212  48.370  1.00 31.86           C  
ATOM    371  C   ILE L  48      22.737  22.277  45.624  1.00 34.69           C  
ATOM    372  O   ILE L  48      23.114  22.294  44.454  1.00 33.56           O  
ATOM    373  N   SER L  49      21.654  22.972  46.062  1.00 36.51           N  
ATOM    374  CA  SER L  49      20.786  23.784  45.228  1.00 37.07           C  
ATOM    375  CB  SER L  49      19.312  23.763  45.658  1.00 35.38           C  
ATOM    376  OG  SER L  49      18.789  22.451  45.542  1.00 34.27           O  
ATOM    377  C   SER L  49      21.226  25.220  45.301  1.00 37.83           C  
ATOM    378  O   SER L  49      22.202  25.541  45.968  1.00 36.96           O  
ATOM    379  N   GLU L  50      20.426  26.072  44.624  1.00 30.98           N  
ATOM    380  CA  GLU L  50      20.598  27.486  44.607  1.00 32.08           C  
ATOM    381  CB  GLU L  50      19.511  28.199  43.789  1.00 33.54           C  
ATOM    382  CG  GLU L  50      19.523  27.821  42.308  1.00 35.27           C  
ATOM    383  CD  GLU L  50      18.249  28.370  41.682  1.00 21.94           C  
ATOM    384  OE1 GLU L  50      17.371  28.844  42.452  1.00 22.74           O  
ATOM    385  OE2 GLU L  50      18.134  28.322  40.428  1.00 22.38           O1-
ATOM    386  C   GLU L  50      20.471  27.937  46.022  1.00 33.67           C  
ATOM    387  O   GLU L  50      19.665  27.411  46.789  1.00 33.99           O  
ATOM    388  N   GLY L  51      21.293  28.929  46.408  1.00 33.06           N  
ATOM    389  CA  GLY L  51      21.236  29.435  47.747  1.00 32.97           C  
ATOM    390  C   GLY L  51      22.091  28.590  48.647  1.00 34.57           C  
ATOM    391  O   GLY L  51      21.995  28.681  49.869  1.00 34.59           O  
ATOM    392  N   ASN L  52      22.947  27.733  48.059  1.00 34.74           N  
ATOM    393  CA  ASN L  52      23.878  26.931  48.811  1.00 35.46           C  
ATOM    394  CB  ASN L  52      24.978  27.770  49.479  1.00 36.74           C  
ATOM    395  CG  ASN L  52      25.794  28.421  48.372  1.00 40.18           C  
ATOM    396  OD1 ASN L  52      25.954  27.864  47.287  1.00 39.36           O  
ATOM    397  ND2 ASN L  52      26.323  29.643  48.649  1.00 36.53           N  
ATOM    398  C   ASN L  52      23.190  26.127  49.877  1.00 35.47           C  
ATOM    399  O   ASN L  52      23.667  26.039  51.007  1.00 36.19           O  
ATOM    400  N   THR L  53      22.060  25.487  49.535  1.00 36.74           N  
ATOM    401  CA  THR L  53      21.340  24.674  50.460  1.00 36.56           C  
ATOM    402  CB  THR L  53      19.855  24.921  50.415  1.00 38.46           C  
ATOM    403  OG1 THR L  53      19.216  24.279  51.506  1.00 40.12           O  
ATOM    404  CG2 THR L  53      19.284  24.412  49.082  1.00 39.35           C  
ATOM    405  C   THR L  53      21.620  23.234  50.149  1.00 36.31           C  
ATOM    406  O   THR L  53      21.491  22.788  49.010  1.00 38.35           O  
ATOM    407  N   LEU L  54      22.046  22.472  51.175  1.00 37.71           N  
ATOM    408  CA  LEU L  54      22.332  21.072  51.020  1.00 38.99           C  
ATOM    409  CB  LEU L  54      22.980  20.416  52.257  1.00 38.07           C  
ATOM    410  CG  LEU L  54      24.477  20.703  52.460  1.00 38.27           C  
ATOM    411  CD1 LEU L  54      25.005  20.025  53.733  1.00 38.01           C  
ATOM    412  CD2 LEU L  54      25.286  20.263  51.231  1.00 38.27           C  
ATOM    413  C   LEU L  54      21.048  20.339  50.807  1.00 39.78           C  
ATOM    414  O   LEU L  54      20.060  20.568  51.503  1.00 40.59           O  
ATOM    415  N   ARG L  55      21.033  19.416  49.829  1.00 36.09           N  
ATOM    416  CA  ARG L  55      19.836  18.658  49.608  1.00 36.65           C  
ATOM    417  CB  ARG L  55      19.790  17.888  48.275  1.00 40.63           C  
ATOM    418  CG  ARG L  55      19.693  18.795  47.046  1.00 38.52           C  
ATOM    419  CD  ARG L  55      18.339  19.492  46.880  1.00 39.22           C  
ATOM    420  NE  ARG L  55      17.334  18.481  46.445  1.00 44.45           N  
ATOM    421  CZ  ARG L  55      16.044  18.860  46.216  1.00 43.65           C  
ATOM    422  NH1 ARG L  55      15.670  20.163  46.373  1.00 42.79           N1+
ATOM    423  NH2 ARG L  55      15.120  17.931  45.827  1.00 44.40           N  
ATOM    424  C   ARG L  55      19.735  17.657  50.713  1.00 37.88           C  
ATOM    425  O   ARG L  55      20.733  17.127  51.194  1.00 42.34           O  
ATOM    426  N   PRO L  56      18.531  17.403  51.141  1.00 43.96           N  
ATOM    427  CA  PRO L  56      18.314  16.481  52.219  1.00 45.25           C  
ATOM    428  CD  PRO L  56      17.352  17.558  50.305  1.00 44.83           C  
ATOM    429  CB  PRO L  56      16.798  16.358  52.343  1.00 47.86           C  
ATOM    430  CG  PRO L  56      16.318  16.581  50.897  1.00 45.69           C  
ATOM    431  C   PRO L  56      18.933  15.162  51.885  1.00 45.29           C  
ATOM    432  O   PRO L  56      18.759  14.692  50.760  1.00 46.14           O  
ATOM    433  N   GLY L  57      19.635  14.540  52.856  1.00 46.53           N  
ATOM    434  CA  GLY L  57      20.227  13.248  52.657  1.00 46.42           C  
ATOM    435  C   GLY L  57      21.694  13.379  52.378  1.00 46.10           C  
ATOM    436  O   GLY L  57      22.419  12.387  52.412  1.00 48.74           O  
ATOM    437  N   VAL L  58      22.187  14.602  52.095  1.00 41.86           N  
ATOM    438  CA  VAL L  58      23.587  14.763  51.804  1.00 41.17           C  
ATOM    439  CB  VAL L  58      23.872  15.945  50.920  1.00 43.17           C  
ATOM    440  CG1 VAL L  58      25.390  16.037  50.683  1.00 41.88           C  
ATOM    441  CG2 VAL L  58      23.038  15.813  49.632  1.00 42.83           C  
ATOM    442  C   VAL L  58      24.329  14.966  53.091  1.00 40.95           C  
ATOM    443  O   VAL L  58      23.824  15.601  54.014  1.00 43.85           O  
ATOM    444  N   PRO L  59      25.533  14.454  53.171  1.00 44.05           N  
ATOM    445  CA  PRO L  59      26.307  14.572  54.383  1.00 43.69           C  
ATOM    446  CD  PRO L  59      25.891  13.264  52.416  1.00 40.93           C  
ATOM    447  CB  PRO L  59      27.502  13.640  54.203  1.00 40.96           C  
ATOM    448  CG  PRO L  59      26.967  12.552  53.254  1.00 41.72           C  
ATOM    449  C   PRO L  59      26.675  15.996  54.670  1.00 43.30           C  
ATOM    450  O   PRO L  59      26.864  16.773  53.737  1.00 40.95           O  
ATOM    451  N   SER L  60      26.796  16.344  55.965  1.00 41.33           N  
ATOM    452  CA  SER L  60      27.061  17.683  56.409  1.00 41.40           C  
ATOM    453  CB  SER L  60      26.960  17.826  57.935  1.00 41.24           C  
ATOM    454  OG  SER L  60      27.929  17.001  58.564  1.00 50.68           O  
ATOM    455  C   SER L  60      28.441  18.102  56.010  1.00 40.47           C  
ATOM    456  O   SER L  60      28.767  19.287  56.044  1.00 41.35           O  
ATOM    457  N   ARG L  61      29.294  17.143  55.619  1.00 40.06           N  
ATOM    458  CA  ARG L  61      30.650  17.462  55.274  1.00 38.67           C  
ATOM    459  CB  ARG L  61      31.562  16.240  55.069  1.00 39.79           C  
ATOM    460  CG  ARG L  61      31.106  15.281  53.976  1.00 39.90           C  
ATOM    461  CD  ARG L  61      32.134  14.192  53.669  1.00 40.72           C  
ATOM    462  NE  ARG L  61      31.546  13.347  52.596  1.00 39.61           N  
ATOM    463  CZ  ARG L  61      31.023  12.128  52.903  1.00 40.43           C  
ATOM    464  NH1 ARG L  61      31.207  11.603  54.151  1.00 39.13           N1+
ATOM    465  NH2 ARG L  61      30.319  11.427  51.968  1.00 40.29           N  
ATOM    466  C   ARG L  61      30.677  18.314  54.041  1.00 38.54           C  
ATOM    467  O   ARG L  61      31.669  19.003  53.797  1.00 40.11           O  
ATOM    468  N   PHE L  62      29.621  18.240  53.201  1.00 36.54           N  
ATOM    469  CA  PHE L  62      29.569  19.014  51.991  1.00 36.61           C  
ATOM    470  CB  PHE L  62      28.672  18.377  50.915  1.00 37.69           C  
ATOM    471  CG  PHE L  62      29.286  17.082  50.509  1.00 37.62           C  
ATOM    472  CD1 PHE L  62      30.263  17.047  49.542  1.00 38.15           C  
ATOM    473  CD2 PHE L  62      28.887  15.902  51.091  1.00 37.56           C  
ATOM    474  CE1 PHE L  62      30.831  15.854  49.164  1.00 37.04           C  
ATOM    475  CE2 PHE L  62      29.451  14.707  50.717  1.00 37.14           C  
ATOM    476  CZ  PHE L  62      30.427  14.680  49.751  1.00 37.32           C  
ATOM    477  C   PHE L  62      29.002  20.375  52.280  1.00 37.95           C  
ATOM    478  O   PHE L  62      28.074  20.519  53.075  1.00 40.77           O  
ATOM    479  N   SER L  63      29.570  21.423  51.638  1.00 37.70           N  
ATOM    480  CA  SER L  63      29.088  22.768  51.813  1.00 38.80           C  
ATOM    481  CB  SER L  63      29.773  23.541  52.955  1.00 45.55           C  
ATOM    482  OG  SER L  63      29.439  22.980  54.215  1.00 50.44           O  
ATOM    483  C   SER L  63      29.394  23.544  50.571  1.00 38.96           C  
ATOM    484  O   SER L  63      30.274  23.187  49.792  1.00 44.30           O  
ATOM    485  N   SER L  64      28.650  24.646  50.361  1.00 41.63           N  
ATOM    486  CA  SER L  64      28.875  25.482  49.220  1.00 42.37           C  
ATOM    487  CB  SER L  64      27.828  25.269  48.112  1.00 40.56           C  
ATOM    488  OG  SER L  64      28.092  26.120  47.009  1.00 41.35           O  
ATOM    489  C   SER L  64      28.754  26.899  49.691  1.00 42.20           C  
ATOM    490  O   SER L  64      28.040  27.182  50.650  1.00 41.02           O  
ATOM    491  N   SER L  65      29.474  27.830  49.035  1.00 41.62           N  
ATOM    492  CA  SER L  65      29.400  29.215  49.406  1.00 43.62           C  
ATOM    493  CB  SER L  65      30.479  29.636  50.420  1.00 51.38           C  
ATOM    494  OG  SER L  65      31.773  29.456  49.865  1.00 55.95           O  
ATOM    495  C   SER L  65      29.594  30.026  48.162  1.00 43.34           C  
ATOM    496  O   SER L  65      29.792  29.481  47.077  1.00 49.29           O  
ATOM    497  N   GLY L  66      29.514  31.368  48.283  1.00 47.72           N  
ATOM    498  CA  GLY L  66      29.737  32.198  47.131  1.00 47.15           C  
ATOM    499  C   GLY L  66      28.458  32.829  46.663  1.00 47.63           C  
ATOM    500  O   GLY L  66      27.358  32.330  46.901  1.00 44.78           O  
ATOM    501  N   TYR L  67      28.604  33.998  46.002  1.00 43.87           N  
ATOM    502  CA  TYR L  67      27.502  34.726  45.441  1.00 44.31           C  
ATOM    503  CB  TYR L  67      26.959  35.792  46.415  1.00 45.60           C  
ATOM    504  CG  TYR L  67      25.807  36.522  45.809  1.00 57.82           C  
ATOM    505  CD1 TYR L  67      24.531  36.016  45.903  1.00 58.09           C  
ATOM    506  CD2 TYR L  67      25.993  37.719  45.156  1.00 57.68           C  
ATOM    507  CE1 TYR L  67      23.460  36.682  45.353  1.00 58.27           C  
ATOM    508  CE2 TYR L  67      24.928  38.390  44.603  1.00 58.27           C  
ATOM    509  CZ  TYR L  67      23.658  37.872  44.700  1.00 58.24           C  
ATOM    510  OH  TYR L  67      22.562  38.559  44.135  1.00 58.26           O  
ATOM    511  C   TYR L  67      28.065  35.430  44.243  1.00 43.82           C  
ATOM    512  O   TYR L  67      29.280  35.565  44.123  1.00 45.41           O  
ATOM    513  N   GLY L  68      27.201  35.899  43.319  1.00 41.90           N  
ATOM    514  CA  GLY L  68      27.692  36.613  42.178  1.00 40.71           C  
ATOM    515  C   GLY L  68      28.333  35.658  41.222  1.00 40.38           C  
ATOM    516  O   GLY L  68      27.670  34.783  40.671  1.00 41.51           O  
ATOM    517  N   THR L  69      29.597  35.948  40.862  1.00 41.98           N  
ATOM    518  CA  THR L  69      30.425  35.169  39.977  1.00 41.98           C  
ATOM    519  CB  THR L  69      31.385  36.028  39.216  1.00 42.88           C  
ATOM    520  OG1 THR L  69      32.281  36.676  40.108  1.00 43.87           O  
ATOM    521  CG2 THR L  69      30.570  37.073  38.433  1.00 42.77           C  
ATOM    522  C   THR L  69      31.221  34.065  40.626  1.00 41.70           C  
ATOM    523  O   THR L  69      31.501  33.062  39.972  1.00 43.33           O  
ATOM    524  N   ASP L  70      31.666  34.228  41.895  1.00 40.32           N  
ATOM    525  CA  ASP L  70      32.570  33.261  42.475  1.00 41.41           C  
ATOM    526  CB  ASP L  70      33.696  33.866  43.331  1.00 50.89           C  
ATOM    527  CG  ASP L  70      34.770  34.453  42.430  1.00 54.63           C  
ATOM    528  OD1 ASP L  70      34.416  35.038  41.374  1.00 56.71           O  
ATOM    529  OD2 ASP L  70      35.968  34.301  42.784  1.00 55.81           O1-
ATOM    530  C   ASP L  70      31.855  32.316  43.387  1.00 40.80           C  
ATOM    531  O   ASP L  70      31.200  32.727  44.344  1.00 46.54           O  
ATOM    532  N   PHE L  71      32.002  31.000  43.128  1.00 42.36           N  
ATOM    533  CA  PHE L  71      31.332  30.042  43.962  1.00 40.62           C  
ATOM    534  CB  PHE L  71      30.190  29.316  43.228  1.00 38.54           C  
ATOM    535  CG  PHE L  71      29.178  30.336  42.824  1.00 36.96           C  
ATOM    536  CD1 PHE L  71      29.324  31.036  41.647  1.00 36.36           C  
ATOM    537  CD2 PHE L  71      28.082  30.590  43.616  1.00 36.81           C  
ATOM    538  CE1 PHE L  71      28.395  31.975  41.262  1.00 35.19           C  
ATOM    539  CE2 PHE L  71      27.150  31.529  43.236  1.00 36.01           C  
ATOM    540  CZ  PHE L  71      27.304  32.222  42.061  1.00 35.57           C  
ATOM    541  C   PHE L  71      32.323  28.994  44.385  1.00 40.25           C  
ATOM    542  O   PHE L  71      33.210  28.627  43.615  1.00 39.94           O  
ATOM    543  N   VAL L  72      32.190  28.477  45.631  1.00 41.23           N  
ATOM    544  CA  VAL L  72      33.094  27.482  46.134  1.00 41.73           C  
ATOM    545  CB  VAL L  72      33.955  27.992  47.252  1.00 39.73           C  
ATOM    546  CG1 VAL L  72      34.845  26.842  47.755  1.00 41.13           C  
ATOM    547  CG2 VAL L  72      34.730  29.228  46.759  1.00 39.86           C  
ATOM    548  C   VAL L  72      32.317  26.316  46.683  1.00 42.26           C  
ATOM    549  O   VAL L  72      31.239  26.464  47.258  1.00 40.12           O  
ATOM    550  N   PHE L  73      32.871  25.101  46.494  1.00 38.80           N  
ATOM    551  CA  PHE L  73      32.289  23.878  46.975  1.00 39.20           C  
ATOM    552  CB  PHE L  73      31.944  22.952  45.793  1.00 39.73           C  
ATOM    553  CG  PHE L  73      31.477  21.617  46.254  1.00 39.15           C  
ATOM    554  CD1 PHE L  73      30.148  21.374  46.507  1.00 39.06           C  
ATOM    555  CD2 PHE L  73      32.381  20.597  46.418  1.00 38.73           C  
ATOM    556  CE1 PHE L  73      29.730  20.133  46.924  1.00 39.04           C  
ATOM    557  CE2 PHE L  73      31.968  19.354  46.836  1.00 38.04           C  
ATOM    558  CZ  PHE L  73      30.640  19.119  47.090  1.00 38.17           C  
ATOM    559  C   PHE L  73      33.349  23.241  47.817  1.00 40.34           C  
ATOM    560  O   PHE L  73      34.485  23.095  47.370  1.00 42.32           O  
ATOM    561  N   THR L  74      33.016  22.860  49.069  1.00 40.90           N  
ATOM    562  CA  THR L  74      34.031  22.303  49.918  1.00 42.35           C  
ATOM    563  CB  THR L  74      34.412  23.194  51.064  1.00 49.28           C  
ATOM    564  OG1 THR L  74      33.291  23.409  51.907  1.00 54.43           O  
ATOM    565  CG2 THR L  74      34.923  24.535  50.509  1.00 52.61           C  
ATOM    566  C   THR L  74      33.556  21.021  50.518  1.00 42.45           C  
ATOM    567  O   THR L  74      32.386  20.860  50.864  1.00 47.55           O  
ATOM    568  N   ILE L  75      34.491  20.060  50.642  1.00 31.77           N  
ATOM    569  CA  ILE L  75      34.216  18.807  51.270  1.00 33.17           C  
ATOM    570  CB  ILE L  75      34.599  17.623  50.424  1.00 29.38           C  
ATOM    571  CG1 ILE L  75      33.834  17.634  49.091  1.00 28.28           C  
ATOM    572  CG2 ILE L  75      34.359  16.347  51.244  1.00 27.97           C  
ATOM    573  CD1 ILE L  75      34.357  16.608  48.086  1.00 27.33           C  
ATOM    574  C   ILE L  75      35.091  18.775  52.473  1.00 34.84           C  
ATOM    575  O   ILE L  75      36.317  18.742  52.362  1.00 31.90           O  
ATOM    576  N   GLU L  76      34.482  18.829  53.667  1.00 33.53           N  
ATOM    577  CA  GLU L  76      35.311  18.723  54.821  1.00 37.28           C  
ATOM    578  CB  GLU L  76      34.757  19.481  56.033  1.00 44.61           C  
ATOM    579  CG  GLU L  76      34.821  20.995  55.818  1.00 49.67           C  
ATOM    580  CD  GLU L  76      34.037  21.676  56.921  1.00 45.47           C  
ATOM    581  OE1 GLU L  76      32.827  21.354  57.055  1.00 48.11           O  
ATOM    582  OE2 GLU L  76      34.626  22.524  57.642  1.00 48.46           O1-
ATOM    583  C   GLU L  76      35.391  17.271  55.124  1.00 37.71           C  
ATOM    584  O   GLU L  76      34.447  16.521  54.886  1.00 42.71           O  
ATOM    585  N   ASN L  77      36.539  16.844  55.662  1.00 41.28           N  
ATOM    586  CA  ASN L  77      36.762  15.460  55.964  1.00 40.60           C  
ATOM    587  CB  ASN L  77      36.010  14.970  57.209  1.00 43.92           C  
ATOM    588  CG  ASN L  77      36.671  15.617  58.409  1.00 46.34           C  
ATOM    589  OD1 ASN L  77      37.888  15.549  58.574  1.00 46.01           O  
ATOM    590  ND2 ASN L  77      35.851  16.276  59.268  1.00 42.79           N  
ATOM    591  C   ASN L  77      36.375  14.576  54.819  1.00 39.78           C  
ATOM    592  O   ASN L  77      35.405  13.829  54.899  1.00 40.80           O  
ATOM    593  N   THR L  78      37.136  14.629  53.714  1.00 36.06           N  
ATOM    594  CA  THR L  78      36.856  13.819  52.563  1.00 35.50           C  
ATOM    595  CB  THR L  78      37.821  14.092  51.441  1.00 34.03           C  
ATOM    596  OG1 THR L  78      37.789  15.474  51.115  1.00 22.85           O  
ATOM    597  CG2 THR L  78      37.424  13.267  50.207  1.00 34.02           C  
ATOM    598  C   THR L  78      36.928  12.357  52.928  1.00 35.87           C  
ATOM    599  O   THR L  78      37.741  11.948  53.758  1.00 35.18           O  
ATOM    600  N   LEU L  79      36.035  11.530  52.326  1.00 32.93           N  
ATOM    601  CA  LEU L  79      36.021  10.112  52.580  1.00 32.96           C  
ATOM    602  CB  LEU L  79      34.691   9.602  53.158  1.00 37.61           C  
ATOM    603  CG  LEU L  79      34.376  10.173  54.553  1.00 39.09           C  
ATOM    604  CD1 LEU L  79      33.065   9.600  55.113  1.00 22.31           C  
ATOM    605  CD2 LEU L  79      35.563   9.990  55.513  1.00 21.42           C  
ATOM    606  C   LEU L  79      36.258   9.403  51.276  1.00 33.42           C  
ATOM    607  O   LEU L  79      36.329  10.033  50.224  1.00 38.68           O  
ATOM    608  N   SER L  80      36.415   8.062  51.323  1.00 50.06           N  
ATOM    609  CA  SER L  80      36.700   7.273  50.155  1.00 50.59           C  
ATOM    610  CB  SER L  80      37.000   5.804  50.493  1.00 57.07           C  
ATOM    611  OG  SER L  80      38.176   5.720  51.283  1.00 57.28           O  
ATOM    612  C   SER L  80      35.530   7.290  49.216  1.00 48.97           C  
ATOM    613  O   SER L  80      35.704   7.261  48.001  1.00 53.29           O  
ATOM    614  N   GLU L  81      34.304   7.356  49.764  1.00 44.45           N  
ATOM    615  CA  GLU L  81      33.073   7.331  49.024  1.00 43.42           C  
ATOM    616  CB  GLU L  81      31.843   7.235  49.945  1.00 49.84           C  
ATOM    617  CG  GLU L  81      31.715   8.377  50.952  1.00 53.58           C  
ATOM    618  CD  GLU L  81      30.735   7.926  52.025  1.00 53.34           C  
ATOM    619  OE1 GLU L  81      31.177   7.194  52.951  1.00 54.54           O  
ATOM    620  OE2 GLU L  81      29.535   8.296  51.934  1.00 54.33           O1-
ATOM    621  C   GLU L  81      32.962   8.553  48.158  1.00 42.17           C  
ATOM    622  O   GLU L  81      32.212   8.562  47.185  1.00 47.28           O  
ATOM    623  N   ASP L  82      33.674   9.630  48.529  1.00 43.72           N  
ATOM    624  CA  ASP L  82      33.669  10.918  47.885  1.00 42.01           C  
ATOM    625  CB  ASP L  82      34.404  11.983  48.706  1.00 42.70           C  
ATOM    626  CG  ASP L  82      33.593  12.174  49.973  1.00 43.96           C  
ATOM    627  OD1 ASP L  82      32.407  11.746  49.982  1.00 43.92           O  
ATOM    628  OD2 ASP L  82      34.144  12.744  50.951  1.00 44.15           O1-
ATOM    629  C   ASP L  82      34.308  10.880  46.532  1.00 41.72           C  
ATOM    630  O   ASP L  82      34.169  11.833  45.769  1.00 42.98           O  
ATOM    631  N   VAL L  83      35.100   9.841  46.216  1.00 42.21           N  
ATOM    632  CA  VAL L  83      35.722   9.856  44.927  1.00 41.20           C  
ATOM    633  CB  VAL L  83      36.601   8.661  44.695  1.00 40.95           C  
ATOM    634  CG1 VAL L  83      35.750   7.385  44.774  1.00 42.09           C  
ATOM    635  CG2 VAL L  83      37.316   8.841  43.352  1.00 43.40           C  
ATOM    636  C   VAL L  83      34.650   9.899  43.883  1.00 39.90           C  
ATOM    637  O   VAL L  83      33.777   9.035  43.818  1.00 40.15           O  
ATOM    638  N   ALA L  84      34.697  10.941  43.028  1.00 36.49           N  
ATOM    639  CA  ALA L  84      33.706  11.100  42.004  1.00 34.87           C  
ATOM    640  CB  ALA L  84      32.272  11.224  42.550  1.00 39.01           C  
ATOM    641  C   ALA L  84      34.024  12.364  41.274  1.00 34.85           C  
ATOM    642  O   ALA L  84      35.016  13.035  41.557  1.00 34.57           O  
ATOM    643  N   ASP L  85      33.190  12.701  40.272  1.00 35.50           N  
ATOM    644  CA  ASP L  85      33.397  13.882  39.492  1.00 35.11           C  
ATOM    645  CB  ASP L  85      33.215  13.570  38.010  1.00 36.17           C  
ATOM    646  CG  ASP L  85      34.162  12.398  37.797  1.00 39.20           C  
ATOM    647  OD1 ASP L  85      35.146  12.286  38.576  1.00 39.97           O  
ATOM    648  OD2 ASP L  85      33.894  11.579  36.878  1.00 40.56           O1-
ATOM    649  C   ASP L  85      32.352  14.858  39.936  1.00 34.48           C  
ATOM    650  O   ASP L  85      31.199  14.478  40.122  1.00 35.39           O  
ATOM    651  N   TYR L  86      32.726  16.141  40.125  1.00 33.95           N  
ATOM    652  CA  TYR L  86      31.775  17.094  40.634  1.00 32.79           C  
ATOM    653  CB  TYR L  86      32.241  17.799  41.921  1.00 31.48           C  
ATOM    654  CG  TYR L  86      32.332  16.776  43.003  1.00 31.13           C  
ATOM    655  CD1 TYR L  86      33.460  16.004  43.149  1.00 31.14           C  
ATOM    656  CD2 TYR L  86      31.284  16.588  43.874  1.00 31.50           C  
ATOM    657  CE1 TYR L  86      33.545  15.062  44.148  1.00 30.88           C  
ATOM    658  CE2 TYR L  86      31.363  15.647  44.875  1.00 31.06           C  
ATOM    659  CZ  TYR L  86      32.493  14.882  45.013  1.00 31.63           C  
ATOM    660  OH  TYR L  86      32.577  13.917  46.039  1.00 32.22           O  
ATOM    661  C   TYR L  86      31.536  18.155  39.607  1.00 32.53           C  
ATOM    662  O   TYR L  86      32.464  18.607  38.935  1.00 32.25           O  
ATOM    663  N   PHE L  87      30.258  18.576  39.456  1.00 33.30           N  
ATOM    664  CA  PHE L  87      29.948  19.564  38.461  1.00 33.97           C  
ATOM    665  CB  PHE L  87      29.033  19.079  37.321  1.00 34.84           C  
ATOM    666  CG  PHE L  87      29.541  17.822  36.704  1.00 34.59           C  
ATOM    667  CD1 PHE L  87      30.589  17.806  35.814  1.00 34.22           C  
ATOM    668  CD2 PHE L  87      28.947  16.632  37.039  1.00 33.58           C  
ATOM    669  CE1 PHE L  87      31.030  16.623  35.264  1.00 34.66           C  
ATOM    670  CE2 PHE L  87      29.382  15.449  36.490  1.00 34.71           C  
ATOM    671  CZ  PHE L  87      30.426  15.439  35.599  1.00 34.78           C  
ATOM    672  C   PHE L  87      29.149  20.663  39.092  1.00 34.12           C  
ATOM    673  O   PHE L  87      28.395  20.454  40.043  1.00 37.51           O  
ATOM    674  N   CYS L  88      29.306  21.887  38.552  1.00 33.13           N  
ATOM    675  CA  CYS L  88      28.514  22.996  38.987  1.00 32.74           C  
ATOM    676  CB  CYS L  88      29.335  24.225  39.414  1.00 33.15           C  
ATOM    677  SG  CYS L  88      30.576  24.709  38.186  1.00 35.84           S  
ATOM    678  C   CYS L  88      27.635  23.341  37.830  1.00 32.23           C  
ATOM    679  O   CYS L  88      28.008  23.161  36.674  1.00 30.92           O  
ATOM    680  N   LEU L  89      26.407  23.792  38.128  1.00 30.61           N  
ATOM    681  CA  LEU L  89      25.433  24.129  37.133  1.00 28.75           C  
ATOM    682  CB  LEU L  89      24.291  23.103  37.046  1.00 27.61           C  
ATOM    683  CG  LEU L  89      23.130  23.541  36.133  1.00 26.96           C  
ATOM    684  CD1 LEU L  89      23.574  23.689  34.673  1.00 26.39           C  
ATOM    685  CD2 LEU L  89      21.914  22.617  36.299  1.00 26.51           C  
ATOM    686  C   LEU L  89      24.808  25.436  37.497  1.00 29.56           C  
ATOM    687  O   LEU L  89      24.473  25.693  38.653  1.00 31.21           O  
ATOM    688  N   GLN L  90      24.617  26.291  36.479  1.00 30.95           N  
ATOM    689  CA  GLN L  90      24.045  27.596  36.657  1.00 30.80           C  
ATOM    690  CB  GLN L  90      24.845  28.632  35.847  1.00 30.31           C  
ATOM    691  CG  GLN L  90      24.187  29.994  35.668  1.00 31.05           C  
ATOM    692  CD  GLN L  90      23.452  29.984  34.333  1.00 31.60           C  
ATOM    693  OE1 GLN L  90      22.699  30.905  34.022  1.00 32.30           O  
ATOM    694  NE2 GLN L  90      23.676  28.923  33.514  1.00 32.61           N  
ATOM    695  C   GLN L  90      22.638  27.531  36.144  1.00 31.12           C  
ATOM    696  O   GLN L  90      22.398  27.135  35.008  1.00 31.39           O  
ATOM    697  N   SER L  91      21.679  27.831  37.047  1.00 25.14           N  
ATOM    698  CA  SER L  91      20.259  27.903  36.815  1.00 25.61           C  
ATOM    699  CB  SER L  91      19.423  27.425  38.010  1.00 25.74           C  
ATOM    700  OG  SER L  91      19.662  26.054  38.272  1.00 27.24           O  
ATOM    701  C   SER L  91      19.779  29.307  36.556  1.00 26.75           C  
ATOM    702  O   SER L  91      18.573  29.536  36.582  1.00 26.73           O  
ATOM    703  N   ASP L  92      20.667  30.305  36.399  1.00 27.18           N  
ATOM    704  CA  ASP L  92      20.205  31.668  36.280  1.00 28.32           C  
ATOM    705  CB  ASP L  92      21.370  32.675  36.254  1.00 28.19           C  
ATOM    706  CG  ASP L  92      20.829  34.091  36.410  1.00 30.12           C  
ATOM    707  OD1 ASP L  92      19.650  34.246  36.827  1.00 37.01           O  
ATOM    708  OD2 ASP L  92      21.604  35.040  36.120  1.00 34.04           O1-
ATOM    709  C   ASP L  92      19.397  31.885  35.030  1.00 29.59           C  
ATOM    710  O   ASP L  92      18.287  32.412  35.096  1.00 29.72           O  
ATOM    711  N   ASN L  93      19.925  31.479  33.854  1.00 29.66           N  
ATOM    712  CA  ASN L  93      19.196  31.721  32.638  1.00 30.63           C  
ATOM    713  CB  ASN L  93      19.484  33.099  32.002  1.00 32.07           C  
ATOM    714  CG  ASN L  93      20.968  33.219  31.672  1.00 39.17           C  
ATOM    715  OD1 ASN L  93      21.418  32.799  30.607  1.00 41.18           O  
ATOM    716  ND2 ASN L  93      21.750  33.828  32.603  1.00 39.24           N  
ATOM    717  C   ASN L  93      19.517  30.653  31.633  1.00 31.23           C  
ATOM    718  O   ASN L  93      20.509  29.937  31.760  1.00 30.25           O  
ATOM    719  N   LEU L  94      18.649  30.502  30.607  1.00 30.47           N  
ATOM    720  CA  LEU L  94      18.846  29.510  29.583  1.00 29.82           C  
ATOM    721  CB  LEU L  94      17.583  29.212  28.750  1.00 29.95           C  
ATOM    722  CG  LEU L  94      16.407  28.589  29.532  1.00 35.40           C  
ATOM    723  CD1 LEU L  94      16.705  27.151  29.987  1.00 34.17           C  
ATOM    724  CD2 LEU L  94      15.958  29.505  30.679  1.00 34.93           C  
ATOM    725  C   LEU L  94      19.877  30.030  28.631  1.00 30.41           C  
ATOM    726  O   LEU L  94      19.996  31.239  28.432  1.00 31.14           O  
ATOM    727  N   PRO L  95      20.644  29.154  28.040  1.00 28.66           N  
ATOM    728  CA  PRO L  95      20.553  27.749  28.326  1.00 27.72           C  
ATOM    729  CD  PRO L  95      21.165  29.402  26.706  1.00 28.19           C  
ATOM    730  CB  PRO L  95      21.129  27.022  27.107  1.00 27.64           C  
ATOM    731  CG  PRO L  95      21.905  28.108  26.342  1.00 28.43           C  
ATOM    732  C   PRO L  95      21.284  27.443  29.589  1.00 28.99           C  
ATOM    733  O   PRO L  95      22.205  28.180  29.943  1.00 28.86           O  
ATOM    734  N   LEU L  96      20.902  26.361  30.288  1.00 26.93           N  
ATOM    735  CA  LEU L  96      21.616  26.057  31.487  1.00 26.31           C  
ATOM    736  CB  LEU L  96      20.912  25.041  32.397  1.00 26.18           C  
ATOM    737  CG  LEU L  96      19.584  25.590  32.950  1.00 27.39           C  
ATOM    738  CD1 LEU L  96      18.550  25.781  31.837  1.00 27.15           C  
ATOM    739  CD2 LEU L  96      19.043  24.729  34.089  1.00 27.39           C  
ATOM    740  C   LEU L  96      22.942  25.522  31.072  1.00 27.24           C  
ATOM    741  O   LEU L  96      23.062  24.814  30.073  1.00 25.77           O  
ATOM    742  N   THR L  97      23.986  25.881  31.836  1.00 30.00           N  
ATOM    743  CA  THR L  97      25.331  25.486  31.519  1.00 28.40           C  
ATOM    744  CB  THR L  97      26.202  26.644  31.124  1.00 29.57           C  
ATOM    745  OG1 THR L  97      26.266  27.590  32.182  1.00 29.81           O  
ATOM    746  CG2 THR L  97      25.619  27.299  29.863  1.00 28.51           C  
ATOM    747  C   THR L  97      25.972  24.837  32.709  1.00 28.34           C  
ATOM    748  O   THR L  97      25.745  25.230  33.852  1.00 29.95           O  
ATOM    749  N   PHE L  98      26.819  23.819  32.439  1.00 29.63           N  
ATOM    750  CA  PHE L  98      27.517  23.080  33.455  1.00 28.88           C  
ATOM    751  CB  PHE L  98      27.501  21.552  33.250  1.00 27.50           C  
ATOM    752  CG  PHE L  98      26.120  21.004  33.390  1.00 27.60           C  
ATOM    753  CD1 PHE L  98      25.239  21.046  32.334  1.00 27.40           C  
ATOM    754  CD2 PHE L  98      25.715  20.426  34.572  1.00 27.07           C  
ATOM    755  CE1 PHE L  98      23.969  20.532  32.459  1.00 26.89           C  
ATOM    756  CE2 PHE L  98      24.446  19.911  34.703  1.00 26.71           C  
ATOM    757  CZ  PHE L  98      23.570  19.964  33.646  1.00 26.96           C  
ATOM    758  C   PHE L  98      28.964  23.450  33.379  1.00 29.56           C  
ATOM    759  O   PHE L  98      29.420  24.056  32.412  1.00 31.48           O  
ATOM    760  N   GLY L  99      29.720  23.116  34.442  1.00 29.61           N  
ATOM    761  CA  GLY L  99      31.130  23.374  34.441  1.00 30.07           C  
ATOM    762  C   GLY L  99      31.807  22.199  33.799  1.00 31.72           C  
ATOM    763  O   GLY L  99      31.164  21.220  33.424  1.00 34.23           O  
ATOM    764  N   SER L 100      33.146  22.285  33.663  1.00 34.30           N  
ATOM    765  CA  SER L 100      33.965  21.274  33.053  1.00 35.97           C  
ATOM    766  CB  SER L 100      35.398  21.768  32.790  1.00 16.75           C  
ATOM    767  OG  SER L 100      36.169  20.742  32.184  1.00 24.31           O  
ATOM    768  C   SER L 100      34.043  20.070  33.946  1.00 37.50           C  
ATOM    769  O   SER L 100      34.343  18.968  33.486  1.00 36.85           O  
ATOM    770  N   GLY L 101      33.798  20.251  35.256  1.00 35.57           N  
ATOM    771  CA  GLY L 101      33.835  19.133  36.157  1.00 35.11           C  
ATOM    772  C   GLY L 101      35.184  19.063  36.798  1.00 36.42           C  
ATOM    773  O   GLY L 101      36.163  19.622  36.304  1.00 36.10           O  
ATOM    774  N   THR L 102      35.245  18.379  37.959  1.00 41.38           N  
ATOM    775  CA  THR L 102      36.480  18.180  38.658  1.00 42.31           C  
ATOM    776  CB  THR L 102      36.605  19.039  39.888  1.00 40.28           C  
ATOM    777  OG1 THR L 102      36.518  20.412  39.541  1.00 41.28           O  
ATOM    778  CG2 THR L 102      37.954  18.757  40.567  1.00 40.08           C  
ATOM    779  C   THR L 102      36.489  16.751  39.111  1.00 43.29           C  
ATOM    780  O   THR L 102      35.580  16.315  39.816  1.00 42.84           O  
ATOM    781  N   LYS L 103      37.526  15.980  38.726  1.00 42.71           N  
ATOM    782  CA  LYS L 103      37.592  14.601  39.124  1.00 43.73           C  
ATOM    783  CB  LYS L 103      38.338  13.711  38.115  1.00 46.84           C  
ATOM    784  CG  LYS L 103      38.229  12.217  38.417  1.00 50.03           C  
ATOM    785  CD  LYS L 103      38.721  11.331  37.272  1.00 43.75           C  
ATOM    786  CE  LYS L 103      38.056  11.648  35.934  1.00 45.79           C  
ATOM    787  NZ  LYS L 103      36.608  11.357  36.010  1.00 45.93           N1+
ATOM    788  C   LYS L 103      38.349  14.546  40.409  1.00 43.42           C  
ATOM    789  O   LYS L 103      39.419  15.135  40.540  1.00 44.38           O  
ATOM    790  N   LEU L 104      37.809  13.815  41.402  1.00 41.81           N  
ATOM    791  CA  LEU L 104      38.428  13.781  42.695  1.00 42.52           C  
ATOM    792  CB  LEU L 104      37.417  14.117  43.804  1.00 41.18           C  
ATOM    793  CG  LEU L 104      37.977  14.127  45.234  1.00 39.93           C  
ATOM    794  CD1 LEU L 104      38.982  15.273  45.437  1.00 38.61           C  
ATOM    795  CD2 LEU L 104      36.836  14.152  46.263  1.00 39.45           C  
ATOM    796  C   LEU L 104      38.949  12.402  42.942  1.00 44.03           C  
ATOM    797  O   LEU L 104      38.219  11.419  42.834  1.00 45.55           O  
ATOM    798  N   GLU L 105      40.247  12.299  43.292  1.00 40.70           N  
ATOM    799  CA  GLU L 105      40.823  11.015  43.547  1.00 42.45           C  
ATOM    800  CB  GLU L 105      42.056  10.716  42.676  1.00 50.41           C  
ATOM    801  CG  GLU L 105      42.660   9.332  42.931  1.00 53.80           C  
ATOM    802  CD  GLU L 105      43.867   9.156  42.021  1.00 56.89           C  
ATOM    803  OE1 GLU L 105      44.208  10.129  41.295  1.00 55.05           O  
ATOM    804  OE2 GLU L 105      44.464   8.048  42.038  1.00 55.65           O1-
ATOM    805  C   GLU L 105      41.275  10.988  44.971  1.00 42.23           C  
ATOM    806  O   GLU L 105      41.773  11.980  45.501  1.00 47.62           O  
ATOM    807  N   ILE L 106      41.103   9.827  45.633  1.00 46.62           N  
ATOM    808  CA  ILE L 106      41.522   9.717  47.002  1.00 47.68           C  
ATOM    809  CB  ILE L 106      40.693   8.755  47.807  1.00 42.20           C  
ATOM    810  CG1 ILE L 106      39.215   9.182  47.842  1.00 33.78           C  
ATOM    811  CG2 ILE L 106      41.342   8.630  49.197  1.00 34.35           C  
ATOM    812  CD1 ILE L 106      38.978  10.541  48.498  1.00 32.48           C  
ATOM    813  C   ILE L 106      42.892   9.130  46.936  1.00 48.77           C  
ATOM    814  O   ILE L 106      43.075   8.037  46.407  1.00 45.33           O  
ATOM    815  N   LYS L 107      43.889   9.860  47.470  1.00 49.47           N  
ATOM    816  CA  LYS L 107      45.257   9.444  47.446  1.00 48.99           C  
ATOM    817  CB  LYS L 107      46.203  10.515  48.019  1.00 48.03           C  
ATOM    818  CG  LYS L 107      47.684  10.153  47.923  1.00 50.98           C  
ATOM    819  CD  LYS L 107      48.617  11.309  48.291  1.00 41.62           C  
ATOM    820  CE  LYS L 107      48.656  12.430  47.251  1.00 44.67           C  
ATOM    821  NZ  LYS L 107      49.541  13.521  47.719  1.00 45.55           N1+
ATOM    822  C   LYS L 107      45.383   8.199  48.306  1.00 49.08           C  
ATOM    823  O   LYS L 107      45.578   8.351  49.539  1.00 47.40           O  
ATOM    824  OXT LYS L 107      45.293   7.077  47.736  1.00  0.00           O1-
TER     825      LYS L 107 
ATOM    826  N   GLU H 108       8.495   7.644  45.784  1.00 46.44           N1+
ATOM    827  CA  GLU H 108       9.809   8.021  45.217  1.00 44.86           C  
ATOM    828  CB  GLU H 108      10.814   6.866  45.381  1.00 44.51           C  
ATOM    829  CG  GLU H 108      12.205   7.171  44.816  0.75 34.42           C  
ATOM    830  CD  GLU H 108      13.098   5.957  45.040  0.75 37.89           C  
ATOM    831  OE1 GLU H 108      12.723   5.089  45.872  0.67 42.82           O  
ATOM    832  OE2 GLU H 108      14.169   5.878  44.377  0.75 39.96           O1-
ATOM    833  C   GLU H 108       9.682   8.356  43.766  1.00 42.97           C  
ATOM    834  O   GLU H 108       8.971   7.683  43.025  1.00 43.26           O  
ATOM    835  N   VAL H 109      10.369   9.429  43.327  1.00 40.73           N  
ATOM    836  CA  VAL H 109      10.305   9.834  41.954  1.00 39.61           C  
ATOM    837  CB  VAL H 109      10.916  11.188  41.722  1.00 35.74           C  
ATOM    838  CG1 VAL H 109      10.889  11.504  40.218  1.00 34.90           C  
ATOM    839  CG2 VAL H 109      10.177  12.212  42.600  1.00 35.60           C  
ATOM    840  C   VAL H 109      11.095   8.848  41.162  1.00 39.79           C  
ATOM    841  O   VAL H 109      12.141   8.381  41.613  1.00 38.01           O  
ATOM    842  N   GLN H 110      10.613   8.480  39.958  1.00 37.66           N  
ATOM    843  CA  GLN H 110      11.381   7.512  39.235  1.00 37.56           C  
ATOM    844  CB  GLN H 110      10.892   6.082  39.493  1.00 44.35           C  
ATOM    845  CG  GLN H 110      11.870   5.008  39.039  1.00 50.58           C  
ATOM    846  CD  GLN H 110      11.237   3.670  39.365  1.00 54.67           C  
ATOM    847  OE1 GLN H 110      11.722   2.621  38.944  1.00 63.83           O  
ATOM    848  NE2 GLN H 110      10.113   3.703  40.131  1.00 62.04           N  
ATOM    849  C   GLN H 110      11.294   7.795  37.763  1.00 35.73           C  
ATOM    850  O   GLN H 110      10.209   7.946  37.203  1.00 38.04           O  
ATOM    851  N   LEU H 111      12.466   7.875  37.096  1.00 31.94           N  
ATOM    852  CA  LEU H 111      12.503   8.133  35.681  1.00 30.73           C  
ATOM    853  CB  LEU H 111      13.379   9.349  35.338  1.00 32.06           C  
ATOM    854  CG  LEU H 111      12.872  10.662  35.961  1.00 31.47           C  
ATOM    855  CD1 LEU H 111      13.776  11.848  35.590  1.00 29.95           C  
ATOM    856  CD2 LEU H 111      11.397  10.912  35.601  1.00 30.52           C  
ATOM    857  C   LEU H 111      13.121   6.941  35.012  1.00 30.36           C  
ATOM    858  O   LEU H 111      14.317   6.687  35.158  1.00 31.77           O  
ATOM    859  N   GLN H 112      12.320   6.195  34.226  1.00 32.20           N  
ATOM    860  CA  GLN H 112      12.816   5.007  33.587  1.00 31.15           C  
ATOM    861  CB  GLN H 112      11.836   3.829  33.696  1.00 32.84           C  
ATOM    862  CG  GLN H 112      11.572   3.411  35.145  1.00 42.38           C  
ATOM    863  CD  GLN H 112      10.411   2.431  35.154  1.00 46.61           C  
ATOM    864  OE1 GLN H 112      10.555   1.268  34.783  1.00 48.96           O  
ATOM    865  NE2 GLN H 112       9.219   2.921  35.587  1.00 46.22           N  
ATOM    866  C   GLN H 112      13.008   5.304  32.132  1.00 29.55           C  
ATOM    867  O   GLN H 112      12.067   5.645  31.420  1.00 28.13           O  
ATOM    868  N   GLN H 113      14.255   5.152  31.650  1.00 27.08           N  
ATOM    869  CA  GLN H 113      14.583   5.466  30.291  1.00 27.88           C  
ATOM    870  CB  GLN H 113      15.928   6.200  30.162  1.00 28.60           C  
ATOM    871  CG  GLN H 113      15.908   7.584  30.817  1.00 28.72           C  
ATOM    872  CD  GLN H 113      17.278   8.226  30.654  1.00 29.73           C  
ATOM    873  OE1 GLN H 113      17.841   8.763  31.606  1.00 30.29           O  
ATOM    874  NE2 GLN H 113      17.832   8.179  29.413  1.00 30.04           N  
ATOM    875  C   GLN H 113      14.666   4.200  29.496  1.00 29.66           C  
ATOM    876  O   GLN H 113      14.822   3.105  30.032  1.00 31.07           O  
ATOM    877  N   SER H 114      14.560   4.339  28.163  1.00 32.10           N  
ATOM    878  CA  SER H 114      14.574   3.210  27.278  1.00 32.23           C  
ATOM    879  CB  SER H 114      14.104   3.563  25.859  1.00 32.10           C  
ATOM    880  OG  SER H 114      14.131   2.410  25.035  1.00 33.75           O  
ATOM    881  C   SER H 114      15.971   2.661  27.207  1.00 31.95           C  
ATOM    882  O   SER H 114      16.905   3.246  27.752  1.00 32.62           O  
ATOM    883  N   GLY H 115      16.136   1.502  26.532  1.00 28.35           N  
ATOM    884  CA  GLY H 115      17.394   0.804  26.450  1.00 26.84           C  
ATOM    885  C   GLY H 115      18.297   1.462  25.445  1.00 27.29           C  
ATOM    886  O   GLY H 115      17.948   2.452  24.806  1.00 31.80           O  
ATOM    887  N   PRO H 116      19.470   0.884  25.305  1.00 28.50           N  
ATOM    888  CA  PRO H 116      20.518   1.385  24.447  1.00 28.35           C  
ATOM    889  CD  PRO H 116      19.980  -0.031  26.311  1.00 38.34           C  
ATOM    890  CB  PRO H 116      21.798   0.654  24.870  1.00 38.08           C  
ATOM    891  CG  PRO H 116      21.309  -0.529  25.725  1.00 38.28           C  
ATOM    892  C   PRO H 116      20.212   1.267  22.988  1.00 28.50           C  
ATOM    893  O   PRO H 116      19.376   0.447  22.616  1.00 30.24           O  
ATOM    894  N   GLU H 117      20.858   2.100  22.138  1.00 27.45           N  
ATOM    895  CA  GLU H 117      20.552   2.025  20.739  1.00 26.98           C  
ATOM    896  CB  GLU H 117      19.582   3.130  20.282  1.00 34.41           C  
ATOM    897  CG  GLU H 117      18.210   3.085  20.964  1.00 38.83           C  
ATOM    898  CD  GLU H 117      17.357   2.006  20.313  1.00 47.01           C  
ATOM    899  OE1 GLU H 117      17.862   1.326  19.380  1.00 47.40           O  
ATOM    900  OE2 GLU H 117      16.181   1.849  20.738  1.00 49.15           O1-
ATOM    901  C   GLU H 117      21.804   2.202  19.930  1.00 26.73           C  
ATOM    902  O   GLU H 117      22.704   2.959  20.293  1.00 27.39           O  
ATOM    903  N   LEU H 118      21.888   1.472  18.800  1.00 28.83           N  
ATOM    904  CA  LEU H 118      22.970   1.636  17.869  1.00 28.91           C  
ATOM    905  CB  LEU H 118      23.759   0.351  17.576  1.00 28.18           C  
ATOM    906  CG  LEU H 118      24.905   0.574  16.570  1.00 27.73           C  
ATOM    907  CD1 LEU H 118      25.984   1.510  17.138  1.00 27.59           C  
ATOM    908  CD2 LEU H 118      25.480  -0.755  16.070  1.00 27.76           C  
ATOM    909  C   LEU H 118      22.323   2.057  16.593  1.00 30.12           C  
ATOM    910  O   LEU H 118      21.414   1.393  16.100  1.00 30.15           O  
ATOM    911  N   VAL H 119      22.766   3.191  16.016  1.00 31.65           N  
ATOM    912  CA  VAL H 119      22.128   3.656  14.823  1.00 32.41           C  
ATOM    913  CB  VAL H 119      21.308   4.889  15.072  1.00 32.05           C  
ATOM    914  CG1 VAL H 119      20.655   5.314  13.758  1.00 31.30           C  
ATOM    915  CG2 VAL H 119      20.305   4.620  16.200  1.00 32.36           C  
ATOM    916  C   VAL H 119      23.195   4.043  13.846  1.00 33.61           C  
ATOM    917  O   VAL H 119      24.278   4.469  14.237  1.00 33.35           O  
ATOM    918  N   LYS H 120      22.920   3.889  12.535  1.00 32.31           N  
ATOM    919  CA  LYS H 120      23.903   4.295  11.562  1.00 34.21           C  
ATOM    920  CB  LYS H 120      23.801   3.605  10.191  1.00 42.83           C  
ATOM    921  CG  LYS H 120      24.292   2.157  10.219  1.00 48.72           C  
ATOM    922  CD  LYS H 120      24.200   1.445   8.872  1.00 53.54           C  
ATOM    923  CE  LYS H 120      22.771   1.227   8.377  1.00 55.37           C  
ATOM    924  NZ  LYS H 120      22.797   0.676   7.004  1.00 56.91           N1+
ATOM    925  C   LYS H 120      23.775   5.766  11.371  1.00 33.10           C  
ATOM    926  O   LYS H 120      22.753   6.370  11.692  1.00 38.12           O  
ATOM    927  N   PRO H 121      24.811   6.364  10.853  1.00 35.37           N  
ATOM    928  CA  PRO H 121      24.811   7.790  10.690  1.00 35.53           C  
ATOM    929  CD  PRO H 121      26.155   5.832  11.009  1.00 34.08           C  
ATOM    930  CB  PRO H 121      26.242   8.162  10.309  1.00 33.77           C  
ATOM    931  CG  PRO H 121      27.088   7.056  10.966  1.00 33.62           C  
ATOM    932  C   PRO H 121      23.776   8.243   9.717  1.00 36.15           C  
ATOM    933  O   PRO H 121      23.529   7.546   8.735  1.00 36.48           O  
ATOM    934  N   GLY H 122      23.150   9.405   9.992  1.00 35.77           N  
ATOM    935  CA  GLY H 122      22.169   9.964   9.112  1.00 34.41           C  
ATOM    936  C   GLY H 122      20.816   9.471   9.516  1.00 34.82           C  
ATOM    937  O   GLY H 122      19.798   9.994   9.064  1.00 35.01           O  
ATOM    938  N   ALA H 123      20.768   8.448  10.387  1.00 33.01           N  
ATOM    939  CA  ALA H 123      19.517   7.883  10.807  1.00 32.70           C  
ATOM    940  CB  ALA H 123      19.615   6.409  11.230  1.00 38.27           C  
ATOM    941  C   ALA H 123      18.982   8.667  11.965  1.00 32.68           C  
ATOM    942  O   ALA H 123      19.605   9.622  12.424  1.00 36.38           O  
ATOM    943  N   SER H 124      17.766   8.305  12.429  1.00 34.90           N  
ATOM    944  CA  SER H 124      17.167   8.975  13.549  1.00 34.84           C  
ATOM    945  CB  SER H 124      15.859   9.708  13.211  1.00 32.60           C  
ATOM    946  OG  SER H 124      16.113  10.809  12.353  1.00 34.83           O  
ATOM    947  C   SER H 124      16.805   7.954  14.584  1.00 34.70           C  
ATOM    948  O   SER H 124      16.570   6.787  14.275  1.00 32.65           O  
ATOM    949  N   VAL H 125      16.764   8.388  15.863  1.00 35.23           N  
ATOM    950  CA  VAL H 125      16.409   7.508  16.939  1.00 34.61           C  
ATOM    951  CB  VAL H 125      17.587   7.068  17.759  1.00 30.51           C  
ATOM    952  CG1 VAL H 125      18.226   8.300  18.419  1.00 38.74           C  
ATOM    953  CG2 VAL H 125      17.116   6.001  18.759  1.00 38.98           C  
ATOM    954  C   VAL H 125      15.465   8.246  17.838  1.00 34.91           C  
ATOM    955  O   VAL H 125      15.467   9.475  17.887  1.00 31.29           O  
ATOM    956  N   LYS H 126      14.602   7.496  18.555  1.00 29.24           N  
ATOM    957  CA  LYS H 126      13.649   8.094  19.445  1.00 28.74           C  
ATOM    958  CB  LYS H 126      12.205   7.921  18.939  1.00 31.66           C  
ATOM    959  CG  LYS H 126      11.127   8.549  19.820  1.00 33.97           C  
ATOM    960  CD  LYS H 126       9.764   8.612  19.129  1.00 36.61           C  
ATOM    961  CE  LYS H 126       8.622   9.053  20.046  1.00 38.56           C  
ATOM    962  NZ  LYS H 126       7.352   9.093  19.285  1.00 39.81           N1+
ATOM    963  C   LYS H 126      13.775   7.378  20.757  1.00 28.70           C  
ATOM    964  O   LYS H 126      13.649   6.157  20.821  1.00 32.04           O  
ATOM    965  N   ILE H 127      14.012   8.126  21.850  1.00 28.84           N  
ATOM    966  CA  ILE H 127      14.170   7.507  23.135  1.00 29.11           C  
ATOM    967  CB  ILE H 127      15.447   7.869  23.836  1.00 32.10           C  
ATOM    968  CG1 ILE H 127      15.680   6.931  25.031  1.00  0.00           C  
ATOM    969  CG2 ILE H 127      15.373   9.354  24.222  1.00  0.00           C  
ATOM    970  CD1 ILE H 127      15.961   5.489  24.611  1.00 14.20           C  
ATOM    971  C   ILE H 127      13.047   7.981  23.999  1.00 28.42           C  
ATOM    972  O   ILE H 127      12.448   9.023  23.736  1.00 30.91           O  
ATOM    973  N   SER H 128      12.711   7.194  25.043  1.00 29.16           N  
ATOM    974  CA  SER H 128      11.602   7.530  25.889  1.00 29.59           C  
ATOM    975  CB  SER H 128      10.463   6.501  25.794  1.00 29.82           C  
ATOM    976  OG  SER H 128      10.935   5.216  26.173  1.00 33.31           O  
ATOM    977  C   SER H 128      12.051   7.581  27.321  1.00 29.73           C  
ATOM    978  O   SER H 128      13.117   7.080  27.673  1.00 30.11           O  
ATOM    979  N   CYS H 129      11.248   8.247  28.179  1.00 26.03           N  
ATOM    980  CA  CYS H 129      11.544   8.351  29.583  1.00 26.19           C  
ATOM    981  CB  CYS H 129      12.270   9.672  29.928  1.00 27.04           C  
ATOM    982  SG  CYS H 129      12.607   9.903  31.701  1.00 28.71           S  
ATOM    983  C   CYS H 129      10.236   8.313  30.322  1.00 27.16           C  
ATOM    984  O   CYS H 129       9.473   9.277  30.297  1.00 30.29           O  
ATOM    985  N   LYS H 130       9.941   7.198  31.022  1.00 27.72           N  
ATOM    986  CA  LYS H 130       8.680   7.095  31.707  1.00 27.70           C  
ATOM    987  CB  LYS H 130       8.130   5.664  31.803  1.00 32.84           C  
ATOM    988  CG  LYS H 130       6.700   5.627  32.344  1.00 49.67           C  
ATOM    989  CD  LYS H 130       6.017   4.266  32.227  1.00 52.53           C  
ATOM    990  CE  LYS H 130       4.566   4.284  32.712  1.00 54.45           C  
ATOM    991  NZ  LYS H 130       4.510   4.731  34.121  1.00 54.50           N1+
ATOM    992  C   LYS H 130       8.842   7.604  33.105  1.00 27.68           C  
ATOM    993  O   LYS H 130       9.800   7.263  33.795  1.00 31.76           O  
ATOM    994  N   ALA H 131       7.874   8.422  33.565  1.00 33.66           N  
ATOM    995  CA  ALA H 131       7.958   9.012  34.868  1.00 34.32           C  
ATOM    996  CB  ALA H 131       7.725  10.532  34.863  1.00 26.85           C  
ATOM    997  C   ALA H 131       6.910   8.417  35.751  1.00 34.98           C  
ATOM    998  O   ALA H 131       5.873   7.950  35.282  1.00 29.04           O  
ATOM    999  N   SER H 132       7.194   8.384  37.068  1.00 33.04           N  
ATOM   1000  CA  SER H 132       6.243   7.874  38.007  1.00 33.59           C  
ATOM   1001  CB  SER H 132       6.216   6.336  38.053  1.00 34.80           C  
ATOM   1002  OG  SER H 132       7.511   5.831  38.338  1.00 37.24           O  
ATOM   1003  C   SER H 132       6.613   8.393  39.362  1.00 32.97           C  
ATOM   1004  O   SER H 132       7.745   8.819  39.587  1.00 33.69           O  
ATOM   1005  N   GLY H 133       5.627   8.354  40.281  1.00 69.92           N  
ATOM   1006  CA  GLY H 133       5.823   8.765  41.637  1.00 70.97           C  
ATOM   1007  C   GLY H 133       5.293  10.149  41.833  1.00 72.11           C  
ATOM   1008  O   GLY H 133       5.117  10.580  42.972  1.00 75.91           O  
ATOM   1009  N   TYR H 134       5.027  10.898  40.743  1.00 68.67           N  
ATOM   1010  CA  TYR H 134       4.526  12.227  40.948  1.00 66.65           C  
ATOM   1011  CB  TYR H 134       5.633  13.295  41.005  1.00 64.02           C  
ATOM   1012  CG  TYR H 134       6.306  13.349  39.677  1.00 63.50           C  
ATOM   1013  CD1 TYR H 134       7.282  12.437  39.345  1.00 63.10           C  
ATOM   1014  CD2 TYR H 134       5.967  14.323  38.766  1.00 63.26           C  
ATOM   1015  CE1 TYR H 134       7.904  12.493  38.120  1.00 59.34           C  
ATOM   1016  CE2 TYR H 134       6.585  14.385  37.541  1.00 60.45           C  
ATOM   1017  CZ  TYR H 134       7.556  13.469  37.216  1.00 59.70           C  
ATOM   1018  OH  TYR H 134       8.192  13.531  35.959  1.00 58.40           O  
ATOM   1019  C   TYR H 134       3.592  12.591  39.834  1.00 67.89           C  
ATOM   1020  O   TYR H 134       3.404  11.829  38.886  1.00 68.23           O  
ATOM   1021  N   SER H 135       2.951  13.775  39.951  1.00 67.79           N  
ATOM   1022  CA  SER H 135       2.070  14.241  38.919  1.00 68.05           C  
ATOM   1023  CB  SER H 135       1.221  15.451  39.351  1.00 71.16           C  
ATOM   1024  OG  SER H 135       2.066  16.545  39.682  1.00  0.00           O  
ATOM   1025  C   SER H 135       2.931  14.667  37.772  1.00 64.94           C  
ATOM   1026  O   SER H 135       3.707  15.615  37.876  1.00 64.59           O  
ATOM   1027  N   PHE H 136       2.757  13.983  36.627  1.00 66.02           N  
ATOM   1028  CA  PHE H 136       3.552  14.132  35.435  1.00 64.27           C  
ATOM   1029  CB  PHE H 136       3.126  13.103  34.367  1.00 63.39           C  
ATOM   1030  CG  PHE H 136       3.951  13.219  33.129  1.00 60.97           C  
ATOM   1031  CD1 PHE H 136       5.264  12.810  33.113  1.00 59.05           C  
ATOM   1032  CD2 PHE H 136       3.397  13.696  31.965  1.00 62.48           C  
ATOM   1033  CE1 PHE H 136       6.015  12.908  31.964  1.00 59.30           C  
ATOM   1034  CE2 PHE H 136       4.140  13.797  30.812  1.00 61.47           C  
ATOM   1035  CZ  PHE H 136       5.455  13.402  30.810  1.00 59.27           C  
ATOM   1036  C   PHE H 136       3.423  15.519  34.869  1.00 62.08           C  
ATOM   1037  O   PHE H 136       4.408  16.129  34.455  1.00 59.84           O  
ATOM   1038  N   ILE H 137       2.193  16.053  34.849  1.00 59.66           N  
ATOM   1039  CA  ILE H 137       1.843  17.325  34.276  1.00 63.50           C  
ATOM   1040  CB  ILE H 137       0.363  17.564  34.321  1.00 69.16           C  
ATOM   1041  CG1 ILE H 137      -0.039  18.738  33.415  1.00  0.00           C  
ATOM   1042  CG2 ILE H 137      -0.040  17.746  35.793  1.00 70.91           C  
ATOM   1043  CD1 ILE H 137      -1.545  18.798  33.163  1.00  0.00           C  
ATOM   1044  C   ILE H 137       2.502  18.446  35.014  1.00 63.94           C  
ATOM   1045  O   ILE H 137       2.778  19.501  34.448  1.00 63.09           O  
ATOM   1046  N   GLY H 138       2.715  18.261  36.325  1.00 63.00           N  
ATOM   1047  CA  GLY H 138       3.205  19.283  37.208  1.00 65.32           C  
ATOM   1048  C   GLY H 138       4.575  19.817  36.868  1.00 66.07           C  
ATOM   1049  O   GLY H 138       4.817  21.002  37.096  1.00 68.71           O  
ATOM   1050  N   TYR H 139       5.520  19.002  36.345  1.00 62.66           N  
ATOM   1051  CA  TYR H 139       6.883  19.500  36.247  1.00 57.76           C  
ATOM   1052  CB  TYR H 139       7.877  18.660  37.071  1.00 59.27           C  
ATOM   1053  CG  TYR H 139       7.441  18.629  38.496  1.00 65.43           C  
ATOM   1054  CD1 TYR H 139       6.391  17.827  38.882  1.00 68.88           C  
ATOM   1055  CD2 TYR H 139       8.091  19.376  39.451  1.00 70.61           C  
ATOM   1056  CE1 TYR H 139       5.982  17.783  40.193  1.00 75.72           C  
ATOM   1057  CE2 TYR H 139       7.688  19.336  40.765  1.00 74.94           C  
ATOM   1058  CZ  TYR H 139       6.632  18.539  41.137  1.00 79.29           C  
ATOM   1059  OH  TYR H 139       6.216  18.496  42.485  1.00 86.04           O  
ATOM   1060  C   TYR H 139       7.408  19.411  34.832  1.00 54.88           C  
ATOM   1061  O   TYR H 139       6.934  18.610  34.030  1.00 53.99           O  
ATOM   1062  N   TYR H 140       8.434  20.238  34.496  1.00 25.65           N  
ATOM   1063  CA  TYR H 140       9.039  20.249  33.190  1.00 26.01           C  
ATOM   1064  CB  TYR H 140       9.916  21.477  32.873  1.00 41.08           C  
ATOM   1065  CG  TYR H 140       9.126  22.738  32.915  1.00 41.08           C  
ATOM   1066  CD1 TYR H 140       8.092  22.950  32.036  1.00 41.68           C  
ATOM   1067  CD2 TYR H 140       9.461  23.733  33.807  1.00 41.10           C  
ATOM   1068  CE1 TYR H 140       7.377  24.124  32.071  1.00 42.55           C  
ATOM   1069  CE2 TYR H 140       8.750  24.909  33.846  1.00 41.86           C  
ATOM   1070  CZ  TYR H 140       7.703  25.102  32.979  1.00 42.53           C  
ATOM   1071  OH  TYR H 140       6.966  26.305  33.012  1.00 45.91           O  
ATOM   1072  C   TYR H 140       9.999  19.094  33.108  1.00 26.21           C  
ATOM   1073  O   TYR H 140      10.578  18.692  34.117  1.00 29.59           O  
ATOM   1074  N   ILE H 141      10.168  18.519  31.894  1.00 27.73           N  
ATOM   1075  CA  ILE H 141      11.086  17.430  31.677  1.00 27.39           C  
ATOM   1076  CB  ILE H 141      10.498  16.314  30.861  1.00 27.55           C  
ATOM   1077  CG1 ILE H 141       9.347  15.624  31.611  1.00  0.00           C  
ATOM   1078  CG2 ILE H 141      11.642  15.367  30.463  1.00  0.00           C  
ATOM   1079  CD1 ILE H 141       9.795  14.908  32.884  1.00  0.00           C  
ATOM   1080  C   ILE H 141      12.233  17.966  30.874  1.00 26.99           C  
ATOM   1081  O   ILE H 141      12.032  18.632  29.863  1.00 28.55           O  
ATOM   1082  N   HIS H 142      13.480  17.686  31.304  1.00 25.84           N  
ATOM   1083  CA  HIS H 142      14.629  18.206  30.613  1.00 24.36           C  
ATOM   1084  ND1 HIS H 142      15.861  21.181  32.751  1.00 33.44           N  
ATOM   1085  CG  HIS H 142      15.066  20.258  32.109  1.00 36.53           C  
ATOM   1086  CB  HIS H 142      15.603  18.994  31.508  1.00 25.15           C  
ATOM   1087  NE2 HIS H 142      13.782  21.957  32.850  1.00 32.36           N  
ATOM   1088  CD2 HIS H 142      13.798  20.744  32.183  1.00 35.32           C  
ATOM   1089  CE1 HIS H 142      15.043  22.176  33.174  1.00 32.73           C  
ATOM   1090  C   HIS H 142      15.445  17.058  30.101  1.00 24.14           C  
ATOM   1091  O   HIS H 142      15.359  15.946  30.620  1.00 25.17           O  
ATOM   1092  N   TRP H 143      16.260  17.307  29.050  1.00 23.96           N  
ATOM   1093  CA  TRP H 143      17.125  16.296  28.506  1.00 23.61           C  
ATOM   1094  CB  TRP H 143      16.759  15.909  27.065  1.00 21.85           C  
ATOM   1095  CG  TRP H 143      15.446  15.166  26.980  1.00 21.09           C  
ATOM   1096  CD2 TRP H 143      15.340  13.736  27.004  1.00 21.27           C  
ATOM   1097  CD1 TRP H 143      14.176  15.651  26.881  1.00 20.11           C  
ATOM   1098  NE1 TRP H 143      13.280  14.610  26.841  1.00 20.62           N  
ATOM   1099  CE2 TRP H 143      13.980  13.424  26.916  1.00 21.22           C  
ATOM   1100  CE3 TRP H 143      16.289  12.761  27.093  1.00 21.75           C  
ATOM   1101  CZ2 TRP H 143      13.556  12.127  26.915  1.00 21.66           C  
ATOM   1102  CZ3 TRP H 143      15.858  11.455  27.091  1.00 20.43           C  
ATOM   1103  CH2 TRP H 143      14.517  11.144  27.005  1.00 19.90           C  
ATOM   1104  C   TRP H 143      18.530  16.821  28.516  1.00 24.32           C  
ATOM   1105  O   TRP H 143      18.781  17.969  28.157  1.00 24.95           O  
ATOM   1106  N   VAL H 144      19.492  15.973  28.941  1.00 24.26           N  
ATOM   1107  CA  VAL H 144      20.871  16.369  29.028  1.00 25.08           C  
ATOM   1108  CB  VAL H 144      21.351  16.451  30.449  1.00 24.56           C  
ATOM   1109  CG1 VAL H 144      22.834  16.841  30.454  1.00 21.83           C  
ATOM   1110  CG2 VAL H 144      20.457  17.439  31.214  1.00 22.34           C  
ATOM   1111  C   VAL H 144      21.692  15.322  28.333  1.00 26.58           C  
ATOM   1112  O   VAL H 144      21.362  14.137  28.376  1.00 26.60           O  
ATOM   1113  N   LYS H 145      22.786  15.747  27.667  1.00 26.21           N  
ATOM   1114  CA  LYS H 145      23.642  14.849  26.942  1.00 27.20           C  
ATOM   1115  CB  LYS H 145      23.883  15.309  25.493  1.00 29.26           C  
ATOM   1116  CG  LYS H 145      24.786  14.376  24.689  1.00 29.80           C  
ATOM   1117  CD  LYS H 145      24.838  14.696  23.195  1.00 30.91           C  
ATOM   1118  CE  LYS H 145      26.182  15.270  22.745  1.00 45.13           C  
ATOM   1119  NZ  LYS H 145      26.208  15.398  21.271  1.00 47.21           N1+
ATOM   1120  C   LYS H 145      24.981  14.846  27.612  1.00 28.03           C  
ATOM   1121  O   LYS H 145      25.498  15.896  27.983  1.00 29.48           O  
ATOM   1122  N   GLN H 146      25.578  13.652  27.796  1.00 30.34           N  
ATOM   1123  CA  GLN H 146      26.880  13.582  28.398  1.00 33.20           C  
ATOM   1124  CB  GLN H 146      26.854  12.877  29.767  1.00 32.15           C  
ATOM   1125  CG  GLN H 146      28.211  12.791  30.468  1.00 31.14           C  
ATOM   1126  CD  GLN H 146      27.956  12.154  31.830  1.00 22.31           C  
ATOM   1127  OE1 GLN H 146      26.870  11.643  32.096  1.00 22.74           O  
ATOM   1128  NE2 GLN H 146      28.981  12.189  32.724  1.00 31.12           N  
ATOM   1129  C   GLN H 146      27.747  12.787  27.474  1.00 36.74           C  
ATOM   1130  O   GLN H 146      27.500  11.608  27.235  1.00 38.10           O  
ATOM   1131  N   SER H 147      28.801  13.423  26.928  1.00 40.96           N  
ATOM   1132  CA  SER H 147      29.632  12.737  25.984  1.00 45.37           C  
ATOM   1133  CB  SER H 147      30.343  13.682  25.002  1.00 48.13           C  
ATOM   1134  OG  SER H 147      31.029  14.698  25.711  1.00 67.31           O  
ATOM   1135  C   SER H 147      30.623  11.893  26.704  1.00 49.12           C  
ATOM   1136  O   SER H 147      30.831  12.026  27.906  1.00 52.05           O  
ATOM   1137  N   PRO H 148      31.228  10.996  25.974  0.80 42.39           N  
ATOM   1138  CA  PRO H 148      32.177  10.129  26.592  0.80 43.68           C  
ATOM   1139  CD  PRO H 148      30.595  10.380  24.821  1.00 34.65           C  
ATOM   1140  CB  PRO H 148      32.499   9.053  25.560  0.80 45.16           C  
ATOM   1141  CG  PRO H 148      31.202   8.970  24.732  0.75 53.96           C  
ATOM   1142  C   PRO H 148      33.324  10.955  27.031  0.80 43.89           C  
ATOM   1143  O   PRO H 148      33.695  11.886  26.322  0.80 44.55           O  
ATOM   1144  N   GLU H 149      33.860  10.650  28.221  0.80 44.03           N  
ATOM   1145  CA  GLU H 149      34.989  11.320  28.788  0.80 44.45           C  
ATOM   1146  CB  GLU H 149      36.302  11.148  27.996  1.00 29.16           C  
ATOM   1147  CG  GLU H 149      36.386  11.994  26.719  1.00 30.92           C  
ATOM   1148  CD  GLU H 149      37.658  11.627  25.971  1.00  0.00           C  
ATOM   1149  OE1 GLU H 149      38.413  10.754  26.477  1.00  0.00           O  
ATOM   1150  OE2 GLU H 149      37.890  12.213  24.881  1.00  0.00           O1-
ATOM   1151  C   GLU H 149      34.718  12.779  28.862  0.80 44.08           C  
ATOM   1152  O   GLU H 149      35.643  13.589  28.823  0.80 44.42           O  
ATOM   1153  N   LYS H 150      33.455  13.195  29.031  1.00 58.86           N  
ATOM   1154  CA  LYS H 150      33.371  14.614  28.961  1.00 57.08           C  
ATOM   1155  CB  LYS H 150      33.055  15.196  27.550  1.00 55.37           C  
ATOM   1156  CG  LYS H 150      34.173  15.198  26.479  1.00 57.75           C  
ATOM   1157  CD  LYS H 150      33.685  15.628  25.075  1.00 61.21           C  
ATOM   1158  CE  LYS H 150      34.756  15.663  23.975  1.00 62.69           C  
ATOM   1159  NZ  LYS H 150      34.146  16.011  22.667  1.00 63.38           N1+
ATOM   1160  C   LYS H 150      32.354  15.175  29.863  1.00 54.56           C  
ATOM   1161  O   LYS H 150      32.141  14.734  30.990  1.00 51.14           O  
ATOM   1162  N   SER H 151      31.720  16.228  29.334  1.00 47.62           N  
ATOM   1163  CA  SER H 151      30.863  17.032  30.118  1.00 44.05           C  
ATOM   1164  CB  SER H 151      31.246  18.517  30.069  1.00 48.87           C  
ATOM   1165  OG  SER H 151      31.047  19.020  28.756  1.00 62.37           O  
ATOM   1166  C   SER H 151      29.439  16.926  29.708  1.00 40.50           C  
ATOM   1167  O   SER H 151      29.080  16.293  28.718  1.00 39.91           O  
ATOM   1168  N   LEU H 152      28.595  17.577  30.530  1.00 36.71           N  
ATOM   1169  CA  LEU H 152      27.176  17.591  30.391  1.00 32.06           C  
ATOM   1170  CB  LEU H 152      26.471  17.716  31.751  1.00 27.25           C  
ATOM   1171  CG  LEU H 152      26.686  16.494  32.662  1.00 26.02           C  
ATOM   1172  CD1 LEU H 152      26.111  16.727  34.065  1.00 26.40           C  
ATOM   1173  CD2 LEU H 152      26.113  15.222  32.021  1.00 25.66           C  
ATOM   1174  C   LEU H 152      26.762  18.763  29.557  1.00 31.43           C  
ATOM   1175  O   LEU H 152      27.319  19.854  29.668  1.00 29.55           O  
ATOM   1176  N   GLU H 153      25.759  18.538  28.681  1.00 29.87           N  
ATOM   1177  CA  GLU H 153      25.224  19.564  27.831  1.00 30.16           C  
ATOM   1178  CB  GLU H 153      25.496  19.322  26.335  1.00 31.99           C  
ATOM   1179  CG  GLU H 153      26.968  19.444  25.941  1.00 36.01           C  
ATOM   1180  CD  GLU H 153      27.088  19.131  24.457  1.00 34.47           C  
ATOM   1181  OE1 GLU H 153      26.798  20.039  23.636  1.00 36.08           O  
ATOM   1182  OE2 GLU H 153      27.472  17.977  24.124  1.00 36.74           O1-
ATOM   1183  C   GLU H 153      23.733  19.540  27.985  1.00 29.33           C  
ATOM   1184  O   GLU H 153      23.123  18.473  28.040  1.00 30.90           O  
ATOM   1185  N   TRP H 154      23.102  20.731  28.052  1.00 27.80           N  
ATOM   1186  CA  TRP H 154      21.673  20.803  28.195  1.00 26.61           C  
ATOM   1187  CB  TRP H 154      21.214  22.059  28.956  1.00 25.75           C  
ATOM   1188  CG  TRP H 154      19.718  22.219  29.059  1.00 24.41           C  
ATOM   1189  CD2 TRP H 154      18.982  23.269  28.417  1.00 23.88           C  
ATOM   1190  CD1 TRP H 154      18.811  21.485  29.765  1.00 24.75           C  
ATOM   1191  NE1 TRP H 154      17.551  22.009  29.597  1.00 23.96           N  
ATOM   1192  CE2 TRP H 154      17.642  23.110  28.771  1.00 24.10           C  
ATOM   1193  CE3 TRP H 154      19.389  24.288  27.603  1.00 24.72           C  
ATOM   1194  CZ2 TRP H 154      16.687  23.971  28.315  1.00 25.13           C  
ATOM   1195  CZ3 TRP H 154      18.423  25.152  27.139  1.00 24.96           C  
ATOM   1196  CH2 TRP H 154      17.096  24.996  27.489  1.00 25.08           C  
ATOM   1197  C   TRP H 154      21.070  20.845  26.822  1.00 26.79           C  
ATOM   1198  O   TRP H 154      21.509  21.616  25.974  1.00 27.54           O  
ATOM   1199  N   ILE H 155      20.149  19.899  26.532  1.00 26.96           N  
ATOM   1200  CA  ILE H 155      19.431  19.841  25.283  1.00 27.41           C  
ATOM   1201  CB  ILE H 155      19.000  18.447  24.942  1.00 27.56           C  
ATOM   1202  CG1 ILE H 155      20.236  17.536  24.849  1.00 28.65           C  
ATOM   1203  CG2 ILE H 155      18.189  18.503  23.636  1.00 27.77           C  
ATOM   1204  CD1 ILE H 155      19.903  16.046  24.830  1.00 41.66           C  
ATOM   1205  C   ILE H 155      18.218  20.731  25.231  1.00 27.70           C  
ATOM   1206  O   ILE H 155      18.011  21.451  24.255  1.00 28.49           O  
ATOM   1207  N   GLY H 156      17.358  20.691  26.274  1.00 28.53           N  
ATOM   1208  CA  GLY H 156      16.149  21.472  26.208  1.00 27.80           C  
ATOM   1209  C   GLY H 156      15.142  20.911  27.173  1.00 28.09           C  
ATOM   1210  O   GLY H 156      15.340  19.840  27.745  1.00 26.44           O  
ATOM   1211  N   GLU H 157      14.010  21.633  27.345  1.00 27.53           N  
ATOM   1212  CA  GLU H 157      12.987  21.284  28.294  1.00 27.51           C  
ATOM   1213  CB  GLU H 157      12.716  22.404  29.313  1.00 28.67           C  
ATOM   1214  CG  GLU H 157      13.923  22.885  30.113  1.00 40.34           C  
ATOM   1215  CD  GLU H 157      13.540  24.241  30.690  1.00  0.00           C  
ATOM   1216  OE1 GLU H 157      12.423  24.725  30.361  1.00  0.00           O  
ATOM   1217  OE2 GLU H 157      14.358  24.819  31.454  1.00  0.00           O1-
ATOM   1218  C   GLU H 157      11.676  21.166  27.572  1.00 27.63           C  
ATOM   1219  O   GLU H 157      11.520  21.643  26.449  1.00 28.09           O  
ATOM   1220  N   ILE H 158      10.696  20.493  28.214  1.00 28.43           N  
ATOM   1221  CA  ILE H 158       9.369  20.381  27.678  1.00 29.09           C  
ATOM   1222  CB  ILE H 158       9.086  19.043  27.056  1.00 28.09           C  
ATOM   1223  CG1 ILE H 158       7.761  19.084  26.280  1.00 27.89           C  
ATOM   1224  CG2 ILE H 158       9.136  17.976  28.162  1.00 26.95           C  
ATOM   1225  CD1 ILE H 158       7.549  17.875  25.373  1.00 29.53           C  
ATOM   1226  C   ILE H 158       8.389  20.561  28.796  1.00 29.68           C  
ATOM   1227  O   ILE H 158       8.602  20.077  29.908  1.00 28.02           O  
ATOM   1228  N   ASN H 159       7.279  21.273  28.524  1.00 29.75           N  
ATOM   1229  CA  ASN H 159       6.256  21.452  29.514  1.00 30.52           C  
ATOM   1230  CB  ASN H 159       5.546  22.812  29.367  1.00 33.56           C  
ATOM   1231  CG  ASN H 159       4.522  23.004  30.476  1.00 48.57           C  
ATOM   1232  OD1 ASN H 159       4.267  22.105  31.275  1.00 51.67           O  
ATOM   1233  ND2 ASN H 159       3.906  24.214  30.520  1.00 48.31           N  
ATOM   1234  C   ASN H 159       5.259  20.383  29.218  1.00 30.67           C  
ATOM   1235  O   ASN H 159       4.536  20.453  28.231  1.00 31.74           O  
ATOM   1236  N   PRO H 160       5.142  19.355  30.026  1.00 22.19           N  
ATOM   1237  CA  PRO H 160       4.287  18.248  29.673  1.00 23.14           C  
ATOM   1238  CD  PRO H 160       6.164  18.982  30.988  1.00 24.62           C  
ATOM   1239  CB  PRO H 160       4.544  17.177  30.730  1.00 25.51           C  
ATOM   1240  CG  PRO H 160       5.981  17.468  31.201  1.00 26.78           C  
ATOM   1241  C   PRO H 160       2.847  18.610  29.517  1.00 23.89           C  
ATOM   1242  O   PRO H 160       2.169  17.989  28.697  1.00 27.04           O  
ATOM   1243  N   ARG H 161       2.338  19.565  30.314  1.00 25.78           N  
ATOM   1244  CA  ARG H 161       0.945  19.877  30.197  1.00 27.15           C  
ATOM   1245  CB  ARG H 161       0.465  20.832  31.304  1.00 24.52           C  
ATOM   1246  CG  ARG H 161      -1.051  21.049  31.311  1.00 32.37           C  
ATOM   1247  CD  ARG H 161      -1.566  21.708  32.593  1.00 36.77           C  
ATOM   1248  NE  ARG H 161      -3.044  21.860  32.471  1.00  0.00           N  
ATOM   1249  CZ  ARG H 161      -3.847  21.419  33.482  1.00 22.51           C  
ATOM   1250  NH1 ARG H 161      -3.292  20.806  34.566  1.00  0.00           N1+
ATOM   1251  NH2 ARG H 161      -5.201  21.582  33.408  1.00  0.00           N  
ATOM   1252  C   ARG H 161       0.648  20.523  28.876  1.00 27.82           C  
ATOM   1253  O   ARG H 161      -0.225  20.073  28.134  1.00 28.31           O  
ATOM   1254  N   THR H 162       1.372  21.617  28.570  1.00 28.63           N  
ATOM   1255  CA  THR H 162       1.154  22.396  27.382  1.00 28.35           C  
ATOM   1256  CB  THR H 162       1.738  23.771  27.490  1.00 33.81           C  
ATOM   1257  OG1 THR H 162       1.181  24.452  28.604  1.00  0.00           O  
ATOM   1258  CG2 THR H 162       1.430  24.540  26.195  1.00  0.00           C  
ATOM   1259  C   THR H 162       1.742  21.764  26.164  1.00 27.71           C  
ATOM   1260  O   THR H 162       1.156  21.793  25.083  1.00 32.84           O  
ATOM   1261  N   GLY H 163       2.927  21.158  26.322  1.00 26.85           N  
ATOM   1262  CA  GLY H 163       3.681  20.667  25.214  1.00 24.51           C  
ATOM   1263  C   GLY H 163       4.656  21.752  24.853  1.00 23.64           C  
ATOM   1264  O   GLY H 163       5.315  21.662  23.817  1.00 26.65           O  
ATOM   1265  N   ASP H 164       4.787  22.804  25.707  1.00 30.98           N  
ATOM   1266  CA  ASP H 164       5.686  23.880  25.387  1.00 30.78           C  
ATOM   1267  CB  ASP H 164       5.677  25.019  26.414  1.00 27.37           C  
ATOM   1268  CG  ASP H 164       4.341  25.725  26.284  1.00 19.27           C  
ATOM   1269  OD1 ASP H 164       3.974  26.088  25.135  1.00  8.96           O  
ATOM   1270  OD2 ASP H 164       3.661  25.894  27.330  1.00  0.00           O1-
ATOM   1271  C   ASP H 164       7.071  23.326  25.345  1.00 30.21           C  
ATOM   1272  O   ASP H 164       7.356  22.320  25.990  1.00 34.31           O  
ATOM   1273  N   THR H 165       7.971  23.945  24.546  1.00 31.75           N  
ATOM   1274  CA  THR H 165       9.304  23.408  24.474  1.00 31.22           C  
ATOM   1275  CB  THR H 165       9.555  22.556  23.259  1.00 27.98           C  
ATOM   1276  OG1 THR H 165       8.679  21.445  23.222  1.00 30.16           O  
ATOM   1277  CG2 THR H 165      10.999  22.048  23.311  1.00 28.09           C  
ATOM   1278  C   THR H 165      10.330  24.504  24.412  1.00 31.05           C  
ATOM   1279  O   THR H 165      10.097  25.571  23.845  1.00 29.18           O  
ATOM   1280  N   THR H 166      11.518  24.244  25.009  1.00 26.76           N  
ATOM   1281  CA  THR H 166      12.628  25.157  24.945  1.00 27.12           C  
ATOM   1282  CB  THR H 166      12.921  25.828  26.254  1.00 34.55           C  
ATOM   1283  OG1 THR H 166      13.279  24.863  27.232  1.00  0.00           O  
ATOM   1284  CG2 THR H 166      11.668  26.599  26.704  1.00  0.00           C  
ATOM   1285  C   THR H 166      13.840  24.353  24.564  1.00 27.38           C  
ATOM   1286  O   THR H 166      14.047  23.250  25.067  1.00 30.01           O  
ATOM   1287  N   TYR H 167      14.689  24.888  23.663  1.00 28.87           N  
ATOM   1288  CA  TYR H 167      15.822  24.114  23.224  1.00 29.03           C  
ATOM   1289  CB  TYR H 167      15.780  23.701  21.739  1.00 27.48           C  
ATOM   1290  CG  TYR H 167      14.640  22.789  21.432  1.00 27.63           C  
ATOM   1291  CD1 TYR H 167      14.748  21.439  21.659  1.00 26.95           C  
ATOM   1292  CD2 TYR H 167      13.462  23.272  20.911  1.00 27.31           C  
ATOM   1293  CE1 TYR H 167      13.708  20.589  21.371  1.00 26.77           C  
ATOM   1294  CE2 TYR H 167      12.417  22.426  20.618  1.00 27.69           C  
ATOM   1295  CZ  TYR H 167      12.538  21.077  20.849  1.00 27.36           C  
ATOM   1296  OH  TYR H 167      11.473  20.200  20.553  1.00 27.85           O  
ATOM   1297  C   TYR H 167      17.061  24.943  23.325  1.00 30.04           C  
ATOM   1298  O   TYR H 167      17.012  26.170  23.277  1.00 30.91           O  
ATOM   1299  N   ASN H 168      18.226  24.284  23.499  1.00 30.35           N  
ATOM   1300  CA  ASN H 168      19.409  25.077  23.430  1.00 31.30           C  
ATOM   1301  CB  ASN H 168      20.662  24.530  24.138  1.00 33.85           C  
ATOM   1302  CG  ASN H 168      21.184  23.313  23.417  1.00 33.01           C  
ATOM   1303  OD1 ASN H 168      22.198  23.381  22.726  1.00 38.36           O  
ATOM   1304  ND2 ASN H 168      20.479  22.166  23.584  1.00 31.46           N  
ATOM   1305  C   ASN H 168      19.655  25.236  21.967  1.00 33.04           C  
ATOM   1306  O   ASN H 168      19.241  24.404  21.161  1.00 33.10           O  
ATOM   1307  N   GLN H 169      20.341  26.318  21.583  1.00 37.39           N  
ATOM   1308  CA  GLN H 169      20.461  26.674  20.203  1.00 41.26           C  
ATOM   1309  CB  GLN H 169      21.215  27.998  20.012  1.00 48.17           C  
ATOM   1310  CG  GLN H 169      20.918  28.664  18.671  1.00 54.05           C  
ATOM   1311  CD  GLN H 169      19.500  29.216  18.768  1.00 75.70           C  
ATOM   1312  OE1 GLN H 169      18.771  28.920  19.714  1.00 77.19           O  
ATOM   1313  NE2 GLN H 169      19.098  30.040  17.764  1.00 76.63           N  
ATOM   1314  C   GLN H 169      21.178  25.609  19.432  1.00 40.52           C  
ATOM   1315  O   GLN H 169      20.835  25.336  18.283  1.00 44.37           O  
ATOM   1316  N   LYS H 170      22.192  24.970  20.039  1.00 40.42           N  
ATOM   1317  CA  LYS H 170      23.005  24.027  19.322  1.00 40.76           C  
ATOM   1318  CB  LYS H 170      24.173  23.485  20.165  1.00 42.68           C  
ATOM   1319  CG  LYS H 170      25.116  22.586  19.364  1.00 45.49           C  
ATOM   1320  CD  LYS H 170      26.487  22.372  20.013  1.00 61.12           C  
ATOM   1321  CE  LYS H 170      26.421  21.814  21.434  1.00 62.28           C  
ATOM   1322  NZ  LYS H 170      26.039  22.884  22.382  1.00 62.83           N1+
ATOM   1323  C   LYS H 170      22.192  22.859  18.841  1.00 40.72           C  
ATOM   1324  O   LYS H 170      22.405  22.358  17.739  1.00 42.38           O  
ATOM   1325  N   PHE H 171      21.270  22.382  19.691  1.00 37.73           N  
ATOM   1326  CA  PHE H 171      20.400  21.249  19.494  1.00 36.83           C  
ATOM   1327  CB  PHE H 171      19.965  20.590  20.812  1.00 36.81           C  
ATOM   1328  CG  PHE H 171      21.174  19.854  21.281  1.00 47.59           C  
ATOM   1329  CD1 PHE H 171      22.169  20.494  21.982  1.00 48.74           C  
ATOM   1330  CD2 PHE H 171      21.323  18.516  21.003  1.00 46.46           C  
ATOM   1331  CE1 PHE H 171      23.285  19.815  22.408  1.00 48.01           C  
ATOM   1332  CE2 PHE H 171      22.436  17.829  21.426  1.00 46.36           C  
ATOM   1333  CZ  PHE H 171      23.421  18.477  22.131  1.00 47.62           C  
ATOM   1334  C   PHE H 171      19.188  21.506  18.636  1.00 37.59           C  
ATOM   1335  O   PHE H 171      18.513  20.554  18.249  1.00 37.89           O  
ATOM   1336  N   LYS H 172      18.841  22.771  18.334  1.00 38.42           N  
ATOM   1337  CA  LYS H 172      17.551  23.082  17.762  1.00 39.83           C  
ATOM   1338  CB  LYS H 172      17.412  24.539  17.283  1.00 43.42           C  
ATOM   1339  CG  LYS H 172      16.945  25.538  18.341  1.00 47.04           C  
ATOM   1340  CD  LYS H 172      16.995  26.985  17.848  1.00 49.99           C  
ATOM   1341  CE  LYS H 172      16.065  27.928  18.613  1.00 51.83           C  
ATOM   1342  NZ  LYS H 172      14.655  27.608  18.293  1.00 52.98           N1+
ATOM   1343  C   LYS H 172      17.130  22.255  16.580  1.00 39.37           C  
ATOM   1344  O   LYS H 172      15.990  21.816  16.521  1.00 40.34           O  
ATOM   1345  N   ALA H 173      17.937  22.060  15.544  1.00 39.24           N  
ATOM   1346  CA  ALA H 173      17.410  21.281  14.455  1.00 37.75           C  
ATOM   1347  CB  ALA H 173      18.281  21.360  13.190  1.00  0.00           C  
ATOM   1348  C   ALA H 173      17.299  19.831  14.812  1.00 37.22           C  
ATOM   1349  O   ALA H 173      16.366  19.136  14.405  1.00 39.33           O  
ATOM   1350  N   LYS H 174      18.310  19.342  15.545  1.00 36.19           N  
ATOM   1351  CA  LYS H 174      18.516  17.950  15.807  1.00 34.51           C  
ATOM   1352  CB  LYS H 174      19.904  17.695  16.397  1.00 35.20           C  
ATOM   1353  CG  LYS H 174      20.256  16.216  16.455  1.00 35.47           C  
ATOM   1354  CD  LYS H 174      21.756  15.986  16.592  1.00 35.57           C  
ATOM   1355  CE  LYS H 174      22.534  16.465  15.365  1.00 47.15           C  
ATOM   1356  NZ  LYS H 174      23.985  16.273  15.575  1.00 47.28           N1+
ATOM   1357  C   LYS H 174      17.520  17.284  16.704  1.00 34.19           C  
ATOM   1358  O   LYS H 174      17.027  16.206  16.369  1.00 35.62           O  
ATOM   1359  N   ALA H 175      17.180  17.894  17.857  1.00 34.33           N  
ATOM   1360  CA  ALA H 175      16.367  17.182  18.802  1.00 33.19           C  
ATOM   1361  CB  ALA H 175      16.885  17.274  20.246  1.00 32.42           C  
ATOM   1362  C   ALA H 175      14.974  17.715  18.803  1.00 33.04           C  
ATOM   1363  O   ALA H 175      14.748  18.902  18.576  1.00 33.71           O  
ATOM   1364  N   THR H 176      13.994  16.809  19.027  1.00 30.38           N  
ATOM   1365  CA  THR H 176      12.621  17.209  19.103  1.00 29.21           C  
ATOM   1366  CB  THR H 176      11.808  16.740  17.933  1.00 30.36           C  
ATOM   1367  OG1 THR H 176      12.354  17.250  16.726  1.00 32.49           O  
ATOM   1368  CG2 THR H 176      10.362  17.231  18.109  1.00 29.17           C  
ATOM   1369  C   THR H 176      12.059  16.556  20.327  1.00 29.03           C  
ATOM   1370  O   THR H 176      12.114  15.336  20.464  1.00 29.29           O  
ATOM   1371  N   LEU H 177      11.484  17.355  21.246  1.00 27.61           N  
ATOM   1372  CA  LEU H 177      10.969  16.826  22.471  1.00 27.16           C  
ATOM   1373  CB  LEU H 177      11.171  17.780  23.658  1.00 28.27           C  
ATOM   1374  CG  LEU H 177      12.644  18.180  23.869  1.00 38.74           C  
ATOM   1375  CD1 LEU H 177      12.802  19.116  25.078  1.00 27.31           C  
ATOM   1376  CD2 LEU H 177      13.561  16.949  23.936  1.00 38.94           C  
ATOM   1377  C   LEU H 177       9.497  16.640  22.298  1.00 27.72           C  
ATOM   1378  O   LEU H 177       8.831  17.469  21.678  1.00 30.05           O  
ATOM   1379  N   THR H 178       8.962  15.524  22.834  1.00 28.78           N  
ATOM   1380  CA  THR H 178       7.561  15.216  22.728  1.00 29.25           C  
ATOM   1381  CB  THR H 178       7.287  14.180  21.673  1.00 29.77           C  
ATOM   1382  OG1 THR H 178       7.760  14.637  20.416  1.00 42.98           O  
ATOM   1383  CG2 THR H 178       5.776  13.904  21.596  1.00 42.59           C  
ATOM   1384  C   THR H 178       7.129  14.646  24.046  1.00 30.36           C  
ATOM   1385  O   THR H 178       7.960  14.219  24.847  1.00 31.63           O  
ATOM   1386  N   VAL H 179       5.806  14.643  24.319  1.00 30.34           N  
ATOM   1387  CA  VAL H 179       5.337  14.109  25.568  1.00 31.11           C  
ATOM   1388  CB  VAL H 179       5.149  15.155  26.625  1.00 29.97           C  
ATOM   1389  CG1 VAL H 179       3.941  16.030  26.251  1.00 41.97           C  
ATOM   1390  CG2 VAL H 179       5.022  14.452  27.983  1.00 40.59           C  
ATOM   1391  C   VAL H 179       4.004  13.456  25.352  1.00 31.97           C  
ATOM   1392  O   VAL H 179       3.277  13.796  24.418  1.00 32.89           O  
ATOM   1393  N   ASP H 180       3.668  12.471  26.217  1.00 34.75           N  
ATOM   1394  CA  ASP H 180       2.408  11.778  26.162  1.00 35.88           C  
ATOM   1395  CB  ASP H 180       2.549  10.316  25.707  1.00 37.25           C  
ATOM   1396  CG  ASP H 180       1.157   9.730  25.527  1.00 40.37           C  
ATOM   1397  OD1 ASP H 180       0.167  10.505  25.624  1.00 47.27           O  
ATOM   1398  OD2 ASP H 180       1.066   8.496  25.293  1.00 46.67           O1-
ATOM   1399  C   ASP H 180       1.857  11.752  27.558  1.00 35.54           C  
ATOM   1400  O   ASP H 180       2.354  11.027  28.419  1.00 34.59           O  
ATOM   1401  N   LYS H 181       0.796  12.539  27.813  1.00 31.57           N  
ATOM   1402  CA  LYS H 181       0.237  12.676  29.129  1.00 32.12           C  
ATOM   1403  CB  LYS H 181      -0.907  13.699  29.176  1.00 33.81           C  
ATOM   1404  CG  LYS H 181      -0.498  15.089  28.690  1.00 29.76           C  
ATOM   1405  CD  LYS H 181       0.718  15.652  29.424  1.00 41.96           C  
ATOM   1406  CE  LYS H 181       0.589  15.594  30.946  1.00 43.96           C  
ATOM   1407  NZ  LYS H 181       1.826  16.110  31.575  1.00 47.47           N1+
ATOM   1408  C   LYS H 181      -0.333  11.380  29.619  1.00 32.52           C  
ATOM   1409  O   LYS H 181      -0.107  10.986  30.762  1.00 34.17           O  
ATOM   1410  N   SER H 182      -1.071  10.661  28.758  1.00 34.58           N  
ATOM   1411  CA  SER H 182      -1.753   9.480  29.203  1.00 34.99           C  
ATOM   1412  CB  SER H 182      -2.498   8.771  28.060  1.00 39.64           C  
ATOM   1413  OG  SER H 182      -1.571   8.325  27.082  1.00 57.22           O  
ATOM   1414  C   SER H 182      -0.764   8.510  29.766  1.00 34.98           C  
ATOM   1415  O   SER H 182      -1.017   7.896  30.804  1.00 38.91           O  
ATOM   1416  N   SER H 183       0.365   8.316  29.058  1.00 38.79           N  
ATOM   1417  CA  SER H 183       1.404   7.398  29.436  1.00 37.82           C  
ATOM   1418  CB  SER H 183       2.198   6.872  28.227  1.00 36.67           C  
ATOM   1419  OG  SER H 183       2.876   7.936  27.576  1.00 43.99           O  
ATOM   1420  C   SER H 183       2.387   7.986  30.415  1.00 36.99           C  
ATOM   1421  O   SER H 183       3.225   7.258  30.944  1.00 34.65           O  
ATOM   1422  N   SER H 184       2.341   9.308  30.683  1.00 32.62           N  
ATOM   1423  CA  SER H 184       3.324   9.897  31.555  1.00 31.03           C  
ATOM   1424  CB  SER H 184       3.257   9.387  33.007  1.00 35.28           C  
ATOM   1425  OG  SER H 184       2.041   9.796  33.618  1.00 49.10           O  
ATOM   1426  C   SER H 184       4.685   9.581  31.012  1.00 29.86           C  
ATOM   1427  O   SER H 184       5.593   9.206  31.753  1.00 32.94           O  
ATOM   1428  N   THR H 185       4.864   9.721  29.681  1.00 29.67           N  
ATOM   1429  CA  THR H 185       6.144   9.416  29.111  1.00 28.34           C  
ATOM   1430  CB  THR H 185       6.108   8.233  28.189  1.00 28.75           C  
ATOM   1431  OG1 THR H 185       5.626   7.092  28.884  1.00 28.83           O  
ATOM   1432  CG2 THR H 185       7.528   7.968  27.666  1.00 27.79           C  
ATOM   1433  C   THR H 185       6.636  10.591  28.316  1.00 27.63           C  
ATOM   1434  O   THR H 185       5.863  11.283  27.654  1.00 28.23           O  
ATOM   1435  N   ALA H 186       7.964  10.832  28.370  1.00 26.57           N  
ATOM   1436  CA  ALA H 186       8.585  11.907  27.644  1.00 25.99           C  
ATOM   1437  CB  ALA H 186       9.525  12.767  28.509  1.00 24.31           C  
ATOM   1438  C   ALA H 186       9.418  11.274  26.568  1.00 26.74           C  
ATOM   1439  O   ALA H 186      10.033  10.232  26.786  1.00 26.28           O  
ATOM   1440  N   TYR H 187       9.455  11.886  25.364  1.00 24.27           N  
ATOM   1441  CA  TYR H 187      10.195  11.308  24.275  1.00 24.20           C  
ATOM   1442  CB  TYR H 187       9.312  10.881  23.088  1.00 28.11           C  
ATOM   1443  CG  TYR H 187       8.360   9.832  23.543  1.00 22.04           C  
ATOM   1444  CD1 TYR H 187       8.737   8.510  23.596  1.00 23.18           C  
ATOM   1445  CD2 TYR H 187       7.080  10.177  23.909  1.00 23.10           C  
ATOM   1446  CE1 TYR H 187       7.849   7.548  24.014  1.00 25.59           C  
ATOM   1447  CE2 TYR H 187       6.187   9.220  24.327  1.00 26.10           C  
ATOM   1448  CZ  TYR H 187       6.572   7.902  24.381  1.00 26.95           C  
ATOM   1449  OH  TYR H 187       5.657   6.918  24.811  1.00 29.72           O  
ATOM   1450  C   TYR H 187      11.110  12.349  23.704  1.00 23.88           C  
ATOM   1451  O   TYR H 187      10.831  13.545  23.770  1.00 25.14           O  
ATOM   1452  N   MET H 188      12.253  11.899  23.143  1.00 24.57           N  
ATOM   1453  CA  MET H 188      13.172  12.786  22.485  1.00 25.60           C  
ATOM   1454  CB  MET H 188      14.486  13.014  23.255  1.00 24.67           C  
ATOM   1455  CG  MET H 188      15.452  13.957  22.535  1.00 24.23           C  
ATOM   1456  SD  MET H 188      16.949  14.372  23.478  1.00 36.41           S  
ATOM   1457  CE  MET H 188      17.609  12.680  23.481  1.00 36.07           C  
ATOM   1458  C   MET H 188      13.539  12.162  21.179  1.00 27.63           C  
ATOM   1459  O   MET H 188      13.880  10.982  21.108  1.00 30.06           O  
ATOM   1460  N   GLN H 189      13.483  12.950  20.092  1.00 29.55           N  
ATOM   1461  CA  GLN H 189      13.824  12.370  18.832  1.00 30.58           C  
ATOM   1462  CB  GLN H 189      12.711  12.450  17.776  1.00 32.21           C  
ATOM   1463  CG  GLN H 189      13.099  11.743  16.480  1.00 36.14           C  
ATOM   1464  CD  GLN H 189      11.874  11.684  15.588  1.00 39.37           C  
ATOM   1465  OE1 GLN H 189      10.766  12.003  16.016  1.00 39.44           O  
ATOM   1466  NE2 GLN H 189      12.076  11.253  14.314  1.00 41.22           N  
ATOM   1467  C   GLN H 189      15.032  13.064  18.299  1.00 30.79           C  
ATOM   1468  O   GLN H 189      15.136  14.291  18.324  1.00 31.63           O  
ATOM   1469  N   LEU H 190      15.999  12.265  17.812  1.00 28.75           N  
ATOM   1470  CA  LEU H 190      17.204  12.825  17.275  1.00 29.40           C  
ATOM   1471  CB  LEU H 190      18.475  12.263  17.932  1.00 32.37           C  
ATOM   1472  CG  LEU H 190      18.574  12.600  19.430  1.00 33.93           C  
ATOM   1473  CD1 LEU H 190      19.899  12.106  20.031  1.00 45.78           C  
ATOM   1474  CD2 LEU H 190      18.324  14.095  19.679  1.00 45.41           C  
ATOM   1475  C   LEU H 190      17.254  12.481  15.822  1.00 30.29           C  
ATOM   1476  O   LEU H 190      16.957  11.353  15.431  1.00 32.03           O  
ATOM   1477  N   THR H 191      17.639  13.456  14.976  1.00 31.83           N  
ATOM   1478  CA  THR H 191      17.677  13.205  13.564  1.00 33.22           C  
ATOM   1479  CB  THR H 191      16.683  14.023  12.788  1.00 40.50           C  
ATOM   1480  OG1 THR H 191      16.624  13.582  11.440  1.00  0.00           O  
ATOM   1481  CG2 THR H 191      17.107  15.499  12.849  1.00  0.00           C  
ATOM   1482  C   THR H 191      19.040  13.549  13.050  1.00 33.92           C  
ATOM   1483  O   THR H 191      19.821  14.215  13.727  1.00 37.94           O  
ATOM   1484  N   SER H 192      19.361  13.069  11.831  1.00 33.48           N  
ATOM   1485  CA  SER H 192      20.616  13.351  11.191  1.00 33.30           C  
ATOM   1486  CB  SER H 192      20.746  14.816  10.746  1.00 35.77           C  
ATOM   1487  OG  SER H 192      19.740  15.122   9.792  1.00 34.94           O  
ATOM   1488  C   SER H 192      21.733  13.053  12.137  1.00 31.88           C  
ATOM   1489  O   SER H 192      22.617  13.878  12.351  1.00 32.71           O  
ATOM   1490  N   LEU H 193      21.730  11.841  12.711  1.00 32.52           N  
ATOM   1491  CA  LEU H 193      22.718  11.470  13.682  1.00 33.86           C  
ATOM   1492  CB  LEU H 193      22.408  10.124  14.361  1.00 32.34           C  
ATOM   1493  CG  LEU H 193      21.117  10.149  15.203  1.00 31.30           C  
ATOM   1494  CD1 LEU H 193      20.847   8.788  15.860  1.00 32.65           C  
ATOM   1495  CD2 LEU H 193      21.148  11.289  16.232  1.00 31.16           C  
ATOM   1496  C   LEU H 193      24.072  11.364  13.045  1.00 34.93           C  
ATOM   1497  O   LEU H 193      24.217  10.951  11.895  1.00 35.63           O  
ATOM   1498  N   THR H 194      25.112  11.767  13.811  1.00 34.96           N  
ATOM   1499  CA  THR H 194      26.477  11.707  13.371  1.00 36.37           C  
ATOM   1500  CB  THR H 194      27.082  13.052  13.109  1.00 37.10           C  
ATOM   1501  OG1 THR H 194      27.173  13.795  14.316  1.00 43.44           O  
ATOM   1502  CG2 THR H 194      26.190  13.796  12.098  1.00 44.68           C  
ATOM   1503  C   THR H 194      27.254  11.081  14.488  1.00 37.54           C  
ATOM   1504  O   THR H 194      26.717  10.830  15.564  1.00 36.85           O  
ATOM   1505  N   SER H 195      28.555  10.821  14.264  1.00 38.84           N  
ATOM   1506  CA  SER H 195      29.369  10.152  15.243  1.00 40.96           C  
ATOM   1507  CB  SER H 195      30.811   9.917  14.757  1.00 40.45           C  
ATOM   1508  OG  SER H 195      31.467  11.158  14.552  1.00 43.23           O  
ATOM   1509  C   SER H 195      29.449  10.985  16.485  1.00 42.17           C  
ATOM   1510  O   SER H 195      29.618  10.461  17.585  1.00 41.47           O  
ATOM   1511  N   GLU H 196      29.312  12.312  16.338  1.00 40.77           N  
ATOM   1512  CA  GLU H 196      29.416  13.245  17.425  1.00 40.99           C  
ATOM   1513  CB  GLU H 196      29.306  14.691  16.933  1.00 51.72           C  
ATOM   1514  CG  GLU H 196      30.473  15.080  16.029  1.00 58.85           C  
ATOM   1515  CD  GLU H 196      30.123  16.393  15.357  1.00 62.77           C  
ATOM   1516  OE1 GLU H 196      28.907  16.701  15.239  1.00 64.56           O  
ATOM   1517  OE2 GLU H 196      31.075  17.108  14.947  1.00 65.87           O1-
ATOM   1518  C   GLU H 196      28.312  13.000  18.406  1.00 39.20           C  
ATOM   1519  O   GLU H 196      28.466  13.242  19.602  1.00 46.39           O  
ATOM   1520  N   ASP H 197      27.161  12.531  17.903  1.00 37.18           N  
ATOM   1521  CA  ASP H 197      25.971  12.294  18.671  1.00 34.49           C  
ATOM   1522  CB  ASP H 197      24.764  11.942  17.791  1.00 37.60           C  
ATOM   1523  CG  ASP H 197      24.377  13.215  17.054  1.00 39.31           C  
ATOM   1524  OD1 ASP H 197      24.419  14.302  17.690  1.00 40.71           O  
ATOM   1525  OD2 ASP H 197      24.048  13.121  15.840  1.00 38.60           O1-
ATOM   1526  C   ASP H 197      26.173  11.178  19.653  1.00 33.15           C  
ATOM   1527  O   ASP H 197      25.415  11.070  20.615  1.00 36.28           O  
ATOM   1528  N   SER H 198      27.148  10.277  19.424  1.00 33.74           N  
ATOM   1529  CA  SER H 198      27.310   9.182  20.341  1.00 31.13           C  
ATOM   1530  CB  SER H 198      28.499   8.268  19.994  1.00 28.76           C  
ATOM   1531  OG  SER H 198      28.301   7.678  18.717  1.00 35.63           O  
ATOM   1532  C   SER H 198      27.544   9.743  21.710  1.00 30.25           C  
ATOM   1533  O   SER H 198      28.520  10.455  21.945  1.00 28.27           O  
ATOM   1534  N   ALA H 199      26.633   9.427  22.657  1.00 28.33           N  
ATOM   1535  CA  ALA H 199      26.758   9.940  23.992  1.00 27.70           C  
ATOM   1536  CB  ALA H 199      26.621  11.468  24.083  1.00 29.01           C  
ATOM   1537  C   ALA H 199      25.651   9.361  24.812  1.00 27.69           C  
ATOM   1538  O   ALA H 199      24.822   8.597  24.321  1.00 28.44           O  
ATOM   1539  N   VAL H 200      25.629   9.705  26.113  1.00 29.02           N  
ATOM   1540  CA  VAL H 200      24.601   9.208  26.978  1.00 29.02           C  
ATOM   1541  CB  VAL H 200      25.113   8.833  28.335  1.00 27.61           C  
ATOM   1542  CG1 VAL H 200      23.924   8.421  29.221  1.00 36.09           C  
ATOM   1543  CG2 VAL H 200      26.176   7.736  28.158  1.00 38.34           C  
ATOM   1544  C   VAL H 200      23.596  10.302  27.153  1.00 28.01           C  
ATOM   1545  O   VAL H 200      23.949  11.448  27.427  1.00 27.93           O  
ATOM   1546  N   TYR H 201      22.299   9.972  27.005  1.00 25.75           N  
ATOM   1547  CA  TYR H 201      21.289  10.985  27.104  1.00 25.54           C  
ATOM   1548  CB  TYR H 201      20.314  10.993  25.910  1.00 26.06           C  
ATOM   1549  CG  TYR H 201      21.057  11.371  24.670  1.00 26.87           C  
ATOM   1550  CD1 TYR H 201      21.778  10.437  23.963  1.00 27.47           C  
ATOM   1551  CD2 TYR H 201      21.024  12.663  24.198  1.00 27.33           C  
ATOM   1552  CE1 TYR H 201      22.458  10.787  22.818  1.00 26.80           C  
ATOM   1553  CE2 TYR H 201      21.702  13.017  23.055  1.00 27.30           C  
ATOM   1554  CZ  TYR H 201      22.423  12.078  22.360  1.00 27.17           C  
ATOM   1555  OH  TYR H 201      23.121  12.436  21.186  1.00 28.39           O  
ATOM   1556  C   TYR H 201      20.477  10.724  28.336  1.00 26.00           C  
ATOM   1557  O   TYR H 201      20.003   9.611  28.559  1.00 27.45           O  
ATOM   1558  N   TYR H 202      20.289  11.773  29.167  1.00 26.67           N  
ATOM   1559  CA  TYR H 202      19.557  11.629  30.394  1.00 25.79           C  
ATOM   1560  CB  TYR H 202      20.276  12.148  31.655  1.00 23.99           C  
ATOM   1561  CG  TYR H 202      21.491  11.346  31.970  1.00 24.05           C  
ATOM   1562  CD1 TYR H 202      21.380  10.144  32.625  1.00 23.83           C  
ATOM   1563  CD2 TYR H 202      22.740  11.792  31.616  1.00 23.91           C  
ATOM   1564  CE1 TYR H 202      22.496   9.400  32.924  1.00 24.47           C  
ATOM   1565  CE2 TYR H 202      23.860  11.052  31.915  1.00 25.33           C  
ATOM   1566  CZ  TYR H 202      23.739   9.853  32.571  1.00 25.21           C  
ATOM   1567  OH  TYR H 202      24.883   9.087  32.882  1.00 26.30           O  
ATOM   1568  C   TYR H 202      18.321  12.473  30.326  1.00 25.61           C  
ATOM   1569  O   TYR H 202      18.297  13.520  29.684  1.00 25.60           O  
ATOM   1570  N   CYS H 203      17.245  11.993  30.981  1.00 25.87           N  
ATOM   1571  CA  CYS H 203      16.026  12.737  31.120  1.00 25.64           C  
ATOM   1572  CB  CYS H 203      14.743  11.921  30.827  1.00 25.96           C  
ATOM   1573  SG  CYS H 203      14.582  10.404  31.817  1.00 34.20           S  
ATOM   1574  C   CYS H 203      16.021  13.166  32.552  1.00 25.30           C  
ATOM   1575  O   CYS H 203      16.387  12.404  33.447  1.00 26.07           O  
ATOM   1576  N   THR H 204      15.637  14.424  32.812  1.00 22.80           N  
ATOM   1577  CA  THR H 204      15.718  14.914  34.153  1.00 21.40           C  
ATOM   1578  CB  THR H 204      16.883  15.859  34.277  1.00 21.46           C  
ATOM   1579  OG1 THR H 204      18.081  15.191  33.910  1.00 16.41           O  
ATOM   1580  CG2 THR H 204      17.009  16.386  35.707  1.00  2.00           C  
ATOM   1581  C   THR H 204      14.452  15.664  34.437  1.00 21.83           C  
ATOM   1582  O   THR H 204      13.784  16.149  33.526  1.00 21.42           O  
ATOM   1583  N   LYS H 205      14.076  15.769  35.725  1.00 22.46           N  
ATOM   1584  CA  LYS H 205      12.874  16.461  36.090  1.00 23.74           C  
ATOM   1585  CB  LYS H 205      12.048  15.724  37.153  1.00 22.78           C  
ATOM   1586  CG  LYS H 205      10.735  16.432  37.482  1.00 23.38           C  
ATOM   1587  CD  LYS H 205       9.980  15.800  38.649  1.00 30.40           C  
ATOM   1588  CE  LYS H 205      10.470  16.357  39.986  1.00  0.00           C  
ATOM   1589  NZ  LYS H 205       9.697  15.800  41.114  1.00  0.00           N1+
ATOM   1590  C   LYS H 205      13.287  17.725  36.755  1.00 24.88           C  
ATOM   1591  O   LYS H 205      14.230  17.737  37.545  1.00 24.47           O  
ATOM   1592  N   ARG H 206      12.580  18.825  36.443  1.00 26.82           N  
ATOM   1593  CA  ARG H 206      12.914  20.069  37.065  1.00 28.33           C  
ATOM   1594  CB  ARG H 206      12.580  21.280  36.178  1.00 25.87           C  
ATOM   1595  CG  ARG H 206      13.151  22.615  36.659  1.00 15.33           C  
ATOM   1596  CD  ARG H 206      12.786  23.776  35.732  1.00  0.00           C  
ATOM   1597  NE  ARG H 206      13.577  24.967  36.147  1.00  0.00           N  
ATOM   1598  CZ  ARG H 206      13.047  25.861  37.039  1.00  0.00           C  
ATOM   1599  NH1 ARG H 206      11.816  25.640  37.565  1.00  0.00           N1+
ATOM   1600  NH2 ARG H 206      13.759  26.973  37.390  1.00  0.00           N  
ATOM   1601  C   ARG H 206      12.100  20.173  38.311  1.00 30.00           C  
ATOM   1602  O   ARG H 206      10.950  19.748  38.361  1.00 28.60           O  
ATOM   1603  N   ILE H 207      12.718  20.803  39.302  1.00 19.92           N  
ATOM   1604  CA  ILE H 207      12.110  21.082  40.551  1.00 21.04           C  
ATOM   1605  CB  ILE H 207      12.788  20.423  41.720  1.00 20.08           C  
ATOM   1606  CG1 ILE H 207      11.936  20.572  42.991  1.00  0.00           C  
ATOM   1607  CG2 ILE H 207      14.207  20.999  41.845  1.00  0.00           C  
ATOM   1608  CD1 ILE H 207      12.398  19.681  44.145  1.00 32.97           C  
ATOM   1609  C   ILE H 207      12.268  22.555  40.680  1.00 21.83           C  
ATOM   1610  O   ILE H 207      12.823  23.208  39.797  1.00 20.84           O  
ATOM   1611  N   ASN H 208      11.741  23.141  41.760  1.00 21.37           N  
ATOM   1612  CA  ASN H 208      11.849  24.561  41.865  1.00 21.37           C  
ATOM   1613  CB  ASN H 208      11.220  25.101  43.160  1.00 23.25           C  
ATOM   1614  CG  ASN H 208      11.086  26.610  43.022  1.00 25.41           C  
ATOM   1615  OD1 ASN H 208      12.022  27.294  42.613  1.00 34.20           O  
ATOM   1616  ND2 ASN H 208       9.881  27.147  43.356  1.00  0.00           N  
ATOM   1617  C   ASN H 208      13.300  24.921  41.874  1.00 22.15           C  
ATOM   1618  O   ASN H 208      13.722  25.868  41.210  1.00 22.25           O  
ATOM   1619  N   TRP H 209      14.109  24.155  42.625  1.00 20.86           N  
ATOM   1620  CA  TRP H 209      15.503  24.459  42.751  1.00 21.19           C  
ATOM   1621  CB  TRP H 209      16.193  23.576  43.806  1.00 22.86           C  
ATOM   1622  CG  TRP H 209      15.648  23.777  45.200  1.00 25.50           C  
ATOM   1623  CD2 TRP H 209      15.987  24.884  46.047  1.00 25.93           C  
ATOM   1624  CD1 TRP H 209      14.753  23.017  45.895  1.00 25.01           C  
ATOM   1625  NE1 TRP H 209      14.514  23.580  47.123  1.00  0.00           N  
ATOM   1626  CE2 TRP H 209      15.266  24.732  47.231  1.00 25.98           C  
ATOM   1627  CE3 TRP H 209      16.830  25.941  45.854  1.00  0.00           C  
ATOM   1628  CZ2 TRP H 209      15.377  25.637  48.247  1.00  0.00           C  
ATOM   1629  CZ3 TRP H 209      16.937  26.854  46.880  1.00  0.00           C  
ATOM   1630  CH2 TRP H 209      16.225  26.705  48.053  1.00  0.00           C  
ATOM   1631  C   TRP H 209      16.234  24.268  41.457  1.00 21.52           C  
ATOM   1632  O   TRP H 209      16.935  25.169  41.000  1.00 21.33           O  
ATOM   1633  N   ALA H 210      16.068  23.093  40.816  1.00 20.21           N  
ATOM   1634  CA  ALA H 210      16.859  22.791  39.653  1.00 19.44           C  
ATOM   1635  CB  ALA H 210      18.369  22.743  39.935  1.00 23.21           C  
ATOM   1636  C   ALA H 210      16.468  21.426  39.181  1.00 20.07           C  
ATOM   1637  O   ALA H 210      15.325  21.011  39.338  1.00 20.14           O  
ATOM   1638  N   LEU H 211      17.402  20.702  38.533  1.00 19.39           N  
ATOM   1639  CA  LEU H 211      17.088  19.379  38.072  1.00 19.92           C  
ATOM   1640  CB  LEU H 211      18.009  18.932  36.930  1.00 20.09           C  
ATOM   1641  CG  LEU H 211      17.930  19.894  35.738  1.00 21.84           C  
ATOM   1642  CD1 LEU H 211      18.801  19.416  34.568  1.00 10.26           C  
ATOM   1643  CD2 LEU H 211      16.467  20.158  35.356  1.00  9.86           C  
ATOM   1644  C   LEU H 211      17.326  18.454  39.221  1.00 20.53           C  
ATOM   1645  O   LEU H 211      18.449  18.017  39.465  1.00 20.23           O  
ATOM   1646  N   ASP H 212      16.253  18.157  39.976  1.00 20.95           N  
ATOM   1647  CA  ASP H 212      16.371  17.339  41.143  1.00 21.30           C  
ATOM   1648  CB  ASP H 212      15.153  17.431  42.090  1.00 21.53           C  
ATOM   1649  CG  ASP H 212      13.883  16.924  41.411  1.00 22.68           C  
ATOM   1650  OD1 ASP H 212      13.798  16.988  40.157  1.00 21.04           O  
ATOM   1651  OD2 ASP H 212      12.970  16.475  42.155  1.00 26.18           O1-
ATOM   1652  C   ASP H 212      16.596  15.922  40.786  1.00 23.32           C  
ATOM   1653  O   ASP H 212      17.440  15.244  41.372  1.00 25.45           O  
ATOM   1654  N   TYR H 213      15.865  15.424  39.781  1.00 30.41           N  
ATOM   1655  CA  TYR H 213      16.065  13.984  39.588  1.00 30.88           C  
ATOM   1656  CB  TYR H 213      14.823  13.116  39.890  1.00 33.02           C  
ATOM   1657  CG  TYR H 213      14.717  12.841  41.350  1.00 35.51           C  
ATOM   1658  CD1 TYR H 213      14.299  13.796  42.243  1.00 37.03           C  
ATOM   1659  CD2 TYR H 213      15.019  11.588  41.825  1.00 36.13           C  
ATOM   1660  CE1 TYR H 213      14.205  13.523  43.586  1.00 38.69           C  
ATOM   1661  CE2 TYR H 213      14.927  11.301  43.164  1.00 37.85           C  
ATOM   1662  CZ  TYR H 213      14.522  12.270  44.048  1.00 39.28           C  
ATOM   1663  OH  TYR H 213      14.429  11.977  45.425  1.00 41.83           O  
ATOM   1664  C   TYR H 213      16.439  13.620  38.180  1.00 30.98           C  
ATOM   1665  O   TYR H 213      16.076  14.303  37.225  1.00 31.10           O  
ATOM   1666  N   TRP H 214      17.173  12.487  38.027  1.00 27.60           N  
ATOM   1667  CA  TRP H 214      17.674  12.064  36.742  1.00 27.17           C  
ATOM   1668  CB  TRP H 214      19.210  12.152  36.669  1.00 28.42           C  
ATOM   1669  CG  TRP H 214      19.774  13.539  36.867  1.00 27.65           C  
ATOM   1670  CD2 TRP H 214      20.553  14.261  35.896  1.00 27.97           C  
ATOM   1671  CD1 TRP H 214      19.719  14.331  37.977  1.00 26.86           C  
ATOM   1672  NE1 TRP H 214      20.404  15.501  37.757  1.00 26.87           N  
ATOM   1673  CE2 TRP H 214      20.926  15.470  36.482  1.00 27.26           C  
ATOM   1674  CE3 TRP H 214      20.933  13.936  34.625  1.00 27.62           C  
ATOM   1675  CZ2 TRP H 214      21.687  16.379  35.804  1.00 26.77           C  
ATOM   1676  CZ3 TRP H 214      21.694  14.858  33.941  1.00 27.65           C  
ATOM   1677  CH2 TRP H 214      22.064  16.056  34.520  1.00 28.02           C  
ATOM   1678  C   TRP H 214      17.320  10.622  36.486  1.00 27.38           C  
ATOM   1679  O   TRP H 214      17.092   9.838  37.407  1.00 30.45           O  
ATOM   1680  N   GLY H 215      17.258  10.239  35.189  1.00 31.00           N  
ATOM   1681  CA  GLY H 215      16.975   8.886  34.797  1.00 31.61           C  
ATOM   1682  C   GLY H 215      18.280   8.155  34.769  1.00 32.31           C  
ATOM   1683  O   GLY H 215      19.337   8.728  35.019  1.00 28.71           O  
ATOM   1684  N   GLN H 216      18.223   6.853  34.445  1.00 30.91           N  
ATOM   1685  CA  GLN H 216      19.359   5.979  34.382  1.00 31.78           C  
ATOM   1686  CB  GLN H 216      18.906   4.528  34.174  1.00 37.19           C  
ATOM   1687  CG  GLN H 216      18.098   4.336  32.892  1.00 42.94           C  
ATOM   1688  CD  GLN H 216      17.336   3.033  33.031  1.00 46.42           C  
ATOM   1689  OE1 GLN H 216      16.697   2.568  32.089  1.00 48.16           O  
ATOM   1690  NE2 GLN H 216      17.392   2.431  34.248  1.00 46.70           N  
ATOM   1691  C   GLN H 216      20.275   6.402  33.272  1.00 31.11           C  
ATOM   1692  O   GLN H 216      21.493   6.292  33.398  1.00 32.96           O  
ATOM   1693  N   GLY H 217      19.717   6.889  32.146  1.00 28.41           N  
ATOM   1694  CA  GLY H 217      20.531   7.315  31.041  1.00 27.01           C  
ATOM   1695  C   GLY H 217      20.419   6.304  29.943  1.00 27.81           C  
ATOM   1696  O   GLY H 217      20.249   5.111  30.191  1.00 26.94           O  
ATOM   1697  N   THR H 218      20.501   6.775  28.681  1.00 29.09           N  
ATOM   1698  CA  THR H 218      20.423   5.899  27.545  1.00 27.99           C  
ATOM   1699  CB  THR H 218      19.271   6.201  26.629  1.00 25.35           C  
ATOM   1700  OG1 THR H 218      18.039   6.060  27.320  1.00 26.62           O  
ATOM   1701  CG2 THR H 218      19.318   5.247  25.423  1.00 23.52           C  
ATOM   1702  C   THR H 218      21.671   6.094  26.749  1.00 28.47           C  
ATOM   1703  O   THR H 218      22.099   7.221  26.507  1.00 27.50           O  
ATOM   1704  N   THR H 219      22.289   4.988  26.297  1.00 27.62           N  
ATOM   1705  CA  THR H 219      23.503   5.132  25.553  1.00 27.48           C  
ATOM   1706  CB  THR H 219      24.551   4.121  25.921  1.00 27.18           C  
ATOM   1707  OG1 THR H 219      25.779   4.437  25.284  1.00 32.08           O  
ATOM   1708  CG2 THR H 219      24.079   2.718  25.509  1.00 27.54           C  
ATOM   1709  C   THR H 219      23.180   4.985  24.103  1.00 27.90           C  
ATOM   1710  O   THR H 219      22.521   4.037  23.680  1.00 28.53           O  
ATOM   1711  N   LEU H 220      23.624   5.969  23.299  1.00 28.14           N  
ATOM   1712  CA  LEU H 220      23.381   5.947  21.888  1.00 27.28           C  
ATOM   1713  CB  LEU H 220      22.692   7.230  21.390  1.00 26.66           C  
ATOM   1714  CG  LEU H 220      22.500   7.306  19.865  1.00 18.80           C  
ATOM   1715  CD1 LEU H 220      21.610   6.168  19.344  1.00 19.32           C  
ATOM   1716  CD2 LEU H 220      21.995   8.698  19.452  1.00 19.90           C  
ATOM   1717  C   LEU H 220      24.706   5.862  21.207  1.00 27.72           C  
ATOM   1718  O   LEU H 220      25.617   6.636  21.498  1.00 27.05           O  
ATOM   1719  N   THR H 221      24.850   4.895  20.283  1.00 26.44           N  
ATOM   1720  CA  THR H 221      26.086   4.781  19.571  1.00 26.15           C  
ATOM   1721  CB  THR H 221      26.756   3.451  19.765  1.00 26.31           C  
ATOM   1722  OG1 THR H 221      27.005   3.228  21.145  1.00 28.49           O  
ATOM   1723  CG2 THR H 221      28.083   3.440  18.988  1.00 25.07           C  
ATOM   1724  C   THR H 221      25.764   4.924  18.120  1.00 26.67           C  
ATOM   1725  O   THR H 221      24.903   4.218  17.591  1.00 27.05           O  
ATOM   1726  N   VAL H 222      26.441   5.862  17.433  1.00 28.13           N  
ATOM   1727  CA  VAL H 222      26.182   6.033  16.033  1.00 29.14           C  
ATOM   1728  CB  VAL H 222      26.008   7.470  15.636  1.00 28.10           C  
ATOM   1729  CG1 VAL H 222      25.767   7.537  14.119  1.00 27.49           C  
ATOM   1730  CG2 VAL H 222      24.870   8.072  16.474  1.00 27.70           C  
ATOM   1731  C   VAL H 222      27.377   5.501  15.314  1.00 30.70           C  
ATOM   1732  O   VAL H 222      28.483   6.023  15.466  1.00 30.26           O  
ATOM   1733  N   SER H 223      27.187   4.435  14.516  1.00 31.77           N  
ATOM   1734  CA  SER H 223      28.309   3.876  13.822  1.00 33.55           C  
ATOM   1735  CB  SER H 223      29.153   2.937  14.706  1.00 33.65           C  
ATOM   1736  OG  SER H 223      30.248   2.412  13.973  1.00 35.11           O  
ATOM   1737  C   SER H 223      27.792   3.064  12.678  1.00 35.03           C  
ATOM   1738  O   SER H 223      26.641   2.627  12.678  1.00 35.18           O  
ATOM   1739  N   SER H 224      28.644   2.840  11.661  1.00 41.67           N  
ATOM   1740  CA  SER H 224      28.231   2.078  10.521  1.00 42.94           C  
ATOM   1741  CB  SER H 224      29.140   2.279   9.296  1.00 42.92           C  
ATOM   1742  OG  SER H 224      29.080   3.630   8.865  1.00 52.20           O  
ATOM   1743  C   SER H 224      28.293   0.610  10.906  1.00 42.66           C  
ATOM   1744  O   SER H 224      29.421   0.118  11.178  1.00 41.56           O  
ATOM   1745  OXT SER H 224      27.215  -0.041  10.931  1.00  0.00           O1-
TER    1746      SER H 224 
CONECT  162  677
CONECT  677  162
CONECT  982 1573
CONECT 1573  982
END
