# Supplementary material for: Fully automated antibody structure prediction using BIOVIA tools: Validation study
Source: PLoS One. 2017 May 18;12(5):e0177923. doi: 10.1371/journal.pone.0177923 (PMC5436848; doi:10.1371/journal.pone.0177923)
Supplement: S3 Dataset — Predicted structures using the Top5 framework method, Chothia CDR definition with canonical filtering, using up to 5 CDR templates rather than the default 3, and generating 10 CDR models. (ZIP) [file pone.0177923.s005.zip › 4LCI_LH_FV_FinalModel.pdb]

REMARK   Accelrys Discovery Studio PDB file
REMARK   Created:  2015-11-30T17:41:11Z
SSBOND   1 CYS L   23    CYS L   93                                     
SSBOND   2 CYS H  134    CYS H  208                                     
ATOM      1  N   ASP L   1      26.290  32.153  25.850  1.00 53.14           N1+
ATOM      2  CA  ASP L   1      25.796  31.568  27.114  1.00 51.92           C  
ATOM      3  CB  ASP L   1      25.711  30.036  27.006  1.00 52.80           C  
ATOM      4  CG  ASP L   1      24.598  29.691  26.028  1.00 56.44           C  
ATOM      5  OD1 ASP L   1      23.612  30.472  25.952  1.00 31.28           O  
ATOM      6  OD2 ASP L   1      24.717  28.640  25.343  1.00 27.29           O1-
ATOM      7  C   ASP L   1      26.732  31.910  28.223  1.00 50.06           C  
ATOM      8  O   ASP L   1      27.765  32.541  28.004  1.00 50.98           O  
ATOM      9  N   ILE L   2      26.399  31.503  29.461  1.00 44.76           N  
ATOM     10  CA  ILE L   2      27.278  31.854  30.532  1.00 41.12           C  
ATOM     11  CB  ILE L   2      26.586  32.132  31.843  1.00 39.60           C  
ATOM     12  CG1 ILE L   2      25.952  30.879  32.466  1.00 21.67           C  
ATOM     13  CG2 ILE L   2      25.569  33.254  31.582  1.00 24.30           C  
ATOM     14  CD1 ILE L   2      26.949  30.025  33.249  1.00 53.86           C  
ATOM     15  C   ILE L   2      28.238  30.723  30.688  1.00 39.43           C  
ATOM     16  O   ILE L   2      27.850  29.555  30.704  1.00 41.44           O  
ATOM     17  N   VAL L   3      29.541  31.058  30.760  1.00 36.18           N  
ATOM     18  CA  VAL L   3      30.549  30.046  30.844  1.00 34.63           C  
ATOM     19  CB  VAL L   3      31.836  30.447  30.183  1.00 34.54           C  
ATOM     20  CG1 VAL L   3      32.861  29.313  30.345  1.00 38.03           C  
ATOM     21  CG2 VAL L   3      31.536  30.821  28.723  1.00 39.90           C  
ATOM     22  C   VAL L   3      30.849  29.798  32.285  1.00 34.02           C  
ATOM     23  O   VAL L   3      31.032  30.728  33.067  1.00 32.54           O  
ATOM     24  N   MET L   4      30.892  28.508  32.667  1.00 33.51           N  
ATOM     25  CA  MET L   4      31.196  28.149  34.019  1.00 32.21           C  
ATOM     26  CB  MET L   4      30.202  27.128  34.601  1.00 33.18           C  
ATOM     27  CG  MET L   4      28.758  27.637  34.646  1.00 33.87           C  
ATOM     28  SD  MET L   4      28.445  28.968  35.844  1.00 37.17           S  
ATOM     29  CE  MET L   4      28.393  27.873  37.290  1.00 34.77           C  
ATOM     30  C   MET L   4      32.540  27.488  33.982  1.00 34.01           C  
ATOM     31  O   MET L   4      32.726  26.492  33.283  1.00 34.61           O  
ATOM     32  N   THR L   5      33.517  28.028  34.739  1.00 33.03           N  
ATOM     33  CA  THR L   5      34.838  27.467  34.716  1.00 33.68           C  
ATOM     34  CB  THR L   5      35.899  28.492  34.425  1.00 34.82           C  
ATOM     35  OG1 THR L   5      35.649  29.110  33.171  1.00 37.46           O  
ATOM     36  CG2 THR L   5      37.273  27.805  34.404  1.00 34.18           C  
ATOM     37  C   THR L   5      35.142  26.882  36.065  1.00 32.32           C  
ATOM     38  O   THR L   5      35.086  27.579  37.077  1.00 31.55           O  
ATOM     39  N   GLN L   6      35.486  25.572  36.102  1.00 32.69           N  
ATOM     40  CA  GLN L   6      35.819  24.917  37.341  1.00 34.31           C  
ATOM     41  CB  GLN L   6      35.213  23.509  37.494  1.00 35.76           C  
ATOM     42  CG  GLN L   6      33.685  23.546  37.613  1.00 29.84           C  
ATOM     43  CD  GLN L   6      33.166  22.131  37.834  1.00 27.26           C  
ATOM     44  OE1 GLN L   6      32.059  21.792  37.419  1.00 28.16           O  
ATOM     45  NE2 GLN L   6      33.978  21.282  38.518  1.00 27.05           N  
ATOM     46  C   GLN L   6      37.314  24.823  37.427  1.00 36.87           C  
ATOM     47  O   GLN L   6      37.979  24.350  36.506  1.00 39.53           O  
ATOM     48  N   ALA L   7      37.868  25.284  38.570  1.00 39.26           N  
ATOM     49  CA  ALA L   7      39.284  25.478  38.732  1.00 41.72           C  
ATOM     50  CB  ALA L   7      39.633  26.169  40.058  1.00 45.28           C  
ATOM     51  C   ALA L   7      40.123  24.251  38.668  1.00 43.16           C  
ATOM     52  O   ALA L   7      41.008  24.169  37.822  1.00 49.16           O  
ATOM     53  N   ALA L   8      39.871  23.230  39.499  1.00 40.37           N  
ATOM     54  CA  ALA L   8      40.808  22.158  39.382  1.00 36.82           C  
ATOM     55  CB  ALA L   8      41.132  21.481  40.724  1.00 34.93           C  
ATOM     56  C   ALA L   8      40.162  21.144  38.511  1.00 38.01           C  
ATOM     57  O   ALA L   8      39.033  20.746  38.775  1.00 37.47           O  
ATOM     58  N   PRO L   9      40.801  20.760  37.441  1.00 35.14           N  
ATOM     59  CA  PRO L   9      40.240  19.727  36.623  1.00 36.43           C  
ATOM     60  CD  PRO L   9      41.630  21.672  36.673  1.00  0.00           C  
ATOM     61  CB  PRO L   9      41.027  19.749  35.315  1.00 40.33           C  
ATOM     62  CG  PRO L   9      41.507  21.208  35.212  1.00 48.40           C  
ATOM     63  C   PRO L   9      40.305  18.421  37.344  1.00 34.45           C  
ATOM     64  O   PRO L   9      39.417  17.589  37.166  1.00 30.21           O  
ATOM     65  N   SER L  10      41.364  18.221  38.151  1.00 34.32           N  
ATOM     66  CA  SER L  10      41.511  17.013  38.908  1.00 35.75           C  
ATOM     67  CB  SER L  10      42.555  16.031  38.343  1.00 36.65           C  
ATOM     68  OG  SER L  10      42.117  15.490  37.106  1.00 52.48           O  
ATOM     69  C   SER L  10      42.002  17.426  40.254  1.00 34.91           C  
ATOM     70  O   SER L  10      42.860  18.301  40.366  1.00 38.00           O  
ATOM     71  N   VAL L  11      41.458  16.823  41.328  1.00 33.85           N  
ATOM     72  CA  VAL L  11      41.945  17.213  42.618  1.00 33.53           C  
ATOM     73  CB  VAL L  11      40.929  17.963  43.428  1.00 33.39           C  
ATOM     74  CG1 VAL L  11      41.513  18.227  44.828  1.00  0.00           C  
ATOM     75  CG2 VAL L  11      40.540  19.238  42.661  1.00  0.00           C  
ATOM     76  C   VAL L  11      42.302  15.986  43.399  1.00 33.06           C  
ATOM     77  O   VAL L  11      41.432  15.223  43.813  1.00 29.50           O  
ATOM     78  N   PRO L  12      43.574  15.775  43.610  1.00 34.85           N  
ATOM     79  CA  PRO L  12      43.991  14.666  44.423  1.00 33.47           C  
ATOM     80  CD  PRO L  12      44.580  16.140  42.630  1.00 38.78           C  
ATOM     81  CB  PRO L  12      45.441  14.364  44.028  1.00 34.37           C  
ATOM     82  CG  PRO L  12      45.890  15.598  43.224  1.00 37.66           C  
ATOM     83  C   PRO L  12      43.818  15.046  45.856  1.00 33.77           C  
ATOM     84  O   PRO L  12      44.165  16.172  46.207  1.00 35.48           O  
ATOM     85  N   VAL L  13      43.314  14.132  46.707  1.00 30.06           N  
ATOM     86  CA  VAL L  13      43.149  14.492  48.086  0.90 32.08           C  
ATOM     87  CB  VAL L  13      41.804  15.102  48.360  0.90 31.87           C  
ATOM     88  CG1 VAL L  13      40.717  14.109  47.917  0.90 28.25           C  
ATOM     89  CG2 VAL L  13      41.724  15.494  49.844  0.90 32.50           C  
ATOM     90  C   VAL L  13      43.292  13.258  48.924  1.00 32.91           C  
ATOM     91  O   VAL L  13      42.911  12.164  48.514  1.00 31.87           O  
ATOM     92  N   THR L  14      43.857  13.405  50.139  1.00 31.55           N  
ATOM     93  CA  THR L  14      44.023  12.275  51.010  1.00 30.97           C  
ATOM     94  CB  THR L  14      45.139  12.450  51.996  1.00 31.41           C  
ATOM     95  OG1 THR L  14      46.362  12.673  51.311  1.00 30.09           O  
ATOM     96  CG2 THR L  14      45.238  11.184  52.864  1.00 29.11           C  
ATOM     97  C   THR L  14      42.754  12.118  51.781  1.00 33.19           C  
ATOM     98  O   THR L  14      42.015  13.079  51.988  1.00 33.05           O  
ATOM     99  N   PRO L  15      42.474  10.920  52.210  1.00 33.81           N  
ATOM    100  CA  PRO L  15      41.267  10.709  52.954  1.00 34.42           C  
ATOM    101  CD  PRO L  15      42.870   9.735  51.467  1.00  0.00           C  
ATOM    102  CB  PRO L  15      41.084   9.197  53.035  1.00 36.81           C  
ATOM    103  CG  PRO L  15      41.782   8.686  51.759  1.00 38.42           C  
ATOM    104  C   PRO L  15      41.368  11.397  54.272  1.00 37.01           C  
ATOM    105  O   PRO L  15      42.432  11.352  54.887  1.00 36.83           O  
ATOM    106  N   GLY L  16      40.274  12.039  54.720  1.00 36.96           N  
ATOM    107  CA  GLY L  16      40.272  12.710  55.985  1.00 37.13           C  
ATOM    108  C   GLY L  16      40.685  14.136  55.773  1.00 36.05           C  
ATOM    109  O   GLY L  16      40.559  14.964  56.674  1.00 38.17           O  
ATOM    110  N   GLU L  17      41.187  14.459  54.567  1.00 35.20           N  
ATOM    111  CA  GLU L  17      41.644  15.789  54.273  1.00 38.37           C  
ATOM    112  CB  GLU L  17      42.782  15.818  53.237  1.00 41.64           C  
ATOM    113  CG  GLU L  17      44.007  15.002  53.659  1.00 50.88           C  
ATOM    114  CD  GLU L  17      44.452  15.475  55.033  1.00 37.15           C  
ATOM    115  OE1 GLU L  17      44.407  16.709  55.277  1.00 36.96           O  
ATOM    116  OE2 GLU L  17      44.836  14.605  55.862  1.00  0.00           O1-
ATOM    117  C   GLU L  17      40.492  16.570  53.709  1.00 37.27           C  
ATOM    118  O   GLU L  17      39.456  16.004  53.365  1.00 38.05           O  
ATOM    119  N   SER L  18      40.634  17.911  53.634  1.00 36.69           N  
ATOM    120  CA  SER L  18      39.581  18.730  53.098  1.00 35.95           C  
ATOM    121  CB  SER L  18      39.469  20.106  53.775  1.00 38.02           C  
ATOM    122  OG  SER L  18      40.643  20.867  53.531  1.00  0.00           O  
ATOM    123  C   SER L  18      39.859  18.970  51.644  1.00 35.28           C  
ATOM    124  O   SER L  18      41.015  19.026  51.225  1.00 35.86           O  
ATOM    125  N   VAL L  19      38.790  19.107  50.830  1.00 32.65           N  
ATOM    126  CA  VAL L  19      38.950  19.361  49.424  1.00 30.41           C  
ATOM    127  CB  VAL L  19      38.423  18.254  48.556  1.00 28.63           C  
ATOM    128  CG1 VAL L  19      39.240  16.981  48.834  1.00  0.00           C  
ATOM    129  CG2 VAL L  19      36.916  18.095  48.821  1.00  0.00           C  
ATOM    130  C   VAL L  19      38.154  20.588  49.103  1.00 30.44           C  
ATOM    131  O   VAL L  19      37.091  20.814  49.679  1.00 31.30           O  
ATOM    132  N   SER L  20      38.663  21.429  48.180  1.00 29.16           N  
ATOM    133  CA  SER L  20      37.953  22.626  47.828  1.00 31.22           C  
ATOM    134  CB  SER L  20      38.641  23.894  48.366  1.00 34.53           C  
ATOM    135  OG  SER L  20      37.902  25.052  48.012  1.00 41.63           O  
ATOM    136  C   SER L  20      37.924  22.707  46.329  1.00 30.09           C  
ATOM    137  O   SER L  20      38.954  22.579  45.669  1.00 30.60           O  
ATOM    138  N   ILE L  21      36.724  22.933  45.756  0.88 29.78           N  
ATOM    139  CA  ILE L  21      36.567  23.017  44.330  0.88 30.36           C  
ATOM    140  CB  ILE L  21      35.621  21.980  43.798  0.88 28.86           C  
ATOM    141  CG1 ILE L  21      36.154  20.571  44.112  0.88 32.05           C  
ATOM    142  CG2 ILE L  21      35.408  22.241  42.298  0.88 31.70           C  
ATOM    143  CD1 ILE L  21      35.117  19.466  43.921  0.88 30.64           C  
ATOM    144  C   ILE L  21      35.980  24.363  44.036  0.88 30.26           C  
ATOM    145  O   ILE L  21      35.081  24.821  44.739  0.88 31.87           O  
ATOM    146  N   SER L  22      36.477  25.041  42.981  1.00 30.01           N  
ATOM    147  CA  SER L  22      36.005  26.369  42.704  1.00 31.06           C  
ATOM    148  CB  SER L  22      37.143  27.403  42.626  1.00 32.88           C  
ATOM    149  OG  SER L  22      36.624  28.695  42.350  1.00 41.27           O  
ATOM    150  C   SER L  22      35.297  26.387  41.384  1.00 32.87           C  
ATOM    151  O   SER L  22      35.638  25.646  40.464  1.00 31.84           O  
ATOM    152  N   CYS L  23      34.256  27.240  41.287  1.00 32.67           N  
ATOM    153  CA  CYS L  23      33.511  27.410  40.071  1.00 32.30           C  
ATOM    154  CB  CYS L  23      32.116  26.742  40.121  1.00 36.45           C  
ATOM    155  SG  CYS L  23      31.141  26.928  38.595  1.00 42.19           S  
ATOM    156  C   CYS L  23      33.343  28.890  39.871  1.00 33.48           C  
ATOM    157  O   CYS L  23      32.916  29.607  40.777  1.00 32.65           O  
ATOM    158  N   ARG L  24      33.693  29.384  38.666  1.00 31.98           N  
ATOM    159  CA  ARG L  24      33.614  30.793  38.390  0.78 34.16           C  
ATOM    160  CB  ARG L  24      34.997  31.390  38.087  0.78 37.21           C  
ATOM    161  CG  ARG L  24      35.004  32.892  37.814  0.78 45.82           C  
ATOM    162  CD  ARG L  24      36.396  33.411  37.461  0.78 51.08           C  
ATOM    163  NE  ARG L  24      36.844  32.649  36.261  0.83 68.36           N  
ATOM    164  CZ  ARG L  24      36.451  33.061  35.021  0.83 72.67           C  
ATOM    165  NH1 ARG L  24      35.654  34.162  34.901  0.83 73.07           N1+
ATOM    166  NH2 ARG L  24      36.849  32.375  33.908  0.83 70.34           N  
ATOM    167  C   ARG L  24      32.748  30.974  37.180  1.00 33.03           C  
ATOM    168  O   ARG L  24      32.827  30.203  36.227  1.00 33.46           O  
ATOM    169  N   SER L  25      31.897  32.022  37.187  1.00 32.88           N  
ATOM    170  CA  SER L  25      30.970  32.242  36.112  0.90 32.81           C  
ATOM    171  CB  SER L  25      29.532  32.414  36.632  0.90 33.83           C  
ATOM    172  OG  SER L  25      28.628  32.630  35.562  0.90 31.01           O  
ATOM    173  C   SER L  25      31.356  33.498  35.390  1.00 32.57           C  
ATOM    174  O   SER L  25      31.960  34.404  35.959  1.00 32.88           O  
ATOM    175  N   THR L  26      30.889  33.583  34.127  1.00 40.11           N  
ATOM    176  CA  THR L  26      31.021  34.729  33.276  1.00 38.96           C  
ATOM    177  CB  THR L  26      30.598  34.459  31.859  1.00 36.98           C  
ATOM    178  OG1 THR L  26      30.918  35.568  31.032  1.00  0.00           O  
ATOM    179  CG2 THR L  26      29.081  34.198  31.832  1.00  0.00           C  
ATOM    180  C   THR L  26      30.166  35.861  33.776  1.00 41.76           C  
ATOM    181  O   THR L  26      30.552  37.024  33.657  1.00 41.90           O  
ATOM    182  N   LYS L  27      28.962  35.554  34.313  1.00 39.76           N  
ATOM    183  CA  LYS L  27      28.050  36.583  34.754  1.00 40.86           C  
ATOM    184  CB  LYS L  27      26.835  36.763  33.827  1.00 43.02           C  
ATOM    185  CG  LYS L  27      25.876  37.874  34.262  1.00 46.66           C  
ATOM    186  CD  LYS L  27      24.812  38.205  33.212  1.00 49.44           C  
ATOM    187  CE  LYS L  27      23.743  39.186  33.699  1.00 52.34           C  
ATOM    188  NZ  LYS L  27      22.784  39.471  32.608  1.00 58.39           N1+
ATOM    189  C   LYS L  27      27.512  36.245  36.115  1.00 41.65           C  
ATOM    190  O   LYS L  27      27.552  35.094  36.547  1.00 39.98           O  
ATOM    191  N   SER L  28      26.981  37.266  36.824  1.00 39.89           N  
ATOM    192  CA  SER L  28      26.483  37.101  38.161  1.00 38.65           C  
ATOM    193  CB  SER L  28      26.188  38.430  38.873  1.00 40.30           C  
ATOM    194  OG  SER L  28      25.700  38.177  40.182  1.00 43.24           O  
ATOM    195  C   SER L  28      25.232  36.282  38.158  1.00 39.80           C  
ATOM    196  O   SER L  28      24.333  36.458  37.337  1.00 38.99           O  
ATOM    197  N   LEU L  29      25.213  35.310  39.085  1.00 38.33           N  
ATOM    198  CA  LEU L  29      24.178  34.352  39.350  1.00 36.98           C  
ATOM    199  CB  LEU L  29      24.742  33.106  40.034  1.00 33.90           C  
ATOM    200  CG  LEU L  29      25.813  32.452  39.143  1.00 33.95           C  
ATOM    201  CD1 LEU L  29      26.256  31.095  39.697  1.00 31.90           C  
ATOM    202  CD2 LEU L  29      25.345  32.383  37.683  1.00 31.06           C  
ATOM    203  C   LEU L  29      23.035  34.901  40.149  1.00 40.44           C  
ATOM    204  O   LEU L  29      21.946  34.323  40.146  1.00 39.88           O  
ATOM    205  N   LEU L  30      23.280  35.983  40.919  1.00 40.31           N  
ATOM    206  CA  LEU L  30      22.287  36.519  41.806  1.00 39.26           C  
ATOM    207  CB  LEU L  30      22.807  37.709  42.636  1.00 38.03           C  
ATOM    208  CG  LEU L  30      21.780  38.300  43.620  1.00 40.16           C  
ATOM    209  CD1 LEU L  30      21.404  37.291  44.717  1.00 40.24           C  
ATOM    210  CD2 LEU L  30      22.276  39.637  44.192  1.00 41.70           C  
ATOM    211  C   LEU L  30      21.105  36.975  41.007  1.00 42.52           C  
ATOM    212  O   LEU L  30      21.229  37.501  39.902  1.00 43.52           O  
ATOM    213  N   HIS L  31      19.900  36.765  41.570  1.00 42.79           N  
ATOM    214  CA  HIS L  31      18.689  37.097  40.882  1.00 46.49           C  
ATOM    215  ND1 HIS L  31      15.338  36.539  40.230  1.00 53.55           N  
ATOM    216  CG  HIS L  31      16.582  36.093  39.846  1.00 49.59           C  
ATOM    217  CB  HIS L  31      17.736  35.893  40.782  1.00 46.14           C  
ATOM    218  NE2 HIS L  31      15.234  36.181  38.038  1.00 53.39           N  
ATOM    219  CD2 HIS L  31      16.502  35.882  38.503  1.00 50.35           C  
ATOM    220  CE1 HIS L  31      14.570  36.572  39.111  1.00 53.68           C  
ATOM    221  C   HIS L  31      18.011  38.186  41.654  1.00 48.53           C  
ATOM    222  O   HIS L  31      18.371  38.472  42.795  1.00 46.60           O  
ATOM    223  N   SER L  32      17.013  38.841  41.032  1.00 51.76           N  
ATOM    224  CA  SER L  32      16.321  39.931  41.657  1.00 52.93           C  
ATOM    225  CB  SER L  32      15.268  40.572  40.733  1.00 54.05           C  
ATOM    226  OG  SER L  32      14.271  39.622  40.389  1.00 54.14           O  
ATOM    227  C   SER L  32      15.614  39.424  42.874  1.00 52.38           C  
ATOM    228  O   SER L  32      15.494  40.132  43.874  1.00 54.44           O  
ATOM    229  N   ASN L  33      15.131  38.171  42.823  1.00 49.82           N  
ATOM    230  CA  ASN L  33      14.407  37.611  43.925  1.00 48.46           C  
ATOM    231  CB  ASN L  33      13.636  36.319  43.591  1.00 48.47           C  
ATOM    232  CG  ASN L  33      14.558  35.241  43.055  1.00 49.20           C  
ATOM    233  OD1 ASN L  33      15.767  35.259  43.270  1.00 47.53           O  
ATOM    234  ND2 ASN L  33      13.959  34.272  42.313  1.00 46.79           N  
ATOM    235  C   ASN L  33      15.315  37.442  45.105  1.00 48.79           C  
ATOM    236  O   ASN L  33      14.853  37.381  46.242  1.00 46.15           O  
ATOM    237  N   GLY L  34      16.638  37.339  44.883  1.00 47.79           N  
ATOM    238  CA  GLY L  34      17.507  37.263  46.026  1.00 48.17           C  
ATOM    239  C   GLY L  34      18.105  35.898  46.139  1.00 49.15           C  
ATOM    240  O   GLY L  34      18.994  35.681  46.962  1.00 49.66           O  
ATOM    241  N   ASN L  35      17.622  34.931  45.336  1.00 43.19           N  
ATOM    242  CA  ASN L  35      18.205  33.619  45.377  1.00 39.27           C  
ATOM    243  CB  ASN L  35      17.209  32.508  44.996  1.00 40.94           C  
ATOM    244  CG  ASN L  35      16.128  32.442  46.069  1.00 46.17           C  
ATOM    245  OD1 ASN L  35      16.420  32.340  47.259  1.00 48.10           O  
ATOM    246  ND2 ASN L  35      14.839  32.511  45.641  1.00 48.58           N  
ATOM    247  C   ASN L  35      19.320  33.591  44.373  1.00 39.63           C  
ATOM    248  O   ASN L  35      19.243  34.228  43.324  1.00 40.32           O  
ATOM    249  N   THR L  36      20.403  32.852  44.677  1.00 40.52           N  
ATOM    250  CA  THR L  36      21.497  32.737  43.752  1.00 37.78           C  
ATOM    251  CB  THR L  36      22.837  32.837  44.419  1.00 40.66           C  
ATOM    252  OG1 THR L  36      22.936  34.059  45.134  1.00 41.78           O  
ATOM    253  CG2 THR L  36      23.930  32.787  43.341  1.00 41.40           C  
ATOM    254  C   THR L  36      21.353  31.364  43.181  1.00 34.87           C  
ATOM    255  O   THR L  36      21.370  30.376  43.917  1.00 34.71           O  
ATOM    256  N   TYR L  37      21.224  31.265  41.843  1.00 32.06           N  
ATOM    257  CA  TYR L  37      20.932  29.984  41.271  1.00 31.48           C  
ATOM    258  CB  TYR L  37      20.079  30.084  39.995  1.00 32.81           C  
ATOM    259  CG  TYR L  37      18.731  30.581  40.390  1.00 35.09           C  
ATOM    260  CD1 TYR L  37      18.512  31.913  40.658  1.00 38.29           C  
ATOM    261  CD2 TYR L  37      17.677  29.705  40.479  1.00 36.04           C  
ATOM    262  CE1 TYR L  37      17.260  32.353  41.019  1.00 40.37           C  
ATOM    263  CE2 TYR L  37      16.425  30.135  40.838  1.00 40.26           C  
ATOM    264  CZ  TYR L  37      16.218  31.462  41.111  1.00 42.77           C  
ATOM    265  OH  TYR L  37      14.930  31.895  41.481  1.00 46.89           O  
ATOM    266  C   TYR L  37      22.201  29.291  40.878  1.00 34.17           C  
ATOM    267  O   TYR L  37      22.572  29.281  39.705  1.00 32.13           O  
ATOM    268  N   LEU L  38      22.860  28.622  41.852  1.00 27.50           N  
ATOM    269  CA  LEU L  38      24.107  27.969  41.595  1.00 25.62           C  
ATOM    270  CB  LEU L  38      25.307  28.801  42.091  1.00 23.30           C  
ATOM    271  CG  LEU L  38      26.693  28.175  41.851  1.00 25.61           C  
ATOM    272  CD1 LEU L  38      26.946  26.994  42.794  1.00 22.93           C  
ATOM    273  CD2 LEU L  38      26.894  27.808  40.371  1.00 22.35           C  
ATOM    274  C   LEU L  38      24.038  26.675  42.342  1.00 27.38           C  
ATOM    275  O   LEU L  38      23.808  26.664  43.552  1.00 26.99           O  
ATOM    276  N   TYR L  39      24.239  25.543  41.636  1.00 26.18           N  
ATOM    277  CA  TYR L  39      24.054  24.255  42.252  1.00 24.28           C  
ATOM    278  CB  TYR L  39      22.874  23.463  41.662  1.00 23.96           C  
ATOM    279  CG  TYR L  39      21.633  24.274  41.822  1.00 26.11           C  
ATOM    280  CD1 TYR L  39      21.349  25.274  40.921  1.00  0.00           C  
ATOM    281  CD2 TYR L  39      20.752  24.038  42.851  1.00 34.80           C  
ATOM    282  CE1 TYR L  39      20.212  26.036  41.044  1.00 35.88           C  
ATOM    283  CE2 TYR L  39      19.613  24.799  42.978  1.00  0.00           C  
ATOM    284  CZ  TYR L  39      19.339  25.798  42.077  1.00  0.00           C  
ATOM    285  OH  TYR L  39      18.168  26.573  42.215  1.00  0.00           O  
ATOM    286  C   TYR L  39      25.273  23.410  42.025  1.00 24.11           C  
ATOM    287  O   TYR L  39      26.083  23.685  41.139  1.00 23.12           O  
ATOM    288  N   TRP L  40      25.438  22.360  42.862  1.00 24.20           N  
ATOM    289  CA  TRP L  40      26.557  21.459  42.743  1.00 23.64           C  
ATOM    290  CB  TRP L  40      27.484  21.487  43.967  1.00 21.94           C  
ATOM    291  CG  TRP L  40      28.188  22.806  44.185  1.00 21.24           C  
ATOM    292  CD2 TRP L  40      29.437  23.168  43.574  1.00 21.70           C  
ATOM    293  CD1 TRP L  40      27.820  23.863  44.966  1.00 20.53           C  
ATOM    294  NE1 TRP L  40      28.768  24.856  44.890  1.00 22.39           N  
ATOM    295  CE2 TRP L  40      29.768  24.442  44.035  1.00 21.63           C  
ATOM    296  CE3 TRP L  40      30.245  22.493  42.704  1.00 23.61           C  
ATOM    297  CZ2 TRP L  40      30.916  25.061  43.631  1.00 23.07           C  
ATOM    298  CZ3 TRP L  40      31.400  23.121  42.295  1.00 23.70           C  
ATOM    299  CH2 TRP L  40      31.729  24.381  42.751  1.00 23.65           C  
ATOM    300  C   TRP L  40      26.024  20.056  42.644  1.00 24.71           C  
ATOM    301  O   TRP L  40      25.100  19.677  43.364  1.00 24.21           O  
ATOM    302  N   PHE L  41      26.617  19.250  41.736  1.00 24.20           N  
ATOM    303  CA  PHE L  41      26.211  17.884  41.525  1.00 22.84           C  
ATOM    304  CB  PHE L  41      25.579  17.633  40.146  1.00 21.94           C  
ATOM    305  CG  PHE L  41      24.299  18.382  40.089  1.00 23.95           C  
ATOM    306  CD1 PHE L  41      24.271  19.692  39.675  1.00 23.85           C  
ATOM    307  CD2 PHE L  41      23.124  17.773  40.455  1.00 22.84           C  
ATOM    308  CE1 PHE L  41      23.084  20.383  39.622  1.00 25.30           C  
ATOM    309  CE2 PHE L  41      21.935  18.460  40.405  1.00 24.74           C  
ATOM    310  CZ  PHE L  41      21.913  19.768  39.991  1.00 23.00           C  
ATOM    311  C   PHE L  41      27.428  17.016  41.571  1.00 23.43           C  
ATOM    312  O   PHE L  41      28.544  17.467  41.315  1.00 22.89           O  
ATOM    313  N   LEU L  42      27.228  15.735  41.936  1.00 23.97           N  
ATOM    314  CA  LEU L  42      28.294  14.776  41.946  1.00 24.07           C  
ATOM    315  CB  LEU L  42      28.592  14.206  43.345  1.00 26.22           C  
ATOM    316  CG  LEU L  42      29.592  13.030  43.356  1.00 27.06           C  
ATOM    317  CD1 LEU L  42      30.962  13.424  42.782  1.00 22.35           C  
ATOM    318  CD2 LEU L  42      29.696  12.415  44.760  1.00 28.39           C  
ATOM    319  C   LEU L  42      27.866  13.630  41.091  1.00 23.83           C  
ATOM    320  O   LEU L  42      26.752  13.126  41.226  1.00 23.54           O  
ATOM    321  N   GLN L  43      28.739  13.201  40.160  1.00 23.83           N  
ATOM    322  CA  GLN L  43      28.406  12.057  39.365  1.00 23.55           C  
ATOM    323  CB  GLN L  43      28.400  12.328  37.848  1.00 23.41           C  
ATOM    324  CG  GLN L  43      27.963  11.120  37.012  1.00 24.72           C  
ATOM    325  CD  GLN L  43      27.997  11.510  35.538  1.00 25.90           C  
ATOM    326  OE1 GLN L  43      29.010  11.982  35.027  1.00 28.06           O  
ATOM    327  NE2 GLN L  43      26.853  11.309  34.831  1.00 25.62           N  
ATOM    328  C   GLN L  43      29.452  11.030  39.651  1.00 28.30           C  
ATOM    329  O   GLN L  43      30.643  11.255  39.433  1.00 26.99           O  
ATOM    330  N   ARG L  44      29.025   9.873  40.190  1.00 32.03           N  
ATOM    331  CA  ARG L  44      29.936   8.806  40.479  1.00 36.18           C  
ATOM    332  CB  ARG L  44      29.472   7.906  41.639  1.00 38.04           C  
ATOM    333  CG  ARG L  44      29.468   8.611  43.002  1.00 39.79           C  
ATOM    334  CD  ARG L  44      28.998   7.712  44.151  1.00 45.30           C  
ATOM    335  NE  ARG L  44      29.181   8.448  45.438  1.00 35.39           N  
ATOM    336  CZ  ARG L  44      28.204   9.263  45.934  1.00 37.53           C  
ATOM    337  NH1 ARG L  44      27.047   9.451  45.237  1.00 39.60           N1+
ATOM    338  NH2 ARG L  44      28.384   9.894  47.132  1.00 36.48           N  
ATOM    339  C   ARG L  44      30.020   7.982  39.237  1.00 38.06           C  
ATOM    340  O   ARG L  44      29.097   7.989  38.425  1.00 36.21           O  
ATOM    341  N   PRO L  45      31.109   7.284  39.060  1.00 40.99           N  
ATOM    342  CA  PRO L  45      31.310   6.508  37.867  1.00 42.56           C  
ATOM    343  CD  PRO L  45      31.880   6.768  40.180  1.00 40.49           C  
ATOM    344  CB  PRO L  45      32.575   5.697  38.119  1.00 42.94           C  
ATOM    345  CG  PRO L  45      32.550   5.490  39.645  1.00 41.36           C  
ATOM    346  C   PRO L  45      30.150   5.597  37.612  1.00 41.75           C  
ATOM    347  O   PRO L  45      29.738   4.877  38.520  1.00 43.25           O  
ATOM    348  N   GLY L  46      29.611   5.623  36.378  1.00 42.23           N  
ATOM    349  CA  GLY L  46      28.565   4.723  35.990  1.00 43.72           C  
ATOM    350  C   GLY L  46      27.251   5.107  36.606  1.00 43.34           C  
ATOM    351  O   GLY L  46      26.321   4.302  36.600  1.00 45.82           O  
ATOM    352  N   GLN L  47      27.112   6.336  37.143  1.00 41.83           N  
ATOM    353  CA  GLN L  47      25.850   6.666  37.748  1.00 37.58           C  
ATOM    354  CB  GLN L  47      25.902   6.778  39.281  1.00 39.21           C  
ATOM    355  CG  GLN L  47      26.219   5.453  39.977  1.00 42.43           C  
ATOM    356  CD  GLN L  47      26.241   5.697  41.481  1.00 47.93           C  
ATOM    357  OE1 GLN L  47      25.769   6.726  41.962  1.00 52.33           O  
ATOM    358  NE2 GLN L  47      26.801   4.723  42.246  1.00 50.89           N  
ATOM    359  C   GLN L  47      25.363   7.980  37.216  1.00 34.06           C  
ATOM    360  O   GLN L  47      26.083   8.686  36.511  1.00 34.72           O  
ATOM    361  N   SER L  48      24.087   8.309  37.515  1.00 32.53           N  
ATOM    362  CA  SER L  48      23.495   9.553  37.104  1.00 30.44           C  
ATOM    363  CB  SER L  48      21.959   9.538  37.139  1.00 32.13           C  
ATOM    364  OG  SER L  48      21.462   8.526  36.278  1.00 37.81           O  
ATOM    365  C   SER L  48      23.948  10.582  38.084  1.00 27.78           C  
ATOM    366  O   SER L  48      24.373  10.248  39.188  1.00 28.63           O  
ATOM    367  N   PRO L  49      23.868  11.830  37.717  1.00 26.40           N  
ATOM    368  CA  PRO L  49      24.307  12.867  38.609  1.00 24.32           C  
ATOM    369  CD  PRO L  49      24.009  12.210  36.319  1.00 26.87           C  
ATOM    370  CB  PRO L  49      24.392  14.132  37.758  1.00 23.37           C  
ATOM    371  CG  PRO L  49      24.663  13.602  36.337  1.00 24.71           C  
ATOM    372  C   PRO L  49      23.379  12.988  39.781  1.00 24.58           C  
ATOM    373  O   PRO L  49      22.193  12.688  39.639  1.00 27.46           O  
ATOM    374  N   GLN L  50      23.903  13.411  40.952  1.00 26.51           N  
ATOM    375  CA  GLN L  50      23.091  13.552  42.129  1.00 26.82           C  
ATOM    376  CB  GLN L  50      23.494  12.582  43.254  1.00 32.10           C  
ATOM    377  CG  GLN L  50      22.520  12.544  44.434  1.00 45.23           C  
ATOM    378  CD  GLN L  50      22.990  11.449  45.380  1.00 50.79           C  
ATOM    379  OE1 GLN L  50      24.078  11.528  45.950  1.00  0.00           O  
ATOM    380  NE2 GLN L  50      22.155  10.388  45.540  1.00  0.00           N  
ATOM    381  C   GLN L  50      23.271  14.954  42.626  1.00 23.74           C  
ATOM    382  O   GLN L  50      24.352  15.527  42.516  1.00 24.14           O  
ATOM    383  N   ARG L  51      22.209  15.551  43.195  1.00 22.48           N  
ATOM    384  CA  ARG L  51      22.265  16.927  43.622  1.00 21.58           C  
ATOM    385  CB  ARG L  51      20.875  17.587  43.653  1.00 20.56           C  
ATOM    386  CG  ARG L  51      20.875  19.013  44.208  1.00 20.61           C  
ATOM    387  CD  ARG L  51      19.476  19.631  44.276  1.00 20.55           C  
ATOM    388  NE  ARG L  51      18.619  18.709  45.075  1.00 22.83           N  
ATOM    389  CZ  ARG L  51      17.504  19.181  45.707  1.00 34.93           C  
ATOM    390  NH1 ARG L  51      17.204  20.511  45.653  1.00 27.20           N1+
ATOM    391  NH2 ARG L  51      16.699  18.324  46.403  1.00 33.54           N  
ATOM    392  C   ARG L  51      22.810  17.015  45.017  1.00 23.62           C  
ATOM    393  O   ARG L  51      22.246  16.409  45.924  1.00 26.52           O  
ATOM    394  N   LEU L  52      24.000  17.648  45.191  1.00 23.34           N  
ATOM    395  CA  LEU L  52      24.588  17.921  46.478  0.90 23.84           C  
ATOM    396  CB  LEU L  52      26.116  18.023  46.387  0.90 23.85           C  
ATOM    397  CG  LEU L  52      26.776  16.722  45.899  0.90 28.93           C  
ATOM    398  CD1 LEU L  52      28.298  16.866  45.820  0.90 28.22           C  
ATOM    399  CD2 LEU L  52      26.347  15.516  46.747  0.90 28.04           C  
ATOM    400  C   LEU L  52      24.101  19.190  47.128  1.00 26.06           C  
ATOM    401  O   LEU L  52      23.611  19.169  48.257  1.00 28.15           O  
ATOM    402  N   ILE L  53      24.216  20.337  46.412  1.00 26.55           N  
ATOM    403  CA  ILE L  53      23.911  21.616  46.999  1.00 25.06           C  
ATOM    404  CB  ILE L  53      25.131  22.383  47.411  1.00 25.35           C  
ATOM    405  CG1 ILE L  53      25.872  21.601  48.504  1.00 28.28           C  
ATOM    406  CG2 ILE L  53      24.704  23.791  47.853  1.00 25.50           C  
ATOM    407  CD1 ILE L  53      27.210  22.217  48.896  1.00 25.80           C  
ATOM    408  C   ILE L  53      23.148  22.451  46.018  1.00 26.57           C  
ATOM    409  O   ILE L  53      23.371  22.378  44.811  1.00 25.69           O  
ATOM    410  N   TYR L  54      22.210  23.269  46.541  1.00 26.07           N  
ATOM    411  CA  TYR L  54      21.383  24.125  45.741  1.00 27.35           C  
ATOM    412  CB  TYR L  54      19.927  23.619  45.657  1.00 27.27           C  
ATOM    413  CG  TYR L  54      19.441  23.292  47.031  1.00 29.57           C  
ATOM    414  CD1 TYR L  54      19.853  22.130  47.637  1.00 29.57           C  
ATOM    415  CD2 TYR L  54      18.564  24.108  47.708  1.00 30.17           C  
ATOM    416  CE1 TYR L  54      19.421  21.797  48.899  1.00 29.18           C  
ATOM    417  CE2 TYR L  54      18.125  23.783  48.972  1.00 32.36           C  
ATOM    418  CZ  TYR L  54      18.554  22.622  49.569  1.00 34.44           C  
ATOM    419  OH  TYR L  54      18.108  22.283  50.864  1.00 36.02           O  
ATOM    420  C   TYR L  54      21.400  25.494  46.347  1.00 29.04           C  
ATOM    421  O   TYR L  54      21.625  25.650  47.545  1.00 28.07           O  
ATOM    422  N   TYR L  55      20.977  26.453  45.501  1.00 35.02           N  
ATOM    423  CA  TYR L  55      20.806  27.806  45.914  1.00 36.75           C  
ATOM    424  CB  TYR L  55      19.718  28.037  46.981  1.00 38.62           C  
ATOM    425  CG  TYR L  55      18.346  27.857  46.427  1.00 42.65           C  
ATOM    426  CD1 TYR L  55      17.727  26.628  46.427  1.00  0.00           C  
ATOM    427  CD2 TYR L  55      17.669  28.942  45.920  1.00  0.00           C  
ATOM    428  CE1 TYR L  55      16.457  26.484  45.920  1.00  0.00           C  
ATOM    429  CE2 TYR L  55      16.399  28.805  45.410  1.00  0.00           C  
ATOM    430  CZ  TYR L  55      15.792  27.573  45.411  1.00 59.88           C  
ATOM    431  OH  TYR L  55      14.489  27.422  44.891  1.00  0.00           O  
ATOM    432  C   TYR L  55      22.068  28.217  46.547  1.00 39.12           C  
ATOM    433  O   TYR L  55      22.067  28.955  47.529  1.00 40.47           O  
ATOM    434  N   MET L  56      23.174  27.697  46.008  1.00 41.60           N  
ATOM    435  CA  MET L  56      24.485  28.118  46.391  1.00 40.13           C  
ATOM    436  CB  MET L  56      24.504  29.650  46.344  1.00 43.07           C  
ATOM    437  CG  MET L  56      25.759  30.361  46.829  1.00 45.79           C  
ATOM    438  SD  MET L  56      25.456  32.143  47.002  1.00 50.26           S  
ATOM    439  CE  MET L  56      24.467  32.002  48.521  1.00 48.38           C  
ATOM    440  C   MET L  56      24.900  27.689  47.782  1.00 40.97           C  
ATOM    441  O   MET L  56      26.100  27.580  48.031  1.00 43.51           O  
ATOM    442  N   SER L  57      24.001  27.321  48.719  1.00 40.65           N  
ATOM    443  CA  SER L  57      24.619  27.008  49.988  1.00 41.49           C  
ATOM    444  CB  SER L  57      24.846  28.252  50.865  1.00 45.18           C  
ATOM    445  OG  SER L  57      23.599  28.814  51.250  1.00 48.80           O  
ATOM    446  C   SER L  57      23.759  26.084  50.788  1.00 38.90           C  
ATOM    447  O   SER L  57      23.975  25.904  51.984  1.00 40.15           O  
ATOM    448  N   ASN L  58      22.798  25.424  50.140  1.00 27.57           N  
ATOM    449  CA  ASN L  58      21.845  24.599  50.830  1.00 27.75           C  
ATOM    450  CB  ASN L  58      20.388  24.937  50.484  1.00 28.71           C  
ATOM    451  CG  ASN L  58      20.084  26.295  51.093  1.00 34.92           C  
ATOM    452  OD1 ASN L  58      19.936  26.429  52.306  1.00 37.31           O  
ATOM    453  ND2 ASN L  58      20.005  27.338  50.225  1.00 34.06           N  
ATOM    454  C   ASN L  58      22.076  23.169  50.458  1.00 28.06           C  
ATOM    455  O   ASN L  58      22.173  22.821  49.282  1.00 28.55           O  
ATOM    456  N   LEU L  59      22.186  22.302  51.484  1.00 28.53           N  
ATOM    457  CA  LEU L  59      22.413  20.905  51.259  1.00 30.49           C  
ATOM    458  CB  LEU L  59      23.053  20.184  52.460  1.00 31.55           C  
ATOM    459  CG  LEU L  59      24.524  20.562  52.707  1.00 37.42           C  
ATOM    460  CD1 LEU L  59      25.097  19.807  53.916  1.00 30.36           C  
ATOM    461  CD2 LEU L  59      25.365  20.350  51.438  1.00 33.72           C  
ATOM    462  C   LEU L  59      21.114  20.229  50.961  1.00 31.86           C  
ATOM    463  O   LEU L  59      20.090  20.493  51.590  1.00 32.18           O  
ATOM    464  N   ALA L  60      21.144  19.316  49.974  1.00 31.27           N  
ATOM    465  CA  ALA L  60      19.978  18.570  49.594  1.00 30.51           C  
ATOM    466  CB  ALA L  60      20.129  17.827  48.256  1.00 30.72           C  
ATOM    467  C   ALA L  60      19.760  17.542  50.651  1.00 35.40           C  
ATOM    468  O   ALA L  60      20.671  17.225  51.411  1.00 34.23           O  
ATOM    469  N   SER L  61      18.532  16.999  50.738  1.00 37.46           N  
ATOM    470  CA  SER L  61      18.266  16.042  51.770  0.90 41.40           C  
ATOM    471  CB  SER L  61      16.795  15.592  51.828  0.90 45.57           C  
ATOM    472  OG  SER L  61      16.610  14.655  52.877  0.90 53.38           O  
ATOM    473  C   SER L  61      19.102  14.826  51.526  1.00 39.99           C  
ATOM    474  O   SER L  61      19.228  14.354  50.398  1.00 39.07           O  
ATOM    475  N   GLY L  62      19.705  14.292  52.608  1.00 39.50           N  
ATOM    476  CA  GLY L  62      20.475  13.086  52.531  1.00 37.72           C  
ATOM    477  C   GLY L  62      21.927  13.399  52.329  1.00 37.00           C  
ATOM    478  O   GLY L  62      22.770  12.514  52.470  1.00 38.37           O  
ATOM    479  N   VAL L  63      22.269  14.660  52.000  1.00 34.72           N  
ATOM    480  CA  VAL L  63      23.652  14.986  51.769  1.00 32.36           C  
ATOM    481  CB  VAL L  63      23.826  16.233  50.948  1.00 29.43           C  
ATOM    482  CG1 VAL L  63      25.324  16.558  50.829  1.00 26.21           C  
ATOM    483  CG2 VAL L  63      23.125  16.022  49.594  1.00 27.69           C  
ATOM    484  C   VAL L  63      24.336  15.196  53.092  1.00 32.64           C  
ATOM    485  O   VAL L  63      23.793  15.827  53.996  1.00 32.13           O  
ATOM    486  N   PRO L  64      25.540  14.689  53.214  1.00 34.72           N  
ATOM    487  CA  PRO L  64      26.268  14.814  54.452  1.00 34.97           C  
ATOM    488  CD  PRO L  64      25.912  13.480  52.492  1.00 32.30           C  
ATOM    489  CB  PRO L  64      27.448  13.849  54.341  1.00 32.28           C  
ATOM    490  CG  PRO L  64      26.935  12.757  53.387  1.00 36.55           C  
ATOM    491  C   PRO L  64      26.683  16.227  54.736  1.00 36.37           C  
ATOM    492  O   PRO L  64      26.890  16.999  53.803  1.00 37.55           O  
ATOM    493  N   ASP L  65      26.833  16.564  56.032  1.00 34.28           N  
ATOM    494  CA  ASP L  65      27.174  17.871  56.523  0.90 35.51           C  
ATOM    495  CB  ASP L  65      27.057  18.003  58.056  0.90 41.50           C  
ATOM    496  CG  ASP L  65      28.041  17.059  58.736  0.90 44.73           C  
ATOM    497  OD1 ASP L  65      28.398  16.021  58.119  0.90 48.35           O  
ATOM    498  OD2 ASP L  65      28.447  17.366  59.889  0.90 48.31           O1-
ATOM    499  C   ASP L  65      28.570  18.232  56.116  1.00 31.96           C  
ATOM    500  O   ASP L  65      28.954  19.400  56.161  1.00 34.47           O  
ATOM    501  N   ARG L  66      29.378  17.229  55.739  1.00 32.53           N  
ATOM    502  CA  ARG L  66      30.750  17.430  55.362  1.00 30.83           C  
ATOM    503  CB  ARG L  66      31.458  16.119  54.972  1.00 29.13           C  
ATOM    504  CG  ARG L  66      31.561  15.122  56.126  1.00 33.05           C  
ATOM    505  CD  ARG L  66      32.297  13.824  55.776  1.00 36.97           C  
ATOM    506  NE  ARG L  66      31.395  12.975  54.944  1.00 37.70           N  
ATOM    507  CZ  ARG L  66      31.414  13.073  53.583  1.00 38.77           C  
ATOM    508  NH1 ARG L  66      32.261  13.948  52.972  1.00 37.99           N1+
ATOM    509  NH2 ARG L  66      30.593  12.286  52.830  1.00 40.99           N  
ATOM    510  C   ARG L  66      30.794  18.342  54.171  1.00 30.50           C  
ATOM    511  O   ARG L  66      31.788  19.039  53.961  1.00 28.69           O  
ATOM    512  N   PHE L  67      29.732  18.323  53.339  1.00 29.87           N  
ATOM    513  CA  PHE L  67      29.679  19.125  52.145  1.00 28.52           C  
ATOM    514  CB  PHE L  67      28.749  18.529  51.075  1.00 28.42           C  
ATOM    515  CG  PHE L  67      29.328  17.243  50.591  1.00 29.23           C  
ATOM    516  CD1 PHE L  67      29.224  16.086  51.324  1.00 30.42           C  
ATOM    517  CD2 PHE L  67      29.969  17.191  49.380  1.00 29.61           C  
ATOM    518  CE1 PHE L  67      29.759  14.904  50.864  1.00 30.55           C  
ATOM    519  CE2 PHE L  67      30.504  16.014  48.915  1.00 31.72           C  
ATOM    520  CZ  PHE L  67      30.404  14.863  49.655  1.00 29.88           C  
ATOM    521  C   PHE L  67      29.131  20.487  52.461  1.00 28.67           C  
ATOM    522  O   PHE L  67      28.105  20.623  53.125  1.00 30.37           O  
ATOM    523  N   SER L  68      29.816  21.546  51.974  1.00 28.66           N  
ATOM    524  CA  SER L  68      29.344  22.884  52.199  1.00 31.51           C  
ATOM    525  CB  SER L  68      30.014  23.573  53.399  1.00 29.90           C  
ATOM    526  OG  SER L  68      31.413  23.680  53.182  1.00 36.11           O  
ATOM    527  C   SER L  68      29.652  23.703  50.983  1.00 30.35           C  
ATOM    528  O   SER L  68      30.646  23.469  50.296  1.00 32.74           O  
ATOM    529  N   GLY L  69      28.795  24.703  50.686  1.00 29.95           N  
ATOM    530  CA  GLY L  69      29.034  25.525  49.535  1.00 28.69           C  
ATOM    531  C   GLY L  69      28.953  26.956  49.959  1.00 29.15           C  
ATOM    532  O   GLY L  69      28.225  27.302  50.889  1.00 28.96           O  
ATOM    533  N   ARG L  70      29.719  27.831  49.277  1.00 30.05           N  
ATOM    534  CA  ARG L  70      29.700  29.226  49.607  1.00 30.97           C  
ATOM    535  CB  ARG L  70      30.721  29.628  50.688  1.00 32.01           C  
ATOM    536  CG  ARG L  70      30.547  31.074  51.163  1.00  0.00           C  
ATOM    537  CD  ARG L  70      31.426  31.469  52.353  1.00  0.00           C  
ATOM    538  NE  ARG L  70      32.759  31.884  51.834  1.00  0.00           N  
ATOM    539  CZ  ARG L  70      33.826  31.038  51.929  1.00  0.00           C  
ATOM    540  NH1 ARG L  70      33.672  29.803  52.486  1.00  0.00           N1+
ATOM    541  NH2 ARG L  70      35.052  31.437  51.481  1.00  0.00           N  
ATOM    542  C   ARG L  70      30.019  29.988  48.359  1.00 32.60           C  
ATOM    543  O   ARG L  70      30.311  29.402  47.318  1.00 32.38           O  
ATOM    544  N   GLY L  71      29.919  31.331  48.421  1.00 33.59           N  
ATOM    545  CA  GLY L  71      30.268  32.128  47.280  1.00 33.76           C  
ATOM    546  C   GLY L  71      29.162  33.092  47.010  1.00 33.95           C  
ATOM    547  O   GLY L  71      28.093  33.023  47.614  1.00 34.06           O  
ATOM    548  N   SER L  72      29.418  34.043  46.090  1.00 34.66           N  
ATOM    549  CA  SER L  72      28.411  34.985  45.708  1.00 35.05           C  
ATOM    550  CB  SER L  72      28.313  36.208  46.635  1.00 38.05           C  
ATOM    551  OG  SER L  72      27.874  35.818  47.928  1.00 41.09           O  
ATOM    552  C   SER L  72      28.785  35.509  44.362  1.00 35.35           C  
ATOM    553  O   SER L  72      29.953  35.512  43.982  1.00 36.26           O  
ATOM    554  N   GLY L  73      27.776  35.968  43.601  1.00 33.71           N  
ATOM    555  CA  GLY L  73      28.020  36.576  42.330  1.00 33.10           C  
ATOM    556  C   GLY L  73      28.644  35.609  41.375  1.00 32.94           C  
ATOM    557  O   GLY L  73      27.993  34.699  40.866  1.00 34.01           O  
ATOM    558  N   THR L  74      29.896  35.925  40.994  1.00 31.78           N  
ATOM    559  CA  THR L  74      30.717  35.204  40.063  1.00 33.62           C  
ATOM    560  CB  THR L  74      31.777  36.077  39.468  1.00 34.84           C  
ATOM    561  OG1 THR L  74      31.193  37.176  38.788  1.00 36.13           O  
ATOM    562  CG2 THR L  74      32.598  35.230  38.492  1.00 35.77           C  
ATOM    563  C   THR L  74      31.433  34.001  40.616  1.00 35.10           C  
ATOM    564  O   THR L  74      31.660  33.043  39.878  1.00 37.22           O  
ATOM    565  N   ASP L  75      31.870  34.023  41.896  1.00 34.72           N  
ATOM    566  CA  ASP L  75      32.715  32.942  42.341  1.00 36.18           C  
ATOM    567  CB  ASP L  75      34.076  33.402  42.891  1.00 41.62           C  
ATOM    568  CG  ASP L  75      34.911  33.908  41.722  1.00 49.94           C  
ATOM    569  OD1 ASP L  75      34.328  34.553  40.810  1.00 54.77           O  
ATOM    570  OD2 ASP L  75      36.141  33.637  41.714  1.00 57.14           O1-
ATOM    571  C   ASP L  75      32.057  32.112  43.398  1.00 35.59           C  
ATOM    572  O   ASP L  75      31.408  32.631  44.307  1.00 35.12           O  
ATOM    573  N   PHE L  76      32.228  30.773  43.300  1.00 31.73           N  
ATOM    574  CA  PHE L  76      31.616  29.887  44.249  1.00 31.17           C  
ATOM    575  CB  PHE L  76      30.370  29.173  43.696  1.00 29.48           C  
ATOM    576  CG  PHE L  76      29.408  30.213  43.228  1.00 28.55           C  
ATOM    577  CD1 PHE L  76      28.482  30.767  44.080  1.00 26.45           C  
ATOM    578  CD2 PHE L  76      29.444  30.641  41.921  1.00 27.46           C  
ATOM    579  CE1 PHE L  76      27.604  31.726  43.632  1.00 26.99           C  
ATOM    580  CE2 PHE L  76      28.566  31.598  41.468  1.00 28.70           C  
ATOM    581  CZ  PHE L  76      27.644  32.145  42.324  1.00 29.70           C  
ATOM    582  C   PHE L  76      32.602  28.810  44.592  1.00 31.60           C  
ATOM    583  O   PHE L  76      33.501  28.500  43.811  1.00 31.36           O  
ATOM    584  N   THR L  77      32.463  28.218  45.799  1.00 30.17           N  
ATOM    585  CA  THR L  77      33.363  27.176  46.190  1.00 27.76           C  
ATOM    586  CB  THR L  77      34.435  27.655  47.126  1.00 28.47           C  
ATOM    587  OG1 THR L  77      35.172  28.707  46.519  1.00 26.80           O  
ATOM    588  CG2 THR L  77      35.372  26.479  47.451  1.00 28.74           C  
ATOM    589  C   THR L  77      32.593  26.103  46.894  1.00 28.09           C  
ATOM    590  O   THR L  77      31.675  26.368  47.669  1.00 28.07           O  
ATOM    591  N   LEU L  78      32.961  24.839  46.611  1.00 26.84           N  
ATOM    592  CA  LEU L  78      32.384  23.704  47.261  1.00 26.44           C  
ATOM    593  CB  LEU L  78      31.956  22.609  46.270  1.00 23.52           C  
ATOM    594  CG  LEU L  78      31.370  21.345  46.924  1.00 26.60           C  
ATOM    595  CD1 LEU L  78      30.072  21.648  47.687  1.00 26.41           C  
ATOM    596  CD2 LEU L  78      31.204  20.221  45.888  1.00 28.42           C  
ATOM    597  C   LEU L  78      33.479  23.152  48.112  1.00 29.49           C  
ATOM    598  O   LEU L  78      34.605  22.986  47.644  1.00 26.40           O  
ATOM    599  N   ARG L  79      33.186  22.881  49.399  1.00 29.15           N  
ATOM    600  CA  ARG L  79      34.220  22.365  50.248  1.00 31.97           C  
ATOM    601  CB  ARG L  79      34.611  23.296  51.412  1.00 34.75           C  
ATOM    602  CG  ARG L  79      35.382  24.543  50.974  1.00 41.40           C  
ATOM    603  CD  ARG L  79      35.964  25.342  52.141  1.00 51.09           C  
ATOM    604  NE  ARG L  79      36.928  24.451  52.848  1.00  0.00           N  
ATOM    605  CZ  ARG L  79      36.492  23.659  53.871  1.00  0.00           C  
ATOM    606  NH1 ARG L  79      35.184  23.715  54.258  1.00  0.00           N1+
ATOM    607  NH2 ARG L  79      37.357  22.811  54.498  1.00  0.00           N  
ATOM    608  C   ARG L  79      33.753  21.083  50.845  1.00 31.30           C  
ATOM    609  O   ARG L  79      32.598  20.945  51.247  1.00 30.27           O  
ATOM    610  N   ILE L  80      34.662  20.090  50.894  1.00 32.49           N  
ATOM    611  CA  ILE L  80      34.333  18.826  51.474  1.00 34.50           C  
ATOM    612  CB  ILE L  80      34.535  17.684  50.526  1.00 34.00           C  
ATOM    613  CG1 ILE L  80      33.676  17.881  49.268  1.00 32.49           C  
ATOM    614  CG2 ILE L  80      34.227  16.378  51.276  1.00 33.98           C  
ATOM    615  CD1 ILE L  80      34.062  16.951  48.120  1.00 33.82           C  
ATOM    616  C   ILE L  80      35.286  18.617  52.603  1.00 38.22           C  
ATOM    617  O   ILE L  80      36.495  18.533  52.391  1.00 38.23           O  
ATOM    618  N   SER L  81      34.770  18.552  53.845  1.00 37.10           N  
ATOM    619  CA  SER L  81      35.645  18.304  54.950  0.90 40.48           C  
ATOM    620  CB  SER L  81      35.151  18.876  56.290  0.90 40.31           C  
ATOM    621  OG  SER L  81      35.179  20.294  56.260  0.90 47.93           O  
ATOM    622  C   SER L  81      35.732  16.827  55.127  1.00 39.74           C  
ATOM    623  O   SER L  81      34.773  16.110  54.846  1.00 41.75           O  
ATOM    624  N   ARG L  82      36.895  16.352  55.613  1.00 39.57           N  
ATOM    625  CA  ARG L  82      37.110  14.963  55.902  0.90 40.06           C  
ATOM    626  CB  ARG L  82      36.439  14.530  57.214  0.90 43.33           C  
ATOM    627  CG  ARG L  82      36.825  13.129  57.678  0.90 49.89           C  
ATOM    628  CD  ARG L  82      36.385  12.834  59.113  0.90 56.04           C  
ATOM    629  NE  ARG L  82      34.937  13.165  59.213  0.90 62.35           N  
ATOM    630  CZ  ARG L  82      34.504  14.084  60.124  0.90 62.64           C  
ATOM    631  NH1 ARG L  82      35.391  14.678  60.975  0.90 61.40           N1+
ATOM    632  NH2 ARG L  82      33.179  14.402  60.189  0.90 60.07           N  
ATOM    633  C   ARG L  82      36.627  14.120  54.763  1.00 37.62           C  
ATOM    634  O   ARG L  82      35.577  13.482  54.848  1.00 38.09           O  
ATOM    635  N   VAL L  83      37.387  14.115  53.652  1.00 35.02           N  
ATOM    636  CA  VAL L  83      36.972  13.423  52.470  1.00 32.21           C  
ATOM    637  CB  VAL L  83      37.888  13.631  51.301  1.00 33.28           C  
ATOM    638  CG1 VAL L  83      39.006  12.579  51.355  1.00 31.06           C  
ATOM    639  CG2 VAL L  83      37.057  13.640  50.011  1.00 30.71           C  
ATOM    640  C   VAL L  83      36.916  11.956  52.756  1.00 34.18           C  
ATOM    641  O   VAL L  83      37.737  11.410  53.493  1.00 33.64           O  
ATOM    642  N   GLU L  84      35.908  11.287  52.167  1.00 33.63           N  
ATOM    643  CA  GLU L  84      35.703   9.884  52.359  1.00 34.97           C  
ATOM    644  CB  GLU L  84      34.320   9.593  52.963  1.00 35.31           C  
ATOM    645  CG  GLU L  84      34.174  10.223  54.352  1.00 43.56           C  
ATOM    646  CD  GLU L  84      32.773   9.954  54.876  1.00 48.79           C  
ATOM    647  OE1 GLU L  84      31.973   9.327  54.133  1.00 50.35           O  
ATOM    648  OE2 GLU L  84      32.487  10.378  56.027  1.00 52.14           O1-
ATOM    649  C   GLU L  84      35.807   9.244  51.007  1.00 33.79           C  
ATOM    650  O   GLU L  84      35.756   9.914  49.978  1.00 36.29           O  
ATOM    651  N   ALA L  85      35.971   7.912  50.976  1.00 32.09           N  
ATOM    652  CA  ALA L  85      36.156   7.183  49.751  1.00 33.11           C  
ATOM    653  CB  ALA L  85      36.354   5.677  49.981  1.00 33.58           C  
ATOM    654  C   ALA L  85      34.959   7.349  48.861  1.00 34.01           C  
ATOM    655  O   ALA L  85      35.095   7.432  47.643  1.00 35.92           O  
ATOM    656  N   GLU L  86      33.752   7.407  49.451  1.00 34.12           N  
ATOM    657  CA  GLU L  86      32.519   7.480  48.710  1.00 34.67           C  
ATOM    658  CB  GLU L  86      31.264   7.455  49.600  1.00 35.80           C  
ATOM    659  CG  GLU L  86      31.204   8.601  50.612  1.00 50.52           C  
ATOM    660  CD  GLU L  86      29.797   8.647  51.184  1.00 59.39           C  
ATOM    661  OE1 GLU L  86      28.867   9.009  50.416  1.00 65.37           O  
ATOM    662  OE2 GLU L  86      29.627   8.324  52.390  1.00 64.15           O1-
ATOM    663  C   GLU L  86      32.464   8.747  47.913  1.00 32.48           C  
ATOM    664  O   GLU L  86      31.732   8.832  46.930  1.00 31.97           O  
ATOM    665  N   ASP L  87      33.207   9.773  48.354  1.00 28.85           N  
ATOM    666  CA  ASP L  87      33.229  11.093  47.789  1.00 29.47           C  
ATOM    667  CB  ASP L  87      34.043  12.075  48.654  1.00 27.76           C  
ATOM    668  CG  ASP L  87      33.300  12.240  49.979  1.00 32.00           C  
ATOM    669  OD1 ASP L  87      32.093  11.875  50.031  1.00 32.53           O  
ATOM    670  OD2 ASP L  87      33.925  12.729  50.957  1.00 33.25           O1-
ATOM    671  C   ASP L  87      33.798  11.091  46.398  1.00 29.63           C  
ATOM    672  O   ASP L  87      33.638  12.069  45.669  1.00 27.33           O  
ATOM    673  N   ALA L  88      34.527  10.030  46.004  1.00 27.68           N  
ATOM    674  CA  ALA L  88      35.149  10.006  44.705  0.90 31.56           C  
ATOM    675  CB  ALA L  88      35.913   8.702  44.418  0.90 30.38           C  
ATOM    676  C   ALA L  88      34.121  10.169  43.629  1.00 31.60           C  
ATOM    677  O   ALA L  88      33.002   9.666  43.731  1.00 32.53           O  
ATOM    678  N   GLY L  89      34.490  10.902  42.556  1.00 28.86           N  
ATOM    679  CA  GLY L  89      33.590  11.096  41.456  1.00 25.47           C  
ATOM    680  C   GLY L  89      33.899  12.417  40.820  1.00 27.28           C  
ATOM    681  O   GLY L  89      34.934  13.027  41.091  1.00 27.70           O  
ATOM    682  N   VAL L  90      32.999  12.887  39.931  1.00 24.93           N  
ATOM    683  CA  VAL L  90      33.213  14.151  39.285  1.00 23.17           C  
ATOM    684  CB  VAL L  90      33.078  14.094  37.791  1.00 24.49           C  
ATOM    685  CG1 VAL L  90      33.311  15.504  37.216  1.00 24.18           C  
ATOM    686  CG2 VAL L  90      34.063  13.042  37.261  1.00 24.63           C  
ATOM    687  C   VAL L  90      32.178  15.108  39.795  1.00 23.23           C  
ATOM    688  O   VAL L  90      30.992  14.788  39.843  1.00 23.55           O  
ATOM    689  N   TYR L  91      32.616  16.323  40.185  1.00 22.48           N  
ATOM    690  CA  TYR L  91      31.721  17.316  40.713  1.00 22.55           C  
ATOM    691  CB  TYR L  91      32.274  18.051  41.949  1.00 23.97           C  
ATOM    692  CG  TYR L  91      32.363  17.087  43.086  1.00 27.41           C  
ATOM    693  CD1 TYR L  91      33.429  16.220  43.201  1.00 27.24           C  
ATOM    694  CD2 TYR L  91      31.382  17.057  44.051  1.00 26.70           C  
ATOM    695  CE1 TYR L  91      33.507  15.335  44.251  1.00 25.79           C  
ATOM    696  CE2 TYR L  91      31.454  16.175  45.104  1.00 27.73           C  
ATOM    697  CZ  TYR L  91      32.517  15.309  45.207  1.00 26.92           C  
ATOM    698  OH  TYR L  91      32.593  14.401  46.284  1.00 27.10           O  
ATOM    699  C   TYR L  91      31.497  18.355  39.656  1.00 22.90           C  
ATOM    700  O   TYR L  91      32.444  18.814  39.018  1.00 25.45           O  
ATOM    701  N   TYR L  92      30.222  18.741  39.428  1.00 23.52           N  
ATOM    702  CA  TYR L  92      29.939  19.737  38.432  1.00 24.40           C  
ATOM    703  CB  TYR L  92      29.001  19.289  37.293  1.00 25.85           C  
ATOM    704  CG  TYR L  92      29.498  18.113  36.522  1.00 30.39           C  
ATOM    705  CD1 TYR L  92      30.384  18.257  35.483  1.00 33.45           C  
ATOM    706  CD2 TYR L  92      29.052  16.851  36.829  1.00 35.64           C  
ATOM    707  CE1 TYR L  92      30.826  17.165  34.776  1.00 34.43           C  
ATOM    708  CE2 TYR L  92      29.492  15.754  36.124  1.00 36.30           C  
ATOM    709  CZ  TYR L  92      30.376  15.910  35.087  1.00 37.10           C  
ATOM    710  OH  TYR L  92      30.830  14.792  34.356  1.00 18.17           O  
ATOM    711  C   TYR L  92      29.144  20.837  39.069  1.00 25.33           C  
ATOM    712  O   TYR L  92      28.238  20.578  39.860  1.00 25.75           O  
ATOM    713  N   CYS L  93      29.481  22.104  38.750  1.00 23.98           N  
ATOM    714  CA  CYS L  93      28.667  23.208  39.172  1.00 25.25           C  
ATOM    715  CB  CYS L  93      29.463  24.509  39.462  1.00 28.59           C  
ATOM    716  SG  CYS L  93      30.556  25.034  38.103  1.00 33.76           S  
ATOM    717  C   CYS L  93      27.682  23.443  38.060  1.00 24.75           C  
ATOM    718  O   CYS L  93      27.929  23.048  36.918  1.00 24.92           O  
ATOM    719  N   MET L  94      26.514  24.049  38.369  1.00 25.83           N  
ATOM    720  CA  MET L  94      25.524  24.304  37.357  1.00 24.01           C  
ATOM    721  CB  MET L  94      24.362  23.294  37.371  1.00 23.09           C  
ATOM    722  CG  MET L  94      23.319  23.565  36.284  1.00 24.71           C  
ATOM    723  SD  MET L  94      21.624  23.013  36.661  1.00  0.00           S  
ATOM    724  CE  MET L  94      21.996  21.261  36.959  1.00  0.00           C  
ATOM    725  C   MET L  94      24.875  25.605  37.699  1.00 24.84           C  
ATOM    726  O   MET L  94      24.717  25.935  38.874  1.00 25.79           O  
ATOM    727  N   GLN L  95      24.460  26.366  36.669  1.00 23.37           N  
ATOM    728  CA  GLN L  95      23.827  27.632  36.892  1.00 22.46           C  
ATOM    729  CB  GLN L  95      24.706  28.763  36.322  1.00 25.18           C  
ATOM    730  CG  GLN L  95      24.066  30.138  36.208  1.00 26.91           C  
ATOM    731  CD  GLN L  95      23.602  30.280  34.767  1.00 26.69           C  
ATOM    732  OE1 GLN L  95      22.962  31.263  34.406  1.00 30.82           O  
ATOM    733  NE2 GLN L  95      23.941  29.276  33.914  1.00 30.00           N  
ATOM    734  C   GLN L  95      22.479  27.609  36.233  1.00 25.48           C  
ATOM    735  O   GLN L  95      22.343  27.164  35.092  1.00 23.90           O  
ATOM    736  N   SER L  96      21.435  28.048  36.979  1.00 28.86           N  
ATOM    737  CA  SER L  96      20.102  28.007  36.449  1.00 30.23           C  
ATOM    738  CB  SER L  96      19.186  27.076  37.262  1.00 28.73           C  
ATOM    739  OG  SER L  96      19.031  27.582  38.581  1.00  0.00           O  
ATOM    740  C   SER L  96      19.494  29.377  36.520  1.00 31.43           C  
ATOM    741  O   SER L  96      18.272  29.520  36.544  1.00 31.81           O  
ATOM    742  N   LEU L  97      20.331  30.429  36.553  1.00 32.65           N  
ATOM    743  CA  LEU L  97      19.816  31.768  36.597  1.00 34.31           C  
ATOM    744  CB  LEU L  97      20.923  32.811  36.831  1.00 31.50           C  
ATOM    745  CG  LEU L  97      20.411  34.263  36.883  1.00 31.05           C  
ATOM    746  CD1 LEU L  97      19.502  34.503  38.098  1.00 31.55           C  
ATOM    747  CD2 LEU L  97      21.572  35.266  36.791  1.00 32.60           C  
ATOM    748  C   LEU L  97      19.163  32.110  35.295  1.00 34.23           C  
ATOM    749  O   LEU L  97      18.042  32.617  35.265  1.00 32.50           O  
ATOM    750  N   GLU L  98      19.848  31.816  34.173  1.00 30.28           N  
ATOM    751  CA  GLU L  98      19.326  32.224  32.902  1.00 32.33           C  
ATOM    752  CB  GLU L  98      20.092  33.413  32.292  1.00 40.73           C  
ATOM    753  CG  GLU L  98      19.922  34.712  33.088  1.00 44.59           C  
ATOM    754  CD  GLU L  98      20.764  35.801  32.440  0.96 45.40           C  
ATOM    755  OE1 GLU L  98      21.542  35.478  31.501  0.98 46.15           O  
ATOM    756  OE2 GLU L  98      20.646  36.975  32.880  1.00 49.30           O1-
ATOM    757  C   GLU L  98      19.426  31.088  31.935  1.00 29.96           C  
ATOM    758  O   GLU L  98      20.167  30.129  32.144  1.00 36.33           O  
ATOM    759  N   TYR L  99      18.646  31.183  30.840  1.00 34.17           N  
ATOM    760  CA  TYR L  99      18.611  30.184  29.812  1.00 33.46           C  
ATOM    761  CB  TYR L  99      17.273  30.158  29.055  1.00 33.97           C  
ATOM    762  CG  TYR L  99      16.211  29.806  30.039  1.00 34.91           C  
ATOM    763  CD1 TYR L  99      15.816  30.724  30.983  1.00 36.42           C  
ATOM    764  CD2 TYR L  99      15.599  28.575  30.006  1.00 35.51           C  
ATOM    765  CE1 TYR L  99      14.834  30.414  31.893  1.00 51.75           C  
ATOM    766  CE2 TYR L  99      14.615  28.259  30.913  1.00 50.72           C  
ATOM    767  CZ  TYR L  99      14.234  29.179  31.858  1.00 53.65           C  
ATOM    768  OH  TYR L  99      13.227  28.860  32.791  1.00 51.13           O  
ATOM    769  C   TYR L  99      19.672  30.528  28.815  1.00 34.01           C  
ATOM    770  O   TYR L  99      19.894  31.700  28.515  1.00 36.83           O  
ATOM    771  N   PRO L 100      20.359  29.542  28.304  1.00 31.85           N  
ATOM    772  CA  PRO L 100      20.140  28.180  28.709  1.00 31.28           C  
ATOM    773  CD  PRO L 100      20.835  29.627  26.935  1.00 28.09           C  
ATOM    774  CB  PRO L 100      20.550  27.305  27.523  1.00 29.93           C  
ATOM    775  CG  PRO L 100      21.400  28.232  26.636  1.00 28.73           C  
ATOM    776  C   PRO L 100      20.910  27.876  29.957  1.00 31.01           C  
ATOM    777  O   PRO L 100      21.870  28.584  30.255  1.00 30.24           O  
ATOM    778  N   TYR L 101      20.514  26.814  30.687  1.00 26.72           N  
ATOM    779  CA  TYR L 101      21.193  26.438  31.897  1.00 26.31           C  
ATOM    780  CB  TYR L 101      20.438  25.389  32.735  1.00 28.66           C  
ATOM    781  CG  TYR L 101      19.097  25.934  33.103  1.00 31.61           C  
ATOM    782  CD1 TYR L 101      18.981  27.054  33.893  1.00 33.87           C  
ATOM    783  CD2 TYR L 101      17.949  25.301  32.685  1.00 33.47           C  
ATOM    784  CE1 TYR L 101      17.744  27.547  34.239  1.00 35.55           C  
ATOM    785  CE2 TYR L 101      16.707  25.787  33.027  1.00 34.35           C  
ATOM    786  CZ  TYR L 101      16.604  26.914  33.804  1.00 35.26           C  
ATOM    787  OH  TYR L 101      15.337  27.421  34.162  1.00 17.89           O  
ATOM    788  C   TYR L 101      22.501  25.833  31.490  1.00 25.08           C  
ATOM    789  O   TYR L 101      22.569  25.129  30.482  1.00 26.04           O  
ATOM    790  N   THR L 102      23.592  26.117  32.241  1.00 23.30           N  
ATOM    791  CA  THR L 102      24.854  25.580  31.801  0.90 23.83           C  
ATOM    792  CB  THR L 102      25.758  26.631  31.231  0.90 24.72           C  
ATOM    793  OG1 THR L 102      26.028  27.617  32.213  0.90 22.76           O  
ATOM    794  CG2 THR L 102      25.063  27.275  30.019  0.90 27.35           C  
ATOM    795  C   THR L 102      25.580  24.918  32.941  1.00 24.33           C  
ATOM    796  O   THR L 102      25.358  25.227  34.110  1.00 25.62           O  
ATOM    797  N   PHE L 103      26.492  23.976  32.603  1.00 23.47           N  
ATOM    798  CA  PHE L 103      27.231  23.232  33.590  1.00 23.29           C  
ATOM    799  CB  PHE L 103      27.126  21.700  33.432  1.00 21.95           C  
ATOM    800  CG  PHE L 103      25.728  21.203  33.619  1.00 24.70           C  
ATOM    801  CD1 PHE L 103      24.861  21.144  32.554  1.00 26.21           C  
ATOM    802  CD2 PHE L 103      25.285  20.772  34.850  1.00 24.38           C  
ATOM    803  CE1 PHE L 103      23.578  20.675  32.722  1.00 25.71           C  
ATOM    804  CE2 PHE L 103      24.004  20.302  35.025  1.00 27.70           C  
ATOM    805  CZ  PHE L 103      23.146  20.251  33.956  1.00 27.50           C  
ATOM    806  C   PHE L 103      28.695  23.525  33.428  1.00 25.25           C  
ATOM    807  O   PHE L 103      29.157  23.921  32.358  1.00 24.17           O  
ATOM    808  N   GLY L 104      29.468  23.342  34.518  1.00 24.10           N  
ATOM    809  CA  GLY L 104      30.892  23.517  34.471  1.00 24.81           C  
ATOM    810  C   GLY L 104      31.453  22.261  33.875  1.00 25.56           C  
ATOM    811  O   GLY L 104      30.729  21.293  33.652  1.00 25.16           O  
ATOM    812  N   GLY L 105      32.774  22.259  33.606  1.00 25.72           N  
ATOM    813  CA  GLY L 105      33.485  21.170  32.991  1.00 27.40           C  
ATOM    814  C   GLY L 105      33.508  19.959  33.876  1.00 27.75           C  
ATOM    815  O   GLY L 105      33.552  18.831  33.384  1.00 28.47           O  
ATOM    816  N   GLY L 106      33.548  20.156  35.206  1.00 27.49           N  
ATOM    817  CA  GLY L 106      33.590  19.037  36.105  1.00 24.76           C  
ATOM    818  C   GLY L 106      34.965  18.944  36.689  1.00 27.10           C  
ATOM    819  O   GLY L 106      35.960  19.256  36.038  1.00 27.81           O  
ATOM    820  N   THR L 107      35.032  18.512  37.965  1.00 26.20           N  
ATOM    821  CA  THR L 107      36.275  18.342  38.656  1.00 29.04           C  
ATOM    822  CB  THR L 107      36.396  19.263  39.847  1.00 30.74           C  
ATOM    823  OG1 THR L 107      37.711  19.225  40.367  1.00 29.37           O  
ATOM    824  CG2 THR L 107      35.394  18.866  40.944  1.00 29.24           C  
ATOM    825  C   THR L 107      36.321  16.912  39.111  1.00 29.27           C  
ATOM    826  O   THR L 107      35.387  16.417  39.737  1.00 28.62           O  
ATOM    827  N   LYS L 108      37.418  16.195  38.794  1.00 30.19           N  
ATOM    828  CA  LYS L 108      37.517  14.811  39.174  1.00 30.10           C  
ATOM    829  CB  LYS L 108      38.324  13.968  38.166  1.00 31.36           C  
ATOM    830  CG  LYS L 108      38.460  12.483  38.518  1.00 35.31           C  
ATOM    831  CD  LYS L 108      37.166  11.680  38.371  1.00 40.45           C  
ATOM    832  CE  LYS L 108      37.312  10.197  38.723  1.00 46.39           C  
ATOM    833  NZ  LYS L 108      35.994   9.525  38.647  1.00 49.49           N1+
ATOM    834  C   LYS L 108      38.242  14.757  40.478  1.00 30.18           C  
ATOM    835  O   LYS L 108      39.367  15.237  40.602  1.00 30.88           O  
ATOM    836  N   LEU L 109      37.605  14.151  41.495  1.00 29.76           N  
ATOM    837  CA  LEU L 109      38.221  14.069  42.785  1.00 29.16           C  
ATOM    838  CB  LEU L 109      37.186  14.180  43.920  1.00 31.38           C  
ATOM    839  CG  LEU L 109      37.775  14.240  45.339  1.00 33.51           C  
ATOM    840  CD1 LEU L 109      38.531  15.558  45.576  1.00 37.28           C  
ATOM    841  CD2 LEU L 109      36.694  13.977  46.397  1.00 37.72           C  
ATOM    842  C   LEU L 109      38.853  12.717  42.868  1.00 32.48           C  
ATOM    843  O   LEU L 109      38.174  11.700  42.729  1.00 35.36           O  
ATOM    844  N   GLU L 110      40.185  12.664  43.073  1.00 31.00           N  
ATOM    845  CA  GLU L 110      40.825  11.385  43.187  1.00 31.52           C  
ATOM    846  CB  GLU L 110      41.997  11.161  42.224  1.00 31.46           C  
ATOM    847  CG  GLU L 110      43.175  12.104  42.449  1.00 42.56           C  
ATOM    848  CD  GLU L 110      44.342  11.546  41.648  1.00 48.16           C  
ATOM    849  OE1 GLU L 110      44.619  10.326  41.793  1.00 46.66           O  
ATOM    850  OE2 GLU L 110      44.973  12.325  40.886  1.00 53.39           O1-
ATOM    851  C   GLU L 110      41.358  11.273  44.577  1.00 30.91           C  
ATOM    852  O   GLU L 110      41.808  12.254  45.167  1.00 31.13           O  
ATOM    853  N   ILE L 111      41.317  10.052  45.144  1.00 31.83           N  
ATOM    854  CA  ILE L 111      41.755   9.882  46.497  1.00 31.73           C  
ATOM    855  CB  ILE L 111      40.979   8.847  47.262  1.00 31.56           C  
ATOM    856  CG1 ILE L 111      39.506   9.262  47.420  1.00 34.86           C  
ATOM    857  CG2 ILE L 111      41.692   8.633  48.607  1.00 32.89           C  
ATOM    858  CD1 ILE L 111      39.314  10.527  48.255  1.00 37.21           C  
ATOM    859  C   ILE L 111      43.173   9.429  46.482  1.00 33.07           C  
ATOM    860  O   ILE L 111      43.527   8.477  45.789  1.00 31.47           O  
ATOM    861  N   LYS L 112      44.032  10.132  47.245  1.00 30.00           N  
ATOM    862  CA  LYS L 112      45.400   9.730  47.351  1.00 29.87           C  
ATOM    863  CB  LYS L 112      46.345  10.823  47.891  1.00 30.70           C  
ATOM    864  CG  LYS L 112      46.603  11.977  46.917  1.00 37.19           C  
ATOM    865  CD  LYS L 112      47.338  13.164  47.547  1.00 40.55           C  
ATOM    866  CE  LYS L 112      48.852  13.147  47.318  1.00 42.76           C  
ATOM    867  NZ  LYS L 112      49.162  13.657  45.964  1.00 43.89           N1+
ATOM    868  C   LYS L 112      45.410   8.593  48.363  1.00 29.73           C  
ATOM    869  O   LYS L 112      44.911   8.808  49.501  1.00 32.56           O  
ATOM    870  OXT LYS L 112      45.911   7.493  48.008  1.00  0.00           O1-
TER     871      LYS L 112 
ATOM    872  N   GLN H 113       9.092   6.587  46.555  1.00 62.51           N1+
ATOM    873  CA  GLN H 113      10.125   7.582  46.184  1.00 63.29           C  
ATOM    874  CB  GLN H 113      11.488   6.901  45.974  1.00 65.73           C  
ATOM    875  CG  GLN H 113      12.101   6.332  47.245  1.00 70.75           C  
ATOM    876  CD  GLN H 113      12.434   7.518  48.129  1.00 77.91           C  
ATOM    877  OE1 GLN H 113      12.053   7.559  49.296  1.00 78.86           O  
ATOM    878  NE2 GLN H 113      13.163   8.513  47.558  1.00 77.43           N  
ATOM    879  C   GLN H 113       9.816   8.283  44.907  1.00 60.80           C  
ATOM    880  O   GLN H 113       8.942   7.874  44.145  1.00 61.84           O  
ATOM    881  N   ILE H 114      10.541   9.388  44.655  1.00 56.91           N  
ATOM    882  CA  ILE H 114      10.398  10.087  43.416  1.00 54.17           C  
ATOM    883  CB  ILE H 114      10.847  11.515  43.497  1.00 54.69           C  
ATOM    884  CG1 ILE H 114      10.042  12.266  44.567  1.00 55.00           C  
ATOM    885  CG2 ILE H 114      10.740  12.134  42.094  1.00 52.97           C  
ATOM    886  CD1 ILE H 114      10.647  13.617  44.938  1.00 33.90           C  
ATOM    887  C   ILE H 114      11.338   9.391  42.494  1.00 52.40           C  
ATOM    888  O   ILE H 114      12.520   9.253  42.807  1.00 52.20           O  
ATOM    889  N   GLN H 115      10.844   8.893  41.343  1.00 47.20           N  
ATOM    890  CA  GLN H 115      11.770   8.220  40.481  1.00 43.11           C  
ATOM    891  CB  GLN H 115      11.940   6.718  40.793  1.00 45.56           C  
ATOM    892  CG  GLN H 115      10.674   5.876  40.669  1.00 52.07           C  
ATOM    893  CD  GLN H 115      11.042   4.438  41.015  1.00 57.26           C  
ATOM    894  OE1 GLN H 115      12.108   4.165  41.561  1.00 60.64           O  
ATOM    895  NE2 GLN H 115      10.126   3.486  40.692  1.00 57.88           N  
ATOM    896  C   GLN H 115      11.425   8.424  39.039  1.00 39.59           C  
ATOM    897  O   GLN H 115      10.268   8.618  38.662  1.00 37.36           O  
ATOM    898  N   LEU H 116      12.479   8.425  38.199  1.00 34.70           N  
ATOM    899  CA  LEU H 116      12.376   8.593  36.778  0.90 30.47           C  
ATOM    900  CB  LEU H 116      13.208   9.778  36.264  0.90 28.01           C  
ATOM    901  CG  LEU H 116      12.708  11.151  36.739  0.90 26.93           C  
ATOM    902  CD1 LEU H 116      13.633  12.279  36.254  0.90 25.68           C  
ATOM    903  CD2 LEU H 116      11.246  11.371  36.319  0.90 25.88           C  
ATOM    904  C   LEU H 116      12.988   7.377  36.157  1.00 29.90           C  
ATOM    905  O   LEU H 116      14.180   7.123  36.332  1.00 30.62           O  
ATOM    906  N   VAL H 117      12.189   6.602  35.396  1.00 28.09           N  
ATOM    907  CA  VAL H 117      12.707   5.406  34.794  1.00 29.53           C  
ATOM    908  CB  VAL H 117      11.827   4.212  35.023  1.00 31.17           C  
ATOM    909  CG1 VAL H 117      12.415   3.003  34.277  1.00 28.42           C  
ATOM    910  CG2 VAL H 117      11.687   4.002  36.540  1.00 30.19           C  
ATOM    911  C   VAL H 117      12.785   5.623  33.314  1.00 29.98           C  
ATOM    912  O   VAL H 117      11.790   5.949  32.670  1.00 30.44           O  
ATOM    913  N   GLN H 118      13.985   5.423  32.732  1.00 30.78           N  
ATOM    914  CA  GLN H 118      14.174   5.648  31.326  1.00 30.17           C  
ATOM    915  CB  GLN H 118      15.450   6.444  30.996  1.00 32.00           C  
ATOM    916  CG  GLN H 118      15.406   7.877  31.537  1.00 34.35           C  
ATOM    917  CD  GLN H 118      16.698   8.588  31.160  1.00 36.73           C  
ATOM    918  OE1 GLN H 118      17.379   9.165  32.008  1.00 35.81           O  
ATOM    919  NE2 GLN H 118      17.046   8.559  29.847  1.00 27.06           N  
ATOM    920  C   GLN H 118      14.225   4.335  30.603  1.00 30.32           C  
ATOM    921  O   GLN H 118      14.460   3.283  31.195  1.00 31.44           O  
ATOM    922  N   SER H 119      13.984   4.383  29.276  1.00 27.36           N  
ATOM    923  CA  SER H 119      13.961   3.205  28.453  1.00 26.68           C  
ATOM    924  CB  SER H 119      13.330   3.435  27.067  1.00 27.77           C  
ATOM    925  OG  SER H 119      14.063   4.421  26.355  1.00 28.54           O  
ATOM    926  C   SER H 119      15.362   2.710  28.261  1.00 27.59           C  
ATOM    927  O   SER H 119      16.327   3.388  28.608  1.00 28.82           O  
ATOM    928  N   GLY H 120      15.498   1.491  27.698  1.00 30.65           N  
ATOM    929  CA  GLY H 120      16.771   0.840  27.554  1.00 30.56           C  
ATOM    930  C   GLY H 120      17.555   1.427  26.420  1.00 33.14           C  
ATOM    931  O   GLY H 120      17.084   2.239  25.625  1.00 32.48           O  
ATOM    932  N   PRO H 121      18.782   0.973  26.375  1.00 31.38           N  
ATOM    933  CA  PRO H 121      19.778   1.392  25.422  1.00 29.58           C  
ATOM    934  CD  PRO H 121      19.160  -0.239  27.079  1.00 31.68           C  
ATOM    935  CB  PRO H 121      21.032   0.604  25.791  1.00 29.81           C  
ATOM    936  CG  PRO H 121      20.470  -0.689  26.412  1.00 31.72           C  
ATOM    937  C   PRO H 121      19.346   1.088  24.023  1.00 30.75           C  
ATOM    938  O   PRO H 121      18.664   0.087  23.814  1.00 29.39           O  
ATOM    939  N   GLU H 122      19.724   1.940  23.046  1.00 28.40           N  
ATOM    940  CA  GLU H 122      19.327   1.641  21.704  1.00 30.46           C  
ATOM    941  CB  GLU H 122      18.163   2.502  21.195  1.00 34.55           C  
ATOM    942  CG  GLU H 122      16.873   2.193  21.955  1.00 40.32           C  
ATOM    943  CD  GLU H 122      15.710   2.832  21.222  1.00 46.59           C  
ATOM    944  OE1 GLU H 122      15.947   3.426  20.139  1.00 50.16           O  
ATOM    945  OE2 GLU H 122      14.563   2.727  21.734  1.00 50.75           O1-
ATOM    946  C   GLU H 122      20.492   1.813  20.787  1.00 30.19           C  
ATOM    947  O   GLU H 122      21.346   2.675  20.983  1.00 29.01           O  
ATOM    948  N   LEU H 123      20.566   0.941  19.763  1.00 29.14           N  
ATOM    949  CA  LEU H 123      21.602   1.043  18.781  1.00 27.04           C  
ATOM    950  CB  LEU H 123      22.392  -0.264  18.576  1.00 29.56           C  
ATOM    951  CG  LEU H 123      23.511  -0.169  17.522  1.00 30.03           C  
ATOM    952  CD1 LEU H 123      24.618   0.803  17.962  1.00 26.14           C  
ATOM    953  CD2 LEU H 123      24.060  -1.558  17.166  1.00 27.07           C  
ATOM    954  C   LEU H 123      20.902   1.368  17.500  1.00 27.09           C  
ATOM    955  O   LEU H 123      19.952   0.686  17.117  1.00 28.18           O  
ATOM    956  N   LYS H 124      21.339   2.442  16.811  1.00 24.85           N  
ATOM    957  CA  LYS H 124      20.679   2.821  15.596  1.00 26.01           C  
ATOM    958  CB  LYS H 124      19.816   4.086  15.740  1.00 26.28           C  
ATOM    959  CG  LYS H 124      18.600   3.914  16.653  1.00 26.12           C  
ATOM    960  CD  LYS H 124      17.563   2.914  16.141  1.00 32.47           C  
ATOM    961  CE  LYS H 124      16.324   2.823  17.033  1.00 35.15           C  
ATOM    962  NZ  LYS H 124      15.377   1.822  16.496  1.00 37.87           N1+
ATOM    963  C   LYS H 124      21.712   3.125  14.559  1.00 26.82           C  
ATOM    964  O   LYS H 124      22.876   3.375  14.862  1.00 27.90           O  
ATOM    965  N   LYS H 125      21.281   3.081  13.284  1.00 29.92           N  
ATOM    966  CA  LYS H 125      22.115   3.369  12.155  0.90 29.30           C  
ATOM    967  CB  LYS H 125      21.700   2.552  10.921  0.90 32.37           C  
ATOM    968  CG  LYS H 125      21.724   1.046  11.194  0.88 36.97           C  
ATOM    969  CD  LYS H 125      20.921   0.210  10.196  0.88 38.98           C  
ATOM    970  CE  LYS H 125      20.863  -1.273  10.566  0.88 44.89           C  
ATOM    971  NZ  LYS H 125      19.841  -1.960   9.746  0.88 48.14           N1+
ATOM    972  C   LYS H 125      21.903   4.815  11.843  1.00 28.43           C  
ATOM    973  O   LYS H 125      20.904   5.400  12.257  1.00 28.22           O  
ATOM    974  N   PRO H 126      22.806   5.424  11.129  0.90 30.07           N  
ATOM    975  CA  PRO H 126      22.644   6.820  10.843  0.90 29.50           C  
ATOM    976  CD  PRO H 126      24.205   5.032  11.164  0.90 29.08           C  
ATOM    977  CB  PRO H 126      23.972   7.279  10.249  0.90 32.44           C  
ATOM    978  CG  PRO H 126      24.998   6.323  10.889  0.90 29.56           C  
ATOM    979  C   PRO H 126      21.457   7.064   9.970  0.90 31.35           C  
ATOM    980  O   PRO H 126      21.183   6.249   9.090  0.90 31.39           O  
ATOM    981  N   GLY H 127      20.735   8.176  10.211  1.00 30.73           N  
ATOM    982  CA  GLY H 127      19.611   8.538   9.396  1.00 29.51           C  
ATOM    983  C   GLY H 127      18.349   7.989   9.989  1.00 29.82           C  
ATOM    984  O   GLY H 127      17.254   8.359   9.571  1.00 29.13           O  
ATOM    985  N   GLU H 128      18.458   7.095  10.988  1.00 29.09           N  
ATOM    986  CA  GLU H 128      17.283   6.513  11.572  1.00 29.75           C  
ATOM    987  CB  GLU H 128      17.509   5.117  12.177  1.00 30.71           C  
ATOM    988  CG  GLU H 128      17.716   4.045  11.107  1.00 32.67           C  
ATOM    989  CD  GLU H 128      17.931   2.709  11.801  1.00 38.70           C  
ATOM    990  OE1 GLU H 128      18.350   2.719  12.989  1.00 38.01           O  
ATOM    991  OE2 GLU H 128      17.684   1.658  11.151  1.00 41.37           O1-
ATOM    992  C   GLU H 128      16.761   7.421  12.640  1.00 30.66           C  
ATOM    993  O   GLU H 128      17.331   8.478  12.909  1.00 29.28           O  
ATOM    994  N   THR H 129      15.610   7.050  13.240  1.00 31.61           N  
ATOM    995  CA  THR H 129      15.024   7.850  14.280  1.00 31.71           C  
ATOM    996  CB  THR H 129      13.632   8.312  13.960  1.00 33.60           C  
ATOM    997  OG1 THR H 129      13.634   9.076  12.762  1.00 37.47           O  
ATOM    998  CG2 THR H 129      13.115   9.164  15.131  1.00 34.90           C  
ATOM    999  C   THR H 129      14.948   7.026  15.533  1.00 29.79           C  
ATOM   1000  O   THR H 129      14.860   5.800  15.485  1.00 30.85           O  
ATOM   1001  N   VAL H 130      15.007   7.703  16.702  1.00 29.80           N  
ATOM   1002  CA  VAL H 130      14.969   7.047  17.982  1.00 29.60           C  
ATOM   1003  CB  VAL H 130      16.300   7.084  18.678  1.00 29.11           C  
ATOM   1004  CG1 VAL H 130      16.147   6.560  20.106  1.00 29.31           C  
ATOM   1005  CG2 VAL H 130      17.305   6.275  17.855  1.00 32.10           C  
ATOM   1006  C   VAL H 130      14.011   7.793  18.861  1.00 30.11           C  
ATOM   1007  O   VAL H 130      13.864   9.008  18.743  1.00 27.68           O  
ATOM   1008  N   LYS H 131      13.321   7.069  19.768  1.00 30.05           N  
ATOM   1009  CA  LYS H 131      12.408   7.691  20.685  1.00 30.54           C  
ATOM   1010  CB  LYS H 131      10.942   7.391  20.334  1.00 33.18           C  
ATOM   1011  CG  LYS H 131       9.901   8.214  21.095  1.00 35.54           C  
ATOM   1012  CD  LYS H 131       8.509   8.099  20.470  1.00 37.95           C  
ATOM   1013  CE  LYS H 131       7.404   8.833  21.230  1.00 45.69           C  
ATOM   1014  NZ  LYS H 131       6.100   8.597  20.568  1.00 46.75           N1+
ATOM   1015  C   LYS H 131      12.691   7.108  22.040  1.00 30.07           C  
ATOM   1016  O   LYS H 131      12.540   5.905  22.248  1.00 31.34           O  
ATOM   1017  N   ILE H 132      13.085   7.961  23.008  1.00 29.41           N  
ATOM   1018  CA  ILE H 132      13.436   7.505  24.327  1.00 31.48           C  
ATOM   1019  CB  ILE H 132      14.711   8.110  24.850  1.00 31.77           C  
ATOM   1020  CG1 ILE H 132      15.902   7.795  23.933  1.00 37.06           C  
ATOM   1021  CG2 ILE H 132      14.913   7.609  26.287  1.00 38.00           C  
ATOM   1022  CD1 ILE H 132      17.145   8.627  24.255  1.00 35.96           C  
ATOM   1023  C   ILE H 132      12.348   7.950  25.260  1.00 30.84           C  
ATOM   1024  O   ILE H 132      11.758   9.011  25.070  1.00 28.90           O  
ATOM   1025  N   SER H 133      12.043   7.133  26.291  1.00 30.29           N  
ATOM   1026  CA  SER H 133      10.972   7.472  27.187  1.00 29.67           C  
ATOM   1027  CB  SER H 133       9.855   6.413  27.210  1.00 27.98           C  
ATOM   1028  OG  SER H 133      10.372   5.169  27.660  1.00 30.65           O  
ATOM   1029  C   SER H 133      11.493   7.610  28.590  1.00 30.82           C  
ATOM   1030  O   SER H 133      12.508   7.021  28.959  1.00 29.89           O  
ATOM   1031  N   CYS H 134      10.797   8.443  29.397  1.00 29.99           N  
ATOM   1032  CA  CYS H 134      11.132   8.673  30.776  1.00 30.31           C  
ATOM   1033  CB  CYS H 134      11.843  10.032  30.992  1.00 34.54           C  
ATOM   1034  SG  CYS H 134      12.268  10.393  32.724  1.00 38.66           S  
ATOM   1035  C   CYS H 134       9.839   8.679  31.540  1.00 30.41           C  
ATOM   1036  O   CYS H 134       9.025   9.589  31.391  1.00 29.26           O  
ATOM   1037  N   LYS H 135       9.615   7.655  32.394  1.00 29.08           N  
ATOM   1038  CA  LYS H 135       8.375   7.590  33.117  1.00 29.40           C  
ATOM   1039  CB  LYS H 135       7.755   6.184  33.171  1.00 30.52           C  
ATOM   1040  CG  LYS H 135       6.337   6.196  33.743  1.00 33.40           C  
ATOM   1041  CD  LYS H 135       5.529   4.939  33.424  1.00 37.62           C  
ATOM   1042  CE  LYS H 135       4.110   4.976  33.993  1.00 44.85           C  
ATOM   1043  NZ  LYS H 135       3.323   3.839  33.473  1.00 48.74           N1+
ATOM   1044  C   LYS H 135       8.615   8.039  34.521  1.00 29.91           C  
ATOM   1045  O   LYS H 135       9.546   7.588  35.184  1.00 27.37           O  
ATOM   1046  N   ALA H 136       7.750   8.943  35.016  1.00 30.62           N  
ATOM   1047  CA  ALA H 136       7.929   9.481  36.330  1.00 33.15           C  
ATOM   1048  CB  ALA H 136       7.732  11.004  36.399  1.00 31.57           C  
ATOM   1049  C   ALA H 136       6.933   8.863  37.251  1.00 36.39           C  
ATOM   1050  O   ALA H 136       5.840   8.471  36.841  1.00 37.68           O  
ATOM   1051  N   SER H 137       7.324   8.728  38.533  1.00 38.21           N  
ATOM   1052  CA  SER H 137       6.431   8.182  39.507  1.00 41.25           C  
ATOM   1053  CB  SER H 137       6.603   6.670  39.729  1.00 44.75           C  
ATOM   1054  OG  SER H 137       7.872   6.402  40.309  1.00 47.68           O  
ATOM   1055  C   SER H 137       6.746   8.823  40.816  1.00 42.44           C  
ATOM   1056  O   SER H 137       7.810   9.408  41.004  1.00 42.78           O  
ATOM   1057  N   GLY H 138       5.768   8.820  41.743  1.00 21.06           N  
ATOM   1058  CA  GLY H 138       6.000   9.333  43.064  1.00 20.74           C  
ATOM   1059  C   GLY H 138       5.539  10.759  43.203  1.00 21.12           C  
ATOM   1060  O   GLY H 138       5.288  11.202  44.323  1.00 22.14           O  
ATOM   1061  N   TYR H 139       5.402  11.522  42.099  1.00 19.59           N  
ATOM   1062  CA  TYR H 139       4.987  12.888  42.271  1.00 19.27           C  
ATOM   1063  CB  TYR H 139       6.158  13.893  42.229  1.00 18.56           C  
ATOM   1064  CG  TYR H 139       6.752  13.911  40.860  1.00 18.03           C  
ATOM   1065  CD1 TYR H 139       7.582  12.899  40.434  1.00 17.57           C  
ATOM   1066  CD2 TYR H 139       6.485  14.954  40.004  1.00 18.20           C  
ATOM   1067  CE1 TYR H 139       8.128  12.926  39.171  1.00 18.17           C  
ATOM   1068  CE2 TYR H 139       7.028  14.987  38.741  1.00 17.28           C  
ATOM   1069  CZ  TYR H 139       7.851  13.970  38.322  1.00 19.14           C  
ATOM   1070  OH  TYR H 139       8.408  14.004  37.025  1.00 19.03           O  
ATOM   1071  C   TYR H 139       4.008  13.246  41.198  1.00 20.17           C  
ATOM   1072  O   TYR H 139       3.725  12.442  40.310  1.00 19.83           O  
ATOM   1073  N   THR H 140       3.437  14.471  41.264  1.00 20.10           N  
ATOM   1074  CA  THR H 140       2.490  14.830  40.252  1.00 21.06           C  
ATOM   1075  CB  THR H 140       1.458  15.834  40.684  1.00 22.56           C  
ATOM   1076  OG1 THR H 140       0.433  15.925  39.707  1.00 24.85           O  
ATOM   1077  CG2 THR H 140       2.115  17.200  40.907  1.00 21.32           C  
ATOM   1078  C   THR H 140       3.281  15.345  39.089  1.00 21.64           C  
ATOM   1079  O   THR H 140       4.037  16.308  39.179  1.00 21.79           O  
ATOM   1080  N   PHE H 141       3.088  14.673  37.947  1.00 20.88           N  
ATOM   1081  CA  PHE H 141       3.820  14.815  36.727  1.00 20.63           C  
ATOM   1082  CB  PHE H 141       3.277  13.803  35.692  1.00 20.06           C  
ATOM   1083  CG  PHE H 141       4.110  13.775  34.459  1.00 20.37           C  
ATOM   1084  CD1 PHE H 141       5.344  13.165  34.459  1.00 20.99           C  
ATOM   1085  CD2 PHE H 141       3.637  14.321  33.289  1.00 20.66           C  
ATOM   1086  CE1 PHE H 141       6.108  13.129  33.319  1.00 21.78           C  
ATOM   1087  CE2 PHE H 141       4.398  14.286  32.144  1.00 22.07           C  
ATOM   1088  CZ  PHE H 141       5.637  13.692  32.159  1.00 21.48           C  
ATOM   1089  C   PHE H 141       3.705  16.212  36.184  1.00 21.30           C  
ATOM   1090  O   PHE H 141       4.698  16.803  35.768  1.00 21.40           O  
ATOM   1091  N   THR H 142       2.490  16.784  36.203  1.00 19.78           N  
ATOM   1092  CA  THR H 142       2.156  18.060  35.626  1.00 19.81           C  
ATOM   1093  CB  THR H 142       0.675  18.305  35.605  1.00 20.79           C  
ATOM   1094  OG1 THR H 142       0.152  18.295  36.926  1.00 20.78           O  
ATOM   1095  CG2 THR H 142       0.009  17.203  34.761  1.00 21.22           C  
ATOM   1096  C   THR H 142       2.805  19.217  36.334  1.00 21.38           C  
ATOM   1097  O   THR H 142       2.977  20.281  35.746  1.00 21.37           O  
ATOM   1098  N   ASN H 143       3.107  19.079  37.633  1.00 20.28           N  
ATOM   1099  CA  ASN H 143       3.647  20.156  38.420  1.00 19.78           C  
ATOM   1100  CB  ASN H 143       3.550  19.913  39.936  1.00 20.48           C  
ATOM   1101  CG  ASN H 143       2.090  20.115  40.318  1.00 24.78           C  
ATOM   1102  OD1 ASN H 143       1.255  20.435  39.472  1.00 25.25           O  
ATOM   1103  ND2 ASN H 143       1.774  19.949  41.630  1.00 24.05           N  
ATOM   1104  C   ASN H 143       5.074  20.532  38.100  1.00 18.59           C  
ATOM   1105  O   ASN H 143       5.440  21.688  38.317  1.00 18.04           O  
ATOM   1106  N   TYR H 144       5.931  19.603  37.606  1.00 17.05           N  
ATOM   1107  CA  TYR H 144       7.334  19.945  37.473  1.00 16.26           C  
ATOM   1108  CB  TYR H 144       8.247  19.033  38.310  1.00 15.91           C  
ATOM   1109  CG  TYR H 144       7.812  19.129  39.732  1.00 16.30           C  
ATOM   1110  CD1 TYR H 144       6.739  18.388  40.173  1.00 16.21           C  
ATOM   1111  CD2 TYR H 144       8.472  19.943  40.621  1.00 16.74           C  
ATOM   1112  CE1 TYR H 144       6.327  18.459  41.482  1.00 16.49           C  
ATOM   1113  CE2 TYR H 144       8.063  20.019  41.932  1.00 17.04           C  
ATOM   1114  CZ  TYR H 144       6.990  19.276  42.363  1.00 18.04           C  
ATOM   1115  OH  TYR H 144       6.572  19.353  43.708  1.00 19.04           O  
ATOM   1116  C   TYR H 144       7.802  19.806  36.047  1.00 16.23           C  
ATOM   1117  O   TYR H 144       7.236  19.024  35.283  1.00 16.76           O  
ATOM   1118  N   GLY H 145       8.874  20.562  35.662  1.00 26.44           N  
ATOM   1119  CA  GLY H 145       9.272  20.566  34.284  1.00 26.16           C  
ATOM   1120  C   GLY H 145      10.153  19.381  34.049  1.00 26.23           C  
ATOM   1121  O   GLY H 145      10.789  18.877  34.971  1.00 26.07           O  
ATOM   1122  N   MET H 146      10.224  18.910  32.789  1.00 24.38           N  
ATOM   1123  CA  MET H 146      11.053  17.782  32.481  0.90 25.43           C  
ATOM   1124  CB  MET H 146      10.289  16.667  31.747  0.90 26.37           C  
ATOM   1125  CG  MET H 146      11.102  15.386  31.571  0.88 31.60           C  
ATOM   1126  SD  MET H 146      11.376  14.465  33.112  0.88 36.53           S  
ATOM   1127  CE  MET H 146       9.635  13.991  33.299  0.88 35.22           C  
ATOM   1128  C   MET H 146      12.125  18.277  31.560  1.00 25.95           C  
ATOM   1129  O   MET H 146      11.838  18.807  30.488  1.00 26.51           O  
ATOM   1130  N   THR H 147      13.401  18.096  31.957  1.00 24.15           N  
ATOM   1131  CA  THR H 147      14.503  18.571  31.167  1.00 24.23           C  
ATOM   1132  CB  THR H 147      15.500  19.371  31.953  1.00 22.42           C  
ATOM   1133  OG1 THR H 147      16.509  19.867  31.088  1.00  0.00           O  
ATOM   1134  CG2 THR H 147      16.122  18.472  33.034  1.00  0.00           C  
ATOM   1135  C   THR H 147      15.249  17.401  30.614  1.00 23.22           C  
ATOM   1136  O   THR H 147      15.176  16.291  31.138  1.00 23.33           O  
ATOM   1137  N   TRP H 148      15.968  17.625  29.495  1.00 22.61           N  
ATOM   1138  CA  TRP H 148      16.746  16.570  28.916  1.00 22.52           C  
ATOM   1139  CB  TRP H 148      16.267  16.164  27.512  1.00 24.95           C  
ATOM   1140  CG  TRP H 148      14.904  15.512  27.522  1.00 23.26           C  
ATOM   1141  CD2 TRP H 148      14.690  14.099  27.651  1.00 22.12           C  
ATOM   1142  CD1 TRP H 148      13.669  16.084  27.436  1.00 23.99           C  
ATOM   1143  NE1 TRP H 148      12.696  15.116  27.509  1.00 22.88           N  
ATOM   1144  CE2 TRP H 148      13.311  13.888  27.640  1.00 25.12           C  
ATOM   1145  CE3 TRP H 148      15.570  13.061  27.765  1.00 25.80           C  
ATOM   1146  CZ2 TRP H 148      12.790  12.629  27.747  1.00 23.90           C  
ATOM   1147  CZ3 TRP H 148      15.043  11.794  27.875  1.00 24.33           C  
ATOM   1148  CH2 TRP H 148      13.679  11.584  27.866  1.00 22.27           C  
ATOM   1149  C   TRP H 148      18.159  17.056  28.817  1.00 22.93           C  
ATOM   1150  O   TRP H 148      18.409  18.194  28.421  1.00 21.59           O  
ATOM   1151  N   VAL H 149      19.126  16.195  29.198  1.00 22.57           N  
ATOM   1152  CA  VAL H 149      20.504  16.591  29.166  1.00 21.97           C  
ATOM   1153  CB  VAL H 149      21.077  16.794  30.542  1.00 23.27           C  
ATOM   1154  CG1 VAL H 149      21.298  15.431  31.206  1.00 21.48           C  
ATOM   1155  CG2 VAL H 149      22.344  17.647  30.449  1.00 22.61           C  
ATOM   1156  C   VAL H 149      21.280  15.516  28.460  1.00 23.56           C  
ATOM   1157  O   VAL H 149      21.032  14.325  28.645  1.00 23.08           O  
ATOM   1158  N   LYS H 150      22.255  15.932  27.626  1.00 24.64           N  
ATOM   1159  CA  LYS H 150      23.041  15.037  26.819  1.00 23.41           C  
ATOM   1160  CB  LYS H 150      23.187  15.584  25.389  1.00 26.06           C  
ATOM   1161  CG  LYS H 150      24.033  14.746  24.433  1.00 25.18           C  
ATOM   1162  CD  LYS H 150      23.991  15.291  23.004  1.00 28.72           C  
ATOM   1163  CE  LYS H 150      24.996  14.632  22.059  1.00 29.08           C  
ATOM   1164  NZ  LYS H 150      24.923  15.264  20.723  1.00 30.40           N1+
ATOM   1165  C   LYS H 150      24.424  14.958  27.381  1.00 22.87           C  
ATOM   1166  O   LYS H 150      24.996  15.966  27.790  1.00 23.62           O  
ATOM   1167  N   GLN H 151      24.994  13.735  27.431  1.00 24.74           N  
ATOM   1168  CA  GLN H 151      26.351  13.588  27.874  1.00 24.90           C  
ATOM   1169  CB  GLN H 151      26.479  12.939  29.260  1.00 25.59           C  
ATOM   1170  CG  GLN H 151      27.927  12.791  29.726  1.00 25.21           C  
ATOM   1171  CD  GLN H 151      27.893  12.254  31.148  1.00 27.90           C  
ATOM   1172  OE1 GLN H 151      27.429  11.142  31.394  1.00 24.87           O  
ATOM   1173  NE2 GLN H 151      28.392  13.071  32.113  1.00 25.04           N  
ATOM   1174  C   GLN H 151      27.039  12.689  26.891  1.00 25.62           C  
ATOM   1175  O   GLN H 151      26.776  11.488  26.852  1.00 27.00           O  
ATOM   1176  N   ALA H 152      27.949  13.252  26.072  1.00 29.52           N  
ATOM   1177  CA  ALA H 152      28.673  12.468  25.107  1.00 31.84           C  
ATOM   1178  CB  ALA H 152      29.399  13.321  24.049  1.00 35.20           C  
ATOM   1179  C   ALA H 152      29.701  11.688  25.862  1.00 36.16           C  
ATOM   1180  O   ALA H 152      30.096  12.088  26.956  1.00 36.05           O  
ATOM   1181  N   PRO H 153      30.132  10.576  25.316  1.00 40.66           N  
ATOM   1182  CA  PRO H 153      31.089   9.735  25.985  1.00 42.39           C  
ATOM   1183  CD  PRO H 153      30.177  10.401  23.873  1.00 41.22           C  
ATOM   1184  CB  PRO H 153      31.500   8.684  24.959  1.00 43.78           C  
ATOM   1185  CG  PRO H 153      31.344   9.431  23.620  1.00 44.55           C  
ATOM   1186  C   PRO H 153      32.277  10.531  26.429  1.00 45.36           C  
ATOM   1187  O   PRO H 153      32.928  11.159  25.595  1.00 44.81           O  
ATOM   1188  N   ARG H 154      32.585  10.476  27.739  1.00 46.73           N  
ATOM   1189  CA  ARG H 154      33.693  11.167  28.332  1.00 48.06           C  
ATOM   1190  CB  ARG H 154      35.070  10.640  27.877  1.00  0.00           C  
ATOM   1191  CG  ARG H 154      36.245  11.257  28.645  1.00  0.00           C  
ATOM   1192  CD  ARG H 154      37.613  10.693  28.259  1.00  0.00           C  
ATOM   1193  NE  ARG H 154      37.684   9.299  28.782  1.00  0.00           N  
ATOM   1194  CZ  ARG H 154      38.449   8.369  28.140  1.00  0.00           C  
ATOM   1195  NH1 ARG H 154      39.129   8.710  27.007  1.00  0.00           N1+
ATOM   1196  NH2 ARG H 154      38.528   7.097  28.628  1.00  0.00           N  
ATOM   1197  C   ARG H 154      33.601  12.633  28.035  1.00 49.74           C  
ATOM   1198  O   ARG H 154      34.615  13.303  27.839  1.00 52.25           O  
ATOM   1199  N   LYS H 155      32.376  13.186  28.016  1.00 49.41           N  
ATOM   1200  CA  LYS H 155      32.255  14.591  27.758  1.00 47.32           C  
ATOM   1201  CB  LYS H 155      31.648  14.933  26.388  1.00 49.75           C  
ATOM   1202  CG  LYS H 155      32.663  14.749  25.261  1.00 53.21           C  
ATOM   1203  CD  LYS H 155      33.914  15.603  25.480  1.00 56.95           C  
ATOM   1204  CE  LYS H 155      35.034  15.354  24.469  1.00 60.87           C  
ATOM   1205  NZ  LYS H 155      36.205  16.198  24.801  1.00 63.25           N1+
ATOM   1206  C   LYS H 155      31.421  15.213  28.830  1.00 45.42           C  
ATOM   1207  O   LYS H 155      30.967  14.542  29.755  1.00 44.79           O  
ATOM   1208  N   GLY H 156      31.221  16.542  28.727  1.00 39.43           N  
ATOM   1209  CA  GLY H 156      30.499  17.272  29.728  1.00 36.79           C  
ATOM   1210  C   GLY H 156      29.030  17.110  29.509  1.00 35.20           C  
ATOM   1211  O   GLY H 156      28.589  16.394  28.613  1.00 34.75           O  
ATOM   1212  N   LEU H 157      28.231  17.794  30.352  1.00 30.96           N  
ATOM   1213  CA  LEU H 157      26.801  17.708  30.309  1.00 28.53           C  
ATOM   1214  CB  LEU H 157      26.180  17.775  31.718  1.00 26.42           C  
ATOM   1215  CG  LEU H 157      26.549  16.583  32.627  1.00 27.14           C  
ATOM   1216  CD1 LEU H 157      26.012  16.783  34.054  1.00 25.13           C  
ATOM   1217  CD2 LEU H 157      26.071  15.251  32.027  1.00 28.47           C  
ATOM   1218  C   LEU H 157      26.296  18.885  29.531  1.00 29.06           C  
ATOM   1219  O   LEU H 157      26.755  20.011  29.725  1.00 28.50           O  
ATOM   1220  N   LYS H 158      25.349  18.643  28.600  1.00 27.13           N  
ATOM   1221  CA  LYS H 158      24.776  19.719  27.840  0.90 26.97           C  
ATOM   1222  CB  LYS H 158      25.007  19.645  26.322  0.90 30.24           C  
ATOM   1223  CG  LYS H 158      26.410  20.045  25.871  0.90 38.52           C  
ATOM   1224  CD  LYS H 158      26.621  19.874  24.366  0.90 48.12           C  
ATOM   1225  CE  LYS H 158      25.762  20.832  23.539  0.90 47.79           C  
ATOM   1226  NZ  LYS H 158      25.997  20.625  22.094  0.90 51.51           N1+
ATOM   1227  C   LYS H 158      23.293  19.684  28.021  1.00 25.05           C  
ATOM   1228  O   LYS H 158      22.664  18.635  27.908  1.00 24.89           O  
ATOM   1229  N   TRP H 159      22.692  20.862  28.280  1.00 24.86           N  
ATOM   1230  CA  TRP H 159      21.277  20.960  28.503  1.00 26.55           C  
ATOM   1231  CB  TRP H 159      20.950  22.185  29.376  1.00 25.22           C  
ATOM   1232  CG  TRP H 159      19.508  22.379  29.764  1.00 26.40           C  
ATOM   1233  CD2 TRP H 159      18.661  23.398  29.215  1.00 27.22           C  
ATOM   1234  CD1 TRP H 159      18.767  21.719  30.700  1.00 27.54           C  
ATOM   1235  NE1 TRP H 159      17.508  22.267  30.768  1.00 27.09           N  
ATOM   1236  CE2 TRP H 159      17.429  23.300  29.861  1.00 27.13           C  
ATOM   1237  CE3 TRP H 159      18.893  24.342  28.258  1.00 25.65           C  
ATOM   1238  CZ2 TRP H 159      16.405  24.149  29.557  1.00 28.93           C  
ATOM   1239  CZ3 TRP H 159      17.856  25.193  27.950  1.00 26.35           C  
ATOM   1240  CH2 TRP H 159      16.636  25.097  28.588  1.00 27.07           C  
ATOM   1241  C   TRP H 159      20.618  21.116  27.159  1.00 25.62           C  
ATOM   1242  O   TRP H 159      20.935  22.030  26.401  1.00 25.95           O  
ATOM   1243  N   MET H 160      19.754  20.144  26.797  1.00 24.22           N  
ATOM   1244  CA  MET H 160      19.003  20.092  25.570  1.00 24.16           C  
ATOM   1245  CB  MET H 160      18.463  18.679  25.302  1.00 21.62           C  
ATOM   1246  CG  MET H 160      19.580  17.647  25.141  1.00 24.42           C  
ATOM   1247  SD  MET H 160      19.004  15.936  24.944  1.00 26.21           S  
ATOM   1248  CE  MET H 160      18.364  16.186  23.264  1.00 24.35           C  
ATOM   1249  C   MET H 160      17.834  21.032  25.554  1.00 25.83           C  
ATOM   1250  O   MET H 160      17.508  21.616  24.521  1.00 24.83           O  
ATOM   1251  N   GLY H 161      17.143  21.177  26.700  1.00 25.43           N  
ATOM   1252  CA  GLY H 161      15.950  21.973  26.739  1.00 23.66           C  
ATOM   1253  C   GLY H 161      15.016  21.298  27.694  1.00 25.27           C  
ATOM   1254  O   GLY H 161      15.414  20.387  28.419  1.00 23.78           O  
ATOM   1255  N   TRP H 162      13.740  21.736  27.735  1.00 24.76           N  
ATOM   1256  CA  TRP H 162      12.823  21.110  28.647  1.00 25.92           C  
ATOM   1257  CB  TRP H 162      12.837  21.744  30.050  1.00 25.79           C  
ATOM   1258  CG  TRP H 162      12.390  23.186  30.091  1.00 26.53           C  
ATOM   1259  CD2 TRP H 162      11.147  23.644  30.649  1.00 27.37           C  
ATOM   1260  CD1 TRP H 162      13.063  24.301  29.691  1.00 27.02           C  
ATOM   1261  NE1 TRP H 162      12.312  25.423  29.944  1.00 27.17           N  
ATOM   1262  CE2 TRP H 162      11.134  25.035  30.542  1.00 28.80           C  
ATOM   1263  CE3 TRP H 162      10.107  22.966  31.217  1.00 27.72           C  
ATOM   1264  CZ2 TRP H 162      10.078  25.771  30.998  1.00 27.83           C  
ATOM   1265  CZ3 TRP H 162       9.039  23.711  31.669  1.00 25.72           C  
ATOM   1266  CH2 TRP H 162       9.024  25.086  31.562  1.00 27.42           C  
ATOM   1267  C   TRP H 162      11.441  21.230  28.091  1.00 27.59           C  
ATOM   1268  O   TRP H 162      11.202  21.949  27.124  1.00 26.16           O  
ATOM   1269  N   ILE H 163      10.494  20.478  28.686  1.00 24.34           N  
ATOM   1270  CA  ILE H 163       9.127  20.532  28.258  1.00 22.77           C  
ATOM   1271  CB  ILE H 163       8.646  19.242  27.658  1.00 21.61           C  
ATOM   1272  CG1 ILE H 163       7.236  19.409  27.067  1.00 21.87           C  
ATOM   1273  CG2 ILE H 163       8.765  18.140  28.724  1.00 21.90           C  
ATOM   1274  CD1 ILE H 163       6.788  18.224  26.211  1.00 22.68           C  
ATOM   1275  C   ILE H 163       8.275  20.835  29.451  1.00 26.13           C  
ATOM   1276  O   ILE H 163       8.465  20.271  30.529  1.00 25.32           O  
ATOM   1277  N   ASN H 164       7.308  21.758  29.273  1.00 25.85           N  
ATOM   1278  CA  ASN H 164       6.412  22.140  30.327  1.00 24.91           C  
ATOM   1279  CB  ASN H 164       5.759  23.507  30.061  1.00 25.03           C  
ATOM   1280  CG  ASN H 164       4.928  23.947  31.260  1.00 26.17           C  
ATOM   1281  OD1 ASN H 164       4.725  23.195  32.211  1.00 26.34           O  
ATOM   1282  ND2 ASN H 164       4.417  25.206  31.209  1.00 25.01           N  
ATOM   1283  C   ASN H 164       5.355  21.088  30.378  1.00 25.94           C  
ATOM   1284  O   ASN H 164       4.643  20.845  29.407  1.00 27.64           O  
ATOM   1285  N   THR H 165       5.286  20.380  31.512  1.00 31.51           N  
ATOM   1286  CA  THR H 165       4.452  19.233  31.693  1.00 31.16           C  
ATOM   1287  CB  THR H 165       4.743  18.521  32.974  1.00 30.82           C  
ATOM   1288  OG1 THR H 165       6.116  18.173  33.050  1.00 31.26           O  
ATOM   1289  CG2 THR H 165       3.907  17.242  32.966  1.00 28.83           C  
ATOM   1290  C   THR H 165       3.003  19.595  31.695  1.00 33.46           C  
ATOM   1291  O   THR H 165       2.170  18.765  31.336  1.00 33.20           O  
ATOM   1292  N   TYR H 166       2.634  20.776  32.229  1.00 34.16           N  
ATOM   1293  CA  TYR H 166       1.233  21.082  32.205  1.00 36.09           C  
ATOM   1294  CB  TYR H 166       0.794  22.184  33.184  1.00 37.30           C  
ATOM   1295  CG  TYR H 166      -0.696  22.077  33.224  1.00 41.78           C  
ATOM   1296  CD1 TYR H 166      -1.289  21.101  33.992  1.00 43.61           C  
ATOM   1297  CD2 TYR H 166      -1.502  22.931  32.508  1.00 43.76           C  
ATOM   1298  CE1 TYR H 166      -2.656  20.968  34.044  1.00 45.93           C  
ATOM   1299  CE2 TYR H 166      -2.872  22.804  32.554  1.00 46.12           C  
ATOM   1300  CZ  TYR H 166      -3.450  21.821  33.321  1.00 47.85           C  
ATOM   1301  OH  TYR H 166      -4.855  21.691  33.367  1.00 50.50           O  
ATOM   1302  C   TYR H 166       0.786  21.496  30.829  1.00 36.36           C  
ATOM   1303  O   TYR H 166      -0.225  21.005  30.328  1.00 37.38           O  
ATOM   1304  N   THR H 167       1.515  22.449  30.203  1.00 36.22           N  
ATOM   1305  CA  THR H 167       1.171  23.001  28.915  1.00 36.07           C  
ATOM   1306  CB  THR H 167       1.886  24.288  28.619  1.00 36.19           C  
ATOM   1307  OG1 THR H 167       3.290  24.076  28.585  1.00 35.56           O  
ATOM   1308  CG2 THR H 167       1.528  25.311  29.710  1.00 35.90           C  
ATOM   1309  C   THR H 167       1.465  22.058  27.791  1.00 35.94           C  
ATOM   1310  O   THR H 167       0.662  21.901  26.873  1.00 36.86           O  
ATOM   1311  N   GLY H 168       2.635  21.400  27.842  1.00 33.93           N  
ATOM   1312  CA  GLY H 168       3.063  20.504  26.810  1.00 31.58           C  
ATOM   1313  C   GLY H 168       3.981  21.232  25.881  1.00 31.32           C  
ATOM   1314  O   GLY H 168       4.509  20.639  24.942  1.00 31.52           O  
ATOM   1315  N   ARG H 169       4.228  22.539  26.101  1.00 30.61           N  
ATOM   1316  CA  ARG H 169       5.062  23.146  25.094  1.00 33.68           C  
ATOM   1317  CB  ARG H 169       4.844  24.661  24.945  1.00 35.46           C  
ATOM   1318  CG  ARG H 169       5.543  25.250  23.718  1.00 50.70           C  
ATOM   1319  CD  ARG H 169       5.346  26.758  23.553  1.00 56.07           C  
ATOM   1320  NE  ARG H 169       6.028  27.154  22.290  1.00  0.00           N  
ATOM   1321  CZ  ARG H 169       6.348  28.461  22.061  1.00  0.00           C  
ATOM   1322  NH1 ARG H 169       6.063  29.412  22.999  1.00  0.00           N1+
ATOM   1323  NH2 ARG H 169       6.954  28.818  20.891  1.00  0.00           N  
ATOM   1324  C   ARG H 169       6.517  22.927  25.407  1.00 31.24           C  
ATOM   1325  O   ARG H 169       6.958  23.069  26.547  1.00 30.96           O  
ATOM   1326  N   PRO H 170       7.260  22.539  24.394  1.00 30.78           N  
ATOM   1327  CA  PRO H 170       8.679  22.319  24.542  1.00 29.76           C  
ATOM   1328  CD  PRO H 170       6.688  21.672  23.376  1.00 27.12           C  
ATOM   1329  CB  PRO H 170       9.037  21.185  23.581  1.00 30.07           C  
ATOM   1330  CG  PRO H 170       7.886  21.168  22.563  1.00 29.18           C  
ATOM   1331  C   PRO H 170       9.511  23.546  24.301  1.00 29.67           C  
ATOM   1332  O   PRO H 170       9.086  24.430  23.558  1.00 29.94           O  
ATOM   1333  N   THR H 171      10.716  23.599  24.905  1.00 26.55           N  
ATOM   1334  CA  THR H 171      11.644  24.673  24.686  1.00 27.93           C  
ATOM   1335  CB  THR H 171      11.862  25.522  25.905  1.00 30.23           C  
ATOM   1336  OG1 THR H 171      10.634  26.097  26.325  1.00 30.35           O  
ATOM   1337  CG2 THR H 171      12.876  26.628  25.567  1.00 32.00           C  
ATOM   1338  C   THR H 171      12.943  24.010  24.356  1.00 29.37           C  
ATOM   1339  O   THR H 171      13.399  23.128  25.081  1.00 28.57           O  
ATOM   1340  N   TYR H 172      13.597  24.436  23.259  1.00 27.25           N  
ATOM   1341  CA  TYR H 172      14.785  23.743  22.841  1.00 26.93           C  
ATOM   1342  CB  TYR H 172      14.728  23.261  21.378  1.00 25.25           C  
ATOM   1343  CG  TYR H 172      13.609  22.289  21.207  1.00 24.20           C  
ATOM   1344  CD1 TYR H 172      13.774  20.958  21.516  1.00 24.95           C  
ATOM   1345  CD2 TYR H 172      12.391  22.708  20.721  1.00 27.93           C  
ATOM   1346  CE1 TYR H 172      12.744  20.062  21.351  1.00 23.90           C  
ATOM   1347  CE2 TYR H 172      11.356  21.817  20.554  1.00 25.53           C  
ATOM   1348  CZ  TYR H 172      11.532  20.491  20.870  1.00 24.51           C  
ATOM   1349  OH  TYR H 172      10.470  19.577  20.697  1.00 23.42           O  
ATOM   1350  C   TYR H 172      15.947  24.682  22.901  1.00 29.56           C  
ATOM   1351  O   TYR H 172      15.826  25.867  22.594  1.00 28.66           O  
ATOM   1352  N   ALA H 173      17.117  24.156  23.316  1.00 27.04           N  
ATOM   1353  CA  ALA H 173      18.318  24.932  23.336  1.00 29.65           C  
ATOM   1354  CB  ALA H 173      19.501  24.235  24.031  1.00 27.01           C  
ATOM   1355  C   ALA H 173      18.679  25.139  21.902  1.00 29.81           C  
ATOM   1356  O   ALA H 173      18.203  24.422  21.025  1.00 27.57           O  
ATOM   1357  N   ASP H 174      19.541  26.133  21.632  1.00 31.24           N  
ATOM   1358  CA  ASP H 174      19.863  26.513  20.289  1.00 32.58           C  
ATOM   1359  CB  ASP H 174      20.907  27.645  20.243  1.00 36.70           C  
ATOM   1360  CG  ASP H 174      20.289  28.901  20.847  1.00 42.58           C  
ATOM   1361  OD1 ASP H 174      19.035  29.016  20.826  1.00 47.33           O  
ATOM   1362  OD2 ASP H 174      21.066  29.759  21.345  1.00 47.33           O1-
ATOM   1363  C   ASP H 174      20.441  25.344  19.541  1.00 34.54           C  
ATOM   1364  O   ASP H 174      20.082  25.105  18.390  1.00 34.05           O  
ATOM   1365  N   ASP H 175      21.337  24.573  20.180  1.00 33.74           N  
ATOM   1366  CA  ASP H 175      22.031  23.486  19.537  1.00 32.28           C  
ATOM   1367  CB  ASP H 175      23.128  22.862  20.415  1.00 35.95           C  
ATOM   1368  CG  ASP H 175      24.304  23.829  20.458  1.00 45.36           C  
ATOM   1369  OD1 ASP H 175      24.332  24.767  19.618  1.00 51.47           O  
ATOM   1370  OD2 ASP H 175      25.193  23.638  21.329  1.00 47.57           O1-
ATOM   1371  C   ASP H 175      21.091  22.383  19.151  1.00 31.67           C  
ATOM   1372  O   ASP H 175      21.358  21.637  18.214  1.00 33.34           O  
ATOM   1373  N   PHE H 176      20.023  22.197  19.938  1.00 28.92           N  
ATOM   1374  CA  PHE H 176      19.028  21.167  19.817  1.00 28.48           C  
ATOM   1375  CB  PHE H 176      18.519  20.652  21.168  1.00 25.99           C  
ATOM   1376  CG  PHE H 176      19.745  20.091  21.803  1.00 23.23           C  
ATOM   1377  CD1 PHE H 176      20.404  19.029  21.235  1.00 22.37           C  
ATOM   1378  CD2 PHE H 176      20.288  20.662  22.925  1.00 24.00           C  
ATOM   1379  CE1 PHE H 176      21.547  18.514  21.798  1.00 24.88           C  
ATOM   1380  CE2 PHE H 176      21.430  20.148  23.495  1.00 26.19           C  
ATOM   1381  CZ  PHE H 176      22.065  19.069  22.939  1.00 24.02           C  
ATOM   1382  C   PHE H 176      17.864  21.428  18.896  1.00 31.59           C  
ATOM   1383  O   PHE H 176      16.964  20.595  18.847  1.00 31.21           O  
ATOM   1384  N   LYS H 177      17.747  22.607  18.259  1.00 32.88           N  
ATOM   1385  CA  LYS H 177      16.532  22.980  17.568  1.00 35.57           C  
ATOM   1386  CB  LYS H 177      16.563  24.426  17.049  1.00 37.17           C  
ATOM   1387  CG  LYS H 177      16.443  25.458  18.171  1.00 40.54           C  
ATOM   1388  CD  LYS H 177      16.703  26.893  17.712  1.00 41.15           C  
ATOM   1389  CE  LYS H 177      16.415  27.940  18.790  1.00 42.37           C  
ATOM   1390  NZ  LYS H 177      16.700  29.295  18.268  1.00 42.88           N1+
ATOM   1391  C   LYS H 177      16.017  22.122  16.424  1.00 38.25           C  
ATOM   1392  O   LYS H 177      14.810  21.934  16.324  1.00 40.02           O  
ATOM   1393  N   GLY H 178      16.825  21.646  15.463  1.00 36.59           N  
ATOM   1394  CA  GLY H 178      16.177  21.004  14.335  1.00 34.35           C  
ATOM   1395  C   GLY H 178      15.632  19.600  14.493  1.00 34.28           C  
ATOM   1396  O   GLY H 178      14.447  19.349  14.279  1.00 36.58           O  
ATOM   1397  N   ARG H 179      16.515  18.647  14.846  1.00 30.61           N  
ATOM   1398  CA  ARG H 179      16.260  17.229  14.837  0.90 29.12           C  
ATOM   1399  CB  ARG H 179      17.537  16.397  14.655  0.90 28.41           C  
ATOM   1400  CG  ARG H 179      18.278  16.782  13.373  0.90 33.81           C  
ATOM   1401  CD  ARG H 179      19.172  15.678  12.813  0.90 29.25           C  
ATOM   1402  NE  ARG H 179      19.930  15.093  13.953  0.90 30.49           N  
ATOM   1403  CZ  ARG H 179      21.007  15.740  14.486  0.90 28.44           C  
ATOM   1404  NH1 ARG H 179      21.371  16.970  14.025  0.90 27.75           N1+
ATOM   1405  NH2 ARG H 179      21.716  15.153  15.495  0.90 25.56           N  
ATOM   1406  C   ARG H 179      15.493  16.690  16.007  1.00 29.93           C  
ATOM   1407  O   ARG H 179      15.007  15.561  15.938  1.00 29.66           O  
ATOM   1408  N   PHE H 180      15.426  17.431  17.129  1.00 29.78           N  
ATOM   1409  CA  PHE H 180      14.899  16.890  18.355  1.00 28.44           C  
ATOM   1410  CB  PHE H 180      15.721  17.347  19.569  1.00 25.02           C  
ATOM   1411  CG  PHE H 180      17.116  16.891  19.332  1.00 27.50           C  
ATOM   1412  CD1 PHE H 180      17.928  17.591  18.470  1.00 26.96           C  
ATOM   1413  CD2 PHE H 180      17.612  15.781  19.970  1.00 26.51           C  
ATOM   1414  CE1 PHE H 180      19.218  17.181  18.240  1.00 25.13           C  
ATOM   1415  CE2 PHE H 180      18.903  15.367  19.743  1.00 27.05           C  
ATOM   1416  CZ  PHE H 180      19.707  16.067  18.877  1.00 25.62           C  
ATOM   1417  C   PHE H 180      13.489  17.325  18.634  1.00 29.71           C  
ATOM   1418  O   PHE H 180      13.086  18.436  18.289  1.00 29.70           O  
ATOM   1419  N   ALA H 181      12.699  16.426  19.279  1.00 29.06           N  
ATOM   1420  CA  ALA H 181      11.352  16.760  19.652  1.00 27.43           C  
ATOM   1421  CB  ALA H 181      10.295  16.207  18.681  1.00 27.04           C  
ATOM   1422  C   ALA H 181      11.050  16.170  21.003  1.00 27.99           C  
ATOM   1423  O   ALA H 181      11.384  15.018  21.279  1.00 27.70           O  
ATOM   1424  N   PHE H 182      10.382  16.958  21.880  1.00 27.76           N  
ATOM   1425  CA  PHE H 182      10.012  16.487  23.185  1.00 27.13           C  
ATOM   1426  CB  PHE H 182      10.271  17.469  24.343  1.00 23.72           C  
ATOM   1427  CG  PHE H 182      11.701  17.886  24.351  1.00 25.16           C  
ATOM   1428  CD1 PHE H 182      12.717  16.969  24.470  1.00 23.91           C  
ATOM   1429  CD2 PHE H 182      12.016  19.223  24.284  1.00 20.99           C  
ATOM   1430  CE1 PHE H 182      14.030  17.382  24.487  1.00 23.18           C  
ATOM   1431  CE2 PHE H 182      13.326  19.640  24.303  1.00 20.35           C  
ATOM   1432  CZ  PHE H 182      14.338  18.718  24.398  1.00 21.50           C  
ATOM   1433  C   PHE H 182       8.524  16.328  23.154  1.00 28.11           C  
ATOM   1434  O   PHE H 182       7.818  17.187  22.628  1.00 28.05           O  
ATOM   1435  N   SER H 183       8.014  15.223  23.732  1.00 28.24           N  
ATOM   1436  CA  SER H 183       6.602  14.961  23.715  1.00 28.14           C  
ATOM   1437  CB  SER H 183       6.235  13.900  22.661  1.00 29.04           C  
ATOM   1438  OG  SER H 183       4.839  13.652  22.655  1.00 26.43           O  
ATOM   1439  C   SER H 183       6.213  14.426  25.061  1.00 29.74           C  
ATOM   1440  O   SER H 183       7.074  14.100  25.876  1.00 28.31           O  
ATOM   1441  N   LEU H 184       4.892  14.355  25.343  1.00 31.02           N  
ATOM   1442  CA  LEU H 184       4.452  13.874  26.627  1.00 33.37           C  
ATOM   1443  CB  LEU H 184       3.980  14.983  27.587  1.00 36.09           C  
ATOM   1444  CG  LEU H 184       5.073  15.917  28.130  1.00 36.44           C  
ATOM   1445  CD1 LEU H 184       4.460  16.973  29.064  1.00 37.59           C  
ATOM   1446  CD2 LEU H 184       6.197  15.127  28.817  1.00 36.76           C  
ATOM   1447  C   LEU H 184       3.250  12.989  26.485  1.00 34.78           C  
ATOM   1448  O   LEU H 184       2.495  13.080  25.518  1.00 33.93           O  
ATOM   1449  N   GLU H 185       3.098  12.063  27.458  1.00 37.49           N  
ATOM   1450  CA  GLU H 185       1.912  11.277  27.661  1.00 38.25           C  
ATOM   1451  CB  GLU H 185       2.122   9.757  27.573  1.00 40.85           C  
ATOM   1452  CG  GLU H 185       2.011   9.170  26.171  1.00 50.66           C  
ATOM   1453  CD  GLU H 185       0.565   8.724  25.986  1.00 54.00           C  
ATOM   1454  OE1 GLU H 185      -0.024   8.188  26.962  1.00 57.62           O  
ATOM   1455  OE2 GLU H 185       0.035   8.905  24.859  1.00 59.17           O1-
ATOM   1456  C   GLU H 185       1.554  11.533  29.092  1.00 37.04           C  
ATOM   1457  O   GLU H 185       2.023  10.836  29.987  1.00 35.17           O  
ATOM   1458  N   THR H 186       0.675  12.517  29.344  1.00 37.79           N  
ATOM   1459  CA  THR H 186       0.385  12.907  30.695  1.00 39.39           C  
ATOM   1460  CB  THR H 186      -0.527  14.097  30.777  1.00 41.39           C  
ATOM   1461  OG1 THR H 186       0.027  15.191  30.060  1.00 47.19           O  
ATOM   1462  CG2 THR H 186      -0.679  14.485  32.257  1.00 44.10           C  
ATOM   1463  C   THR H 186      -0.262  11.780  31.438  1.00 39.71           C  
ATOM   1464  O   THR H 186       0.059  11.535  32.602  1.00 38.69           O  
ATOM   1465  N   SER H 187      -1.186  11.052  30.782  1.00 40.38           N  
ATOM   1466  CA  SER H 187      -1.896   9.988  31.437  1.00 40.86           C  
ATOM   1467  CB  SER H 187      -2.900   9.292  30.500  1.00 42.43           C  
ATOM   1468  OG  SER H 187      -2.222   8.698  29.402  1.00 48.30           O  
ATOM   1469  C   SER H 187      -0.905   8.963  31.898  1.00 41.17           C  
ATOM   1470  O   SER H 187      -1.067   8.365  32.961  1.00 43.19           O  
ATOM   1471  N   ALA H 188       0.113   8.713  31.054  1.00 37.43           N  
ATOM   1472  CA  ALA H 188       1.234   7.827  31.230  1.00 34.49           C  
ATOM   1473  CB  ALA H 188       2.003   7.577  29.921  1.00 34.71           C  
ATOM   1474  C   ALA H 188       2.211   8.366  32.240  1.00 35.24           C  
ATOM   1475  O   ALA H 188       3.004   7.615  32.807  1.00 35.37           O  
ATOM   1476  N   SER H 189       2.240   9.697  32.440  1.00 33.32           N  
ATOM   1477  CA  SER H 189       3.231  10.282  33.298  1.00 32.73           C  
ATOM   1478  CB  SER H 189       3.247   9.696  34.722  1.00 32.87           C  
ATOM   1479  OG  SER H 189       2.037  10.010  35.395  1.00 35.34           O  
ATOM   1480  C   SER H 189       4.560  10.011  32.670  1.00 32.40           C  
ATOM   1481  O   SER H 189       5.555   9.789  33.358  1.00 30.92           O  
ATOM   1482  N   THR H 190       4.603  10.039  31.321  1.00 30.10           N  
ATOM   1483  CA  THR H 190       5.821   9.744  30.622  1.00 28.32           C  
ATOM   1484  CB  THR H 190       5.713   8.517  29.766  1.00 28.95           C  
ATOM   1485  OG1 THR H 190       5.366   7.396  30.568  1.00 30.70           O  
ATOM   1486  CG2 THR H 190       7.060   8.271  29.070  1.00 29.49           C  
ATOM   1487  C   THR H 190       6.184  10.883  29.711  1.00 28.85           C  
ATOM   1488  O   THR H 190       5.321  11.541  29.130  1.00 28.71           O  
ATOM   1489  N   ALA H 191       7.506  11.136  29.576  1.00 28.73           N  
ATOM   1490  CA  ALA H 191       8.036  12.155  28.709  1.00 27.77           C  
ATOM   1491  CB  ALA H 191       8.966  13.148  29.427  1.00 24.55           C  
ATOM   1492  C   ALA H 191       8.868  11.446  27.678  1.00 28.83           C  
ATOM   1493  O   ALA H 191       9.514  10.444  27.985  1.00 27.79           O  
ATOM   1494  N   TYR H 192       8.876  11.947  26.419  1.00 27.39           N  
ATOM   1495  CA  TYR H 192       9.601  11.267  25.377  1.00 28.17           C  
ATOM   1496  CB  TYR H 192       8.718  10.756  24.221  1.00 28.93           C  
ATOM   1497  CG  TYR H 192       7.676   9.820  24.733  1.00 30.44           C  
ATOM   1498  CD1 TYR H 192       7.944   8.483  24.914  1.00 32.26           C  
ATOM   1499  CD2 TYR H 192       6.419  10.284  25.037  1.00 32.80           C  
ATOM   1500  CE1 TYR H 192       6.975   7.627  25.380  1.00 33.37           C  
ATOM   1501  CE2 TYR H 192       5.445   9.433  25.503  1.00 34.44           C  
ATOM   1502  CZ  TYR H 192       5.721   8.101  25.677  1.00 37.60           C  
ATOM   1503  OH  TYR H 192       4.725   7.223  26.155  1.00 45.29           O  
ATOM   1504  C   TYR H 192      10.551  12.222  24.718  1.00 28.60           C  
ATOM   1505  O   TYR H 192      10.302  13.424  24.639  1.00 28.10           O  
ATOM   1506  N   LEU H 193      11.691  11.682  24.237  1.00 28.87           N  
ATOM   1507  CA  LEU H 193      12.684  12.427  23.517  1.00 28.70           C  
ATOM   1508  CB  LEU H 193      14.012  12.485  24.304  1.00 28.92           C  
ATOM   1509  CG  LEU H 193      15.185  13.222  23.633  1.00 33.74           C  
ATOM   1510  CD1 LEU H 193      15.863  12.352  22.575  1.00 29.88           C  
ATOM   1511  CD2 LEU H 193      14.748  14.579  23.070  1.00 26.04           C  
ATOM   1512  C   LEU H 193      12.883  11.717  22.211  1.00 28.95           C  
ATOM   1513  O   LEU H 193      13.210  10.532  22.185  1.00 27.56           O  
ATOM   1514  N   GLN H 194      12.671  12.421  21.079  1.00 29.11           N  
ATOM   1515  CA  GLN H 194      12.819  11.775  19.804  1.00 29.14           C  
ATOM   1516  CB  GLN H 194      11.539  11.802  18.957  1.00 28.95           C  
ATOM   1517  CG  GLN H 194      11.660  11.019  17.650  1.00 31.89           C  
ATOM   1518  CD  GLN H 194      10.331  11.130  16.919  1.00 34.59           C  
ATOM   1519  OE1 GLN H 194       9.937  12.216  16.493  1.00 40.32           O  
ATOM   1520  NE2 GLN H 194       9.615   9.984  16.771  1.00 38.09           N  
ATOM   1521  C   GLN H 194      13.882  12.494  19.036  1.00 28.17           C  
ATOM   1522  O   GLN H 194      13.956  13.723  19.054  1.00 27.08           O  
ATOM   1523  N   ILE H 195      14.753  11.726  18.350  1.00 29.84           N  
ATOM   1524  CA  ILE H 195      15.809  12.309  17.572  1.00 29.40           C  
ATOM   1525  CB  ILE H 195      17.173  11.926  18.076  1.00 28.39           C  
ATOM   1526  CG1 ILE H 195      17.328  12.335  19.551  1.00 26.78           C  
ATOM   1527  CG2 ILE H 195      18.227  12.571  17.159  1.00 26.58           C  
ATOM   1528  CD1 ILE H 195      18.555  11.727  20.232  1.00 25.17           C  
ATOM   1529  C   ILE H 195      15.673  11.761  16.185  1.00 30.79           C  
ATOM   1530  O   ILE H 195      15.573  10.549  16.000  1.00 30.34           O  
ATOM   1531  N   ASN H 196      15.684  12.650  15.170  1.00 29.56           N  
ATOM   1532  CA  ASN H 196      15.492  12.240  13.806  1.00 31.96           C  
ATOM   1533  CB  ASN H 196      14.516  13.149  13.036  1.00 36.68           C  
ATOM   1534  CG  ASN H 196      13.201  13.245  13.796  1.00 45.90           C  
ATOM   1535  OD1 ASN H 196      12.898  14.279  14.389  1.00 54.12           O  
ATOM   1536  ND2 ASN H 196      12.398  12.149  13.782  1.00 47.07           N  
ATOM   1537  C   ASN H 196      16.799  12.396  13.093  1.00 30.71           C  
ATOM   1538  O   ASN H 196      17.657  13.165  13.521  1.00 30.53           O  
ATOM   1539  N   ASN H 197      16.968  11.657  11.973  1.00 31.13           N  
ATOM   1540  CA  ASN H 197      18.144  11.739  11.149  1.00 31.63           C  
ATOM   1541  CB  ASN H 197      18.225  13.046  10.343  1.00 33.57           C  
ATOM   1542  CG  ASN H 197      19.270  12.877   9.250  1.00 38.33           C  
ATOM   1543  OD1 ASN H 197      20.184  12.061   9.357  1.00 42.72           O  
ATOM   1544  ND2 ASN H 197      19.131  13.674   8.157  1.00 38.84           N  
ATOM   1545  C   ASN H 197      19.356  11.632  12.016  1.00 30.05           C  
ATOM   1546  O   ASN H 197      20.205  12.522  12.035  1.00 32.33           O  
ATOM   1547  N   LEU H 198      19.472  10.504  12.739  1.00 28.60           N  
ATOM   1548  CA  LEU H 198      20.534  10.304  13.683  1.00 27.98           C  
ATOM   1549  CB  LEU H 198      20.476   8.943  14.399  1.00 27.44           C  
ATOM   1550  CG  LEU H 198      19.275   8.759  15.342  1.00 26.30           C  
ATOM   1551  CD1 LEU H 198      19.311   7.380  15.999  1.00 24.38           C  
ATOM   1552  CD2 LEU H 198      19.191   9.877  16.390  1.00 29.01           C  
ATOM   1553  C   LEU H 198      21.868  10.383  13.016  1.00 30.27           C  
ATOM   1554  O   LEU H 198      22.068   9.926  11.891  1.00 30.13           O  
ATOM   1555  N   LYS H 199      22.824  11.005  13.733  1.00 30.14           N  
ATOM   1556  CA  LYS H 199      24.163  11.144  13.252  1.00 31.60           C  
ATOM   1557  CB  LYS H 199      24.564  12.609  13.016  1.00 30.60           C  
ATOM   1558  CG  LYS H 199      23.698  13.250  11.927  1.00 34.27           C  
ATOM   1559  CD  LYS H 199      23.845  14.764  11.790  1.00 39.44           C  
ATOM   1560  CE  LYS H 199      22.823  15.380  10.832  1.00 45.46           C  
ATOM   1561  NZ  LYS H 199      22.904  14.715   9.512  1.00 49.31           N1+
ATOM   1562  C   LYS H 199      25.059  10.539  14.287  1.00 31.58           C  
ATOM   1563  O   LYS H 199      24.627  10.223  15.393  1.00 31.59           O  
ATOM   1564  N   HIS H 200      26.345  10.351  13.945  1.00 31.51           N  
ATOM   1565  CA  HIS H 200      27.272   9.724  14.842  1.00 31.68           C  
ATOM   1566  ND1 HIS H 200      29.136   7.097  13.577  1.00  0.00           N  
ATOM   1567  CG  HIS H 200      28.682   8.356  13.252  1.00 38.85           C  
ATOM   1568  CB  HIS H 200      28.660   9.510  14.212  1.00 32.22           C  
ATOM   1569  NE2 HIS H 200      28.469   6.999  11.459  1.00  0.00           N  
ATOM   1570  CD2 HIS H 200      28.279   8.279  11.953  1.00  0.00           C  
ATOM   1571  CE1 HIS H 200      28.986   6.327  12.471  1.00  0.00           C  
ATOM   1572  C   HIS H 200      27.427  10.554  16.079  1.00 32.67           C  
ATOM   1573  O   HIS H 200      27.579  10.015  17.175  1.00 32.11           O  
ATOM   1574  N   GLU H 201      27.367  11.890  15.943  1.00 30.46           N  
ATOM   1575  CA  GLU H 201      27.589  12.777  17.053  1.00 32.99           C  
ATOM   1576  CB  GLU H 201      27.626  14.278  16.695  1.00 34.42           C  
ATOM   1577  CG  GLU H 201      26.319  14.868  16.168  1.00 45.73           C  
ATOM   1578  CD  GLU H 201      26.433  15.024  14.659  1.00 45.61           C  
ATOM   1579  OE1 GLU H 201      27.300  14.344  14.049  1.00 50.83           O  
ATOM   1580  OE2 GLU H 201      25.652  15.836  14.098  1.00 53.42           O1-
ATOM   1581  C   GLU H 201      26.543  12.577  18.109  1.00 29.53           C  
ATOM   1582  O   GLU H 201      26.759  12.920  19.268  1.00 29.83           O  
ATOM   1583  N   ASP H 202      25.364  12.062  17.721  1.00 26.07           N  
ATOM   1584  CA  ASP H 202      24.250  11.834  18.600  1.00 26.87           C  
ATOM   1585  CB  ASP H 202      22.991  11.394  17.839  1.00 27.05           C  
ATOM   1586  CG  ASP H 202      22.531  12.594  17.026  1.00 29.62           C  
ATOM   1587  OD1 ASP H 202      22.871  13.739  17.433  1.00 28.45           O  
ATOM   1588  OD2 ASP H 202      21.842  12.392  15.991  1.00 28.00           O1-
ATOM   1589  C   ASP H 202      24.576  10.772  19.608  1.00 27.64           C  
ATOM   1590  O   ASP H 202      23.870  10.626  20.604  1.00 27.18           O  
ATOM   1591  N   THR H 203      25.605   9.944  19.353  1.00 25.08           N  
ATOM   1592  CA  THR H 203      25.891   8.904  20.296  1.00 26.26           C  
ATOM   1593  CB  THR H 203      27.013   8.009  19.857  1.00 24.09           C  
ATOM   1594  OG1 THR H 203      27.024   6.831  20.644  1.00 26.73           O  
ATOM   1595  CG2 THR H 203      28.355   8.743  19.985  1.00 25.17           C  
ATOM   1596  C   THR H 203      26.197   9.532  21.626  1.00 26.30           C  
ATOM   1597  O   THR H 203      27.069  10.391  21.750  1.00 26.16           O  
ATOM   1598  N   ALA H 204      25.437   9.129  22.667  1.00 24.64           N  
ATOM   1599  CA  ALA H 204      25.635   9.703  23.966  1.00 23.36           C  
ATOM   1600  CB  ALA H 204      25.439  11.230  23.994  1.00 22.98           C  
ATOM   1601  C   ALA H 204      24.613   9.120  24.887  1.00 22.66           C  
ATOM   1602  O   ALA H 204      23.785   8.301  24.488  1.00 23.09           O  
ATOM   1603  N   THR H 205      24.673   9.518  26.173  1.00 23.40           N  
ATOM   1604  CA  THR H 205      23.698   9.077  27.122  1.00 23.59           C  
ATOM   1605  CB  THR H 205      24.281   8.688  28.449  1.00 25.66           C  
ATOM   1606  OG1 THR H 205      25.229   7.644  28.277  1.00 29.74           O  
ATOM   1607  CG2 THR H 205      23.143   8.220  29.373  1.00 24.60           C  
ATOM   1608  C   THR H 205      22.793  10.247  27.338  1.00 21.47           C  
ATOM   1609  O   THR H 205      23.253  11.376  27.493  1.00 22.41           O  
ATOM   1610  N   TYR H 206      21.467  10.003  27.331  1.00 22.58           N  
ATOM   1611  CA  TYR H 206      20.542  11.090  27.484  1.00 23.27           C  
ATOM   1612  CB  TYR H 206      19.474  11.151  26.377  1.00 22.70           C  
ATOM   1613  CG  TYR H 206      20.150  11.456  25.082  1.00 23.85           C  
ATOM   1614  CD1 TYR H 206      20.326  12.761  24.688  1.00 22.99           C  
ATOM   1615  CD2 TYR H 206      20.612  10.453  24.262  1.00 22.15           C  
ATOM   1616  CE1 TYR H 206      20.944  13.064  23.499  1.00 20.39           C  
ATOM   1617  CE2 TYR H 206      21.233  10.752  23.069  1.00 23.59           C  
ATOM   1618  CZ  TYR H 206      21.399  12.059  22.684  1.00 21.60           C  
ATOM   1619  OH  TYR H 206      22.034  12.368  21.462  1.00 22.18           O  
ATOM   1620  C   TYR H 206      19.824  10.909  28.782  1.00 23.95           C  
ATOM   1621  O   TYR H 206      19.302   9.832  29.069  1.00 25.71           O  
ATOM   1622  N   PHE H 207      19.788  11.981  29.603  1.00 22.42           N  
ATOM   1623  CA  PHE H 207      19.175  11.916  30.898  1.00 23.24           C  
ATOM   1624  CB  PHE H 207      20.054  12.485  32.033  1.00 20.74           C  
ATOM   1625  CG  PHE H 207      21.315  11.697  32.184  1.00 21.80           C  
ATOM   1626  CD1 PHE H 207      21.331  10.517  32.892  1.00 23.79           C  
ATOM   1627  CD2 PHE H 207      22.492  12.153  31.632  1.00 21.95           C  
ATOM   1628  CE1 PHE H 207      22.498   9.802  33.034  1.00 23.49           C  
ATOM   1629  CE2 PHE H 207      23.662  11.443  31.770  1.00 22.43           C  
ATOM   1630  CZ  PHE H 207      23.666  10.263  32.472  1.00 26.68           C  
ATOM   1631  C   PHE H 207      17.951  12.782  30.897  1.00 24.64           C  
ATOM   1632  O   PHE H 207      17.929  13.853  30.289  1.00 25.37           O  
ATOM   1633  N   CYS H 208      16.884  12.313  31.571  1.00 26.83           N  
ATOM   1634  CA  CYS H 208      15.716  13.117  31.781  1.00 26.00           C  
ATOM   1635  CB  CYS H 208      14.378  12.351  31.626  1.00 30.65           C  
ATOM   1636  SG  CYS H 208      14.245  10.896  32.711  1.00 40.74           S  
ATOM   1637  C   CYS H 208      15.849  13.565  33.204  1.00 27.47           C  
ATOM   1638  O   CYS H 208      16.318  12.802  34.049  1.00 28.40           O  
ATOM   1639  N   ALA H 209      15.504  14.832  33.504  1.00 25.07           N  
ATOM   1640  CA  ALA H 209      15.630  15.281  34.861  1.00 23.28           C  
ATOM   1641  CB  ALA H 209      16.881  16.138  35.111  1.00 22.76           C  
ATOM   1642  C   ALA H 209      14.446  16.136  35.166  1.00 25.79           C  
ATOM   1643  O   ALA H 209      13.990  16.912  34.327  1.00 25.57           O  
ATOM   1644  N   SER H 210      13.921  16.019  36.401  1.00 25.10           N  
ATOM   1645  CA  SER H 210      12.779  16.797  36.777  1.00 25.28           C  
ATOM   1646  CB  SER H 210      11.825  16.084  37.746  1.00 24.02           C  
ATOM   1647  OG  SER H 210      10.727  16.928  38.062  1.00  0.00           O  
ATOM   1648  C   SER H 210      13.290  18.010  37.454  1.00 26.09           C  
ATOM   1649  O   SER H 210      14.256  17.949  38.215  1.00 26.42           O  
ATOM   1650  N   LEU H 211      12.658  19.165  37.184  1.00 26.80           N  
ATOM   1651  CA  LEU H 211      13.229  20.312  37.793  1.00 26.52           C  
ATOM   1652  CB  LEU H 211      13.875  21.270  36.777  1.00 20.91           C  
ATOM   1653  CG  LEU H 211      15.110  20.681  36.073  1.00 14.58           C  
ATOM   1654  CD1 LEU H 211      15.708  21.683  35.071  1.00  0.00           C  
ATOM   1655  CD2 LEU H 211      16.143  20.176  37.094  1.00  0.00           C  
ATOM   1656  C   LEU H 211      12.236  21.116  38.560  1.00 28.28           C  
ATOM   1657  O   LEU H 211      11.604  22.017  38.005  1.00 27.88           O  
ATOM   1658  N   GLY H 212      13.101  21.090  39.580  1.00 36.12           N  
ATOM   1659  CA  GLY H 212      13.423  21.512  40.874  1.00 38.15           C  
ATOM   1660  C   GLY H 212      14.879  21.043  40.993  1.00 39.69           C  
ATOM   1661  O   GLY H 212      15.526  21.271  42.011  1.00 39.56           O  
ATOM   1662  N   GLU H 213      15.431  20.364  39.935  1.00 38.71           N  
ATOM   1663  CA  GLU H 213      16.798  19.843  39.852  1.00 37.54           C  
ATOM   1664  CB  GLU H 213      17.886  20.906  40.078  1.00  0.00           C  
ATOM   1665  CG  GLU H 213      17.986  21.938  38.950  1.00  0.00           C  
ATOM   1666  CD  GLU H 213      19.212  22.800  39.219  1.00  0.00           C  
ATOM   1667  OE1 GLU H 213      20.060  22.380  40.049  1.00  0.00           O  
ATOM   1668  OE2 GLU H 213      19.320  23.887  38.592  1.00  0.00           O1-
ATOM   1669  C   GLU H 213      16.981  18.772  40.841  1.00 36.86           C  
ATOM   1670  O   GLU H 213      18.085  18.280  41.071  1.00 36.34           O  
ATOM   1671  N   ASP H 214      15.856  18.353  41.415  1.00 36.66           N  
ATOM   1672  CA  ASP H 214      15.888  17.313  42.371  1.00 38.61           C  
ATOM   1673  CB  ASP H 214      14.589  17.249  43.203  1.00 38.47           C  
ATOM   1674  CG  ASP H 214      13.358  17.237  42.299  1.00 40.32           C  
ATOM   1675  OD1 ASP H 214      13.477  16.929  41.084  1.00 42.11           O  
ATOM   1676  OD2 ASP H 214      12.258  17.525  42.835  1.00 42.55           O1-
ATOM   1677  C   ASP H 214      16.200  16.004  41.743  1.00 38.27           C  
ATOM   1678  O   ASP H 214      16.937  15.214  42.333  1.00 37.82           O  
ATOM   1679  N   PHE H 215      15.717  15.715  40.515  1.00 26.37           N  
ATOM   1680  CA  PHE H 215      15.931  14.290  40.292  1.00 29.05           C  
ATOM   1681  CB  PHE H 215      14.730  13.400  40.663  1.00 34.10           C  
ATOM   1682  CG  PHE H 215      14.612  13.473  42.140  1.00 45.81           C  
ATOM   1683  CD1 PHE H 215      15.377  12.659  42.943  1.00 45.44           C  
ATOM   1684  CD2 PHE H 215      13.755  14.372  42.723  1.00 48.34           C  
ATOM   1685  CE1 PHE H 215      15.278  12.736  44.312  1.00 47.84           C  
ATOM   1686  CE2 PHE H 215      13.653  14.453  44.091  1.00 48.75           C  
ATOM   1687  CZ  PHE H 215      14.412  13.633  44.889  1.00 50.25           C  
ATOM   1688  C   PHE H 215      16.280  13.953  38.874  1.00 28.79           C  
ATOM   1689  O   PHE H 215      15.766  14.547  37.930  1.00 29.24           O  
ATOM   1690  N   TRP H 216      17.153  12.928  38.707  1.00 26.34           N  
ATOM   1691  CA  TRP H 216      17.648  12.530  37.415  1.00 25.83           C  
ATOM   1692  CB  TRP H 216      19.186  12.581  37.337  1.00 24.17           C  
ATOM   1693  CG  TRP H 216      19.774  13.967  37.459  1.00 24.83           C  
ATOM   1694  CD2 TRP H 216      20.573  14.609  36.453  1.00 24.68           C  
ATOM   1695  CD1 TRP H 216      19.710  14.835  38.510  1.00 25.19           C  
ATOM   1696  NE1 TRP H 216      20.404  15.984  38.215  1.00 25.56           N  
ATOM   1697  CE2 TRP H 216      20.944  15.857  36.953  1.00 24.75           C  
ATOM   1698  CE3 TRP H 216      20.966  14.192  35.212  1.00 24.64           C  
ATOM   1699  CZ2 TRP H 216      21.717  16.711  36.219  1.00 24.98           C  
ATOM   1700  CZ3 TRP H 216      21.743  15.058  34.474  1.00 27.36           C  
ATOM   1701  CH2 TRP H 216      22.111  16.293  34.967  1.00 27.17           C  
ATOM   1702  C   TRP H 216      17.269  11.104  37.135  1.00 27.21           C  
ATOM   1703  O   TRP H 216      17.158  10.279  38.041  1.00 28.90           O  
ATOM   1704  N   GLY H 217      17.057  10.786  35.841  1.00 25.40           N  
ATOM   1705  CA  GLY H 217      16.754   9.447  35.419  1.00 25.21           C  
ATOM   1706  C   GLY H 217      18.058   8.708  35.312  1.00 24.50           C  
ATOM   1707  O   GLY H 217      19.123   9.289  35.498  1.00 24.73           O  
ATOM   1708  N   GLN H 218      17.996   7.394  35.004  1.00 26.03           N  
ATOM   1709  CA  GLN H 218      19.150   6.533  34.914  1.00 27.23           C  
ATOM   1710  CB  GLN H 218      18.826   5.067  34.587  1.00 29.90           C  
ATOM   1711  CG  GLN H 218      17.660   4.456  35.350  1.00 32.10           C  
ATOM   1712  CD  GLN H 218      16.478   4.540  34.396  1.00 30.65           C  
ATOM   1713  OE1 GLN H 218      16.508   5.294  33.424  1.00 31.15           O  
ATOM   1714  NE2 GLN H 218      15.416   3.737  34.660  1.00 34.17           N  
ATOM   1715  C   GLN H 218      19.979   6.946  33.741  1.00 28.22           C  
ATOM   1716  O   GLN H 218      21.201   6.815  33.751  1.00 28.18           O  
ATOM   1717  N   GLY H 219      19.316   7.399  32.664  1.00 26.12           N  
ATOM   1718  CA  GLY H 219      20.018   7.751  31.466  1.00 26.58           C  
ATOM   1719  C   GLY H 219      19.807   6.638  30.490  1.00 28.79           C  
ATOM   1720  O   GLY H 219      19.687   5.473  30.867  1.00 31.47           O  
ATOM   1721  N   THR H 220      19.735   6.991  29.192  1.00 27.47           N  
ATOM   1722  CA  THR H 220      19.584   6.009  28.159  1.00 25.55           C  
ATOM   1723  CB  THR H 220      18.313   6.148  27.372  1.00 29.37           C  
ATOM   1724  OG1 THR H 220      17.190   6.034  28.233  1.00 30.84           O  
ATOM   1725  CG2 THR H 220      18.268   5.045  26.299  1.00 30.16           C  
ATOM   1726  C   THR H 220      20.712   6.224  27.205  1.00 27.52           C  
ATOM   1727  O   THR H 220      20.955   7.344  26.757  1.00 25.17           O  
ATOM   1728  N   THR H 221      21.435   5.146  26.852  1.00 26.75           N  
ATOM   1729  CA  THR H 221      22.538   5.320  25.957  1.00 28.42           C  
ATOM   1730  CB  THR H 221      23.706   4.420  26.223  1.00 30.46           C  
ATOM   1731  OG1 THR H 221      23.280   3.069  26.228  1.00 39.93           O  
ATOM   1732  CG2 THR H 221      24.354   4.792  27.559  1.00 33.39           C  
ATOM   1733  C   THR H 221      22.087   5.017  24.573  1.00 27.62           C  
ATOM   1734  O   THR H 221      21.455   3.995  24.311  1.00 27.17           O  
ATOM   1735  N   LEU H 222      22.394   5.942  23.650  1.00 27.78           N  
ATOM   1736  CA  LEU H 222      22.067   5.737  22.276  1.00 26.36           C  
ATOM   1737  CB  LEU H 222      21.278   6.901  21.653  1.00 26.10           C  
ATOM   1738  CG  LEU H 222      19.910   7.133  22.318  1.00  0.00           C  
ATOM   1739  CD1 LEU H 222      19.136   8.266  21.627  1.00  0.00           C  
ATOM   1740  CD2 LEU H 222      19.108   5.826  22.405  1.00  0.00           C  
ATOM   1741  C   LEU H 222      23.363   5.646  21.545  1.00 26.70           C  
ATOM   1742  O   LEU H 222      24.241   6.490  21.712  1.00 27.06           O  
ATOM   1743  N   THR H 223      23.529   4.593  20.723  1.00 26.30           N  
ATOM   1744  CA  THR H 223      24.744   4.486  19.971  1.00 27.33           C  
ATOM   1745  CB  THR H 223      25.512   3.228  20.245  1.00 29.42           C  
ATOM   1746  OG1 THR H 223      25.834   3.146  21.626  1.00 33.18           O  
ATOM   1747  CG2 THR H 223      26.801   3.257  19.410  1.00 29.11           C  
ATOM   1748  C   THR H 223      24.376   4.494  18.523  1.00 26.18           C  
ATOM   1749  O   THR H 223      23.517   3.731  18.085  1.00 27.27           O  
ATOM   1750  N   VAL H 224      25.020   5.376  17.735  0.82 26.74           N  
ATOM   1751  CA  VAL H 224      24.714   5.445  16.336  0.82 26.13           C  
ATOM   1752  CB  VAL H 224      24.493   6.850  15.863  0.82 27.73           C  
ATOM   1753  CG1 VAL H 224      24.194   6.819  14.357  0.82 26.11           C  
ATOM   1754  CG2 VAL H 224      23.386   7.493  16.713  0.82 26.04           C  
ATOM   1755  C   VAL H 224      25.901   4.923  15.596  0.82 27.03           C  
ATOM   1756  O   VAL H 224      27.000   5.465  15.707  0.82 27.13           O  
ATOM   1757  N   SER H 225      25.712   3.844  14.813  1.00 27.58           N  
ATOM   1758  CA  SER H 225      26.825   3.312  14.087  1.00 28.90           C  
ATOM   1759  CB  SER H 225      27.709   2.378  14.929  1.00 27.90           C  
ATOM   1760  OG  SER H 225      28.788   1.886  14.150  1.00 28.27           O  
ATOM   1761  C   SER H 225      26.299   2.507  12.946  1.00 29.35           C  
ATOM   1762  O   SER H 225      25.165   2.031  12.971  1.00 29.55           O  
ATOM   1763  N   SER H 226      27.130   2.338  11.900  1.00 30.09           N  
ATOM   1764  CA  SER H 226      26.729   1.572  10.759  1.00 30.02           C  
ATOM   1765  CB  SER H 226      27.482   1.954   9.473  1.00 30.77           C  
ATOM   1766  OG  SER H 226      27.207   3.302   9.119  1.00 40.22           O  
ATOM   1767  C   SER H 226      27.075   0.116  11.055  1.00 30.03           C  
ATOM   1768  O   SER H 226      27.707  -0.140  12.113  1.00 31.27           O  
ATOM   1769  OXT SER H 226      26.716  -0.760  10.223  1.00  0.00           O1-
TER    1770      SER H 226 
CONECT  155  716
CONECT  716  155
CONECT 1034 1636
CONECT 1636 1034
END
