# Supplementary material for: Fully automated antibody structure prediction using BIOVIA tools: Validation study
Source: PLoS One. 2017 May 18;12(5):e0177923. doi: 10.1371/journal.pone.0177923 (PMC5436848; doi:10.1371/journal.pone.0177923)
Supplement: S3 Dataset — Predicted structures using the Top5 framework method, Chothia CDR definition with canonical filtering, using up to 5 CDR templates rather than the default 3, and generating 10 CDR models. (ZIP) [file pone.0177923.s005.zip › 4LEO_BA_FV_FinalModel.pdb]

REMARK   Accelrys Discovery Studio PDB file
REMARK   Created:  2015-11-30T20:32:33Z
SSBOND   1 CYS L   23    CYS L   94                                     
SSBOND   2 CYS H  135    CYS H  209                                     
ATOM      1  N   ASP L   1      26.079  32.413  25.916  1.00 35.15           N1+
ATOM      2  CA  ASP L   1      25.382  32.141  27.194  1.00 34.71           C  
ATOM      3  CB  ASP L   1      24.710  30.752  27.187  1.00 35.77           C  
ATOM      4  CG  ASP L   1      25.758  29.655  27.050  1.00 34.55           C  
ATOM      5  OD1 ASP L   1      26.951  29.995  26.833  1.00 26.55           O  
ATOM      6  OD2 ASP L   1      25.377  28.458  27.159  1.00 30.06           O1-
ATOM      7  C   ASP L   1      26.318  32.250  28.350  1.00 33.35           C  
ATOM      8  O   ASP L   1      27.401  32.819  28.229  1.00 35.07           O  
ATOM      9  N   ILE L   2      25.911  31.709  29.513  1.00 31.23           N  
ATOM     10  CA  ILE L   2      26.724  31.831  30.685  1.00 27.98           C  
ATOM     11  CB  ILE L   2      25.931  31.814  31.959  1.00 28.35           C  
ATOM     12  CG1 ILE L   2      24.920  32.977  31.957  1.00 28.03           C  
ATOM     13  CG2 ILE L   2      26.925  31.866  33.132  1.00 24.25           C  
ATOM     14  CD1 ILE L   2      23.830  32.863  33.024  1.00 22.44           C  
ATOM     15  C   ILE L   2      27.677  30.681  30.696  1.00 27.03           C  
ATOM     16  O   ILE L   2      27.287  29.523  30.559  1.00 25.69           O  
ATOM     17  N   VAL L   3      28.976  30.992  30.855  1.00 26.53           N  
ATOM     18  CA  VAL L   3      29.995  29.988  30.819  1.00 25.66           C  
ATOM     19  CB  VAL L   3      31.237  30.458  30.114  1.00 26.60           C  
ATOM     20  CG1 VAL L   3      32.307  29.358  30.208  1.00 26.64           C  
ATOM     21  CG2 VAL L   3      30.870  30.880  28.679  1.00 26.62           C  
ATOM     22  C   VAL L   3      30.391  29.703  32.232  1.00 25.83           C  
ATOM     23  O   VAL L   3      30.596  30.617  33.030  1.00 27.00           O  
ATOM     24  N   MET L   4      30.512  28.405  32.575  1.00 25.29           N  
ATOM     25  CA  MET L   4      30.888  28.034  33.907  1.00 23.60           C  
ATOM     26  CB  MET L   4      29.978  26.943  34.482  1.00 22.37           C  
ATOM     27  CG  MET L   4      28.519  27.387  34.525  1.00 21.22           C  
ATOM     28  SD  MET L   4      28.230  28.824  35.590  1.00 17.16           S  
ATOM     29  CE  MET L   4      28.347  27.881  37.136  1.00 18.78           C  
ATOM     30  C   MET L   4      32.260  27.452  33.821  1.00 24.19           C  
ATOM     31  O   MET L   4      32.510  26.559  33.013  1.00 24.70           O  
ATOM     32  N   THR L   5      33.188  27.950  34.659  1.00 24.06           N  
ATOM     33  CA  THR L   5      34.534  27.454  34.625  1.00 25.70           C  
ATOM     34  CB  THR L   5      35.556  28.535  34.422  1.00 26.49           C  
ATOM     35  OG1 THR L   5      35.311  29.223  33.205  1.00 28.15           O  
ATOM     36  CG2 THR L   5      36.954  27.895  34.396  1.00 27.64           C  
ATOM     37  C   THR L   5      34.826  26.859  35.962  1.00 26.38           C  
ATOM     38  O   THR L   5      34.602  27.492  36.993  1.00 27.00           O  
ATOM     39  N   GLN L   6      35.349  25.616  35.975  1.00 25.24           N  
ATOM     40  CA  GLN L   6      35.631  24.979  37.226  1.00 24.55           C  
ATOM     41  CB  GLN L   6      34.917  23.628  37.388  1.00 23.55           C  
ATOM     42  CG  GLN L   6      33.393  23.774  37.350  1.00 23.07           C  
ATOM     43  CD  GLN L   6      32.761  22.409  37.566  1.00 27.19           C  
ATOM     44  OE1 GLN L   6      31.659  22.139  37.090  1.00 24.58           O  
ATOM     45  NE2 GLN L   6      33.464  21.528  38.326  1.00 23.56           N  
ATOM     46  C   GLN L   6      37.107  24.752  37.324  1.00 26.15           C  
ATOM     47  O   GLN L   6      37.786  24.536  36.322  1.00 25.38           O  
ATOM     48  N   SER L   7      37.648  24.846  38.554  1.00 27.46           N  
ATOM     49  CA  SER L   7      39.043  24.586  38.764  1.00 28.34           C  
ATOM     50  CB  SER L   7      39.912  25.855  38.776  1.00 27.15           C  
ATOM     51  OG  SER L   7      39.601  26.647  39.913  1.00 36.85           O  
ATOM     52  C   SER L   7      39.155  23.967  40.117  1.00 28.83           C  
ATOM     53  O   SER L   7      38.352  24.265  41.001  1.00 30.36           O  
ATOM     54  N   PRO L   8      40.102  23.092  40.331  1.00 28.11           N  
ATOM     55  CA  PRO L   8      41.023  22.628  39.328  1.00 27.88           C  
ATOM     56  CD  PRO L   8      40.590  22.851  41.679  1.00 28.46           C  
ATOM     57  CB  PRO L   8      42.241  22.107  40.088  1.00 27.27           C  
ATOM     58  CG  PRO L   8      41.712  21.819  41.503  1.00 27.67           C  
ATOM     59  C   PRO L   8      40.360  21.542  38.543  1.00 28.03           C  
ATOM     60  O   PRO L   8      39.275  21.110  38.930  1.00 28.24           O  
ATOM     61  N   ASP L   9      40.986  21.100  37.434  1.00 28.64           N  
ATOM     62  CA  ASP L   9      40.443  20.048  36.625  1.00 29.51           C  
ATOM     63  CB  ASP L   9      41.288  19.796  35.368  1.00 30.16           C  
ATOM     64  CG  ASP L   9      41.164  21.033  34.489  1.00 30.08           C  
ATOM     65  OD1 ASP L   9      40.007  21.437  34.196  1.00 34.39           O  
ATOM     66  OD2 ASP L   9      42.224  21.590  34.096  1.00 32.14           O1-
ATOM     67  C   ASP L   9      40.416  18.783  37.431  1.00 29.17           C  
ATOM     68  O   ASP L   9      39.425  18.056  37.411  1.00 29.65           O  
ATOM     69  N   SER L  10      41.507  18.476  38.163  1.00 29.21           N  
ATOM     70  CA  SER L  10      41.520  17.282  38.965  1.00 30.14           C  
ATOM     71  CB  SER L  10      42.298  16.113  38.334  1.00 30.76           C  
ATOM     72  OG  SER L  10      43.666  16.460  38.186  1.00 31.87           O  
ATOM     73  C   SER L  10      42.172  17.612  40.270  1.00 29.96           C  
ATOM     74  O   SER L  10      43.025  18.495  40.346  1.00 30.57           O  
ATOM     75  N   LEU L  11      41.768  16.910  41.351  1.00 29.69           N  
ATOM     76  CA  LEU L  11      42.304  17.212  42.646  1.00 30.99           C  
ATOM     77  CB  LEU L  11      41.288  18.039  43.451  1.00 30.73           C  
ATOM     78  CG  LEU L  11      41.758  18.590  44.803  1.00 35.83           C  
ATOM     79  CD1 LEU L  11      42.863  19.645  44.641  1.00 34.66           C  
ATOM     80  CD2 LEU L  11      40.556  19.126  45.596  1.00 43.88           C  
ATOM     81  C   LEU L  11      42.551  15.906  43.351  1.00 31.72           C  
ATOM     82  O   LEU L  11      41.666  15.054  43.408  1.00 31.48           O  
ATOM     83  N   ALA L  12      43.773  15.696  43.892  1.00 32.15           N  
ATOM     84  CA  ALA L  12      44.053  14.474  44.598  1.00 33.14           C  
ATOM     85  CB  ALA L  12      45.295  13.733  44.077  1.00 33.28           C  
ATOM     86  C   ALA L  12      44.301  14.826  46.034  1.00 33.47           C  
ATOM     87  O   ALA L  12      45.167  15.644  46.341  1.00 34.23           O  
ATOM     88  N   VAL L  13      43.545  14.194  46.956  1.00 32.09           N  
ATOM     89  CA  VAL L  13      43.675  14.514  48.349  1.00 31.24           C  
ATOM     90  CB  VAL L  13      42.533  15.340  48.872  1.00 32.13           C  
ATOM     91  CG1 VAL L  13      42.714  15.546  50.379  1.00 29.63           C  
ATOM     92  CG2 VAL L  13      42.471  16.665  48.107  1.00 28.59           C  
ATOM     93  C   VAL L  13      43.656  13.239  49.133  1.00 31.78           C  
ATOM     94  O   VAL L  13      43.050  12.249  48.726  1.00 31.86           O  
ATOM     95  N   SER L  14      44.340  13.237  50.295  1.00 32.43           N  
ATOM     96  CA  SER L  14      44.372  12.079  51.141  1.00 32.73           C  
ATOM     97  CB  SER L  14      45.511  12.099  52.172  1.00 34.65           C  
ATOM     98  OG  SER L  14      46.772  12.128  51.521  1.00 39.43           O  
ATOM     99  C   SER L  14      43.084  12.053  51.900  1.00 32.41           C  
ATOM    100  O   SER L  14      42.407  13.072  52.027  1.00 31.80           O  
ATOM    101  N   LEU L  15      42.717  10.875  52.440  1.00 33.61           N  
ATOM    102  CA  LEU L  15      41.474  10.786  53.146  1.00 34.95           C  
ATOM    103  CB  LEU L  15      41.095   9.369  53.616  1.00 35.12           C  
ATOM    104  CG  LEU L  15      40.641   8.445  52.476  1.00 34.22           C  
ATOM    105  CD1 LEU L  15      40.274   7.050  53.000  1.00 33.56           C  
ATOM    106  CD2 LEU L  15      39.503   9.095  51.674  1.00 32.38           C  
ATOM    107  C   LEU L  15      41.537  11.639  54.362  1.00 35.19           C  
ATOM    108  O   LEU L  15      42.558  11.709  55.042  1.00 35.60           O  
ATOM    109  N   GLY L  16      40.421  12.341  54.636  1.00 34.85           N  
ATOM    110  CA  GLY L  16      40.295  13.124  55.826  1.00 36.31           C  
ATOM    111  C   GLY L  16      40.660  14.550  55.556  1.00 37.15           C  
ATOM    112  O   GLY L  16      40.342  15.428  56.354  1.00 37.94           O  
ATOM    113  N   GLU L  17      41.332  14.830  54.423  1.00 34.72           N  
ATOM    114  CA  GLU L  17      41.706  16.191  54.150  1.00 34.19           C  
ATOM    115  CB  GLU L  17      42.910  16.348  53.206  1.00 34.54           C  
ATOM    116  CG  GLU L  17      44.240  15.937  53.843  1.00 34.12           C  
ATOM    117  CD  GLU L  17      45.361  16.205  52.845  1.00 45.00           C  
ATOM    118  OE1 GLU L  17      45.281  15.671  51.707  1.00 48.48           O  
ATOM    119  OE2 GLU L  17      46.311  16.950  53.206  1.00 57.40           O1-
ATOM    120  C   GLU L  17      40.537  16.915  53.555  1.00 34.28           C  
ATOM    121  O   GLU L  17      39.560  16.307  53.120  1.00 32.95           O  
ATOM    122  N   ARG L  18      40.594  18.265  53.566  1.00 34.40           N  
ATOM    123  CA  ARG L  18      39.504  19.044  53.047  1.00 33.28           C  
ATOM    124  CB  ARG L  18      39.376  20.448  53.661  1.00 32.77           C  
ATOM    125  CG  ARG L  18      38.030  21.113  53.365  1.00 33.47           C  
ATOM    126  CD  ARG L  18      38.113  22.625  53.151  1.00 45.15           C  
ATOM    127  NE  ARG L  18      38.943  23.214  54.233  1.00 48.82           N  
ATOM    128  CZ  ARG L  18      40.292  23.312  54.059  1.00 69.08           C  
ATOM    129  NH1 ARG L  18      40.879  22.783  52.944  0.90 33.06           N1+
ATOM    130  NH2 ARG L  18      41.049  23.961  54.986  1.00 34.91           N  
ATOM    131  C   ARG L  18      39.700  19.258  51.577  1.00 32.58           C  
ATOM    132  O   ARG L  18      40.823  19.405  51.097  1.00 32.90           O  
ATOM    133  N   ALA L  19      38.587  19.271  50.817  1.00 31.44           N  
ATOM    134  CA  ALA L  19      38.685  19.518  49.409  1.00 29.73           C  
ATOM    135  CB  ALA L  19      38.149  18.364  48.549  1.00 29.80           C  
ATOM    136  C   ALA L  19      37.853  20.722  49.102  1.00 29.29           C  
ATOM    137  O   ALA L  19      36.734  20.860  49.596  1.00 29.91           O  
ATOM    138  N   THR L  20      38.401  21.644  48.287  1.00 27.77           N  
ATOM    139  CA  THR L  20      37.676  22.810  47.873  1.00 28.06           C  
ATOM    140  CB  THR L  20      38.262  24.104  48.362  1.00 28.36           C  
ATOM    141  OG1 THR L  20      39.653  24.144  48.079  1.00 33.25           O  
ATOM    142  CG2 THR L  20      37.997  24.273  49.862  1.00 28.41           C  
ATOM    143  C   THR L  20      37.703  22.849  46.381  1.00 28.50           C  
ATOM    144  O   THR L  20      38.763  22.741  45.768  1.00 28.63           O  
ATOM    145  N   ILE L  21      36.517  23.017  45.759  1.00 28.13           N  
ATOM    146  CA  ILE L  21      36.419  23.053  44.325  1.00 27.37           C  
ATOM    147  CB  ILE L  21      35.551  21.960  43.775  1.00 26.27           C  
ATOM    148  CG1 ILE L  21      36.148  20.587  44.127  1.00 24.15           C  
ATOM    149  CG2 ILE L  21      35.371  22.181  42.264  1.00 16.10           C  
ATOM    150  CD1 ILE L  21      35.189  19.422  43.895  1.00 33.96           C  
ATOM    151  C   ILE L  21      35.801  24.366  43.952  1.00 28.61           C  
ATOM    152  O   ILE L  21      34.863  24.823  44.603  1.00 29.90           O  
ATOM    153  N   ASN L  22      36.308  25.012  42.880  1.00 29.73           N  
ATOM    154  CA  ASN L  22      35.826  26.320  42.527  1.00 30.25           C  
ATOM    155  CB  ASN L  22      36.952  27.339  42.286  1.00 31.45           C  
ATOM    156  CG  ASN L  22      37.693  27.568  43.596  1.00 36.50           C  
ATOM    157  OD1 ASN L  22      37.084  27.726  44.652  1.00 37.85           O  
ATOM    158  ND2 ASN L  22      39.051  27.575  43.528  1.00 36.17           N  
ATOM    159  C   ASN L  22      35.023  26.274  41.260  1.00 30.69           C  
ATOM    160  O   ASN L  22      35.246  25.447  40.378  1.00 30.16           O  
ATOM    161  N   CYS L  23      34.023  27.173  41.165  1.00 30.72           N  
ATOM    162  CA  CYS L  23      33.219  27.312  39.981  1.00 30.66           C  
ATOM    163  CB  CYS L  23      31.836  26.620  40.081  1.00 29.93           C  
ATOM    164  SG  CYS L  23      30.815  26.814  38.583  1.00 34.62           S  
ATOM    165  C   CYS L  23      32.997  28.779  39.775  1.00 31.39           C  
ATOM    166  O   CYS L  23      32.463  29.464  40.647  1.00 32.12           O  
ATOM    167  N   LYS L  24      33.406  29.308  38.603  1.00 30.09           N  
ATOM    168  CA  LYS L  24      33.244  30.715  38.364  1.00 30.78           C  
ATOM    169  CB  LYS L  24      34.583  31.430  38.128  1.00 31.00           C  
ATOM    170  CG  LYS L  24      34.513  32.941  38.338  1.00 38.83           C  
ATOM    171  CD  LYS L  24      35.884  33.598  38.493  1.00 67.45           C  
ATOM    172  CE  LYS L  24      35.804  35.105  38.729  1.00 54.14           C  
ATOM    173  NZ  LYS L  24      37.166  35.659  38.871  1.00 58.20           N1+
ATOM    174  C   LYS L  24      32.363  30.887  37.161  1.00 30.16           C  
ATOM    175  O   LYS L  24      32.477  30.146  36.185  1.00 30.30           O  
ATOM    176  N   SER L  25      31.458  31.890  37.207  1.00 28.56           N  
ATOM    177  CA  SER L  25      30.507  32.126  36.155  1.00 27.88           C  
ATOM    178  CB  SER L  25      29.092  32.461  36.655  1.00 27.35           C  
ATOM    179  OG  SER L  25      28.545  31.386  37.396  1.00 25.89           O  
ATOM    180  C   SER L  25      30.920  33.353  35.417  1.00 28.72           C  
ATOM    181  O   SER L  25      31.513  34.270  35.982  1.00 31.31           O  
ATOM    182  N   SER L  26      30.610  33.374  34.107  1.00 18.30           N  
ATOM    183  CA  SER L  26      30.908  34.488  33.257  1.00 19.23           C  
ATOM    184  CB  SER L  26      30.673  34.177  31.771  1.00 18.36           C  
ATOM    185  OG  SER L  26      31.552  33.146  31.352  1.00 18.54           O  
ATOM    186  C   SER L  26      30.002  35.616  33.625  1.00 20.45           C  
ATOM    187  O   SER L  26      30.343  36.783  33.430  1.00 21.35           O  
ATOM    188  N   GLN L  27      28.804  35.287  34.150  1.00 20.72           N  
ATOM    189  CA  GLN L  27      27.864  36.309  34.506  1.00 21.69           C  
ATOM    190  CB  GLN L  27      26.715  36.443  33.497  1.00 24.84           C  
ATOM    191  CG  GLN L  27      27.220  36.880  32.119  1.00 28.39           C  
ATOM    192  CD  GLN L  27      26.032  36.982  31.175  1.00 32.54           C  
ATOM    193  OE1 GLN L  27      24.951  37.422  31.560  1.00 33.77           O  
ATOM    194  NE2 GLN L  27      26.235  36.558  29.899  1.00 32.71           N  
ATOM    195  C   GLN L  27      27.281  35.971  35.846  1.00 21.29           C  
ATOM    196  O   GLN L  27      27.319  34.822  36.285  1.00 22.48           O  
ATOM    197  N   SER L  28      26.726  36.992  36.534  1.00 20.84           N  
ATOM    198  CA  SER L  28      26.201  36.813  37.860  1.00 20.73           C  
ATOM    199  CB  SER L  28      25.870  38.135  38.576  1.00 22.12           C  
ATOM    200  OG  SER L  28      25.348  37.870  39.870  1.00 22.12           O  
ATOM    201  C   SER L  28      24.951  35.985  37.829  1.00 19.16           C  
ATOM    202  O   SER L  28      24.063  36.177  37.000  1.00 18.14           O  
ATOM    203  N   VAL L  29      24.923  34.983  38.725  1.00 18.78           N  
ATOM    204  CA  VAL L  29      23.879  34.043  39.004  1.00 19.83           C  
ATOM    205  CB  VAL L  29      24.408  32.799  39.628  1.00 19.05           C  
ATOM    206  CG1 VAL L  29      24.879  33.156  41.044  1.00  0.00           C  
ATOM    207  CG2 VAL L  29      23.308  31.731  39.603  1.00  0.00           C  
ATOM    208  C   VAL L  29      22.858  34.604  39.948  1.00 20.17           C  
ATOM    209  O   VAL L  29      21.835  33.966  40.194  1.00 19.23           O  
ATOM    210  N   LEU L  30      23.170  35.736  40.606  1.00 21.39           N  
ATOM    211  CA  LEU L  30      22.307  36.265  41.628  1.00 22.62           C  
ATOM    212  CB  LEU L  30      23.004  37.348  42.471  1.00 23.90           C  
ATOM    213  CG  LEU L  30      22.135  37.943  43.593  1.00 24.16           C  
ATOM    214  CD1 LEU L  30      21.790  36.893  44.661  1.00 23.81           C  
ATOM    215  CD2 LEU L  30      22.800  39.193  44.191  1.00 27.72           C  
ATOM    216  C   LEU L  30      21.062  36.853  41.028  1.00 22.42           C  
ATOM    217  O   LEU L  30      21.109  37.653  40.094  1.00 23.25           O  
ATOM    218  N   ASN L  31      19.896  36.469  41.588  1.00 23.09           N  
ATOM    219  CA  ASN L  31      18.627  36.966  41.137  1.00 24.04           C  
ATOM    220  CB  ASN L  31      17.511  35.906  41.238  1.00 25.10           C  
ATOM    221  CG  ASN L  31      16.234  36.436  40.607  1.00 26.89           C  
ATOM    222  OD1 ASN L  31      15.695  37.459  41.025  1.00 29.89           O  
ATOM    223  ND2 ASN L  31      15.729  35.714  39.572  1.00 29.04           N  
ATOM    224  C   ASN L  31      18.297  38.114  42.035  1.00 25.04           C  
ATOM    225  O   ASN L  31      18.250  37.974  43.254  1.00 24.78           O  
ATOM    226  N   SER L  32      18.062  39.297  41.446  1.00 28.10           N  
ATOM    227  CA  SER L  32      17.856  40.484  42.225  1.00 30.72           C  
ATOM    228  CB  SER L  32      17.681  41.738  41.353  1.00 32.34           C  
ATOM    229  OG  SER L  32      18.871  41.999  40.623  1.00 35.81           O  
ATOM    230  C   SER L  32      16.627  40.373  43.069  1.00 28.96           C  
ATOM    231  O   SER L  32      16.624  40.800  44.223  1.00 30.37           O  
ATOM    232  N   GLY L  33      15.536  39.808  42.523  1.00 29.45           N  
ATOM    233  CA  GLY L  33      14.322  39.844  43.284  1.00 29.20           C  
ATOM    234  C   GLY L  33      14.417  39.066  44.561  1.00 28.72           C  
ATOM    235  O   GLY L  33      14.135  39.597  45.635  1.00 28.87           O  
ATOM    236  N   ASN L  34      14.781  37.774  44.469  1.00 26.64           N  
ATOM    237  CA  ASN L  34      14.883  36.899  45.605  1.00 25.72           C  
ATOM    238  CB  ASN L  34      14.530  35.432  45.298  1.00 27.22           C  
ATOM    239  CG  ASN L  34      15.349  34.909  44.136  1.00 27.69           C  
ATOM    240  OD1 ASN L  34      14.928  33.984  43.447  1.00 26.26           O  
ATOM    241  ND2 ASN L  34      16.545  35.503  43.900  1.00 25.50           N  
ATOM    242  C   ASN L  34      16.200  37.020  46.311  1.00 25.66           C  
ATOM    243  O   ASN L  34      16.323  36.650  47.478  1.00 25.28           O  
ATOM    244  N   GLN L  35      17.229  37.532  45.615  1.00 26.06           N  
ATOM    245  CA  GLN L  35      18.553  37.613  46.160  1.00 26.47           C  
ATOM    246  CB  GLN L  35      18.620  38.430  47.461  1.00 28.64           C  
ATOM    247  CG  GLN L  35      18.328  39.912  47.230  0.79 31.44           C  
ATOM    248  CD  GLN L  35      18.365  40.617  48.573  0.77 33.04           C  
ATOM    249  OE1 GLN L  35      17.692  40.209  49.517  0.77 33.16           O  
ATOM    250  NE2 GLN L  35      19.174  41.707  48.665  0.80 33.31           N  
ATOM    251  C   GLN L  35      19.075  36.233  46.421  1.00 26.43           C  
ATOM    252  O   GLN L  35      19.777  35.994  47.404  1.00 25.61           O  
ATOM    253  N   LYS L  36      18.745  35.281  45.524  1.00 26.04           N  
ATOM    254  CA  LYS L  36      19.251  33.941  45.630  1.00 23.95           C  
ATOM    255  CB  LYS L  36      18.157  32.856  45.596  1.00 25.80           C  
ATOM    256  CG  LYS L  36      17.354  32.741  46.891  1.00 27.25           C  
ATOM    257  CD  LYS L  36      18.220  32.370  48.095  1.00 28.84           C  
ATOM    258  CE  LYS L  36      17.433  32.192  49.394  0.80 31.88           C  
ATOM    259  NZ  LYS L  36      18.343  31.754  50.477  0.80 33.73           N1+
ATOM    260  C   LYS L  36      20.140  33.696  44.448  1.00 23.04           C  
ATOM    261  O   LYS L  36      19.908  34.220  43.359  1.00 22.81           O  
ATOM    262  N   ASN L  37      21.201  32.889  44.638  1.00 22.33           N  
ATOM    263  CA  ASN L  37      22.099  32.591  43.558  1.00 20.99           C  
ATOM    264  CB  ASN L  37      23.558  32.405  44.011  1.00 20.74           C  
ATOM    265  CG  ASN L  37      24.065  33.745  44.517  1.00 20.69           C  
ATOM    266  OD1 ASN L  37      24.129  33.983  45.722  1.00 20.93           O  
ATOM    267  ND2 ASN L  37      24.435  34.649  43.573  1.00 19.09           N  
ATOM    268  C   ASN L  37      21.650  31.282  42.989  1.00 21.45           C  
ATOM    269  O   ASN L  37      21.628  30.270  43.691  1.00 20.75           O  
ATOM    270  N   TYR L  38      21.308  31.263  41.683  1.00 20.05           N  
ATOM    271  CA  TYR L  38      20.802  30.060  41.085  1.00 19.59           C  
ATOM    272  CB  TYR L  38      19.825  30.332  39.930  1.00 20.56           C  
ATOM    273  CG  TYR L  38      18.516  30.750  40.505  1.00 21.02           C  
ATOM    274  CD1 TYR L  38      18.350  31.967  41.125  1.00 22.36           C  
ATOM    275  CD2 TYR L  38      17.436  29.906  40.393  1.00 23.19           C  
ATOM    276  CE1 TYR L  38      17.125  32.322  41.641  1.00 22.75           C  
ATOM    277  CE2 TYR L  38      16.212  30.255  40.905  1.00 24.17           C  
ATOM    278  CZ  TYR L  38      16.055  31.466  41.532  1.00 22.86           C  
ATOM    279  OH  TYR L  38      14.796  31.822  42.057  1.00 22.85           O  
ATOM    280  C   TYR L  38      21.942  29.271  40.525  1.00 19.20           C  
ATOM    281  O   TYR L  38      22.205  29.240  39.325  1.00 18.47           O  
ATOM    282  N   LEU L  39      22.616  28.555  41.426  1.00 23.58           N  
ATOM    283  CA  LEU L  39      23.789  27.763  41.150  1.00 23.23           C  
ATOM    284  CB  LEU L  39      25.071  28.474  41.623  1.00 22.29           C  
ATOM    285  CG  LEU L  39      26.409  27.794  41.268  1.00 26.43           C  
ATOM    286  CD1 LEU L  39      26.605  26.466  42.004  1.00 18.15           C  
ATOM    287  CD2 LEU L  39      26.586  27.667  39.752  1.00 22.59           C  
ATOM    288  C   LEU L  39      23.649  26.468  41.903  1.00 23.58           C  
ATOM    289  O   LEU L  39      23.229  26.466  43.060  1.00 23.38           O  
ATOM    290  N   THR L  40      23.993  25.329  41.259  1.00 23.30           N  
ATOM    291  CA  THR L  40      23.847  24.040  41.884  1.00 22.18           C  
ATOM    292  CB  THR L  40      22.715  23.276  41.276  1.00 21.38           C  
ATOM    293  OG1 THR L  40      22.473  22.091  42.010  1.00  0.00           O  
ATOM    294  CG2 THR L  40      23.085  22.932  39.827  1.00  0.00           C  
ATOM    295  C   THR L  40      25.081  23.202  41.704  1.00 21.86           C  
ATOM    296  O   THR L  40      25.888  23.441  40.808  1.00 21.62           O  
ATOM    297  N   TRP L  41      25.251  22.182  42.577  1.00 21.87           N  
ATOM    298  CA  TRP L  41      26.387  21.299  42.489  1.00 21.58           C  
ATOM    299  CB  TRP L  41      27.313  21.370  43.719  1.00 20.28           C  
ATOM    300  CG  TRP L  41      28.019  22.698  43.887  1.00 19.33           C  
ATOM    301  CD2 TRP L  41      29.306  23.005  43.328  1.00 17.14           C  
ATOM    302  CD1 TRP L  41      27.612  23.817  44.555  1.00 17.54           C  
ATOM    303  NE1 TRP L  41      28.562  24.802  44.441  1.00 22.13           N  
ATOM    304  CE2 TRP L  41      29.610  24.317  43.689  1.00 21.78           C  
ATOM    305  CE3 TRP L  41      30.164  22.254  42.575  1.00 18.00           C  
ATOM    306  CZ2 TRP L  41      30.783  24.900  43.303  1.00 25.56           C  
ATOM    307  CZ3 TRP L  41      31.346  22.846  42.184  1.00 20.55           C  
ATOM    308  CH2 TRP L  41      31.648  24.144  42.541  1.00 20.16           C  
ATOM    309  C   TRP L  41      25.894  19.882  42.385  1.00 22.13           C  
ATOM    310  O   TRP L  41      24.922  19.501  43.037  1.00 23.83           O  
ATOM    311  N   TYR L  42      26.564  19.057  41.545  1.00 22.88           N  
ATOM    312  CA  TYR L  42      26.172  17.680  41.372  1.00 22.44           C  
ATOM    313  CB  TYR L  42      25.656  17.340  39.959  1.00 20.96           C  
ATOM    314  CG  TYR L  42      24.449  18.154  39.640  1.00 22.49           C  
ATOM    315  CD1 TYR L  42      24.585  19.398  39.066  1.00 22.46           C  
ATOM    316  CD2 TYR L  42      23.185  17.676  39.899  1.00 22.08           C  
ATOM    317  CE1 TYR L  42      23.481  20.157  38.756  1.00 20.67           C  
ATOM    318  CE2 TYR L  42      22.082  18.433  39.589  1.00 21.80           C  
ATOM    319  CZ  TYR L  42      22.223  19.672  39.017  1.00 23.05           C  
ATOM    320  OH  TYR L  42      21.072  20.427  38.707  1.00 27.18           O  
ATOM    321  C   TYR L  42      27.374  16.798  41.573  1.00 22.52           C  
ATOM    322  O   TYR L  42      28.511  17.194  41.311  1.00 22.98           O  
ATOM    323  N   GLN L  43      27.133  15.563  42.067  1.00 21.43           N  
ATOM    324  CA  GLN L  43      28.178  14.593  42.259  1.00 22.42           C  
ATOM    325  CB  GLN L  43      28.158  13.946  43.654  1.00 22.13           C  
ATOM    326  CG  GLN L  43      29.261  12.908  43.877  1.00 23.80           C  
ATOM    327  CD  GLN L  43      29.001  12.209  45.204  1.00 31.99           C  
ATOM    328  OE1 GLN L  43      27.955  11.592  45.397  1.00 26.16           O  
ATOM    329  NE2 GLN L  43      29.978  12.299  46.148  1.00 22.10           N  
ATOM    330  C   GLN L  43      27.900  13.481  41.298  1.00 22.61           C  
ATOM    331  O   GLN L  43      26.763  13.021  41.198  1.00 22.92           O  
ATOM    332  N   GLN L  44      28.924  13.014  40.551  1.00 22.09           N  
ATOM    333  CA  GLN L  44      28.662  11.932  39.647  1.00 23.23           C  
ATOM    334  CB  GLN L  44      28.672  12.353  38.168  1.00 20.45           C  
ATOM    335  CG  GLN L  44      28.375  11.199  37.205  1.00 24.72           C  
ATOM    336  CD  GLN L  44      28.405  11.752  35.789  1.00 19.80           C  
ATOM    337  OE1 GLN L  44      28.769  12.905  35.568  1.00 27.11           O  
ATOM    338  NE2 GLN L  44      28.000  10.915  34.795  1.00 27.87           N  
ATOM    339  C   GLN L  44      29.711  10.885  39.820  1.00 25.00           C  
ATOM    340  O   GLN L  44      30.887  11.114  39.547  1.00 24.11           O  
ATOM    341  N   LYS L  45      29.294   9.685  40.266  1.00 26.98           N  
ATOM    342  CA  LYS L  45      30.219   8.602  40.430  1.00 28.64           C  
ATOM    343  CB  LYS L  45      29.993   7.776  41.715  1.00 28.22           C  
ATOM    344  CG  LYS L  45      30.377   8.550  42.984  1.00 31.39           C  
ATOM    345  CD  LYS L  45      30.071   7.825  44.298  1.00 31.08           C  
ATOM    346  CE  LYS L  45      28.587   7.811  44.670  1.00 35.40           C  
ATOM    347  NZ  LYS L  45      28.383   7.038  45.916  1.00 41.75           N1+
ATOM    348  C   LYS L  45      30.087   7.730  39.222  1.00 31.40           C  
ATOM    349  O   LYS L  45      29.041   7.696  38.574  1.00 31.55           O  
ATOM    350  N   PRO L  46      31.143   7.036  38.894  1.00 34.10           N  
ATOM    351  CA  PRO L  46      31.193   6.245  37.694  1.00 34.74           C  
ATOM    352  CD  PRO L  46      32.085   6.567  39.895  1.00 34.85           C  
ATOM    353  CB  PRO L  46      32.484   5.436  37.795  1.00 35.64           C  
ATOM    354  CG  PRO L  46      32.684   5.280  39.312  1.00 35.81           C  
ATOM    355  C   PRO L  46      30.002   5.349  37.525  1.00 35.37           C  
ATOM    356  O   PRO L  46      29.646   4.642  38.465  1.00 35.51           O  
ATOM    357  N   GLY L  47      29.388   5.373  36.320  1.00 36.36           N  
ATOM    358  CA  GLY L  47      28.291   4.515  35.960  1.00 36.46           C  
ATOM    359  C   GLY L  47      27.014   4.962  36.605  1.00 36.85           C  
ATOM    360  O   GLY L  47      26.070   4.178  36.708  1.00 37.73           O  
ATOM    361  N   GLN L  48      26.925   6.230  37.050  1.00 34.17           N  
ATOM    362  CA  GLN L  48      25.715   6.640  37.710  1.00 32.18           C  
ATOM    363  CB  GLN L  48      25.893   6.870  39.222  1.00 31.99           C  
ATOM    364  CG  GLN L  48      26.278   5.627  40.030  1.00 37.90           C  
ATOM    365  CD  GLN L  48      26.534   6.083  41.461  1.00 55.74           C  
ATOM    366  OE1 GLN L  48      26.488   7.277  41.758  1.00 35.02           O  
ATOM    367  NE2 GLN L  48      26.819   5.115  42.373  1.00 66.79           N  
ATOM    368  C   GLN L  48      25.291   7.968  37.160  1.00 31.00           C  
ATOM    369  O   GLN L  48      26.066   8.696  36.542  1.00 29.82           O  
ATOM    370  N   PRO L  49      24.041   8.275  37.371  1.00 29.71           N  
ATOM    371  CA  PRO L  49      23.540   9.563  36.979  1.00 29.45           C  
ATOM    372  CD  PRO L  49      23.017   7.249  37.280  1.00 21.04           C  
ATOM    373  CB  PRO L  49      22.020   9.445  36.982  1.00 31.64           C  
ATOM    374  CG  PRO L  49      21.780   7.955  36.699  1.00 16.70           C  
ATOM    375  C   PRO L  49      24.059  10.562  37.958  1.00 28.48           C  
ATOM    376  O   PRO L  49      24.485  10.158  39.037  1.00 26.84           O  
ATOM    377  N   PRO L  50      24.050  11.819  37.625  1.00 27.67           N  
ATOM    378  CA  PRO L  50      24.517  12.806  38.555  1.00 26.40           C  
ATOM    379  CD  PRO L  50      24.241  12.231  36.242  1.00 27.96           C  
ATOM    380  CB  PRO L  50      24.640  14.097  37.751  1.00 25.56           C  
ATOM    381  CG  PRO L  50      24.920  13.609  36.318  1.00 24.80           C  
ATOM    382  C   PRO L  50      23.571  12.895  39.714  1.00 26.35           C  
ATOM    383  O   PRO L  50      22.395  12.571  39.556  1.00 26.86           O  
ATOM    384  N   LYS L  51      24.077  13.310  40.893  1.00 25.47           N  
ATOM    385  CA  LYS L  51      23.278  13.437  42.080  1.00 25.31           C  
ATOM    386  CB  LYS L  51      23.801  12.549  43.219  1.00 25.39           C  
ATOM    387  CG  LYS L  51      23.002  12.634  44.516  1.00 28.03           C  
ATOM    388  CD  LYS L  51      23.347  11.508  45.489  1.00 35.96           C  
ATOM    389  CE  LYS L  51      22.884  11.765  46.922  1.00 34.55           C  
ATOM    390  NZ  LYS L  51      23.824  12.695  47.583  1.00 36.86           N1+
ATOM    391  C   LYS L  51      23.375  14.861  42.547  1.00 24.89           C  
ATOM    392  O   LYS L  51      24.457  15.444  42.577  1.00 23.60           O  
ATOM    393  N   LEU L  52      22.231  15.455  42.946  1.00 24.20           N  
ATOM    394  CA  LEU L  52      22.161  16.835  43.369  1.00 23.78           C  
ATOM    395  CB  LEU L  52      20.712  17.364  43.332  1.00 23.44           C  
ATOM    396  CG  LEU L  52      20.544  18.795  43.862  1.00 27.71           C  
ATOM    397  CD1 LEU L  52      21.441  19.760  43.082  1.00 17.13           C  
ATOM    398  CD2 LEU L  52      19.066  19.234  43.856  1.00 20.63           C  
ATOM    399  C   LEU L  52      22.661  16.972  44.784  1.00 25.12           C  
ATOM    400  O   LEU L  52      22.092  16.389  45.706  1.00 26.56           O  
ATOM    401  N   LEU L  53      23.834  17.628  44.966  1.00 24.31           N  
ATOM    402  CA  LEU L  53      24.357  17.938  46.273  1.00 25.05           C  
ATOM    403  CB  LEU L  53      25.886  18.105  46.255  1.00 24.73           C  
ATOM    404  CG  LEU L  53      26.633  16.813  45.880  1.00 25.53           C  
ATOM    405  CD1 LEU L  53      28.154  17.024  45.873  1.00 34.25           C  
ATOM    406  CD2 LEU L  53      26.207  15.647  46.788  1.00 24.98           C  
ATOM    407  C   LEU L  53      23.797  19.202  46.869  1.00 25.98           C  
ATOM    408  O   LEU L  53      23.252  19.200  47.973  1.00 27.02           O  
ATOM    409  N   ILE L  54      23.906  20.328  46.124  1.00 24.31           N  
ATOM    410  CA  ILE L  54      23.544  21.594  46.696  1.00 24.49           C  
ATOM    411  CB  ILE L  54      24.734  22.334  47.243  1.00 25.56           C  
ATOM    412  CG1 ILE L  54      25.349  21.536  48.404  1.00 26.62           C  
ATOM    413  CG2 ILE L  54      24.293  23.751  47.632  1.00 25.34           C  
ATOM    414  CD1 ILE L  54      26.695  22.073  48.883  1.00 25.39           C  
ATOM    415  C   ILE L  54      22.879  22.455  45.670  1.00 26.01           C  
ATOM    416  O   ILE L  54      23.163  22.347  44.479  1.00 26.45           O  
ATOM    417  N   TYR L  55      21.932  23.311  46.115  1.00 26.62           N  
ATOM    418  CA  TYR L  55      21.344  24.255  45.210  1.00 26.42           C  
ATOM    419  CB  TYR L  55      20.039  23.831  44.476  1.00 25.54           C  
ATOM    420  CG  TYR L  55      18.800  23.751  45.309  1.00 27.56           C  
ATOM    421  CD1 TYR L  55      18.003  24.862  45.477  1.00 38.19           C  
ATOM    422  CD2 TYR L  55      18.396  22.569  45.887  1.00 34.35           C  
ATOM    423  CE1 TYR L  55      16.854  24.790  46.228  1.00 35.70           C  
ATOM    424  CE2 TYR L  55      17.247  22.497  46.640  1.00 31.46           C  
ATOM    425  CZ  TYR L  55      16.469  23.615  46.816  1.00 31.11           C  
ATOM    426  OH  TYR L  55      15.286  23.570  47.582  1.00 31.80           O  
ATOM    427  C   TYR L  55      21.185  25.558  45.936  1.00 26.81           C  
ATOM    428  O   TYR L  55      21.376  25.629  47.149  1.00 27.01           O  
ATOM    429  N   TRP L  56      20.920  26.640  45.154  1.00 11.70           N  
ATOM    430  CA  TRP L  56      20.860  27.991  45.643  1.00 12.58           C  
ATOM    431  CB  TRP L  56      19.681  28.292  46.583  1.00 13.71           C  
ATOM    432  CG  TRP L  56      18.407  28.571  45.825  1.00 14.32           C  
ATOM    433  CD2 TRP L  56      17.158  28.921  46.438  1.00 14.21           C  
ATOM    434  CD1 TRP L  56      18.195  28.594  44.476  1.00 13.97           C  
ATOM    435  NE1 TRP L  56      16.893  28.940  44.211  1.00 14.34           N  
ATOM    436  CE2 TRP L  56      16.242  29.145  45.410  1.00 14.46           C  
ATOM    437  CE3 TRP L  56      16.804  29.055  47.751  1.00 14.64           C  
ATOM    438  CZ2 TRP L  56      14.955  29.508  45.681  1.00 14.51           C  
ATOM    439  CZ3 TRP L  56      15.502  29.411  48.021  1.00 15.01           C  
ATOM    440  CH2 TRP L  56      14.595  29.633  47.005  1.00 14.44           C  
ATOM    441  C   TRP L  56      22.164  28.315  46.287  1.00 12.11           C  
ATOM    442  O   TRP L  56      22.244  29.064  47.261  1.00 13.02           O  
ATOM    443  N   ALA L  57      23.220  27.700  45.734  1.00 10.34           N  
ATOM    444  CA  ALA L  57      24.600  27.920  46.053  1.00 10.22           C  
ATOM    445  CB  ALA L  57      24.984  29.409  45.999  1.00 15.75           C  
ATOM    446  C   ALA L  57      24.982  27.398  47.407  1.00 10.53           C  
ATOM    447  O   ALA L  57      26.145  27.050  47.609  1.00 15.58           O  
ATOM    448  N   SER L  58      24.038  27.251  48.360  1.00 10.15           N  
ATOM    449  CA  SER L  58      24.526  26.818  49.645  1.00 10.14           C  
ATOM    450  CB  SER L  58      24.889  28.000  50.561  1.00 12.96           C  
ATOM    451  OG  SER L  58      23.741  28.795  50.820  1.00 16.35           O  
ATOM    452  C   SER L  58      23.496  26.006  50.365  1.00 10.25           C  
ATOM    453  O   SER L  58      23.670  25.685  51.541  1.00 12.76           O  
ATOM    454  N   THR L  59      22.414  25.602  49.682  1.00 27.26           N  
ATOM    455  CA  THR L  59      21.424  24.827  50.380  1.00 28.10           C  
ATOM    456  CB  THR L  59      20.032  25.062  49.852  1.00 28.77           C  
ATOM    457  OG1 THR L  59      19.662  26.421  50.024  1.00 25.12           O  
ATOM    458  CG2 THR L  59      19.035  24.140  50.573  1.00 25.94           C  
ATOM    459  C   THR L  59      21.728  23.386  50.129  1.00 29.62           C  
ATOM    460  O   THR L  59      21.749  22.944  48.983  1.00 30.07           O  
ATOM    461  N   ARG L  60      21.983  22.601  51.194  1.00 30.68           N  
ATOM    462  CA  ARG L  60      22.282  21.220  50.935  1.00 32.31           C  
ATOM    463  CB  ARG L  60      23.057  20.489  52.042  1.00 33.36           C  
ATOM    464  CG  ARG L  60      22.308  20.372  53.366  1.00 35.01           C  
ATOM    465  CD  ARG L  60      23.060  19.517  54.387  1.00 31.70           C  
ATOM    466  NE  ARG L  60      24.478  19.967  54.349  1.00 40.57           N  
ATOM    467  CZ  ARG L  60      24.866  21.040  55.094  1.00 55.43           C  
ATOM    468  NH1 ARG L  60      23.968  21.660  55.913  1.00 44.93           N1+
ATOM    469  NH2 ARG L  60      26.151  21.494  55.008  1.00 40.27           N  
ATOM    470  C   ARG L  60      20.997  20.486  50.727  1.00 33.43           C  
ATOM    471  O   ARG L  60      20.006  20.727  51.416  1.00 33.65           O  
ATOM    472  N   GLU L  61      20.996  19.556  49.754  1.00 33.75           N  
ATOM    473  CA  GLU L  61      19.827  18.782  49.451  1.00 34.32           C  
ATOM    474  CB  GLU L  61      19.945  18.001  48.126  1.00 33.96           C  
ATOM    475  CG  GLU L  61      18.723  17.146  47.770  1.00 36.59           C  
ATOM    476  CD  GLU L  61      17.643  17.999  47.115  1.00 40.99           C  
ATOM    477  OE1 GLU L  61      17.528  19.205  47.457  1.00 42.67           O  
ATOM    478  OE2 GLU L  61      16.911  17.441  46.254  1.00 43.19           O1-
ATOM    479  C   GLU L  61      19.644  17.800  50.566  1.00 36.41           C  
ATOM    480  O   GLU L  61      20.597  17.406  51.235  1.00 35.10           O  
ATOM    481  N   SER L  62      18.386  17.389  50.814  1.00 38.25           N  
ATOM    482  CA  SER L  62      18.151  16.469  51.887  1.00 40.32           C  
ATOM    483  CB  SER L  62      16.661  16.150  52.108  1.00 41.33           C  
ATOM    484  OG  SER L  62      16.117  15.519  50.957  1.00 41.36           O  
ATOM    485  C   SER L  62      18.858  15.192  51.556  1.00 40.61           C  
ATOM    486  O   SER L  62      18.903  14.775  50.400  1.00 40.53           O  
ATOM    487  N   GLY L  63      19.450  14.550  52.584  1.00 41.10           N  
ATOM    488  CA  GLY L  63      20.109  13.286  52.412  1.00 40.88           C  
ATOM    489  C   GLY L  63      21.584  13.477  52.219  1.00 41.22           C  
ATOM    490  O   GLY L  63      22.347  12.523  52.353  1.00 42.02           O  
ATOM    491  N   VAL L  64      22.030  14.711  51.907  1.00 38.90           N  
ATOM    492  CA  VAL L  64      23.431  14.954  51.687  1.00 36.81           C  
ATOM    493  CB  VAL L  64      23.691  16.217  50.915  1.00 36.45           C  
ATOM    494  CG1 VAL L  64      25.211  16.410  50.766  1.00 34.16           C  
ATOM    495  CG2 VAL L  64      22.933  16.139  49.578  1.00 33.74           C  
ATOM    496  C   VAL L  64      24.093  15.111  53.025  1.00 37.05           C  
ATOM    497  O   VAL L  64      23.556  15.752  53.926  1.00 36.23           O  
ATOM    498  N   PRO L  65      25.263  14.541  53.163  1.00 37.12           N  
ATOM    499  CA  PRO L  65      26.000  14.615  54.403  1.00 36.94           C  
ATOM    500  CD  PRO L  65      25.610  13.359  52.394  1.00 37.68           C  
ATOM    501  CB  PRO L  65      27.072  13.525  54.324  1.00 37.41           C  
ATOM    502  CG  PRO L  65      27.036  13.036  52.860  1.00 35.39           C  
ATOM    503  C   PRO L  65      26.526  15.997  54.660  1.00 36.90           C  
ATOM    504  O   PRO L  65      26.803  16.724  53.708  1.00 36.58           O  
ATOM    505  N   ASP L  66      26.713  16.353  55.946  1.00 36.80           N  
ATOM    506  CA  ASP L  66      27.112  17.662  56.390  1.00 36.27           C  
ATOM    507  CB  ASP L  66      27.140  17.813  57.919  1.00 37.98           C  
ATOM    508  CG  ASP L  66      25.714  18.043  58.403  1.00 40.19           C  
ATOM    509  OD1 ASP L  66      25.181  19.157  58.154  1.00 46.03           O  
ATOM    510  OD2 ASP L  66      25.144  17.118  59.042  1.00 48.54           O1-
ATOM    511  C   ASP L  66      28.471  18.014  55.886  1.00 35.23           C  
ATOM    512  O   ASP L  66      28.802  19.193  55.773  1.00 35.25           O  
ATOM    513  N   ARG L  67      29.304  17.015  55.568  1.00 33.44           N  
ATOM    514  CA  ARG L  67      30.645  17.298  55.146  1.00 32.47           C  
ATOM    515  CB  ARG L  67      31.506  16.033  54.923  1.00 32.64           C  
ATOM    516  CG  ARG L  67      30.992  15.030  53.886  1.00 29.82           C  
ATOM    517  CD  ARG L  67      31.899  13.796  53.752  1.00 32.88           C  
ATOM    518  NE  ARG L  67      31.371  12.964  52.633  1.00 25.97           N  
ATOM    519  CZ  ARG L  67      30.676  11.811  52.863  1.00 43.80           C  
ATOM    520  NH1 ARG L  67      30.525  11.323  54.128  1.00 32.15           N1+
ATOM    521  NH2 ARG L  67      30.134  11.130  51.813  1.00 26.69           N  
ATOM    522  C   ARG L  67      30.610  18.150  53.907  1.00 32.28           C  
ATOM    523  O   ARG L  67      31.553  18.896  53.644  1.00 32.51           O  
ATOM    524  N   PHE L  68      29.540  18.040  53.094  1.00 29.72           N  
ATOM    525  CA  PHE L  68      29.405  18.827  51.893  1.00 28.53           C  
ATOM    526  CB  PHE L  68      28.441  18.186  50.877  1.00 28.06           C  
ATOM    527  CG  PHE L  68      29.110  17.000  50.271  1.00 29.35           C  
ATOM    528  CD1 PHE L  68      29.189  15.789  50.919  1.00 29.32           C  
ATOM    529  CD2 PHE L  68      29.660  17.103  49.019  1.00 30.03           C  
ATOM    530  CE1 PHE L  68      29.813  14.713  50.330  1.00 31.80           C  
ATOM    531  CE2 PHE L  68      30.284  16.031  48.426  1.00 34.72           C  
ATOM    532  CZ  PHE L  68      30.367  14.829  49.080  1.00 30.23           C  
ATOM    533  C   PHE L  68      28.826  20.186  52.204  1.00 29.14           C  
ATOM    534  O   PHE L  68      27.824  20.302  52.909  1.00 28.99           O  
ATOM    535  N   SER L  69      29.439  21.266  51.660  1.00 27.82           N  
ATOM    536  CA  SER L  69      28.913  22.589  51.869  1.00 28.74           C  
ATOM    537  CB  SER L  69      29.515  23.303  53.096  1.00 30.07           C  
ATOM    538  OG  SER L  69      30.900  23.544  52.895  1.00 31.44           O  
ATOM    539  C   SER L  69      29.232  23.431  50.668  1.00 29.33           C  
ATOM    540  O   SER L  69      30.257  23.240  50.016  1.00 28.87           O  
ATOM    541  N   GLY L  70      28.351  24.407  50.348  1.00 29.29           N  
ATOM    542  CA  GLY L  70      28.587  25.267  49.220  1.00 29.76           C  
ATOM    543  C   GLY L  70      28.506  26.687  49.688  1.00 30.73           C  
ATOM    544  O   GLY L  70      27.794  26.996  50.643  1.00 30.93           O  
ATOM    545  N   SER L  71      29.247  27.594  49.012  1.00 30.26           N  
ATOM    546  CA  SER L  71      29.257  28.980  49.387  1.00 30.39           C  
ATOM    547  CB  SER L  71      30.384  29.344  50.365  1.00 31.41           C  
ATOM    548  OG  SER L  71      30.229  28.628  51.577  1.00 33.32           O  
ATOM    549  C   SER L  71      29.532  29.796  48.165  1.00 29.43           C  
ATOM    550  O   SER L  71      29.767  29.264  47.081  1.00 29.79           O  
ATOM    551  N   GLY L  72      29.520  31.137  48.325  1.00 28.03           N  
ATOM    552  CA  GLY L  72      29.825  32.010  47.225  1.00 28.40           C  
ATOM    553  C   GLY L  72      28.592  32.727  46.779  1.00 29.07           C  
ATOM    554  O   GLY L  72      27.473  32.371  47.141  1.00 28.29           O  
ATOM    555  N   SER L  73      28.794  33.804  45.991  1.00 29.36           N  
ATOM    556  CA  SER L  73      27.703  34.578  45.475  1.00 30.37           C  
ATOM    557  CB  SER L  73      27.233  35.683  46.436  1.00 29.57           C  
ATOM    558  OG  SER L  73      26.157  36.408  45.862  1.00 35.09           O  
ATOM    559  C   SER L  73      28.173  35.253  44.230  1.00 31.36           C  
ATOM    560  O   SER L  73      29.373  35.371  43.988  1.00 32.43           O  
ATOM    561  N   GLY L  74      27.222  35.719  43.401  1.00 30.34           N  
ATOM    562  CA  GLY L  74      27.591  36.406  42.202  1.00 30.16           C  
ATOM    563  C   GLY L  74      28.234  35.440  41.254  1.00 30.31           C  
ATOM    564  O   GLY L  74      27.586  34.521  40.758  1.00 30.25           O  
ATOM    565  N   THR L  75      29.489  35.748  40.863  1.00 29.45           N  
ATOM    566  CA  THR L  75      30.296  34.973  39.956  1.00 29.42           C  
ATOM    567  CB  THR L  75      31.208  35.816  39.118  1.00 31.23           C  
ATOM    568  OG1 THR L  75      32.091  36.566  39.939  1.00 30.96           O  
ATOM    569  CG2 THR L  75      30.337  36.751  38.262  1.00 28.55           C  
ATOM    570  C   THR L  75      31.102  33.849  40.557  1.00 29.78           C  
ATOM    571  O   THR L  75      31.445  32.909  39.841  1.00 30.34           O  
ATOM    572  N   ASP L  76      31.505  33.912  41.844  1.00 29.49           N  
ATOM    573  CA  ASP L  76      32.393  32.869  42.297  1.00 30.76           C  
ATOM    574  CB  ASP L  76      33.769  33.396  42.743  1.00 31.92           C  
ATOM    575  CG  ASP L  76      33.569  34.435  43.829  1.00 40.04           C  
ATOM    576  OD1 ASP L  76      32.825  35.423  43.588  1.00 58.55           O  
ATOM    577  OD2 ASP L  76      34.184  34.265  44.912  1.00 45.53           O1-
ATOM    578  C   ASP L  76      31.782  32.010  43.368  1.00 29.76           C  
ATOM    579  O   ASP L  76      31.225  32.506  44.348  1.00 29.78           O  
ATOM    580  N   PHE L  77      31.888  30.670  43.193  1.00 28.02           N  
ATOM    581  CA  PHE L  77      31.280  29.736  44.106  1.00 27.36           C  
ATOM    582  CB  PHE L  77      30.055  29.010  43.518  1.00 25.50           C  
ATOM    583  CG  PHE L  77      29.020  30.025  43.169  1.00 25.29           C  
ATOM    584  CD1 PHE L  77      29.052  30.645  41.942  1.00 22.40           C  
ATOM    585  CD2 PHE L  77      28.019  30.353  44.054  1.00 18.48           C  
ATOM    586  CE1 PHE L  77      28.107  31.584  41.596  1.00 20.37           C  
ATOM    587  CE2 PHE L  77      27.070  31.292  43.715  1.00 23.24           C  
ATOM    588  CZ  PHE L  77      27.115  31.907  42.488  1.00 21.47           C  
ATOM    589  C   PHE L  77      32.268  28.656  44.435  1.00 27.32           C  
ATOM    590  O   PHE L  77      33.206  28.405  43.678  1.00 27.82           O  
ATOM    591  N   THR L  78      32.081  27.995  45.602  1.00 26.84           N  
ATOM    592  CA  THR L  78      32.961  26.937  45.999  1.00 26.62           C  
ATOM    593  CB  THR L  78      33.959  27.366  47.035  1.00 27.16           C  
ATOM    594  OG1 THR L  78      33.292  27.794  48.212  1.00 27.52           O  
ATOM    595  CG2 THR L  78      34.792  28.518  46.461  1.00 25.18           C  
ATOM    596  C   THR L  78      32.165  25.824  46.611  1.00 27.02           C  
ATOM    597  O   THR L  78      31.160  26.044  47.287  1.00 27.59           O  
ATOM    598  N   LEU L  79      32.612  24.578  46.363  1.00 25.52           N  
ATOM    599  CA  LEU L  79      32.048  23.405  46.964  1.00 25.83           C  
ATOM    600  CB  LEU L  79      31.739  22.302  45.941  1.00 25.41           C  
ATOM    601  CG  LEU L  79      31.169  21.018  46.566  1.00 25.84           C  
ATOM    602  CD1 LEU L  79      29.796  21.253  47.209  1.00 20.54           C  
ATOM    603  CD2 LEU L  79      31.157  19.869  45.548  1.00 24.92           C  
ATOM    604  C   LEU L  79      33.119  22.872  47.864  1.00 26.84           C  
ATOM    605  O   LEU L  79      34.251  22.677  47.421  1.00 26.90           O  
ATOM    606  N   THR L  80      32.801  22.633  49.154  1.00 26.12           N  
ATOM    607  CA  THR L  80      33.828  22.156  50.036  1.00 26.28           C  
ATOM    608  CB  THR L  80      34.175  23.123  51.134  1.00 26.46           C  
ATOM    609  OG1 THR L  80      34.630  24.352  50.586  1.00 26.76           O  
ATOM    610  CG2 THR L  80      35.265  22.498  52.019  1.00 26.94           C  
ATOM    611  C   THR L  80      33.395  20.881  50.694  1.00 27.31           C  
ATOM    612  O   THR L  80      32.247  20.723  51.111  1.00 26.85           O  
ATOM    613  N   ILE L  81      34.341  19.923  50.780  1.00 27.05           N  
ATOM    614  CA  ILE L  81      34.115  18.685  51.466  1.00 27.62           C  
ATOM    615  CB  ILE L  81      34.479  17.480  50.644  1.00 26.92           C  
ATOM    616  CG1 ILE L  81      33.701  17.491  49.317  1.00 26.94           C  
ATOM    617  CG2 ILE L  81      34.199  16.223  51.482  1.00 25.72           C  
ATOM    618  CD1 ILE L  81      34.211  16.467  48.306  1.00 20.06           C  
ATOM    619  C   ILE L  81      35.041  18.749  52.645  1.00 29.59           C  
ATOM    620  O   ILE L  81      36.262  18.700  52.497  1.00 29.86           O  
ATOM    621  N   SER L  82      34.470  18.847  53.859  1.00 31.01           N  
ATOM    622  CA  SER L  82      35.242  19.083  55.048  1.00 33.42           C  
ATOM    623  CB  SER L  82      34.375  19.081  56.314  1.00 33.50           C  
ATOM    624  OG  SER L  82      33.379  20.086  56.226  1.00 34.93           O  
ATOM    625  C   SER L  82      36.258  18.006  55.236  1.00 35.87           C  
ATOM    626  O   SER L  82      37.451  18.285  55.333  1.00 38.03           O  
ATOM    627  N   SER L  83      35.798  16.743  55.313  1.00 34.23           N  
ATOM    628  CA  SER L  83      36.700  15.645  55.490  1.00 34.55           C  
ATOM    629  CB  SER L  83      36.509  14.918  56.831  1.00 36.69           C  
ATOM    630  OG  SER L  83      37.436  13.848  56.935  1.00 40.88           O  
ATOM    631  C   SER L  83      36.373  14.666  54.413  1.00 33.19           C  
ATOM    632  O   SER L  83      35.310  14.049  54.419  1.00 33.05           O  
ATOM    633  N   LEU L  84      37.321  14.464  53.484  1.00 30.82           N  
ATOM    634  CA  LEU L  84      37.072  13.645  52.339  1.00 31.34           C  
ATOM    635  CB  LEU L  84      38.180  13.804  51.279  1.00 30.64           C  
ATOM    636  CG  LEU L  84      37.851  13.186  49.914  1.00 32.26           C  
ATOM    637  CD1 LEU L  84      36.589  13.830  49.324  1.00 24.00           C  
ATOM    638  CD2 LEU L  84      39.049  13.289  48.956  1.00 25.34           C  
ATOM    639  C   LEU L  84      36.994  12.214  52.768  1.00 32.66           C  
ATOM    640  O   LEU L  84      37.769  11.758  53.611  1.00 32.91           O  
ATOM    641  N   GLN L  85      36.028  11.477  52.181  1.00 33.00           N  
ATOM    642  CA  GLN L  85      35.818  10.084  52.465  1.00 33.65           C  
ATOM    643  CB  GLN L  85      34.354   9.738  52.788  1.00 33.95           C  
ATOM    644  CG  GLN L  85      33.791  10.453  54.020  1.00 42.80           C  
ATOM    645  CD  GLN L  85      34.453   9.886  55.265  1.00 44.53           C  
ATOM    646  OE1 GLN L  85      34.983   8.776  55.252  1.00 49.63           O  
ATOM    647  NE2 GLN L  85      34.430  10.669  56.376  1.00 41.27           N  
ATOM    648  C   GLN L  85      36.151   9.348  51.202  1.00 34.20           C  
ATOM    649  O   GLN L  85      36.198   9.937  50.125  1.00 33.46           O  
ATOM    650  N   ALA L  86      36.388   8.028  51.305  1.00 35.25           N  
ATOM    651  CA  ALA L  86      36.746   7.222  50.173  1.00 33.56           C  
ATOM    652  CB  ALA L  86      36.976   5.746  50.544  1.00 34.12           C  
ATOM    653  C   ALA L  86      35.630   7.262  49.176  1.00 33.00           C  
ATOM    654  O   ALA L  86      35.864   7.306  47.970  1.00 32.95           O  
ATOM    655  N   GLU L  87      34.381   7.276  49.674  1.00 32.19           N  
ATOM    656  CA  GLU L  87      33.172   7.218  48.896  1.00 32.12           C  
ATOM    657  CB  GLU L  87      31.911   7.329  49.766  1.00 33.43           C  
ATOM    658  CG  GLU L  87      31.755   6.221  50.803  1.00 40.17           C  
ATOM    659  CD  GLU L  87      30.463   6.499  51.557  1.00 69.32           C  
ATOM    660  OE1 GLU L  87      29.527   7.073  50.941  1.00 52.47           O  
ATOM    661  OE2 GLU L  87      30.398   6.154  52.765  1.00 57.17           O1-
ATOM    662  C   GLU L  87      33.096   8.395  47.974  1.00 31.82           C  
ATOM    663  O   GLU L  87      32.470   8.324  46.919  1.00 32.71           O  
ATOM    664  N   ASP L  88      33.715   9.513  48.381  1.00 30.61           N  
ATOM    665  CA  ASP L  88      33.658  10.795  47.736  1.00 29.78           C  
ATOM    666  CB  ASP L  88      34.275  11.908  48.598  1.00 29.60           C  
ATOM    667  CG  ASP L  88      33.329  12.113  49.779  1.00 34.56           C  
ATOM    668  OD1 ASP L  88      32.156  11.663  49.670  1.00 30.89           O  
ATOM    669  OD2 ASP L  88      33.764  12.708  50.801  1.00 30.32           O1-
ATOM    670  C   ASP L  88      34.298  10.815  46.376  1.00 29.19           C  
ATOM    671  O   ASP L  88      34.104  11.785  45.643  1.00 29.55           O  
ATOM    672  N   VAL L  89      35.131   9.818  46.007  1.00 26.97           N  
ATOM    673  CA  VAL L  89      35.724   9.904  44.698  1.00 26.59           C  
ATOM    674  CB  VAL L  89      36.645   8.773  44.334  1.00 28.19           C  
ATOM    675  CG1 VAL L  89      37.897   8.844  45.221  1.00 25.10           C  
ATOM    676  CG2 VAL L  89      35.875   7.448  44.440  1.00 26.79           C  
ATOM    677  C   VAL L  89      34.637   9.961  43.674  1.00 26.69           C  
ATOM    678  O   VAL L  89      33.765   9.094  43.613  1.00 26.07           O  
ATOM    679  N   ALA L  90      34.681  11.017  42.833  1.00 25.94           N  
ATOM    680  CA  ALA L  90      33.678  11.233  41.833  1.00 25.18           C  
ATOM    681  CB  ALA L  90      32.273  11.455  42.419  1.00 24.70           C  
ATOM    682  C   ALA L  90      34.037  12.482  41.087  1.00 24.73           C  
ATOM    683  O   ALA L  90      35.059  13.114  41.360  1.00 25.64           O  
ATOM    684  N   VAL L  91      33.210  12.841  40.082  1.00 23.12           N  
ATOM    685  CA  VAL L  91      33.410  14.071  39.370  1.00 21.90           C  
ATOM    686  CB  VAL L  91      33.301  13.941  37.879  1.00 22.15           C  
ATOM    687  CG1 VAL L  91      33.425  15.342  37.256  1.00 19.79           C  
ATOM    688  CG2 VAL L  91      34.388  12.963  37.404  1.00 21.70           C  
ATOM    689  C   VAL L  91      32.330  14.996  39.843  1.00 22.28           C  
ATOM    690  O   VAL L  91      31.182  14.585  40.011  1.00 23.19           O  
ATOM    691  N   TYR L  92      32.676  16.278  40.079  1.00 21.11           N  
ATOM    692  CA  TYR L  92      31.723  17.215  40.610  1.00 20.60           C  
ATOM    693  CB  TYR L  92      32.214  17.919  41.889  1.00 19.30           C  
ATOM    694  CG  TYR L  92      32.335  16.883  42.954  1.00 20.22           C  
ATOM    695  CD1 TYR L  92      33.495  16.165  43.119  1.00 16.94           C  
ATOM    696  CD2 TYR L  92      31.279  16.620  43.792  1.00 19.71           C  
ATOM    697  CE1 TYR L  92      33.595  15.209  44.104  1.00 19.98           C  
ATOM    698  CE2 TYR L  92      31.372  15.665  44.775  1.00 15.00           C  
ATOM    699  CZ  TYR L  92      32.534  14.955  44.934  1.00 18.96           C  
ATOM    700  OH  TYR L  92      32.638  13.971  45.940  1.00 21.08           O  
ATOM    701  C   TYR L  92      31.476  18.284  39.591  1.00 20.37           C  
ATOM    702  O   TYR L  92      32.413  18.812  38.993  1.00 21.50           O  
ATOM    703  N   TYR L  93      30.184  18.630  39.378  1.00 20.18           N  
ATOM    704  CA  TYR L  93      29.828  19.606  38.382  1.00 19.85           C  
ATOM    705  CB  TYR L  93      28.921  19.057  37.260  1.00 19.24           C  
ATOM    706  CG  TYR L  93      29.632  18.055  36.416  1.00 21.00           C  
ATOM    707  CD1 TYR L  93      30.475  18.454  35.406  1.00 16.89           C  
ATOM    708  CD2 TYR L  93      29.431  16.708  36.620  1.00 17.26           C  
ATOM    709  CE1 TYR L  93      31.118  17.524  34.621  1.00 25.47           C  
ATOM    710  CE2 TYR L  93      30.070  15.772  35.840  1.00 19.65           C  
ATOM    711  CZ  TYR L  93      30.917  16.181  34.840  1.00 19.41           C  
ATOM    712  OH  TYR L  93      31.580  15.230  34.034  1.00 24.38           O  
ATOM    713  C   TYR L  93      29.019  20.706  39.010  1.00 20.31           C  
ATOM    714  O   TYR L  93      28.234  20.478  39.929  1.00 21.35           O  
ATOM    715  N   CYS L  94      29.207  21.949  38.519  1.00 21.73           N  
ATOM    716  CA  CYS L  94      28.406  23.059  38.951  1.00 23.01           C  
ATOM    717  CB  CYS L  94      29.216  24.323  39.327  1.00 23.26           C  
ATOM    718  SG  CYS L  94      30.319  24.922  38.010  1.00 26.55           S  
ATOM    719  C   CYS L  94      27.489  23.374  37.803  1.00 23.84           C  
ATOM    720  O   CYS L  94      27.804  23.059  36.654  1.00 23.83           O  
ATOM    721  N   GLN L  95      26.299  23.949  38.092  1.00 23.76           N  
ATOM    722  CA  GLN L  95      25.362  24.267  37.048  1.00 24.10           C  
ATOM    723  CB  GLN L  95      24.206  23.261  36.911  1.00 23.26           C  
ATOM    724  CG  GLN L  95      23.215  23.617  35.794  1.00 22.65           C  
ATOM    725  CD  GLN L  95      21.884  22.960  36.136  1.00 27.15           C  
ATOM    726  OE1 GLN L  95      21.707  22.447  37.239  1.00 30.38           O  
ATOM    727  NE2 GLN L  95      20.913  22.980  35.184  1.00 26.75           N  
ATOM    728  C   GLN L  95      24.676  25.549  37.399  1.00 24.68           C  
ATOM    729  O   GLN L  95      24.336  25.782  38.560  1.00 26.76           O  
ATOM    730  N   SER L  96      24.430  26.406  36.383  1.00 24.44           N  
ATOM    731  CA  SER L  96      23.726  27.638  36.614  1.00 23.62           C  
ATOM    732  CB  SER L  96      24.411  28.884  36.030  1.00 23.90           C  
ATOM    733  OG  SER L  96      25.594  29.164  36.765  1.00  0.00           O  
ATOM    734  C   SER L  96      22.378  27.518  35.969  1.00 23.81           C  
ATOM    735  O   SER L  96      22.245  27.049  34.841  1.00 23.99           O  
ATOM    736  N   ASP L  97      21.449  27.553  36.936  1.00 12.42           N  
ATOM    737  CA  ASP L  97      20.028  27.482  36.920  1.00 13.64           C  
ATOM    738  CB  ASP L  97      19.445  26.962  38.246  1.00 15.02           C  
ATOM    739  CG  ASP L  97      19.740  25.477  38.339  1.00 16.06           C  
ATOM    740  OD1 ASP L  97      19.312  24.728  37.420  1.00 17.99           O  
ATOM    741  OD2 ASP L  97      20.411  25.075  39.327  1.00 18.98           O1-
ATOM    742  C   ASP L  97      19.449  28.834  36.665  1.00 14.20           C  
ATOM    743  O   ASP L  97      18.231  28.980  36.628  1.00 16.63           O  
ATOM    744  N   TYR L  98      20.294  29.882  36.638  1.00 14.84           N  
ATOM    745  CA  TYR L  98      19.798  31.230  36.545  1.00 15.45           C  
ATOM    746  CB  TYR L  98      20.912  32.286  36.714  1.00 17.36           C  
ATOM    747  CG  TYR L  98      20.278  33.636  36.624  1.00 17.01           C  
ATOM    748  CD1 TYR L  98      19.584  34.146  37.699  1.00 17.95           C  
ATOM    749  CD2 TYR L  98      20.388  34.398  35.481  1.00 18.10           C  
ATOM    750  CE1 TYR L  98      18.994  35.386  37.633  1.00 20.53           C  
ATOM    751  CE2 TYR L  98      19.799  35.639  35.413  1.00 19.07           C  
ATOM    752  CZ  TYR L  98      19.100  36.135  36.486  1.00 20.27           C  
ATOM    753  OH  TYR L  98      18.495  37.407  36.413  1.00 21.98           O  
ATOM    754  C   TYR L  98      19.086  31.522  35.250  1.00 15.26           C  
ATOM    755  O   TYR L  98      17.975  32.053  35.277  1.00 16.77           O  
ATOM    756  N   SER L  99      19.676  31.183  34.081  1.00 14.99           N  
ATOM    757  CA  SER L  99      19.019  31.538  32.850  1.00 15.13           C  
ATOM    758  CB  SER L  99      19.526  32.844  32.219  1.00 19.26           C  
ATOM    759  OG  SER L  99      19.160  33.957  33.017  1.00 21.48           O  
ATOM    760  C   SER L  99      19.271  30.487  31.820  1.00 14.94           C  
ATOM    761  O   SER L  99      20.105  29.600  31.988  1.00 14.28           O  
ATOM    762  N   TYR L 100      18.524  30.585  30.703  1.00 14.97           N  
ATOM    763  CA  TYR L 100      18.621  29.679  29.598  1.00 15.47           C  
ATOM    764  CB  TYR L 100      17.392  29.712  28.675  1.00 16.01           C  
ATOM    765  CG  TYR L 100      16.173  29.486  29.497  1.00 16.03           C  
ATOM    766  CD1 TYR L 100      15.728  30.483  30.330  1.00 16.50           C  
ATOM    767  CD2 TYR L 100      15.461  28.311  29.428  1.00 17.46           C  
ATOM    768  CE1 TYR L 100      14.601  30.320  31.100  1.00 17.21           C  
ATOM    769  CE2 TYR L 100      14.333  28.146  30.196  1.00 19.76           C  
ATOM    770  CZ  TYR L 100      13.899  29.143  31.033  1.00 19.23           C  
ATOM    771  OH  TYR L 100      12.739  28.952  31.813  1.00 21.00           O  
ATOM    772  C   TYR L 100      19.744  30.188  28.758  1.00 14.82           C  
ATOM    773  O   TYR L 100      19.917  31.400  28.618  1.00 16.40           O  
ATOM    774  N   PRO L 101      20.532  29.310  28.203  1.00 15.68           N  
ATOM    775  CA  PRO L 101      20.350  27.904  28.426  1.00 15.99           C  
ATOM    776  CD  PRO L 101      21.136  29.579  26.909  1.00 16.22           C  
ATOM    777  CB  PRO L 101      20.924  27.192  27.198  1.00 15.88           C  
ATOM    778  CG  PRO L 101      21.803  28.254  26.516  1.00 16.88           C  
ATOM    779  C   PRO L 101      21.029  27.523  29.697  1.00 15.35           C  
ATOM    780  O   PRO L 101      21.909  28.254  30.150  1.00 15.00           O  
ATOM    781  N   TYR L 102      20.646  26.377  30.284  1.00 14.01           N  
ATOM    782  CA  TYR L 102      21.275  25.932  31.489  1.00 13.68           C  
ATOM    783  CB  TYR L 102      20.469  24.844  32.210  1.00 13.75           C  
ATOM    784  CG  TYR L 102      19.219  25.534  32.629  1.00 14.99           C  
ATOM    785  CD1 TYR L 102      18.257  25.846  31.697  1.00 16.04           C  
ATOM    786  CD2 TYR L 102      19.009  25.871  33.946  1.00 14.21           C  
ATOM    787  CE1 TYR L 102      17.100  26.487  32.069  1.00 18.68           C  
ATOM    788  CE2 TYR L 102      17.854  26.511  34.322  1.00 19.09           C  
ATOM    789  CZ  TYR L 102      16.898  26.820  33.386  1.00 19.61           C  
ATOM    790  OH  TYR L 102      15.711  27.480  33.774  1.00 21.55           O  
ATOM    791  C   TYR L 102      22.618  25.409  31.098  1.00 13.70           C  
ATOM    792  O   TYR L 102      22.756  24.751  30.066  1.00 14.80           O  
ATOM    793  N   THR L 103      23.653  25.731  31.902  1.00 24.20           N  
ATOM    794  CA  THR L 103      24.992  25.379  31.526  1.00 23.66           C  
ATOM    795  CB  THR L 103      25.807  26.566  31.106  1.00 23.96           C  
ATOM    796  OG1 THR L 103      25.773  27.553  32.125  1.00 25.83           O  
ATOM    797  CG2 THR L 103      25.240  27.142  29.801  1.00 25.75           C  
ATOM    798  C   THR L 103      25.680  24.733  32.683  1.00 23.62           C  
ATOM    799  O   THR L 103      25.379  25.005  33.844  1.00 23.59           O  
ATOM    800  N   PHE L 104      26.642  23.842  32.371  1.00 22.64           N  
ATOM    801  CA  PHE L 104      27.349  23.131  33.393  1.00 22.20           C  
ATOM    802  CB  PHE L 104      27.276  21.597  33.260  1.00 20.13           C  
ATOM    803  CG  PHE L 104      25.872  21.110  33.406  1.00 22.08           C  
ATOM    804  CD1 PHE L 104      25.046  21.003  32.310  1.00 21.91           C  
ATOM    805  CD2 PHE L 104      25.381  20.744  34.638  1.00 16.37           C  
ATOM    806  CE1 PHE L 104      23.754  20.545  32.445  1.00 23.25           C  
ATOM    807  CE2 PHE L 104      24.090  20.286  34.776  1.00 21.39           C  
ATOM    808  CZ  PHE L 104      23.271  20.183  33.680  1.00 20.68           C  
ATOM    809  C   PHE L 104      28.804  23.459  33.269  1.00 22.81           C  
ATOM    810  O   PHE L 104      29.274  23.900  32.221  1.00 23.42           O  
ATOM    811  N   GLY L 105      29.551  23.272  34.373  1.00 22.36           N  
ATOM    812  CA  GLY L 105      30.972  23.451  34.337  1.00 22.09           C  
ATOM    813  C   GLY L 105      31.536  22.193  33.746  1.00 23.34           C  
ATOM    814  O   GLY L 105      30.829  21.205  33.566  1.00 22.49           O  
ATOM    815  N   GLN L 106      32.843  22.209  33.435  1.00 22.87           N  
ATOM    816  CA  GLN L 106      33.554  21.114  32.834  1.00 23.98           C  
ATOM    817  CB  GLN L 106      34.980  21.514  32.444  1.00 23.31           C  
ATOM    818  CG  GLN L 106      35.822  21.906  33.650  1.00 36.69           C  
ATOM    819  CD  GLN L 106      36.966  22.735  33.117  1.00138.04           C  
ATOM    820  OE1 GLN L 106      37.076  23.922  33.421  1.00 51.23           O  
ATOM    821  NE2 GLN L 106      37.833  22.102  32.283  1.00 40.10           N  
ATOM    822  C   GLN L 106      33.620  19.959  33.786  1.00 24.40           C  
ATOM    823  O   GLN L 106      33.722  18.808  33.365  1.00 24.76           O  
ATOM    824  N   GLY L 107      33.625  20.237  35.101  1.00 24.21           N  
ATOM    825  CA  GLY L 107      33.669  19.181  36.074  1.00 23.79           C  
ATOM    826  C   GLY L 107      35.044  19.120  36.667  1.00 24.94           C  
ATOM    827  O   GLY L 107      36.034  19.452  36.019  1.00 25.78           O  
ATOM    828  N   THR L 108      35.121  18.706  37.948  1.00 24.50           N  
ATOM    829  CA  THR L 108      36.378  18.548  38.624  1.00 24.72           C  
ATOM    830  CB  THR L 108      36.528  19.456  39.810  1.00 25.03           C  
ATOM    831  OG1 THR L 108      36.429  20.813  39.401  1.00 26.63           O  
ATOM    832  CG2 THR L 108      37.888  19.193  40.478  1.00 21.53           C  
ATOM    833  C   THR L 108      36.411  17.141  39.131  1.00 24.25           C  
ATOM    834  O   THR L 108      35.486  16.700  39.811  1.00 23.33           O  
ATOM    835  N   LYS L 109      37.482  16.390  38.810  1.00 24.20           N  
ATOM    836  CA  LYS L 109      37.564  15.023  39.236  1.00 25.88           C  
ATOM    837  CB  LYS L 109      38.271  14.112  38.212  1.00 25.90           C  
ATOM    838  CG  LYS L 109      38.388  12.649  38.647  1.00 32.19           C  
ATOM    839  CD  LYS L 109      38.727  11.683  37.511  1.00 53.23           C  
ATOM    840  CE  LYS L 109      37.492  11.247  36.719  1.00 50.93           C  
ATOM    841  NZ  LYS L 109      37.863  10.259  35.682  1.00 48.08           N1+
ATOM    842  C   LYS L 109      38.320  14.965  40.524  1.00 26.37           C  
ATOM    843  O   LYS L 109      39.411  15.518  40.647  1.00 27.63           O  
ATOM    844  N   LEU L 110      37.738  14.279  41.531  1.00 25.50           N  
ATOM    845  CA  LEU L 110      38.355  14.162  42.823  1.00 25.32           C  
ATOM    846  CB  LEU L 110      37.378  14.459  43.974  1.00 25.13           C  
ATOM    847  CG  LEU L 110      37.986  14.324  45.382  1.00 27.29           C  
ATOM    848  CD1 LEU L 110      39.135  15.318  45.614  1.00 28.05           C  
ATOM    849  CD2 LEU L 110      36.892  14.417  46.455  1.00 26.59           C  
ATOM    850  C   LEU L 110      38.853  12.758  42.991  1.00 26.53           C  
ATOM    851  O   LEU L 110      38.097  11.795  42.873  1.00 26.52           O  
ATOM    852  N   GLU L 111      40.162  12.619  43.290  1.00 26.61           N  
ATOM    853  CA  GLU L 111      40.766  11.327  43.466  1.00 27.39           C  
ATOM    854  CB  GLU L 111      41.872  11.032  42.437  1.00 28.89           C  
ATOM    855  CG  GLU L 111      41.312  10.876  41.020  1.00 32.75           C  
ATOM    856  CD  GLU L 111      42.456  10.622  40.054  1.00 49.89           C  
ATOM    857  OE1 GLU L 111      43.536  11.242  40.240  1.00 49.41           O  
ATOM    858  OE2 GLU L 111      42.264   9.809  39.112  1.00 39.49           O1-
ATOM    859  C   GLU L 111      41.371  11.298  44.834  1.00 27.88           C  
ATOM    860  O   GLU L 111      41.692  12.341  45.399  1.00 27.67           O  
ATOM    861  N   ILE L 112      41.532  10.089  45.410  1.00 27.78           N  
ATOM    862  CA  ILE L 112      42.038  10.011  46.752  1.00 28.24           C  
ATOM    863  CB  ILE L 112      41.230   9.128  47.652  1.00 27.74           C  
ATOM    864  CG1 ILE L 112      39.816   9.708  47.803  1.00 31.99           C  
ATOM    865  CG2 ILE L 112      41.988   8.970  48.980  1.00 31.06           C  
ATOM    866  CD1 ILE L 112      38.838   8.781  48.517  1.00 41.03           C  
ATOM    867  C   ILE L 112      43.427   9.469  46.727  1.00 28.79           C  
ATOM    868  O   ILE L 112      43.713   8.483  46.050  1.00 29.47           O  
ATOM    869  N   LYS L 113      44.334  10.138  47.470  1.00 28.99           N  
ATOM    870  CA  LYS L 113      45.708   9.736  47.563  1.00 29.50           C  
ATOM    871  CB  LYS L 113      46.647  10.876  47.996  1.00 28.57           C  
ATOM    872  CG  LYS L 113      47.009  11.883  46.899  1.00 30.74           C  
ATOM    873  CD  LYS L 113      47.891  11.296  45.791  1.00 33.64           C  
ATOM    874  CE  LYS L 113      48.362  12.332  44.768  1.00 53.14           C  
ATOM    875  NZ  LYS L 113      49.399  11.743  43.889  1.00 64.84           N1+
ATOM    876  C   LYS L 113      45.808   8.662  48.633  1.00 30.93           C  
ATOM    877  O   LYS L 113      45.227   8.870  49.731  1.00 31.69           O  
ATOM    878  OXT LYS L 113      46.479   7.627  48.375  1.00  0.00           O1-
TER     879      LYS L 113 
ATOM    880  N   GLN H 114       9.355   6.834  45.581  1.00 57.38           N1+
ATOM    881  CA  GLN H 114       8.774   8.175  45.364  1.00 56.26           C  
ATOM    882  CB  GLN H 114       9.631   9.256  46.048  1.00 57.53           C  
ATOM    883  CG  GLN H 114       9.812   9.065  47.556  1.00 61.84           C  
ATOM    884  CD  GLN H 114      11.040   8.193  47.785  1.00 66.54           C  
ATOM    885  OE1 GLN H 114      11.975   8.189  46.985  1.00 69.45           O  
ATOM    886  NE2 GLN H 114      11.047   7.443  48.919  1.00 68.07           N  
ATOM    887  C   GLN H 114       8.749   8.478  43.902  1.00 54.31           C  
ATOM    888  O   GLN H 114       8.160   7.747  43.106  1.00 54.49           O  
ATOM    889  N   VAL H 115       9.403   9.587  43.516  1.00 49.51           N  
ATOM    890  CA  VAL H 115       9.448   9.988  42.142  1.00 48.01           C  
ATOM    891  CB  VAL H 115       9.930  11.400  41.968  1.00 47.80           C  
ATOM    892  CG1 VAL H 115       8.963  12.355  42.686  1.00 49.38           C  
ATOM    893  CG2 VAL H 115      11.374  11.483  42.487  1.00 51.03           C  
ATOM    894  C   VAL H 115      10.436   9.111  41.446  1.00 45.53           C  
ATOM    895  O   VAL H 115      11.481   8.778  42.001  1.00 44.91           O  
ATOM    896  N   GLN H 116      10.117   8.691  40.204  1.00 52.51           N  
ATOM    897  CA  GLN H 116      11.047   7.874  39.487  1.00 51.51           C  
ATOM    898  CB  GLN H 116      10.714   6.375  39.555  1.00 52.11           C  
ATOM    899  CG  GLN H 116      10.736   5.823  40.981  1.00 55.23           C  
ATOM    900  CD  GLN H 116      10.395   4.341  40.935  1.00 77.97           C  
ATOM    901  OE1 GLN H 116      11.151   3.532  40.402  1.00 72.00           O  
ATOM    902  NE2 GLN H 116       9.220   3.970  41.515  1.00 62.20           N  
ATOM    903  C   GLN H 116      11.006   8.268  38.045  1.00 49.02           C  
ATOM    904  O   GLN H 116       9.955   8.625  37.516  1.00 50.32           O  
ATOM    905  N   LEU H 117      12.174   8.236  37.373  1.00 45.47           N  
ATOM    906  CA  LEU H 117      12.216   8.517  35.967  1.00 42.57           C  
ATOM    907  CB  LEU H 117      13.165   9.670  35.599  1.00 42.50           C  
ATOM    908  CG  LEU H 117      12.759  11.023  36.209  1.00 39.42           C  
ATOM    909  CD1 LEU H 117      13.730  12.141  35.792  1.00 36.29           C  
ATOM    910  CD2 LEU H 117      11.293  11.355  35.892  1.00 36.56           C  
ATOM    911  C   LEU H 117      12.777   7.294  35.326  1.00 41.42           C  
ATOM    912  O   LEU H 117      13.924   6.928  35.580  1.00 40.88           O  
ATOM    913  N   VAL H 118      11.989   6.627  34.465  1.00 38.91           N  
ATOM    914  CA  VAL H 118      12.488   5.432  33.857  1.00 37.80           C  
ATOM    915  CB  VAL H 118      11.574   4.249  34.042  1.00 39.22           C  
ATOM    916  CG1 VAL H 118      10.252   4.494  33.293  1.00 34.22           C  
ATOM    917  CG2 VAL H 118      12.322   2.981  33.609  1.00 37.87           C  
ATOM    918  C   VAL H 118      12.665   5.703  32.394  1.00 35.46           C  
ATOM    919  O   VAL H 118      11.744   6.152  31.711  1.00 36.04           O  
ATOM    920  N   GLN H 119      13.885   5.446  31.877  1.00 31.94           N  
ATOM    921  CA  GLN H 119      14.184   5.720  30.500  1.00 31.98           C  
ATOM    922  CB  GLN H 119      15.553   6.391  30.293  1.00 30.64           C  
ATOM    923  CG  GLN H 119      15.630   7.776  30.934  1.00 27.34           C  
ATOM    924  CD  GLN H 119      17.010   8.362  30.669  1.00 29.21           C  
ATOM    925  OE1 GLN H 119      17.745   8.689  31.600  1.00 35.05           O  
ATOM    926  NE2 GLN H 119      17.366   8.516  29.366  1.00 28.76           N  
ATOM    927  C   GLN H 119      14.175   4.451  29.710  1.00 32.41           C  
ATOM    928  O   GLN H 119      14.236   3.354  30.260  1.00 31.76           O  
ATOM    929  N   SER H 120      14.101   4.592  28.368  1.00 32.20           N  
ATOM    930  CA  SER H 120      14.077   3.478  27.456  1.00 32.56           C  
ATOM    931  CB  SER H 120      13.775   3.869  25.999  1.00 32.40           C  
ATOM    932  OG  SER H 120      12.484   4.448  25.892  1.00 32.28           O  
ATOM    933  C   SER H 120      15.445   2.865  27.425  1.00 33.15           C  
ATOM    934  O   SER H 120      16.410   3.434  27.932  1.00 32.10           O  
ATOM    935  N   GLY H 121      15.552   1.673  26.799  1.00 32.37           N  
ATOM    936  CA  GLY H 121      16.779   0.924  26.750  1.00 30.68           C  
ATOM    937  C   GLY H 121      17.716   1.493  25.726  1.00 30.65           C  
ATOM    938  O   GLY H 121      17.331   2.297  24.878  1.00 30.54           O  
ATOM    939  N   ALA H 122      18.992   1.042  25.784  1.00 30.64           N  
ATOM    940  CA  ALA H 122      20.030   1.512  24.910  1.00 31.24           C  
ATOM    941  CB  ALA H 122      21.439   1.031  25.294  1.00 30.97           C  
ATOM    942  C   ALA H 122      19.755   1.035  23.524  1.00 32.65           C  
ATOM    943  O   ALA H 122      19.134  -0.009  23.325  1.00 33.47           O  
ATOM    944  N   GLU H 123      20.213   1.815  22.520  1.00 31.89           N  
ATOM    945  CA  GLU H 123      19.940   1.464  21.155  1.00 33.01           C  
ATOM    946  CB  GLU H 123      18.793   2.275  20.533  1.00 34.29           C  
ATOM    947  CG  GLU H 123      17.426   2.033  21.166  1.00 38.57           C  
ATOM    948  CD  GLU H 123      16.430   2.908  20.424  1.00 53.11           C  
ATOM    949  OE1 GLU H 123      16.382   2.798  19.170  1.00 40.53           O  
ATOM    950  OE2 GLU H 123      15.711   3.700  21.087  1.00 52.01           O1-
ATOM    951  C   GLU H 123      21.123   1.773  20.292  1.00 32.66           C  
ATOM    952  O   GLU H 123      21.991   2.572  20.641  1.00 32.98           O  
ATOM    953  N   VAL H 124      21.169   1.108  19.120  1.00 33.43           N  
ATOM    954  CA  VAL H 124      22.168   1.348  18.119  1.00 33.92           C  
ATOM    955  CB  VAL H 124      22.737   0.090  17.526  1.00 34.06           C  
ATOM    956  CG1 VAL H 124      23.679   0.461  16.369  1.00 31.81           C  
ATOM    957  CG2 VAL H 124      23.427  -0.714  18.637  1.00 37.32           C  
ATOM    958  C   VAL H 124      21.443   2.048  17.017  1.00 34.98           C  
ATOM    959  O   VAL H 124      20.299   1.713  16.717  1.00 35.68           O  
ATOM    960  N   LYS H 125      22.080   3.065  16.404  1.00 34.64           N  
ATOM    961  CA  LYS H 125      21.437   3.801  15.351  1.00 35.72           C  
ATOM    962  CB  LYS H 125      21.009   5.205  15.810  1.00 36.28           C  
ATOM    963  CG  LYS H 125      19.875   5.228  16.838  1.00 34.53           C  
ATOM    964  CD  LYS H 125      18.469   5.022  16.271  1.00 27.39           C  
ATOM    965  CE  LYS H 125      18.131   3.604  15.824  1.00 64.26           C  
ATOM    966  NZ  LYS H 125      16.739   3.567  15.322  1.00 39.30           N1+
ATOM    967  C   LYS H 125      22.447   4.001  14.264  1.00 36.51           C  
ATOM    968  O   LYS H 125      23.628   4.214  14.536  1.00 35.97           O  
ATOM    969  N   LYS H 126      21.997   3.932  12.996  1.00 37.53           N  
ATOM    970  CA  LYS H 126      22.876   4.136  11.882  1.00 37.99           C  
ATOM    971  CB  LYS H 126      22.346   3.584  10.545  1.00 39.63           C  
ATOM    972  CG  LYS H 126      22.477   2.069  10.398  1.00 48.10           C  
ATOM    973  CD  LYS H 126      21.710   1.502   9.206  1.00 57.21           C  
ATOM    974  CE  LYS H 126      22.151   0.085   8.837  1.00 77.82           C  
ATOM    975  NZ  LYS H 126      21.820  -0.855   9.929  1.00 47.75           N1+
ATOM    976  C   LYS H 126      23.082   5.605  11.720  1.00 36.32           C  
ATOM    977  O   LYS H 126      22.251   6.417  12.122  1.00 35.85           O  
ATOM    978  N   PRO H 127      24.194   5.970  11.152  1.00 35.26           N  
ATOM    979  CA  PRO H 127      24.465   7.362  10.961  1.00 36.08           C  
ATOM    980  CD  PRO H 127      25.407   5.178  11.257  1.00 35.62           C  
ATOM    981  CB  PRO H 127      25.925   7.439  10.513  1.00 37.09           C  
ATOM    982  CG  PRO H 127      26.563   6.190  11.153  1.00 37.37           C  
ATOM    983  C   PRO H 127      23.477   7.911   9.990  1.00 37.37           C  
ATOM    984  O   PRO H 127      23.204   7.254   8.986  1.00 39.13           O  
ATOM    985  N   GLY H 128      22.934   9.111  10.271  1.00 37.08           N  
ATOM    986  CA  GLY H 128      21.990   9.727   9.385  1.00 35.71           C  
ATOM    987  C   GLY H 128      20.586   9.457   9.849  1.00 36.02           C  
ATOM    988  O   GLY H 128      19.653  10.133   9.418  1.00 36.21           O  
ATOM    989  N   ALA H 129      20.390   8.471  10.746  1.00 35.03           N  
ATOM    990  CA  ALA H 129      19.077   8.104  11.211  1.00 35.54           C  
ATOM    991  CB  ALA H 129      18.979   6.645  11.690  1.00 34.72           C  
ATOM    992  C   ALA H 129      18.683   8.977  12.364  1.00 36.13           C  
ATOM    993  O   ALA H 129      19.396   9.911  12.726  1.00 34.97           O  
ATOM    994  N   SER H 130      17.486   8.711  12.935  1.00 37.73           N  
ATOM    995  CA  SER H 130      16.990   9.453  14.061  1.00 38.19           C  
ATOM    996  CB  SER H 130      15.663  10.177  13.777  1.00 39.25           C  
ATOM    997  OG  SER H 130      15.827  11.129  12.736  1.00 44.90           O  
ATOM    998  C   SER H 130      16.701   8.480  15.168  1.00 38.41           C  
ATOM    999  O   SER H 130      16.414   7.308  14.926  1.00 39.63           O  
ATOM   1000  N   VAL H 131      16.784   8.954  16.430  1.00 36.71           N  
ATOM   1001  CA  VAL H 131      16.517   8.121  17.571  1.00 35.64           C  
ATOM   1002  CB  VAL H 131      17.740   7.866  18.410  1.00 36.13           C  
ATOM   1003  CG1 VAL H 131      18.279   9.220  18.906  1.00 31.80           C  
ATOM   1004  CG2 VAL H 131      17.380   6.889  19.543  1.00 35.24           C  
ATOM   1005  C   VAL H 131      15.523   8.833  18.436  1.00 35.12           C  
ATOM   1006  O   VAL H 131      15.486  10.061  18.480  1.00 34.93           O  
ATOM   1007  N   LYS H 132      14.663   8.062  19.133  1.00 33.99           N  
ATOM   1008  CA  LYS H 132      13.702   8.668  20.005  1.00 34.85           C  
ATOM   1009  CB  LYS H 132      12.265   8.539  19.473  1.00 35.21           C  
ATOM   1010  CG  LYS H 132      11.265   9.445  20.190  1.00 36.47           C  
ATOM   1011  CD  LYS H 132       9.946   9.612  19.438  1.00 53.29           C  
ATOM   1012  CE  LYS H 132       8.986  10.603  20.098  1.00 51.07           C  
ATOM   1013  NZ  LYS H 132       7.777  10.761  19.257  1.00 54.52           N1+
ATOM   1014  C   LYS H 132      13.798   7.969  21.330  1.00 35.59           C  
ATOM   1015  O   LYS H 132      13.580   6.762  21.421  1.00 35.81           O  
ATOM   1016  N   VAL H 133      14.122   8.721  22.405  1.00 34.55           N  
ATOM   1017  CA  VAL H 133      14.274   8.144  23.716  1.00 32.74           C  
ATOM   1018  CB  VAL H 133      15.546   8.569  24.399  1.00 33.17           C  
ATOM   1019  CG1 VAL H 133      15.571   8.010  25.831  1.00 31.74           C  
ATOM   1020  CG2 VAL H 133      16.733   8.108  23.535  1.00 24.07           C  
ATOM   1021  C   VAL H 133      13.122   8.591  24.564  1.00 32.79           C  
ATOM   1022  O   VAL H 133      12.653   9.722  24.441  1.00 32.59           O  
ATOM   1023  N   SER H 134      12.639   7.701  25.461  1.00 32.29           N  
ATOM   1024  CA  SER H 134      11.495   8.001  26.285  1.00 32.81           C  
ATOM   1025  CB  SER H 134      10.408   6.910  26.263  1.00 34.74           C  
ATOM   1026  OG  SER H 134       9.863   6.760  24.960  1.00 35.50           O  
ATOM   1027  C   SER H 134      11.911   8.106  27.722  1.00 32.89           C  
ATOM   1028  O   SER H 134      12.916   7.534  28.143  1.00 30.75           O  
ATOM   1029  N   CYS H 135      11.135   8.880  28.509  1.00 33.35           N  
ATOM   1030  CA  CYS H 135      11.396   9.024  29.912  1.00 34.63           C  
ATOM   1031  CB  CYS H 135      12.120  10.352  30.231  1.00 34.10           C  
ATOM   1032  SG  CYS H 135      12.491  10.608  31.993  1.00 37.50           S  
ATOM   1033  C   CYS H 135      10.055   9.005  30.592  1.00 36.06           C  
ATOM   1034  O   CYS H 135       9.261   9.934  30.449  1.00 35.07           O  
ATOM   1035  N   LYS H 136       9.765   7.942  31.372  1.00 37.92           N  
ATOM   1036  CA  LYS H 136       8.461   7.861  31.966  1.00 40.97           C  
ATOM   1037  CB  LYS H 136       7.828   6.456  31.916  1.00 41.49           C  
ATOM   1038  CG  LYS H 136       6.334   6.462  32.252  1.00 43.46           C  
ATOM   1039  CD  LYS H 136       5.586   5.196  31.834  1.00 75.01           C  
ATOM   1040  CE  LYS H 136       4.072   5.275  32.060  1.00 53.25           C  
ATOM   1041  NZ  LYS H 136       3.408   4.092  31.463  1.00 61.08           N1+
ATOM   1042  C   LYS H 136       8.548   8.299  33.390  1.00 42.79           C  
ATOM   1043  O   LYS H 136       9.372   7.808  34.160  1.00 42.16           O  
ATOM   1044  N   ALA H 137       7.665   9.241  33.775  1.00 45.22           N  
ATOM   1045  CA  ALA H 137       7.704   9.793  35.097  1.00 48.52           C  
ATOM   1046  CB  ALA H 137       7.522  11.320  35.132  1.00 48.54           C  
ATOM   1047  C   ALA H 137       6.613   9.194  35.915  1.00 52.15           C  
ATOM   1048  O   ALA H 137       5.526   8.900  35.419  1.00 52.96           O  
ATOM   1049  N   SER H 138       6.900   8.961  37.210  1.00 55.86           N  
ATOM   1050  CA  SER H 138       5.879   8.424  38.053  1.00 59.49           C  
ATOM   1051  CB  SER H 138       5.812   6.884  38.046  1.00 59.76           C  
ATOM   1052  OG  SER H 138       7.004   6.328  38.583  1.00 62.99           O  
ATOM   1053  C   SER H 138       6.130   8.876  39.455  1.00 61.76           C  
ATOM   1054  O   SER H 138       7.235   9.286  39.804  1.00 62.00           O  
ATOM   1055  N   GLY H 139       5.073   8.878  40.294  1.00 31.79           N  
ATOM   1056  CA  GLY H 139       5.233   9.223  41.680  1.00 29.67           C  
ATOM   1057  C   GLY H 139       4.946  10.673  41.938  1.00 29.46           C  
ATOM   1058  O   GLY H 139       4.928  11.098  43.094  1.00 31.58           O  
ATOM   1059  N   TYR H 140       4.723  11.486  40.889  1.00 28.91           N  
ATOM   1060  CA  TYR H 140       4.464  12.871  41.152  1.00 28.89           C  
ATOM   1061  CB  TYR H 140       5.725  13.721  41.124  1.00 29.14           C  
ATOM   1062  CG  TYR H 140       6.268  13.753  39.736  1.00 26.87           C  
ATOM   1063  CD1 TYR H 140       7.209  12.838  39.318  1.00 25.32           C  
ATOM   1064  CD2 TYR H 140       5.885  14.748  38.873  1.00 27.61           C  
ATOM   1065  CE1 TYR H 140       7.737  12.897  38.048  1.00 26.60           C  
ATOM   1066  CE2 TYR H 140       6.408  14.812  37.606  1.00 27.98           C  
ATOM   1067  CZ  TYR H 140       7.331  13.886  37.188  1.00 27.69           C  
ATOM   1068  OH  TYR H 140       7.861  13.972  35.885  1.00 26.06           O  
ATOM   1069  C   TYR H 140       3.555  13.399  40.090  1.00 30.06           C  
ATOM   1070  O   TYR H 140       3.115  12.660  39.211  1.00 28.78           O  
ATOM   1071  N   THR H 141       3.243  14.712  40.156  1.00 30.09           N  
ATOM   1072  CA  THR H 141       2.380  15.287  39.166  1.00 30.45           C  
ATOM   1073  CB  THR H 141       1.586  16.455  39.669  1.00 32.52           C  
ATOM   1074  OG1 THR H 141       0.796  16.064  40.784  1.00 36.18           O  
ATOM   1075  CG2 THR H 141       0.669  16.948  38.534  1.00 35.20           C  
ATOM   1076  C   THR H 141       3.237  15.746  38.023  1.00 31.89           C  
ATOM   1077  O   THR H 141       4.053  16.660  38.148  1.00 32.07           O  
ATOM   1078  N   PHE H 142       3.024  15.107  36.856  1.00 30.65           N  
ATOM   1079  CA  PHE H 142       3.787  15.255  35.645  1.00 30.71           C  
ATOM   1080  CB  PHE H 142       3.254  14.302  34.552  1.00 31.98           C  
ATOM   1081  CG  PHE H 142       4.101  14.349  33.324  1.00 33.16           C  
ATOM   1082  CD1 PHE H 142       5.324  13.717  33.289  1.00 32.53           C  
ATOM   1083  CD2 PHE H 142       3.658  14.994  32.192  1.00 32.90           C  
ATOM   1084  CE1 PHE H 142       6.103  13.744  32.155  1.00 30.53           C  
ATOM   1085  CE2 PHE H 142       4.431  15.024  31.053  1.00 29.49           C  
ATOM   1086  CZ  PHE H 142       5.656  14.403  31.036  1.00 30.45           C  
ATOM   1087  C   PHE H 142       3.697  16.665  35.139  1.00 29.74           C  
ATOM   1088  O   PHE H 142       4.693  17.245  34.713  1.00 30.39           O  
ATOM   1089  N   ARG H 143       2.494  17.258  35.185  1.00 29.10           N  
ATOM   1090  CA  ARG H 143       2.225  18.573  34.672  1.00 27.98           C  
ATOM   1091  CB  ARG H 143       0.741  18.942  34.833  1.00 33.40           C  
ATOM   1092  CG  ARG H 143       0.309  18.918  36.305  1.00  0.00           C  
ATOM   1093  CD  ARG H 143      -1.199  19.026  36.548  1.00  0.00           C  
ATOM   1094  NE  ARG H 143      -1.629  20.415  36.216  1.00  0.00           N  
ATOM   1095  CZ  ARG H 143      -2.019  20.726  34.945  1.00  0.00           C  
ATOM   1096  NH1 ARG H 143      -1.987  19.767  33.972  1.00  0.00           N1+
ATOM   1097  NH2 ARG H 143      -2.453  21.984  34.648  1.00  0.00           N  
ATOM   1098  C   ARG H 143       2.989  19.613  35.438  1.00 28.67           C  
ATOM   1099  O   ARG H 143       3.307  20.677  34.908  1.00 32.12           O  
ATOM   1100  N   SER H 144       3.235  19.360  36.735  1.00 28.71           N  
ATOM   1101  CA  SER H 144       3.824  20.331  37.621  0.90 31.05           C  
ATOM   1102  CB  SER H 144       3.685  19.939  39.100  0.90 32.69           C  
ATOM   1103  OG  SER H 144       2.313  19.875  39.453  0.88 38.75           O  
ATOM   1104  C   SER H 144       5.278  20.570  37.373  1.00 31.20           C  
ATOM   1105  O   SER H 144       5.789  21.640  37.711  1.00 31.58           O  
ATOM   1106  N   SER H 145       5.997  19.592  36.800  1.00 29.21           N  
ATOM   1107  CA  SER H 145       7.405  19.802  36.690  1.00 27.89           C  
ATOM   1108  CB  SER H 145       8.237  18.767  37.468  1.00 29.84           C  
ATOM   1109  OG  SER H 145       8.007  18.899  38.865  1.00 32.00           O  
ATOM   1110  C   SER H 145       7.796  19.716  35.262  1.00 24.99           C  
ATOM   1111  O   SER H 145       7.106  19.235  34.374  1.00 26.66           O  
ATOM   1112  N   TYR H 146       8.996  20.175  35.002  1.00 37.24           N  
ATOM   1113  CA  TYR H 146       9.479  20.273  33.655  1.00 34.43           C  
ATOM   1114  CB  TYR H 146      10.268  21.577  33.440  1.00 29.08           C  
ATOM   1115  CG  TYR H 146       9.423  22.780  33.710  1.00  0.00           C  
ATOM   1116  CD1 TYR H 146       8.885  22.992  34.962  1.00  0.00           C  
ATOM   1117  CD2 TYR H 146       9.141  23.689  32.716  1.00  0.00           C  
ATOM   1118  CE1 TYR H 146       8.102  24.089  35.219  1.00  0.00           C  
ATOM   1119  CE2 TYR H 146       8.362  24.795  32.976  1.00  0.00           C  
ATOM   1120  CZ  TYR H 146       7.839  25.000  34.228  1.00  0.00           C  
ATOM   1121  OH  TYR H 146       7.037  26.135  34.479  1.00  0.00           O  
ATOM   1122  C   TYR H 146      10.494  19.171  33.539  1.00 33.38           C  
ATOM   1123  O   TYR H 146      11.030  18.707  34.544  1.00 33.17           O  
ATOM   1124  N   ILE H 147      10.762  18.695  32.308  1.00 30.22           N  
ATOM   1125  CA  ILE H 147      11.712  17.632  32.141  1.00 27.82           C  
ATOM   1126  CB  ILE H 147      11.107  16.423  31.482  1.00 28.25           C  
ATOM   1127  CG1 ILE H 147      10.024  15.808  32.385  1.00 26.46           C  
ATOM   1128  CG2 ILE H 147      12.235  15.441  31.125  1.00 29.80           C  
ATOM   1129  CD1 ILE H 147      10.562  15.273  33.711  1.00 28.03           C  
ATOM   1130  C   ILE H 147      12.826  18.137  31.267  1.00 28.10           C  
ATOM   1131  O   ILE H 147      12.584  18.710  30.207  1.00 28.85           O  
ATOM   1132  N   SER H 148      14.092  17.931  31.695  1.00 27.27           N  
ATOM   1133  CA  SER H 148      15.222  18.382  30.926  1.00 26.87           C  
ATOM   1134  CB  SER H 148      16.281  19.152  31.735  1.00 26.73           C  
ATOM   1135  OG  SER H 148      15.828  20.451  32.074  1.00 38.47           O  
ATOM   1136  C   SER H 148      15.940  17.187  30.378  1.00 26.78           C  
ATOM   1137  O   SER H 148      15.867  16.086  30.921  1.00 27.44           O  
ATOM   1138  N   TRP H 149      16.643  17.379  29.245  1.00 25.15           N  
ATOM   1139  CA  TRP H 149      17.428  16.313  28.700  1.00 25.53           C  
ATOM   1140  CB  TRP H 149      17.022  15.937  27.265  1.00 26.31           C  
ATOM   1141  CG  TRP H 149      15.639  15.333  27.184  1.00 28.17           C  
ATOM   1142  CD2 TRP H 149      15.359  13.928  27.275  1.00 29.52           C  
ATOM   1143  CD1 TRP H 149      14.434  15.955  27.025  1.00 27.00           C  
ATOM   1144  NE1 TRP H 149      13.422  15.025  27.018  1.00 28.54           N  
ATOM   1145  CE2 TRP H 149      13.978  13.773  27.167  1.00 26.06           C  
ATOM   1146  CE3 TRP H 149      16.184  12.851  27.433  1.00 29.45           C  
ATOM   1147  CZ2 TRP H 149      13.400  12.538  27.220  1.00 34.98           C  
ATOM   1148  CZ3 TRP H 149      15.601  11.607  27.485  1.00 26.60           C  
ATOM   1149  CH2 TRP H 149      14.235  11.454  27.380  1.00 35.05           C  
ATOM   1150  C   TRP H 149      18.852  16.780  28.697  1.00 25.75           C  
ATOM   1151  O   TRP H 149      19.156  17.878  28.236  1.00 26.87           O  
ATOM   1152  N   VAL H 150      19.761  15.949  29.247  1.00 25.09           N  
ATOM   1153  CA  VAL H 150      21.154  16.290  29.291  1.00 24.44           C  
ATOM   1154  CB  VAL H 150      21.662  16.538  30.683  1.00 24.63           C  
ATOM   1155  CG1 VAL H 150      23.169  16.839  30.607  1.00 22.97           C  
ATOM   1156  CG2 VAL H 150      20.825  17.661  31.324  1.00 22.56           C  
ATOM   1157  C   VAL H 150      21.909  15.119  28.751  1.00 25.63           C  
ATOM   1158  O   VAL H 150      21.561  13.970  29.020  1.00 25.38           O  
ATOM   1159  N   ARG H 151      22.977  15.370  27.964  1.00 23.85           N  
ATOM   1160  CA  ARG H 151      23.681  14.223  27.467  1.00 24.73           C  
ATOM   1161  CB  ARG H 151      23.687  14.046  25.942  1.00 24.72           C  
ATOM   1162  CG  ARG H 151      24.409  15.130  25.150  1.00 22.90           C  
ATOM   1163  CD  ARG H 151      24.427  14.827  23.652  1.00 24.42           C  
ATOM   1164  NE  ARG H 151      25.098  15.959  22.960  1.00 31.18           N  
ATOM   1165  CZ  ARG H 151      25.355  15.863  21.624  1.00 40.97           C  
ATOM   1166  NH1 ARG H 151      25.003  14.734  20.946  1.00 33.05           N1+
ATOM   1167  NH2 ARG H 151      25.962  16.892  20.965  1.00 30.41           N  
ATOM   1168  C   ARG H 151      25.104  14.277  27.904  1.00 25.21           C  
ATOM   1169  O   ARG H 151      25.618  15.325  28.294  1.00 25.21           O  
ATOM   1170  N   GLN H 152      25.766  13.103  27.886  1.00 25.20           N  
ATOM   1171  CA  GLN H 152      27.133  13.031  28.297  1.00 25.57           C  
ATOM   1172  CB  GLN H 152      27.263  12.503  29.741  1.00 24.31           C  
ATOM   1173  CG  GLN H 152      28.690  12.393  30.277  1.00 25.34           C  
ATOM   1174  CD  GLN H 152      28.590  11.902  31.719  1.00 26.48           C  
ATOM   1175  OE1 GLN H 152      28.006  10.854  31.994  1.00 30.91           O  
ATOM   1176  NE2 GLN H 152      29.157  12.692  32.669  1.00 26.66           N  
ATOM   1177  C   GLN H 152      27.845  12.085  27.380  1.00 26.92           C  
ATOM   1178  O   GLN H 152      27.568  10.886  27.360  1.00 27.46           O  
ATOM   1179  N   ALA H 153      28.798  12.617  26.590  1.00 28.88           N  
ATOM   1180  CA  ALA H 153      29.577  11.787  25.718  1.00 31.76           C  
ATOM   1181  CB  ALA H 153      30.386  12.576  24.674  1.00 32.93           C  
ATOM   1182  C   ALA H 153      30.531  11.057  26.604  1.00 33.37           C  
ATOM   1183  O   ALA H 153      30.783  11.482  27.730  1.00 34.39           O  
ATOM   1184  N   PRO H 154      31.080   9.965  26.155  1.00 35.37           N  
ATOM   1185  CA  PRO H 154      31.931   9.217  27.031  1.00 35.54           C  
ATOM   1186  CD  PRO H 154      30.425   9.115  25.173  1.00 36.50           C  
ATOM   1187  CB  PRO H 154      32.233   7.914  26.298  1.00 35.64           C  
ATOM   1188  CG  PRO H 154      30.966   7.699  25.444  1.00 37.24           C  
ATOM   1189  C   PRO H 154      33.124   9.989  27.499  1.00 36.18           C  
ATOM   1190  O   PRO H 154      33.844  10.554  26.676  1.00 34.86           O  
ATOM   1191  N   GLY H 155      33.334  10.017  28.832  1.00 37.15           N  
ATOM   1192  CA  GLY H 155      34.470  10.656  29.432  1.00 38.34           C  
ATOM   1193  C   GLY H 155      34.345  12.139  29.281  1.00 38.92           C  
ATOM   1194  O   GLY H 155      35.317  12.869  29.473  1.00 38.52           O  
ATOM   1195  N   GLN H 156      33.130  12.628  28.971  1.00 37.29           N  
ATOM   1196  CA  GLN H 156      32.960  14.027  28.695  1.00 36.89           C  
ATOM   1197  CB  GLN H 156      32.241  14.246  27.350  1.00 37.63           C  
ATOM   1198  CG  GLN H 156      32.562  15.560  26.647  1.00 41.10           C  
ATOM   1199  CD  GLN H 156      33.787  15.310  25.772  1.00 66.69           C  
ATOM   1200  OE1 GLN H 156      33.783  14.415  24.928  1.00 76.93           O  
ATOM   1201  NE2 GLN H 156      34.865  16.109  25.982  1.00 52.74           N  
ATOM   1202  C   GLN H 156      32.096  14.604  29.778  1.00 34.18           C  
ATOM   1203  O   GLN H 156      31.678  13.898  30.694  1.00 33.38           O  
ATOM   1204  N   GLY H 157      31.817  15.922  29.703  1.00 31.76           N  
ATOM   1205  CA  GLY H 157      31.045  16.603  30.708  1.00 29.80           C  
ATOM   1206  C   GLY H 157      29.585  16.510  30.377  1.00 28.64           C  
ATOM   1207  O   GLY H 157      29.169  15.740  29.512  1.00 30.23           O  
ATOM   1208  N   LEU H 158      28.768  17.314  31.088  1.00 27.25           N  
ATOM   1209  CA  LEU H 158      27.343  17.317  30.918  1.00 25.76           C  
ATOM   1210  CB  LEU H 158      26.604  17.551  32.247  1.00 24.19           C  
ATOM   1211  CG  LEU H 158      26.803  16.411  33.261  1.00 25.98           C  
ATOM   1212  CD1 LEU H 158      26.105  16.711  34.596  1.00 21.09           C  
ATOM   1213  CD2 LEU H 158      26.341  15.071  32.672  1.00 23.00           C  
ATOM   1214  C   LEU H 158      26.966  18.446  30.008  1.00 26.46           C  
ATOM   1215  O   LEU H 158      27.458  19.563  30.164  1.00 27.28           O  
ATOM   1216  N   GLU H 159      26.089  18.167  29.015  1.00 25.27           N  
ATOM   1217  CA  GLU H 159      25.614  19.186  28.120  1.00 26.06           C  
ATOM   1218  CB  GLU H 159      25.969  18.956  26.640  1.00 26.29           C  
ATOM   1219  CG  GLU H 159      27.451  19.122  26.317  1.00 29.52           C  
ATOM   1220  CD  GLU H 159      27.630  18.865  24.831  1.00 87.26           C  
ATOM   1221  OE1 GLU H 159      26.717  18.248  24.220  1.00 34.39           O  
ATOM   1222  OE2 GLU H 159      28.682  19.289  24.285  1.00 42.44           O1-
ATOM   1223  C   GLU H 159      24.119  19.187  28.181  1.00 26.87           C  
ATOM   1224  O   GLU H 159      23.489  18.134  28.102  1.00 28.04           O  
ATOM   1225  N   TRP H 160      23.509  20.384  28.309  1.00 25.74           N  
ATOM   1226  CA  TRP H 160      22.080  20.491  28.381  1.00 25.41           C  
ATOM   1227  CB  TRP H 160      21.658  21.717  29.206  1.00 24.80           C  
ATOM   1228  CG  TRP H 160      20.175  21.948  29.326  1.00 27.02           C  
ATOM   1229  CD2 TRP H 160      19.477  22.996  28.641  1.00 25.36           C  
ATOM   1230  CD1 TRP H 160      19.253  21.300  30.089  1.00 18.52           C  
ATOM   1231  NE1 TRP H 160      18.017  21.878  29.920  1.00 26.60           N  
ATOM   1232  CE2 TRP H 160      18.142  22.926  29.031  1.00 24.65           C  
ATOM   1233  CE3 TRP H 160      19.914  23.944  27.762  1.00 25.35           C  
ATOM   1234  CZ2 TRP H 160      17.219  23.809  28.549  1.00 32.23           C  
ATOM   1235  CZ3 TRP H 160      18.982  24.830  27.271  1.00 28.49           C  
ATOM   1236  CH2 TRP H 160      17.660  24.764  27.656  1.00 21.94           C  
ATOM   1237  C   TRP H 160      21.538  20.636  26.986  1.00 25.27           C  
ATOM   1238  O   TRP H 160      21.957  21.518  26.241  1.00 25.45           O  
ATOM   1239  N   MET H 161      20.695  19.670  26.561  1.00 25.13           N  
ATOM   1240  CA  MET H 161      20.025  19.653  25.287  1.00 26.94           C  
ATOM   1241  CB  MET H 161      19.580  18.230  24.919  1.00 27.96           C  
ATOM   1242  CG  MET H 161      20.766  17.266  24.831  1.00 32.34           C  
ATOM   1243  SD  MET H 161      20.314  15.550  24.455  1.00 40.92           S  
ATOM   1244  CE  MET H 161      19.888  15.897  22.725  1.00 34.92           C  
ATOM   1245  C   MET H 161      18.824  20.560  25.215  1.00 27.40           C  
ATOM   1246  O   MET H 161      18.627  21.253  24.218  1.00 27.94           O  
ATOM   1247  N   GLY H 162      17.981  20.572  26.272  1.00 25.85           N  
ATOM   1248  CA  GLY H 162      16.771  21.357  26.246  1.00 26.14           C  
ATOM   1249  C   GLY H 162      15.821  20.832  27.285  1.00 25.87           C  
ATOM   1250  O   GLY H 162      16.062  19.794  27.902  1.00 25.78           O  
ATOM   1251  N   TRP H 163      14.696  21.551  27.506  1.00 27.20           N  
ATOM   1252  CA  TRP H 163      13.741  21.142  28.501  1.00 27.84           C  
ATOM   1253  CB  TRP H 163      13.827  21.961  29.804  1.00 26.02           C  
ATOM   1254  CG  TRP H 163      13.552  23.432  29.594  1.00 27.43           C  
ATOM   1255  CD2 TRP H 163      12.239  24.017  29.619  1.00 28.31           C  
ATOM   1256  CD1 TRP H 163      14.423  24.453  29.334  1.00 28.82           C  
ATOM   1257  NE1 TRP H 163      13.734  25.633  29.191  1.00  0.00           N  
ATOM   1258  CE2 TRP H 163      12.389  25.380  29.364  1.00 28.87           C  
ATOM   1259  CE3 TRP H 163      11.013  23.460  29.834  1.00  0.00           C  
ATOM   1260  CZ2 TRP H 163      11.309  26.214  29.319  1.00  0.00           C  
ATOM   1261  CZ3 TRP H 163       9.924  24.304  29.792  1.00  0.00           C  
ATOM   1262  CH2 TRP H 163      10.069  25.654  29.539  1.00  0.00           C  
ATOM   1263  C   TRP H 163      12.363  21.368  27.968  1.00 28.84           C  
ATOM   1264  O   TRP H 163      12.162  22.132  27.027  1.00 29.80           O  
ATOM   1265  N   ILE H 164      11.371  20.672  28.560  1.00 28.58           N  
ATOM   1266  CA  ILE H 164      10.001  20.852  28.186  1.00 29.81           C  
ATOM   1267  CB  ILE H 164       9.431  19.686  27.422  1.00 30.80           C  
ATOM   1268  CG1 ILE H 164       8.046  20.034  26.852  1.00 33.47           C  
ATOM   1269  CG2 ILE H 164       9.439  18.449  28.339  1.00 28.39           C  
ATOM   1270  CD1 ILE H 164       7.562  19.048  25.793  1.00 30.99           C  
ATOM   1271  C   ILE H 164       9.191  21.014  29.433  1.00 31.24           C  
ATOM   1272  O   ILE H 164       9.465  20.388  30.455  1.00 31.56           O  
ATOM   1273  N   TYR H 165       8.173  21.894  29.376  1.00 32.31           N  
ATOM   1274  CA  TYR H 165       7.246  22.073  30.458  1.00 34.86           C  
ATOM   1275  CB  TYR H 165       6.947  23.556  30.719  1.00 34.83           C  
ATOM   1276  CG  TYR H 165       5.846  23.668  31.713  1.00 38.80           C  
ATOM   1277  CD1 TYR H 165       5.962  23.107  32.964  1.00 59.99           C  
ATOM   1278  CD2 TYR H 165       4.713  24.383  31.402  1.00  0.00           C  
ATOM   1279  CE1 TYR H 165       4.946  23.228  33.880  1.00  0.00           C  
ATOM   1280  CE2 TYR H 165       3.693  24.507  32.315  1.00  0.00           C  
ATOM   1281  CZ  TYR H 165       3.810  23.927  33.554  1.00  0.00           C  
ATOM   1282  OH  TYR H 165       2.761  24.058  34.489  1.00  0.00           O  
ATOM   1283  C   TYR H 165       5.979  21.424  29.983  1.00 36.42           C  
ATOM   1284  O   TYR H 165       5.303  21.946  29.100  1.00 37.31           O  
ATOM   1285  N   ALA H 166       5.661  20.217  30.533  1.00 51.05           N  
ATOM   1286  CA  ALA H 166       4.603  19.337  30.085  1.00 50.40           C  
ATOM   1287  CB  ALA H 166       4.667  17.946  30.736  1.00 51.04           C  
ATOM   1288  C   ALA H 166       3.256  19.889  30.357  1.00 53.71           C  
ATOM   1289  O   ALA H 166       2.960  20.419  31.425  1.00 57.85           O  
ATOM   1290  N   GLY H 167       2.381  19.728  29.361  1.00 52.21           N  
ATOM   1291  CA  GLY H 167       1.039  20.196  29.482  1.00 47.53           C  
ATOM   1292  C   GLY H 167       0.952  21.398  28.616  1.00 53.11           C  
ATOM   1293  O   GLY H 167       0.190  21.409  27.650  1.00 51.98           O  
ATOM   1294  N   THR H 168       1.746  22.440  28.934  1.00 57.95           N  
ATOM   1295  CA  THR H 168       1.774  23.568  28.056  1.00 57.29           C  
ATOM   1296  CB  THR H 168       2.588  24.714  28.581  1.00 74.26           C  
ATOM   1297  OG1 THR H 168       3.955  24.349  28.696  1.00 62.94           O  
ATOM   1298  CG2 THR H 168       2.025  25.100  29.959  1.00 60.69           C  
ATOM   1299  C   THR H 168       2.438  23.029  26.853  1.00 57.65           C  
ATOM   1300  O   THR H 168       2.028  23.253  25.715  1.00 48.90           O  
ATOM   1301  N   GLY H 169       3.492  22.245  27.123  1.00 60.13           N  
ATOM   1302  CA  GLY H 169       4.202  21.568  26.096  1.00 52.90           C  
ATOM   1303  C   GLY H 169       5.151  22.478  25.406  1.00 53.50           C  
ATOM   1304  O   GLY H 169       5.527  22.134  24.294  1.00 52.68           O  
ATOM   1305  N   SER H 170       5.558  23.627  26.004  1.00 41.71           N  
ATOM   1306  CA  SER H 170       6.511  24.473  25.341  1.00 39.95           C  
ATOM   1307  CB  SER H 170       6.457  25.942  25.796  1.00 39.43           C  
ATOM   1308  OG  SER H 170       5.206  26.522  25.459  1.00  0.00           O  
ATOM   1309  C   SER H 170       7.898  23.993  25.633  1.00 36.91           C  
ATOM   1310  O   SER H 170       8.272  23.757  26.782  1.00 36.75           O  
ATOM   1311  N   PRO H 171       8.628  23.758  24.569  1.00 34.11           N  
ATOM   1312  CA  PRO H 171      10.008  23.362  24.727  1.00 32.77           C  
ATOM   1313  CD  PRO H 171       7.999  23.049  23.466  1.00  0.00           C  
ATOM   1314  CB  PRO H 171      10.240  22.202  23.759  1.00 33.19           C  
ATOM   1315  CG  PRO H 171       9.154  22.394  22.693  1.00 28.39           C  
ATOM   1316  C   PRO H 171      10.983  24.480  24.485  1.00 32.62           C  
ATOM   1317  O   PRO H 171      10.653  25.438  23.788  1.00 31.95           O  
ATOM   1318  N   SER H 172      12.216  24.346  25.012  1.00 31.78           N  
ATOM   1319  CA  SER H 172      13.293  25.271  24.781  1.00 31.19           C  
ATOM   1320  CB  SER H 172      13.676  26.077  26.034  1.00 31.40           C  
ATOM   1321  OG  SER H 172      14.742  26.967  25.742  1.00  0.00           O  
ATOM   1322  C   SER H 172      14.465  24.405  24.421  1.00 29.89           C  
ATOM   1323  O   SER H 172      14.633  23.331  24.998  1.00 29.29           O  
ATOM   1324  N   TYR H 173      15.314  24.837  23.460  1.00 29.35           N  
ATOM   1325  CA  TYR H 173      16.403  23.980  23.072  1.00 29.15           C  
ATOM   1326  CB  TYR H 173      16.328  23.485  21.612  1.00 29.74           C  
ATOM   1327  CG  TYR H 173      15.057  22.741  21.366  1.00 32.59           C  
ATOM   1328  CD1 TYR H 173      14.956  21.396  21.633  1.00 41.18           C  
ATOM   1329  CD2 TYR H 173      13.958  23.393  20.858  1.00 57.62           C  
ATOM   1330  CE1 TYR H 173      13.783  20.718  21.401  1.00 32.31           C  
ATOM   1331  CE2 TYR H 173      12.781  22.724  20.622  1.00 32.91           C  
ATOM   1332  CZ  TYR H 173      12.691  21.382  20.895  1.00 55.06           C  
ATOM   1333  OH  TYR H 173      11.484  20.689  20.657  1.00 39.17           O  
ATOM   1334  C   TYR H 173      17.689  24.743  23.144  1.00 29.23           C  
ATOM   1335  O   TYR H 173      17.708  25.967  23.028  1.00 29.29           O  
ATOM   1336  N   ASN H 174      18.804  24.012  23.363  1.00 29.97           N  
ATOM   1337  CA  ASN H 174      20.123  24.576  23.347  1.00 32.12           C  
ATOM   1338  CB  ASN H 174      21.185  23.569  23.837  1.00 32.03           C  
ATOM   1339  CG  ASN H 174      22.579  24.187  23.825  1.00 28.01           C  
ATOM   1340  OD1 ASN H 174      23.078  24.635  22.795  1.00 30.30           O  
ATOM   1341  ND2 ASN H 174      23.246  24.171  25.010  1.00 13.69           N  
ATOM   1342  C   ASN H 174      20.385  24.885  21.902  1.00 33.04           C  
ATOM   1343  O   ASN H 174      19.929  24.167  21.015  1.00 32.76           O  
ATOM   1344  N   GLN H 175      21.143  25.959  21.631  1.00 34.58           N  
ATOM   1345  CA  GLN H 175      21.384  26.413  20.293  1.00 37.18           C  
ATOM   1346  CB  GLN H 175      22.277  27.667  20.252  1.00 37.38           C  
ATOM   1347  CG  GLN H 175      22.301  28.361  18.890  1.00 42.83           C  
ATOM   1348  CD  GLN H 175      21.162  29.371  18.880  1.00 89.70           C  
ATOM   1349  OE1 GLN H 175      21.091  30.247  19.740  1.00 61.44           O  
ATOM   1350  NE2 GLN H 175      20.240  29.256  17.887  1.00 52.31           N  
ATOM   1351  C   GLN H 175      22.083  25.344  19.511  1.00 37.41           C  
ATOM   1352  O   GLN H 175      21.826  25.178  18.320  1.00 38.70           O  
ATOM   1353  N   LYS H 176      22.984  24.581  20.152  1.00 36.87           N  
ATOM   1354  CA  LYS H 176      23.758  23.613  19.425  1.00 38.64           C  
ATOM   1355  CB  LYS H 176      24.707  22.825  20.347  1.00 38.72           C  
ATOM   1356  CG  LYS H 176      25.772  22.005  19.614  1.00 45.61           C  
ATOM   1357  CD  LYS H 176      26.858  21.459  20.544  1.00 48.69           C  
ATOM   1358  CE  LYS H 176      27.720  22.547  21.183  1.00 70.65           C  
ATOM   1359  NZ  LYS H 176      28.733  21.936  22.070  1.00 56.01           N1+
ATOM   1360  C   LYS H 176      22.840  22.618  18.773  1.00 38.65           C  
ATOM   1361  O   LYS H 176      23.055  22.221  17.629  1.00 38.54           O  
ATOM   1362  N   LEU H 177      21.830  22.159  19.532  1.00 37.20           N  
ATOM   1363  CA  LEU H 177      20.827  21.175  19.203  1.00 38.41           C  
ATOM   1364  CB  LEU H 177      20.259  20.464  20.443  1.00 37.39           C  
ATOM   1365  CG  LEU H 177      21.315  19.597  21.155  1.00 38.34           C  
ATOM   1366  CD1 LEU H 177      22.465  20.458  21.694  1.00 34.11           C  
ATOM   1367  CD2 LEU H 177      20.688  18.699  22.231  1.00 32.67           C  
ATOM   1368  C   LEU H 177      19.660  21.646  18.376  1.00 41.71           C  
ATOM   1369  O   LEU H 177      18.901  20.802  17.905  1.00 41.86           O  
ATOM   1370  N   GLN H 178      19.459  22.965  18.167  1.00 43.77           N  
ATOM   1371  CA  GLN H 178      18.169  23.483  17.758  1.00 45.73           C  
ATOM   1372  CB  GLN H 178      18.228  24.940  17.259  1.00 46.60           C  
ATOM   1373  CG  GLN H 178      19.150  25.108  16.049  1.00 49.42           C  
ATOM   1374  CD  GLN H 178      18.622  26.235  15.179  1.00 89.72           C  
ATOM   1375  OE1 GLN H 178      19.263  27.269  15.008  1.00 46.45           O  
ATOM   1376  NE2 GLN H 178      17.417  26.012  14.588  1.00 52.15           N  
ATOM   1377  C   GLN H 178      17.444  22.745  16.663  1.00 46.14           C  
ATOM   1378  O   GLN H 178      16.332  22.276  16.902  1.00 47.41           O  
ATOM   1379  N   GLY H 179      18.019  22.599  15.461  1.00 44.84           N  
ATOM   1380  CA  GLY H 179      17.308  21.993  14.365  1.00 44.85           C  
ATOM   1381  C   GLY H 179      17.115  20.528  14.564  1.00 43.50           C  
ATOM   1382  O   GLY H 179      16.107  19.960  14.148  1.00 45.08           O  
ATOM   1383  N   ARG H 180      18.143  19.881  15.132  1.00 41.15           N  
ATOM   1384  CA  ARG H 180      18.202  18.458  15.254  1.00 38.93           C  
ATOM   1385  CB  ARG H 180      19.624  17.924  15.457  1.00 38.82           C  
ATOM   1386  CG  ARG H 180      20.492  18.133  14.217  1.00 39.64           C  
ATOM   1387  CD  ARG H 180      21.725  17.238  14.174  1.00 43.25           C  
ATOM   1388  NE  ARG H 180      22.631  17.656  15.278  1.00 37.88           N  
ATOM   1389  CZ  ARG H 180      23.136  16.701  16.111  1.00 51.23           C  
ATOM   1390  NH1 ARG H 180      22.752  15.398  15.960  1.00 27.02           N1+
ATOM   1391  NH2 ARG H 180      24.023  17.049  17.086  1.00 27.62           N  
ATOM   1392  C   ARG H 180      17.319  17.835  16.297  1.00 37.57           C  
ATOM   1393  O   ARG H 180      16.899  16.694  16.115  1.00 36.94           O  
ATOM   1394  N   VAL H 181      17.039  18.514  17.429  1.00 35.96           N  
ATOM   1395  CA  VAL H 181      16.335  17.837  18.488  1.00 35.53           C  
ATOM   1396  CB  VAL H 181      16.949  18.074  19.834  1.00 36.01           C  
ATOM   1397  CG1 VAL H 181      16.777  19.561  20.185  1.00 34.25           C  
ATOM   1398  CG2 VAL H 181      16.302  17.120  20.847  1.00 36.94           C  
ATOM   1399  C   VAL H 181      14.912  18.293  18.574  1.00 34.83           C  
ATOM   1400  O   VAL H 181      14.578  19.416  18.201  1.00 35.05           O  
ATOM   1401  N   THR H 182      14.027  17.376  19.030  1.00 32.65           N  
ATOM   1402  CA  THR H 182      12.642  17.675  19.254  1.00 32.72           C  
ATOM   1403  CB  THR H 182      11.738  17.079  18.210  1.00 34.08           C  
ATOM   1404  OG1 THR H 182      12.074  17.584  16.926  1.00 36.25           O  
ATOM   1405  CG2 THR H 182      10.274  17.414  18.545  1.00 30.38           C  
ATOM   1406  C   THR H 182      12.273  17.067  20.574  1.00 32.34           C  
ATOM   1407  O   THR H 182      12.483  15.874  20.793  1.00 33.08           O  
ATOM   1408  N   MET H 183      11.713  17.876  21.498  1.00 31.88           N  
ATOM   1409  CA  MET H 183      11.314  17.352  22.772  1.00 31.25           C  
ATOM   1410  CB  MET H 183      11.929  18.096  23.966  1.00 30.90           C  
ATOM   1411  CG  MET H 183      13.430  17.848  24.112  1.00 30.08           C  
ATOM   1412  SD  MET H 183      14.218  18.785  25.451  1.00  0.00           S  
ATOM   1413  CE  MET H 183      14.423  20.272  24.432  1.00  0.00           C  
ATOM   1414  C   MET H 183       9.835  17.500  22.869  1.00 32.82           C  
ATOM   1415  O   MET H 183       9.278  18.552  22.559  1.00 33.30           O  
ATOM   1416  N   THR H 184       9.151  16.416  23.282  1.00 32.37           N  
ATOM   1417  CA  THR H 184       7.724  16.455  23.398  1.00 34.13           C  
ATOM   1418  CB  THR H 184       7.016  15.811  22.244  1.00 34.61           C  
ATOM   1419  OG1 THR H 184       7.407  14.452  22.120  1.00 36.96           O  
ATOM   1420  CG2 THR H 184       7.354  16.587  20.959  1.00 33.30           C  
ATOM   1421  C   THR H 184       7.345  15.714  24.636  1.00 35.76           C  
ATOM   1422  O   THR H 184       8.162  15.006  25.221  1.00 34.94           O  
ATOM   1423  N   THR H 185       6.094  15.908  25.100  1.00 38.30           N  
ATOM   1424  CA  THR H 185       5.632  15.210  26.263  1.00 40.59           C  
ATOM   1425  CB  THR H 185       5.598  16.072  27.491  1.00 40.62           C  
ATOM   1426  OG1 THR H 185       4.669  17.133  27.318  1.00  0.00           O  
ATOM   1427  CG2 THR H 185       7.002  16.647  27.735  1.00  0.00           C  
ATOM   1428  C   THR H 185       4.218  14.783  26.016  1.00 43.59           C  
ATOM   1429  O   THR H 185       3.467  15.474  25.328  1.00 44.74           O  
ATOM   1430  N   ASP H 186       3.834  13.609  26.564  1.00 44.94           N  
ATOM   1431  CA  ASP H 186       2.484  13.130  26.460  1.00 46.78           C  
ATOM   1432  CB  ASP H 186       2.367  11.730  25.834  1.00 47.81           C  
ATOM   1433  CG  ASP H 186       0.897  11.466  25.524  1.00 51.27           C  
ATOM   1434  OD1 ASP H 186       0.070  12.401  25.697  1.00 68.74           O  
ATOM   1435  OD2 ASP H 186       0.580  10.324  25.102  1.00 60.69           O1-
ATOM   1436  C   ASP H 186       1.970  13.048  27.866  1.00 47.96           C  
ATOM   1437  O   ASP H 186       2.379  12.180  28.635  1.00 47.18           O  
ATOM   1438  N   THR H 187       1.045  13.956  28.229  1.00 49.59           N  
ATOM   1439  CA  THR H 187       0.560  14.076  29.575  1.00 52.18           C  
ATOM   1440  CB  THR H 187      -0.347  15.253  29.749  1.00 54.35           C  
ATOM   1441  OG1 THR H 187       0.325  16.438  29.343  1.00 54.70           O  
ATOM   1442  CG2 THR H 187      -0.725  15.364  31.235  1.00 54.61           C  
ATOM   1443  C   THR H 187      -0.185  12.845  29.992  1.00 52.92           C  
ATOM   1444  O   THR H 187      -0.057  12.384  31.126  1.00 53.24           O  
ATOM   1445  N   SER H 188      -0.981  12.269  29.080  1.00 52.83           N  
ATOM   1446  CA  SER H 188      -1.784  11.133  29.424  1.00 53.10           C  
ATOM   1447  CB  SER H 188      -2.533  10.595  28.197  1.00 53.85           C  
ATOM   1448  OG  SER H 188      -3.210  11.658  27.546  1.00 55.75           O  
ATOM   1449  C   SER H 188      -0.886  10.030  29.905  1.00 52.12           C  
ATOM   1450  O   SER H 188      -1.139   9.417  30.941  1.00 53.31           O  
ATOM   1451  N   THR H 189       0.170   9.740  29.122  1.00 50.34           N  
ATOM   1452  CA  THR H 189       1.162   8.727  29.367  1.00 49.16           C  
ATOM   1453  CB  THR H 189       1.949   8.385  28.135  1.00 48.90           C  
ATOM   1454  OG1 THR H 189       2.645   9.524  27.653  1.00 51.83           O  
ATOM   1455  CG2 THR H 189       0.970   7.877  27.065  1.00 51.81           C  
ATOM   1456  C   THR H 189       2.115   9.142  30.453  1.00 48.26           C  
ATOM   1457  O   THR H 189       2.740   8.291  31.087  1.00 48.07           O  
ATOM   1458  N   SER H 190       2.274  10.459  30.691  1.00 45.92           N  
ATOM   1459  CA  SER H 190       3.216  10.913  31.677  1.00 43.36           C  
ATOM   1460  CB  SER H 190       2.938  10.307  33.062  1.00 43.37           C  
ATOM   1461  OG  SER H 190       3.876  10.773  34.019  1.00 47.40           O  
ATOM   1462  C   SER H 190       4.603  10.544  31.242  1.00 41.72           C  
ATOM   1463  O   SER H 190       5.444  10.159  32.052  1.00 41.37           O  
ATOM   1464  N   THR H 191       4.876  10.676  29.928  1.00 39.17           N  
ATOM   1465  CA  THR H 191       6.177  10.349  29.418  1.00 36.85           C  
ATOM   1466  CB  THR H 191       6.165   9.120  28.551  1.00 37.73           C  
ATOM   1467  OG1 THR H 191       5.666   8.005  29.274  1.00 40.14           O  
ATOM   1468  CG2 THR H 191       7.596   8.832  28.075  1.00 35.46           C  
ATOM   1469  C   THR H 191       6.675  11.483  28.567  1.00 35.72           C  
ATOM   1470  O   THR H 191       5.912  12.121  27.842  1.00 35.25           O  
ATOM   1471  N   ALA H 192       7.997  11.746  28.628  1.00 33.67           N  
ATOM   1472  CA  ALA H 192       8.604  12.789  27.846  1.00 32.11           C  
ATOM   1473  CB  ALA H 192       9.488  13.739  28.672  1.00 32.63           C  
ATOM   1474  C   ALA H 192       9.498  12.132  26.837  1.00 31.71           C  
ATOM   1475  O   ALA H 192      10.056  11.065  27.097  1.00 32.24           O  
ATOM   1476  N   TYR H 193       9.652  12.753  25.646  1.00 29.99           N  
ATOM   1477  CA  TYR H 193      10.439  12.124  24.624  1.00 31.00           C  
ATOM   1478  CB  TYR H 193       9.638  11.713  23.373  1.00 32.21           C  
ATOM   1479  CG  TYR H 193       8.531  10.787  23.745  1.00 35.86           C  
ATOM   1480  CD1 TYR H 193       8.759   9.447  23.934  1.00 28.99           C  
ATOM   1481  CD2 TYR H 193       7.254  11.268  23.911  1.00 32.23           C  
ATOM   1482  CE1 TYR H 193       7.730   8.601  24.273  1.00 42.45           C  
ATOM   1483  CE2 TYR H 193       6.220  10.428  24.250  1.00 43.95           C  
ATOM   1484  CZ  TYR H 193       6.456   9.088  24.430  1.00 42.97           C  
ATOM   1485  OH  TYR H 193       5.400   8.220  24.776  1.00 43.84           O  
ATOM   1486  C   TYR H 193      11.460  13.092  24.115  1.00 31.97           C  
ATOM   1487  O   TYR H 193      11.270  14.307  24.148  1.00 32.39           O  
ATOM   1488  N   MET H 194      12.597  12.546  23.640  1.00 30.97           N  
ATOM   1489  CA  MET H 194      13.640  13.321  23.038  1.00 30.86           C  
ATOM   1490  CB  MET H 194      14.907  13.352  23.913  1.00 30.01           C  
ATOM   1491  CG  MET H 194      16.082  14.138  23.337  1.00 33.58           C  
ATOM   1492  SD  MET H 194      16.976  13.264  22.023  1.00 41.67           S  
ATOM   1493  CE  MET H 194      17.633  11.971  23.116  1.00 31.51           C  
ATOM   1494  C   MET H 194      13.978  12.636  21.754  1.00 31.50           C  
ATOM   1495  O   MET H 194      14.341  11.463  21.761  1.00 31.15           O  
ATOM   1496  N   GLU H 195      13.852  13.346  20.613  1.00 31.68           N  
ATOM   1497  CA  GLU H 195      14.166  12.746  19.348  1.00 32.24           C  
ATOM   1498  CB  GLU H 195      12.999  12.768  18.343  1.00 34.62           C  
ATOM   1499  CG  GLU H 195      13.272  11.938  17.088  1.00 39.83           C  
ATOM   1500  CD  GLU H 195      12.037  11.974  16.202  1.00 59.96           C  
ATOM   1501  OE1 GLU H 195      10.909  11.845  16.747  1.00 59.25           O  
ATOM   1502  OE2 GLU H 195      12.204  12.132  14.965  1.00 66.50           O1-
ATOM   1503  C   GLU H 195      15.293  13.529  18.755  1.00 32.16           C  
ATOM   1504  O   GLU H 195      15.217  14.748  18.619  1.00 33.40           O  
ATOM   1505  N   LEU H 196      16.385  12.829  18.390  1.00 31.97           N  
ATOM   1506  CA  LEU H 196      17.530  13.484  17.828  1.00 32.22           C  
ATOM   1507  CB  LEU H 196      18.795  13.200  18.657  1.00 31.63           C  
ATOM   1508  CG  LEU H 196      20.012  14.079  18.328  1.00 30.62           C  
ATOM   1509  CD1 LEU H 196      19.746  15.555  18.661  1.00 29.02           C  
ATOM   1510  CD2 LEU H 196      21.278  13.565  19.025  1.00 32.76           C  
ATOM   1511  C   LEU H 196      17.697  12.918  16.448  1.00 34.00           C  
ATOM   1512  O   LEU H 196      17.632  11.705  16.258  1.00 35.64           O  
ATOM   1513  N   ARG H 197      17.931  13.784  15.439  1.00 34.23           N  
ATOM   1514  CA  ARG H 197      17.979  13.310  14.083  1.00 35.87           C  
ATOM   1515  CB  ARG H 197      16.946  13.987  13.170  1.00 37.50           C  
ATOM   1516  CG  ARG H 197      15.510  13.787  13.651  1.00  0.00           C  
ATOM   1517  CD  ARG H 197      14.460  14.449  12.759  1.00  0.00           C  
ATOM   1518  NE  ARG H 197      13.129  14.187  13.374  1.00  0.00           N  
ATOM   1519  CZ  ARG H 197      12.084  15.026  13.113  1.00  0.00           C  
ATOM   1520  NH1 ARG H 197      12.252  16.085  12.268  1.00  0.00           N1+
ATOM   1521  NH2 ARG H 197      10.874  14.811  13.707  1.00  0.00           N  
ATOM   1522  C   ARG H 197      19.328  13.591  13.496  1.00 35.94           C  
ATOM   1523  O   ARG H 197      20.168  14.256  14.101  1.00 35.20           O  
ATOM   1524  N   SER H 198      19.560  13.052  12.281  1.00 37.36           N  
ATOM   1525  CA  SER H 198      20.789  13.243  11.564  1.00 39.10           C  
ATOM   1526  CB  SER H 198      20.969  14.684  11.051  1.00 39.28           C  
ATOM   1527  OG  SER H 198      22.199  14.800  10.350  1.00 43.89           O  
ATOM   1528  C   SER H 198      21.926  12.896  12.471  1.00 38.69           C  
ATOM   1529  O   SER H 198      22.872  13.665  12.632  1.00 39.19           O  
ATOM   1530  N   LEU H 199      21.865  11.689  13.057  1.00 37.42           N  
ATOM   1531  CA  LEU H 199      22.833  11.224  14.004  1.00 37.03           C  
ATOM   1532  CB  LEU H 199      22.454   9.857  14.606  1.00 36.15           C  
ATOM   1533  CG  LEU H 199      21.187   9.916  15.482  1.00 34.10           C  
ATOM   1534  CD1 LEU H 199      20.836   8.545  16.074  1.00 27.61           C  
ATOM   1535  CD2 LEU H 199      21.323  10.987  16.573  1.00 33.51           C  
ATOM   1536  C   LEU H 199      24.180  11.087  13.370  1.00 38.51           C  
ATOM   1537  O   LEU H 199      24.318  10.681  12.217  1.00 39.39           O  
ATOM   1538  N   ARG H 200      25.219  11.446  14.152  1.00 38.22           N  
ATOM   1539  CA  ARG H 200      26.593  11.358  13.747  1.00 40.96           C  
ATOM   1540  CB  ARG H 200      27.273  12.732  13.615  1.00 41.40           C  
ATOM   1541  CG  ARG H 200      26.682  13.591  12.496  1.00 45.72           C  
ATOM   1542  CD  ARG H 200      27.436  14.897  12.244  1.00 67.73           C  
ATOM   1543  NE  ARG H 200      27.041  15.875  13.295  1.00 86.34           N  
ATOM   1544  CZ  ARG H 200      26.026  16.754  13.046  1.00 95.28           C  
ATOM   1545  NH1 ARG H 200      25.339  16.686  11.868  1.00 83.95           N1+
ATOM   1546  NH2 ARG H 200      25.698  17.709  13.963  1.00 51.66           N  
ATOM   1547  C   ARG H 200      27.303  10.617  14.841  1.00 40.54           C  
ATOM   1548  O   ARG H 200      26.759  10.414  15.924  1.00 38.49           O  
ATOM   1549  N   SER H 201      28.557  10.197  14.592  1.00 41.52           N  
ATOM   1550  CA  SER H 201      29.284   9.427  15.565  1.00 41.96           C  
ATOM   1551  CB  SER H 201      30.688   9.015  15.093  1.00 41.95           C  
ATOM   1552  OG  SER H 201      30.593   8.084  14.024  1.00 49.02           O  
ATOM   1553  C   SER H 201      29.451  10.235  16.818  1.00 41.66           C  
ATOM   1554  O   SER H 201      29.514   9.681  17.915  1.00 41.76           O  
ATOM   1555  N   ASP H 202      29.489  11.572  16.683  1.00 41.05           N  
ATOM   1556  CA  ASP H 202      29.710  12.479  17.775  1.00 39.51           C  
ATOM   1557  CB  ASP H 202      29.738  13.947  17.312  1.00 41.18           C  
ATOM   1558  CG  ASP H 202      30.941  14.111  16.394  1.00 49.57           C  
ATOM   1559  OD1 ASP H 202      31.783  13.175  16.368  1.00  0.00           O  
ATOM   1560  OD2 ASP H 202      31.034  15.163  15.703  1.00  0.00           O1-
ATOM   1561  C   ASP H 202      28.595  12.346  18.768  1.00 37.37           C  
ATOM   1562  O   ASP H 202      28.779  12.603  19.955  1.00 37.54           O  
ATOM   1563  N   ASP H 203      27.399  11.970  18.285  1.00 34.54           N  
ATOM   1564  CA  ASP H 203      26.182  11.847  19.038  1.00 32.09           C  
ATOM   1565  CB  ASP H 203      24.955  11.698  18.126  1.00 32.00           C  
ATOM   1566  CG  ASP H 203      24.796  13.030  17.399  1.00 35.36           C  
ATOM   1567  OD1 ASP H 203      25.120  14.077  18.021  1.00 36.16           O  
ATOM   1568  OD2 ASP H 203      24.368  13.020  16.213  1.00 41.87           O1-
ATOM   1569  C   ASP H 203      26.225  10.701  20.007  1.00 30.61           C  
ATOM   1570  O   ASP H 203      25.377  10.625  20.893  1.00 28.61           O  
ATOM   1571  N   THR H 204      27.147   9.736  19.836  1.00 30.60           N  
ATOM   1572  CA  THR H 204      27.188   8.633  20.758  1.00 29.75           C  
ATOM   1573  CB  THR H 204      28.322   7.685  20.487  1.00 30.87           C  
ATOM   1574  OG1 THR H 204      28.220   7.160  19.171  1.00 34.46           O  
ATOM   1575  CG2 THR H 204      28.282   6.543  21.518  1.00 27.03           C  
ATOM   1576  C   THR H 204      27.355   9.192  22.140  1.00 28.08           C  
ATOM   1577  O   THR H 204      28.297   9.934  22.417  1.00 28.38           O  
ATOM   1578  N   ALA H 205      26.414   8.861  23.052  1.00 25.22           N  
ATOM   1579  CA  ALA H 205      26.507   9.384  24.386  1.00 24.92           C  
ATOM   1580  CB  ALA H 205      26.339  10.912  24.446  1.00 24.27           C  
ATOM   1581  C   ALA H 205      25.404   8.802  25.211  1.00 25.36           C  
ATOM   1582  O   ALA H 205      24.519   8.116  24.700  1.00 25.87           O  
ATOM   1583  N   VAL H 206      25.457   9.039  26.538  1.00 24.52           N  
ATOM   1584  CA  VAL H 206      24.388   8.606  27.388  1.00 24.20           C  
ATOM   1585  CB  VAL H 206      24.825   8.222  28.776  1.00 24.01           C  
ATOM   1586  CG1 VAL H 206      23.580   7.873  29.606  1.00 22.85           C  
ATOM   1587  CG2 VAL H 206      25.842   7.074  28.684  1.00 24.20           C  
ATOM   1588  C   VAL H 206      23.468   9.781  27.503  1.00 25.69           C  
ATOM   1589  O   VAL H 206      23.908  10.897  27.779  1.00 26.67           O  
ATOM   1590  N   TYR H 207      22.157   9.564  27.296  1.00 25.53           N  
ATOM   1591  CA  TYR H 207      21.221  10.650  27.346  1.00 24.91           C  
ATOM   1592  CB  TYR H 207      20.261  10.668  26.140  1.00 24.51           C  
ATOM   1593  CG  TYR H 207      21.043  11.085  24.940  1.00 24.79           C  
ATOM   1594  CD1 TYR H 207      21.721  10.170  24.169  1.00 21.81           C  
ATOM   1595  CD2 TYR H 207      21.106  12.413  24.584  1.00 23.39           C  
ATOM   1596  CE1 TYR H 207      22.442  10.571  23.066  1.00 19.87           C  
ATOM   1597  CE2 TYR H 207      21.824  12.820  23.483  1.00 22.64           C  
ATOM   1598  CZ  TYR H 207      22.495  11.899  22.719  1.00 26.16           C  
ATOM   1599  OH  TYR H 207      23.235  12.313  21.590  1.00 24.28           O  
ATOM   1600  C   TYR H 207      20.409  10.493  28.592  1.00 25.43           C  
ATOM   1601  O   TYR H 207      19.832   9.433  28.835  1.00 25.37           O  
ATOM   1602  N   TYR H 208      20.344  11.565  29.415  1.00 24.68           N  
ATOM   1603  CA  TYR H 208      19.638  11.487  30.663  1.00 24.57           C  
ATOM   1604  CB  TYR H 208      20.406  11.997  31.901  1.00 24.03           C  
ATOM   1605  CG  TYR H 208      21.696  11.294  32.145  1.00 24.00           C  
ATOM   1606  CD1 TYR H 208      21.736  10.072  32.773  1.00 20.90           C  
ATOM   1607  CD2 TYR H 208      22.879  11.873  31.756  1.00 22.21           C  
ATOM   1608  CE1 TYR H 208      22.932   9.435  33.005  1.00 24.56           C  
ATOM   1609  CE2 TYR H 208      24.079  11.245  31.984  1.00 20.63           C  
ATOM   1610  CZ  TYR H 208      24.107  10.022  32.610  1.00 25.27           C  
ATOM   1611  OH  TYR H 208      25.336   9.368  32.846  1.00 34.10           O  
ATOM   1612  C   TYR H 208      18.481  12.435  30.614  1.00 25.59           C  
ATOM   1613  O   TYR H 208      18.542  13.491  29.986  1.00 25.83           O  
ATOM   1614  N   CYS H 209      17.371  12.048  31.273  1.00 26.10           N  
ATOM   1615  CA  CYS H 209      16.263  12.941  31.455  1.00 27.47           C  
ATOM   1616  CB  CYS H 209      14.884  12.318  31.129  1.00 28.21           C  
ATOM   1617  SG  CYS H 209      14.521  10.803  32.071  1.00 33.77           S  
ATOM   1618  C   CYS H 209      16.298  13.302  32.911  1.00 27.55           C  
ATOM   1619  O   CYS H 209      16.728  12.499  33.740  1.00 27.14           O  
ATOM   1620  N   ALA H 210      15.899  14.544  33.260  1.00 26.78           N  
ATOM   1621  CA  ALA H 210      15.935  14.945  34.641  1.00 27.15           C  
ATOM   1622  CB  ALA H 210      17.219  15.701  35.029  1.00 25.88           C  
ATOM   1623  C   ALA H 210      14.785  15.859  34.892  1.00 28.33           C  
ATOM   1624  O   ALA H 210      14.353  16.601  34.010  1.00 27.80           O  
ATOM   1625  N   ARG H 211      14.273  15.837  36.136  1.00 27.63           N  
ATOM   1626  CA  ARG H 211      13.115  16.619  36.440  1.00 27.72           C  
ATOM   1627  CB  ARG H 211      12.136  15.899  37.379  1.00 28.78           C  
ATOM   1628  CG  ARG H 211      10.786  16.602  37.479  1.00 29.30           C  
ATOM   1629  CD  ARG H 211       9.833  15.940  38.471  1.00 34.60           C  
ATOM   1630  NE  ARG H 211      10.148  16.458  39.829  1.00 52.23           N  
ATOM   1631  CZ  ARG H 211       9.499  15.926  40.902  1.00 57.28           C  
ATOM   1632  NH1 ARG H 211       8.629  14.894  40.711  1.00 73.13           N1+
ATOM   1633  NH2 ARG H 211       9.707  16.423  42.153  1.00 40.29           N  
ATOM   1634  C   ARG H 211      13.536  17.888  37.101  1.00 28.59           C  
ATOM   1635  O   ARG H 211      14.433  17.913  37.945  1.00 29.28           O  
ATOM   1636  N   HIS H 212      12.901  19.006  36.702  1.00 27.49           N  
ATOM   1637  CA  HIS H 212      13.237  20.246  37.334  1.00 27.55           C  
ATOM   1638  ND1 HIS H 212      13.748  20.585  34.102  1.00  0.00           N  
ATOM   1639  CG  HIS H 212      13.744  21.472  35.157  1.00 29.05           C  
ATOM   1640  CB  HIS H 212      14.211  21.135  36.539  1.00 27.14           C  
ATOM   1641  NE2 HIS H 212      12.932  22.499  33.320  1.00  0.00           N  
ATOM   1642  CD2 HIS H 212      13.245  22.636  34.661  1.00 30.42           C  
ATOM   1643  CE1 HIS H 212      13.252  21.250  33.031  1.00 33.68           C  
ATOM   1644  C   HIS H 212      12.000  21.024  37.581  1.00 28.04           C  
ATOM   1645  O   HIS H 212      10.932  20.762  37.021  1.00 28.46           O  
ATOM   1646  N   ARG H 213      12.064  21.592  38.818  1.00 50.49           N  
ATOM   1647  CA  ARG H 213      10.937  22.174  39.494  1.00 47.45           C  
ATOM   1648  CB  ARG H 213      11.110  22.223  41.023  1.00 51.79           C  
ATOM   1649  CG  ARG H 213       9.931  22.834  41.786  1.00 58.62           C  
ATOM   1650  CD  ARG H 213       9.782  24.354  41.646  1.00 70.98           C  
ATOM   1651  NE  ARG H 213      11.022  25.006  42.159  1.00 87.98           N  
ATOM   1652  CZ  ARG H 213      10.930  26.186  42.838  1.00 92.18           C  
ATOM   1653  NH1 ARG H 213       9.702  26.704  43.132  1.00 97.47           N1+
ATOM   1654  NH2 ARG H 213      12.056  26.849  43.232  1.00111.29           N  
ATOM   1655  C   ARG H 213      10.873  23.551  39.021  1.00 48.57           C  
ATOM   1656  O   ARG H 213      11.783  24.329  39.283  1.00 50.48           O  
ATOM   1657  N   ASP H 214       9.812  23.936  38.304  1.00 50.28           N  
ATOM   1658  CA  ASP H 214      10.093  25.257  37.901  1.00 53.80           C  
ATOM   1659  CB  ASP H 214      10.444  25.404  36.411  1.00 36.66           C  
ATOM   1660  CG  ASP H 214      11.185  26.720  36.205  1.00 39.18           C  
ATOM   1661  OD1 ASP H 214      11.061  27.635  37.063  1.00 33.41           O  
ATOM   1662  OD2 ASP H 214      11.900  26.822  35.174  1.00 33.85           O1-
ATOM   1663  C   ASP H 214       9.049  26.224  38.266  1.00 55.03           C  
ATOM   1664  O   ASP H 214       8.435  26.817  37.382  1.00 54.91           O  
ATOM   1665  N   TYR H 215       8.772  26.379  39.572  1.00 54.48           N  
ATOM   1666  CA  TYR H 215       8.161  27.632  39.812  1.00 51.92           C  
ATOM   1667  CB  TYR H 215       7.858  27.904  41.291  1.00 52.42           C  
ATOM   1668  CG  TYR H 215       6.743  26.988  41.645  1.00 65.59           C  
ATOM   1669  CD1 TYR H 215       6.981  25.692  42.042  1.00 54.10           C  
ATOM   1670  CD2 TYR H 215       5.449  27.439  41.561  1.00 51.84           C  
ATOM   1671  CE1 TYR H 215       5.933  24.860  42.360  1.00 59.57           C  
ATOM   1672  CE2 TYR H 215       4.399  26.614  41.876  1.00 58.94           C  
ATOM   1673  CZ  TYR H 215       4.641  25.323  42.276  1.00 71.63           C  
ATOM   1674  OH  TYR H 215       3.561  24.476  42.600  1.00 64.94           O  
ATOM   1675  C   TYR H 215       9.353  28.412  39.409  1.00 53.27           C  
ATOM   1676  O   TYR H 215       9.308  29.296  38.559  1.00 60.06           O  
ATOM   1677  N   TYR H 216      10.492  27.971  39.978  1.00 57.26           N  
ATOM   1678  CA  TYR H 216      11.796  28.411  39.602  1.00 51.04           C  
ATOM   1679  CB  TYR H 216      12.477  29.327  40.632  1.00 50.31           C  
ATOM   1680  CG  TYR H 216      11.707  30.603  40.670  1.00 52.53           C  
ATOM   1681  CD1 TYR H 216      10.646  30.769  41.530  1.00 55.00           C  
ATOM   1682  CD2 TYR H 216      12.042  31.640  39.829  1.00 57.85           C  
ATOM   1683  CE1 TYR H 216       9.940  31.949  41.560  1.00 64.35           C  
ATOM   1684  CE2 TYR H 216      11.341  32.822  39.852  1.00 60.73           C  
ATOM   1685  CZ  TYR H 216      10.287  32.978  40.720  1.00 69.05           C  
ATOM   1686  OH  TYR H 216       9.565  34.190  40.747  1.00 74.29           O  
ATOM   1687  C   TYR H 216      12.600  27.161  39.497  1.00 52.94           C  
ATOM   1688  O   TYR H 216      12.671  26.390  40.454  1.00 57.56           O  
ATOM   1689  N   SER H 217      13.241  26.931  38.336  1.00 52.46           N  
ATOM   1690  CA  SER H 217      13.952  25.701  38.173  1.00 48.23           C  
ATOM   1691  CB  SER H 217      14.170  25.334  36.690  1.00 44.05           C  
ATOM   1692  OG  SER H 217      14.882  24.109  36.582  1.00  0.00           O  
ATOM   1693  C   SER H 217      15.250  25.868  38.870  1.00 45.99           C  
ATOM   1694  O   SER H 217      16.261  26.290  38.312  1.00 54.11           O  
ATOM   1695  N   ASN H 218      15.191  25.536  40.166  1.00 46.77           N  
ATOM   1696  CA  ASN H 218      16.243  25.628  41.119  1.00 43.18           C  
ATOM   1697  CB  ASN H 218      15.684  25.466  42.535  1.00 44.40           C  
ATOM   1698  CG  ASN H 218      14.848  24.197  42.573  1.00 46.08           C  
ATOM   1699  OD1 ASN H 218      13.848  24.071  41.867  1.00 36.93           O  
ATOM   1700  ND2 ASN H 218      15.261  23.230  43.434  1.00 37.21           N  
ATOM   1701  C   ASN H 218      17.320  24.629  40.877  1.00 44.28           C  
ATOM   1702  O   ASN H 218      18.499  24.959  40.986  1.00 50.23           O  
ATOM   1703  N   SER H 219      16.958  23.374  40.570  1.00 41.61           N  
ATOM   1704  CA  SER H 219      17.971  22.393  40.325  1.00 43.18           C  
ATOM   1705  CB  SER H 219      18.701  21.935  41.601  1.00 35.99           C  
ATOM   1706  OG  SER H 219      17.786  21.312  42.491  1.00  0.00           O  
ATOM   1707  C   SER H 219      17.290  21.196  39.764  1.00 45.86           C  
ATOM   1708  O   SER H 219      16.063  21.108  39.778  1.00 47.77           O  
ATOM   1709  N   LEU H 220      18.081  20.241  39.244  1.00 47.99           N  
ATOM   1710  CA  LEU H 220      17.493  19.049  38.721  1.00 44.75           C  
ATOM   1711  CB  LEU H 220      18.273  18.465  37.529  1.00 46.11           C  
ATOM   1712  CG  LEU H 220      18.331  19.386  36.295  1.00 48.69           C  
ATOM   1713  CD1 LEU H 220      19.123  18.737  35.148  1.00 34.97           C  
ATOM   1714  CD2 LEU H 220      16.929  19.833  35.861  1.00 34.73           C  
ATOM   1715  C   LEU H 220      17.570  18.045  39.822  1.00 51.42           C  
ATOM   1716  O   LEU H 220      18.622  17.460  40.065  1.00 52.13           O  
ATOM   1717  N   THR H 221      16.446  17.843  40.530  1.00 46.83           N  
ATOM   1718  CA  THR H 221      16.408  16.966  41.663  1.00 47.53           C  
ATOM   1719  CB  THR H 221      15.138  17.102  42.451  1.00 52.53           C  
ATOM   1720  OG1 THR H 221      14.986  18.439  42.907  1.00  0.00           O  
ATOM   1721  CG2 THR H 221      15.194  16.137  43.647  1.00  0.00           C  
ATOM   1722  C   THR H 221      16.526  15.519  41.289  1.00 48.81           C  
ATOM   1723  O   THR H 221      17.265  14.776  41.930  1.00 53.87           O  
ATOM   1724  N   TYR H 222      15.826  15.069  40.229  1.00 30.39           N  
ATOM   1725  CA  TYR H 222      15.749  13.645  40.031  1.00 30.62           C  
ATOM   1726  CB  TYR H 222      14.331  13.064  40.166  1.00 30.96           C  
ATOM   1727  CG  TYR H 222      13.780  13.501  41.480  1.00 37.31           C  
ATOM   1728  CD1 TYR H 222      14.214  12.956  42.668  1.00 57.42           C  
ATOM   1729  CD2 TYR H 222      12.834  14.497  41.519  1.00 58.64           C  
ATOM   1730  CE1 TYR H 222      13.690  13.390  43.865  1.00 63.25           C  
ATOM   1731  CE2 TYR H 222      12.304  14.937  42.708  1.00 41.90           C  
ATOM   1732  CZ  TYR H 222      12.733  14.379  43.887  1.00 60.55           C  
ATOM   1733  OH  TYR H 222      12.193  14.825  45.113  1.00 39.17           O  
ATOM   1734  C   TYR H 222      16.205  13.344  38.641  1.00 31.47           C  
ATOM   1735  O   TYR H 222      15.943  14.114  37.718  1.00 31.47           O  
ATOM   1736  N   TRP H 223      16.904  12.202  38.459  1.00 29.74           N  
ATOM   1737  CA  TRP H 223      17.444  11.888  37.166  1.00 28.78           C  
ATOM   1738  CB  TRP H 223      18.986  11.934  37.138  1.00 27.65           C  
ATOM   1739  CG  TRP H 223      19.575  13.314  37.331  1.00 25.63           C  
ATOM   1740  CD2 TRP H 223      20.382  14.008  36.363  1.00 23.53           C  
ATOM   1741  CD1 TRP H 223      19.496  14.132  38.421  1.00 20.80           C  
ATOM   1742  NE1 TRP H 223      20.186  15.298  38.186  1.00 24.28           N  
ATOM   1743  CE2 TRP H 223      20.742  15.236  36.925  1.00 22.61           C  
ATOM   1744  CE3 TRP H 223      20.795  13.653  35.110  1.00 24.72           C  
ATOM   1745  CZ2 TRP H 223      21.519  16.129  36.240  1.00 24.66           C  
ATOM   1746  CZ3 TRP H 223      21.577  14.560  34.423  1.00 22.77           C  
ATOM   1747  CH2 TRP H 223      21.931  15.774  34.975  1.00 26.61           C  
ATOM   1748  C   TRP H 223      17.050  10.496  36.774  1.00 29.60           C  
ATOM   1749  O   TRP H 223      16.766   9.644  37.616  1.00 30.04           O  
ATOM   1750  N   GLY H 224      17.005  10.251  35.448  1.00 29.06           N  
ATOM   1751  CA  GLY H 224      16.725   8.941  34.936  1.00 28.41           C  
ATOM   1752  C   GLY H 224      18.018   8.186  34.992  1.00 28.41           C  
ATOM   1753  O   GLY H 224      19.059   8.751  35.322  1.00 27.55           O  
ATOM   1754  N   GLN H 225      17.971   6.873  34.681  1.00 28.23           N  
ATOM   1755  CA  GLN H 225      19.116   6.001  34.701  1.00 27.81           C  
ATOM   1756  CB  GLN H 225      18.784   4.491  34.623  1.00 28.58           C  
ATOM   1757  CG  GLN H 225      18.138   4.013  33.319  1.00 32.20           C  
ATOM   1758  CD  GLN H 225      16.632   4.183  33.440  1.00 72.80           C  
ATOM   1759  OE1 GLN H 225      16.148   5.024  34.195  1.00 33.62           O  
ATOM   1760  NE2 GLN H 225      15.864   3.364  32.675  1.00 36.89           N  
ATOM   1761  C   GLN H 225      20.052   6.327  33.575  1.00 27.49           C  
ATOM   1762  O   GLN H 225      21.254   6.081  33.669  1.00 28.20           O  
ATOM   1763  N   GLY H 226      19.518   6.841  32.451  1.00 25.92           N  
ATOM   1764  CA  GLY H 226      20.340   7.176  31.319  1.00 26.26           C  
ATOM   1765  C   GLY H 226      20.113   6.162  30.240  1.00 27.61           C  
ATOM   1766  O   GLY H 226      19.811   5.001  30.514  1.00 28.39           O  
ATOM   1767  N   THR H 227      20.242   6.604  28.967  1.00 26.68           N  
ATOM   1768  CA  THR H 227      20.078   5.729  27.835  1.00 26.22           C  
ATOM   1769  CB  THR H 227      18.861   6.048  27.014  1.00 26.48           C  
ATOM   1770  OG1 THR H 227      17.695   5.924  27.811  1.00 27.20           O  
ATOM   1771  CG2 THR H 227      18.784   5.087  25.819  1.00 25.98           C  
ATOM   1772  C   THR H 227      21.278   5.885  26.950  1.00 26.58           C  
ATOM   1773  O   THR H 227      21.597   6.983  26.500  1.00 25.64           O  
ATOM   1774  N   LEU H 228      21.975   4.769  26.653  1.00 26.72           N  
ATOM   1775  CA  LEU H 228      23.154   4.858  25.838  1.00 27.21           C  
ATOM   1776  CB  LEU H 228      24.177   3.748  26.133  1.00 26.37           C  
ATOM   1777  CG  LEU H 228      25.448   3.803  25.262  1.00 31.51           C  
ATOM   1778  CD1 LEU H 228      26.293   5.055  25.543  1.00 24.03           C  
ATOM   1779  CD2 LEU H 228      26.260   2.509  25.382  1.00 24.85           C  
ATOM   1780  C   LEU H 228      22.761   4.728  24.401  1.00 27.76           C  
ATOM   1781  O   LEU H 228      22.161   3.735  23.990  1.00 27.68           O  
ATOM   1782  N   VAL H 229      23.089   5.753  23.593  1.00 26.57           N  
ATOM   1783  CA  VAL H 229      22.798   5.714  22.192  1.00 27.12           C  
ATOM   1784  CB  VAL H 229      22.134   6.969  21.690  1.00 28.19           C  
ATOM   1785  CG1 VAL H 229      22.045   6.904  20.155  1.00 29.79           C  
ATOM   1786  CG2 VAL H 229      20.769   7.120  22.386  1.00 28.99           C  
ATOM   1787  C   VAL H 229      24.107   5.583  21.483  1.00 27.69           C  
ATOM   1788  O   VAL H 229      24.997   6.421  21.626  1.00 27.21           O  
ATOM   1789  N   THR H 230      24.254   4.507  20.689  1.00 28.62           N  
ATOM   1790  CA  THR H 230      25.478   4.297  19.976  1.00 29.82           C  
ATOM   1791  CB  THR H 230      26.001   2.894  20.096  1.00 29.90           C  
ATOM   1792  OG1 THR H 230      26.218   2.565  21.462  1.00 31.40           O  
ATOM   1793  CG2 THR H 230      27.315   2.783  19.302  1.00 27.16           C  
ATOM   1794  C   THR H 230      25.179   4.523  18.530  1.00 31.19           C  
ATOM   1795  O   THR H 230      24.284   3.900  17.960  1.00 31.98           O  
ATOM   1796  N   VAL H 231      25.931   5.439  17.893  1.00 31.80           N  
ATOM   1797  CA  VAL H 231      25.682   5.696  16.508  1.00 33.07           C  
ATOM   1798  CB  VAL H 231      25.745   7.155  16.171  1.00 32.87           C  
ATOM   1799  CG1 VAL H 231      25.603   7.323  14.651  1.00 32.36           C  
ATOM   1800  CG2 VAL H 231      24.658   7.888  16.976  1.00 26.99           C  
ATOM   1801  C   VAL H 231      26.748   5.003  15.725  1.00 35.43           C  
ATOM   1802  O   VAL H 231      27.915   5.391  15.767  1.00 35.86           O  
ATOM   1803  N   SER H 232      26.366   3.940  14.990  1.00 36.78           N  
ATOM   1804  CA  SER H 232      27.334   3.248  14.193  1.00 38.49           C  
ATOM   1805  CB  SER H 232      28.259   2.326  15.011  1.00 38.77           C  
ATOM   1806  OG  SER H 232      29.187   1.677  14.154  1.00 37.14           O  
ATOM   1807  C   SER H 232      26.591   2.399  13.215  1.00 39.81           C  
ATOM   1808  O   SER H 232      25.403   2.127  13.383  1.00 38.52           O  
ATOM   1809  N   SER H 233      27.281   1.978  12.138  1.00 41.99           N  
ATOM   1810  CA  SER H 233      26.645   1.117  11.187  1.00 44.21           C  
ATOM   1811  CB  SER H 233      27.027   1.394   9.720  1.00 45.36           C  
ATOM   1812  OG  SER H 233      26.484   2.635   9.293  1.00 50.87           O  
ATOM   1813  C   SER H 233      27.095  -0.297  11.518  1.00 44.28           C  
ATOM   1814  O   SER H 233      26.652  -1.234  10.802  1.00 45.29           O  
ATOM   1815  OXT SER H 233      27.887  -0.459  12.485  1.00  0.00           O1-
TER    1816      SER H 233 
CONECT  164  718
CONECT  718  164
CONECT 1032 1617
CONECT 1617 1032
END
