# Supplementary material for: Fully automated antibody structure prediction using BIOVIA tools: Validation study
Source: PLoS One. 2017 May 18;12(5):e0177923. doi: 10.1371/journal.pone.0177923 (PMC5436848; doi:10.1371/journal.pone.0177923)
Supplement: S3 Dataset — Predicted structures using the Top5 framework method, Chothia CDR definition with canonical filtering, using up to 5 CDR templates rather than the default 3, and generating 10 CDR models. (ZIP) [file pone.0177923.s005.zip › 4LEX_LH_FV_FinalModel.pdb]

REMARK   Accelrys Discovery Studio PDB file
REMARK   Created:  2015-11-30T19:45:24Z
SSBOND   1 CYS L   23    CYS L   93                                     
SSBOND   2 CYS H  134    CYS H  207                                     
ATOM      1  N   ASP L   1      26.009  32.592  26.032  1.00 30.72           N1+
ATOM      2  CA  ASP L   1      25.734  31.648  27.138  1.00 29.79           C  
ATOM      3  CB  ASP L   1      26.001  30.199  26.687  1.00 30.21           C  
ATOM      4  CG  ASP L   1      24.997  29.816  25.608  1.00 35.76           C  
ATOM      5  OD1 ASP L   1      24.068  30.626  25.340  1.00 37.62           O  
ATOM      6  OD2 ASP L   1      25.144  28.701  25.037  1.00 39.77           O1-
ATOM      7  C   ASP L   1      26.655  31.947  28.274  1.00 30.25           C  
ATOM      8  O   ASP L   1      27.736  32.500  28.076  1.00 30.88           O  
ATOM      9  N   ILE L   2      26.243  31.599  29.507  1.00 26.78           N  
ATOM     10  CA  ILE L   2      27.101  31.841  30.626  1.00 25.44           C  
ATOM     11  CB  ILE L   2      26.402  31.888  31.953  1.00 27.41           C  
ATOM     12  CG1 ILE L   2      25.427  33.075  31.988  1.00 25.60           C  
ATOM     13  CG2 ILE L   2      27.475  31.940  33.055  1.00 26.69           C  
ATOM     14  CD1 ILE L   2      24.501  33.063  33.200  1.00 28.34           C  
ATOM     15  C   ILE L   2      28.097  30.733  30.653  1.00 26.81           C  
ATOM     16  O   ILE L   2      27.748  29.558  30.532  1.00 26.15           O  
ATOM     17  N   VAL L   3      29.386  31.096  30.779  1.00 24.58           N  
ATOM     18  CA  VAL L   3      30.412  30.099  30.798  1.00 23.85           C  
ATOM     19  CB  VAL L   3      31.687  30.541  30.138  1.00 26.32           C  
ATOM     20  CG1 VAL L   3      32.746  29.439  30.323  1.00 25.58           C  
ATOM     21  CG2 VAL L   3      31.385  30.879  28.668  1.00 26.48           C  
ATOM     22  C   VAL L   3      30.724  29.814  32.229  1.00 24.27           C  
ATOM     23  O   VAL L   3      30.946  30.726  33.026  1.00 23.98           O  
ATOM     24  N   MET L   4      30.729  28.518  32.593  1.00 22.52           N  
ATOM     25  CA  MET L   4      31.030  28.157  33.945  1.00 21.14           C  
ATOM     26  CB  MET L   4      30.034  27.144  34.539  1.00 21.79           C  
ATOM     27  CG  MET L   4      28.590  27.654  34.563  1.00 22.48           C  
ATOM     28  SD  MET L   4      28.308  29.128  35.590  1.00 23.24           S  
ATOM     29  CE  MET L   4      28.412  28.245  37.172  1.00 20.32           C  
ATOM     30  C   MET L   4      32.379  27.514  33.921  1.00 23.45           C  
ATOM     31  O   MET L   4      32.580  26.502  33.251  1.00 23.63           O  
ATOM     32  N   THR L   5      33.343  28.098  34.663  1.00 22.58           N  
ATOM     33  CA  THR L   5      34.685  27.590  34.670  1.00 22.79           C  
ATOM     34  CB  THR L   5      35.721  28.665  34.514  1.00 27.14           C  
ATOM     35  OG1 THR L   5      35.515  29.374  33.301  1.00 30.19           O  
ATOM     36  CG2 THR L   5      37.116  28.016  34.518  1.00 27.79           C  
ATOM     37  C   THR L   5      34.926  26.947  35.997  1.00 23.35           C  
ATOM     38  O   THR L   5      34.810  27.586  37.041  1.00 23.92           O  
ATOM     39  N   GLN L   6      35.293  25.654  35.979  1.00 21.82           N  
ATOM     40  CA  GLN L   6      35.472  24.954  37.213  1.00 22.04           C  
ATOM     41  CB  GLN L   6      34.627  23.668  37.257  1.00 22.59           C  
ATOM     42  CG  GLN L   6      34.380  23.123  38.661  1.00 24.55           C  
ATOM     43  CD  GLN L   6      33.388  21.974  38.538  1.00 22.61           C  
ATOM     44  OE1 GLN L   6      32.612  21.902  37.586  1.00 19.56           O  
ATOM     45  NE2 GLN L   6      33.408  21.044  39.531  1.00 19.38           N  
ATOM     46  C   GLN L   6      36.922  24.611  37.341  1.00 23.94           C  
ATOM     47  O   GLN L   6      37.586  24.284  36.357  1.00 23.68           O  
ATOM     48  N   THR L   7      37.470  24.727  38.566  1.00 22.36           N  
ATOM     49  CA  THR L   7      38.860  24.427  38.741  0.88 22.46           C  
ATOM     50  CB  THR L   7      39.692  25.671  38.685  0.88 25.02           C  
ATOM     51  OG1 THR L   7      41.043  25.357  38.395  1.00 35.85           O  
ATOM     52  CG2 THR L   7      39.594  26.380  40.046  1.00 32.83           C  
ATOM     53  C   THR L   7      39.009  23.819  40.104  1.00 24.29           C  
ATOM     54  O   THR L   7      38.258  24.180  41.011  1.00 24.07           O  
ATOM     55  N   PRO L   8      39.930  22.909  40.324  1.00 22.93           N  
ATOM     56  CA  PRO L   8      40.819  22.386  39.318  1.00 23.21           C  
ATOM     57  CD  PRO L   8      40.450  22.707  41.665  1.00 23.05           C  
ATOM     58  CB  PRO L   8      42.051  21.876  40.066  1.00 23.36           C  
ATOM     59  CG  PRO L   8      41.557  21.653  41.503  1.00 24.84           C  
ATOM     60  C   PRO L   8      40.132  21.299  38.555  1.00 24.60           C  
ATOM     61  O   PRO L   8      39.060  20.866  38.975  1.00 25.07           O  
ATOM     62  N   LEU L   9      40.716  20.871  37.417  1.00 23.15           N  
ATOM     63  CA  LEU L   9      40.164  19.806  36.631  1.00 23.07           C  
ATOM     64  CB  LEU L   9      40.903  19.619  35.289  1.00 24.09           C  
ATOM     65  CG  LEU L   9      40.250  18.614  34.314  1.00 28.11           C  
ATOM     66  CD1 LEU L   9      40.338  17.160  34.808  1.00 31.13           C  
ATOM     67  CD2 LEU L   9      38.816  19.045  33.967  1.00 29.30           C  
ATOM     68  C   LEU L   9      40.272  18.530  37.414  1.00 24.32           C  
ATOM     69  O   LEU L   9      39.333  17.736  37.445  1.00 23.90           O  
ATOM     70  N   SER L  10      41.430  18.291  38.067  1.00 23.16           N  
ATOM     71  CA  SER L  10      41.601  17.086  38.835  1.00 23.56           C  
ATOM     72  CB  SER L  10      42.704  16.153  38.310  1.00 26.59           C  
ATOM     73  OG  SER L  10      42.312  15.563  37.080  1.00 33.11           O  
ATOM     74  C   SER L  10      42.010  17.477  40.220  1.00 24.69           C  
ATOM     75  O   SER L  10      42.802  18.403  40.401  1.00 24.84           O  
ATOM     76  N   LEU L  11      41.478  16.775  41.241  1.00 22.67           N  
ATOM     77  CA  LEU L  11      41.829  17.155  42.580  1.00 22.66           C  
ATOM     78  CB  LEU L  11      40.648  17.852  43.288  1.00 22.62           C  
ATOM     79  CG  LEU L  11      40.923  18.313  44.730  1.00 25.15           C  
ATOM     80  CD1 LEU L  11      42.054  19.349  44.778  1.00 25.32           C  
ATOM     81  CD2 LEU L  11      39.636  18.822  45.398  1.00 25.50           C  
ATOM     82  C   LEU L  11      42.211  15.932  43.370  1.00 23.94           C  
ATOM     83  O   LEU L  11      41.349  15.222  43.889  1.00 24.06           O  
ATOM     84  N   PRO L  12      43.491  15.654  43.471  1.00 23.89           N  
ATOM     85  CA  PRO L  12      43.914  14.545  44.286  1.00 24.07           C  
ATOM     86  CD  PRO L  12      44.362  15.838  42.319  1.00 24.36           C  
ATOM     87  CB  PRO L  12      45.318  14.177  43.811  1.00 25.20           C  
ATOM     88  CG  PRO L  12      45.343  14.654  42.348  1.00 27.24           C  
ATOM     89  C   PRO L  12      43.855  14.946  45.725  1.00 25.32           C  
ATOM     90  O   PRO L  12      44.293  16.049  46.048  1.00 26.37           O  
ATOM     91  N   VAL L  13      43.358  14.069  46.619  1.00 23.87           N  
ATOM     92  CA  VAL L  13      43.290  14.473  47.993  0.92 23.98           C  
ATOM     93  CB  VAL L  13      41.972  15.111  48.328  0.92 24.73           C  
ATOM     94  CG1 VAL L  13      40.886  14.026  48.297  0.92 24.32           C  
ATOM     95  CG2 VAL L  13      42.090  15.864  49.659  0.92 23.94           C  
ATOM     96  C   VAL L  13      43.458  13.246  48.842  1.00 26.37           C  
ATOM     97  O   VAL L  13      43.065  12.151  48.446  1.00 26.43           O  
ATOM     98  N   THR L  14      44.069  13.391  50.036  1.00 26.52           N  
ATOM     99  CA  THR L  14      44.235  12.253  50.898  1.00 27.27           C  
ATOM    100  CB  THR L  14      45.421  12.347  51.818  1.00 30.10           C  
ATOM    101  OG1 THR L  14      45.294  13.470  52.676  1.00 21.56           O  
ATOM    102  CG2 THR L  14      46.696  12.474  50.972  1.00 21.99           C  
ATOM    103  C   THR L  14      43.000  12.141  51.729  1.00 28.66           C  
ATOM    104  O   THR L  14      42.303  13.128  51.962  1.00 27.89           O  
ATOM    105  N   PRO L  15      42.703  10.957  52.190  1.00 28.40           N  
ATOM    106  CA  PRO L  15      41.502  10.813  52.957  1.00 29.28           C  
ATOM    107  CD  PRO L  15      42.996   9.757  51.422  1.00 32.82           C  
ATOM    108  CB  PRO L  15      41.245   9.311  53.057  1.00 30.22           C  
ATOM    109  CG  PRO L  15      41.864   8.765  51.754  1.00 33.22           C  
ATOM    110  C   PRO L  15      41.572  11.536  54.258  1.00 30.75           C  
ATOM    111  O   PRO L  15      42.613  11.503  54.913  1.00 30.68           O  
ATOM    112  N   GLY L  16      40.460  12.195  54.642  1.00 29.83           N  
ATOM    113  CA  GLY L  16      40.381  12.903  55.885  1.00 30.11           C  
ATOM    114  C   GLY L  16      40.730  14.347  55.676  1.00 31.90           C  
ATOM    115  O   GLY L  16      40.506  15.168  56.563  1.00 32.30           O  
ATOM    116  N   GLN L  17      41.286  14.703  54.500  1.00 29.82           N  
ATOM    117  CA  GLN L  17      41.666  16.071  54.260  1.00 29.85           C  
ATOM    118  CB  GLN L  17      42.847  16.238  53.287  1.00 30.88           C  
ATOM    119  CG  GLN L  17      44.186  15.746  53.843  1.00 34.41           C  
ATOM    120  CD  GLN L  17      44.645  16.730  54.913  1.00 24.21           C  
ATOM    121  OE1 GLN L  17      44.782  17.927  54.662  1.00 25.76           O  
ATOM    122  NE2 GLN L  17      44.884  16.211  56.147  1.00 17.79           N  
ATOM    123  C   GLN L  17      40.507  16.819  53.677  1.00 30.66           C  
ATOM    124  O   GLN L  17      39.553  16.243  53.159  1.00 29.77           O  
ATOM    125  N   PRO L  18      40.574  18.119  53.806  1.00 29.74           N  
ATOM    126  CA  PRO L  18      39.566  18.981  53.248  1.00 29.51           C  
ATOM    127  CD  PRO L  18      41.237  18.725  54.947  1.00 39.14           C  
ATOM    128  CB  PRO L  18      39.631  20.287  54.043  1.00 31.48           C  
ATOM    129  CG  PRO L  18      40.983  20.230  54.772  1.00 36.84           C  
ATOM    130  C   PRO L  18      39.795  19.164  51.781  1.00 30.60           C  
ATOM    131  O   PRO L  18      40.929  19.004  51.333  1.00 30.58           O  
ATOM    132  N   ALA L  19      38.737  19.493  51.012  1.00 27.90           N  
ATOM    133  CA  ALA L  19      38.908  19.714  49.604  1.00 26.92           C  
ATOM    134  CB  ALA L  19      38.499  18.505  48.745  1.00 27.13           C  
ATOM    135  C   ALA L  19      38.029  20.861  49.213  1.00 27.22           C  
ATOM    136  O   ALA L  19      36.958  21.057  49.788  1.00 27.08           O  
ATOM    137  N   SER L  20      38.472  21.675  48.231  1.00 25.05           N  
ATOM    138  CA  SER L  20      37.642  22.768  47.813  1.00 25.08           C  
ATOM    139  CB  SER L  20      38.080  24.141  48.356  1.00 27.45           C  
ATOM    140  OG  SER L  20      39.324  24.528  47.794  1.00 33.33           O  
ATOM    141  C   SER L  20      37.650  22.829  46.318  1.00 26.32           C  
ATOM    142  O   SER L  20      38.688  22.664  45.678  1.00 26.21           O  
ATOM    143  N   ILE L  21      36.462  23.070  45.725  1.00 24.07           N  
ATOM    144  CA  ILE L  21      36.335  23.145  44.298  1.00 22.67           C  
ATOM    145  CB  ILE L  21      35.409  22.106  43.739  1.00 23.47           C  
ATOM    146  CG1 ILE L  21      35.941  20.703  44.080  1.00 23.06           C  
ATOM    147  CG2 ILE L  21      35.263  22.355  42.229  1.00 23.12           C  
ATOM    148  CD1 ILE L  21      34.933  19.583  43.838  1.00 24.80           C  
ATOM    149  C   ILE L  21      35.765  24.492  43.986  1.00 24.04           C  
ATOM    150  O   ILE L  21      34.851  24.958  44.666  1.00 23.22           O  
ATOM    151  N   SER L  22      36.298  25.160  42.943  1.00 22.96           N  
ATOM    152  CA  SER L  22      35.843  26.487  42.633  1.00 24.08           C  
ATOM    153  CB  SER L  22      36.989  27.506  42.506  1.00 25.09           C  
ATOM    154  OG  SER L  22      36.472  28.793  42.203  1.00 29.33           O  
ATOM    155  C   SER L  22      35.104  26.473  41.329  1.00 25.52           C  
ATOM    156  O   SER L  22      35.400  25.681  40.435  1.00 24.71           O  
ATOM    157  N   CYS L  23      34.082  27.346  41.215  1.00 25.05           N  
ATOM    158  CA  CYS L  23      33.309  27.474  40.011  1.00 25.91           C  
ATOM    159  CB  CYS L  23      31.935  26.753  40.110  1.00 26.60           C  
ATOM    160  SG  CYS L  23      30.900  26.846  38.613  1.00 30.06           S  
ATOM    161  C   CYS L  23      33.105  28.949  39.789  1.00 28.22           C  
ATOM    162  O   CYS L  23      32.634  29.658  40.681  1.00 27.76           O  
ATOM    163  N   ARG L  24      33.479  29.462  38.594  1.00 27.80           N  
ATOM    164  CA  ARG L  24      33.324  30.870  38.328  1.00 29.05           C  
ATOM    165  CB  ARG L  24      34.601  31.606  37.882  1.00 32.21           C  
ATOM    166  CG  ARG L  24      35.774  31.573  38.859  1.00 38.21           C  
ATOM    167  CD  ARG L  24      36.747  32.735  38.638  1.00 45.18           C  
ATOM    168  NE  ARG L  24      36.958  32.890  37.168  1.00 56.34           N  
ATOM    169  CZ  ARG L  24      37.971  32.234  36.528  1.00 60.83           C  
ATOM    170  NH1 ARG L  24      38.792  31.396  37.224  1.00 60.96           N1+
ATOM    171  NH2 ARG L  24      38.165  32.422  35.190  1.00 59.90           N  
ATOM    172  C   ARG L  24      32.393  31.025  37.170  1.00 29.71           C  
ATOM    173  O   ARG L  24      32.400  30.220  36.241  1.00 29.56           O  
ATOM    174  N   SER L  25      31.577  32.100  37.194  1.00 27.75           N  
ATOM    175  CA  SER L  25      30.625  32.340  36.150  0.91 27.29           C  
ATOM    176  CB  SER L  25      29.183  32.477  36.675  0.91 28.27           C  
ATOM    177  OG  SER L  25      29.090  33.555  37.595  0.89 30.67           O  
ATOM    178  C   SER L  25      30.985  33.612  35.447  1.00 29.48           C  
ATOM    179  O   SER L  25      31.517  34.546  36.046  1.00 29.47           O  
ATOM    180  N   SER L  26      30.746  33.626  34.115  1.00 37.65           N  
ATOM    181  CA  SER L  26      31.052  34.713  33.226  1.00 38.76           C  
ATOM    182  CB  SER L  26      30.897  34.330  31.742  1.00 38.11           C  
ATOM    183  OG  SER L  26      29.542  34.024  31.450  1.00 37.75           O  
ATOM    184  C   SER L  26      30.140  35.869  33.491  1.00 39.34           C  
ATOM    185  O   SER L  26      30.506  37.024  33.266  1.00 40.56           O  
ATOM    186  N   GLN L  27      28.911  35.582  33.950  1.00 39.32           N  
ATOM    187  CA  GLN L  27      27.978  36.633  34.222  1.00 40.14           C  
ATOM    188  CB  GLN L  27      26.824  36.694  33.204  1.00 41.25           C  
ATOM    189  CG  GLN L  27      26.007  37.986  33.266  1.00 43.23           C  
ATOM    190  CD  GLN L  27      25.065  37.998  32.070  1.00 44.51           C  
ATOM    191  OE1 GLN L  27      25.285  37.297  31.082  1.00 45.60           O  
ATOM    192  NE2 GLN L  27      23.987  38.823  32.154  1.00 44.28           N  
ATOM    193  C   GLN L  27      27.426  36.360  35.585  1.00 38.81           C  
ATOM    194  O   GLN L  27      27.571  35.255  36.106  1.00 39.30           O  
ATOM    195  N   SER L  28      26.798  37.371  36.217  1.00 38.26           N  
ATOM    196  CA  SER L  28      26.312  37.176  37.551  1.00 37.74           C  
ATOM    197  CB  SER L  28      25.800  38.456  38.235  1.00 38.15           C  
ATOM    198  OG  SER L  28      24.560  38.851  37.668  1.00 38.62           O  
ATOM    199  C   SER L  28      25.180  36.199  37.535  1.00 36.78           C  
ATOM    200  O   SER L  28      24.323  36.201  36.655  1.00 37.08           O  
ATOM    201  N   LEU L  29      25.209  35.289  38.518  1.00 36.03           N  
ATOM    202  CA  LEU L  29      24.221  34.276  38.726  1.00 36.65           C  
ATOM    203  CB  LEU L  29      24.746  33.037  39.460  1.00 36.05           C  
ATOM    204  CG  LEU L  29      25.819  32.329  38.612  1.00 35.26           C  
ATOM    205  CD1 LEU L  29      26.090  30.900  39.100  1.00 34.41           C  
ATOM    206  CD2 LEU L  29      25.479  32.402  37.115  1.00 34.62           C  
ATOM    207  C   LEU L  29      23.002  34.813  39.402  1.00 37.47           C  
ATOM    208  O   LEU L  29      22.019  34.091  39.542  1.00 37.88           O  
ATOM    209  N   VAL L  30      23.060  36.036  39.961  1.00 38.35           N  
ATOM    210  CA  VAL L  30      21.911  36.549  40.652  1.00 38.90           C  
ATOM    211  CB  VAL L  30      22.177  37.859  41.332  1.00 39.73           C  
ATOM    212  CG1 VAL L  30      20.894  38.330  42.034  1.00 40.12           C  
ATOM    213  CG2 VAL L  30      23.377  37.677  42.277  1.00 40.31           C  
ATOM    214  C   VAL L  30      20.794  36.759  39.675  1.00 39.23           C  
ATOM    215  O   VAL L  30      20.955  37.402  38.639  1.00 38.68           O  
ATOM    216  N   HIS L  31      19.613  36.204  40.006  1.00 39.59           N  
ATOM    217  CA  HIS L  31      18.444  36.308  39.185  1.00 40.45           C  
ATOM    218  ND1 HIS L  31      16.602  34.375  37.160  1.00 42.68           N  
ATOM    219  CG  HIS L  31      16.407  35.017  38.360  1.00 42.12           C  
ATOM    220  CB  HIS L  31      17.471  35.138  39.409  1.00 41.03           C  
ATOM    221  NE2 HIS L  31      14.497  35.083  37.163  1.00 42.65           N  
ATOM    222  CD2 HIS L  31      15.116  35.446  38.345  1.00 42.73           C  
ATOM    223  CE1 HIS L  31      15.429  34.444  36.483  1.00 42.37           C  
ATOM    224  C   HIS L  31      17.750  37.580  39.559  1.00 40.79           C  
ATOM    225  O   HIS L  31      17.953  38.112  40.649  1.00 38.12           O  
ATOM    226  N   SER L  32      16.899  38.098  38.655  1.00 41.34           N  
ATOM    227  CA  SER L  32      16.218  39.335  38.903  1.00 42.35           C  
ATOM    228  CB  SER L  32      15.303  39.749  37.739  1.00 43.29           C  
ATOM    229  OG  SER L  32      14.301  38.765  37.529  1.00 44.99           O  
ATOM    230  C   SER L  32      15.378  39.175  40.132  1.00 42.83           C  
ATOM    231  O   SER L  32      15.187  40.127  40.888  1.00 44.00           O  
ATOM    232  N   ASN L  33      14.858  37.957  40.366  1.00 42.23           N  
ATOM    233  CA  ASN L  33      14.042  37.698  41.517  1.00 42.04           C  
ATOM    234  CB  ASN L  33      13.228  36.389  41.452  1.00 41.56           C  
ATOM    235  CG  ASN L  33      14.125  35.170  41.385  1.00 42.25           C  
ATOM    236  OD1 ASN L  33      15.343  35.269  41.255  1.00 42.52           O  
ATOM    237  ND2 ASN L  33      13.491  33.971  41.459  1.00 41.80           N  
ATOM    238  C   ASN L  33      14.885  37.762  42.756  1.00 41.21           C  
ATOM    239  O   ASN L  33      14.369  37.939  43.856  1.00 39.07           O  
ATOM    240  N   GLY L  34      16.214  37.598  42.627  1.00 41.23           N  
ATOM    241  CA  GLY L  34      17.038  37.709  43.798  1.00 40.45           C  
ATOM    242  C   GLY L  34      17.598  36.368  44.148  1.00 39.80           C  
ATOM    243  O   GLY L  34      18.460  36.264  45.020  1.00 38.91           O  
ATOM    244  N   ASN L  35      17.115  35.299  43.490  1.00 38.60           N  
ATOM    245  CA  ASN L  35      17.640  33.991  43.765  1.00 36.45           C  
ATOM    246  CB  ASN L  35      16.670  32.854  43.399  1.00 37.39           C  
ATOM    247  CG  ASN L  35      15.494  32.899  44.361  1.00 39.41           C  
ATOM    248  OD1 ASN L  35      14.340  33.006  43.949  1.00 41.49           O  
ATOM    249  ND2 ASN L  35      15.790  32.807  45.684  1.00 39.27           N  
ATOM    250  C   ASN L  35      18.880  33.790  42.945  1.00 34.40           C  
ATOM    251  O   ASN L  35      19.042  34.386  41.882  1.00 32.84           O  
ATOM    252  N   THR L  36      19.809  32.949  43.445  1.00 33.16           N  
ATOM    253  CA  THR L  36      20.999  32.629  42.705  1.00 33.17           C  
ATOM    254  CB  THR L  36      22.262  32.895  43.472  1.00 33.75           C  
ATOM    255  OG1 THR L  36      22.332  34.265  43.839  1.00 34.91           O  
ATOM    256  CG2 THR L  36      23.466  32.524  42.591  1.00 33.83           C  
ATOM    257  C   THR L  36      20.931  31.157  42.433  1.00 32.35           C  
ATOM    258  O   THR L  36      21.046  30.347  43.353  1.00 31.45           O  
ATOM    259  N   TYR L  37      20.788  30.763  41.148  1.00 32.43           N  
ATOM    260  CA  TYR L  37      20.567  29.367  40.879  1.00 32.53           C  
ATOM    261  CB  TYR L  37      19.628  29.116  39.689  1.00 33.70           C  
ATOM    262  CG  TYR L  37      18.323  29.777  39.967  1.00 35.17           C  
ATOM    263  CD1 TYR L  37      17.365  29.172  40.736  1.00 36.09           C  
ATOM    264  CD2 TYR L  37      18.059  31.023  39.464  1.00 35.35           C  
ATOM    265  CE1 TYR L  37      16.163  29.788  40.987  1.00 36.79           C  
ATOM    266  CE2 TYR L  37      16.860  31.644  39.709  1.00 35.92           C  
ATOM    267  CZ  TYR L  37      15.905  31.028  40.474  1.00 36.47           C  
ATOM    268  OH  TYR L  37      14.671  31.656  40.730  1.00 36.93           O  
ATOM    269  C   TYR L  37      21.859  28.702  40.521  1.00 31.79           C  
ATOM    270  O   TYR L  37      22.198  28.557  39.347  1.00 31.84           O  
ATOM    271  N   LEU L  38      22.589  28.220  41.546  1.00 19.69           N  
ATOM    272  CA  LEU L  38      23.862  27.599  41.312  1.00 19.38           C  
ATOM    273  CB  LEU L  38      25.019  28.458  41.856  1.00 19.61           C  
ATOM    274  CG  LEU L  38      26.438  27.892  41.663  1.00 21.65           C  
ATOM    275  CD1 LEU L  38      26.686  26.668  42.553  1.00 21.77           C  
ATOM    276  CD2 LEU L  38      26.733  27.624  40.180  1.00 21.58           C  
ATOM    277  C   LEU L  38      23.798  26.309  42.066  1.00 21.06           C  
ATOM    278  O   LEU L  38      23.527  26.305  43.268  1.00 21.36           O  
ATOM    279  N   HIS L  39      24.048  25.175  41.382  1.00 18.77           N  
ATOM    280  CA  HIS L  39      23.868  23.907  42.031  1.00 17.35           C  
ATOM    281  ND1 HIS L  39      20.745  24.593  41.990  1.00 22.08           N  
ATOM    282  CG  HIS L  39      21.557  23.984  41.060  1.00 18.72           C  
ATOM    283  CB  HIS L  39      22.730  23.104  41.386  1.00 17.03           C  
ATOM    284  NE2 HIS L  39      19.994  25.215  39.992  1.00 22.68           N  
ATOM    285  CD2 HIS L  39      21.082  24.373  39.844  1.00 19.85           C  
ATOM    286  CE1 HIS L  39      19.829  25.316  41.298  1.00 22.19           C  
ATOM    287  C   HIS L  39      25.127  23.099  41.878  1.00 18.81           C  
ATOM    288  O   HIS L  39      25.961  23.378  41.016  1.00 18.40           O  
ATOM    289  N   TRP L  40      25.304  22.081  42.750  1.00 17.55           N  
ATOM    290  CA  TRP L  40      26.458  21.223  42.675  1.00 17.07           C  
ATOM    291  CB  TRP L  40      27.380  21.333  43.901  1.00 16.33           C  
ATOM    292  CG  TRP L  40      28.030  22.688  44.068  1.00 17.20           C  
ATOM    293  CD2 TRP L  40      29.291  23.067  43.488  1.00 17.19           C  
ATOM    294  CD1 TRP L  40      27.586  23.771  44.766  1.00 18.87           C  
ATOM    295  NE1 TRP L  40      28.489  24.802  44.662  1.00 18.81           N  
ATOM    296  CE2 TRP L  40      29.543  24.381  43.876  1.00 19.23           C  
ATOM    297  CE3 TRP L  40      30.166  22.377  42.698  1.00 18.17           C  
ATOM    298  CZ2 TRP L  40      30.679  25.031  43.478  1.00 19.11           C  
ATOM    299  CZ3 TRP L  40      31.310  23.033  42.298  1.00 18.74           C  
ATOM    300  CH2 TRP L  40      31.561  24.336  42.681  1.00 19.25           C  
ATOM    301  C   TRP L  40      25.987  19.799  42.614  1.00 17.95           C  
ATOM    302  O   TRP L  40      25.089  19.400  43.356  1.00 18.09           O  
ATOM    303  N   TYR L  41      26.608  18.992  41.725  1.00 16.64           N  
ATOM    304  CA  TYR L  41      26.230  17.611  41.570  1.00 16.28           C  
ATOM    305  CB  TYR L  41      25.639  17.259  40.192  1.00 17.42           C  
ATOM    306  CG  TYR L  41      24.356  17.984  39.968  1.00 19.32           C  
ATOM    307  CD1 TYR L  41      24.351  19.234  39.397  1.00 20.91           C  
ATOM    308  CD2 TYR L  41      23.158  17.412  40.324  1.00 20.19           C  
ATOM    309  CE1 TYR L  41      23.169  19.903  39.180  1.00 22.17           C  
ATOM    310  CE2 TYR L  41      21.972  18.075  40.112  1.00 22.16           C  
ATOM    311  CZ  TYR L  41      21.976  19.324  39.538  1.00 22.24           C  
ATOM    312  OH  TYR L  41      20.761  20.007  39.316  1.00 33.04           O  
ATOM    313  C   TYR L  41      27.463  16.760  41.668  1.00 17.40           C  
ATOM    314  O   TYR L  41      28.574  17.218  41.407  1.00 17.41           O  
ATOM    315  N   LEU L  42      27.281  15.486  42.081  1.00 17.19           N  
ATOM    316  CA  LEU L  42      28.343  14.521  42.139  1.00 17.31           C  
ATOM    317  CB  LEU L  42      28.559  13.936  43.547  1.00 18.17           C  
ATOM    318  CG  LEU L  42      29.597  12.797  43.600  1.00 19.75           C  
ATOM    319  CD1 LEU L  42      30.991  13.274  43.170  1.00 17.37           C  
ATOM    320  CD2 LEU L  42      29.600  12.108  44.973  1.00 19.92           C  
ATOM    321  C   LEU L  42      27.942  13.388  41.246  1.00 19.22           C  
ATOM    322  O   LEU L  42      26.820  12.891  41.331  1.00 19.38           O  
ATOM    323  N   GLN L  43      28.848  12.960  40.343  1.00 18.49           N  
ATOM    324  CA  GLN L  43      28.521  11.859  39.485  1.00 19.50           C  
ATOM    325  CB  GLN L  43      28.573  12.211  37.986  1.00 19.93           C  
ATOM    326  CG  GLN L  43      28.173  11.053  37.067  1.00 22.87           C  
ATOM    327  CD  GLN L  43      28.165  11.560  35.630  1.00 26.54           C  
ATOM    328  OE1 GLN L  43      28.866  12.511  35.285  1.00 24.60           O  
ATOM    329  NE2 GLN L  43      27.340  10.912  34.763  1.00 25.42           N  
ATOM    330  C   GLN L  43      29.521  10.779  39.739  1.00 23.29           C  
ATOM    331  O   GLN L  43      30.713  10.945  39.482  1.00 22.02           O  
ATOM    332  N   LYS L  44      29.048   9.635  40.270  1.00 25.52           N  
ATOM    333  CA  LYS L  44      29.916   8.526  40.533  1.00 27.74           C  
ATOM    334  CB  LYS L  44      29.480   7.665  41.731  1.00 28.85           C  
ATOM    335  CG  LYS L  44      29.736   8.390  43.055  1.00 33.04           C  
ATOM    336  CD  LYS L  44      29.076   7.758  44.279  1.00 40.52           C  
ATOM    337  CE  LYS L  44      29.384   8.515  45.575  1.00 44.52           C  
ATOM    338  NZ  LYS L  44      28.709   7.863  46.718  1.00 46.99           N1+
ATOM    339  C   LYS L  44      29.961   7.701  39.295  1.00 31.62           C  
ATOM    340  O   LYS L  44      29.125   7.852  38.406  1.00 30.55           O  
ATOM    341  N   PRO L  45      30.929   6.836  39.192  1.00 33.60           N  
ATOM    342  CA  PRO L  45      31.048   6.090  37.978  1.00 34.60           C  
ATOM    343  CD  PRO L  45      32.221   7.048  39.829  1.00 34.93           C  
ATOM    344  CB  PRO L  45      32.395   5.376  38.060  1.00 36.00           C  
ATOM    345  CG  PRO L  45      33.242   6.331  38.926  1.00 37.75           C  
ATOM    346  C   PRO L  45      29.870   5.209  37.709  1.00 36.82           C  
ATOM    347  O   PRO L  45      29.427   4.499  38.610  1.00 37.70           O  
ATOM    348  N   GLY L  46      29.351   5.258  36.464  1.00 35.44           N  
ATOM    349  CA  GLY L  46      28.278   4.412  36.026  1.00 35.55           C  
ATOM    350  C   GLY L  46      26.961   4.893  36.557  1.00 36.76           C  
ATOM    351  O   GLY L  46      25.951   4.205  36.406  1.00 36.95           O  
ATOM    352  N   GLN L  47      26.912   6.090  37.169  1.00 33.32           N  
ATOM    353  CA  GLN L  47      25.671   6.523  37.749  1.00 31.83           C  
ATOM    354  CB  GLN L  47      25.751   6.655  39.279  0.90 32.53           C  
ATOM    355  CG  GLN L  47      26.056   5.325  39.976  0.90 41.45           C  
ATOM    356  CD  GLN L  47      26.145   5.567  41.477  0.90 52.24           C  
ATOM    357  OE1 GLN L  47      25.569   6.519  42.001  0.90 50.11           O  
ATOM    358  NE2 GLN L  47      26.892   4.683  42.191  0.90 51.69           N  
ATOM    359  C   GLN L  47      25.319   7.871  37.200  1.00 30.97           C  
ATOM    360  O   GLN L  47      26.121   8.511  36.523  1.00 30.26           O  
ATOM    361  N   SER L  48      24.070   8.314  37.452  1.00 27.30           N  
ATOM    362  CA  SER L  48      23.625   9.607  37.017  0.90 26.40           C  
ATOM    363  CB  SER L  48      22.097   9.704  36.871  0.90 28.00           C  
ATOM    364  OG  SER L  48      21.462   9.344  38.089  0.87 33.71           O  
ATOM    365  C   SER L  48      24.087  10.614  38.029  1.00 26.21           C  
ATOM    366  O   SER L  48      24.441  10.255  39.149  1.00 25.83           O  
ATOM    367  N   PRO L  49      24.096  11.874  37.680  1.00 23.71           N  
ATOM    368  CA  PRO L  49      24.552  12.883  38.596  1.00 22.67           C  
ATOM    369  CD  PRO L  49      24.216  12.292  36.292  1.00 23.40           C  
ATOM    370  CB  PRO L  49      24.626  14.173  37.782  1.00 23.63           C  
ATOM    371  CG  PRO L  49      24.871  13.683  36.341  1.00 25.35           C  
ATOM    372  C   PRO L  49      23.620  12.958  39.764  1.00 24.43           C  
ATOM    373  O   PRO L  49      22.425  12.729  39.583  1.00 24.07           O  
ATOM    374  N   GLN L  50      24.152  13.256  40.969  1.00 22.09           N  
ATOM    375  CA  GLN L  50      23.351  13.366  42.159  1.00 22.05           C  
ATOM    376  CB  GLN L  50      23.806  12.419  43.281  1.00 23.79           C  
ATOM    377  CG  GLN L  50      22.981  12.524  44.568  1.00 32.46           C  
ATOM    378  CD  GLN L  50      21.648  11.822  44.353  1.00 42.58           C  
ATOM    379  OE1 GLN L  50      21.340  11.370  43.252  1.00  0.00           O  
ATOM    380  NE2 GLN L  50      20.834  11.725  45.438  1.00  0.00           N  
ATOM    381  C   GLN L  50      23.522  14.763  42.674  1.00 22.37           C  
ATOM    382  O   GLN L  50      24.631  15.289  42.712  1.00 21.70           O  
ATOM    383  N   LEU L  51      22.414  15.388  43.111  1.00 20.23           N  
ATOM    384  CA  LEU L  51      22.400  16.759  43.544  1.00 19.28           C  
ATOM    385  CB  LEU L  51      20.983  17.354  43.465  1.00 18.87           C  
ATOM    386  CG  LEU L  51      20.856  18.819  43.911  1.00 19.94           C  
ATOM    387  CD1 LEU L  51      21.617  19.760  42.971  1.00 21.42           C  
ATOM    388  CD2 LEU L  51      19.380  19.213  44.089  1.00 22.14           C  
ATOM    389  C   LEU L  51      22.831  16.849  44.972  1.00 21.31           C  
ATOM    390  O   LEU L  51      22.175  16.302  45.857  1.00 21.99           O  
ATOM    391  N   LEU L  52      24.028  17.431  45.207  1.00 19.74           N  
ATOM    392  CA  LEU L  52      24.507  17.693  46.537  1.00 20.29           C  
ATOM    393  CB  LEU L  52      26.040  17.774  46.593  1.00 21.40           C  
ATOM    394  CG  LEU L  52      26.718  16.447  46.208  1.00 25.01           C  
ATOM    395  CD1 LEU L  52      28.247  16.560  46.273  1.00 25.97           C  
ATOM    396  CD2 LEU L  52      26.172  15.281  47.046  1.00 26.84           C  
ATOM    397  C   LEU L  52      23.967  18.971  47.114  1.00 21.78           C  
ATOM    398  O   LEU L  52      23.435  18.989  48.222  1.00 21.51           O  
ATOM    399  N   ILE L  53      24.087  20.086  46.355  1.00 20.14           N  
ATOM    400  CA  ILE L  53      23.700  21.357  46.902  1.00 20.24           C  
ATOM    401  CB  ILE L  53      24.864  22.155  47.411  1.00 21.66           C  
ATOM    402  CG1 ILE L  53      25.539  21.394  48.564  1.00 23.25           C  
ATOM    403  CG2 ILE L  53      24.361  23.551  47.814  1.00 21.98           C  
ATOM    404  CD1 ILE L  53      26.859  22.007  49.023  1.00 27.74           C  
ATOM    405  C   ILE L  53      22.990  22.162  45.862  1.00 21.49           C  
ATOM    406  O   ILE L  53      23.271  22.051  44.669  1.00 20.15           O  
ATOM    407  N   TYR L  54      22.015  22.985  46.304  1.00 21.34           N  
ATOM    408  CA  TYR L  54      21.283  23.818  45.394  1.00 21.21           C  
ATOM    409  CB  TYR L  54      19.891  23.272  45.014  1.00 22.55           C  
ATOM    410  CG  TYR L  54      19.069  23.074  46.241  1.00 24.54           C  
ATOM    411  CD1 TYR L  54      19.257  21.961  47.026  1.00 26.14           C  
ATOM    412  CD2 TYR L  54      18.100  23.984  46.593  1.00 26.16           C  
ATOM    413  CE1 TYR L  54      18.501  21.761  48.155  1.00 28.34           C  
ATOM    414  CE2 TYR L  54      17.339  23.791  47.722  1.00 28.42           C  
ATOM    415  CZ  TYR L  54      17.541  22.679  48.505  1.00 31.68           C  
ATOM    416  OH  TYR L  54      16.764  22.474  49.664  1.00 32.63           O  
ATOM    417  C   TYR L  54      21.132  25.187  45.988  1.00 22.46           C  
ATOM    418  O   TYR L  54      21.217  25.371  47.201  1.00 21.67           O  
ATOM    419  N   LYS L  55      20.953  26.173  45.092  1.00 22.19           N  
ATOM    420  CA  LYS L  55      20.844  27.550  45.457  1.00 22.61           C  
ATOM    421  CB  LYS L  55      19.503  27.934  46.098  1.00 22.99           C  
ATOM    422  CG  LYS L  55      18.385  27.999  45.055  1.00 24.36           C  
ATOM    423  CD  LYS L  55      16.985  28.084  45.659  1.00 25.49           C  
ATOM    424  CE  LYS L  55      15.877  28.149  44.612  1.00 26.26           C  
ATOM    425  NZ  LYS L  55      15.943  26.962  43.731  1.00 28.32           N1+
ATOM    426  C   LYS L  55      21.997  27.943  46.322  1.00 23.84           C  
ATOM    427  O   LYS L  55      21.835  28.500  47.406  1.00 23.03           O  
ATOM    428  N   VAL L  56      23.200  27.586  45.842  1.00 23.21           N  
ATOM    429  CA  VAL L  56      24.488  27.966  46.348  1.00 23.09           C  
ATOM    430  CB  VAL L  56      24.618  29.451  46.523  1.00 22.90           C  
ATOM    431  CG1 VAL L  56      26.000  29.753  47.126  1.00 22.12           C  
ATOM    432  CG2 VAL L  56      24.364  30.132  45.167  1.00 23.07           C  
ATOM    433  C   VAL L  56      24.836  27.334  47.663  1.00 23.41           C  
ATOM    434  O   VAL L  56      25.997  26.979  47.860  1.00 23.01           O  
ATOM    435  N   SER L  57      23.875  27.081  48.576  1.00 23.66           N  
ATOM    436  CA  SER L  57      24.377  26.590  49.835  1.00 24.81           C  
ATOM    437  CB  SER L  57      24.737  27.725  50.808  1.00 25.57           C  
ATOM    438  OG  SER L  57      23.572  28.464  51.146  1.00 27.22           O  
ATOM    439  C   SER L  57      23.372  25.734  50.527  1.00 24.46           C  
ATOM    440  O   SER L  57      23.595  25.314  51.663  1.00 24.78           O  
ATOM    441  N   ASN L  58      22.245  25.426  49.869  1.00 24.35           N  
ATOM    442  CA  ASN L  58      21.291  24.573  50.522  1.00 25.12           C  
ATOM    443  CB  ASN L  58      19.873  24.724  49.947  1.00 26.00           C  
ATOM    444  CG  ASN L  58      19.415  26.162  50.160  1.00 28.43           C  
ATOM    445  OD1 ASN L  58      19.347  26.648  51.288  1.00 27.05           O  
ATOM    446  ND2 ASN L  58      19.104  26.870  49.040  1.00 29.02           N  
ATOM    447  C   ASN L  58      21.699  23.149  50.309  1.00 27.06           C  
ATOM    448  O   ASN L  58      21.974  22.737  49.184  1.00 25.92           O  
ATOM    449  N   ARG L  59      21.753  22.354  51.401  1.00 27.10           N  
ATOM    450  CA  ARG L  59      22.114  20.969  51.270  1.00 28.11           C  
ATOM    451  CB  ARG L  59      22.767  20.344  52.515  1.00 29.35           C  
ATOM    452  CG  ARG L  59      24.175  20.857  52.816  1.00 33.34           C  
ATOM    453  CD  ARG L  59      24.951  19.959  53.783  1.00 40.98           C  
ATOM    454  NE  ARG L  59      24.138  19.831  55.025  1.00 48.82           N  
ATOM    455  CZ  ARG L  59      24.322  20.691  56.069  1.00 56.34           C  
ATOM    456  NH1 ARG L  59      25.287  21.654  56.008  1.00 54.38           N1+
ATOM    457  NH2 ARG L  59      23.540  20.580  57.183  1.00 55.94           N  
ATOM    458  C   ARG L  59      20.877  20.178  51.000  1.00 29.46           C  
ATOM    459  O   ARG L  59      19.824  20.408  51.593  1.00 29.52           O  
ATOM    460  N   PHE L  60      20.998  19.199  50.087  1.00 28.12           N  
ATOM    461  CA  PHE L  60      19.908  18.353  49.707  1.00 28.63           C  
ATOM    462  CB  PHE L  60      20.199  17.641  48.371  1.00 29.11           C  
ATOM    463  CG  PHE L  60      18.967  17.009  47.823  1.00 30.82           C  
ATOM    464  CD1 PHE L  60      17.899  17.785  47.440  1.00 32.51           C  
ATOM    465  CD2 PHE L  60      18.897  15.649  47.640  1.00 27.42           C  
ATOM    466  CE1 PHE L  60      16.764  17.211  46.920  1.00 26.67           C  
ATOM    467  CE2 PHE L  60      17.764  15.069  47.118  1.00 28.41           C  
ATOM    468  CZ  PHE L  60      16.692  15.849  46.760  1.00 27.31           C  
ATOM    469  C   PHE L  60      19.733  17.350  50.805  1.00 31.18           C  
ATOM    470  O   PHE L  60      20.672  17.055  51.543  1.00 29.91           O  
ATOM    471  N   SER L  61      18.510  16.815  50.975  1.00 31.06           N  
ATOM    472  CA  SER L  61      18.297  15.902  52.061  1.00 31.80           C  
ATOM    473  CB  SER L  61      16.827  15.486  52.241  1.00 36.21           C  
ATOM    474  OG  SER L  61      16.372  14.783  51.095  1.00 45.25           O  
ATOM    475  C   SER L  61      19.100  14.667  51.820  1.00 32.19           C  
ATOM    476  O   SER L  61      19.207  14.186  50.692  1.00 31.14           O  
ATOM    477  N   GLY L  62      19.700  14.132  52.901  1.00 30.88           N  
ATOM    478  CA  GLY L  62      20.458  12.918  52.823  1.00 31.07           C  
ATOM    479  C   GLY L  62      21.898  13.232  52.557  1.00 32.10           C  
ATOM    480  O   GLY L  62      22.743  12.340  52.616  1.00 32.69           O  
ATOM    481  N   VAL L  63      22.224  14.505  52.258  1.00 29.17           N  
ATOM    482  CA  VAL L  63      23.592  14.847  51.977  1.00 28.31           C  
ATOM    483  CB  VAL L  63      23.736  16.087  51.140  1.00 29.11           C  
ATOM    484  CG1 VAL L  63      25.231  16.396  50.951  1.00 27.81           C  
ATOM    485  CG2 VAL L  63      22.976  15.876  49.819  1.00 28.43           C  
ATOM    486  C   VAL L  63      24.289  15.100  53.278  1.00 30.73           C  
ATOM    487  O   VAL L  63      23.755  15.763  54.165  1.00 30.20           O  
ATOM    488  N   PRO L  64      25.491  14.602  53.399  1.00 30.45           N  
ATOM    489  CA  PRO L  64      26.267  14.731  54.602  1.00 31.35           C  
ATOM    490  CD  PRO L  64      26.008  13.582  52.506  1.00 31.34           C  
ATOM    491  CB  PRO L  64      27.440  13.759  54.450  1.00 32.02           C  
ATOM    492  CG  PRO L  64      27.469  13.412  52.950  1.00 33.97           C  
ATOM    493  C   PRO L  64      26.682  16.149  54.839  1.00 33.11           C  
ATOM    494  O   PRO L  64      26.835  16.911  53.886  1.00 31.38           O  
ATOM    495  N   ASP L  65      26.896  16.493  56.119  1.00 33.17           N  
ATOM    496  CA  ASP L  65      27.235  17.793  56.625  1.00 33.78           C  
ATOM    497  CB  ASP L  65      27.333  17.768  58.161  1.00 37.10           C  
ATOM    498  CG  ASP L  65      27.313  19.178  58.733  1.00 49.50           C  
ATOM    499  OD1 ASP L  65      28.122  20.036  58.297  1.00 52.97           O  
ATOM    500  OD2 ASP L  65      26.466  19.410  59.635  1.00 53.57           O1-
ATOM    501  C   ASP L  65      28.572  18.195  56.079  1.00 33.75           C  
ATOM    502  O   ASP L  65      28.888  19.379  55.978  1.00 33.36           O  
ATOM    503  N   ARG L  66      29.394  17.209  55.697  1.00 31.06           N  
ATOM    504  CA  ARG L  66      30.734  17.461  55.249  0.77 30.14           C  
ATOM    505  CB  ARG L  66      31.462  16.182  54.799  0.77 29.83           C  
ATOM    506  CG  ARG L  66      31.697  15.185  55.931  0.77 34.23           C  
ATOM    507  CD  ARG L  66      32.500  13.950  55.513  0.77 35.41           C  
ATOM    508  NE  ARG L  66      31.607  13.041  54.737  0.77 35.12           N  
ATOM    509  CZ  ARG L  66      31.455  13.194  53.390  0.77 38.72           C  
ATOM    510  NH1 ARG L  66      32.066  14.231  52.750  0.77 31.86           N1+
ATOM    511  NH2 ARG L  66      30.699  12.308  52.678  0.77 32.84           N  
ATOM    512  C   ARG L  66      30.708  18.386  54.069  1.00 29.75           C  
ATOM    513  O   ARG L  66      31.650  19.155  53.873  1.00 28.62           O  
ATOM    514  N   PHE L  67      29.653  18.314  53.229  1.00 27.28           N  
ATOM    515  CA  PHE L  67      29.587  19.142  52.053  1.00 26.35           C  
ATOM    516  CB  PHE L  67      28.734  18.534  50.925  1.00 26.61           C  
ATOM    517  CG  PHE L  67      29.435  17.325  50.413  1.00 27.48           C  
ATOM    518  CD1 PHE L  67      30.426  17.447  49.468  1.00 27.92           C  
ATOM    519  CD2 PHE L  67      29.101  16.070  50.867  1.00 28.17           C  
ATOM    520  CE1 PHE L  67      31.080  16.336  48.988  1.00 27.76           C  
ATOM    521  CE2 PHE L  67      29.752  14.956  50.390  1.00 29.65           C  
ATOM    522  CZ  PHE L  67      30.743  15.088  49.449  1.00 27.83           C  
ATOM    523  C   PHE L  67      28.970  20.471  52.382  1.00 27.82           C  
ATOM    524  O   PHE L  67      27.965  20.550  53.087  1.00 26.76           O  
ATOM    525  N   SER L  68      29.575  21.565  51.865  1.00 26.05           N  
ATOM    526  CA  SER L  68      29.042  22.881  52.083  1.00 26.12           C  
ATOM    527  CB  SER L  68      29.734  23.655  53.218  1.00 27.79           C  
ATOM    528  OG  SER L  68      31.077  23.949  52.866  1.00 32.13           O  
ATOM    529  C   SER L  68      29.240  23.671  50.825  1.00 27.00           C  
ATOM    530  O   SER L  68      30.155  23.399  50.049  1.00 26.72           O  
ATOM    531  N   GLY L  69      28.377  24.682  50.591  1.00 25.01           N  
ATOM    532  CA  GLY L  69      28.493  25.478  49.402  1.00 24.57           C  
ATOM    533  C   GLY L  69      28.447  26.918  49.798  1.00 26.73           C  
ATOM    534  O   GLY L  69      27.731  27.300  50.724  1.00 26.31           O  
ATOM    535  N   SER L  70      29.206  27.763  49.075  1.00 25.86           N  
ATOM    536  CA  SER L  70      29.278  29.155  49.405  1.00 26.32           C  
ATOM    537  CB  SER L  70      30.456  29.445  50.350  1.00 28.39           C  
ATOM    538  OG  SER L  70      30.513  30.824  50.671  1.00 31.43           O  
ATOM    539  C   SER L  70      29.523  29.921  48.144  1.00 28.38           C  
ATOM    540  O   SER L  70      29.836  29.337  47.107  1.00 26.52           O  
ATOM    541  N   GLY L  71      29.352  31.262  48.190  1.00 28.52           N  
ATOM    542  CA  GLY L  71      29.663  32.057  47.034  1.00 29.73           C  
ATOM    543  C   GLY L  71      28.610  33.097  46.829  1.00 32.86           C  
ATOM    544  O   GLY L  71      27.567  33.089  47.479  1.00 33.15           O  
ATOM    545  N   SER L  72      28.888  34.042  45.905  1.00 32.68           N  
ATOM    546  CA  SER L  72      27.947  35.067  45.559  1.00 33.75           C  
ATOM    547  CB  SER L  72      27.942  36.256  46.535  1.00 36.60           C  
ATOM    548  OG  SER L  72      29.200  36.914  46.503  1.00 40.77           O  
ATOM    549  C   SER L  72      28.340  35.594  44.216  1.00 35.97           C  
ATOM    550  O   SER L  72      29.503  35.519  43.824  1.00 35.52           O  
ATOM    551  N   GLY L  73      27.359  36.134  43.466  1.00 34.51           N  
ATOM    552  CA  GLY L  73      27.639  36.724  42.190  1.00 34.52           C  
ATOM    553  C   GLY L  73      28.274  35.715  41.278  1.00 34.70           C  
ATOM    554  O   GLY L  73      27.612  34.802  40.789  1.00 34.85           O  
ATOM    555  N   THR L  74      29.545  35.987  40.909  1.00 31.60           N  
ATOM    556  CA  THR L  74      30.389  35.209  40.035  1.00 30.69           C  
ATOM    557  CB  THR L  74      31.402  36.060  39.329  1.00 32.97           C  
ATOM    558  OG1 THR L  74      32.298  36.645  40.264  1.00 32.14           O  
ATOM    559  CG2 THR L  74      30.650  37.157  38.552  1.00 31.29           C  
ATOM    560  C   THR L  74      31.141  34.056  40.659  1.00 31.08           C  
ATOM    561  O   THR L  74      31.420  33.080  39.962  1.00 31.21           O  
ATOM    562  N   ASP L  75      31.549  34.136  41.947  0.93 30.18           N  
ATOM    563  CA  ASP L  75      32.444  33.127  42.474  0.93 30.13           C  
ATOM    564  CB  ASP L  75      33.621  33.719  43.270  0.93 33.22           C  
ATOM    565  CG  ASP L  75      34.529  34.478  42.317  0.93 42.29           C  
ATOM    566  OD1 ASP L  75      34.263  34.445  41.087  0.91 43.76           O  
ATOM    567  OD2 ASP L  75      35.509  35.098  42.810  0.91 48.34           O1-
ATOM    568  C   ASP L  75      31.744  32.200  43.420  0.93 29.21           C  
ATOM    569  O   ASP L  75      31.087  32.643  44.360  0.93 29.04           O  
ATOM    570  N   PHE L  76      31.894  30.871  43.212  1.00 26.05           N  
ATOM    571  CA  PHE L  76      31.260  29.952  44.113  1.00 24.68           C  
ATOM    572  CB  PHE L  76      29.983  29.284  43.563  1.00 23.95           C  
ATOM    573  CG  PHE L  76      29.031  30.357  43.150  1.00 24.55           C  
ATOM    574  CD1 PHE L  76      28.556  31.283  44.047  1.00 25.14           C  
ATOM    575  CD2 PHE L  76      28.646  30.476  41.839  1.00 24.96           C  
ATOM    576  CE1 PHE L  76      27.689  32.277  43.657  1.00 25.88           C  
ATOM    577  CE2 PHE L  76      27.776  31.467  41.448  1.00 26.23           C  
ATOM    578  CZ  PHE L  76      27.288  32.373  42.352  1.00 25.29           C  
ATOM    579  C   PHE L  76      32.226  28.858  44.458  1.00 25.90           C  
ATOM    580  O   PHE L  76      33.118  28.533  43.674  1.00 25.92           O  
ATOM    581  N   THR L  77      32.075  28.265  45.666  1.00 24.12           N  
ATOM    582  CA  THR L  77      32.975  27.227  46.082  1.00 23.91           C  
ATOM    583  CB  THR L  77      33.978  27.706  47.090  1.00 27.75           C  
ATOM    584  OG1 THR L  77      34.735  28.781  46.554  1.00 29.57           O  
ATOM    585  CG2 THR L  77      34.908  26.542  47.466  1.00 27.42           C  
ATOM    586  C   THR L  77      32.206  26.116  46.732  1.00 25.64           C  
ATOM    587  O   THR L  77      31.212  26.343  47.423  1.00 26.25           O  
ATOM    588  N   LEU L  78      32.664  24.867  46.503  1.00 23.54           N  
ATOM    589  CA  LEU L  78      32.111  23.695  47.122  1.00 23.69           C  
ATOM    590  CB  LEU L  78      31.745  22.588  46.117  1.00 23.50           C  
ATOM    591  CG  LEU L  78      31.190  21.309  46.771  1.00 25.61           C  
ATOM    592  CD1 LEU L  78      29.870  21.578  47.510  1.00 26.17           C  
ATOM    593  CD2 LEU L  78      31.083  20.165  45.749  1.00 26.44           C  
ATOM    594  C   LEU L  78      33.196  23.152  47.994  1.00 25.77           C  
ATOM    595  O   LEU L  78      34.316  22.939  47.529  1.00 25.04           O  
ATOM    596  N   LYS L  79      32.903  22.923  49.291  1.00 25.28           N  
ATOM    597  CA  LYS L  79      33.940  22.434  50.156  1.00 25.79           C  
ATOM    598  CB  LYS L  79      34.312  23.399  51.295  1.00 27.67           C  
ATOM    599  CG  LYS L  79      35.053  24.652  50.824  1.00 31.64           C  
ATOM    600  CD  LYS L  79      35.175  25.727  51.904  1.00 39.41           C  
ATOM    601  CE  LYS L  79      36.017  26.932  51.478  1.00 47.88           C  
ATOM    602  NZ  LYS L  79      35.232  27.816  50.591  1.00 57.61           N1+
ATOM    603  C   LYS L  79      33.523  21.143  50.784  1.00 27.06           C  
ATOM    604  O   LYS L  79      32.350  20.917  51.079  1.00 27.10           O  
ATOM    605  N   ILE L  80      34.514  20.248  50.974  1.00 25.91           N  
ATOM    606  CA  ILE L  80      34.330  18.982  51.617  1.00 26.47           C  
ATOM    607  CB  ILE L  80      34.793  17.838  50.758  1.00 27.91           C  
ATOM    608  CG1 ILE L  80      34.028  17.845  49.422  1.00 28.22           C  
ATOM    609  CG2 ILE L  80      34.626  16.530  51.548  1.00 29.09           C  
ATOM    610  CD1 ILE L  80      34.628  16.922  48.360  1.00 28.38           C  
ATOM    611  C   ILE L  80      35.212  19.034  52.829  1.00 29.16           C  
ATOM    612  O   ILE L  80      36.431  19.143  52.715  1.00 28.75           O  
ATOM    613  N   SER L  81      34.606  18.968  54.029  1.00 29.25           N  
ATOM    614  CA  SER L  81      35.328  19.096  55.266  1.00 30.37           C  
ATOM    615  CB  SER L  81      34.396  19.034  56.484  1.00 31.79           C  
ATOM    616  OG  SER L  81      35.163  19.042  57.676  1.00 33.46           O  
ATOM    617  C   SER L  81      36.325  17.995  55.426  1.00 32.67           C  
ATOM    618  O   SER L  81      37.511  18.255  55.635  1.00 32.98           O  
ATOM    619  N   ARG L  82      35.864  16.731  55.357  1.00 31.33           N  
ATOM    620  CA  ARG L  82      36.754  15.614  55.495  1.00 31.69           C  
ATOM    621  CB  ARG L  82      36.530  14.826  56.797  1.00 33.13           C  
ATOM    622  CG  ARG L  82      36.736  15.661  58.061  1.00 43.33           C  
ATOM    623  CD  ARG L  82      36.296  14.948  59.340  1.00 53.46           C  
ATOM    624  NE  ARG L  82      34.846  14.631  59.196  1.00 60.60           N  
ATOM    625  CZ  ARG L  82      33.897  15.553  59.532  1.00 68.55           C  
ATOM    626  NH1 ARG L  82      34.269  16.784  59.990  1.00 60.37           N1+
ATOM    627  NH2 ARG L  82      32.573  15.247  59.404  1.00 59.71           N  
ATOM    628  C   ARG L  82      36.416  14.692  54.372  1.00 32.37           C  
ATOM    629  O   ARG L  82      35.309  14.161  54.309  1.00 32.37           O  
ATOM    630  N   VAL L  83      37.380  14.456  53.465  1.00 29.47           N  
ATOM    631  CA  VAL L  83      37.128  13.644  52.312  1.00 28.66           C  
ATOM    632  CB  VAL L  83      38.194  13.777  51.262  1.00 29.48           C  
ATOM    633  CG1 VAL L  83      37.879  12.818  50.102  1.00 28.88           C  
ATOM    634  CG2 VAL L  83      38.278  15.254  50.844  1.00 29.36           C  
ATOM    635  C   VAL L  83      37.072  12.207  52.720  1.00 30.48           C  
ATOM    636  O   VAL L  83      37.889  11.736  53.510  1.00 30.80           O  
ATOM    637  N   GLU L  84      36.080  11.480  52.167  1.00 28.92           N  
ATOM    638  CA  GLU L  84      35.898  10.083  52.433  1.00 29.23           C  
ATOM    639  CB  GLU L  84      34.513   9.757  53.019  1.00 30.19           C  
ATOM    640  CG  GLU L  84      34.322  10.359  54.413  1.00 33.80           C  
ATOM    641  CD  GLU L  84      32.935   9.996  54.924  1.00 44.46           C  
ATOM    642  OE1 GLU L  84      32.172   9.347  54.162  1.00 40.79           O  
ATOM    643  OE2 GLU L  84      32.619  10.369  56.085  1.00 47.46           O1-
ATOM    644  C   GLU L  84      36.047   9.371  51.123  1.00 30.66           C  
ATOM    645  O   GLU L  84      36.006   9.986  50.059  1.00 28.89           O  
ATOM    646  N   ALA L  85      36.223   8.038  51.175  1.00 29.75           N  
ATOM    647  CA  ALA L  85      36.468   7.233  50.010  1.00 30.22           C  
ATOM    648  CB  ALA L  85      36.659   5.746  50.351  1.00 31.13           C  
ATOM    649  C   ALA L  85      35.310   7.332  49.061  1.00 31.17           C  
ATOM    650  O   ALA L  85      35.493   7.328  47.845  1.00 30.90           O  
ATOM    651  N   GLU L  86      34.087   7.421  49.604  1.00 30.20           N  
ATOM    652  CA  GLU L  86      32.853   7.439  48.866  1.00 30.12           C  
ATOM    653  CB  GLU L  86      31.639   7.444  49.804  1.00 31.91           C  
ATOM    654  CG  GLU L  86      31.603   6.206  50.696  1.00 40.46           C  
ATOM    655  CD  GLU L  86      30.464   6.359  51.687  1.00 58.99           C  
ATOM    656  OE1 GLU L  86      29.646   7.301  51.510  1.00 59.65           O  
ATOM    657  OE2 GLU L  86      30.397   5.534  52.636  1.00 60.85           O1-
ATOM    658  C   GLU L  86      32.762   8.664  48.003  1.00 30.51           C  
ATOM    659  O   GLU L  86      32.043   8.671  47.006  1.00 30.03           O  
ATOM    660  N   ASP L  87      33.465   9.739  48.393  1.00 27.28           N  
ATOM    661  CA  ASP L  87      33.442  11.039  47.773  1.00 26.04           C  
ATOM    662  CB  ASP L  87      34.221  12.084  48.589  1.00 26.80           C  
ATOM    663  CG  ASP L  87      33.488  12.297  49.909  1.00 30.60           C  
ATOM    664  OD1 ASP L  87      32.297  11.900  50.008  1.00 30.28           O  
ATOM    665  OD2 ASP L  87      34.118  12.855  50.844  1.00 31.22           O1-
ATOM    666  C   ASP L  87      34.009  11.034  46.375  1.00 26.06           C  
ATOM    667  O   ASP L  87      33.820  12.001  45.639  1.00 25.40           O  
ATOM    668  N   VAL L  88      34.774   9.998  45.977  1.00 24.03           N  
ATOM    669  CA  VAL L  88      35.391  10.004  44.674  1.00 23.14           C  
ATOM    670  CB  VAL L  88      36.260   8.808  44.413  1.00 25.40           C  
ATOM    671  CG1 VAL L  88      37.415   8.818  45.429  1.00 19.59           C  
ATOM    672  CG2 VAL L  88      35.392   7.539  44.458  1.00 18.44           C  
ATOM    673  C   VAL L  88      34.357  10.053  43.587  1.00 24.08           C  
ATOM    674  O   VAL L  88      33.292   9.441  43.681  1.00 24.24           O  
ATOM    675  N   GLY L  89      34.664  10.813  42.511  1.00 21.96           N  
ATOM    676  CA  GLY L  89      33.776  10.944  41.390  1.00 20.99           C  
ATOM    677  C   GLY L  89      34.017  12.289  40.774  1.00 21.66           C  
ATOM    678  O   GLY L  89      34.988  12.967  41.108  1.00 21.37           O  
ATOM    679  N   VAL L  90      33.130  12.706  39.845  1.00 18.98           N  
ATOM    680  CA  VAL L  90      33.291  13.983  39.207  1.00 18.30           C  
ATOM    681  CB  VAL L  90      33.174  13.924  37.711  1.00 20.06           C  
ATOM    682  CG1 VAL L  90      33.336  15.347  37.148  1.00 20.52           C  
ATOM    683  CG2 VAL L  90      34.220  12.928  37.179  1.00 19.96           C  
ATOM    684  C   VAL L  90      32.224  14.908  39.715  1.00 19.79           C  
ATOM    685  O   VAL L  90      31.050  14.547  39.770  1.00 20.12           O  
ATOM    686  N   TYR L  91      32.622  16.143  40.094  1.00 18.35           N  
ATOM    687  CA  TYR L  91      31.715  17.125  40.631  1.00 17.70           C  
ATOM    688  CB  TYR L  91      32.267  17.871  41.862  1.00 18.10           C  
ATOM    689  CG  TYR L  91      32.349  16.929  43.015  1.00 19.71           C  
ATOM    690  CD1 TYR L  91      33.371  16.012  43.109  1.00 20.61           C  
ATOM    691  CD2 TYR L  91      31.407  16.979  44.018  1.00 19.89           C  
ATOM    692  CE1 TYR L  91      33.443  15.148  44.177  1.00 21.60           C  
ATOM    693  CE2 TYR L  91      31.474  16.119  45.088  1.00 21.36           C  
ATOM    694  CZ  TYR L  91      32.493  15.201  45.169  1.00 23.00           C  
ATOM    695  OH  TYR L  91      32.565  14.316  46.266  1.00 23.33           O  
ATOM    696  C   TYR L  91      31.461  18.168  39.584  1.00 18.72           C  
ATOM    697  O   TYR L  91      32.389  18.617  38.911  1.00 18.59           O  
ATOM    698  N   TYR L  92      30.179  18.570  39.410  1.00 17.75           N  
ATOM    699  CA  TYR L  92      29.845  19.562  38.422  1.00 17.77           C  
ATOM    700  CB  TYR L  92      28.899  19.080  37.303  1.00 17.67           C  
ATOM    701  CG  TYR L  92      29.513  18.014  36.462  1.00 18.36           C  
ATOM    702  CD1 TYR L  92      30.325  18.339  35.401  1.00 18.75           C  
ATOM    703  CD2 TYR L  92      29.270  16.687  36.730  1.00 19.16           C  
ATOM    704  CE1 TYR L  92      30.888  17.358  34.620  1.00 19.30           C  
ATOM    705  CE2 TYR L  92      29.830  15.702  35.950  1.00 20.25           C  
ATOM    706  CZ  TYR L  92      30.639  16.037  34.892  1.00 21.95           C  
ATOM    707  OH  TYR L  92      31.215  15.029  34.090  1.00 25.78           O  
ATOM    708  C   TYR L  92      29.071  20.671  39.065  1.00 19.81           C  
ATOM    709  O   TYR L  92      28.244  20.441  39.945  1.00 19.63           O  
ATOM    710  N   CYS L  93      29.333  21.924  38.635  1.00 20.05           N  
ATOM    711  CA  CYS L  93      28.537  23.029  39.079  1.00 20.86           C  
ATOM    712  CB  CYS L  93      29.349  24.306  39.434  1.00 22.62           C  
ATOM    713  SG  CYS L  93      30.450  24.912  38.114  1.00 26.63           S  
ATOM    714  C   CYS L  93      27.606  23.312  37.942  1.00 21.35           C  
ATOM    715  O   CYS L  93      27.919  22.999  36.794  1.00 20.78           O  
ATOM    716  N   SER L  94      26.402  23.845  38.236  1.00 19.44           N  
ATOM    717  CA  SER L  94      25.478  24.149  37.179  1.00 19.44           C  
ATOM    718  CB  SER L  94      24.420  23.064  36.913  1.00 20.04           C  
ATOM    719  OG  SER L  94      23.441  23.059  37.939  1.00 23.92           O  
ATOM    720  C   SER L  94      24.749  25.397  37.555  1.00 20.75           C  
ATOM    721  O   SER L  94      24.534  25.679  38.732  1.00 21.02           O  
ATOM    722  N   GLN L  95      24.351  26.177  36.535  1.00 19.15           N  
ATOM    723  CA  GLN L  95      23.687  27.433  36.734  1.00 18.47           C  
ATOM    724  CB  GLN L  95      24.602  28.570  36.242  1.00 19.05           C  
ATOM    725  CG  GLN L  95      23.926  29.895  35.942  1.00 19.29           C  
ATOM    726  CD  GLN L  95      23.447  29.789  34.505  1.00 20.07           C  
ATOM    727  OE1 GLN L  95      22.544  30.508  34.087  1.00 19.02           O  
ATOM    728  NE2 GLN L  95      24.064  28.864  33.723  1.00 17.68           N  
ATOM    729  C   GLN L  95      22.394  27.413  35.961  1.00 19.54           C  
ATOM    730  O   GLN L  95      22.380  27.077  34.779  1.00 18.84           O  
ATOM    731  N   SER L  96      21.260  27.696  36.654  1.00 35.34           N  
ATOM    732  CA  SER L  96      19.918  27.777  36.115  1.00 33.98           C  
ATOM    733  CB  SER L  96      18.895  27.121  37.053  1.00 36.12           C  
ATOM    734  OG  SER L  96      19.271  25.774  37.304  1.00 36.23           O  
ATOM    735  C   SER L  96      19.427  29.184  35.877  1.00 35.27           C  
ATOM    736  O   SER L  96      18.347  29.376  35.321  1.00 38.82           O  
ATOM    737  N   THR L  97      20.159  30.215  36.324  1.00 35.64           N  
ATOM    738  CA  THR L  97      19.603  31.540  36.278  1.00 41.18           C  
ATOM    739  CB  THR L  97      20.465  32.534  36.976  1.00 37.35           C  
ATOM    740  OG1 THR L  97      21.741  32.606  36.362  1.00 40.02           O  
ATOM    741  CG2 THR L  97      20.612  32.042  38.420  1.00 35.85           C  
ATOM    742  C   THR L  97      19.335  31.986  34.878  1.00 44.03           C  
ATOM    743  O   THR L  97      18.288  32.566  34.597  1.00 38.92           O  
ATOM    744  N   HIS L  98      20.262  31.721  33.950  1.00 49.79           N  
ATOM    745  CA  HIS L  98      20.083  32.171  32.609  1.00 42.81           C  
ATOM    746  ND1 HIS L  98      22.178  34.539  33.966  1.00 58.09           N  
ATOM    747  CG  HIS L  98      21.333  34.334  32.899  1.00 44.82           C  
ATOM    748  CB  HIS L  98      21.239  33.056  32.115  1.00 40.51           C  
ATOM    749  NE2 HIS L  98      21.026  36.420  33.704  1.00 46.89           N  
ATOM    750  CD2 HIS L  98      20.637  35.493  32.753  1.00 52.81           C  
ATOM    751  CE1 HIS L  98      21.954  35.802  34.410  1.00 45.11           C  
ATOM    752  C   HIS L  98      19.973  30.983  31.711  1.00 40.67           C  
ATOM    753  O   HIS L  98      20.430  29.890  32.039  1.00 40.33           O  
ATOM    754  N   VAL L  99      19.315  31.175  30.551  1.00 47.13           N  
ATOM    755  CA  VAL L  99      19.169  30.114  29.602  1.00 37.90           C  
ATOM    756  CB  VAL L  99      17.790  30.009  29.022  1.00 39.21           C  
ATOM    757  CG1 VAL L  99      16.801  29.628  30.136  1.00 39.27           C  
ATOM    758  CG2 VAL L  99      17.464  31.344  28.340  1.00 39.88           C  
ATOM    759  C   VAL L  99      20.101  30.431  28.481  1.00 48.87           C  
ATOM    760  O   VAL L  99      20.312  31.596  28.142  1.00 43.85           O  
ATOM    761  N   PRO L 100      20.686  29.419  27.908  1.00 40.35           N  
ATOM    762  CA  PRO L 100      20.460  28.065  28.325  1.00 38.10           C  
ATOM    763  CD  PRO L 100      21.205  29.501  26.555  1.00 41.60           C  
ATOM    764  CB  PRO L 100      20.894  27.182  27.153  1.00 45.45           C  
ATOM    765  CG  PRO L 100      21.771  28.098  26.283  1.00 40.84           C  
ATOM    766  C   PRO L 100      21.219  27.797  29.579  1.00 31.16           C  
ATOM    767  O   PRO L 100      22.152  28.538  29.886  1.00 32.01           O  
ATOM    768  N   TRP L 101      20.828  26.748  30.323  1.00 33.36           N  
ATOM    769  CA  TRP L 101      21.506  26.432  31.541  1.00 33.42           C  
ATOM    770  CB  TRP L 101      20.721  25.446  32.418  1.00 34.28           C  
ATOM    771  CG  TRP L 101      19.360  25.982  32.796  1.00 32.91           C  
ATOM    772  CD2 TRP L 101      18.499  25.418  33.798  1.00 32.16           C  
ATOM    773  CD1 TRP L 101      18.690  27.050  32.270  1.00 32.94           C  
ATOM    774  NE1 TRP L 101      17.463  27.180  32.872  1.00 37.03           N  
ATOM    775  CE2 TRP L 101      17.332  26.183  33.817  1.00 33.14           C  
ATOM    776  CE3 TRP L 101      18.667  24.355  34.637  1.00 34.98           C  
ATOM    777  CZ2 TRP L 101      16.310  25.890  34.674  1.00 33.88           C  
ATOM    778  CZ3 TRP L 101      17.631  24.058  35.496  1.00 34.33           C  
ATOM    779  CH2 TRP L 101      16.475  24.811  35.514  1.00 33.55           C  
ATOM    780  C   TRP L 101      22.812  25.818  31.147  1.00 38.58           C  
ATOM    781  O   TRP L 101      22.888  25.102  30.151  1.00 36.32           O  
ATOM    782  N   THR L 102      23.886  26.112  31.910  1.00 18.72           N  
ATOM    783  CA  THR L 102      25.185  25.609  31.557  1.00 19.22           C  
ATOM    784  CB  THR L 102      26.100  26.692  31.067  1.00 21.16           C  
ATOM    785  OG1 THR L 102      26.227  27.703  32.057  1.00 21.34           O  
ATOM    786  CG2 THR L 102      25.522  27.291  29.773  1.00 19.88           C  
ATOM    787  C   THR L 102      25.836  24.969  32.747  1.00 20.61           C  
ATOM    788  O   THR L 102      25.588  25.343  33.893  1.00 20.18           O  
ATOM    789  N   PHE L 103      26.711  23.974  32.482  1.00 18.81           N  
ATOM    790  CA  PHE L 103      27.392  23.255  33.523  1.00 17.57           C  
ATOM    791  CB  PHE L 103      27.289  21.721  33.394  1.00 17.64           C  
ATOM    792  CG  PHE L 103      25.867  21.278  33.501  1.00 18.32           C  
ATOM    793  CD1 PHE L 103      25.074  21.191  32.382  1.00 19.53           C  
ATOM    794  CD2 PHE L 103      25.322  20.938  34.716  1.00 19.00           C  
ATOM    795  CE1 PHE L 103      23.765  20.777  32.476  1.00 21.15           C  
ATOM    796  CE2 PHE L 103      24.015  20.524  34.816  1.00 20.25           C  
ATOM    797  CZ  PHE L 103      23.229  20.441  33.694  1.00 20.43           C  
ATOM    798  C   PHE L 103      28.854  23.560  33.412  1.00 19.74           C  
ATOM    799  O   PHE L 103      29.343  23.977  32.363  1.00 19.91           O  
ATOM    800  N   GLY L 104      29.590  23.380  34.526  1.00 18.44           N  
ATOM    801  CA  GLY L 104      31.011  23.572  34.511  1.00 18.06           C  
ATOM    802  C   GLY L 104      31.586  22.333  33.891  1.00 19.90           C  
ATOM    803  O   GLY L 104      30.873  21.356  33.668  1.00 18.99           O  
ATOM    804  N   GLN L 105      32.902  22.350  33.614  0.90 18.86           N  
ATOM    805  CA  GLN L 105      33.617  21.284  32.962  0.90 19.41           C  
ATOM    806  CB  GLN L 105      35.064  21.666  32.615  1.00  0.00           C  
ATOM    807  CG  GLN L 105      35.144  22.820  31.614  1.00  0.00           C  
ATOM    808  CD  GLN L 105      34.456  22.372  30.332  1.00  0.00           C  
ATOM    809  OE1 GLN L 105      34.192  21.186  30.138  1.00  0.00           O  
ATOM    810  NE2 GLN L 105      34.155  23.343  29.429  1.00  0.00           N  
ATOM    811  C   GLN L 105      33.658  20.063  33.830  0.90 20.69           C  
ATOM    812  O   GLN L 105      33.742  18.945  33.324  0.90 20.73           O  
ATOM    813  N   GLY L 106      33.657  20.236  35.163  1.00 19.15           N  
ATOM    814  CA  GLY L 106      33.697  19.102  36.042  1.00 18.77           C  
ATOM    815  C   GLY L 106      35.051  19.030  36.678  1.00 21.09           C  
ATOM    816  O   GLY L 106      36.049  19.465  36.107  1.00 21.03           O  
ATOM    817  N   THR L 107      35.095  18.495  37.917  1.00 19.32           N  
ATOM    818  CA  THR L 107      36.325  18.312  38.637  1.00 19.70           C  
ATOM    819  CB  THR L 107      36.443  19.192  39.852  1.00 21.58           C  
ATOM    820  OG1 THR L 107      36.390  20.559  39.471  1.00 21.92           O  
ATOM    821  CG2 THR L 107      37.769  18.895  40.572  1.00 21.73           C  
ATOM    822  C   THR L 107      36.342  16.891  39.108  1.00 21.56           C  
ATOM    823  O   THR L 107      35.415  16.441  39.780  1.00 20.95           O  
ATOM    824  N   LYS L 108      37.408  16.136  38.776  1.00 21.20           N  
ATOM    825  CA  LYS L 108      37.433  14.764  39.189  1.00 21.39           C  
ATOM    826  CB  LYS L 108      38.035  13.818  38.129  1.00 23.40           C  
ATOM    827  CG  LYS L 108      37.870  12.332  38.456  1.00 27.88           C  
ATOM    828  CD  LYS L 108      38.007  11.407  37.242  1.00 33.74           C  
ATOM    829  CE  LYS L 108      39.415  11.328  36.648  1.00 40.06           C  
ATOM    830  NZ  LYS L 108      39.418  10.408  35.487  1.00 43.99           N1+
ATOM    831  C   LYS L 108      38.228  14.668  40.449  1.00 22.95           C  
ATOM    832  O   LYS L 108      39.404  15.030  40.494  1.00 23.64           O  
ATOM    833  N   VAL L 109      37.581  14.177  41.525  1.00 21.18           N  
ATOM    834  CA  VAL L 109      38.243  14.044  42.789  1.00 21.55           C  
ATOM    835  CB  VAL L 109      37.327  14.243  43.962  1.00 23.17           C  
ATOM    836  CG1 VAL L 109      38.098  13.918  45.250  1.00 20.16           C  
ATOM    837  CG2 VAL L 109      36.790  15.683  43.915  1.00 19.78           C  
ATOM    838  C   VAL L 109      38.788  12.655  42.862  1.00 23.48           C  
ATOM    839  O   VAL L 109      38.072  11.682  42.622  1.00 23.22           O  
ATOM    840  N   GLU L 110      40.093  12.543  43.188  1.00 23.31           N  
ATOM    841  CA  GLU L 110      40.758  11.275  43.292  1.00 24.54           C  
ATOM    842  CB  GLU L 110      41.965  11.128  42.351  1.00 26.08           C  
ATOM    843  CG  GLU L 110      41.601  11.067  40.872  1.00 32.53           C  
ATOM    844  CD  GLU L 110      42.898  10.940  40.089  1.00 43.46           C  
ATOM    845  OE1 GLU L 110      43.782  11.824  40.255  1.00 40.88           O  
ATOM    846  OE2 GLU L 110      43.027   9.953  39.317  1.00 39.04           O1-
ATOM    847  C   GLU L 110      41.329  11.177  44.670  1.00 26.30           C  
ATOM    848  O   GLU L 110      41.738  12.180  45.253  1.00 26.45           O  
ATOM    849  N   ILE L 111      41.381   9.948  45.221  1.00 25.70           N  
ATOM    850  CA  ILE L 111      41.907   9.767  46.544  1.00 26.54           C  
ATOM    851  CB  ILE L 111      41.217   8.685  47.328  1.00 28.53           C  
ATOM    852  CG1 ILE L 111      39.736   9.027  47.550  1.00 29.07           C  
ATOM    853  CG2 ILE L 111      41.998   8.479  48.638  1.00 29.13           C  
ATOM    854  CD1 ILE L 111      39.515  10.300  48.365  1.00 31.64           C  
ATOM    855  C   ILE L 111      43.333   9.344  46.419  1.00 28.50           C  
ATOM    856  O   ILE L 111      43.650   8.401  45.695  1.00 28.80           O  
ATOM    857  N   LYS L 112      44.237  10.064  47.111  1.00 27.90           N  
ATOM    858  CA  LYS L 112      45.613   9.668  47.141  1.00 28.95           C  
ATOM    859  CB  LYS L 112      46.554  10.727  47.741  1.00 30.75           C  
ATOM    860  CG  LYS L 112      47.129  11.729  46.740  1.00 36.04           C  
ATOM    861  CD  LYS L 112      48.116  11.080  45.766  1.00 40.50           C  
ATOM    862  CE  LYS L 112      48.949  12.085  44.968  1.00 44.05           C  
ATOM    863  NZ  LYS L 112      50.029  11.380  44.243  1.00 48.84           N1+
ATOM    864  C   LYS L 112      45.662   8.473  48.077  1.00 30.93           C  
ATOM    865  O   LYS L 112      45.485   8.693  49.305  1.00 31.13           O  
ATOM    866  OXT LYS L 112      45.873   7.332  47.586  1.00 51.13           O1-
TER     867      LYS L 112 
ATOM    868  N   GLU H 113       8.080   7.241  46.574  1.00 46.49           N1+
ATOM    869  CA  GLU H 113       8.948   8.425  46.392  1.00 46.11           C  
ATOM    870  CB  GLU H 113      10.338   8.135  46.989  1.00 47.82           C  
ATOM    871  CG  GLU H 113      11.157   9.375  47.353  1.00 56.26           C  
ATOM    872  CD  GLU H 113      12.331   8.910  48.207  1.00 67.72           C  
ATOM    873  OE1 GLU H 113      13.184   8.150  47.673  1.00 52.91           O  
ATOM    874  OE2 GLU H 113      12.388   9.299  49.403  1.00 67.98           O1-
ATOM    875  C   GLU H 113       9.029   8.737  44.927  1.00 44.26           C  
ATOM    876  O   GLU H 113       8.332   8.115  44.128  1.00 44.43           O  
ATOM    877  N   VAL H 114       9.861   9.721  44.530  1.00 40.98           N  
ATOM    878  CA  VAL H 114       9.900  10.110  43.145  1.00 38.28           C  
ATOM    879  CB  VAL H 114      10.351  11.530  42.948  1.00 39.43           C  
ATOM    880  CG1 VAL H 114      10.383  11.847  41.443  1.00 38.39           C  
ATOM    881  CG2 VAL H 114       9.429  12.453  43.768  1.00 39.85           C  
ATOM    882  C   VAL H 114      10.843   9.219  42.391  1.00 38.61           C  
ATOM    883  O   VAL H 114      11.958   8.951  42.840  1.00 38.30           O  
ATOM    884  N   GLN H 115      10.407   8.736  41.205  1.00 34.96           N  
ATOM    885  CA  GLN H 115      11.230   7.883  40.390  1.00 33.31           C  
ATOM    886  CB  GLN H 115      10.804   6.401  40.431  1.00 35.21           C  
ATOM    887  CG  GLN H 115      11.078   5.678  41.752  1.00 47.86           C  
ATOM    888  CD  GLN H 115      12.365   4.874  41.610  1.00 62.97           C  
ATOM    889  OE1 GLN H 115      12.741   4.468  40.511  1.00 62.91           O  
ATOM    890  NE2 GLN H 115      13.054   4.622  42.755  1.00 60.28           N  
ATOM    891  C   GLN H 115      11.064   8.307  38.959  1.00 32.09           C  
ATOM    892  O   GLN H 115       9.951   8.577  38.508  1.00 31.90           O  
ATOM    893  N   LEU H 116      12.181   8.381  38.207  0.90 28.30           N  
ATOM    894  CA  LEU H 116      12.115   8.695  36.804  0.90 27.33           C  
ATOM    895  CB  LEU H 116      12.900   9.949  36.364  1.00 26.60           C  
ATOM    896  CG  LEU H 116      12.300  11.306  36.787  1.00 28.61           C  
ATOM    897  CD1 LEU H 116      10.903  11.503  36.191  1.00 27.14           C  
ATOM    898  CD2 LEU H 116      12.334  11.519  38.300  1.00 30.06           C  
ATOM    899  C   LEU H 116      12.719   7.556  36.049  0.90 29.01           C  
ATOM    900  O   LEU H 116      13.716   6.974  36.475  0.90 28.41           O  
ATOM    901  N   VAL H 117      12.108   7.183  34.906  1.00 27.66           N  
ATOM    902  CA  VAL H 117      12.682   6.125  34.130  1.00 28.19           C  
ATOM    903  CB  VAL H 117      11.922   4.833  34.224  1.00 29.53           C  
ATOM    904  CG1 VAL H 117      12.577   3.814  33.277  1.00  0.00           C  
ATOM    905  CG2 VAL H 117      11.885   4.389  35.696  1.00  0.00           C  
ATOM    906  C   VAL H 117      12.665   6.538  32.692  1.00 29.26           C  
ATOM    907  O   VAL H 117      11.629   6.946  32.166  1.00 28.81           O  
ATOM    908  N   GLU H 118      13.825   6.427  32.011  1.00 27.37           N  
ATOM    909  CA  GLU H 118      13.867   6.790  30.625  1.00 27.08           C  
ATOM    910  CB  GLU H 118      15.142   7.530  30.175  1.00 26.94           C  
ATOM    911  CG  GLU H 118      15.306   8.932  30.769  1.00 32.21           C  
ATOM    912  CD  GLU H 118      16.316   8.852  31.900  1.00 37.81           C  
ATOM    913  OE1 GLU H 118      17.098   7.866  31.907  1.00 34.39           O  
ATOM    914  OE2 GLU H 118      16.333   9.771  32.762  1.00 28.82           O1-
ATOM    915  C   GLU H 118      13.772   5.535  29.811  1.00 30.05           C  
ATOM    916  O   GLU H 118      14.174   4.460  30.254  1.00 30.32           O  
ATOM    917  N   SER H 119      13.194   5.650  28.596  1.00 28.50           N  
ATOM    918  CA  SER H 119      13.062   4.525  27.713  1.00 29.30           C  
ATOM    919  CB  SER H 119      11.663   3.886  27.731  1.00 31.82           C  
ATOM    920  OG  SER H 119      11.388   3.329  29.008  1.00 37.33           O  
ATOM    921  C   SER H 119      13.278   5.023  26.317  1.00 31.70           C  
ATOM    922  O   SER H 119      13.010   6.188  26.021  1.00 30.18           O  
ATOM    923  N   GLY H 120      13.771   4.143  25.415  1.00 31.42           N  
ATOM    924  CA  GLY H 120      13.993   4.555  24.053  1.00 32.19           C  
ATOM    925  C   GLY H 120      14.829   3.523  23.338  1.00 33.28           C  
ATOM    926  O   GLY H 120      15.316   2.563  23.930  1.00 32.45           O  
ATOM    927  N   PRO H 121      15.029   3.755  22.062  1.00 33.00           N  
ATOM    928  CA  PRO H 121      15.669   2.848  21.131  1.00 32.96           C  
ATOM    929  CD  PRO H 121      14.430   4.901  21.402  1.00 34.29           C  
ATOM    930  CB  PRO H 121      15.493   3.487  19.749  1.00 34.52           C  
ATOM    931  CG  PRO H 121      15.125   4.955  20.034  1.00 37.30           C  
ATOM    932  C   PRO H 121      17.057   2.291  21.345  1.00 34.60           C  
ATOM    933  O   PRO H 121      17.255   1.115  21.046  1.00 35.53           O  
ATOM    934  N   GLY H 122      18.042   3.089  21.789  1.00 31.52           N  
ATOM    935  CA  GLY H 122      19.374   2.610  22.056  1.00 30.38           C  
ATOM    936  C   GLY H 122      20.233   2.792  20.838  1.00 31.06           C  
ATOM    937  O   GLY H 122      21.406   3.146  20.951  1.00 30.55           O  
ATOM    938  N   LEU H 123      19.662   2.556  19.638  1.00 29.30           N  
ATOM    939  CA  LEU H 123      20.369   2.694  18.392  1.00 28.98           C  
ATOM    940  CB  LEU H 123      20.671   1.371  17.666  1.00 28.32           C  
ATOM    941  CG  LEU H 123      21.885   0.599  18.202  1.00 31.08           C  
ATOM    942  CD1 LEU H 123      23.194   1.296  17.799  1.00 30.63           C  
ATOM    943  CD2 LEU H 123      21.771   0.355  19.713  1.00 31.02           C  
ATOM    944  C   LEU H 123      19.512   3.459  17.443  1.00 30.44           C  
ATOM    945  O   LEU H 123      18.318   3.204  17.327  1.00 30.38           O  
ATOM    946  N   VAL H 124      20.124   4.422  16.732  1.00 29.10           N  
ATOM    947  CA  VAL H 124      19.411   5.199  15.761  1.00 29.88           C  
ATOM    948  CB  VAL H 124      19.043   6.560  16.271  1.00 31.79           C  
ATOM    949  CG1 VAL H 124      18.295   7.321  15.167  1.00 27.90           C  
ATOM    950  CG2 VAL H 124      18.227   6.395  17.560  1.00 27.51           C  
ATOM    951  C   VAL H 124      20.328   5.392  14.593  1.00 31.56           C  
ATOM    952  O   VAL H 124      21.544   5.459  14.751  1.00 30.95           O  
ATOM    953  N   LYS H 125      19.756   5.474  13.375  1.00 31.63           N  
ATOM    954  CA  LYS H 125      20.541   5.667  12.188  1.00 32.37           C  
ATOM    955  CB  LYS H 125      19.880   5.066  10.935  1.00 34.13           C  
ATOM    956  CG  LYS H 125      20.791   5.017   9.712  1.00 36.60           C  
ATOM    957  CD  LYS H 125      20.228   4.153   8.584  1.00 41.47           C  
ATOM    958  CE  LYS H 125      21.099   4.146   7.327  1.00 45.19           C  
ATOM    959  NZ  LYS H 125      21.061   5.477   6.677  1.00 49.10           N1+
ATOM    960  C   LYS H 125      20.685   7.145  11.982  1.00 33.95           C  
ATOM    961  O   LYS H 125      19.853   7.925  12.437  1.00 33.70           O  
ATOM    962  N   PRO H 126      21.715   7.565  11.301  1.00 32.74           N  
ATOM    963  CA  PRO H 126      21.901   8.973  11.103  1.00 32.97           C  
ATOM    964  CD  PRO H 126      22.974   6.840  11.300  1.00 33.42           C  
ATOM    965  CB  PRO H 126      23.300   9.123  10.512  1.00 33.69           C  
ATOM    966  CG  PRO H 126      24.060   7.911  11.084  1.00 34.95           C  
ATOM    967  C   PRO H 126      20.799   9.541  10.268  1.00 35.40           C  
ATOM    968  O   PRO H 126      20.257   8.822   9.432  1.00 35.50           O  
ATOM    969  N   SER H 127      20.475  10.832  10.497  1.00 34.06           N  
ATOM    970  CA  SER H 127      19.457  11.617   9.848  1.00 34.89           C  
ATOM    971  CB  SER H 127      19.501  11.568   8.306  1.00 37.21           C  
ATOM    972  OG  SER H 127      18.966  10.348   7.815  1.00 41.64           O  
ATOM    973  C   SER H 127      18.083  11.194  10.283  1.00 36.17           C  
ATOM    974  O   SER H 127      17.092  11.773   9.840  1.00 36.30           O  
ATOM    975  N   GLU H 128      17.973  10.208  11.195  1.00 34.58           N  
ATOM    976  CA  GLU H 128      16.675   9.791  11.653  1.00 34.42           C  
ATOM    977  CB  GLU H 128      16.551   8.273  11.888  1.00 35.93           C  
ATOM    978  CG  GLU H 128      16.590   7.495  10.567  1.00 42.75           C  
ATOM    979  CD  GLU H 128      16.450   6.004  10.836  1.00 53.77           C  
ATOM    980  OE1 GLU H 128      17.025   5.518  11.848  1.00 49.92           O  
ATOM    981  OE2 GLU H 128      15.762   5.328  10.027  1.00 60.56           O1-
ATOM    982  C   GLU H 128      16.349  10.547  12.908  1.00 35.10           C  
ATOM    983  O   GLU H 128      17.159  11.338  13.387  1.00 33.54           O  
ATOM    984  N   THR H 129      15.127  10.354  13.456  1.00 33.76           N  
ATOM    985  CA  THR H 129      14.723  11.099  14.619  1.00 33.51           C  
ATOM    986  CB  THR H 129      13.305  11.592  14.548  1.00 36.81           C  
ATOM    987  OG1 THR H 129      13.126  12.412  13.403  1.00 36.93           O  
ATOM    988  CG2 THR H 129      12.991  12.398  15.821  1.00 35.31           C  
ATOM    989  C   THR H 129      14.822  10.232  15.841  1.00 34.87           C  
ATOM    990  O   THR H 129      14.427   9.067  15.831  1.00 34.84           O  
ATOM    991  N   LEU H 130      15.363  10.814  16.936  1.00 32.34           N  
ATOM    992  CA  LEU H 130      15.537  10.143  18.195  0.96 31.45           C  
ATOM    993  CB  LEU H 130      16.744  10.681  18.979  0.96 30.96           C  
ATOM    994  CG  LEU H 130      16.973   9.996  20.337  0.96 32.71           C  
ATOM    995  CD1 LEU H 130      17.550   8.583  20.165  0.96 33.96           C  
ATOM    996  CD2 LEU H 130      17.794  10.884  21.278  0.96 32.84           C  
ATOM    997  C   LEU H 130      14.326  10.455  19.029  1.00 32.77           C  
ATOM    998  O   LEU H 130      13.897  11.605  19.110  1.00 31.93           O  
ATOM    999  N   SER H 131      13.724   9.424  19.664  1.00 30.97           N  
ATOM   1000  CA  SER H 131      12.578   9.663  20.501  1.00 30.82           C  
ATOM   1001  CB  SER H 131      11.260   9.116  19.930  1.00 33.39           C  
ATOM   1002  OG  SER H 131      10.897   9.831  18.759  1.00 39.81           O  
ATOM   1003  C   SER H 131      12.802   8.979  21.816  1.00 30.97           C  
ATOM   1004  O   SER H 131      13.069   7.780  21.864  1.00 30.62           O  
ATOM   1005  N   LEU H 132      12.684   9.738  22.924  1.00 27.31           N  
ATOM   1006  CA  LEU H 132      12.881   9.179  24.235  1.00 26.00           C  
ATOM   1007  CB  LEU H 132      14.118   9.741  24.963  1.00 25.37           C  
ATOM   1008  CG  LEU H 132      15.463   9.341  24.330  1.00 27.08           C  
ATOM   1009  CD1 LEU H 132      16.642   9.943  25.107  1.00 26.95           C  
ATOM   1010  CD2 LEU H 132      15.580   7.816  24.184  1.00 27.43           C  
ATOM   1011  C   LEU H 132      11.695   9.516  25.082  1.00 27.78           C  
ATOM   1012  O   LEU H 132      11.029  10.526  24.861  1.00 27.70           O  
ATOM   1013  N   SER H 133      11.395   8.655  26.082  1.00 25.50           N  
ATOM   1014  CA  SER H 133      10.281   8.901  26.952  1.00 25.46           C  
ATOM   1015  CB  SER H 133       9.174   7.840  26.835  1.00 29.38           C  
ATOM   1016  OG  SER H 133       8.628   7.851  25.525  1.00  0.00           O  
ATOM   1017  C   SER H 133      10.776   8.857  28.369  1.00 26.81           C  
ATOM   1018  O   SER H 133      11.692   8.100  28.691  1.00 27.33           O  
ATOM   1019  N   CYS H 134      10.188   9.696  29.248  1.00 25.01           N  
ATOM   1020  CA  CYS H 134      10.551   9.736  30.639  1.00 25.05           C  
ATOM   1021  CB  CYS H 134      11.182  11.093  31.046  1.00 25.59           C  
ATOM   1022  SG  CYS H 134      11.667  11.218  32.798  1.00 27.68           S  
ATOM   1023  C   CYS H 134       9.284   9.543  31.420  1.00 26.24           C  
ATOM   1024  O   CYS H 134       8.381  10.379  31.370  1.00 25.77           O  
ATOM   1025  N   THR H 135       9.190   8.428  32.178  1.00 24.31           N  
ATOM   1026  CA  THR H 135       8.003   8.138  32.933  1.00 24.16           C  
ATOM   1027  CB  THR H 135       7.653   6.680  32.940  1.00 28.73           C  
ATOM   1028  OG1 THR H 135       7.458   6.216  31.613  1.00 31.24           O  
ATOM   1029  CG2 THR H 135       6.373   6.479  33.768  1.00 31.84           C  
ATOM   1030  C   THR H 135       8.267   8.542  34.349  1.00 25.46           C  
ATOM   1031  O   THR H 135       9.305   8.207  34.919  1.00 23.93           O  
ATOM   1032  N   VAL H 136       7.315   9.282  34.951  1.00 24.39           N  
ATOM   1033  CA  VAL H 136       7.493   9.790  36.279  1.00 25.03           C  
ATOM   1034  CB  VAL H 136       7.170  11.253  36.373  1.00 26.80           C  
ATOM   1035  CG1 VAL H 136       7.378  11.715  37.826  1.00 26.84           C  
ATOM   1036  CG2 VAL H 136       8.008  12.005  35.327  1.00 26.47           C  
ATOM   1037  C   VAL H 136       6.538   9.092  37.198  1.00 27.98           C  
ATOM   1038  O   VAL H 136       5.397   8.797  36.835  1.00 28.35           O  
ATOM   1039  N   SER H 137       7.010   8.804  38.427  0.86 27.29           N  
ATOM   1040  CA  SER H 137       6.172   8.184  39.406  0.86 28.87           C  
ATOM   1041  CB  SER H 137       6.470   6.684  39.560  0.86 31.57           C  
ATOM   1042  OG  SER H 137       5.613   6.111  40.536  0.77 42.24           O  
ATOM   1043  C   SER H 137       6.455   8.857  40.713  0.86 31.33           C  
ATOM   1044  O   SER H 137       7.593   9.238  40.979  0.86 30.99           O  
ATOM   1045  N   GLY H 138       5.369   9.007  41.501  1.00 40.15           N  
ATOM   1046  CA  GLY H 138       5.385   9.604  42.799  1.00 40.78           C  
ATOM   1047  C   GLY H 138       4.857  11.006  42.737  1.00 42.72           C  
ATOM   1048  O   GLY H 138       4.655  11.630  43.779  1.00 42.68           O  
ATOM   1049  N   ASP H 139       4.612  11.557  41.532  1.00 42.80           N  
ATOM   1050  CA  ASP H 139       4.165  12.923  41.513  1.00 43.41           C  
ATOM   1051  CB  ASP H 139       5.359  13.883  41.710  1.00 44.28           C  
ATOM   1052  CG  ASP H 139       4.888  15.265  42.129  1.00 46.65           C  
ATOM   1053  OD1 ASP H 139       3.649  15.477  42.208  1.00 46.70           O  
ATOM   1054  OD2 ASP H 139       5.769  16.130  42.381  1.00 47.89           O1-
ATOM   1055  C   ASP H 139       3.557  13.206  40.163  1.00 43.59           C  
ATOM   1056  O   ASP H 139       3.864  12.523  39.189  1.00 43.62           O  
ATOM   1057  N   SER H 140       2.648  14.207  40.075  1.00 42.77           N  
ATOM   1058  CA  SER H 140       2.035  14.558  38.816  1.00 42.31           C  
ATOM   1059  CB  SER H 140       0.649  15.205  38.967  1.00 41.83           C  
ATOM   1060  OG  SER H 140       0.113  15.522  37.691  1.00 43.10           O  
ATOM   1061  C   SER H 140       2.921  15.539  38.088  1.00 41.51           C  
ATOM   1062  O   SER H 140       3.547  16.407  38.691  1.00 41.42           O  
ATOM   1063  N   ILE H 141       2.975  15.424  36.747  1.00 40.03           N  
ATOM   1064  CA  ILE H 141       3.781  16.244  35.871  1.00 39.91           C  
ATOM   1065  CB  ILE H 141       3.937  15.629  34.512  1.00 40.34           C  
ATOM   1066  CG1 ILE H 141       2.597  15.471  33.789  1.00 39.84           C  
ATOM   1067  CG2 ILE H 141       4.658  14.287  34.727  1.00 40.01           C  
ATOM   1068  CD1 ILE H 141       2.762  14.942  32.367  1.00 39.06           C  
ATOM   1069  C   ILE H 141       3.266  17.664  35.817  1.00 40.05           C  
ATOM   1070  O   ILE H 141       4.008  18.607  35.519  1.00 39.33           O  
ATOM   1071  N   THR H 142       1.953  17.834  36.067  1.00 39.98           N  
ATOM   1072  CA  THR H 142       1.299  19.110  36.033  1.00 38.84           C  
ATOM   1073  CB  THR H 142      -0.146  19.033  36.430  1.00 39.24           C  
ATOM   1074  OG1 THR H 142      -0.262  18.605  37.778  1.00 40.00           O  
ATOM   1075  CG2 THR H 142      -0.862  18.041  35.498  1.00 39.61           C  
ATOM   1076  C   THR H 142       1.979  19.998  37.014  1.00 38.64           C  
ATOM   1077  O   THR H 142       2.030  21.212  36.840  1.00 38.67           O  
ATOM   1078  N   SER H 143       2.476  19.427  38.117  1.00 38.61           N  
ATOM   1079  CA  SER H 143       3.213  20.256  39.014  1.00 38.75           C  
ATOM   1080  CB  SER H 143       3.103  19.808  40.481  1.00 40.68           C  
ATOM   1081  OG  SER H 143       1.748  19.831  40.900  1.00 43.23           O  
ATOM   1082  C   SER H 143       4.628  20.052  38.614  1.00 37.61           C  
ATOM   1083  O   SER H 143       4.994  18.971  38.170  1.00 37.35           O  
ATOM   1084  N   GLY H 144       5.459  21.099  38.688  1.00 35.14           N  
ATOM   1085  CA  GLY H 144       6.849  20.882  38.433  1.00 32.85           C  
ATOM   1086  C   GLY H 144       7.188  21.095  36.994  1.00 32.11           C  
ATOM   1087  O   GLY H 144       6.356  21.116  36.091  1.00 30.49           O  
ATOM   1088  N   PHE H 145       8.500  21.246  36.802  1.00 23.87           N  
ATOM   1089  CA  PHE H 145       9.282  21.440  35.596  1.00 22.54           C  
ATOM   1090  CB  PHE H 145      10.263  22.624  35.679  1.00 23.13           C  
ATOM   1091  CG  PHE H 145       9.504  23.902  35.700  1.00 23.56           C  
ATOM   1092  CD1 PHE H 145       8.826  24.296  36.829  1.00 24.83           C  
ATOM   1093  CD2 PHE H 145       9.493  24.719  34.593  1.00 24.04           C  
ATOM   1094  CE1 PHE H 145       8.132  25.482  36.846  1.00 23.99           C  
ATOM   1095  CE2 PHE H 145       8.801  25.906  34.606  1.00 23.69           C  
ATOM   1096  CZ  PHE H 145       8.117  26.289  35.734  1.00 24.15           C  
ATOM   1097  C   PHE H 145      10.162  20.234  35.380  1.00 23.72           C  
ATOM   1098  O   PHE H 145      10.698  19.674  36.335  1.00 23.59           O  
ATOM   1099  N   TRP H 146      10.372  19.828  34.102  1.00 21.28           N  
ATOM   1100  CA  TRP H 146      11.118  18.634  33.804  1.00 21.48           C  
ATOM   1101  CB  TRP H 146      10.186  17.570  33.209  1.00 22.98           C  
ATOM   1102  CG  TRP H 146       9.025  17.387  34.152  1.00 22.59           C  
ATOM   1103  CD2 TRP H 146       8.891  16.357  35.141  1.00 22.11           C  
ATOM   1104  CD1 TRP H 146       7.934  18.191  34.283  1.00 23.10           C  
ATOM   1105  NE1 TRP H 146       7.138  17.741  35.305  1.00 23.48           N  
ATOM   1106  CE2 TRP H 146       7.712  16.612  35.842  1.00 23.30           C  
ATOM   1107  CE3 TRP H 146       9.686  15.289  35.442  1.00 21.58           C  
ATOM   1108  CZ2 TRP H 146       7.308  15.805  36.865  1.00 23.21           C  
ATOM   1109  CZ3 TRP H 146       9.274  14.477  36.474  1.00 22.57           C  
ATOM   1110  CH2 TRP H 146       8.113  14.731  37.173  1.00 22.72           C  
ATOM   1111  C   TRP H 146      12.188  18.988  32.811  1.00 22.43           C  
ATOM   1112  O   TRP H 146      11.959  19.767  31.887  1.00 22.70           O  
ATOM   1113  N   ASN H 147      13.397  18.408  32.973  1.00 21.08           N  
ATOM   1114  CA  ASN H 147      14.504  18.781  32.130  1.00 21.18           C  
ATOM   1115  CB  ASN H 147      15.698  19.377  32.899  1.00 22.66           C  
ATOM   1116  CG  ASN H 147      15.298  20.670  33.583  1.00 23.26           C  
ATOM   1117  OD1 ASN H 147      14.714  21.561  32.976  1.00 22.79           O  
ATOM   1118  ND2 ASN H 147      15.612  20.776  34.899  1.00 23.17           N  
ATOM   1119  C   ASN H 147      15.085  17.572  31.462  1.00 23.07           C  
ATOM   1120  O   ASN H 147      14.931  16.445  31.929  1.00 22.12           O  
ATOM   1121  N   TRP H 148      15.774  17.810  30.321  1.00 21.64           N  
ATOM   1122  CA  TRP H 148      16.481  16.778  29.622  1.00 21.30           C  
ATOM   1123  CB  TRP H 148      15.950  16.515  28.200  1.00 20.82           C  
ATOM   1124  CG  TRP H 148      14.586  15.860  28.165  1.00 21.72           C  
ATOM   1125  CD2 TRP H 148      14.384  14.440  28.223  1.00 21.12           C  
ATOM   1126  CD1 TRP H 148      13.346  16.423  28.079  1.00 22.84           C  
ATOM   1127  NE1 TRP H 148      12.382  15.441  28.078  1.00 23.07           N  
ATOM   1128  CE2 TRP H 148      13.006  14.215  28.167  1.00 24.02           C  
ATOM   1129  CE3 TRP H 148      15.271  13.406  28.316  1.00 22.07           C  
ATOM   1130  CZ2 TRP H 148      12.497  12.949  28.202  1.00 24.17           C  
ATOM   1131  CZ3 TRP H 148      14.753  12.131  28.351  1.00 22.91           C  
ATOM   1132  CH2 TRP H 148      13.393  11.907  28.295  1.00 24.12           C  
ATOM   1133  C   TRP H 148      17.909  17.229  29.514  1.00 22.28           C  
ATOM   1134  O   TRP H 148      18.180  18.394  29.223  1.00 21.44           O  
ATOM   1135  N   ILE H 149      18.864  16.312  29.782  1.00 19.86           N  
ATOM   1136  CA  ILE H 149      20.263  16.644  29.742  1.00 19.46           C  
ATOM   1137  CB  ILE H 149      20.804  16.906  31.115  1.00 20.43           C  
ATOM   1138  CG1 ILE H 149      20.033  18.095  31.714  1.00 21.32           C  
ATOM   1139  CG2 ILE H 149      22.322  17.140  31.020  1.00 20.44           C  
ATOM   1140  CD1 ILE H 149      20.147  18.217  33.229  1.00 22.62           C  
ATOM   1141  C   ILE H 149      20.988  15.488  29.124  1.00 21.72           C  
ATOM   1142  O   ILE H 149      20.548  14.344  29.233  1.00 21.73           O  
ATOM   1143  N   ARG H 150      22.114  15.753  28.426  1.00 20.22           N  
ATOM   1144  CA  ARG H 150      22.811  14.647  27.829  1.00 20.06           C  
ATOM   1145  CB  ARG H 150      22.609  14.502  26.309  1.00 20.40           C  
ATOM   1146  CG  ARG H 150      23.080  15.676  25.451  1.00 23.75           C  
ATOM   1147  CD  ARG H 150      22.830  15.422  23.961  1.00 26.53           C  
ATOM   1148  NE  ARG H 150      23.318  16.598  23.190  1.00 26.00           N  
ATOM   1149  CZ  ARG H 150      23.014  16.705  21.863  1.00 30.46           C  
ATOM   1150  NH1 ARG H 150      22.230  15.764  21.262  1.00 24.74           N1+
ATOM   1151  NH2 ARG H 150      23.488  17.760  21.137  1.00 26.41           N  
ATOM   1152  C   ARG H 150      24.276  14.752  28.112  1.00 20.84           C  
ATOM   1153  O   ARG H 150      24.785  15.822  28.440  1.00 20.56           O  
ATOM   1154  N   GLN H 151      24.983  13.604  28.038  1.00 19.87           N  
ATOM   1155  CA  GLN H 151      26.397  13.593  28.277  1.00 20.20           C  
ATOM   1156  CB  GLN H 151      26.738  13.043  29.676  1.00 20.33           C  
ATOM   1157  CG  GLN H 151      28.214  13.142  30.067  1.00 21.94           C  
ATOM   1158  CD  GLN H 151      28.328  12.690  31.518  1.00 25.95           C  
ATOM   1159  OE1 GLN H 151      27.642  11.766  31.952  1.00 25.51           O  
ATOM   1160  NE2 GLN H 151      29.208  13.374  32.297  1.00 24.24           N  
ATOM   1161  C   GLN H 151      27.031  12.704  27.241  1.00 22.32           C  
ATOM   1162  O   GLN H 151      26.756  11.507  27.189  1.00 21.87           O  
ATOM   1163  N   PRO H 152      27.887  13.249  26.416  1.00 22.74           N  
ATOM   1164  CA  PRO H 152      28.543  12.447  25.414  1.00 24.22           C  
ATOM   1165  CD  PRO H 152      27.715  14.625  25.977  1.00 25.58           C  
ATOM   1166  CB  PRO H 152      29.175  13.435  24.438  1.00 24.53           C  
ATOM   1167  CG  PRO H 152      28.267  14.675  24.542  1.00 26.44           C  
ATOM   1168  C   PRO H 152      29.520  11.556  26.105  1.00 27.51           C  
ATOM   1169  O   PRO H 152      29.924  11.887  27.218  1.00 27.20           O  
ATOM   1170  N   PRO H 153      29.919  10.466  25.516  1.00 27.77           N  
ATOM   1171  CA  PRO H 153      30.802   9.597  26.227  1.00 28.31           C  
ATOM   1172  CD  PRO H 153      29.093   9.748  24.559  1.00 28.89           C  
ATOM   1173  CB  PRO H 153      30.900   8.328  25.384  1.00 29.17           C  
ATOM   1174  CG  PRO H 153      29.531   8.275  24.673  1.00 31.65           C  
ATOM   1175  C   PRO H 153      32.100  10.264  26.543  1.00 30.37           C  
ATOM   1176  O   PRO H 153      32.721  10.837  25.649  1.00 30.72           O  
ATOM   1177  N   GLY H 154      32.516  10.199  27.824  1.00 29.70           N  
ATOM   1178  CA  GLY H 154      33.773  10.735  28.257  1.00 29.65           C  
ATOM   1179  C   GLY H 154      33.712  12.231  28.339  1.00 31.17           C  
ATOM   1180  O   GLY H 154      34.745  12.876  28.519  1.00 31.11           O  
ATOM   1181  N   LYS H 155      32.513  12.838  28.232  1.00 28.50           N  
ATOM   1182  CA  LYS H 155      32.472  14.275  28.264  1.00 28.22           C  
ATOM   1183  CB  LYS H 155      32.016  14.935  26.952  1.00 30.31           C  
ATOM   1184  CG  LYS H 155      33.104  14.917  25.876  1.00 37.12           C  
ATOM   1185  CD  LYS H 155      32.640  15.412  24.507  1.00 46.55           C  
ATOM   1186  CE  LYS H 155      33.787  15.612  23.514  1.00 54.99           C  
ATOM   1187  NZ  LYS H 155      34.634  16.748  23.944  1.00 58.61           N1+
ATOM   1188  C   LYS H 155      31.577  14.761  29.362  1.00 28.12           C  
ATOM   1189  O   LYS H 155      31.129  13.994  30.214  1.00 27.75           O  
ATOM   1190  N   GLY H 156      31.326  16.089  29.363  1.00 26.37           N  
ATOM   1191  CA  GLY H 156      30.567  16.756  30.381  1.00 25.37           C  
ATOM   1192  C   GLY H 156      29.105  16.719  30.055  1.00 26.28           C  
ATOM   1193  O   GLY H 156      28.651  15.954  29.206  1.00 25.68           O  
ATOM   1194  N   LEU H 157      28.336  17.582  30.751  1.00 23.61           N  
ATOM   1195  CA  LEU H 157      26.904  17.623  30.668  1.00 22.33           C  
ATOM   1196  CB  LEU H 157      26.263  17.801  32.053  1.00 21.70           C  
ATOM   1197  CG  LEU H 157      26.579  16.652  33.029  1.00 22.40           C  
ATOM   1198  CD1 LEU H 157      26.021  16.944  34.430  1.00 21.97           C  
ATOM   1199  CD2 LEU H 157      26.088  15.301  32.484  1.00 22.68           C  
ATOM   1200  C   LEU H 157      26.466  18.796  29.842  1.00 24.38           C  
ATOM   1201  O   LEU H 157      27.059  19.874  29.902  1.00 24.01           O  
ATOM   1202  N   GLU H 158      25.401  18.584  29.037  1.00 22.90           N  
ATOM   1203  CA  GLU H 158      24.823  19.607  28.213  1.00 23.32           C  
ATOM   1204  CB  GLU H 158      25.006  19.361  26.702  1.00 24.08           C  
ATOM   1205  CG  GLU H 158      24.390  20.454  25.820  1.00 29.46           C  
ATOM   1206  CD  GLU H 158      24.513  20.029  24.362  1.00 38.17           C  
ATOM   1207  OE1 GLU H 158      25.653  19.721  23.924  1.00 33.22           O  
ATOM   1208  OE2 GLU H 158      23.464  20.009  23.664  1.00 36.98           O1-
ATOM   1209  C   GLU H 158      23.341  19.600  28.456  1.00 24.19           C  
ATOM   1210  O   GLU H 158      22.686  18.561  28.384  1.00 23.91           O  
ATOM   1211  N   TRP H 159      22.781  20.785  28.753  1.00 22.18           N  
ATOM   1212  CA  TRP H 159      21.380  20.987  28.995  1.00 22.00           C  
ATOM   1213  CB  TRP H 159      21.201  22.317  29.734  1.00 22.17           C  
ATOM   1214  CG  TRP H 159      19.845  22.933  29.609  1.00 23.24           C  
ATOM   1215  CD2 TRP H 159      18.801  22.956  30.589  1.00 23.69           C  
ATOM   1216  CD1 TRP H 159      19.391  23.651  28.551  1.00 24.86           C  
ATOM   1217  NE1 TRP H 159      18.128  24.110  28.797  1.00 24.15           N  
ATOM   1218  CE2 TRP H 159      17.753  23.699  30.046  1.00 25.13           C  
ATOM   1219  CE3 TRP H 159      18.719  22.410  31.834  1.00 24.09           C  
ATOM   1220  CZ2 TRP H 159      16.607  23.914  30.735  1.00 25.50           C  
ATOM   1221  CZ3 TRP H 159      17.553  22.634  32.532  1.00 25.26           C  
ATOM   1222  CH2 TRP H 159      16.519  23.373  31.993  1.00 25.45           C  
ATOM   1223  C   TRP H 159      20.658  21.071  27.679  1.00 23.23           C  
ATOM   1224  O   TRP H 159      21.013  21.882  26.828  1.00 23.79           O  
ATOM   1225  N   ILE H 160      19.684  20.158  27.455  1.00 21.80           N  
ATOM   1226  CA  ILE H 160      18.854  20.097  26.275  1.00 22.08           C  
ATOM   1227  CB  ILE H 160      18.211  18.746  26.122  1.00 23.72           C  
ATOM   1228  CG1 ILE H 160      19.258  17.622  26.010  1.00 25.58           C  
ATOM   1229  CG2 ILE H 160      17.265  18.820  24.912  1.00 26.01           C  
ATOM   1230  CD1 ILE H 160      20.067  17.643  24.717  1.00 28.47           C  
ATOM   1231  C   ILE H 160      17.717  21.083  26.288  1.00 23.44           C  
ATOM   1232  O   ILE H 160      17.527  21.839  25.337  1.00 23.73           O  
ATOM   1233  N   GLY H 161      16.915  21.095  27.376  1.00 21.60           N  
ATOM   1234  CA  GLY H 161      15.752  21.939  27.406  1.00 21.50           C  
ATOM   1235  C   GLY H 161      14.877  21.537  28.560  1.00 22.53           C  
ATOM   1236  O   GLY H 161      15.150  20.562  29.261  1.00 21.29           O  
ATOM   1237  N   TYR H 162      13.796  22.314  28.798  1.00 21.05           N  
ATOM   1238  CA  TYR H 162      12.885  21.992  29.856  1.00 21.12           C  
ATOM   1239  CB  TYR H 162      13.047  22.774  31.182  1.00 21.78           C  
ATOM   1240  CG  TYR H 162      12.994  24.266  31.040  1.00 22.42           C  
ATOM   1241  CD1 TYR H 162      11.932  24.941  30.483  1.00 22.45           C  
ATOM   1242  CD2 TYR H 162      14.016  25.019  31.562  1.00 23.46           C  
ATOM   1243  CE1 TYR H 162      11.924  26.317  30.395  1.00 23.74           C  
ATOM   1244  CE2 TYR H 162      14.023  26.390  31.484  1.00 23.81           C  
ATOM   1245  CZ  TYR H 162      12.975  27.046  30.892  1.00 24.15           C  
ATOM   1246  OH  TYR H 162      12.977  28.454  30.809  1.00 24.44           O  
ATOM   1247  C   TYR H 162      11.486  22.236  29.427  1.00 23.34           C  
ATOM   1248  O   TYR H 162      11.218  22.956  28.466  1.00 23.48           O  
ATOM   1249  N   ILE H 163      10.554  21.600  30.157  1.00 21.61           N  
ATOM   1250  CA  ILE H 163       9.161  21.839  29.959  1.00 22.28           C  
ATOM   1251  CB  ILE H 163       8.382  20.623  29.549  1.00 23.57           C  
ATOM   1252  CG1 ILE H 163       6.953  21.032  29.153  1.00 23.85           C  
ATOM   1253  CG2 ILE H 163       8.473  19.571  30.664  1.00 23.34           C  
ATOM   1254  CD1 ILE H 163       6.212  19.966  28.351  1.00 27.87           C  
ATOM   1255  C   ILE H 163       8.675  22.345  31.276  1.00 24.84           C  
ATOM   1256  O   ILE H 163       9.053  21.830  32.327  1.00 24.45           O  
ATOM   1257  N   GLY H 164       7.857  23.414  31.241  1.00 24.21           N  
ATOM   1258  CA  GLY H 164       7.379  24.046  32.432  1.00 25.44           C  
ATOM   1259  C   GLY H 164       6.194  23.317  32.964  1.00 27.66           C  
ATOM   1260  O   GLY H 164       5.649  22.402  32.344  1.00 27.03           O  
ATOM   1261  N   PHE H 165       5.665  23.575  34.179  1.00 24.06           N  
ATOM   1262  CA  PHE H 165       4.488  22.812  34.583  1.00 25.30           C  
ATOM   1263  CB  PHE H 165       4.071  23.028  36.050  1.00 25.55           C  
ATOM   1264  CG  PHE H 165       3.670  24.450  36.236  1.00 26.47           C  
ATOM   1265  CD1 PHE H 165       4.618  25.413  36.484  1.00 28.22           C  
ATOM   1266  CD2 PHE H 165       2.346  24.820  36.170  1.00 28.40           C  
ATOM   1267  CE1 PHE H 165       4.256  26.727  36.662  1.00 31.15           C  
ATOM   1268  CE2 PHE H 165       1.979  26.133  36.346  1.00 31.14           C  
ATOM   1269  CZ  PHE H 165       2.934  27.090  36.592  1.00 33.46           C  
ATOM   1270  C   PHE H 165       3.338  23.216  33.703  1.00 24.77           C  
ATOM   1271  O   PHE H 165       2.403  22.451  33.476  1.00 26.26           O  
ATOM   1272  N   SER H 166       3.340  24.482  33.251  1.00 24.95           N  
ATOM   1273  CA  SER H 166       2.304  25.003  32.402  1.00 25.29           C  
ATOM   1274  CB  SER H 166       2.337  26.537  32.288  1.00 25.91           C  
ATOM   1275  OG  SER H 166       3.508  26.948  31.598  1.00 27.07           O  
ATOM   1276  C   SER H 166       2.427  24.465  31.006  1.00 25.88           C  
ATOM   1277  O   SER H 166       1.490  24.581  30.213  1.00 25.95           O  
ATOM   1278  N   GLY H 167       3.584  23.870  30.652  1.00 24.28           N  
ATOM   1279  CA  GLY H 167       3.709  23.364  29.316  1.00 23.83           C  
ATOM   1280  C   GLY H 167       4.574  24.267  28.466  1.00 23.50           C  
ATOM   1281  O   GLY H 167       4.762  23.985  27.283  1.00 23.83           O  
ATOM   1282  N   SER H 168       5.124  25.379  29.005  1.00 28.97           N  
ATOM   1283  CA  SER H 168       5.965  26.192  28.163  1.00 29.30           C  
ATOM   1284  CB  SER H 168       6.248  27.585  28.747  1.00 31.67           C  
ATOM   1285  OG  SER H 168       5.040  28.324  28.862  1.00 36.32           O  
ATOM   1286  C   SER H 168       7.276  25.479  28.035  1.00 30.44           C  
ATOM   1287  O   SER H 168       7.658  24.718  28.921  1.00 29.44           O  
ATOM   1288  N   THR H 169       8.009  25.707  26.924  1.00 28.42           N  
ATOM   1289  CA  THR H 169       9.239  24.989  26.732  1.00 27.72           C  
ATOM   1290  CB  THR H 169       9.191  24.026  25.580  1.00 30.51           C  
ATOM   1291  OG1 THR H 169       8.958  24.729  24.369  1.00 32.63           O  
ATOM   1292  CG2 THR H 169       8.069  23.004  25.821  1.00 28.63           C  
ATOM   1293  C   THR H 169      10.361  25.939  26.443  1.00 29.04           C  
ATOM   1294  O   THR H 169      10.168  27.030  25.906  1.00 28.94           O  
ATOM   1295  N   TYR H 170      11.582  25.531  26.839  1.00 27.13           N  
ATOM   1296  CA  TYR H 170      12.778  26.272  26.570  1.00 26.78           C  
ATOM   1297  CB  TYR H 170      13.408  26.871  27.836  1.00 29.24           C  
ATOM   1298  CG  TYR H 170      14.720  27.418  27.413  1.00 31.35           C  
ATOM   1299  CD1 TYR H 170      14.805  28.642  26.795  1.00 32.25           C  
ATOM   1300  CD2 TYR H 170      15.867  26.691  27.637  1.00 32.99           C  
ATOM   1301  CE1 TYR H 170      16.026  29.133  26.396  1.00 32.97           C  
ATOM   1302  CE2 TYR H 170      17.089  27.177  27.241  1.00 34.18           C  
ATOM   1303  CZ  TYR H 170      17.168  28.400  26.619  1.00 33.99           C  
ATOM   1304  OH  TYR H 170      18.421  28.903  26.210  1.00 37.15           O  
ATOM   1305  C   TYR H 170      13.758  25.294  25.996  1.00 28.30           C  
ATOM   1306  O   TYR H 170      13.939  24.210  26.548  1.00 27.19           O  
ATOM   1307  N   TYR H 171      14.428  25.648  24.877  1.00 26.53           N  
ATOM   1308  CA  TYR H 171      15.345  24.712  24.282  1.00 26.07           C  
ATOM   1309  CB  TYR H 171      15.003  24.300  22.838  1.00 26.43           C  
ATOM   1310  CG  TYR H 171      13.632  23.720  22.773  1.00 26.18           C  
ATOM   1311  CD1 TYR H 171      13.393  22.408  23.102  1.00 27.19           C  
ATOM   1312  CD2 TYR H 171      12.574  24.503  22.382  1.00 26.49           C  
ATOM   1313  CE1 TYR H 171      12.121  21.888  23.035  1.00 27.30           C  
ATOM   1314  CE2 TYR H 171      11.302  23.988  22.311  1.00 26.54           C  
ATOM   1315  CZ  TYR H 171      11.071  22.676  22.637  1.00 28.55           C  
ATOM   1316  OH  TYR H 171       9.765  22.148  22.566  1.00 26.88           O  
ATOM   1317  C   TYR H 171      16.686  25.370  24.175  1.00 28.01           C  
ATOM   1318  O   TYR H 171      16.793  26.590  24.059  1.00 28.36           O  
ATOM   1319  N   ASN H 172      17.761  24.560  24.231  1.00 26.40           N  
ATOM   1320  CA  ASN H 172      19.088  25.080  24.083  1.00 26.57           C  
ATOM   1321  CB  ASN H 172      20.170  24.050  24.454  1.00 25.23           C  
ATOM   1322  CG  ASN H 172      21.523  24.744  24.540  1.00 29.86           C  
ATOM   1323  OD1 ASN H 172      21.858  25.590  23.713  1.00 27.08           O  
ATOM   1324  ND2 ASN H 172      22.325  24.373  25.575  1.00 24.93           N  
ATOM   1325  C   ASN H 172      19.247  25.429  22.633  1.00 29.92           C  
ATOM   1326  O   ASN H 172      18.847  24.670  21.753  1.00 29.40           O  
ATOM   1327  N   PRO H 173      19.809  26.571  22.358  1.00 30.45           N  
ATOM   1328  CA  PRO H 173      19.985  27.015  21.000  1.00 32.05           C  
ATOM   1329  CD  PRO H 173      19.774  27.680  23.294  1.00 29.94           C  
ATOM   1330  CB  PRO H 173      20.318  28.509  21.084  1.00 33.80           C  
ATOM   1331  CG  PRO H 173      20.577  28.776  22.580  1.00 30.53           C  
ATOM   1332  C   PRO H 173      20.979  26.204  20.224  1.00 34.93           C  
ATOM   1333  O   PRO H 173      20.952  26.255  18.996  1.00 35.89           O  
ATOM   1334  N   SER H 174      21.866  25.462  20.911  0.90 33.84           N  
ATOM   1335  CA  SER H 174      22.882  24.690  20.253  0.90 35.32           C  
ATOM   1336  CB  SER H 174      23.883  24.069  21.244  0.90 35.59           C  
ATOM   1337  OG  SER H 174      23.215  23.200  22.147  0.83 35.21           O  
ATOM   1338  C   SER H 174      22.249  23.586  19.458  0.90 38.51           C  
ATOM   1339  O   SER H 174      22.840  23.086  18.503  0.90 38.87           O  
ATOM   1340  N   LEU H 175      21.028  23.173  19.847  1.00 37.42           N  
ATOM   1341  CA  LEU H 175      20.293  22.114  19.213  1.00 37.97           C  
ATOM   1342  CB  LEU H 175      19.132  21.584  20.065  1.00 37.04           C  
ATOM   1343  CG  LEU H 175      19.667  20.911  21.344  1.00 38.84           C  
ATOM   1344  CD1 LEU H 175      18.576  20.125  22.078  1.00 39.00           C  
ATOM   1345  CD2 LEU H 175      20.909  20.062  21.043  1.00 38.97           C  
ATOM   1346  C   LEU H 175      19.819  22.509  17.844  1.00 41.59           C  
ATOM   1347  O   LEU H 175      19.522  21.641  17.025  1.00 41.79           O  
ATOM   1348  N   LYS H 176      19.691  23.824  17.568  1.00 41.44           N  
ATOM   1349  CA  LYS H 176      19.303  24.273  16.255  0.89 42.52           C  
ATOM   1350  CB  LYS H 176      20.184  23.684  15.135  0.89 44.11           C  
ATOM   1351  CG  LYS H 176      21.594  24.262  15.009  0.89 51.45           C  
ATOM   1352  CD  LYS H 176      21.634  25.695  14.481  0.89 59.49           C  
ATOM   1353  CE  LYS H 176      23.039  26.146  14.073  1.00 55.53           C  
ATOM   1354  NZ  LYS H 176      22.961  27.415  13.315  1.00 58.51           N1+
ATOM   1355  C   LYS H 176      17.892  23.886  15.896  1.00 43.94           C  
ATOM   1356  O   LYS H 176      17.632  23.517  14.752  1.00 44.64           O  
ATOM   1357  N   SER H 177      16.944  23.969  16.851  1.00 41.09           N  
ATOM   1358  CA  SER H 177      15.541  23.751  16.589  1.00 40.75           C  
ATOM   1359  CB  SER H 177      14.987  24.698  15.514  1.00 43.95           C  
ATOM   1360  OG  SER H 177      15.121  26.042  15.950  1.00 49.95           O  
ATOM   1361  C   SER H 177      15.256  22.343  16.156  1.00 40.97           C  
ATOM   1362  O   SER H 177      14.213  22.075  15.559  1.00 41.61           O  
ATOM   1363  N   ARG H 178      16.191  21.413  16.416  1.00 36.95           N  
ATOM   1364  CA  ARG H 178      16.040  20.011  16.144  1.00 35.47           C  
ATOM   1365  CB  ARG H 178      17.399  19.293  16.073  1.00 34.19           C  
ATOM   1366  CG  ARG H 178      18.215  19.753  14.860  1.00 36.67           C  
ATOM   1367  CD  ARG H 178      19.695  19.365  14.883  1.00 38.42           C  
ATOM   1368  NE  ARG H 178      19.772  17.881  14.853  1.00 39.79           N  
ATOM   1369  CZ  ARG H 178      20.083  17.191  15.986  1.00 43.87           C  
ATOM   1370  NH1 ARG H 178      20.403  17.861  17.132  1.00 40.44           N1+
ATOM   1371  NH2 ARG H 178      20.079  15.826  15.971  1.00 38.64           N  
ATOM   1372  C   ARG H 178      15.182  19.353  17.194  1.00 35.44           C  
ATOM   1373  O   ARG H 178      14.593  18.300  16.946  1.00 34.78           O  
ATOM   1374  N   VAL H 179      15.123  19.943  18.409  1.00 32.89           N  
ATOM   1375  CA  VAL H 179      14.520  19.306  19.556  1.00 31.70           C  
ATOM   1376  CB  VAL H 179      15.314  19.545  20.807  1.00 33.38           C  
ATOM   1377  CG1 VAL H 179      15.374  21.061  21.057  1.00 35.40           C  
ATOM   1378  CG2 VAL H 179      14.669  18.763  21.961  1.00 35.37           C  
ATOM   1379  C   VAL H 179      13.117  19.757  19.857  1.00 32.95           C  
ATOM   1380  O   VAL H 179      12.735  20.897  19.598  1.00 33.35           O  
ATOM   1381  N   THR H 180      12.306  18.816  20.406  0.84 30.36           N  
ATOM   1382  CA  THR H 180      10.962  19.078  20.852  0.84 30.43           C  
ATOM   1383  CB  THR H 180       9.908  18.591  19.901  0.84 32.36           C  
ATOM   1384  OG1 THR H 180      10.077  19.183  18.623  1.00 35.98           O  
ATOM   1385  CG2 THR H 180       8.527  18.954  20.472  1.00 35.63           C  
ATOM   1386  C   THR H 180      10.746  18.317  22.133  0.84 30.92           C  
ATOM   1387  O   THR H 180      11.173  17.170  22.265  0.84 30.60           O  
ATOM   1388  N   ILE H 181      10.073  18.946  23.123  1.00 28.13           N  
ATOM   1389  CA  ILE H 181       9.756  18.299  24.368  1.00 27.54           C  
ATOM   1390  CB  ILE H 181      10.391  18.960  25.558  1.00 28.03           C  
ATOM   1391  CG1 ILE H 181      11.925  18.914  25.449  1.00 26.53           C  
ATOM   1392  CG2 ILE H 181       9.843  18.286  26.828  1.00 27.88           C  
ATOM   1393  CD1 ILE H 181      12.631  19.810  26.465  1.00 29.61           C  
ATOM   1394  C   ILE H 181       8.274  18.438  24.543  1.00 29.76           C  
ATOM   1395  O   ILE H 181       7.740  19.537  24.405  1.00 30.16           O  
ATOM   1396  N   SER H 182       7.563  17.329  24.846  1.00 28.09           N  
ATOM   1397  CA  SER H 182       6.135  17.401  25.011  1.00 28.95           C  
ATOM   1398  CB  SER H 182       5.350  16.841  23.812  1.00 33.24           C  
ATOM   1399  OG  SER H 182       5.610  15.453  23.663  1.00 37.67           O  
ATOM   1400  C   SER H 182       5.767  16.577  26.202  1.00 30.53           C  
ATOM   1401  O   SER H 182       6.576  15.793  26.695  1.00 30.19           O  
ATOM   1402  N   ARG H 183       4.532  16.753  26.721  1.00 28.92           N  
ATOM   1403  CA  ARG H 183       4.154  15.975  27.865  1.00 29.00           C  
ATOM   1404  CB  ARG H 183       4.102  16.754  29.194  1.00 29.49           C  
ATOM   1405  CG  ARG H 183       3.028  17.841  29.265  1.00 30.70           C  
ATOM   1406  CD  ARG H 183       2.976  18.538  30.629  1.00 32.22           C  
ATOM   1407  NE  ARG H 183       1.786  19.435  30.643  1.00 25.19           N  
ATOM   1408  CZ  ARG H 183       1.411  20.055  31.800  1.00 26.20           C  
ATOM   1409  NH1 ARG H 183       2.152  19.887  32.934  1.00 23.14           N1+
ATOM   1410  NH2 ARG H 183       0.297  20.843  31.827  1.00 24.51           N  
ATOM   1411  C   ARG H 183       2.784  15.423  27.657  1.00 32.09           C  
ATOM   1412  O   ARG H 183       1.962  15.988  26.934  1.00 31.83           O  
ATOM   1413  N   ASP H 184       2.529  14.255  28.275  1.00 31.54           N  
ATOM   1414  CA  ASP H 184       1.226  13.665  28.252  1.00 33.44           C  
ATOM   1415  CB  ASP H 184       1.191  12.270  27.608  1.00 34.86           C  
ATOM   1416  CG  ASP H 184      -0.265  11.884  27.392  1.00 41.34           C  
ATOM   1417  OD1 ASP H 184      -1.109  12.219  28.267  1.00 41.86           O  
ATOM   1418  OD2 ASP H 184      -0.555  11.253  26.341  1.00 46.17           O1-
ATOM   1419  C   ASP H 184       0.849  13.520  29.694  1.00 37.01           C  
ATOM   1420  O   ASP H 184       1.437  12.722  30.421  1.00 36.41           O  
ATOM   1421  N   THR H 185      -0.129  14.318  30.157  1.00 37.73           N  
ATOM   1422  CA  THR H 185      -0.514  14.307  31.538  1.00 39.14           C  
ATOM   1423  CB  THR H 185      -1.495  15.394  31.894  1.00 45.55           C  
ATOM   1424  OG1 THR H 185      -2.684  15.257  31.130  1.00 46.36           O  
ATOM   1425  CG2 THR H 185      -0.848  16.765  31.634  1.00 46.08           C  
ATOM   1426  C   THR H 185      -1.139  13.000  31.914  1.00 41.57           C  
ATOM   1427  O   THR H 185      -0.870  12.468  32.989  1.00 42.25           O  
ATOM   1428  N   SER H 186      -1.983  12.434  31.034  1.00 39.82           N  
ATOM   1429  CA  SER H 186      -2.695  11.232  31.371  1.00 40.50           C  
ATOM   1430  CB  SER H 186      -3.588  10.736  30.223  1.00 43.84           C  
ATOM   1431  OG  SER H 186      -4.560  11.719  29.904  1.00 51.43           O  
ATOM   1432  C   SER H 186      -1.712  10.142  31.660  1.00 40.72           C  
ATOM   1433  O   SER H 186      -1.904   9.351  32.582  1.00 41.20           O  
ATOM   1434  N   LYS H 187      -0.663  10.058  30.824  1.00 37.16           N  
ATOM   1435  CA  LYS H 187       0.402   9.098  30.917  1.00 35.91           C  
ATOM   1436  CB  LYS H 187       1.188   8.952  29.605  1.00 37.76           C  
ATOM   1437  CG  LYS H 187       0.376   8.258  28.509  1.00 46.75           C  
ATOM   1438  CD  LYS H 187       1.008   8.346  27.120  1.00 54.54           C  
ATOM   1439  CE  LYS H 187       0.212   7.604  26.044  1.00 61.85           C  
ATOM   1440  NZ  LYS H 187       0.878   7.744  24.730  1.00 67.31           N1+
ATOM   1441  C   LYS H 187       1.367   9.418  32.028  1.00 35.28           C  
ATOM   1442  O   LYS H 187       2.062   8.527  32.518  1.00 34.06           O  
ATOM   1443  N   ASN H 188       1.471  10.697  32.443  1.00 32.53           N  
ATOM   1444  CA  ASN H 188       2.434  11.056  33.451  1.00 30.64           C  
ATOM   1445  CB  ASN H 188       2.301  10.165  34.706  1.00 30.59           C  
ATOM   1446  CG  ASN H 188       3.022  10.786  35.897  1.00 36.21           C  
ATOM   1447  OD1 ASN H 188       4.041  11.458  35.751  1.00 32.26           O  
ATOM   1448  ND2 ASN H 188       2.479  10.549  37.120  1.00 31.95           N  
ATOM   1449  C   ASN H 188       3.793  10.845  32.852  1.00 30.10           C  
ATOM   1450  O   ASN H 188       4.731  10.433  33.531  1.00 29.07           O  
ATOM   1451  N   GLN H 189       3.923  11.139  31.538  1.00 26.93           N  
ATOM   1452  CA  GLN H 189       5.171  10.962  30.849  1.00 26.01           C  
ATOM   1453  CB  GLN H 189       5.144   9.814  29.823  1.00 27.09           C  
ATOM   1454  CG  GLN H 189       5.009   8.417  30.430  1.00 29.88           C  
ATOM   1455  CD  GLN H 189       4.971   7.411  29.285  1.00 37.44           C  
ATOM   1456  OE1 GLN H 189       4.795   7.779  28.125  1.00 36.07           O  
ATOM   1457  NE2 GLN H 189       5.131   6.102  29.617  1.00 33.08           N  
ATOM   1458  C   GLN H 189       5.489  12.193  30.056  1.00 26.97           C  
ATOM   1459  O   GLN H 189       4.606  12.973  29.702  1.00 27.24           O  
ATOM   1460  N   TYR H 190       6.797  12.378  29.767  1.00 24.47           N  
ATOM   1461  CA  TYR H 190       7.326  13.457  28.974  1.00 24.49           C  
ATOM   1462  CB  TYR H 190       8.346  14.335  29.704  1.00 24.71           C  
ATOM   1463  CG  TYR H 190       7.590  15.179  30.639  1.00 26.03           C  
ATOM   1464  CD1 TYR H 190       7.112  14.668  31.814  1.00 27.46           C  
ATOM   1465  CD2 TYR H 190       7.368  16.492  30.333  1.00 26.95           C  
ATOM   1466  CE1 TYR H 190       6.398  15.470  32.667  1.00 28.16           C  
ATOM   1467  CE2 TYR H 190       6.658  17.294  31.184  1.00 28.48           C  
ATOM   1468  CZ  TYR H 190       6.166  16.785  32.357  1.00 28.07           C  
ATOM   1469  OH  TYR H 190       5.427  17.605  33.235  1.00  0.00           O  
ATOM   1470  C   TYR H 190       8.130  12.847  27.871  1.00 26.62           C  
ATOM   1471  O   TYR H 190       8.757  11.807  28.066  1.00 26.66           O  
ATOM   1472  N   SER H 191       8.156  13.495  26.687  1.00 25.06           N  
ATOM   1473  CA  SER H 191       8.892  12.940  25.584  0.90 25.54           C  
ATOM   1474  CB  SER H 191       8.013  12.564  24.377  0.90 27.70           C  
ATOM   1475  OG  SER H 191       7.112  11.523  24.722  0.83 39.00           O  
ATOM   1476  C   SER H 191       9.886  13.935  25.065  1.00 27.37           C  
ATOM   1477  O   SER H 191       9.693  15.147  25.147  1.00 27.72           O  
ATOM   1478  N   LEU H 192      11.004  13.407  24.524  1.00 24.82           N  
ATOM   1479  CA  LEU H 192      12.038  14.193  23.914  1.00 24.51           C  
ATOM   1480  CB  LEU H 192      13.418  13.987  24.566  1.00 23.08           C  
ATOM   1481  CG  LEU H 192      14.554  14.814  23.931  1.00 24.86           C  
ATOM   1482  CD1 LEU H 192      14.347  16.320  24.145  1.00 24.81           C  
ATOM   1483  CD2 LEU H 192      15.934  14.328  24.406  1.00 25.04           C  
ATOM   1484  C   LEU H 192      12.153  13.714  22.500  1.00 27.46           C  
ATOM   1485  O   LEU H 192      12.215  12.511  22.256  1.00 27.29           O  
ATOM   1486  N   LYS H 193      12.162  14.648  21.525  1.00 27.05           N  
ATOM   1487  CA  LYS H 193      12.304  14.280  20.142  1.00 28.88           C  
ATOM   1488  CB  LYS H 193      11.084  14.643  19.283  1.00 31.64           C  
ATOM   1489  CG  LYS H 193       9.871  13.770  19.582  1.00 39.14           C  
ATOM   1490  CD  LYS H 193       8.551  14.359  19.090  1.00 45.18           C  
ATOM   1491  CE  LYS H 193       7.346  13.497  19.466  1.00 52.72           C  
ATOM   1492  NZ  LYS H 193       6.102  14.293  19.388  1.00 57.79           N1+
ATOM   1493  C   LYS H 193      13.456  15.054  19.588  1.00 31.00           C  
ATOM   1494  O   LYS H 193      13.543  16.267  19.767  1.00 31.22           O  
ATOM   1495  N   LEU H 194      14.388  14.362  18.902  1.00 29.25           N  
ATOM   1496  CA  LEU H 194      15.524  15.035  18.336  1.00 29.21           C  
ATOM   1497  CB  LEU H 194      16.820  14.641  19.067  1.00 28.53           C  
ATOM   1498  CG  LEU H 194      18.074  15.411  18.634  1.00 30.31           C  
ATOM   1499  CD1 LEU H 194      17.932  16.914  18.920  1.00 30.65           C  
ATOM   1500  CD2 LEU H 194      19.331  14.815  19.287  1.00 30.79           C  
ATOM   1501  C   LEU H 194      15.617  14.600  16.903  1.00 31.95           C  
ATOM   1502  O   LEU H 194      15.807  13.418  16.620  1.00 31.21           O  
ATOM   1503  N   SER H 195      15.483  15.549  15.952  1.00 32.16           N  
ATOM   1504  CA  SER H 195      15.487  15.206  14.553  1.00 32.86           C  
ATOM   1505  CB  SER H 195      14.586  16.122  13.706  1.00 34.75           C  
ATOM   1506  OG  SER H 195      15.076  17.456  13.742  1.00 36.49           O  
ATOM   1507  C   SER H 195      16.874  15.291  13.978  1.00 34.59           C  
ATOM   1508  O   SER H 195      17.779  15.868  14.577  1.00 33.65           O  
ATOM   1509  N   SER H 196      17.054  14.689  12.779  1.00 33.38           N  
ATOM   1510  CA  SER H 196      18.264  14.734  11.999  1.00 33.76           C  
ATOM   1511  CB  SER H 196      18.488  16.092  11.308  1.00 36.01           C  
ATOM   1512  OG  SER H 196      17.439  16.350  10.388  1.00 41.62           O  
ATOM   1513  C   SER H 196      19.467  14.446  12.840  1.00 35.01           C  
ATOM   1514  O   SER H 196      20.402  15.245  12.884  1.00 35.13           O  
ATOM   1515  N   VAL H 197      19.491  13.275  13.496  1.00 32.69           N  
ATOM   1516  CA  VAL H 197      20.570  12.924  14.374  1.00 32.27           C  
ATOM   1517  CB  VAL H 197      20.277  11.726  15.234  1.00 32.91           C  
ATOM   1518  CG1 VAL H 197      19.082  12.053  16.147  1.00 32.42           C  
ATOM   1519  CG2 VAL H 197      20.053  10.507  14.322  1.00 32.71           C  
ATOM   1520  C   VAL H 197      21.819  12.625  13.604  1.00 34.83           C  
ATOM   1521  O   VAL H 197      21.794  12.167  12.462  1.00 35.26           O  
ATOM   1522  N   THR H 198      22.962  12.913  14.256  1.00 33.13           N  
ATOM   1523  CA  THR H 198      24.282  12.706  13.742  1.00 32.89           C  
ATOM   1524  CB  THR H 198      24.950  14.012  13.420  1.00 36.17           C  
ATOM   1525  OG1 THR H 198      26.276  13.804  12.968  1.00 36.40           O  
ATOM   1526  CG2 THR H 198      24.917  14.907  14.669  1.00 35.56           C  
ATOM   1527  C   THR H 198      25.059  12.018  14.824  1.00 34.08           C  
ATOM   1528  O   THR H 198      24.559  11.815  15.928  1.00 33.01           O  
ATOM   1529  N   ALA H 199      26.320  11.650  14.530  1.00 32.91           N  
ATOM   1530  CA  ALA H 199      27.181  10.961  15.450  1.00 32.06           C  
ATOM   1531  CB  ALA H 199      28.576  10.685  14.867  1.00 32.67           C  
ATOM   1532  C   ALA H 199      27.356  11.830  16.658  1.00 32.92           C  
ATOM   1533  O   ALA H 199      27.543  11.337  17.768  1.00 32.61           O  
ATOM   1534  N   ALA H 200      27.302  13.157  16.455  1.00 31.11           N  
ATOM   1535  CA  ALA H 200      27.492  14.138  17.486  1.00 30.48           C  
ATOM   1536  CB  ALA H 200      27.332  15.578  16.971  1.00 31.61           C  
ATOM   1537  C   ALA H 200      26.471  13.928  18.565  1.00 30.28           C  
ATOM   1538  O   ALA H 200      26.704  14.289  19.717  1.00 29.79           O  
ATOM   1539  N   ASP H 201      25.286  13.414  18.195  1.00 26.55           N  
ATOM   1540  CA  ASP H 201      24.166  13.158  19.063  1.00 25.10           C  
ATOM   1541  CB  ASP H 201      22.873  12.905  18.276  1.00 26.11           C  
ATOM   1542  CG  ASP H 201      22.509  14.218  17.600  1.00 29.89           C  
ATOM   1543  OD1 ASP H 201      22.624  15.281  18.268  1.00 28.94           O  
ATOM   1544  OD2 ASP H 201      22.128  14.180  16.401  1.00 32.17           O1-
ATOM   1545  C   ASP H 201      24.387  11.990  19.990  1.00 25.11           C  
ATOM   1546  O   ASP H 201      23.615  11.812  20.931  1.00 24.42           O  
ATOM   1547  N   THR H 202      25.373  11.108  19.722  1.00 22.45           N  
ATOM   1548  CA  THR H 202      25.559   9.961  20.573  1.00 21.55           C  
ATOM   1549  CB  THR H 202      26.685   9.072  20.129  1.00 23.28           C  
ATOM   1550  OG1 THR H 202      26.459   8.623  18.801  1.00 23.89           O  
ATOM   1551  CG2 THR H 202      26.772   7.866  21.081  1.00 22.54           C  
ATOM   1552  C   THR H 202      25.860  10.423  21.968  1.00 22.75           C  
ATOM   1553  O   THR H 202      26.767  11.226  22.189  1.00 22.88           O  
ATOM   1554  N   ALA H 203      25.085   9.925  22.959  1.00 20.78           N  
ATOM   1555  CA  ALA H 203      25.323  10.333  24.315  1.00 20.35           C  
ATOM   1556  CB  ALA H 203      25.115  11.841  24.535  1.00 22.19           C  
ATOM   1557  C   ALA H 203      24.351   9.635  25.210  1.00 20.93           C  
ATOM   1558  O   ALA H 203      23.416   8.981  24.747  1.00 20.77           O  
ATOM   1559  N   VAL H 204      24.584   9.725  26.536  1.00 19.00           N  
ATOM   1560  CA  VAL H 204      23.634   9.196  27.468  1.00 18.71           C  
ATOM   1561  CB  VAL H 204      24.228   8.810  28.791  1.00 20.33           C  
ATOM   1562  CG1 VAL H 204      23.089   8.386  29.735  1.00 22.25           C  
ATOM   1563  CG2 VAL H 204      25.276   7.709  28.553  1.00 20.00           C  
ATOM   1564  C   VAL H 204      22.669  10.315  27.702  1.00 20.48           C  
ATOM   1565  O   VAL H 204      23.077  11.457  27.903  1.00 20.56           O  
ATOM   1566  N   TYR H 205      21.355  10.018  27.684  1.00 19.11           N  
ATOM   1567  CA  TYR H 205      20.372  11.052  27.844  1.00 19.10           C  
ATOM   1568  CB  TYR H 205      19.263  11.032  26.772  1.00 18.85           C  
ATOM   1569  CG  TYR H 205      19.823  11.522  25.476  1.00 18.88           C  
ATOM   1570  CD1 TYR H 205      20.623  10.718  24.694  1.00 19.30           C  
ATOM   1571  CD2 TYR H 205      19.528  12.792  25.035  1.00 18.59           C  
ATOM   1572  CE1 TYR H 205      21.127  11.182  23.500  1.00 20.20           C  
ATOM   1573  CE2 TYR H 205      20.029  13.260  23.843  1.00 19.21           C  
ATOM   1574  CZ  TYR H 205      20.832  12.455  23.073  1.00 22.44           C  
ATOM   1575  OH  TYR H 205      21.349  12.929  21.848  1.00 22.56           O  
ATOM   1576  C   TYR H 205      19.706  10.866  29.170  1.00 21.06           C  
ATOM   1577  O   TYR H 205      19.331   9.753  29.533  1.00 20.98           O  
ATOM   1578  N   TYR H 206      19.551  11.972  29.935  1.00 18.95           N  
ATOM   1579  CA  TYR H 206      18.954  11.870  31.236  1.00 18.97           C  
ATOM   1580  CB  TYR H 206      19.832  12.368  32.405  1.00 18.74           C  
ATOM   1581  CG  TYR H 206      21.143  11.662  32.517  1.00 19.85           C  
ATOM   1582  CD1 TYR H 206      21.246  10.424  33.106  1.00 20.42           C  
ATOM   1583  CD2 TYR H 206      22.285  12.252  32.033  1.00 21.16           C  
ATOM   1584  CE1 TYR H 206      22.464   9.792  33.212  1.00 21.73           C  
ATOM   1585  CE2 TYR H 206      23.504  11.626  32.137  1.00 21.94           C  
ATOM   1586  CZ  TYR H 206      23.597  10.392  32.728  1.00 23.38           C  
ATOM   1587  OH  TYR H 206      24.847   9.748  32.837  1.00 25.93           O  
ATOM   1588  C   TYR H 206      17.779  12.798  31.314  1.00 21.85           C  
ATOM   1589  O   TYR H 206      17.776  13.879  30.726  1.00 21.47           O  
ATOM   1590  N   CYS H 207      16.727  12.373  32.046  0.93 20.99           N  
ATOM   1591  CA  CYS H 207      15.640  13.261  32.337  0.88 21.53           C  
ATOM   1592  CB  CYS H 207      14.216  12.736  31.997  0.88 23.11           C  
ATOM   1593  SG  CYS H 207      13.714  11.190  32.816  0.88 28.46           S  
ATOM   1594  C   CYS H 207      15.755  13.520  33.804  0.93 21.45           C  
ATOM   1595  O   CYS H 207      16.201  12.660  34.563  0.93 20.40           O  
ATOM   1596  N   ALA H 208      15.420  14.745  34.242  1.00 19.15           N  
ATOM   1597  CA  ALA H 208      15.535  15.051  35.635  1.00 18.77           C  
ATOM   1598  CB  ALA H 208      16.816  15.813  36.006  1.00 19.32           C  
ATOM   1599  C   ALA H 208      14.402  15.939  35.977  1.00 21.14           C  
ATOM   1600  O   ALA H 208      13.851  16.628  35.121  1.00 20.57           O  
ATOM   1601  N   SER H 209      14.016  15.952  37.259  1.00 19.83           N  
ATOM   1602  CA  SER H 209      12.876  16.748  37.563  1.00 20.68           C  
ATOM   1603  CB  SER H 209      11.574  15.946  37.596  1.00 22.73           C  
ATOM   1604  OG  SER H 209      11.633  14.931  38.590  1.00 29.51           O  
ATOM   1605  C   SER H 209      13.019  17.311  38.922  1.00 22.50           C  
ATOM   1606  O   SER H 209      13.830  16.850  39.718  1.00 21.40           O  
ATOM   1607  N   VAL H 210      12.229  18.358  39.205  1.00 21.40           N  
ATOM   1608  CA  VAL H 210      12.194  18.917  40.517  1.00 22.11           C  
ATOM   1609  CB  VAL H 210      12.981  20.186  40.605  1.00 23.04           C  
ATOM   1610  CG1 VAL H 210      12.283  21.236  39.723  1.00  0.00           C  
ATOM   1611  CG2 VAL H 210      13.118  20.601  42.079  1.00  0.00           C  
ATOM   1612  C   VAL H 210      10.778  19.290  40.796  1.00 24.41           C  
ATOM   1613  O   VAL H 210       9.946  19.293  39.891  1.00 23.78           O  
ATOM   1614  N   ASP H 211      10.576  19.509  42.075  1.00 26.69           N  
ATOM   1615  CA  ASP H 211       9.369  19.903  42.635  1.00 26.19           C  
ATOM   1616  CB  ASP H 211       9.105  19.060  43.892  1.00 24.29           C  
ATOM   1617  CG  ASP H 211       7.768  19.407  44.513  1.00 26.13           C  
ATOM   1618  OD1 ASP H 211       7.510  20.608  44.788  1.00 25.48           O  
ATOM   1619  OD2 ASP H 211       6.977  18.451  44.726  1.00 28.41           O1-
ATOM   1620  C   ASP H 211       9.500  21.333  43.049  1.00 27.24           C  
ATOM   1621  O   ASP H 211      10.368  21.687  43.844  1.00 26.91           O  
ATOM   1622  N   ASN H 212       8.649  22.189  42.460  1.00 27.05           N  
ATOM   1623  CA  ASN H 212       8.465  23.565  42.816  1.00 27.18           C  
ATOM   1624  CB  ASN H 212       7.596  23.710  44.071  1.00 30.35           C  
ATOM   1625  CG  ASN H 212       6.270  23.046  43.737  1.00 32.66           C  
ATOM   1626  OD1 ASN H 212       5.853  23.018  42.580  1.00 18.78           O  
ATOM   1627  ND2 ASN H 212       5.595  22.482  44.774  1.00 17.94           N  
ATOM   1628  C   ASN H 212       9.742  24.299  43.037  1.00 26.05           C  
ATOM   1629  O   ASN H 212       9.973  24.833  44.119  1.00 26.39           O  
ATOM   1630  N   SER H 213      10.621  24.373  42.029  1.00 24.32           N  
ATOM   1631  CA  SER H 213      11.796  25.129  42.320  1.00 22.31           C  
ATOM   1632  CB  SER H 213      12.660  24.505  43.430  1.00 19.29           C  
ATOM   1633  OG  SER H 213      13.133  23.228  43.024  1.00 25.58           O  
ATOM   1634  C   SER H 213      12.625  25.169  41.096  1.00 24.06           C  
ATOM   1635  O   SER H 213      12.134  24.979  39.988  1.00 23.62           O  
ATOM   1636  N   ALA H 214      13.902  25.535  41.264  1.00 23.08           N  
ATOM   1637  CA  ALA H 214      14.806  25.414  40.169  1.00 20.42           C  
ATOM   1638  CB  ALA H 214      15.368  26.765  39.707  1.00 26.27           C  
ATOM   1639  C   ALA H 214      15.930  24.621  40.729  1.00 21.09           C  
ATOM   1640  O   ALA H 214      17.032  25.112  40.951  1.00 21.11           O  
ATOM   1641  N   ALA H 215      15.667  23.334  40.950  1.00 20.96           N  
ATOM   1642  CA  ALA H 215      16.649  22.451  41.470  1.00 21.48           C  
ATOM   1643  CB  ALA H 215      16.346  21.986  42.907  1.00 21.35           C  
ATOM   1644  C   ALA H 215      16.474  21.277  40.590  1.00 21.42           C  
ATOM   1645  O   ALA H 215      15.437  21.160  39.954  1.00 20.66           O  
ATOM   1646  N   LEU H 216      17.486  20.422  40.430  1.00 21.46           N  
ATOM   1647  CA  LEU H 216      17.195  19.227  39.703  1.00 22.45           C  
ATOM   1648  CB  LEU H 216      18.197  18.912  38.581  1.00 21.60           C  
ATOM   1649  CG  LEU H 216      18.099  19.861  37.373  1.00 23.19           C  
ATOM   1650  CD1 LEU H 216      18.410  21.316  37.766  1.00 27.77           C  
ATOM   1651  CD2 LEU H 216      18.955  19.349  36.201  1.00 26.56           C  
ATOM   1652  C   LEU H 216      17.311  18.173  40.742  1.00 22.11           C  
ATOM   1653  O   LEU H 216      18.385  17.638  41.002  1.00 22.32           O  
ATOM   1654  N   ASP H 217      16.175  17.889  41.391  1.00 22.91           N  
ATOM   1655  CA  ASP H 217      16.119  17.002  42.506  1.00 24.16           C  
ATOM   1656  CB  ASP H 217      14.743  17.050  43.203  1.00 24.96           C  
ATOM   1657  CG  ASP H 217      14.432  18.404  43.811  1.00 27.96           C  
ATOM   1658  OD1 ASP H 217      15.395  19.177  44.044  1.00 26.76           O  
ATOM   1659  OD2 ASP H 217      13.225  18.679  44.055  1.00 26.85           O1-
ATOM   1660  C   ASP H 217      16.334  15.573  42.108  1.00 24.89           C  
ATOM   1661  O   ASP H 217      16.998  14.835  42.840  1.00 24.64           O  
ATOM   1662  N   TYR H 218      15.790  15.136  40.947  1.00 23.30           N  
ATOM   1663  CA  TYR H 218      15.767  13.704  40.798  1.00 23.37           C  
ATOM   1664  CB  TYR H 218      14.370  13.088  40.994  1.00 24.69           C  
ATOM   1665  CG  TYR H 218      13.936  13.378  42.388  1.00 30.57           C  
ATOM   1666  CD1 TYR H 218      13.314  14.568  42.686  1.00 28.33           C  
ATOM   1667  CD2 TYR H 218      14.146  12.465  43.396  1.00 32.35           C  
ATOM   1668  CE1 TYR H 218      12.909  14.845  43.971  1.00 35.32           C  
ATOM   1669  CE2 TYR H 218      13.744  12.737  44.683  1.00 34.53           C  
ATOM   1670  CZ  TYR H 218      13.123  13.928  44.971  1.00 39.80           C  
ATOM   1671  OH  TYR H 218      12.709  14.209  46.291  1.00 43.56           O  
ATOM   1672  C   TYR H 218      16.158  13.407  39.393  1.00 23.82           C  
ATOM   1673  O   TYR H 218      15.782  14.136  38.479  1.00 23.37           O  
ATOM   1674  N   TRP H 219      16.933  12.324  39.182  1.00 21.27           N  
ATOM   1675  CA  TRP H 219      17.373  12.025  37.850  1.00 20.97           C  
ATOM   1676  CB  TRP H 219      18.898  12.159  37.682  1.00 20.18           C  
ATOM   1677  CG  TRP H 219      19.419  13.570  37.826  1.00 19.83           C  
ATOM   1678  CD2 TRP H 219      20.123  14.294  36.803  1.00 19.42           C  
ATOM   1679  CD1 TRP H 219      19.377  14.388  38.917  1.00 21.27           C  
ATOM   1680  NE1 TRP H 219      19.999  15.580  38.635  1.00 20.82           N  
ATOM   1681  CE2 TRP H 219      20.466  15.534  37.339  1.00 21.15           C  
ATOM   1682  CE3 TRP H 219      20.461  13.951  35.525  1.00 19.13           C  
ATOM   1683  CZ2 TRP H 219      21.157  16.454  36.601  1.00 20.93           C  
ATOM   1684  CZ3 TRP H 219      21.152  14.884  34.782  1.00 20.33           C  
ATOM   1685  CH2 TRP H 219      21.492  16.112  35.310  1.00 21.31           C  
ATOM   1686  C   TRP H 219      17.037  10.602  37.539  1.00 23.10           C  
ATOM   1687  O   TRP H 219      16.911   9.763  38.429  1.00 23.57           O  
ATOM   1688  N   GLY H 220      16.861  10.305  36.240  1.00 21.36           N  
ATOM   1689  CA  GLY H 220      16.619   8.954  35.827  1.00 21.98           C  
ATOM   1690  C   GLY H 220      17.966   8.303  35.701  1.00 24.55           C  
ATOM   1691  O   GLY H 220      18.995   8.952  35.876  1.00 24.08           O  
ATOM   1692  N   GLN H 221      17.979   6.994  35.377  1.00 24.28           N  
ATOM   1693  CA  GLN H 221      19.165   6.187  35.242  1.00 25.63           C  
ATOM   1694  CB  GLN H 221      18.844   4.707  34.960  1.00 27.21           C  
ATOM   1695  CG  GLN H 221      18.222   3.957  36.140  0.75 42.56           C  
ATOM   1696  CD  GLN H 221      19.353   3.523  37.061  0.75 57.47           C  
ATOM   1697  OE1 GLN H 221      19.130   3.159  38.215  0.75 56.23           O  
ATOM   1698  NE2 GLN H 221      20.608   3.555  36.538  0.75 52.69           N  
ATOM   1699  C   GLN H 221      19.999   6.662  34.090  1.00 28.54           C  
ATOM   1700  O   GLN H 221      21.226   6.607  34.136  1.00 30.08           O  
ATOM   1701  N   GLY H 222      19.352   7.112  33.003  1.00 26.43           N  
ATOM   1702  CA  GLY H 222      20.078   7.553  31.847  1.00 26.30           C  
ATOM   1703  C   GLY H 222      19.970   6.479  30.812  1.00 27.74           C  
ATOM   1704  O   GLY H 222      19.986   5.290  31.130  1.00 27.78           O  
ATOM   1705  N   THR H 223      19.849   6.887  29.532  1.00 24.52           N  
ATOM   1706  CA  THR H 223      19.732   5.942  28.456  1.00 24.60           C  
ATOM   1707  CB  THR H 223      18.399   6.015  27.766  1.00 29.16           C  
ATOM   1708  OG1 THR H 223      17.356   5.759  28.692  1.00 30.86           O  
ATOM   1709  CG2 THR H 223      18.356   4.982  26.628  1.00 30.05           C  
ATOM   1710  C   THR H 223      20.780   6.271  27.438  1.00 24.06           C  
ATOM   1711  O   THR H 223      20.874   7.406  26.973  1.00 23.23           O  
ATOM   1712  N   LEU H 224      21.608   5.274  27.067  0.90 22.52           N  
ATOM   1713  CA  LEU H 224      22.630   5.500  26.085  0.90 22.28           C  
ATOM   1714  CB  LEU H 224      23.769   4.462  26.142  0.90 22.64           C  
ATOM   1715  CG  LEU H 224      24.821   4.618  25.025  1.00 27.85           C  
ATOM   1716  CD1 LEU H 224      25.562   5.961  25.125  1.00 28.75           C  
ATOM   1717  CD2 LEU H 224      25.773   3.410  24.985  1.00 29.05           C  
ATOM   1718  C   LEU H 224      22.016   5.403  24.729  0.90 23.96           C  
ATOM   1719  O   LEU H 224      21.306   4.447  24.423  0.90 23.55           O  
ATOM   1720  N   VAL H 225      22.274   6.411  23.876  1.00 22.91           N  
ATOM   1721  CA  VAL H 225      21.776   6.360  22.534  1.00 23.71           C  
ATOM   1722  CB  VAL H 225      20.846   7.487  22.194  1.00 25.19           C  
ATOM   1723  CG1 VAL H 225      20.484   7.393  20.702  1.00 26.91           C  
ATOM   1724  CG2 VAL H 225      19.632   7.417  23.136  1.00 26.11           C  
ATOM   1725  C   VAL H 225      22.958   6.481  21.632  1.00 26.00           C  
ATOM   1726  O   VAL H 225      23.739   7.428  21.731  1.00 25.62           O  
ATOM   1727  N   THR H 226      23.120   5.506  20.718  1.00 25.36           N  
ATOM   1728  CA  THR H 226      24.228   5.556  19.814  1.00 25.56           C  
ATOM   1729  CB  THR H 226      25.056   4.305  19.809  1.00 27.61           C  
ATOM   1730  OG1 THR H 226      24.228   3.182  19.561  1.00 28.03           O  
ATOM   1731  CG2 THR H 226      25.765   4.151  21.160  1.00 27.22           C  
ATOM   1732  C   THR H 226      23.696   5.769  18.438  1.00 27.53           C  
ATOM   1733  O   THR H 226      22.768   5.093  17.996  1.00 27.53           O  
ATOM   1734  N   VAL H 227      24.277   6.751  17.725  1.00 27.19           N  
ATOM   1735  CA  VAL H 227      23.849   7.025  16.388  1.00 28.83           C  
ATOM   1736  CB  VAL H 227      23.855   8.489  16.059  1.00 30.07           C  
ATOM   1737  CG1 VAL H 227      23.453   8.668  14.587  1.00 29.97           C  
ATOM   1738  CG2 VAL H 227      22.929   9.214  17.052  1.00 29.93           C  
ATOM   1739  C   VAL H 227      24.833   6.349  15.498  1.00 31.60           C  
ATOM   1740  O   VAL H 227      25.991   6.757  15.410  1.00 31.11           O  
ATOM   1741  N   SER H 228      24.386   5.283  14.807  1.00 31.56           N  
ATOM   1742  CA  SER H 228      25.295   4.551  13.980  1.00 32.77           C  
ATOM   1743  CB  SER H 228      25.913   3.347  14.712  1.00 33.47           C  
ATOM   1744  OG  SER H 228      26.801   2.649  13.854  1.00 35.62           O  
ATOM   1745  C   SER H 228      24.541   4.010  12.811  1.00 35.42           C  
ATOM   1746  O   SER H 228      23.338   3.766  12.887  1.00 35.96           O  
ATOM   1747  N   SER H 229      25.251   3.813  11.684  1.00 34.84           N  
ATOM   1748  CA  SER H 229      24.640   3.272  10.507  1.00 36.12           C  
ATOM   1749  CB  SER H 229      25.257   3.809   9.205  1.00 38.01           C  
ATOM   1750  OG  SER H 229      26.629   3.452   9.130  1.00 42.67           O  
ATOM   1751  C   SER H 229      24.875   1.770  10.546  1.00 38.25           C  
ATOM   1752  O   SER H 229      24.343   1.057   9.654  1.00 38.69           O  
ATOM   1753  OXT SER H 229      25.597   1.315  11.472  1.00 61.97           O1-
TER    1754      SER H 229 
CONECT  160  713
CONECT  713  160
CONECT 1022 1593
CONECT 1593 1022
END
