# Supplementary material for: Fully automated antibody structure prediction using BIOVIA tools: Validation study
Source: PLoS One. 2017 May 18;12(5):e0177923. doi: 10.1371/journal.pone.0177923 (PMC5436848; doi:10.1371/journal.pone.0177923)
Supplement: S3 Dataset — Predicted structures using the Top5 framework method, Chothia CDR definition with canonical filtering, using up to 5 CDR templates rather than the default 3, and generating 10 CDR models. (ZIP) [file pone.0177923.s005.zip › 4LF3_AB_FV_FinalModel.pdb]

REMARK   Accelrys Discovery Studio PDB file
REMARK   Created:  2015-11-30T21:19:36Z
SSBOND   1 CYS L   23    CYS L   88                                     
SSBOND   2 CYS H  129    CYS H  203                                     
ATOM      1  N   ASP L   1      25.708  33.178  26.184  1.00 68.14           N1+
ATOM      2  CA  ASP L   1      26.075  31.975  26.962  1.00 66.15           C  
ATOM      3  CB  ASP L   1      26.955  31.019  26.139  1.00 71.80           C  
ATOM      4  CG  ASP L   1      26.089  30.296  25.123  1.00 76.21           C  
ATOM      5  OD1 ASP L   1      24.845  30.487  25.156  1.00 76.32           O  
ATOM      6  OD2 ASP L   1      26.668  29.544  24.296  1.00 77.09           O1-
ATOM      7  C   ASP L   1      26.876  32.366  28.145  1.00 62.68           C  
ATOM      8  O   ASP L   1      27.768  33.207  28.050  1.00 64.74           O  
ATOM      9  N   ILE L   2      26.574  31.752  29.303  1.00 55.61           N  
ATOM     10  CA  ILE L   2      27.331  32.037  30.476  1.00 50.93           C  
ATOM     11  CB  ILE L   2      26.527  32.026  31.745  1.00 50.18           C  
ATOM     12  CG1 ILE L   2      25.445  33.120  31.710  1.00 47.05           C  
ATOM     13  CG2 ILE L   2      27.507  32.175  32.920  1.00 48.71           C  
ATOM     14  CD1 ILE L   2      24.407  32.992  32.823  1.00 45.20           C  
ATOM     15  C   ILE L   2      28.354  30.956  30.568  1.00 51.43           C  
ATOM     16  O   ILE L   2      28.035  29.768  30.579  1.00 51.35           O  
ATOM     17  N   GLN L   3      29.634  31.365  30.605  1.00 49.79           N  
ATOM     18  CA  GLN L   3      30.701  30.413  30.639  1.00 50.54           C  
ATOM     19  CB  GLN L   3      32.019  30.990  30.096  1.00 57.17           C  
ATOM     20  CG  GLN L   3      31.925  31.416  28.631  1.00 69.12           C  
ATOM     21  CD  GLN L   3      33.146  32.249  28.296  1.00 80.67           C  
ATOM     22  OE1 GLN L   3      33.022  33.364  27.792  1.00 84.42           O  
ATOM     23  NE2 GLN L   3      34.358  31.703  28.581  1.00 84.57           N  
ATOM     24  C   GLN L   3      30.937  30.033  32.062  1.00 45.70           C  
ATOM     25  O   GLN L   3      31.020  30.886  32.944  1.00 46.25           O  
ATOM     26  N   MET L   4      31.055  28.719  32.322  1.00 41.79           N  
ATOM     27  CA  MET L   4      31.301  28.263  33.657  1.00 37.64           C  
ATOM     28  CB  MET L   4      30.405  27.086  34.072  1.00 39.20           C  
ATOM     29  CG  MET L   4      28.914  27.418  34.046  1.00 38.95           C  
ATOM     30  SD  MET L   4      28.391  28.668  35.258  1.00 41.22           S  
ATOM     31  CE  MET L   4      28.412  27.512  36.656  1.00 33.53           C  
ATOM     32  C   MET L   4      32.704  27.753  33.669  1.00 41.68           C  
ATOM     33  O   MET L   4      33.067  26.903  32.858  1.00 43.99           O  
ATOM     34  N   THR L   5      33.541  28.271  34.589  1.00 43.09           N  
ATOM     35  CA  THR L   5      34.890  27.797  34.651  1.00 40.54           C  
ATOM     36  CB  THR L   5      35.915  28.891  34.451  1.00 42.31           C  
ATOM     37  OG1 THR L   5      37.192  28.326  34.203  1.00 46.47           O  
ATOM     38  CG2 THR L   5      35.975  29.823  35.673  1.00 46.19           C  
ATOM     39  C   THR L   5      35.060  27.140  35.988  1.00 37.83           C  
ATOM     40  O   THR L   5      34.831  27.748  37.033  1.00 44.49           O  
ATOM     41  N   GLN L   6      35.444  25.847  35.983  1.00 34.82           N  
ATOM     42  CA  GLN L   6      35.578  25.123  37.214  1.00 34.26           C  
ATOM     43  CB  GLN L   6      34.725  23.835  37.233  1.00 31.52           C  
ATOM     44  CG  GLN L   6      34.590  23.162  38.601  1.00 31.01           C  
ATOM     45  CD  GLN L   6      33.565  22.044  38.468  1.00 33.75           C  
ATOM     46  OE1 GLN L   6      32.712  22.070  37.582  1.00 34.13           O  
ATOM     47  NE2 GLN L   6      33.648  21.031  39.371  1.00 33.19           N  
ATOM     48  C   GLN L   6      37.020  24.746  37.359  1.00 38.09           C  
ATOM     49  O   GLN L   6      37.691  24.420  36.380  1.00 42.00           O  
ATOM     50  N   SER L   7      37.549  24.824  38.597  1.00 40.43           N  
ATOM     51  CA  SER L   7      38.920  24.454  38.817  1.00 37.56           C  
ATOM     52  CB  SER L   7      39.888  25.648  38.777  1.00 38.41           C  
ATOM     53  OG  SER L   7      39.593  26.542  39.839  1.00 44.72           O  
ATOM     54  C   SER L   7      39.007  23.864  40.188  1.00 39.00           C  
ATOM     55  O   SER L   7      38.242  24.240  41.074  1.00 42.15           O  
ATOM     56  N   PRO L   8      39.910  22.944  40.412  1.00 36.99           N  
ATOM     57  CA  PRO L   8      40.795  22.443  39.396  1.00 37.33           C  
ATOM     58  CD  PRO L   8      40.491  22.812  41.737  1.00 36.81           C  
ATOM     59  CB  PRO L   8      42.037  21.922  40.122  1.00 35.49           C  
ATOM     60  CG  PRO L   8      41.589  21.751  41.581  1.00 35.54           C  
ATOM     61  C   PRO L   8      40.112  21.387  38.592  1.00 37.84           C  
ATOM     62  O   PRO L   8      39.008  20.981  38.946  1.00 36.62           O  
ATOM     63  N   SER L   9      40.744  20.961  37.482  1.00 39.52           N  
ATOM     64  CA  SER L   9      40.195  19.923  36.663  1.00 37.47           C  
ATOM     65  CB  SER L   9      41.009  19.690  35.382  1.00 37.97           C  
ATOM     66  OG  SER L   9      40.986  20.863  34.581  1.00 48.52           O  
ATOM     67  C   SER L   9      40.217  18.652  37.448  1.00 37.28           C  
ATOM     68  O   SER L   9      39.248  17.896  37.455  1.00 41.36           O  
ATOM     69  N   SER L  10      41.342  18.378  38.138  1.00 40.54           N  
ATOM     70  CA  SER L  10      41.439  17.173  38.911  1.00 40.07           C  
ATOM     71  CB  SER L  10      42.107  16.022  38.144  1.00 40.57           C  
ATOM     72  OG  SER L  10      43.450  16.366  37.836  1.00 48.14           O  
ATOM     73  C   SER L  10      42.302  17.471  40.095  1.00 40.63           C  
ATOM     74  O   SER L  10      43.127  18.382  40.058  1.00 43.38           O  
ATOM     75  N   LEU L  11      42.106  16.726  41.201  1.00 38.95           N  
ATOM     76  CA  LEU L  11      42.933  16.945  42.351  1.00 41.68           C  
ATOM     77  CB  LEU L  11      42.377  17.995  43.332  1.00 41.88           C  
ATOM     78  CG  LEU L  11      40.955  17.723  43.857  1.00 39.87           C  
ATOM     79  CD1 LEU L  11      40.902  16.520  44.811  1.00 37.43           C  
ATOM     80  CD2 LEU L  11      40.356  18.995  44.476  1.00 36.12           C  
ATOM     81  C   LEU L  11      43.107  15.645  43.066  1.00 45.20           C  
ATOM     82  O   LEU L  11      42.245  14.769  43.015  1.00 47.23           O  
ATOM     83  N   SER L  12      44.255  15.488  43.754  1.00 48.17           N  
ATOM     84  CA  SER L  12      44.522  14.269  44.460  1.00 47.62           C  
ATOM     85  CB  SER L  12      45.941  13.740  44.218  1.00 52.05           C  
ATOM     86  OG  SER L  12      46.150  13.540  42.828  1.00 60.90           O  
ATOM     87  C   SER L  12      44.420  14.575  45.916  1.00 44.61           C  
ATOM     88  O   SER L  12      44.942  15.586  46.383  1.00 50.89           O  
ATOM     89  N   ALA L  13      43.737  13.696  46.677  1.00 40.90           N  
ATOM     90  CA  ALA L  13      43.570  13.956  48.075  1.00 39.55           C  
ATOM     91  CB  ALA L  13      42.283  14.730  48.393  1.00 36.35           C  
ATOM     92  C   ALA L  13      43.489  12.650  48.792  1.00 42.54           C  
ATOM     93  O   ALA L  13      43.300  11.596  48.185  1.00 48.34           O  
ATOM     94  N   SER L  14      43.649  12.703  50.128  1.00 44.38           N  
ATOM     95  CA  SER L  14      43.595  11.522  50.938  1.00 44.93           C  
ATOM     96  CB  SER L  14      44.807  11.370  51.871  1.00 43.34           C  
ATOM     97  OG  SER L  14      45.998  11.242  51.108  1.00 46.77           O  
ATOM     98  C   SER L  14      42.396  11.659  51.815  1.00 43.00           C  
ATOM     99  O   SER L  14      41.963  12.768  52.124  1.00 40.60           O  
ATOM    100  N   VAL L  15      41.830  10.517  52.249  1.00 41.37           N  
ATOM    101  CA  VAL L  15      40.653  10.568  53.062  1.00 43.52           C  
ATOM    102  CB  VAL L  15      40.144   9.215  53.474  1.00 40.48           C  
ATOM    103  CG1 VAL L  15      39.628   8.485  52.228  1.00 41.22           C  
ATOM    104  CG2 VAL L  15      41.280   8.455  54.179  1.00 40.16           C  
ATOM    105  C   VAL L  15      40.955  11.350  54.297  1.00 45.04           C  
ATOM    106  O   VAL L  15      41.994  11.165  54.929  1.00 50.09           O  
ATOM    107  N   GLY L  16      40.021  12.256  54.662  1.00 44.46           N  
ATOM    108  CA  GLY L  16      40.160  13.064  55.837  1.00 43.92           C  
ATOM    109  C   GLY L  16      40.568  14.458  55.463  1.00 44.89           C  
ATOM    110  O   GLY L  16      40.436  15.377  56.269  1.00 47.08           O  
ATOM    111  N   ASP L  17      41.058  14.668  54.226  1.00 42.24           N  
ATOM    112  CA  ASP L  17      41.516  15.978  53.849  1.00 41.19           C  
ATOM    113  CB  ASP L  17      42.430  15.982  52.612  1.00 41.16           C  
ATOM    114  CG  ASP L  17      43.764  15.363  53.006  1.00 46.36           C  
ATOM    115  OD1 ASP L  17      44.036  15.251  54.231  1.00 49.92           O  
ATOM    116  OD2 ASP L  17      44.533  14.999  52.077  1.00 53.01           O1-
ATOM    117  C   ASP L  17      40.348  16.855  53.533  1.00 41.99           C  
ATOM    118  O   ASP L  17      39.236  16.386  53.304  1.00 47.49           O  
ATOM    119  N   ARG L  18      40.589  18.182  53.522  1.00 44.24           N  
ATOM    120  CA  ARG L  18      39.554  19.121  53.208  1.00 42.15           C  
ATOM    121  CB  ARG L  18      39.650  20.406  54.045  1.00 41.69           C  
ATOM    122  CG  ARG L  18      38.555  21.439  53.764  1.00 46.66           C  
ATOM    123  CD  ARG L  18      38.710  22.698  54.624  1.00 50.47           C  
ATOM    124  NE  ARG L  18      37.607  23.643  54.285  1.00 60.13           N  
ATOM    125  CZ  ARG L  18      36.426  23.609  54.971  1.00 67.25           C  
ATOM    126  NH1 ARG L  18      36.233  22.690  55.963  1.00 69.73           N1+
ATOM    127  NH2 ARG L  18      35.440  24.505  54.667  1.00 70.15           N  
ATOM    128  C   ARG L  18      39.745  19.479  51.768  1.00 42.39           C  
ATOM    129  O   ARG L  18      40.846  19.832  51.346  1.00 46.20           O  
ATOM    130  N   VAL L  19      38.668  19.384  50.965  1.00 42.24           N  
ATOM    131  CA  VAL L  19      38.798  19.646  49.561  1.00 40.05           C  
ATOM    132  CB  VAL L  19      38.309  18.513  48.707  1.00 41.45           C  
ATOM    133  CG1 VAL L  19      38.400  18.925  47.229  1.00 39.89           C  
ATOM    134  CG2 VAL L  19      39.128  17.258  49.053  1.00 36.33           C  
ATOM    135  C   VAL L  19      37.979  20.848  49.213  1.00 38.52           C  
ATOM    136  O   VAL L  19      36.911  21.071  49.781  1.00 39.30           O  
ATOM    137  N   THR L  20      38.487  21.675  48.273  1.00 40.23           N  
ATOM    138  CA  THR L  20      37.754  22.844  47.884  1.00 41.90           C  
ATOM    139  CB  THR L  20      38.369  24.114  48.391  1.00 43.17           C  
ATOM    140  OG1 THR L  20      38.491  24.069  49.805  1.00 49.32           O  
ATOM    141  CG2 THR L  20      37.461  25.287  47.989  1.00 48.16           C  
ATOM    142  C   THR L  20      37.730  22.927  46.384  1.00 41.72           C  
ATOM    143  O   THR L  20      38.774  22.907  45.733  1.00 45.12           O  
ATOM    144  N   ILE L  21      36.525  23.041  45.792  1.00 37.28           N  
ATOM    145  CA  ILE L  21      36.413  23.154  44.364  1.00 31.95           C  
ATOM    146  CB  ILE L  21      35.561  22.082  43.749  1.00 30.56           C  
ATOM    147  CG1 ILE L  21      36.169  20.694  44.015  1.00 27.46           C  
ATOM    148  CG2 ILE L  21      35.404  22.403  42.254  1.00 29.65           C  
ATOM    149  CD1 ILE L  21      35.226  19.538  43.683  1.00 26.86           C  
ATOM    150  C   ILE L  21      35.745  24.469  44.091  1.00 34.80           C  
ATOM    151  O   ILE L  21      34.795  24.832  44.781  1.00 39.54           O  
ATOM    152  N   THR L  22      36.227  25.227  43.080  1.00 36.39           N  
ATOM    153  CA  THR L  22      35.670  26.533  42.832  1.00 37.24           C  
ATOM    154  CB  THR L  22      36.697  27.632  42.837  1.00 38.80           C  
ATOM    155  OG1 THR L  22      37.435  27.640  44.048  1.00 45.04           O  
ATOM    156  CG2 THR L  22      35.964  28.969  42.701  1.00 38.69           C  
ATOM    157  C   THR L  22      35.047  26.560  41.465  1.00 37.92           C  
ATOM    158  O   THR L  22      35.483  25.865  40.550  1.00 39.20           O  
ATOM    159  N   CYS L  23      33.977  27.370  41.310  1.00 37.42           N  
ATOM    160  CA  CYS L  23      33.296  27.521  40.048  1.00 33.73           C  
ATOM    161  CB  CYS L  23      31.927  26.789  40.036  1.00 35.05           C  
ATOM    162  SG  CYS L  23      31.031  26.806  38.450  1.00 54.72           S  
ATOM    163  C   CYS L  23      33.108  29.001  39.839  1.00 34.67           C  
ATOM    164  O   CYS L  23      32.673  29.715  40.743  1.00 33.26           O  
ATOM    165  N   ARG L  24      33.457  29.509  38.634  1.00 36.03           N  
ATOM    166  CA  ARG L  24      33.388  30.926  38.375  1.00 37.09           C  
ATOM    167  CB  ARG L  24      34.780  31.509  38.078  1.00 41.30           C  
ATOM    168  CG  ARG L  24      34.919  33.019  38.247  1.00 54.48           C  
ATOM    169  CD  ARG L  24      36.352  33.490  37.994  1.00 65.66           C  
ATOM    170  NE  ARG L  24      36.535  34.785  38.705  1.00 58.27           N  
ATOM    171  CZ  ARG L  24      37.797  35.177  39.047  1.00 60.94           C  
ATOM    172  NH1 ARG L  24      38.865  34.437  38.631  1.00 61.17           N1+
ATOM    173  NH2 ARG L  24      37.999  36.297  39.803  1.00 62.57           N  
ATOM    174  C   ARG L  24      32.541  31.135  37.156  1.00 39.13           C  
ATOM    175  O   ARG L  24      32.653  30.392  36.185  1.00 42.90           O  
ATOM    176  N   ALA L  25      31.676  32.174  37.169  1.00 37.65           N  
ATOM    177  CA  ALA L  25      30.792  32.400  36.057  1.00 37.82           C  
ATOM    178  CB  ALA L  25      29.313  32.516  36.460  1.00 39.11           C  
ATOM    179  C   ALA L  25      31.184  33.673  35.367  1.00 40.44           C  
ATOM    180  O   ALA L  25      31.715  34.596  35.981  1.00 39.95           O  
ATOM    181  N   SER L  26      30.983  33.686  34.035  1.00 53.41           N  
ATOM    182  CA  SER L  26      31.320  34.794  33.193  1.00 54.57           C  
ATOM    183  CB  SER L  26      31.172  34.464  31.701  1.00 54.72           C  
ATOM    184  OG  SER L  26      31.514  35.600  30.923  1.00 52.43           O  
ATOM    185  C   SER L  26      30.399  35.929  33.494  1.00 56.98           C  
ATOM    186  O   SER L  26      30.768  37.091  33.327  1.00 59.65           O  
ATOM    187  N   GLN L  27      29.163  35.613  33.932  1.00 57.37           N  
ATOM    188  CA  GLN L  27      28.199  36.642  34.197  1.00 58.88           C  
ATOM    189  CB  GLN L  27      27.108  36.709  33.122  1.00 62.04           C  
ATOM    190  CG  GLN L  27      26.236  37.957  33.211  1.00 65.73           C  
ATOM    191  CD  GLN L  27      25.397  38.007  31.946  1.00 68.90           C  
ATOM    192  OE1 GLN L  27      24.603  37.109  31.671  1.00 67.69           O  
ATOM    193  NE2 GLN L  27      25.588  39.087  31.141  1.00 70.82           N  
ATOM    194  C   GLN L  27      27.546  36.351  35.518  1.00 59.19           C  
ATOM    195  O   GLN L  27      27.485  35.199  35.943  1.00 58.81           O  
ATOM    196  N   GLY L  28      27.045  37.408  36.200  1.00 58.58           N  
ATOM    197  CA  GLY L  28      26.463  37.293  37.513  1.00 55.61           C  
ATOM    198  C   GLY L  28      25.218  36.463  37.480  1.00 54.43           C  
ATOM    199  O   GLY L  28      24.188  36.858  36.939  1.00 55.55           O  
ATOM    200  N   ILE L  29      25.335  35.247  38.037  1.00 53.63           N  
ATOM    201  CA  ILE L  29      24.307  34.267  38.219  1.00 51.24           C  
ATOM    202  CB  ILE L  29      24.821  32.859  38.141  1.00 48.34           C  
ATOM    203  CG1 ILE L  29      25.871  32.577  39.220  1.00 46.91           C  
ATOM    204  CG2 ILE L  29      25.329  32.642  36.704  1.00 45.42           C  
ATOM    205  CD1 ILE L  29      26.344  31.125  39.215  1.00 46.90           C  
ATOM    206  C   ILE L  29      23.451  34.481  39.436  1.00 52.19           C  
ATOM    207  O   ILE L  29      22.360  33.919  39.502  1.00 52.95           O  
ATOM    208  N   ARG L  30      23.973  35.151  40.489  1.00 52.87           N  
ATOM    209  CA  ARG L  30      23.230  35.356  41.708  1.00 54.13           C  
ATOM    210  CB  ARG L  30      21.709  35.574  41.560  1.00 54.76           C  
ATOM    211  CG  ARG L  30      21.355  36.733  40.630  1.00 57.12           C  
ATOM    212  CD  ARG L  30      19.861  37.052  40.581  1.00 51.39           C  
ATOM    213  NE  ARG L  30      19.628  37.827  39.330  1.00 59.13           N  
ATOM    214  CZ  ARG L  30      19.829  39.176  39.298  1.00 62.06           C  
ATOM    215  NH1 ARG L  30      20.199  39.842  40.431  1.00 60.95           N1+
ATOM    216  NH2 ARG L  30      19.671  39.859  38.126  1.00 60.80           N  
ATOM    217  C   ARG L  30      23.473  34.123  42.509  1.00 54.89           C  
ATOM    218  O   ARG L  30      24.622  33.728  42.693  1.00 54.69           O  
ATOM    219  N   ASN L  31      22.407  33.501  43.055  1.00 54.12           N  
ATOM    220  CA  ASN L  31      22.651  32.285  43.770  1.00 53.38           C  
ATOM    221  CB  ASN L  31      22.109  32.321  45.208  1.00 58.46           C  
ATOM    222  CG  ASN L  31      20.596  32.481  45.163  1.00 63.08           C  
ATOM    223  OD1 ASN L  31      20.061  33.301  44.421  1.00 66.74           O  
ATOM    224  ND2 ASN L  31      19.884  31.673  45.990  1.00 65.86           N  
ATOM    225  C   ASN L  31      21.988  31.135  43.067  1.00 49.78           C  
ATOM    226  O   ASN L  31      21.623  30.152  43.713  1.00 47.83           O  
ATOM    227  N   ASP L  32      21.861  31.172  41.724  1.00 48.54           N  
ATOM    228  CA  ASP L  32      21.204  30.057  41.101  1.00 47.44           C  
ATOM    229  CB  ASP L  32      20.182  30.458  40.021  1.00 48.93           C  
ATOM    230  CG  ASP L  32      20.816  31.342  38.960  1.00 52.10           C  
ATOM    231  OD1 ASP L  32      22.020  31.168  38.638  1.00 50.04           O  
ATOM    232  OD2 ASP L  32      20.082  32.235  38.463  1.00 45.22           O1-
ATOM    233  C   ASP L  32      22.209  29.075  40.570  1.00 47.01           C  
ATOM    234  O   ASP L  32      22.237  28.762  39.381  1.00 46.71           O  
ATOM    235  N   LEU L  33      23.036  28.513  41.476  1.00 37.92           N  
ATOM    236  CA  LEU L  33      24.051  27.573  41.084  1.00 35.88           C  
ATOM    237  CB  LEU L  33      25.476  28.159  41.219  1.00 35.25           C  
ATOM    238  CG  LEU L  33      26.647  27.239  40.813  1.00 33.22           C  
ATOM    239  CD1 LEU L  33      27.948  28.046  40.726  1.00 34.97           C  
ATOM    240  CD2 LEU L  33      26.823  26.056  41.773  1.00 32.02           C  
ATOM    241  C   LEU L  33      23.899  26.338  41.924  1.00 35.07           C  
ATOM    242  O   LEU L  33      23.575  26.406  43.109  1.00 35.16           O  
ATOM    243  N   GLY L  34      24.123  25.153  41.315  1.00 34.51           N  
ATOM    244  CA  GLY L  34      23.961  23.937  42.060  1.00 34.14           C  
ATOM    245  C   GLY L  34      25.138  23.049  41.806  1.00 31.75           C  
ATOM    246  O   GLY L  34      25.779  23.120  40.758  1.00 32.87           O  
ATOM    247  N   TRP L  35      25.437  22.163  42.778  1.00 29.09           N  
ATOM    248  CA  TRP L  35      26.561  21.282  42.651  1.00 30.58           C  
ATOM    249  CB  TRP L  35      27.540  21.387  43.825  1.00 31.83           C  
ATOM    250  CG  TRP L  35      28.296  22.694  43.822  1.00 30.71           C  
ATOM    251  CD2 TRP L  35      29.500  22.911  43.070  1.00 32.52           C  
ATOM    252  CD1 TRP L  35      28.021  23.868  44.460  1.00 29.48           C  
ATOM    253  NE1 TRP L  35      28.981  24.803  44.153  1.00 29.82           N  
ATOM    254  CE2 TRP L  35      29.897  24.227  43.298  1.00 30.50           C  
ATOM    255  CE3 TRP L  35      30.213  22.080  42.253  1.00 31.47           C  
ATOM    256  CZ2 TRP L  35      31.019  24.738  42.713  1.00 29.76           C  
ATOM    257  CZ3 TRP L  35      31.345  22.600  41.667  1.00 29.35           C  
ATOM    258  CH2 TRP L  35      31.739  23.901  41.893  1.00 30.10           C  
ATOM    259  C   TRP L  35      26.069  19.875  42.558  1.00 31.98           C  
ATOM    260  O   TRP L  35      25.133  19.475  43.251  1.00 36.70           O  
ATOM    261  N   TYR L  36      26.709  19.086  41.671  1.00 30.90           N  
ATOM    262  CA  TYR L  36      26.287  17.732  41.460  1.00 29.84           C  
ATOM    263  CB  TYR L  36      25.695  17.496  40.057  1.00 30.34           C  
ATOM    264  CG  TYR L  36      24.439  18.296  39.915  1.00 32.98           C  
ATOM    265  CD1 TYR L  36      23.230  17.798  40.342  1.00 30.43           C  
ATOM    266  CD2 TYR L  36      24.466  19.550  39.348  1.00 33.29           C  
ATOM    267  CE1 TYR L  36      22.074  18.532  40.208  1.00 31.03           C  
ATOM    268  CE2 TYR L  36      23.312  20.290  39.210  1.00 31.79           C  
ATOM    269  CZ  TYR L  36      22.111  19.782  39.643  1.00 30.56           C  
ATOM    270  OH  TYR L  36      20.925  20.537  39.506  1.00 34.41           O  
ATOM    271  C   TYR L  36      27.468  16.815  41.603  1.00 31.72           C  
ATOM    272  O   TYR L  36      28.610  17.187  41.341  1.00 31.80           O  
ATOM    273  N   GLN L  37      27.197  15.574  42.054  1.00 33.23           N  
ATOM    274  CA  GLN L  37      28.208  14.567  42.226  1.00 34.48           C  
ATOM    275  CB  GLN L  37      28.211  13.970  43.646  1.00 32.91           C  
ATOM    276  CG  GLN L  37      29.255  12.879  43.878  1.00 34.86           C  
ATOM    277  CD  GLN L  37      29.109  12.413  45.322  1.00 38.81           C  
ATOM    278  OE1 GLN L  37      28.017  12.062  45.765  1.00 44.84           O  
ATOM    279  NE2 GLN L  37      30.237  12.413  46.080  1.00 39.12           N  
ATOM    280  C   GLN L  37      27.868  13.443  41.307  1.00 36.96           C  
ATOM    281  O   GLN L  37      26.702  13.071  41.177  1.00 40.19           O  
ATOM    282  N   GLN L  38      28.882  12.871  40.629  1.00 37.00           N  
ATOM    283  CA  GLN L  38      28.579  11.792  39.732  1.00 34.32           C  
ATOM    284  CB  GLN L  38      28.582  12.225  38.256  1.00 32.30           C  
ATOM    285  CG  GLN L  38      28.256  11.103  37.269  1.00 32.64           C  
ATOM    286  CD  GLN L  38      28.304  11.700  35.868  1.00 37.82           C  
ATOM    287  OE1 GLN L  38      29.259  12.387  35.509  1.00 42.91           O  
ATOM    288  NE2 GLN L  38      27.247  11.440  35.053  1.00 36.87           N  
ATOM    289  C   GLN L  38      29.620  10.723  39.869  1.00 36.19           C  
ATOM    290  O   GLN L  38      30.819  10.990  39.794  1.00 40.92           O  
ATOM    291  N   LYS L  39      29.165   9.469  40.078  1.00 37.29           N  
ATOM    292  CA  LYS L  39      30.033   8.323  40.137  1.00 37.47           C  
ATOM    293  CB  LYS L  39      29.515   7.179  41.020  1.00 38.22           C  
ATOM    294  CG  LYS L  39      29.548   7.487  42.518  1.00 43.45           C  
ATOM    295  CD  LYS L  39      28.507   8.508  42.977  1.00 51.39           C  
ATOM    296  CE  LYS L  39      28.573   8.786  44.481  1.00 57.38           C  
ATOM    297  NZ  LYS L  39      28.315   7.540  45.236  1.00 64.74           N1+
ATOM    298  C   LYS L  39      30.133   7.795  38.737  1.00 42.52           C  
ATOM    299  O   LYS L  39      29.342   8.155  37.868  1.00 42.17           O  
ATOM    300  N   PRO L  40      31.069   6.926  38.487  1.00 46.52           N  
ATOM    301  CA  PRO L  40      31.319   6.510  37.138  1.00 46.72           C  
ATOM    302  CD  PRO L  40      32.231   6.749  39.340  1.00 46.51           C  
ATOM    303  CB  PRO L  40      32.507   5.552  37.227  1.00 46.68           C  
ATOM    304  CG  PRO L  40      33.296   6.090  38.442  1.00 46.12           C  
ATOM    305  C   PRO L  40      30.166   6.067  36.284  1.00 47.34           C  
ATOM    306  O   PRO L  40      29.933   6.690  35.250  1.00 49.76           O  
ATOM    307  N   GLY L  41      29.449   4.999  36.657  1.00 47.42           N  
ATOM    308  CA  GLY L  41      28.336   4.484  35.906  1.00 51.10           C  
ATOM    309  C   GLY L  41      27.078   5.284  36.056  1.00 52.52           C  
ATOM    310  O   GLY L  41      26.256   5.299  35.145  1.00 55.11           O  
ATOM    311  N   LYS L  42      26.879   5.916  37.230  1.00 51.16           N  
ATOM    312  CA  LYS L  42      25.617   6.477  37.650  1.00 47.06           C  
ATOM    313  CB  LYS L  42      25.541   6.602  39.181  1.00 52.77           C  
ATOM    314  CG  LYS L  42      25.840   5.302  39.929  1.00 59.70           C  
ATOM    315  CD  LYS L  42      24.895   4.155  39.585  1.00 66.81           C  
ATOM    316  CE  LYS L  42      25.213   2.863  40.336  1.00 71.04           C  
ATOM    317  NZ  LYS L  42      24.126   1.882  40.126  1.00 72.50           N1+
ATOM    318  C   LYS L  42      25.309   7.846  37.111  1.00 43.56           C  
ATOM    319  O   LYS L  42      26.136   8.512  36.490  1.00 41.09           O  
ATOM    320  N   ALA L  43      24.037   8.263  37.338  1.00 42.36           N  
ATOM    321  CA  ALA L  43      23.502   9.555  36.999  1.00 38.39           C  
ATOM    322  CB  ALA L  43      21.966   9.573  36.918  1.00 37.68           C  
ATOM    323  C   ALA L  43      23.908  10.515  38.077  1.00 37.43           C  
ATOM    324  O   ALA L  43      24.171  10.110  39.207  1.00 39.37           O  
ATOM    325  N   PRO L  44      23.955  11.786  37.762  1.00 35.59           N  
ATOM    326  CA  PRO L  44      24.383  12.769  38.724  1.00 34.46           C  
ATOM    327  CD  PRO L  44      24.206  12.209  36.392  1.00 34.07           C  
ATOM    328  CB  PRO L  44      24.605  14.054  37.931  1.00 33.76           C  
ATOM    329  CG  PRO L  44      24.936  13.557  36.511  1.00 35.92           C  
ATOM    330  C   PRO L  44      23.384  12.927  39.828  1.00 34.43           C  
ATOM    331  O   PRO L  44      22.196  12.726  39.581  1.00 39.64           O  
ATOM    332  N   LYS L  45      23.844  13.264  41.055  1.00 35.56           N  
ATOM    333  CA  LYS L  45      22.936  13.494  42.144  1.00 36.68           C  
ATOM    334  CB  LYS L  45      23.083  12.505  43.315  1.00 40.02           C  
ATOM    335  CG  LYS L  45      24.384  12.642  44.106  1.00 61.65           C  
ATOM    336  CD  LYS L  45      24.441  11.750  45.351  1.00 71.88           C  
ATOM    337  CE  LYS L  45      23.516  12.188  46.490  1.00 76.07           C  
ATOM    338  NZ  LYS L  45      23.614  11.227  47.614  1.00 75.19           N1+
ATOM    339  C   LYS L  45      23.230  14.863  42.661  1.00 37.89           C  
ATOM    340  O   LYS L  45      24.387  15.274  42.721  1.00 39.50           O  
ATOM    341  N   ARG L  46      22.181  15.614  43.052  1.00 38.87           N  
ATOM    342  CA  ARG L  46      22.425  16.968  43.459  1.00 38.24           C  
ATOM    343  CB  ARG L  46      21.236  17.908  43.212  1.00 37.95           C  
ATOM    344  CG  ARG L  46      21.522  19.350  43.632  1.00 36.93           C  
ATOM    345  CD  ARG L  46      20.381  20.314  43.311  1.00 29.31           C  
ATOM    346  NE  ARG L  46      19.177  19.823  44.031  1.00 40.86           N  
ATOM    347  CZ  ARG L  46      18.006  20.519  43.965  1.00 38.01           C  
ATOM    348  NH1 ARG L  46      17.942  21.678  43.247  1.00 36.21           N1+
ATOM    349  NH2 ARG L  46      16.897  20.053  44.609  1.00 38.05           N  
ATOM    350  C   ARG L  46      22.763  17.026  44.914  1.00 38.14           C  
ATOM    351  O   ARG L  46      22.068  16.451  45.750  1.00 39.88           O  
ATOM    352  N   LEU L  47      23.949  17.597  45.225  1.00 36.43           N  
ATOM    353  CA  LEU L  47      24.397  17.852  46.565  1.00 36.47           C  
ATOM    354  CB  LEU L  47      25.929  17.900  46.653  1.00 36.94           C  
ATOM    355  CG  LEU L  47      26.588  16.556  46.295  1.00 36.39           C  
ATOM    356  CD1 LEU L  47      28.118  16.639  46.394  1.00 36.24           C  
ATOM    357  CD2 LEU L  47      25.998  15.412  47.135  1.00 33.93           C  
ATOM    358  C   LEU L  47      23.882  19.142  47.133  1.00 37.24           C  
ATOM    359  O   LEU L  47      23.318  19.172  48.227  1.00 38.16           O  
ATOM    360  N   ILE L  48      24.067  20.254  46.384  1.00 34.92           N  
ATOM    361  CA  ILE L  48      23.720  21.544  46.908  1.00 34.92           C  
ATOM    362  CB  ILE L  48      24.911  22.329  47.377  1.00 36.86           C  
ATOM    363  CG1 ILE L  48      25.579  21.616  48.562  1.00 34.21           C  
ATOM    364  CG2 ILE L  48      24.448  23.758  47.697  1.00 33.60           C  
ATOM    365  CD1 ILE L  48      26.950  22.183  48.927  1.00 42.57           C  
ATOM    366  C   ILE L  48      23.040  22.343  45.845  1.00 37.94           C  
ATOM    367  O   ILE L  48      23.361  22.244  44.662  1.00 39.01           O  
ATOM    368  N   TYR L  49      22.055  23.158  46.260  1.00 40.53           N  
ATOM    369  CA  TYR L  49      21.366  23.983  45.316  1.00 39.08           C  
ATOM    370  CB  TYR L  49      19.956  23.484  44.930  1.00 36.24           C  
ATOM    371  CG  TYR L  49      19.104  23.385  46.150  1.00 37.28           C  
ATOM    372  CD1 TYR L  49      18.574  24.506  46.735  1.00 38.49           C  
ATOM    373  CD2 TYR L  49      18.809  22.163  46.703  1.00 38.21           C  
ATOM    374  CE1 TYR L  49      17.784  24.419  47.853  1.00 40.84           C  
ATOM    375  CE2 TYR L  49      18.018  22.066  47.824  1.00 39.60           C  
ATOM    376  CZ  TYR L  49      17.505  23.197  48.404  1.00 41.79           C  
ATOM    377  OH  TYR L  49      16.693  23.112  49.553  1.00 44.39           O  
ATOM    378  C   TYR L  49      21.261  25.354  45.897  1.00 40.33           C  
ATOM    379  O   TYR L  49      21.455  25.549  47.096  1.00 42.06           O  
ATOM    380  N   ALA L  50      20.881  26.343  45.076  1.00 24.62           N  
ATOM    381  CA  ALA L  50      20.684  27.655  45.614  1.00 20.76           C  
ATOM    382  CB  ALA L  50      19.601  27.693  46.707  1.00 20.09           C  
ATOM    383  C   ALA L  50      21.982  28.097  46.208  1.00 20.83           C  
ATOM    384  O   ALA L  50      22.028  28.938  47.102  1.00 22.88           O  
ATOM    385  N   ALA L  51      23.070  27.487  45.714  1.00 20.71           N  
ATOM    386  CA  ALA L  51      24.436  27.746  46.049  1.00 21.49           C  
ATOM    387  CB  ALA L  51      24.799  29.237  45.955  1.00 19.79           C  
ATOM    388  C   ALA L  51      24.768  27.284  47.441  1.00 23.27           C  
ATOM    389  O   ALA L  51      25.806  26.655  47.643  1.00 23.02           O  
ATOM    390  N   SER L  52      23.918  27.614  48.440  1.00 25.81           N  
ATOM    391  CA  SER L  52      24.199  27.287  49.817  1.00 25.21           C  
ATOM    392  CB  SER L  52      23.918  28.471  50.758  1.00 25.81           C  
ATOM    393  OG  SER L  52      24.766  29.563  50.439  1.00 27.83           O  
ATOM    394  C   SER L  52      23.454  26.112  50.400  1.00 25.88           C  
ATOM    395  O   SER L  52      23.936  25.492  51.345  1.00 26.66           O  
ATOM    396  N   SER L  53      22.251  25.785  49.890  1.00 39.85           N  
ATOM    397  CA  SER L  53      21.386  24.881  50.596  1.00 38.07           C  
ATOM    398  CB  SER L  53      19.907  25.003  50.187  1.00 38.20           C  
ATOM    399  OG  SER L  53      19.400  26.280  50.545  1.00 36.70           O  
ATOM    400  C   SER L  53      21.808  23.465  50.343  1.00 38.97           C  
ATOM    401  O   SER L  53      22.198  23.109  49.233  1.00 39.71           O  
ATOM    402  N   LEU L  54      21.723  22.618  51.395  1.00 41.01           N  
ATOM    403  CA  LEU L  54      22.058  21.219  51.306  1.00 41.85           C  
ATOM    404  CB  LEU L  54      22.519  20.577  52.632  1.00 44.25           C  
ATOM    405  CG  LEU L  54      23.997  20.766  53.021  1.00 32.94           C  
ATOM    406  CD1 LEU L  54      24.912  19.872  52.168  1.00 32.43           C  
ATOM    407  CD2 LEU L  54      24.410  22.243  52.989  1.00 34.74           C  
ATOM    408  C   LEU L  54      20.836  20.457  50.911  1.00 46.08           C  
ATOM    409  O   LEU L  54      19.734  20.732  51.384  1.00 52.56           O  
ATOM    410  N   GLU L  55      21.018  19.461  50.023  1.00 50.96           N  
ATOM    411  CA  GLU L  55      19.940  18.620  49.591  1.00 52.06           C  
ATOM    412  CB  GLU L  55      20.282  17.789  48.340  1.00 52.10           C  
ATOM    413  CG  GLU L  55      19.089  17.034  47.744  1.00 54.80           C  
ATOM    414  CD  GLU L  55      18.265  18.011  46.928  1.00 54.56           C  
ATOM    415  OE1 GLU L  55      18.737  19.164  46.755  1.00 54.58           O  
ATOM    416  OE2 GLU L  55      17.156  17.630  46.469  1.00 85.89           O1-
ATOM    417  C   GLU L  55      19.655  17.679  50.715  1.00 55.57           C  
ATOM    418  O   GLU L  55      20.543  17.341  51.495  1.00 58.72           O  
ATOM    419  N   SER L  56      18.392  17.235  50.843  1.00 58.29           N  
ATOM    420  CA  SER L  56      18.099  16.370  51.945  1.00 59.70           C  
ATOM    421  CB  SER L  56      16.596  16.101  52.125  1.00 63.23           C  
ATOM    422  OG  SER L  56      16.072  15.499  50.954  1.00 56.36           O  
ATOM    423  C   SER L  56      18.794  15.064  51.737  1.00 57.12           C  
ATOM    424  O   SER L  56      18.849  14.544  50.623  1.00 57.09           O  
ATOM    425  N   GLY L  57      19.349  14.507  52.833  1.00 55.25           N  
ATOM    426  CA  GLY L  57      20.007  13.232  52.794  1.00 56.47           C  
ATOM    427  C   GLY L  57      21.467  13.398  52.495  1.00 57.88           C  
ATOM    428  O   GLY L  57      22.178  12.408  52.339  1.00 59.87           O  
ATOM    429  N   VAL L  58      21.965  14.648  52.414  1.00 52.85           N  
ATOM    430  CA  VAL L  58      23.353  14.858  52.092  1.00 48.44           C  
ATOM    431  CB  VAL L  58      23.561  16.066  51.223  1.00 48.28           C  
ATOM    432  CG1 VAL L  58      25.069  16.288  51.035  1.00 46.84           C  
ATOM    433  CG2 VAL L  58      22.795  15.863  49.904  1.00 48.44           C  
ATOM    434  C   VAL L  58      24.113  15.084  53.366  1.00 48.25           C  
ATOM    435  O   VAL L  58      23.634  15.766  54.272  1.00 48.13           O  
ATOM    436  N   PRO L  59      25.308  14.544  53.443  1.00 46.23           N  
ATOM    437  CA  PRO L  59      26.106  14.671  54.636  1.00 46.65           C  
ATOM    438  CD  PRO L  59      25.642  13.341  52.694  1.00 47.39           C  
ATOM    439  CB  PRO L  59      27.282  13.713  54.454  1.00 47.55           C  
ATOM    440  CG  PRO L  59      26.717  12.622  53.527  1.00 49.86           C  
ATOM    441  C   PRO L  59      26.507  16.095  54.881  1.00 48.49           C  
ATOM    442  O   PRO L  59      26.697  16.840  53.923  1.00 51.07           O  
ATOM    443  N   SER L  60      26.655  16.477  56.163  1.00 49.35           N  
ATOM    444  CA  SER L  60      26.945  17.822  56.582  1.00 47.82           C  
ATOM    445  CB  SER L  60      26.865  17.998  58.105  1.00 51.46           C  
ATOM    446  OG  SER L  60      27.882  17.232  58.733  1.00 62.37           O  
ATOM    447  C   SER L  60      28.323  18.228  56.164  1.00 48.16           C  
ATOM    448  O   SER L  60      28.656  19.410  56.197  1.00 46.98           O  
ATOM    449  N   ARG L  61      29.167  17.263  55.767  1.00 45.50           N  
ATOM    450  CA  ARG L  61      30.514  17.579  55.384  1.00 41.55           C  
ATOM    451  CB  ARG L  61      31.415  16.349  55.166  1.00 39.67           C  
ATOM    452  CG  ARG L  61      30.955  15.342  54.111  1.00 39.44           C  
ATOM    453  CD  ARG L  61      31.940  14.173  54.016  1.00 37.28           C  
ATOM    454  NE  ARG L  61      31.454  13.195  53.004  1.00 39.42           N  
ATOM    455  CZ  ARG L  61      30.691  12.134  53.399  1.00 41.94           C  
ATOM    456  NH1 ARG L  61      30.255  12.046  54.689  1.00 42.60           N1+
ATOM    457  NH2 ARG L  61      30.369  11.158  52.500  1.00 43.74           N  
ATOM    458  C   ARG L  61      30.512  18.428  54.150  1.00 44.48           C  
ATOM    459  O   ARG L  61      31.480  19.148  53.905  1.00 46.53           O  
ATOM    460  N   PHE L  62      29.453  18.335  53.315  1.00 42.01           N  
ATOM    461  CA  PHE L  62      29.389  19.092  52.093  1.00 39.99           C  
ATOM    462  CB  PHE L  62      28.543  18.403  51.004  1.00 38.72           C  
ATOM    463  CG  PHE L  62      29.211  17.122  50.630  1.00 39.49           C  
ATOM    464  CD1 PHE L  62      30.239  17.115  49.722  1.00 39.48           C  
ATOM    465  CD2 PHE L  62      28.810  15.923  51.176  1.00 40.57           C  
ATOM    466  CE1 PHE L  62      30.857  15.939  49.368  1.00 41.55           C  
ATOM    467  CE2 PHE L  62      29.426  14.744  50.827  1.00 40.82           C  
ATOM    468  CZ  PHE L  62      30.454  14.747  49.919  1.00 39.42           C  
ATOM    469  C   PHE L  62      28.752  20.428  52.354  1.00 41.33           C  
ATOM    470  O   PHE L  62      27.709  20.520  53.000  1.00 46.27           O  
ATOM    471  N   SER L  63      29.382  21.514  51.854  1.00 36.47           N  
ATOM    472  CA  SER L  63      28.820  22.825  52.025  1.00 37.97           C  
ATOM    473  CB  SER L  63      29.347  23.576  53.261  1.00 40.78           C  
ATOM    474  OG  SER L  63      30.732  23.865  53.128  1.00 44.06           O  
ATOM    475  C   SER L  63      29.181  23.639  50.822  1.00 38.61           C  
ATOM    476  O   SER L  63      30.134  23.320  50.114  1.00 41.57           O  
ATOM    477  N   GLY L  64      28.418  24.722  50.559  1.00 37.91           N  
ATOM    478  CA  GLY L  64      28.697  25.554  49.423  1.00 37.20           C  
ATOM    479  C   GLY L  64      28.489  26.974  49.838  1.00 41.46           C  
ATOM    480  O   GLY L  64      27.772  27.257  50.797  1.00 44.20           O  
ATOM    481  N   SER L  65      29.135  27.912  49.114  1.00 38.51           N  
ATOM    482  CA  SER L  65      28.996  29.304  49.427  1.00 39.16           C  
ATOM    483  CB  SER L  65      29.983  29.791  50.502  1.00 41.41           C  
ATOM    484  OG  SER L  65      31.317  29.664  50.035  1.00 50.81           O  
ATOM    485  C   SER L  65      29.258  30.098  48.181  1.00 38.99           C  
ATOM    486  O   SER L  65      29.649  29.553  47.151  1.00 41.14           O  
ATOM    487  N   GLY L  66      29.034  31.429  48.248  1.00 41.65           N  
ATOM    488  CA  GLY L  66      29.320  32.282  47.130  1.00 43.67           C  
ATOM    489  C   GLY L  66      28.057  32.767  46.493  1.00 44.96           C  
ATOM    490  O   GLY L  66      26.983  32.189  46.650  1.00 46.74           O  
ATOM    491  N   SER L  67      28.173  33.897  45.767  1.00 45.13           N  
ATOM    492  CA  SER L  67      27.070  34.449  45.042  1.00 46.91           C  
ATOM    493  CB  SER L  67      26.161  35.366  45.881  1.00 49.98           C  
ATOM    494  OG  SER L  67      26.866  36.523  46.306  1.00 59.18           O  
ATOM    495  C   SER L  67      27.658  35.273  43.945  1.00 46.21           C  
ATOM    496  O   SER L  67      28.834  35.631  43.990  1.00 50.38           O  
ATOM    497  N   GLY L  68      26.846  35.609  42.926  1.00 44.38           N  
ATOM    498  CA  GLY L  68      27.368  36.395  41.847  1.00 45.82           C  
ATOM    499  C   GLY L  68      28.199  35.526  40.949  1.00 49.78           C  
ATOM    500  O   GLY L  68      27.694  34.612  40.301  1.00 50.33           O  
ATOM    501  N   THR L  69      29.470  35.923  40.767  1.00 46.56           N  
ATOM    502  CA  THR L  69      30.442  35.265  39.935  1.00 42.08           C  
ATOM    503  CB  THR L  69      31.452  36.233  39.405  1.00 43.82           C  
ATOM    504  OG1 THR L  69      32.273  35.595  38.440  1.00 36.67           O  
ATOM    505  CG2 THR L  69      32.296  36.755  40.579  1.00 32.97           C  
ATOM    506  C   THR L  69      31.198  34.121  40.560  1.00 42.76           C  
ATOM    507  O   THR L  69      31.614  33.209  39.846  1.00 46.56           O  
ATOM    508  N   GLU L  70      31.458  34.147  41.888  1.00 43.18           N  
ATOM    509  CA  GLU L  70      32.341  33.146  42.446  1.00 43.01           C  
ATOM    510  CB  GLU L  70      33.518  33.742  43.238  1.00 47.95           C  
ATOM    511  CG  GLU L  70      34.614  34.360  42.372  1.00 57.96           C  
ATOM    512  CD  GLU L  70      35.463  33.222  41.827  1.00 70.10           C  
ATOM    513  OE1 GLU L  70      34.926  32.091  41.688  1.00 74.30           O  
ATOM    514  OE2 GLU L  70      36.664  33.470  41.541  1.00 70.75           O1-
ATOM    515  C   GLU L  70      31.625  32.237  43.398  1.00 40.50           C  
ATOM    516  O   GLU L  70      30.878  32.684  44.266  1.00 44.77           O  
ATOM    517  N   PHE L  71      31.881  30.914  43.270  1.00 36.50           N  
ATOM    518  CA  PHE L  71      31.247  29.948  44.123  1.00 35.09           C  
ATOM    519  CB  PHE L  71      30.129  29.161  43.418  1.00 32.82           C  
ATOM    520  CG  PHE L  71      29.066  30.139  43.058  1.00 33.97           C  
ATOM    521  CD1 PHE L  71      29.187  30.914  41.928  1.00 35.21           C  
ATOM    522  CD2 PHE L  71      27.949  30.281  43.847  1.00 34.56           C  
ATOM    523  CE1 PHE L  71      28.212  31.822  41.590  1.00 38.52           C  
ATOM    524  CE2 PHE L  71      26.970  31.188  43.512  1.00 38.16           C  
ATOM    525  CZ  PHE L  71      27.100  31.961  42.383  1.00 40.08           C  
ATOM    526  C   PHE L  71      32.275  28.944  44.551  1.00 36.05           C  
ATOM    527  O   PHE L  71      33.293  28.765  43.884  1.00 38.51           O  
ATOM    528  N   THR L  72      32.036  28.267  45.699  1.00 35.15           N  
ATOM    529  CA  THR L  72      32.980  27.297  46.179  1.00 36.13           C  
ATOM    530  CB  THR L  72      33.840  27.838  47.285  1.00 38.82           C  
ATOM    531  OG1 THR L  72      34.543  28.992  46.850  1.00 43.70           O  
ATOM    532  CG2 THR L  72      34.835  26.753  47.717  1.00 39.06           C  
ATOM    533  C   THR L  72      32.236  26.132  46.760  1.00 38.47           C  
ATOM    534  O   THR L  72      31.212  26.301  47.422  1.00 41.35           O  
ATOM    535  N   LEU L  73      32.746  24.909  46.523  1.00 37.31           N  
ATOM    536  CA  LEU L  73      32.186  23.714  47.088  1.00 37.87           C  
ATOM    537  CB  LEU L  73      31.920  22.619  46.039  1.00 37.19           C  
ATOM    538  CG  LEU L  73      31.335  21.318  46.618  1.00 34.89           C  
ATOM    539  CD1 LEU L  73      29.951  21.546  47.242  1.00 36.29           C  
ATOM    540  CD2 LEU L  73      31.332  20.197  45.570  1.00 38.26           C  
ATOM    541  C   LEU L  73      33.223  23.193  48.035  1.00 38.86           C  
ATOM    542  O   LEU L  73      34.400  23.137  47.683  1.00 44.27           O  
ATOM    543  N   THR L  74      32.835  22.811  49.270  1.00 38.32           N  
ATOM    544  CA  THR L  74      33.839  22.357  50.194  1.00 37.55           C  
ATOM    545  CB  THR L  74      34.084  23.312  51.323  1.00 38.95           C  
ATOM    546  OG1 THR L  74      34.511  24.572  50.827  1.00 41.87           O  
ATOM    547  CG2 THR L  74      35.159  22.711  52.240  1.00 34.80           C  
ATOM    548  C   THR L  74      33.436  21.059  50.828  1.00 38.90           C  
ATOM    549  O   THR L  74      32.280  20.850  51.189  1.00 41.95           O  
ATOM    550  N   ILE L  75      34.418  20.144  50.968  1.00 40.00           N  
ATOM    551  CA  ILE L  75      34.214  18.897  51.645  1.00 40.30           C  
ATOM    552  CB  ILE L  75      34.608  17.704  50.820  1.00 38.87           C  
ATOM    553  CG1 ILE L  75      33.759  17.630  49.542  1.00 35.66           C  
ATOM    554  CG2 ILE L  75      34.490  16.449  51.699  1.00 42.45           C  
ATOM    555  CD1 ILE L  75      34.269  16.605  48.530  1.00 37.35           C  
ATOM    556  C   ILE L  75      35.121  18.939  52.835  1.00 44.87           C  
ATOM    557  O   ILE L  75      36.343  18.911  52.695  1.00 47.13           O  
ATOM    558  N   SER L  76      34.538  18.987  54.049  1.00 47.89           N  
ATOM    559  CA  SER L  76      35.306  19.138  55.255  1.00 47.37           C  
ATOM    560  CB  SER L  76      34.424  19.110  56.515  1.00 46.69           C  
ATOM    561  OG  SER L  76      33.479  20.166  56.459  1.00 56.33           O  
ATOM    562  C   SER L  76      36.282  18.011  55.381  1.00 51.28           C  
ATOM    563  O   SER L  76      37.482  18.236  55.533  1.00 58.07           O  
ATOM    564  N   SER L  77      35.792  16.756  55.333  1.00 48.07           N  
ATOM    565  CA  SER L  77      36.699  15.652  55.443  1.00 49.42           C  
ATOM    566  CB  SER L  77      36.633  14.939  56.807  1.00 50.82           C  
ATOM    567  OG  SER L  77      35.342  14.389  57.010  1.00 60.66           O  
ATOM    568  C   SER L  77      36.316  14.658  54.393  1.00 47.58           C  
ATOM    569  O   SER L  77      35.230  14.084  54.424  1.00 46.02           O  
ATOM    570  N   VAL L  78      37.246  14.393  53.458  1.00 45.00           N  
ATOM    571  CA  VAL L  78      36.973  13.537  52.340  1.00 41.08           C  
ATOM    572  CB  VAL L  78      38.108  13.542  51.353  1.00 38.96           C  
ATOM    573  CG1 VAL L  78      37.774  12.621  50.171  1.00 36.09           C  
ATOM    574  CG2 VAL L  78      38.403  14.995  50.960  1.00 39.39           C  
ATOM    575  C   VAL L  78      36.793  12.130  52.840  1.00 42.21           C  
ATOM    576  O   VAL L  78      37.547  11.658  53.687  1.00 43.85           O  
ATOM    577  N   GLN L  79      35.761  11.426  52.323  1.00 42.97           N  
ATOM    578  CA  GLN L  79      35.487  10.066  52.710  1.00 42.87           C  
ATOM    579  CB  GLN L  79      34.067   9.855  53.257  1.00 44.10           C  
ATOM    580  CG  GLN L  79      33.833  10.586  54.580  1.00 46.87           C  
ATOM    581  CD  GLN L  79      34.803  10.007  55.605  1.00 55.24           C  
ATOM    582  OE1 GLN L  79      34.551   8.952  56.183  1.00 54.64           O  
ATOM    583  NE2 GLN L  79      35.946  10.709  55.835  1.00 57.75           N  
ATOM    584  C   GLN L  79      35.654   9.203  51.494  1.00 42.73           C  
ATOM    585  O   GLN L  79      35.682   9.696  50.369  1.00 42.92           O  
ATOM    586  N   PRO L  80      35.770   7.917  51.682  1.00 44.77           N  
ATOM    587  CA  PRO L  80      36.017   7.040  50.570  1.00 46.50           C  
ATOM    588  CD  PRO L  80      36.261   7.367  52.933  1.00 42.78           C  
ATOM    589  CB  PRO L  80      36.267   5.665  51.183  1.00 47.96           C  
ATOM    590  CG  PRO L  80      36.864   5.999  52.564  1.00 43.64           C  
ATOM    591  C   PRO L  80      34.944   7.084  49.526  1.00 47.79           C  
ATOM    592  O   PRO L  80      35.243   6.832  48.361  1.00 52.38           O  
ATOM    593  N   GLU L  81      33.695   7.378  49.922  1.00 46.57           N  
ATOM    594  CA  GLU L  81      32.576   7.446  49.024  1.00 45.03           C  
ATOM    595  CB  GLU L  81      31.235   7.627  49.750  1.00 46.45           C  
ATOM    596  CG  GLU L  81      30.910   6.526  50.757  1.00 54.85           C  
ATOM    597  CD  GLU L  81      31.528   6.924  52.092  1.00 61.75           C  
ATOM    598  OE1 GLU L  81      31.004   7.886  52.719  1.00 64.56           O  
ATOM    599  OE2 GLU L  81      32.527   6.283  52.503  1.00 61.62           O1-
ATOM    600  C   GLU L  81      32.708   8.653  48.149  1.00 45.39           C  
ATOM    601  O   GLU L  81      32.222   8.669  47.020  1.00 50.32           O  
ATOM    602  N   ASP L  82      33.361   9.698  48.686  1.00 45.29           N  
ATOM    603  CA  ASP L  82      33.469  11.016  48.121  1.00 43.35           C  
ATOM    604  CB  ASP L  82      34.185  11.998  49.063  1.00 43.44           C  
ATOM    605  CG  ASP L  82      33.308  12.199  50.286  1.00 43.15           C  
ATOM    606  OD1 ASP L  82      32.161  11.678  50.296  1.00 47.15           O  
ATOM    607  OD2 ASP L  82      33.779  12.880  51.235  1.00 48.40           O1-
ATOM    608  C   ASP L  82      34.212  11.043  46.819  1.00 43.19           C  
ATOM    609  O   ASP L  82      34.072  12.003  46.063  1.00 41.20           O  
ATOM    610  N   PHE L  83      35.076  10.054  46.527  1.00 42.21           N  
ATOM    611  CA  PHE L  83      35.806  10.156  45.295  1.00 40.95           C  
ATOM    612  CB  PHE L  83      36.915   9.099  45.147  1.00 38.83           C  
ATOM    613  CG  PHE L  83      37.934   9.394  46.190  1.00 27.09           C  
ATOM    614  CD1 PHE L  83      37.788   8.908  47.467  1.00 29.72           C  
ATOM    615  CD2 PHE L  83      39.036  10.158  45.895  1.00 25.53           C  
ATOM    616  CE1 PHE L  83      38.726   9.180  48.436  1.00 31.04           C  
ATOM    617  CE2 PHE L  83      39.977  10.434  46.859  1.00 28.04           C  
ATOM    618  CZ  PHE L  83      39.824   9.948  48.136  1.00 28.41           C  
ATOM    619  C   PHE L  83      34.849   9.987  44.156  1.00 40.88           C  
ATOM    620  O   PHE L  83      34.234   8.935  43.993  1.00 40.51           O  
ATOM    621  N   VAL L  84      34.705  11.053  43.342  1.00 36.54           N  
ATOM    622  CA  VAL L  84      33.841  11.100  42.192  1.00 35.49           C  
ATOM    623  CB  VAL L  84      32.362  11.132  42.491  1.00 36.21           C  
ATOM    624  CG1 VAL L  84      31.853   9.749  42.931  1.00 19.95           C  
ATOM    625  CG2 VAL L  84      32.140  12.213  43.561  1.00 27.68           C  
ATOM    626  C   VAL L  84      34.138  12.373  41.462  1.00 36.90           C  
ATOM    627  O   VAL L  84      35.097  13.081  41.770  1.00 39.73           O  
ATOM    628  N   THR L  85      33.316  12.687  40.442  1.00 35.11           N  
ATOM    629  CA  THR L  85      33.513  13.893  39.691  1.00 34.69           C  
ATOM    630  CB  THR L  85      33.384  13.705  38.205  1.00 33.32           C  
ATOM    631  OG1 THR L  85      34.308  12.729  37.749  1.00 41.13           O  
ATOM    632  CG2 THR L  85      33.666  15.048  37.511  1.00 30.66           C  
ATOM    633  C   THR L  85      32.429  14.838  40.111  1.00 35.28           C  
ATOM    634  O   THR L  85      31.301  14.416  40.366  1.00 36.85           O  
ATOM    635  N   TYR L  86      32.744  16.147  40.211  1.00 32.67           N  
ATOM    636  CA  TYR L  86      31.764  17.099  40.665  1.00 32.41           C  
ATOM    637  CB  TYR L  86      32.176  17.858  41.940  1.00 31.49           C  
ATOM    638  CG  TYR L  86      32.248  16.886  43.067  1.00 33.93           C  
ATOM    639  CD1 TYR L  86      33.370  16.117  43.259  1.00 35.12           C  
ATOM    640  CD2 TYR L  86      31.192  16.748  43.939  1.00 32.15           C  
ATOM    641  CE1 TYR L  86      33.439  15.219  44.297  1.00 32.29           C  
ATOM    642  CE2 TYR L  86      31.253  15.853  44.982  1.00 32.20           C  
ATOM    643  CZ  TYR L  86      32.380  15.086  45.161  1.00 35.23           C  
ATOM    644  OH  TYR L  86      32.450  14.164  46.228  1.00 38.32           O  
ATOM    645  C   TYR L  86      31.559  18.140  39.606  1.00 34.61           C  
ATOM    646  O   TYR L  86      32.511  18.590  38.971  1.00 37.24           O  
ATOM    647  N   TYR L  87      30.287  18.550  39.401  1.00 34.93           N  
ATOM    648  CA  TYR L  87      29.959  19.525  38.395  1.00 32.76           C  
ATOM    649  CB  TYR L  87      29.049  18.980  37.277  1.00 29.02           C  
ATOM    650  CG  TYR L  87      29.761  17.989  36.415  1.00 29.32           C  
ATOM    651  CD1 TYR L  87      30.551  18.410  35.370  1.00 31.00           C  
ATOM    652  CD2 TYR L  87      29.617  16.637  36.634  1.00 29.42           C  
ATOM    653  CE1 TYR L  87      31.197  17.502  34.563  1.00 34.48           C  
ATOM    654  CE2 TYR L  87      30.260  15.724  35.831  1.00 30.95           C  
ATOM    655  CZ  TYR L  87      31.054  16.156  34.794  1.00 32.81           C  
ATOM    656  OH  TYR L  87      31.714  15.223  33.967  1.00 36.85           O  
ATOM    657  C   TYR L  87      29.165  20.636  39.018  1.00 34.15           C  
ATOM    658  O   TYR L  87      28.369  20.408  39.929  1.00 36.63           O  
ATOM    659  N   CYS L  88      29.379  21.881  38.535  1.00 33.00           N  
ATOM    660  CA  CYS L  88      28.610  23.015  38.973  1.00 34.10           C  
ATOM    661  CB  CYS L  88      29.459  24.272  39.325  1.00 34.17           C  
ATOM    662  SG  CYS L  88      30.582  24.855  38.008  1.00 43.11           S  
ATOM    663  C   CYS L  88      27.686  23.355  37.839  1.00 36.30           C  
ATOM    664  O   CYS L  88      28.042  23.185  36.673  1.00 38.31           O  
ATOM    665  N   LEU L  89      26.450  23.802  38.153  1.00 33.59           N  
ATOM    666  CA  LEU L  89      25.498  24.090  37.114  1.00 28.97           C  
ATOM    667  CB  LEU L  89      24.379  23.037  37.018  1.00 31.33           C  
ATOM    668  CG  LEU L  89      23.305  23.339  35.954  1.00 32.39           C  
ATOM    669  CD1 LEU L  89      23.904  23.379  34.539  1.00 16.35           C  
ATOM    670  CD2 LEU L  89      22.119  22.364  36.071  1.00 15.14           C  
ATOM    671  C   LEU L  89      24.840  25.405  37.373  1.00 31.26           C  
ATOM    672  O   LEU L  89      24.465  25.717  38.501  1.00 36.92           O  
ATOM    673  N   GLN L  90      24.672  26.205  36.301  1.00 30.91           N  
ATOM    674  CA  GLN L  90      24.063  27.498  36.410  1.00 29.75           C  
ATOM    675  CB  GLN L  90      24.933  28.570  35.729  1.00 28.44           C  
ATOM    676  CG  GLN L  90      24.255  29.912  35.504  1.00 31.89           C  
ATOM    677  CD  GLN L  90      23.594  29.838  34.138  1.00 32.09           C  
ATOM    678  OE1 GLN L  90      22.627  30.542  33.865  1.00 37.21           O  
ATOM    679  NE2 GLN L  90      24.134  28.963  33.246  1.00 35.84           N  
ATOM    680  C   GLN L  90      22.710  27.442  35.754  1.00 32.82           C  
ATOM    681  O   GLN L  90      22.590  27.174  34.561  1.00 33.97           O  
ATOM    682  N   HIS L  91      21.633  27.740  36.500  1.00 27.28           N  
ATOM    683  CA  HIS L  91      20.354  27.708  35.850  1.00 29.39           C  
ATOM    684  ND1 HIS L  91      19.990  26.615  39.042  1.00 29.30           N  
ATOM    685  CG  HIS L  91      19.197  27.134  38.041  1.00 28.27           C  
ATOM    686  CB  HIS L  91      19.349  26.800  36.583  1.00 25.83           C  
ATOM    687  NE2 HIS L  91      18.547  27.989  40.027  1.00 28.55           N  
ATOM    688  CD2 HIS L  91      18.321  27.970  38.663  1.00 27.85           C  
ATOM    689  CE1 HIS L  91      19.558  27.160  40.208  1.00 27.66           C  
ATOM    690  C   HIS L  91      19.786  29.098  35.836  1.00 32.04           C  
ATOM    691  O   HIS L  91      18.568  29.270  35.833  1.00 31.79           O  
ATOM    692  N   ASN L  92      20.658  30.128  35.824  1.00 31.29           N  
ATOM    693  CA  ASN L  92      20.232  31.503  35.823  1.00 32.32           C  
ATOM    694  CB  ASN L  92      21.413  32.468  36.007  1.00 55.68           C  
ATOM    695  CG  ASN L  92      20.870  33.880  36.146  1.00 54.20           C  
ATOM    696  OD1 ASN L  92      21.598  34.853  35.963  1.00 48.88           O  
ATOM    697  ND2 ASN L  92      19.560  34.001  36.490  1.00 27.73           N  
ATOM    698  C   ASN L  92      19.582  31.863  34.525  1.00 33.02           C  
ATOM    699  O   ASN L  92      18.468  32.388  34.495  1.00 33.43           O  
ATOM    700  N   SER L  93      20.264  31.567  33.404  1.00 28.72           N  
ATOM    701  CA  SER L  93      19.726  31.945  32.135  1.00 29.49           C  
ATOM    702  CB  SER L  93      20.390  33.196  31.539  1.00 35.09           C  
ATOM    703  OG  SER L  93      20.185  34.306  32.400  1.00 32.05           O  
ATOM    704  C   SER L  93      19.975  30.827  31.182  1.00 28.91           C  
ATOM    705  O   SER L  93      20.787  29.942  31.440  1.00 29.40           O  
ATOM    706  N   ASN L  94      19.237  30.823  30.055  1.00 28.98           N  
ATOM    707  CA  ASN L  94      19.447  29.813  29.065  1.00 28.71           C  
ATOM    708  CB  ASN L  94      18.220  29.577  28.166  1.00 28.15           C  
ATOM    709  CG  ASN L  94      17.103  29.007  29.033  1.00 44.07           C  
ATOM    710  OD1 ASN L  94      17.331  28.127  29.861  1.00 20.60           O  
ATOM    711  ND2 ASN L  94      15.860  29.526  28.846  1.00 33.31           N  
ATOM    712  C   ASN L  94      20.559  30.312  28.205  1.00 33.04           C  
ATOM    713  O   ASN L  94      20.709  31.519  28.015  1.00 36.35           O  
ATOM    714  N   PRO L  95      21.358  29.420  27.692  1.00 33.97           N  
ATOM    715  CA  PRO L  95      21.207  28.015  27.965  1.00 30.08           C  
ATOM    716  CD  PRO L  95      21.998  29.658  26.409  1.00 30.57           C  
ATOM    717  CB  PRO L  95      21.861  27.278  26.794  1.00 22.22           C  
ATOM    718  CG  PRO L  95      22.728  28.344  26.102  1.00 31.68           C  
ATOM    719  C   PRO L  95      21.799  27.647  29.290  1.00 31.72           C  
ATOM    720  O   PRO L  95      22.613  28.406  29.816  1.00 33.08           O  
ATOM    721  N   LEU L  96      21.387  26.492  29.851  1.00 28.69           N  
ATOM    722  CA  LEU L  96      21.942  26.036  31.092  1.00 26.83           C  
ATOM    723  CB  LEU L  96      21.176  24.848  31.706  1.00 23.48           C  
ATOM    724  CG  LEU L  96      19.718  25.168  32.092  1.00 23.31           C  
ATOM    725  CD1 LEU L  96      19.648  26.175  33.250  1.00 23.81           C  
ATOM    726  CD2 LEU L  96      18.901  25.614  30.870  1.00 24.38           C  
ATOM    727  C   LEU L  96      23.319  25.555  30.772  1.00 25.93           C  
ATOM    728  O   LEU L  96      23.531  24.883  29.765  1.00 25.34           O  
ATOM    729  N   THR L  97      24.303  25.895  31.622  1.00 37.64           N  
ATOM    730  CA  THR L  97      25.654  25.499  31.359  1.00 37.03           C  
ATOM    731  CB  THR L  97      26.543  26.638  30.947  1.00 38.13           C  
ATOM    732  OG1 THR L  97      26.448  27.691  31.893  1.00 46.12           O  
ATOM    733  CG2 THR L  97      26.138  27.130  29.549  1.00 40.15           C  
ATOM    734  C   THR L  97      26.242  24.847  32.567  1.00 37.03           C  
ATOM    735  O   THR L  97      25.899  25.172  33.703  1.00 39.09           O  
ATOM    736  N   PHE L  98      27.161  23.889  32.332  1.00 37.83           N  
ATOM    737  CA  PHE L  98      27.792  23.162  33.399  1.00 36.32           C  
ATOM    738  CB  PHE L  98      27.776  21.631  33.242  1.00 35.10           C  
ATOM    739  CG  PHE L  98      26.399  21.082  33.366  1.00 36.16           C  
ATOM    740  CD1 PHE L  98      25.556  21.043  32.282  1.00 35.81           C  
ATOM    741  CD2 PHE L  98      25.958  20.581  34.567  1.00 37.51           C  
ATOM    742  CE1 PHE L  98      24.287  20.524  32.403  1.00 37.52           C  
ATOM    743  CE2 PHE L  98      24.691  20.062  34.691  1.00 37.19           C  
ATOM    744  CZ  PHE L  98      23.849  20.034  33.607  1.00 35.79           C  
ATOM    745  C   PHE L  98      29.243  23.491  33.373  1.00 37.56           C  
ATOM    746  O   PHE L  98      29.764  24.031  32.399  1.00 39.35           O  
ATOM    747  N   GLY L  99      29.929  23.185  34.491  1.00 38.24           N  
ATOM    748  CA  GLY L  99      31.345  23.380  34.560  1.00 35.78           C  
ATOM    749  C   GLY L  99      31.976  22.185  33.914  1.00 38.08           C  
ATOM    750  O   GLY L  99      31.315  21.183  33.645  1.00 39.33           O  
ATOM    751  N   GLY L 100      33.296  22.263  33.667  1.00 38.42           N  
ATOM    752  CA  GLY L 100      34.046  21.214  33.034  1.00 38.38           C  
ATOM    753  C   GLY L 100      34.027  20.004  33.908  1.00 35.68           C  
ATOM    754  O   GLY L 100      34.076  18.874  33.423  1.00 38.12           O  
ATOM    755  N   GLY L 101      34.016  20.217  35.236  1.00 33.85           N  
ATOM    756  CA  GLY L 101      33.974  19.116  36.152  1.00 33.99           C  
ATOM    757  C   GLY L 101      35.300  18.973  36.824  1.00 39.12           C  
ATOM    758  O   GLY L 101      36.340  19.331  36.272  1.00 40.93           O  
ATOM    759  N   THR L 102      35.274  18.453  38.070  1.00 36.53           N  
ATOM    760  CA  THR L 102      36.483  18.238  38.810  1.00 32.44           C  
ATOM    761  CB  THR L 102      36.600  19.118  40.019  1.00 33.22           C  
ATOM    762  OG1 THR L 102      36.567  20.484  39.636  1.00 36.53           O  
ATOM    763  CG2 THR L 102      37.922  18.803  40.737  1.00 30.03           C  
ATOM    764  C   THR L 102      36.479  16.820  39.289  1.00 32.70           C  
ATOM    765  O   THR L 102      35.542  16.374  39.951  1.00 31.84           O  
ATOM    766  N   LYS L 103      37.551  16.068  38.975  1.00 35.97           N  
ATOM    767  CA  LYS L 103      37.619  14.697  39.387  1.00 37.88           C  
ATOM    768  CB  LYS L 103      38.308  13.783  38.355  1.00 41.48           C  
ATOM    769  CG  LYS L 103      38.216  12.291  38.689  1.00 54.62           C  
ATOM    770  CD  LYS L 103      38.843  11.371  37.639  1.00 66.65           C  
ATOM    771  CE  LYS L 103      38.722   9.883  37.977  1.00 72.30           C  
ATOM    772  NZ  LYS L 103      39.555   9.077  37.056  1.00 73.99           N1+
ATOM    773  C   LYS L 103      38.449  14.647  40.630  1.00 39.67           C  
ATOM    774  O   LYS L 103      39.558  15.178  40.672  1.00 44.55           O  
ATOM    775  N   VAL L 104      37.916  14.006  41.687  1.00 37.14           N  
ATOM    776  CA  VAL L 104      38.642  13.903  42.919  1.00 36.29           C  
ATOM    777  CB  VAL L 104      37.779  14.163  44.121  1.00 37.09           C  
ATOM    778  CG1 VAL L 104      38.606  13.938  45.394  1.00 35.80           C  
ATOM    779  CG2 VAL L 104      37.196  15.582  44.005  1.00 37.26           C  
ATOM    780  C   VAL L 104      39.134  12.492  43.014  1.00 39.41           C  
ATOM    781  O   VAL L 104      38.344  11.554  43.102  1.00 37.83           O  
ATOM    782  N   GLU L 105      40.471  12.310  43.030  1.00 45.15           N  
ATOM    783  CA  GLU L 105      41.023  10.984  43.020  1.00 48.98           C  
ATOM    784  CB  GLU L 105      42.003  10.754  41.858  1.00 57.20           C  
ATOM    785  CG  GLU L 105      43.148  11.770  41.849  1.00 70.20           C  
ATOM    786  CD  GLU L 105      44.170  11.336  40.811  1.00 85.50           C  
ATOM    787  OE1 GLU L 105      43.770  11.112  39.638  1.00 91.91           O  
ATOM    788  OE2 GLU L 105      45.369  11.228  41.182  1.00 88.58           O1-
ATOM    789  C   GLU L 105      41.784  10.741  44.283  1.00 48.29           C  
ATOM    790  O   GLU L 105      42.198  11.671  44.973  1.00 51.25           O  
ATOM    791  N   ILE L 106      41.980   9.444  44.603  1.00 45.81           N  
ATOM    792  CA  ILE L 106      42.654   9.003  45.792  1.00 46.45           C  
ATOM    793  CB  ILE L 106      42.438   7.542  46.076  1.00 45.92           C  
ATOM    794  CG1 ILE L 106      40.951   7.238  46.306  1.00 46.88           C  
ATOM    795  CG2 ILE L 106      43.327   7.148  47.265  1.00 47.82           C  
ATOM    796  CD1 ILE L 106      40.634   5.745  46.284  1.00 50.50           C  
ATOM    797  C   ILE L 106      44.127   9.175  45.607  1.00 46.75           C  
ATOM    798  O   ILE L 106      44.700   8.763  44.599  1.00 49.53           O  
ATOM    799  N   LYS L 107      44.778   9.805  46.601  1.00 51.29           N  
ATOM    800  CA  LYS L 107      46.191  10.022  46.559  1.00 50.36           C  
ATOM    801  CB  LYS L 107      46.623  11.182  47.470  1.00 54.80           C  
ATOM    802  CG  LYS L 107      48.071  11.645  47.302  1.00 61.47           C  
ATOM    803  CD  LYS L 107      48.304  13.020  47.934  1.00 67.41           C  
ATOM    804  CE  LYS L 107      49.725  13.567  47.795  1.00 71.75           C  
ATOM    805  NZ  LYS L 107      49.783  14.941  48.341  1.00 73.90           N1+
ATOM    806  C   LYS L 107      46.840   8.747  47.086  1.00 49.55           C  
ATOM    807  O   LYS L 107      46.928   8.603  48.335  1.00 47.53           O  
ATOM    808  OXT LYS L 107      47.249   7.898  46.248  1.00 44.85           O1-
TER     809      LYS L 107 
ATOM    810  N   GLN H 108       9.410   6.559  45.322  1.00 66.91           N1+
ATOM    811  CA  GLN H 108       9.068   7.993  45.238  1.00 66.51           C  
ATOM    812  CB  GLN H 108       9.902   8.801  46.247  1.00 74.98           C  
ATOM    813  CG  GLN H 108       9.495   8.484  47.689  1.00 86.46           C  
ATOM    814  CD  GLN H 108      10.374   9.265  48.650  1.00 92.88           C  
ATOM    815  OE1 GLN H 108      11.299   9.966  48.243  1.00109.08           O  
ATOM    816  NE2 GLN H 108      10.077   9.133  49.970  1.00109.86           N  
ATOM    817  C   GLN H 108       9.270   8.499  43.849  1.00 62.74           C  
ATOM    818  O   GLN H 108       8.725   7.938  42.902  1.00 62.44           O  
ATOM    819  N   VAL H 109      10.063   9.572  43.681  1.00 58.33           N  
ATOM    820  CA  VAL H 109      10.230  10.115  42.364  1.00 51.92           C  
ATOM    821  CB  VAL H 109      10.878  11.469  42.361  1.00 45.62           C  
ATOM    822  CG1 VAL H 109      11.101  11.908  40.905  1.00 41.90           C  
ATOM    823  CG2 VAL H 109      10.000  12.435  43.172  1.00 44.68           C  
ATOM    824  C   VAL H 109      11.104   9.204  41.566  1.00 53.19           C  
ATOM    825  O   VAL H 109      12.174   8.799  42.017  1.00 54.94           O  
ATOM    826  N   GLN H 110      10.657   8.860  40.339  1.00 50.03           N  
ATOM    827  CA  GLN H 110      11.434   7.994  39.500  1.00 47.39           C  
ATOM    828  CB  GLN H 110      10.963   6.531  39.529  1.00 52.54           C  
ATOM    829  CG  GLN H 110      11.149   5.845  40.880  1.00 62.81           C  
ATOM    830  CD  GLN H 110      10.547   4.449  40.783  1.00 70.58           C  
ATOM    831  OE1 GLN H 110       9.431   4.270  40.300  1.00 75.17           O  
ATOM    832  NE2 GLN H 110      11.307   3.427  41.256  1.00 72.90           N  
ATOM    833  C   GLN H 110      11.295   8.456  38.080  1.00 44.82           C  
ATOM    834  O   GLN H 110      10.217   8.858  37.640  1.00 47.63           O  
ATOM    835  N   LEU H 111      12.413   8.419  37.329  1.00 44.53           N  
ATOM    836  CA  LEU H 111      12.406   8.786  35.941  1.00 39.48           C  
ATOM    837  CB  LEU H 111      13.188  10.085  35.658  1.00 36.78           C  
ATOM    838  CG  LEU H 111      12.605  11.330  36.361  1.00 35.68           C  
ATOM    839  CD1 LEU H 111      13.423  12.591  36.047  1.00 31.13           C  
ATOM    840  CD2 LEU H 111      11.116  11.521  36.036  1.00 33.55           C  
ATOM    841  C   LEU H 111      13.106   7.677  35.215  1.00 38.22           C  
ATOM    842  O   LEU H 111      14.166   7.231  35.649  1.00 39.10           O  
ATOM    843  N   VAL H 112      12.530   7.179  34.099  1.00 39.71           N  
ATOM    844  CA  VAL H 112      13.199   6.120  33.392  1.00 37.11           C  
ATOM    845  CB  VAL H 112      12.517   4.787  33.537  1.00 35.46           C  
ATOM    846  CG1 VAL H 112      13.280   3.745  32.700  1.00 33.69           C  
ATOM    847  CG2 VAL H 112      12.425   4.443  35.034  1.00 32.21           C  
ATOM    848  C   VAL H 112      13.221   6.443  31.929  1.00 39.33           C  
ATOM    849  O   VAL H 112      12.177   6.598  31.297  1.00 45.85           O  
ATOM    850  N   GLU H 113      14.431   6.543  31.339  1.00 36.97           N  
ATOM    851  CA  GLU H 113      14.510   6.815  29.933  1.00 36.77           C  
ATOM    852  CB  GLU H 113      15.571   7.860  29.539  1.00 35.31           C  
ATOM    853  CG  GLU H 113      16.903   7.708  30.261  1.00 35.42           C  
ATOM    854  CD  GLU H 113      16.772   8.406  31.605  1.00 39.78           C  
ATOM    855  OE1 GLU H 113      16.684   9.663  31.617  1.00 41.22           O  
ATOM    856  OE2 GLU H 113      16.755   7.688  32.640  1.00 36.26           O1-
ATOM    857  C   GLU H 113      14.716   5.541  29.179  1.00 40.34           C  
ATOM    858  O   GLU H 113      15.213   4.553  29.717  1.00 46.55           O  
ATOM    859  N   SER H 114      14.278   5.522  27.902  1.00 42.15           N  
ATOM    860  CA  SER H 114      14.434   4.348  27.092  1.00 40.23           C  
ATOM    861  CB  SER H 114      13.314   3.314  27.291  1.00 42.17           C  
ATOM    862  OG  SER H 114      12.056   3.886  26.967  1.00 52.32           O  
ATOM    863  C   SER H 114      14.425   4.761  25.650  1.00 41.59           C  
ATOM    864  O   SER H 114      14.171   5.921  25.329  1.00 40.97           O  
ATOM    865  N   GLY H 115      14.707   3.802  24.740  1.00 40.43           N  
ATOM    866  CA  GLY H 115      14.679   4.080  23.330  1.00 42.00           C  
ATOM    867  C   GLY H 115      16.063   4.275  22.778  1.00 44.41           C  
ATOM    868  O   GLY H 115      16.220   4.558  21.591  1.00 50.39           O  
ATOM    869  N   GLY H 116      17.112   4.133  23.610  1.00 44.58           N  
ATOM    870  CA  GLY H 116      18.445   4.319  23.100  1.00 42.61           C  
ATOM    871  C   GLY H 116      18.826   3.110  22.298  1.00 45.29           C  
ATOM    872  O   GLY H 116      18.186   2.064  22.383  1.00 49.95           O  
ATOM    873  N   GLY H 117      19.905   3.231  21.493  1.00 44.19           N  
ATOM    874  CA  GLY H 117      20.333   2.119  20.690  1.00 47.18           C  
ATOM    875  C   GLY H 117      21.352   2.602  19.701  1.00 50.36           C  
ATOM    876  O   GLY H 117      21.846   3.726  19.786  1.00 50.06           O  
ATOM    877  N   VAL H 118      21.700   1.736  18.725  1.00 48.94           N  
ATOM    878  CA  VAL H 118      22.680   2.090  17.737  1.00 45.44           C  
ATOM    879  CB  VAL H 118      23.524   0.926  17.306  1.00 44.70           C  
ATOM    880  CG1 VAL H 118      24.525   1.404  16.242  1.00 45.57           C  
ATOM    881  CG2 VAL H 118      24.181   0.311  18.554  1.00 51.30           C  
ATOM    882  C   VAL H 118      21.957   2.587  16.526  1.00 45.98           C  
ATOM    883  O   VAL H 118      21.003   1.963  16.060  1.00 50.87           O  
ATOM    884  N   VAL H 119      22.392   3.746  15.987  1.00 44.31           N  
ATOM    885  CA  VAL H 119      21.741   4.296  14.835  1.00 43.78           C  
ATOM    886  CB  VAL H 119      20.800   5.408  15.192  1.00 41.96           C  
ATOM    887  CG1 VAL H 119      21.625   6.596  15.707  1.00 40.66           C  
ATOM    888  CG2 VAL H 119      19.920   5.737  13.978  1.00 43.43           C  
ATOM    889  C   VAL H 119      22.790   4.858  13.926  1.00 45.91           C  
ATOM    890  O   VAL H 119      23.841   5.315  14.373  1.00 47.29           O  
ATOM    891  N   GLN H 120      22.521   4.834  12.605  1.00 47.02           N  
ATOM    892  CA  GLN H 120      23.465   5.315  11.637  1.00 49.29           C  
ATOM    893  CB  GLN H 120      23.305   4.659  10.257  1.00 51.11           C  
ATOM    894  CG  GLN H 120      23.559   3.151  10.298  1.00 57.49           C  
ATOM    895  CD  GLN H 120      23.319   2.583   8.908  1.00 60.49           C  
ATOM    896  OE1 GLN H 120      23.389   3.297   7.908  1.00 63.31           O  
ATOM    897  NE2 GLN H 120      23.031   1.256   8.842  1.00 63.52           N  
ATOM    898  C   GLN H 120      23.283   6.788  11.485  1.00 47.80           C  
ATOM    899  O   GLN H 120      22.249   7.356  11.832  1.00 48.75           O  
ATOM    900  N   PRO H 121      24.295   7.421  10.970  1.00 49.47           N  
ATOM    901  CA  PRO H 121      24.253   8.844  10.803  1.00 48.09           C  
ATOM    902  CD  PRO H 121      25.655   6.922  11.107  1.00 49.06           C  
ATOM    903  CB  PRO H 121      25.665   9.248  10.387  1.00 44.26           C  
ATOM    904  CG  PRO H 121      26.555   8.168  11.032  1.00 45.86           C  
ATOM    905  C   PRO H 121      23.201   9.264   9.830  1.00 47.70           C  
ATOM    906  O   PRO H 121      23.030   8.605   8.806  1.00 50.91           O  
ATOM    907  N   GLY H 122      22.484  10.360  10.144  1.00 50.14           N  
ATOM    908  CA  GLY H 122      21.499  10.899   9.255  1.00 48.72           C  
ATOM    909  C   GLY H 122      20.146  10.379   9.630  1.00 47.72           C  
ATOM    910  O   GLY H 122      19.130  11.001   9.325  1.00 48.22           O  
ATOM    911  N   ARG H 123      20.095   9.233  10.326  1.00 47.22           N  
ATOM    912  CA  ARG H 123      18.834   8.647  10.680  1.00 47.22           C  
ATOM    913  CB  ARG H 123      18.923   7.123  10.852  1.00 59.29           C  
ATOM    914  CG  ARG H 123      19.051   6.419   9.499  1.00 65.87           C  
ATOM    915  CD  ARG H 123      19.590   4.994   9.581  1.00 70.51           C  
ATOM    916  NE  ARG H 123      19.283   4.476  10.941  1.00 95.29           N  
ATOM    917  CZ  ARG H 123      18.618   3.294  11.078  1.00 98.31           C  
ATOM    918  NH1 ARG H 123      18.149   2.656   9.968  1.00 97.26           N1+
ATOM    919  NH2 ARG H 123      18.427   2.754  12.317  1.00 99.61           N  
ATOM    920  C   ARG H 123      18.319   9.308  11.922  1.00 47.53           C  
ATOM    921  O   ARG H 123      18.972  10.187  12.480  1.00 47.65           O  
ATOM    922  N   SER H 124      17.091   8.947  12.355  1.00 48.35           N  
ATOM    923  CA  SER H 124      16.517   9.600  13.500  1.00 47.43           C  
ATOM    924  CB  SER H 124      15.259  10.416  13.155  1.00 48.69           C  
ATOM    925  OG  SER H 124      14.251   9.557  12.645  1.00 55.12           O  
ATOM    926  C   SER H 124      16.145   8.585  14.547  1.00 48.22           C  
ATOM    927  O   SER H 124      16.026   7.393  14.269  1.00 50.77           O  
ATOM    928  N   LEU H 125      16.008   9.056  15.809  1.00 46.09           N  
ATOM    929  CA  LEU H 125      15.620   8.237  16.931  1.00 44.26           C  
ATOM    930  CB  LEU H 125      16.760   7.816  17.873  1.00 44.87           C  
ATOM    931  CG  LEU H 125      17.580   6.600  17.437  1.00 45.54           C  
ATOM    932  CD1 LEU H 125      18.670   6.294  18.471  1.00 46.29           C  
ATOM    933  CD2 LEU H 125      16.674   5.384  17.203  1.00 44.92           C  
ATOM    934  C   LEU H 125      14.707   9.027  17.811  1.00 44.98           C  
ATOM    935  O   LEU H 125      14.725  10.256  17.794  1.00 46.26           O  
ATOM    936  N   ARG H 126      13.872   8.329  18.611  1.00 41.89           N  
ATOM    937  CA  ARG H 126      13.017   9.021  19.533  1.00 44.56           C  
ATOM    938  CB  ARG H 126      11.524   8.907  19.178  1.00 46.69           C  
ATOM    939  CG  ARG H 126      10.614   9.768  20.055  1.00 49.95           C  
ATOM    940  CD  ARG H 126       9.128   9.633  19.719  1.00 53.69           C  
ATOM    941  NE  ARG H 126       8.573   8.541  20.567  1.00 60.81           N  
ATOM    942  CZ  ARG H 126       7.239   8.257  20.519  1.00 65.33           C  
ATOM    943  NH1 ARG H 126       6.426   8.950  19.669  1.00 63.13           N1+
ATOM    944  NH2 ARG H 126       6.716   7.285  21.323  1.00 65.88           N  
ATOM    945  C   ARG H 126      13.213   8.405  20.891  1.00 46.64           C  
ATOM    946  O   ARG H 126      13.146   7.186  21.042  1.00 46.07           O  
ATOM    947  N   LEU H 127      13.456   9.247  21.921  1.00 44.39           N  
ATOM    948  CA  LEU H 127      13.669   8.756  23.260  1.00 41.99           C  
ATOM    949  CB  LEU H 127      14.856   9.403  23.998  1.00 42.19           C  
ATOM    950  CG  LEU H 127      16.219   9.021  23.403  1.00 39.67           C  
ATOM    951  CD1 LEU H 127      16.341   9.519  21.962  1.00 40.31           C  
ATOM    952  CD2 LEU H 127      17.380   9.491  24.288  1.00 39.34           C  
ATOM    953  C   LEU H 127      12.452   9.028  24.086  1.00 42.68           C  
ATOM    954  O   LEU H 127      11.673   9.929  23.783  1.00 41.62           O  
ATOM    955  N   SER H 128      12.264   8.223  25.156  1.00 44.53           N  
ATOM    956  CA  SER H 128      11.133   8.369  26.029  1.00 42.92           C  
ATOM    957  CB  SER H 128      10.163   7.174  25.987  1.00 40.06           C  
ATOM    958  OG  SER H 128       9.617   7.007  24.689  1.00 48.85           O  
ATOM    959  C   SER H 128      11.630   8.410  27.445  1.00 43.19           C  
ATOM    960  O   SER H 128      12.660   7.821  27.771  1.00 45.85           O  
ATOM    961  N   CYS H 129      10.900   9.131  28.323  1.00 38.23           N  
ATOM    962  CA  CYS H 129      11.236   9.206  29.719  1.00 38.68           C  
ATOM    963  CB  CYS H 129      11.935  10.538  30.100  1.00 41.77           C  
ATOM    964  SG  CYS H 129      12.227  10.748  31.889  1.00 46.26           S  
ATOM    965  C   CYS H 129       9.951   9.077  30.490  1.00 41.05           C  
ATOM    966  O   CYS H 129       9.085   9.949  30.424  1.00 42.37           O  
ATOM    967  N   ALA H 130       9.797   7.977  31.257  1.00 39.93           N  
ATOM    968  CA  ALA H 130       8.581   7.754  31.992  1.00 40.16           C  
ATOM    969  CB  ALA H 130       8.228   6.267  32.146  1.00 40.28           C  
ATOM    970  C   ALA H 130       8.762   8.308  33.367  1.00 42.27           C  
ATOM    971  O   ALA H 130       9.784   8.079  34.009  1.00 43.06           O  
ATOM    972  N   ALA H 131       7.755   9.059  33.858  1.00 46.40           N  
ATOM    973  CA  ALA H 131       7.871   9.681  35.146  1.00 45.03           C  
ATOM    974  CB  ALA H 131       7.699  11.208  35.107  1.00 41.32           C  
ATOM    975  C   ALA H 131       6.807   9.151  36.050  1.00 46.78           C  
ATOM    976  O   ALA H 131       5.706   8.821  35.612  1.00 53.79           O  
ATOM    977  N   SER H 132       7.134   9.031  37.353  1.00 44.32           N  
ATOM    978  CA  SER H 132       6.166   8.573  38.306  1.00 45.14           C  
ATOM    979  CB  SER H 132       6.053   7.039  38.384  1.00 44.93           C  
ATOM    980  OG  SER H 132       7.266   6.481  38.869  1.00 49.15           O  
ATOM    981  C   SER H 132       6.604   9.048  39.655  1.00 49.41           C  
ATOM    982  O   SER H 132       7.760   9.419  39.854  1.00 51.54           O  
ATOM    983  N   GLY H 133       5.664   9.041  40.618  1.00 60.35           N  
ATOM    984  CA  GLY H 133       5.979   9.417  41.961  1.00 60.45           C  
ATOM    985  C   GLY H 133       5.665  10.866  42.172  1.00 61.05           C  
ATOM    986  O   GLY H 133       5.719  11.353  43.300  1.00 61.08           O  
ATOM    987  N   PHE H 134       5.334  11.610  41.101  1.00 61.20           N  
ATOM    988  CA  PHE H 134       5.034  12.993  41.332  1.00 62.11           C  
ATOM    989  CB  PHE H 134       6.279  13.901  41.350  1.00 61.63           C  
ATOM    990  CG  PHE H 134       6.942  13.859  40.015  1.00 61.06           C  
ATOM    991  CD1 PHE H 134       7.751  12.803  39.664  1.00 60.50           C  
ATOM    992  CD2 PHE H 134       6.767  14.887  39.118  1.00 60.92           C  
ATOM    993  CE1 PHE H 134       8.367  12.769  38.434  1.00 60.03           C  
ATOM    994  CE2 PHE H 134       7.382  14.858  37.888  1.00 59.72           C  
ATOM    995  CZ  PHE H 134       8.183  13.798  37.542  1.00 59.14           C  
ATOM    996  C   PHE H 134       4.092  13.480  40.278  1.00 62.24           C  
ATOM    997  O   PHE H 134       3.770  12.766  39.330  1.00 61.22           O  
ATOM    998  N   THR H 135       3.602  14.726  40.447  1.00 62.03           N  
ATOM    999  CA  THR H 135       2.693  15.301  39.500  1.00 63.57           C  
ATOM   1000  CB  THR H 135       1.829  16.376  40.106  1.00 65.45           C  
ATOM   1001  OG1 THR H 135       0.949  16.920  39.135  1.00 65.64           O  
ATOM   1002  CG2 THR H 135       2.703  17.464  40.748  1.00 66.29           C  
ATOM   1003  C   THR H 135       3.507  15.844  38.370  1.00 63.22           C  
ATOM   1004  O   THR H 135       4.042  16.951  38.413  1.00 62.27           O  
ATOM   1005  N   PHE H 136       3.542  15.061  37.282  1.00 63.83           N  
ATOM   1006  CA  PHE H 136       4.346  15.280  36.119  1.00 64.25           C  
ATOM   1007  CB  PHE H 136       4.090  14.163  35.091  1.00 64.38           C  
ATOM   1008  CG  PHE H 136       4.986  14.321  33.914  1.00 65.29           C  
ATOM   1009  CD1 PHE H 136       6.326  14.032  34.021  1.00 65.01           C  
ATOM   1010  CD2 PHE H 136       4.479  14.725  32.701  1.00 65.25           C  
ATOM   1011  CE1 PHE H 136       7.158  14.166  32.935  1.00 65.13           C  
ATOM   1012  CE2 PHE H 136       5.305  14.860  31.611  1.00 65.14           C  
ATOM   1013  CZ  PHE H 136       6.646  14.583  31.731  1.00 65.23           C  
ATOM   1014  C   PHE H 136       3.992  16.606  35.525  1.00 64.96           C  
ATOM   1015  O   PHE H 136       4.866  17.338  35.067  1.00 65.15           O  
ATOM   1016  N   SER H 137       2.696  16.958  35.532  1.00 65.09           N  
ATOM   1017  CA  SER H 137       2.209  18.155  34.904  1.00 64.92           C  
ATOM   1018  CB  SER H 137       0.682  18.291  35.015  1.00 64.87           C  
ATOM   1019  OG  SER H 137       0.045  17.205  34.361  1.00 66.10           O  
ATOM   1020  C   SER H 137       2.782  19.400  35.520  1.00 64.58           C  
ATOM   1021  O   SER H 137       2.936  20.413  34.840  1.00 64.28           O  
ATOM   1022  N   SER H 138       3.086  19.381  36.827  1.00 63.20           N  
ATOM   1023  CA  SER H 138       3.512  20.564  37.530  1.00 61.81           C  
ATOM   1024  CB  SER H 138       3.353  20.427  39.052  1.00 61.64           C  
ATOM   1025  OG  SER H 138       1.979  20.283  39.380  1.00 61.49           O  
ATOM   1026  C   SER H 138       4.937  20.959  37.263  1.00 61.16           C  
ATOM   1027  O   SER H 138       5.332  22.067  37.625  1.00 61.84           O  
ATOM   1028  N   TYR H 139       5.764  20.100  36.637  1.00 58.42           N  
ATOM   1029  CA  TYR H 139       7.151  20.476  36.572  1.00 56.43           C  
ATOM   1030  CB  TYR H 139       8.075  19.489  37.301  1.00 56.78           C  
ATOM   1031  CG  TYR H 139       7.758  19.483  38.758  1.00 58.20           C  
ATOM   1032  CD1 TYR H 139       6.672  18.788  39.240  1.00 58.84           C  
ATOM   1033  CD2 TYR H 139       8.563  20.156  39.647  1.00 59.08           C  
ATOM   1034  CE1 TYR H 139       6.390  18.777  40.586  1.00 60.31           C  
ATOM   1035  CE2 TYR H 139       8.286  20.148  40.993  1.00 59.96           C  
ATOM   1036  CZ  TYR H 139       7.197  19.458  41.465  1.00 61.06           C  
ATOM   1037  OH  TYR H 139       6.910  19.448  42.848  1.00 63.12           O  
ATOM   1038  C   TYR H 139       7.631  20.503  35.157  1.00 55.77           C  
ATOM   1039  O   TYR H 139       7.114  19.816  34.283  1.00 54.30           O  
ATOM   1040  N   GLY H 140       8.646  21.348  34.906  1.00 35.52           N  
ATOM   1041  CA  GLY H 140       9.301  21.457  33.634  1.00 35.59           C  
ATOM   1042  C   GLY H 140      10.241  20.290  33.539  1.00 38.27           C  
ATOM   1043  O   GLY H 140      10.713  19.791  34.559  1.00 41.42           O  
ATOM   1044  N   MET H 141      10.569  19.840  32.308  1.00 36.94           N  
ATOM   1045  CA  MET H 141      11.434  18.699  32.163  1.00 31.63           C  
ATOM   1046  CB  MET H 141      10.740  17.480  31.533  1.00 32.06           C  
ATOM   1047  CG  MET H 141       9.603  16.919  32.390  1.00 30.51           C  
ATOM   1048  SD  MET H 141      10.130  16.264  34.006  1.00 39.61           S  
ATOM   1049  CE  MET H 141      10.993  14.807  33.347  1.00 31.18           C  
ATOM   1050  C   MET H 141      12.595  19.062  31.282  1.00 34.94           C  
ATOM   1051  O   MET H 141      12.483  19.909  30.397  1.00 34.43           O  
ATOM   1052  N   HIS H 142      13.759  18.411  31.510  1.00 33.00           N  
ATOM   1053  CA  HIS H 142      14.945  18.737  30.764  1.00 30.97           C  
ATOM   1054  ND1 HIS H 142      15.921  21.947  31.668  1.00 31.44           N  
ATOM   1055  CG  HIS H 142      15.569  20.725  32.196  1.00 30.35           C  
ATOM   1056  CB  HIS H 142      16.019  19.412  31.630  1.00 28.55           C  
ATOM   1057  NE2 HIS H 142      14.622  22.367  33.421  1.00 32.16           N  
ATOM   1058  CD2 HIS H 142      14.773  21.000  33.267  1.00 31.44           C  
ATOM   1059  CE1 HIS H 142      15.330  22.892  32.438  1.00 32.28           C  
ATOM   1060  C   HIS H 142      15.579  17.490  30.234  1.00 33.73           C  
ATOM   1061  O   HIS H 142      15.310  16.386  30.703  1.00 33.38           O  
ATOM   1062  N   TRP H 143      16.421  17.657  29.192  1.00 33.46           N  
ATOM   1063  CA  TRP H 143      17.204  16.581  28.659  1.00 33.60           C  
ATOM   1064  CB  TRP H 143      16.925  16.246  27.181  1.00 34.60           C  
ATOM   1065  CG  TRP H 143      15.633  15.501  26.931  1.00 36.75           C  
ATOM   1066  CD2 TRP H 143      15.491  14.085  27.126  1.00 36.20           C  
ATOM   1067  CD1 TRP H 143      14.417  15.957  26.510  1.00 36.46           C  
ATOM   1068  NE1 TRP H 143      13.526  14.912  26.433  1.00 36.16           N  
ATOM   1069  CE2 TRP H 143      14.175  13.755  26.808  1.00 34.75           C  
ATOM   1070  CE3 TRP H 143      16.387  13.140  27.538  1.00 33.71           C  
ATOM   1071  CZ2 TRP H 143      13.731  12.466  26.900  1.00 34.88           C  
ATOM   1072  CZ3 TRP H 143      15.937  11.842  27.626  1.00 33.86           C  
ATOM   1073  CH2 TRP H 143      14.635  11.513  27.312  1.00 35.37           C  
ATOM   1074  C   TRP H 143      18.632  17.022  28.748  1.00 34.70           C  
ATOM   1075  O   TRP H 143      18.976  18.132  28.343  1.00 33.24           O  
ATOM   1076  N   VAL H 144      19.497  16.153  29.309  1.00 34.00           N  
ATOM   1077  CA  VAL H 144      20.898  16.448  29.435  1.00 34.59           C  
ATOM   1078  CB  VAL H 144      21.356  16.601  30.857  1.00 33.20           C  
ATOM   1079  CG1 VAL H 144      22.875  16.854  30.861  1.00 30.34           C  
ATOM   1080  CG2 VAL H 144      20.533  17.711  31.530  1.00 28.37           C  
ATOM   1081  C   VAL H 144      21.628  15.268  28.876  1.00 34.71           C  
ATOM   1082  O   VAL H 144      21.173  14.133  29.018  1.00 38.29           O  
ATOM   1083  N   ARG H 145      22.786  15.498  28.222  1.00 35.23           N  
ATOM   1084  CA  ARG H 145      23.492  14.386  27.646  1.00 35.44           C  
ATOM   1085  CB  ARG H 145      23.469  14.370  26.110  1.00 32.47           C  
ATOM   1086  CG  ARG H 145      24.129  15.597  25.477  1.00 34.19           C  
ATOM   1087  CD  ARG H 145      24.059  15.597  23.949  1.00 38.44           C  
ATOM   1088  NE  ARG H 145      24.751  16.824  23.465  1.00 41.78           N  
ATOM   1089  CZ  ARG H 145      24.636  17.205  22.160  1.00 47.14           C  
ATOM   1090  NH1 ARG H 145      23.852  16.490  21.303  1.00 45.04           N1+
ATOM   1091  NH2 ARG H 145      25.301  18.310  21.715  1.00 46.98           N  
ATOM   1092  C   ARG H 145      24.926  14.446  28.062  1.00 37.02           C  
ATOM   1093  O   ARG H 145      25.423  15.479  28.508  1.00 39.40           O  
ATOM   1094  N   GLN H 146      25.626  13.298  27.955  1.00 36.79           N  
ATOM   1095  CA  GLN H 146      27.010  13.261  28.333  1.00 36.58           C  
ATOM   1096  CB  GLN H 146      27.196  12.772  29.786  1.00 34.18           C  
ATOM   1097  CG  GLN H 146      28.631  12.797  30.314  1.00 36.89           C  
ATOM   1098  CD  GLN H 146      28.584  12.326  31.763  1.00 39.99           C  
ATOM   1099  OE1 GLN H 146      28.024  11.275  32.072  1.00 42.46           O  
ATOM   1100  NE2 GLN H 146      29.168  13.140  32.681  1.00 41.17           N  
ATOM   1101  C   GLN H 146      27.742  12.323  27.418  1.00 37.00           C  
ATOM   1102  O   GLN H 146      27.485  11.119  27.403  1.00 36.48           O  
ATOM   1103  N   ALA H 147      28.712  12.863  26.649  1.00 39.30           N  
ATOM   1104  CA  ALA H 147      29.493  12.075  25.733  1.00 42.82           C  
ATOM   1105  CB  ALA H 147      30.397  12.919  24.818  1.00 43.02           C  
ATOM   1106  C   ALA H 147      30.358  11.179  26.565  1.00 47.98           C  
ATOM   1107  O   ALA H 147      30.615  11.468  27.731  1.00 47.91           O  
ATOM   1108  N   PRO H 148      30.837  10.101  25.997  1.00 52.05           N  
ATOM   1109  CA  PRO H 148      31.519   9.073  26.732  1.00 54.53           C  
ATOM   1110  CD  PRO H 148      30.604   9.749  24.606  1.00 51.06           C  
ATOM   1111  CB  PRO H 148      32.044   8.098  25.680  1.00 51.23           C  
ATOM   1112  CG  PRO H 148      31.074   8.286  24.492  1.00 52.15           C  
ATOM   1113  C   PRO H 148      32.527   9.516  27.756  1.00 59.34           C  
ATOM   1114  O   PRO H 148      32.328   9.223  28.931  1.00 62.98           O  
ATOM   1115  N   GLY H 149      33.622  10.180  27.361  1.00 57.42           N  
ATOM   1116  CA  GLY H 149      34.615  10.669  28.281  1.00 57.20           C  
ATOM   1117  C   GLY H 149      34.213  11.949  28.950  1.00 56.36           C  
ATOM   1118  O   GLY H 149      34.620  12.217  30.078  1.00 57.78           O  
ATOM   1119  N   LYS H 150      33.433  12.776  28.224  1.00 54.73           N  
ATOM   1120  CA  LYS H 150      33.162  14.164  28.510  1.00 51.86           C  
ATOM   1121  CB  LYS H 150      32.663  14.933  27.277  1.00 55.95           C  
ATOM   1122  CG  LYS H 150      33.732  15.050  26.187  1.00 60.23           C  
ATOM   1123  CD  LYS H 150      34.081  13.719  25.517  1.00 70.40           C  
ATOM   1124  CE  LYS H 150      35.180  13.811  24.456  1.00 76.95           C  
ATOM   1125  NZ  LYS H 150      35.445  12.469  23.890  1.00 82.33           N1+
ATOM   1126  C   LYS H 150      32.215  14.449  29.638  1.00 45.47           C  
ATOM   1127  O   LYS H 150      31.769  13.570  30.376  1.00 45.61           O  
ATOM   1128  N   GLY H 151      31.956  15.769  29.808  1.00 41.54           N  
ATOM   1129  CA  GLY H 151      31.141  16.336  30.847  1.00 40.29           C  
ATOM   1130  C   GLY H 151      29.699  16.390  30.436  1.00 41.17           C  
ATOM   1131  O   GLY H 151      29.306  15.862  29.396  1.00 42.29           O  
ATOM   1132  N   LEU H 152      28.878  17.052  31.281  1.00 39.10           N  
ATOM   1133  CA  LEU H 152      27.459  17.154  31.090  1.00 37.14           C  
ATOM   1134  CB  LEU H 152      26.713  17.417  32.411  1.00 32.88           C  
ATOM   1135  CG  LEU H 152      26.909  16.295  33.451  1.00 32.55           C  
ATOM   1136  CD1 LEU H 152      26.159  16.598  34.754  1.00 30.30           C  
ATOM   1137  CD2 LEU H 152      26.515  14.927  32.880  1.00 31.90           C  
ATOM   1138  C   LEU H 152      27.162  18.302  30.170  1.00 41.78           C  
ATOM   1139  O   LEU H 152      27.818  19.340  30.232  1.00 43.96           O  
ATOM   1140  N   GLU H 153      26.159  18.134  29.277  1.00 40.29           N  
ATOM   1141  CA  GLU H 153      25.776  19.203  28.399  1.00 39.62           C  
ATOM   1142  CB  GLU H 153      26.257  19.037  26.949  1.00 40.39           C  
ATOM   1143  CG  GLU H 153      25.997  20.283  26.100  1.00 48.94           C  
ATOM   1144  CD  GLU H 153      26.500  20.026  24.687  1.00 56.62           C  
ATOM   1145  OE1 GLU H 153      26.963  18.885  24.420  1.00 59.89           O  
ATOM   1146  OE2 GLU H 153      26.419  20.969  23.855  1.00 59.68           O1-
ATOM   1147  C   GLU H 153      24.275  19.255  28.366  1.00 40.39           C  
ATOM   1148  O   GLU H 153      23.610  18.230  28.218  1.00 45.05           O  
ATOM   1149  N   TRP H 154      23.704  20.473  28.492  1.00 38.17           N  
ATOM   1150  CA  TRP H 154      22.275  20.640  28.527  1.00 36.54           C  
ATOM   1151  CB  TRP H 154      21.850  21.920  29.266  1.00 33.85           C  
ATOM   1152  CG  TRP H 154      20.360  22.149  29.305  1.00 35.22           C  
ATOM   1153  CD2 TRP H 154      19.677  23.078  28.454  1.00 34.66           C  
ATOM   1154  CD1 TRP H 154      19.408  21.583  30.102  1.00 32.33           C  
ATOM   1155  NE1 TRP H 154      18.172  22.098  29.792  1.00 35.99           N  
ATOM   1156  CE2 TRP H 154      18.324  23.020  28.779  1.00 36.25           C  
ATOM   1157  CE3 TRP H 154      20.141  23.913  27.477  1.00 35.84           C  
ATOM   1158  CZ2 TRP H 154      17.410  23.800  28.131  1.00 38.07           C  
ATOM   1159  CZ3 TRP H 154      19.216  24.698  26.826  1.00 38.84           C  
ATOM   1160  CH2 TRP H 154      17.876  24.641  27.146  1.00 38.75           C  
ATOM   1161  C   TRP H 154      21.738  20.696  27.126  1.00 38.08           C  
ATOM   1162  O   TRP H 154      22.205  21.482  26.304  1.00 38.27           O  
ATOM   1163  N   VAL H 155      20.826  19.755  26.791  1.00 36.40           N  
ATOM   1164  CA  VAL H 155      20.188  19.664  25.502  1.00 36.68           C  
ATOM   1165  CB  VAL H 155      19.793  18.258  25.168  1.00 35.80           C  
ATOM   1166  CG1 VAL H 155      19.101  18.255  23.799  1.00 41.19           C  
ATOM   1167  CG2 VAL H 155      21.043  17.371  25.229  1.00 36.63           C  
ATOM   1168  C   VAL H 155      18.950  20.499  25.303  1.00 38.13           C  
ATOM   1169  O   VAL H 155      18.866  21.277  24.352  1.00 37.44           O  
ATOM   1170  N   ALA H 156      17.938  20.360  26.194  1.00 36.07           N  
ATOM   1171  CA  ALA H 156      16.685  21.016  25.902  1.00 34.30           C  
ATOM   1172  CB  ALA H 156      15.900  20.352  24.756  1.00 30.72           C  
ATOM   1173  C   ALA H 156      15.795  21.005  27.110  1.00 37.33           C  
ATOM   1174  O   ALA H 156      16.036  20.272  28.068  1.00 40.56           O  
ATOM   1175  N   VAL H 157      14.739  21.853  27.089  1.00 39.31           N  
ATOM   1176  CA  VAL H 157      13.816  21.946  28.188  1.00 37.91           C  
ATOM   1177  CB  VAL H 157      14.143  23.061  29.137  1.00 37.53           C  
ATOM   1178  CG1 VAL H 157      14.155  24.381  28.345  1.00 10.77           C  
ATOM   1179  CG2 VAL H 157      13.122  23.048  30.286  1.00 11.82           C  
ATOM   1180  C   VAL H 157      12.439  22.238  27.673  1.00 40.73           C  
ATOM   1181  O   VAL H 157      12.268  22.906  26.655  1.00 42.75           O  
ATOM   1182  N   MET H 158      11.418  21.729  28.393  1.00 40.32           N  
ATOM   1183  CA  MET H 158      10.039  21.949  28.054  1.00 38.62           C  
ATOM   1184  CB  MET H 158       9.398  20.688  27.445  1.00 36.81           C  
ATOM   1185  CG  MET H 158       7.933  20.829  27.045  1.00 16.99           C  
ATOM   1186  SD  MET H 158       7.276  19.390  26.154  1.00 35.60           S  
ATOM   1187  CE  MET H 158       5.596  20.065  26.043  1.00 33.64           C  
ATOM   1188  C   MET H 158       9.309  22.277  29.325  1.00 37.77           C  
ATOM   1189  O   MET H 158       9.526  21.648  30.361  1.00 38.85           O  
ATOM   1190  N   TRP H 159       8.422  23.293  29.279  1.00 36.54           N  
ATOM   1191  CA  TRP H 159       7.689  23.641  30.457  1.00 37.40           C  
ATOM   1192  CB  TRP H 159       7.261  25.112  30.568  1.00 33.78           C  
ATOM   1193  CG  TRP H 159       8.453  26.012  30.793  1.00 52.74           C  
ATOM   1194  CD2 TRP H 159       9.550  25.644  31.642  1.00 20.00           C  
ATOM   1195  CD1 TRP H 159       8.773  27.219  30.244  1.00 20.00           C  
ATOM   1196  NE1 TRP H 159       9.994  27.639  30.719  1.00  0.00           N  
ATOM   1197  CE2 TRP H 159      10.485  26.676  31.576  1.00 20.00           C  
ATOM   1198  CE3 TRP H 159       9.764  24.531  32.405  1.00  0.00           C  
ATOM   1199  CZ2 TRP H 159      11.655  26.611  32.278  1.00  0.00           C  
ATOM   1200  CZ3 TRP H 159      10.938  24.476  33.122  1.00  0.00           C  
ATOM   1201  CH2 TRP H 159      11.865  25.497  33.061  1.00  0.00           C  
ATOM   1202  C   TRP H 159       6.504  22.745  30.576  1.00 37.89           C  
ATOM   1203  O   TRP H 159       6.175  21.981  29.669  1.00 41.08           O  
ATOM   1204  N   TYR H 160       5.788  22.922  31.714  1.00 54.84           N  
ATOM   1205  CA  TYR H 160       4.706  22.138  32.253  1.00 56.36           C  
ATOM   1206  CB  TYR H 160       4.203  22.713  33.609  1.00 56.55           C  
ATOM   1207  CG  TYR H 160       3.978  24.206  33.603  1.00 59.07           C  
ATOM   1208  CD1 TYR H 160       2.793  24.785  33.199  1.00 60.17           C  
ATOM   1209  CD2 TYR H 160       4.979  25.047  34.044  1.00 60.24           C  
ATOM   1210  CE1 TYR H 160       2.629  26.156  33.225  1.00 61.45           C  
ATOM   1211  CE2 TYR H 160       4.823  26.416  34.072  1.00 61.58           C  
ATOM   1212  CZ  TYR H 160       3.642  26.978  33.659  1.00 63.21           C  
ATOM   1213  OH  TYR H 160       3.478  28.381  33.686  1.00 63.72           O  
ATOM   1214  C   TYR H 160       3.567  21.963  31.320  1.00 57.19           C  
ATOM   1215  O   TYR H 160       3.099  20.837  31.152  1.00 56.81           O  
ATOM   1216  N   ASP H 161       3.076  23.066  30.738  1.00 56.68           N  
ATOM   1217  CA  ASP H 161       2.013  23.052  29.781  1.00 56.53           C  
ATOM   1218  CB  ASP H 161       1.473  24.452  29.455  1.00 55.25           C  
ATOM   1219  CG  ASP H 161       0.770  25.031  30.669  1.00 56.91           C  
ATOM   1220  OD1 ASP H 161      -0.061  24.312  31.284  1.00 57.35           O  
ATOM   1221  OD2 ASP H 161       1.049  26.218  30.984  1.00 57.44           O1-
ATOM   1222  C   ASP H 161       2.551  22.543  28.497  1.00 57.07           C  
ATOM   1223  O   ASP H 161       1.857  21.874  27.736  1.00 57.10           O  
ATOM   1224  N   GLY H 162       3.827  22.863  28.235  1.00 55.46           N  
ATOM   1225  CA  GLY H 162       4.405  22.512  26.983  1.00 55.01           C  
ATOM   1226  C   GLY H 162       4.494  23.705  26.091  1.00 55.88           C  
ATOM   1227  O   GLY H 162       4.774  23.562  24.902  1.00 56.19           O  
ATOM   1228  N   SER H 163       4.217  24.903  26.634  1.00 54.93           N  
ATOM   1229  CA  SER H 163       4.254  26.128  25.887  1.00 54.66           C  
ATOM   1230  CB  SER H 163       3.587  27.290  26.638  1.00 53.13           C  
ATOM   1231  OG  SER H 163       2.206  27.024  26.823  1.00 61.56           O  
ATOM   1232  C   SER H 163       5.650  26.581  25.528  1.00 55.04           C  
ATOM   1233  O   SER H 163       5.885  26.951  24.378  1.00 55.15           O  
ATOM   1234  N   ASN H 164       6.611  26.594  26.486  1.00 52.30           N  
ATOM   1235  CA  ASN H 164       7.926  27.096  26.176  1.00 50.20           C  
ATOM   1236  CB  ASN H 164       8.531  27.987  27.275  1.00 56.60           C  
ATOM   1237  CG  ASN H 164       7.758  29.296  27.355  1.00 64.10           C  
ATOM   1238  OD1 ASN H 164       7.236  29.787  26.356  1.00 68.63           O  
ATOM   1239  ND2 ASN H 164       7.692  29.884  28.579  1.00 66.15           N  
ATOM   1240  C   ASN H 164       8.880  25.954  26.001  1.00 47.66           C  
ATOM   1241  O   ASN H 164       8.954  25.062  26.844  1.00 46.22           O  
ATOM   1242  N   LYS H 165       9.641  25.967  24.882  1.00 44.11           N  
ATOM   1243  CA  LYS H 165      10.637  24.961  24.627  1.00 39.95           C  
ATOM   1244  CB  LYS H 165      10.278  24.009  23.467  1.00 37.33           C  
ATOM   1245  CG  LYS H 165       9.037  23.154  23.744  1.00 40.98           C  
ATOM   1246  CD  LYS H 165       8.518  22.385  22.526  1.00 42.55           C  
ATOM   1247  CE  LYS H 165       7.273  21.542  22.822  1.00 49.55           C  
ATOM   1248  NZ  LYS H 165       6.827  20.841  21.596  1.00 46.46           N1+
ATOM   1249  C   LYS H 165      11.903  25.674  24.247  1.00 42.46           C  
ATOM   1250  O   LYS H 165      11.872  26.637  23.482  1.00 47.56           O  
ATOM   1251  N   ASP H 166      13.056  25.219  24.784  1.00 41.93           N  
ATOM   1252  CA  ASP H 166      14.312  25.852  24.484  1.00 43.38           C  
ATOM   1253  CB  ASP H 166      14.866  26.657  25.673  1.00 45.62           C  
ATOM   1254  CG  ASP H 166      15.943  27.601  25.160  1.00 51.10           C  
ATOM   1255  OD1 ASP H 166      16.160  27.645  23.920  1.00 33.12           O  
ATOM   1256  OD2 ASP H 166      16.563  28.296  26.009  1.00 43.18           O1-
ATOM   1257  C   ASP H 166      15.302  24.776  24.150  1.00 43.33           C  
ATOM   1258  O   ASP H 166      15.198  23.655  24.645  1.00 42.94           O  
ATOM   1259  N   TYR H 167      16.291  25.084  23.285  1.00 41.65           N  
ATOM   1260  CA  TYR H 167      17.239  24.073  22.894  1.00 41.36           C  
ATOM   1261  CB  TYR H 167      17.060  23.563  21.452  1.00 40.48           C  
ATOM   1262  CG  TYR H 167      15.715  22.949  21.291  1.00 39.10           C  
ATOM   1263  CD1 TYR H 167      15.510  21.616  21.558  1.00 38.22           C  
ATOM   1264  CD2 TYR H 167      14.656  23.714  20.864  1.00 38.20           C  
ATOM   1265  CE1 TYR H 167      14.266  21.055  21.398  1.00 40.15           C  
ATOM   1266  CE2 TYR H 167      13.409  23.161  20.703  1.00 39.51           C  
ATOM   1267  CZ  TYR H 167      13.213  21.828  20.971  1.00 41.74           C  
ATOM   1268  OH  TYR H 167      11.934  21.256  20.805  1.00 46.90           O  
ATOM   1269  C   TYR H 167      18.617  24.657  22.905  1.00 43.07           C  
ATOM   1270  O   TYR H 167      18.798  25.866  22.779  1.00 43.95           O  
ATOM   1271  N   VAL H 168      19.634  23.787  23.065  1.00 42.10           N  
ATOM   1272  CA  VAL H 168      20.997  24.215  22.973  1.00 41.24           C  
ATOM   1273  CB  VAL H 168      21.973  23.210  23.508  1.00 39.73           C  
ATOM   1274  CG1 VAL H 168      21.891  21.934  22.656  1.00 20.44           C  
ATOM   1275  CG2 VAL H 168      23.366  23.861  23.556  1.00 19.53           C  
ATOM   1276  C   VAL H 168      21.246  24.431  21.510  1.00 45.29           C  
ATOM   1277  O   VAL H 168      20.606  23.805  20.668  1.00 47.96           O  
ATOM   1278  N   ASP H 169      22.195  25.320  21.166  1.00 50.97           N  
ATOM   1279  CA  ASP H 169      22.411  25.725  19.805  1.00 56.82           C  
ATOM   1280  CB  ASP H 169      23.548  26.755  19.669  1.00 65.33           C  
ATOM   1281  CG  ASP H 169      23.087  28.080  20.264  1.00 72.90           C  
ATOM   1282  OD1 ASP H 169      21.851  28.328  20.281  1.00 76.13           O  
ATOM   1283  OD2 ASP H 169      23.966  28.860  20.714  1.00 76.15           O1-
ATOM   1284  C   ASP H 169      22.754  24.563  18.919  1.00 54.36           C  
ATOM   1285  O   ASP H 169      22.302  24.512  17.778  1.00 54.52           O  
ATOM   1286  N   SER H 170      23.553  23.596  19.402  1.00 52.64           N  
ATOM   1287  CA  SER H 170      24.021  22.522  18.566  1.00 51.49           C  
ATOM   1288  CB  SER H 170      24.987  21.590  19.317  1.00 53.50           C  
ATOM   1289  OG  SER H 170      24.339  21.012  20.441  1.00 54.14           O  
ATOM   1290  C   SER H 170      22.882  21.693  18.054  1.00 50.61           C  
ATOM   1291  O   SER H 170      22.911  21.207  16.925  1.00 50.90           O  
ATOM   1292  N   VAL H 171      21.897  21.463  18.926  1.00 50.13           N  
ATOM   1293  CA  VAL H 171      20.702  20.677  18.773  1.00 49.67           C  
ATOM   1294  CB  VAL H 171      20.197  20.340  20.138  1.00 43.95           C  
ATOM   1295  CG1 VAL H 171      18.902  19.569  20.010  1.00 41.76           C  
ATOM   1296  CG2 VAL H 171      21.298  19.599  20.903  1.00 44.91           C  
ATOM   1297  C   VAL H 171      19.577  21.367  18.032  1.00 52.10           C  
ATOM   1298  O   VAL H 171      18.675  20.707  17.517  1.00 54.72           O  
ATOM   1299  N   LYS H 172      19.603  22.710  17.941  1.00 53.96           N  
ATOM   1300  CA  LYS H 172      18.451  23.529  17.637  1.00 56.64           C  
ATOM   1301  CB  LYS H 172      18.838  25.011  17.477  1.00 60.56           C  
ATOM   1302  CG  LYS H 172      17.646  25.935  17.231  1.00 65.65           C  
ATOM   1303  CD  LYS H 172      17.972  27.420  17.405  1.00 71.64           C  
ATOM   1304  CE  LYS H 172      17.924  27.894  18.858  1.00 73.22           C  
ATOM   1305  NZ  LYS H 172      18.255  29.335  18.937  1.00 72.30           N1+
ATOM   1306  C   LYS H 172      17.610  23.156  16.439  1.00 57.44           C  
ATOM   1307  O   LYS H 172      16.391  23.118  16.538  1.00 61.06           O  
ATOM   1308  N   GLY H 173      18.139  22.939  15.241  1.00 56.57           N  
ATOM   1309  CA  GLY H 173      17.207  22.627  14.187  1.00 53.69           C  
ATOM   1310  C   GLY H 173      16.689  21.223  14.284  1.00 53.49           C  
ATOM   1311  O   GLY H 173      15.535  20.939  13.958  1.00 56.41           O  
ATOM   1312  N   ARG H 174      17.601  20.306  14.647  1.00 49.80           N  
ATOM   1313  CA  ARG H 174      17.440  18.878  14.636  1.00 45.74           C  
ATOM   1314  CB  ARG H 174      18.790  18.171  14.443  1.00 47.19           C  
ATOM   1315  CG  ARG H 174      19.904  18.627  15.379  1.00 47.14           C  
ATOM   1316  CD  ARG H 174      21.281  18.397  14.752  1.00 47.55           C  
ATOM   1317  NE  ARG H 174      22.311  18.876  15.713  1.00 45.87           N  
ATOM   1318  CZ  ARG H 174      22.812  18.026  16.654  1.00 45.21           C  
ATOM   1319  NH1 ARG H 174      22.397  16.726  16.695  1.00 44.44           N1+
ATOM   1320  NH2 ARG H 174      23.729  18.480  17.556  1.00 47.83           N  
ATOM   1321  C   ARG H 174      16.606  18.206  15.698  1.00 45.62           C  
ATOM   1322  O   ARG H 174      15.956  17.206  15.393  1.00 47.63           O  
ATOM   1323  N   PHE H 175      16.596  18.680  16.959  1.00 44.45           N  
ATOM   1324  CA  PHE H 175      15.867  17.960  17.975  1.00 43.12           C  
ATOM   1325  CB  PHE H 175      16.597  17.887  19.323  1.00 42.25           C  
ATOM   1326  CG  PHE H 175      17.769  16.974  19.235  1.00 48.94           C  
ATOM   1327  CD1 PHE H 175      18.674  17.084  18.206  1.00 50.69           C  
ATOM   1328  CD2 PHE H 175      18.011  16.067  20.239  1.00 50.90           C  
ATOM   1329  CE1 PHE H 175      19.767  16.255  18.141  1.00 47.35           C  
ATOM   1330  CE2 PHE H 175      19.106  15.239  20.182  1.00 49.37           C  
ATOM   1331  CZ  PHE H 175      19.982  15.326  19.130  1.00 48.56           C  
ATOM   1332  C   PHE H 175      14.578  18.647  18.273  1.00 46.04           C  
ATOM   1333  O   PHE H 175      14.436  19.850  18.054  1.00 49.33           O  
ATOM   1334  N   THR H 176      13.592  17.860  18.767  1.00 46.45           N  
ATOM   1335  CA  THR H 176      12.329  18.406  19.165  1.00 43.58           C  
ATOM   1336  CB  THR H 176      11.218  18.089  18.206  1.00 44.14           C  
ATOM   1337  OG1 THR H 176      11.549  18.551  16.905  1.00 31.00           O  
ATOM   1338  CG2 THR H 176       9.937  18.789  18.685  1.00 24.47           C  
ATOM   1339  C   THR H 176      11.982  17.768  20.480  1.00 43.16           C  
ATOM   1340  O   THR H 176      12.172  16.567  20.661  1.00 41.26           O  
ATOM   1341  N   ILE H 177      11.448  18.558  21.434  1.00 42.97           N  
ATOM   1342  CA  ILE H 177      11.102  18.057  22.730  1.00 40.79           C  
ATOM   1343  CB  ILE H 177      11.703  18.844  23.861  1.00 38.86           C  
ATOM   1344  CG1 ILE H 177      11.435  18.147  25.204  1.00 38.08           C  
ATOM   1345  CG2 ILE H 177      11.171  20.285  23.786  1.00 36.77           C  
ATOM   1346  CD1 ILE H 177      12.202  18.765  26.371  1.00 34.86           C  
ATOM   1347  C   ILE H 177       9.618  18.155  22.861  1.00 42.16           C  
ATOM   1348  O   ILE H 177       9.015  19.117  22.388  1.00 44.16           O  
ATOM   1349  N   SER H 178       8.990  17.127  23.473  1.00 37.16           N  
ATOM   1350  CA  SER H 178       7.561  17.129  23.638  1.00 38.20           C  
ATOM   1351  CB  SER H 178       6.812  16.506  22.446  1.00 37.95           C  
ATOM   1352  OG  SER H 178       7.161  15.136  22.321  1.00 41.68           O  
ATOM   1353  C   SER H 178       7.213  16.318  24.853  1.00 43.05           C  
ATOM   1354  O   SER H 178       8.051  15.603  25.401  1.00 44.74           O  
ATOM   1355  N   ARG H 179       5.950  16.430  25.320  1.00 45.87           N  
ATOM   1356  CA  ARG H 179       5.541  15.700  26.488  1.00 43.52           C  
ATOM   1357  CB  ARG H 179       5.651  16.531  27.772  1.00 40.66           C  
ATOM   1358  CG  ARG H 179       4.785  17.790  27.730  1.00 36.94           C  
ATOM   1359  CD  ARG H 179       5.041  18.742  28.897  1.00 39.41           C  
ATOM   1360  NE  ARG H 179       4.719  17.988  30.137  1.00 39.11           N  
ATOM   1361  CZ  ARG H 179       5.306  18.319  31.322  1.00 37.69           C  
ATOM   1362  NH1 ARG H 179       6.177  19.367  31.382  1.00 35.73           N1+
ATOM   1363  NH2 ARG H 179       5.018  17.591  32.439  1.00 37.84           N  
ATOM   1364  C   ARG H 179       4.095  15.330  26.355  1.00 46.11           C  
ATOM   1365  O   ARG H 179       3.326  15.998  25.665  1.00 45.55           O  
ATOM   1366  N   ASP H 180       3.701  14.218  27.012  1.00 48.01           N  
ATOM   1367  CA  ASP H 180       2.329  13.805  27.032  1.00 46.50           C  
ATOM   1368  CB  ASP H 180       2.107  12.445  26.352  1.00 51.73           C  
ATOM   1369  CG  ASP H 180       0.618  12.254  26.116  1.00 55.14           C  
ATOM   1370  OD1 ASP H 180      -0.184  12.568  27.034  1.00 57.23           O  
ATOM   1371  OD2 ASP H 180       0.262  11.800  24.998  1.00 70.30           O1-
ATOM   1372  C   ASP H 180       1.969  13.674  28.480  1.00 47.07           C  
ATOM   1373  O   ASP H 180       2.324  12.693  29.131  1.00 48.91           O  
ATOM   1374  N   ASN H 181       1.243  14.673  29.018  1.00 47.57           N  
ATOM   1375  CA  ASN H 181       0.895  14.723  30.412  1.00 49.04           C  
ATOM   1376  CB  ASN H 181       0.157  16.013  30.813  1.00 45.74           C  
ATOM   1377  CG  ASN H 181       1.169  17.144  30.783  1.00 48.26           C  
ATOM   1378  OD1 ASN H 181       2.375  16.904  30.831  1.00 49.21           O  
ATOM   1379  ND2 ASN H 181       0.673  18.408  30.715  1.00 57.36           N  
ATOM   1380  C   ASN H 181       0.013  13.570  30.775  1.00 53.02           C  
ATOM   1381  O   ASN H 181       0.085  13.067  31.894  1.00 57.22           O  
ATOM   1382  N   SER H 182      -0.870  13.129  29.863  1.00 52.06           N  
ATOM   1383  CA  SER H 182      -1.755  12.059  30.228  1.00 54.79           C  
ATOM   1384  CB  SER H 182      -2.792  11.713  29.139  1.00 54.72           C  
ATOM   1385  OG  SER H 182      -2.159  11.201  27.976  1.00 61.91           O  
ATOM   1386  C   SER H 182      -0.956  10.820  30.517  1.00 57.20           C  
ATOM   1387  O   SER H 182      -1.206  10.126  31.501  1.00 60.71           O  
ATOM   1388  N   LYS H 183       0.006  10.505  29.629  1.00 56.97           N  
ATOM   1389  CA  LYS H 183       0.879   9.366  29.713  1.00 59.61           C  
ATOM   1390  CB  LYS H 183       1.500   8.985  28.355  1.00 63.93           C  
ATOM   1391  CG  LYS H 183       0.456   8.427  27.377  1.00 69.93           C  
ATOM   1392  CD  LYS H 183       0.958   8.228  25.941  1.00 73.28           C  
ATOM   1393  CE  LYS H 183      -0.102   7.665  24.987  1.00 76.35           C  
ATOM   1394  NZ  LYS H 183      -0.969   8.757  24.489  1.00 76.78           N1+
ATOM   1395  C   LYS H 183       1.960   9.564  30.744  1.00 55.95           C  
ATOM   1396  O   LYS H 183       2.592   8.601  31.176  1.00 57.13           O  
ATOM   1397  N   ASN H 184       2.236  10.821  31.138  1.00 52.19           N  
ATOM   1398  CA  ASN H 184       3.293  11.105  32.071  1.00 48.94           C  
ATOM   1399  CB  ASN H 184       3.171  10.367  33.417  1.00 48.85           C  
ATOM   1400  CG  ASN H 184       2.059  10.996  34.242  1.00 54.83           C  
ATOM   1401  OD1 ASN H 184       1.311  11.848  33.767  1.00 58.67           O  
ATOM   1402  ND2 ASN H 184       1.962  10.571  35.529  1.00 52.55           N  
ATOM   1403  C   ASN H 184       4.605  10.706  31.471  1.00 46.46           C  
ATOM   1404  O   ASN H 184       5.462  10.142  32.150  1.00 47.86           O  
ATOM   1405  N   THR H 185       4.797  10.991  30.169  1.00 40.80           N  
ATOM   1406  CA  THR H 185       6.047  10.672  29.540  1.00 40.26           C  
ATOM   1407  CB  THR H 185       5.972   9.544  28.554  1.00 43.85           C  
ATOM   1408  OG1 THR H 185       4.911   9.770  27.639  1.00 50.79           O  
ATOM   1409  CG2 THR H 185       5.782   8.211  29.288  1.00 48.29           C  
ATOM   1410  C   THR H 185       6.572  11.867  28.808  1.00 41.08           C  
ATOM   1411  O   THR H 185       5.815  12.697  28.305  1.00 41.30           O  
ATOM   1412  N   LEU H 186       7.917  11.965  28.749  1.00 40.78           N  
ATOM   1413  CA  LEU H 186       8.625  13.027  28.088  1.00 40.18           C  
ATOM   1414  CB  LEU H 186       9.728  13.625  28.979  1.00 38.66           C  
ATOM   1415  CG  LEU H 186      10.538  14.771  28.351  1.00 37.82           C  
ATOM   1416  CD1 LEU H 186       9.649  15.982  28.016  1.00 39.64           C  
ATOM   1417  CD2 LEU H 186      11.726  15.145  29.253  1.00 39.53           C  
ATOM   1418  C   LEU H 186       9.285  12.423  26.885  1.00 40.35           C  
ATOM   1419  O   LEU H 186       9.732  11.280  26.940  1.00 43.83           O  
ATOM   1420  N   TYR H 187       9.354  13.169  25.758  1.00 36.85           N  
ATOM   1421  CA  TYR H 187       9.940  12.606  24.570  1.00 35.56           C  
ATOM   1422  CB  TYR H 187       8.944  12.359  23.422  1.00 35.40           C  
ATOM   1423  CG  TYR H 187       7.890  11.393  23.848  1.00 38.83           C  
ATOM   1424  CD1 TYR H 187       8.118  10.038  23.830  1.00 40.49           C  
ATOM   1425  CD2 TYR H 187       6.666  11.847  24.274  1.00 40.06           C  
ATOM   1426  CE1 TYR H 187       7.141   9.153  24.223  1.00 43.85           C  
ATOM   1427  CE2 TYR H 187       5.683  10.968  24.666  1.00 44.34           C  
ATOM   1428  CZ  TYR H 187       5.919   9.616  24.639  1.00 44.45           C  
ATOM   1429  OH  TYR H 187       4.915   8.708  25.041  1.00 46.95           O  
ATOM   1430  C   TYR H 187      10.974  13.531  24.002  1.00 36.04           C  
ATOM   1431  O   TYR H 187      10.957  14.742  24.236  1.00 35.90           O  
ATOM   1432  N   LEU H 188      11.939  12.956  23.256  1.00 35.50           N  
ATOM   1433  CA  LEU H 188      12.948  13.726  22.584  1.00 36.03           C  
ATOM   1434  CB  LEU H 188      14.314  13.658  23.293  1.00 34.60           C  
ATOM   1435  CG  LEU H 188      15.431  14.473  22.617  1.00 33.52           C  
ATOM   1436  CD1 LEU H 188      15.097  15.974  22.591  1.00 31.21           C  
ATOM   1437  CD2 LEU H 188      16.793  14.181  23.269  1.00 33.63           C  
ATOM   1438  C   LEU H 188      13.102  13.142  21.210  1.00 39.74           C  
ATOM   1439  O   LEU H 188      13.472  11.977  21.058  1.00 41.40           O  
ATOM   1440  N   GLN H 189      12.825  13.946  20.166  1.00 39.85           N  
ATOM   1441  CA  GLN H 189      12.924  13.484  18.810  1.00 41.31           C  
ATOM   1442  CB  GLN H 189      11.846  14.103  17.904  1.00 45.40           C  
ATOM   1443  CG  GLN H 189      11.886  13.622  16.455  1.00 48.76           C  
ATOM   1444  CD  GLN H 189      11.188  12.274  16.379  1.00 56.20           C  
ATOM   1445  OE1 GLN H 189      10.059  12.124  16.843  1.00 58.83           O  
ATOM   1446  NE2 GLN H 189      11.867  11.263  15.774  1.00 31.93           N  
ATOM   1447  C   GLN H 189      14.250  13.947  18.295  1.00 43.32           C  
ATOM   1448  O   GLN H 189      14.548  15.141  18.325  1.00 45.73           O  
ATOM   1449  N   MET H 190      15.088  13.010  17.808  1.00 40.57           N  
ATOM   1450  CA  MET H 190      16.387  13.411  17.343  1.00 37.68           C  
ATOM   1451  CB  MET H 190      17.532  12.637  18.017  1.00 38.66           C  
ATOM   1452  CG  MET H 190      17.584  12.818  19.534  1.00 37.66           C  
ATOM   1453  SD  MET H 190      18.940  11.915  20.346  1.00 43.93           S  
ATOM   1454  CE  MET H 190      18.329  10.261  19.919  1.00 81.90           C  
ATOM   1455  C   MET H 190      16.478  13.117  15.880  1.00 40.84           C  
ATOM   1456  O   MET H 190      16.283  11.978  15.459  1.00 44.87           O  
ATOM   1457  N   ASN H 191      16.810  14.141  15.064  1.00 43.84           N  
ATOM   1458  CA  ASN H 191      16.892  13.935  13.645  1.00 45.45           C  
ATOM   1459  CB  ASN H 191      15.878  14.777  12.851  1.00 45.79           C  
ATOM   1460  CG  ASN H 191      14.475  14.334  13.246  1.00 49.50           C  
ATOM   1461  OD1 ASN H 191      14.159  13.145  13.258  1.00 50.03           O  
ATOM   1462  ND2 ASN H 191      13.606  15.321  13.589  1.00 53.44           N  
ATOM   1463  C   ASN H 191      18.258  14.345  13.181  1.00 47.28           C  
ATOM   1464  O   ASN H 191      18.951  15.112  13.843  1.00 47.79           O  
ATOM   1465  N   ARG H 192      18.680  13.817  12.015  1.00 47.53           N  
ATOM   1466  CA  ARG H 192      19.942  14.177  11.434  1.00 46.77           C  
ATOM   1467  CB  ARG H 192      19.970  15.662  11.036  1.00 51.18           C  
ATOM   1468  CG  ARG H 192      21.265  16.123  10.369  1.00 34.78           C  
ATOM   1469  CD  ARG H 192      21.168  17.551   9.837  1.00 35.52           C  
ATOM   1470  NE  ARG H 192      20.992  18.462  11.004  1.00 39.29           N  
ATOM   1471  CZ  ARG H 192      20.154  19.535  10.897  1.00 40.23           C  
ATOM   1472  NH1 ARG H 192      19.445  19.722   9.748  1.00 34.90           N1+
ATOM   1473  NH2 ARG H 192      20.012  20.413  11.933  1.00 44.87           N  
ATOM   1474  C   ARG H 192      21.038  13.909  12.417  1.00 46.55           C  
ATOM   1475  O   ARG H 192      21.922  14.736  12.637  1.00 49.17           O  
ATOM   1476  N   LEU H 193      21.030  12.703  13.006  1.00 44.04           N  
ATOM   1477  CA  LEU H 193      21.992  12.328  14.003  1.00 42.81           C  
ATOM   1478  CB  LEU H 193      21.758  10.906  14.538  1.00 40.02           C  
ATOM   1479  CG  LEU H 193      20.454  10.776  15.341  1.00 38.70           C  
ATOM   1480  CD1 LEU H 193      20.250   9.343  15.856  1.00 39.07           C  
ATOM   1481  CD2 LEU H 193      20.406  11.821  16.467  1.00 37.22           C  
ATOM   1482  C   LEU H 193      23.377  12.376  13.440  1.00 47.74           C  
ATOM   1483  O   LEU H 193      23.633  11.976  12.304  1.00 49.30           O  
ATOM   1484  N   ARG H 194      24.316  12.880  14.267  1.00 51.23           N  
ATOM   1485  CA  ARG H 194      25.696  13.020  13.904  1.00 52.17           C  
ATOM   1486  CB  ARG H 194      26.182  14.482  13.935  1.00 52.10           C  
ATOM   1487  CG  ARG H 194      25.460  15.372  12.922  1.00 60.03           C  
ATOM   1488  CD  ARG H 194      26.124  16.729  12.680  1.00 67.62           C  
ATOM   1489  NE  ARG H 194      25.755  17.656  13.786  1.00 76.86           N  
ATOM   1490  CZ  ARG H 194      25.103  18.816  13.481  1.00 79.84           C  
ATOM   1491  NH1 ARG H 194      24.723  19.055  12.193  1.00 79.33           N1+
ATOM   1492  NH2 ARG H 194      24.837  19.741  14.450  1.00 80.17           N  
ATOM   1493  C   ARG H 194      26.487  12.269  14.929  1.00 54.41           C  
ATOM   1494  O   ARG H 194      25.954  11.834  15.947  1.00 56.27           O  
ATOM   1495  N   ALA H 195      27.796  12.095  14.674  1.00 56.06           N  
ATOM   1496  CA  ALA H 195      28.669  11.353  15.542  1.00 53.83           C  
ATOM   1497  CB  ALA H 195      30.116  11.296  15.021  1.00 51.57           C  
ATOM   1498  C   ALA H 195      28.711  12.025  16.879  1.00 53.90           C  
ATOM   1499  O   ALA H 195      28.763  11.373  17.920  1.00 55.06           O  
ATOM   1500  N   GLU H 196      28.658  13.363  16.864  1.00 51.59           N  
ATOM   1501  CA  GLU H 196      28.786  14.198  18.019  1.00 51.36           C  
ATOM   1502  CB  GLU H 196      28.641  15.671  17.627  1.00 56.26           C  
ATOM   1503  CG  GLU H 196      29.688  16.081  16.592  1.00 74.18           C  
ATOM   1504  CD  GLU H 196      29.169  17.307  15.861  1.00 80.90           C  
ATOM   1505  OE1 GLU H 196      28.648  18.230  16.541  1.00 81.22           O  
ATOM   1506  OE2 GLU H 196      29.280  17.332  14.607  1.00 83.30           O1-
ATOM   1507  C   GLU H 196      27.698  13.867  18.996  1.00 49.21           C  
ATOM   1508  O   GLU H 196      27.854  14.070  20.197  1.00 52.76           O  
ATOM   1509  N   ASP H 197      26.548  13.394  18.491  1.00 47.86           N  
ATOM   1510  CA  ASP H 197      25.389  13.073  19.277  1.00 41.90           C  
ATOM   1511  CB  ASP H 197      24.134  12.844  18.420  1.00 42.20           C  
ATOM   1512  CG  ASP H 197      23.754  14.202  17.843  1.00 46.59           C  
ATOM   1513  OD1 ASP H 197      23.851  15.214  18.589  1.00 49.54           O  
ATOM   1514  OD2 ASP H 197      23.381  14.248  16.640  1.00 46.74           O1-
ATOM   1515  C   ASP H 197      25.592  11.866  20.153  1.00 40.59           C  
ATOM   1516  O   ASP H 197      24.828  11.663  21.095  1.00 43.10           O  
ATOM   1517  N   THR H 198      26.570  10.990  19.856  1.00 37.34           N  
ATOM   1518  CA  THR H 198      26.712   9.804  20.659  1.00 39.02           C  
ATOM   1519  CB  THR H 198      27.860   8.931  20.245  1.00 40.34           C  
ATOM   1520  OG1 THR H 198      29.087   9.637  20.340  1.00 41.53           O  
ATOM   1521  CG2 THR H 198      27.636   8.493  18.798  1.00 38.81           C  
ATOM   1522  C   THR H 198      26.918  10.182  22.092  1.00 42.33           C  
ATOM   1523  O   THR H 198      27.867  10.884  22.432  1.00 46.49           O  
ATOM   1524  N   ALA H 199      26.015   9.712  22.982  1.00 39.92           N  
ATOM   1525  CA  ALA H 199      26.148  10.035  24.375  1.00 35.35           C  
ATOM   1526  CB  ALA H 199      26.094  11.548  24.650  1.00 32.73           C  
ATOM   1527  C   ALA H 199      25.013   9.406  25.124  1.00 36.67           C  
ATOM   1528  O   ALA H 199      24.102   8.829  24.534  1.00 39.58           O  
ATOM   1529  N   VAL H 200      25.069   9.478  26.470  1.00 36.19           N  
ATOM   1530  CA  VAL H 200      24.010   8.976  27.299  1.00 35.09           C  
ATOM   1531  CB  VAL H 200      24.465   8.513  28.654  1.00 32.81           C  
ATOM   1532  CG1 VAL H 200      23.235   8.061  29.457  1.00 29.31           C  
ATOM   1533  CG2 VAL H 200      25.533   7.419  28.475  1.00 28.84           C  
ATOM   1534  C   VAL H 200      23.085  10.131  27.519  1.00 38.82           C  
ATOM   1535  O   VAL H 200      23.538  11.238  27.805  1.00 42.68           O  
ATOM   1536  N   TYR H 201      21.760   9.903  27.401  1.00 40.19           N  
ATOM   1537  CA  TYR H 201      20.824  10.981  27.548  1.00 35.61           C  
ATOM   1538  CB  TYR H 201      19.829  11.089  26.375  1.00 33.82           C  
ATOM   1539  CG  TYR H 201      20.550  11.589  25.160  1.00 34.90           C  
ATOM   1540  CD1 TYR H 201      21.337  10.759  24.392  1.00 34.84           C  
ATOM   1541  CD2 TYR H 201      20.420  12.907  24.781  1.00 35.67           C  
ATOM   1542  CE1 TYR H 201      21.988  11.243  23.277  1.00 37.05           C  
ATOM   1543  CE2 TYR H 201      21.068  13.395  23.670  1.00 37.54           C  
ATOM   1544  CZ  TYR H 201      21.854  12.562  22.914  1.00 37.94           C  
ATOM   1545  OH  TYR H 201      22.522  13.055  21.772  1.00 46.30           O  
ATOM   1546  C   TYR H 201      20.040  10.787  28.811  1.00 35.95           C  
ATOM   1547  O   TYR H 201      19.514   9.706  29.079  1.00 36.87           O  
ATOM   1548  N   TYR H 202      19.946  11.865  29.622  1.00 34.48           N  
ATOM   1549  CA  TYR H 202      19.272  11.816  30.891  1.00 32.40           C  
ATOM   1550  CB  TYR H 202      20.127  12.307  32.075  1.00 30.11           C  
ATOM   1551  CG  TYR H 202      21.334  11.457  32.283  1.00 33.92           C  
ATOM   1552  CD1 TYR H 202      21.251  10.267  32.969  1.00 32.88           C  
ATOM   1553  CD2 TYR H 202      22.560  11.869  31.810  1.00 34.74           C  
ATOM   1554  CE1 TYR H 202      22.371   9.496  33.168  1.00 36.81           C  
ATOM   1555  CE2 TYR H 202      23.684  11.101  32.006  1.00 36.60           C  
ATOM   1556  CZ  TYR H 202      23.591   9.913  32.689  1.00 40.96           C  
ATOM   1557  OH  TYR H 202      24.742   9.125  32.893  1.00 46.71           O  
ATOM   1558  C   TYR H 202      18.133  12.789  30.848  1.00 34.62           C  
ATOM   1559  O   TYR H 202      18.214  13.825  30.193  1.00 37.10           O  
ATOM   1560  N   CYS H 203      17.020  12.457  31.536  1.00 35.89           N  
ATOM   1561  CA  CYS H 203      15.916  13.368  31.665  1.00 37.43           C  
ATOM   1562  CB  CYS H 203      14.539  12.741  31.307  1.00 33.35           C  
ATOM   1563  SG  CYS H 203      14.225  11.140  32.120  1.00 55.35           S  
ATOM   1564  C   CYS H 203      15.922  13.822  33.099  1.00 38.39           C  
ATOM   1565  O   CYS H 203      16.199  13.034  34.002  1.00 38.26           O  
ATOM   1566  N   ALA H 204      15.648  15.123  33.348  1.00 36.46           N  
ATOM   1567  CA  ALA H 204      15.690  15.618  34.699  1.00 36.22           C  
ATOM   1568  CB  ALA H 204      16.954  16.440  35.015  1.00 35.83           C  
ATOM   1569  C   ALA H 204      14.507  16.508  34.937  1.00 36.42           C  
ATOM   1570  O   ALA H 204      13.978  17.131  34.017  1.00 36.49           O  
ATOM   1571  N   ARG H 205      14.072  16.593  36.214  1.00 34.16           N  
ATOM   1572  CA  ARG H 205      12.927  17.379  36.592  1.00 34.54           C  
ATOM   1573  CB  ARG H 205      12.035  16.661  37.619  1.00 34.83           C  
ATOM   1574  CG  ARG H 205      10.805  17.454  38.052  1.00 36.63           C  
ATOM   1575  CD  ARG H 205      10.018  16.767  39.170  1.00 38.24           C  
ATOM   1576  NE  ARG H 205      10.902  16.721  40.367  1.00 48.79           N  
ATOM   1577  CZ  ARG H 205      10.376  16.451  41.597  1.00 47.56           C  
ATOM   1578  NH1 ARG H 205       9.035  16.248  41.740  1.00 47.94           N1+
ATOM   1579  NH2 ARG H 205      11.192  16.388  42.687  1.00 41.73           N  
ATOM   1580  C   ARG H 205      13.388  18.668  37.219  1.00 35.06           C  
ATOM   1581  O   ARG H 205      14.443  18.722  37.847  1.00 42.12           O  
ATOM   1582  N   GLU H 206      12.613  19.761  37.017  1.00 35.22           N  
ATOM   1583  CA  GLU H 206      12.928  21.036  37.612  1.00 35.42           C  
ATOM   1584  CB  GLU H 206      13.656  22.002  36.663  1.00 38.83           C  
ATOM   1585  CG  GLU H 206      13.983  23.346  37.315  1.00 52.90           C  
ATOM   1586  CD  GLU H 206      14.562  24.272  36.257  1.00 21.72           C  
ATOM   1587  OE1 GLU H 206      14.028  24.278  35.115  1.00 23.81           O  
ATOM   1588  OE2 GLU H 206      15.550  24.986  36.576  1.00 19.07           O1-
ATOM   1589  C   GLU H 206      11.641  21.717  37.976  1.00 36.49           C  
ATOM   1590  O   GLU H 206      10.639  21.606  37.273  1.00 35.87           O  
ATOM   1591  N   LYS H 207      11.662  22.428  39.119  1.00 33.54           N  
ATOM   1592  CA  LYS H 207      10.517  23.128  39.621  1.00 28.99           C  
ATOM   1593  CB  LYS H 207      10.296  22.923  41.126  1.00 41.57           C  
ATOM   1594  CG  LYS H 207       9.077  23.668  41.665  1.00 29.80           C  
ATOM   1595  CD  LYS H 207       8.724  23.275  43.097  1.00 54.60           C  
ATOM   1596  CE  LYS H 207       7.495  23.995  43.647  1.00 58.28           C  
ATOM   1597  NZ  LYS H 207       7.271  23.582  45.048  1.00 61.26           N1+
ATOM   1598  C   LYS H 207      10.751  24.591  39.441  1.00 37.03           C  
ATOM   1599  O   LYS H 207      11.880  25.064  39.548  1.00 39.51           O  
ATOM   1600  N   ASP H 208       9.675  25.341  39.129  1.00 34.84           N  
ATOM   1601  CA  ASP H 208       9.771  26.769  39.006  1.00 31.04           C  
ATOM   1602  CB  ASP H 208       9.544  27.296  37.576  1.00 25.56           C  
ATOM   1603  CG  ASP H 208       8.109  26.999  37.162  1.00 29.85           C  
ATOM   1604  OD1 ASP H 208       7.591  25.919  37.556  1.00 32.94           O  
ATOM   1605  OD2 ASP H 208       7.508  27.850  36.454  1.00 29.75           O1-
ATOM   1606  C   ASP H 208       8.710  27.363  39.883  1.00 40.57           C  
ATOM   1607  O   ASP H 208       7.847  26.650  40.395  1.00 42.63           O  
ATOM   1608  N   HIS H 209       8.776  28.691  40.116  1.00 36.63           N  
ATOM   1609  CA  HIS H 209       7.770  29.336  40.918  1.00 28.68           C  
ATOM   1610  ND1 HIS H 209       5.848  29.523  43.503  1.00 26.36           N  
ATOM   1611  CG  HIS H 209       7.079  30.085  43.249  1.00 42.21           C  
ATOM   1612  CB  HIS H 209       8.143  29.437  42.410  1.00 35.49           C  
ATOM   1613  NE2 HIS H 209       5.887  31.474  44.568  1.00 29.60           N  
ATOM   1614  CD2 HIS H 209       7.087  31.277  43.907  1.00 46.70           C  
ATOM   1615  CE1 HIS H 209       5.176  30.396  44.295  1.00 30.22           C  
ATOM   1616  C   HIS H 209       7.568  30.729  40.400  1.00 38.35           C  
ATOM   1617  O   HIS H 209       8.504  31.385  39.948  1.00 42.27           O  
ATOM   1618  N   TYR H 210       6.317  31.227  40.456  1.00 37.55           N  
ATOM   1619  CA  TYR H 210       6.045  32.551  39.972  1.00 30.90           C  
ATOM   1620  CB  TYR H 210       4.917  32.597  38.924  1.00 40.87           C  
ATOM   1621  CG  TYR H 210       4.691  34.018  38.525  1.00 44.18           C  
ATOM   1622  CD1 TYR H 210       5.535  34.640  37.634  1.00 27.11           C  
ATOM   1623  CD2 TYR H 210       3.624  34.729  39.033  1.00 24.84           C  
ATOM   1624  CE1 TYR H 210       5.325  35.947  37.264  1.00 26.79           C  
ATOM   1625  CE2 TYR H 210       3.406  36.038  38.666  1.00 26.12           C  
ATOM   1626  CZ  TYR H 210       4.260  36.648  37.779  1.00 26.76           C  
ATOM   1627  OH  TYR H 210       4.046  37.989  37.397  1.00 27.91           O  
ATOM   1628  C   TYR H 210       5.616  33.393  41.130  1.00 44.04           C  
ATOM   1629  O   TYR H 210       4.671  33.058  41.843  1.00 44.54           O  
ATOM   1630  N   ASP H 211       6.322  34.522  41.344  1.00 43.59           N  
ATOM   1631  CA  ASP H 211       6.005  35.421  42.420  1.00 38.62           C  
ATOM   1632  CB  ASP H 211       7.255  36.078  43.034  1.00 31.00           C  
ATOM   1633  CG  ASP H 211       6.860  36.824  44.299  1.00 28.46           C  
ATOM   1634  OD1 ASP H 211       5.716  36.618  44.782  1.00 30.07           O  
ATOM   1635  OD2 ASP H 211       7.702  37.617  44.799  1.00 33.91           O1-
ATOM   1636  C   ASP H 211       5.154  36.510  41.841  1.00 53.50           C  
ATOM   1637  O   ASP H 211       5.586  37.243  40.956  1.00 52.83           O  
ATOM   1638  N   ILE H 212       3.901  36.630  42.324  1.00 58.51           N  
ATOM   1639  CA  ILE H 212       2.959  37.575  41.785  1.00 49.24           C  
ATOM   1640  CB  ILE H 212       1.581  37.383  42.344  1.00 62.65           C  
ATOM   1641  CG1 ILE H 212       1.604  37.590  43.863  1.00 20.34           C  
ATOM   1642  CG2 ILE H 212       1.070  35.998  41.916  1.00 22.73           C  
ATOM   1643  CD1 ILE H 212       0.214  37.654  44.493  1.00 27.99           C  
ATOM   1644  C   ILE H 212       3.350  39.007  42.029  1.00 62.59           C  
ATOM   1645  O   ILE H 212       3.321  39.817  41.103  1.00 64.00           O  
ATOM   1646  N   LEU H 213       3.728  39.372  43.270  1.00 62.71           N  
ATOM   1647  CA  LEU H 213       3.986  40.763  43.539  1.00 48.62           C  
ATOM   1648  CB  LEU H 213       4.302  41.043  45.019  1.00 59.44           C  
ATOM   1649  CG  LEU H 213       3.116  40.766  45.964  1.00 59.07           C  
ATOM   1650  CD1 LEU H 213       3.469  41.104  47.421  1.00 20.08           C  
ATOM   1651  CD2 LEU H 213       1.838  41.472  45.483  1.00 68.37           C  
ATOM   1652  C   LEU H 213       5.158  41.239  42.736  1.00 61.60           C  
ATOM   1653  O   LEU H 213       5.085  42.283  42.087  1.00 65.02           O  
ATOM   1654  N   THR H 214       6.277  40.487  42.787  1.00 60.12           N  
ATOM   1655  CA  THR H 214       7.474  40.840  42.071  1.00 48.55           C  
ATOM   1656  CB  THR H 214       8.673  40.037  42.490  1.00 69.74           C  
ATOM   1657  OG1 THR H 214       8.461  38.655  42.243  1.00 34.97           O  
ATOM   1658  CG2 THR H 214       8.918  40.276  43.989  1.00 11.53           C  
ATOM   1659  C   THR H 214       7.290  40.636  40.601  1.00 55.80           C  
ATOM   1660  O   THR H 214       7.646  41.493  39.794  1.00 58.74           O  
ATOM   1661  N   GLY H 215       6.695  39.492  40.215  1.00 51.63           N  
ATOM   1662  CA  GLY H 215       6.538  39.176  38.826  1.00 40.69           C  
ATOM   1663  C   GLY H 215       7.716  38.352  38.380  1.00 49.81           C  
ATOM   1664  O   GLY H 215       7.866  38.068  37.193  1.00 49.08           O  
ATOM   1665  N   TYR H 216       8.584  37.933  39.324  1.00 43.78           N  
ATOM   1666  CA  TYR H 216       9.757  37.180  38.967  1.00 33.83           C  
ATOM   1667  CB  TYR H 216      10.970  37.412  39.884  1.00 50.35           C  
ATOM   1668  CG  TYR H 216      11.389  38.829  39.700  1.00 31.13           C  
ATOM   1669  CD1 TYR H 216      11.643  39.303  38.435  1.00 62.62           C  
ATOM   1670  CD2 TYR H 216      11.575  39.665  40.776  1.00 35.24           C  
ATOM   1671  CE1 TYR H 216      12.042  40.603  38.239  1.00 34.95           C  
ATOM   1672  CE2 TYR H 216      11.976  40.967  40.586  1.00 37.35           C  
ATOM   1673  CZ  TYR H 216      12.207  41.438  39.314  1.00 35.62           C  
ATOM   1674  OH  TYR H 216      12.619  42.773  39.111  1.00 36.29           O  
ATOM   1675  C   TYR H 216       9.468  35.711  38.983  1.00 42.06           C  
ATOM   1676  O   TYR H 216       8.696  35.225  39.809  1.00 38.54           O  
ATOM   1677  N   ASN H 217      10.070  34.964  38.028  1.00 39.26           N  
ATOM   1678  CA  ASN H 217       9.876  33.544  37.980  1.00 31.23           C  
ATOM   1679  CB  ASN H 217       9.608  33.030  36.553  1.00 42.05           C  
ATOM   1680  CG  ASN H 217       8.840  31.719  36.640  1.00 44.52           C  
ATOM   1681  OD1 ASN H 217       7.609  31.706  36.621  1.00 41.29           O  
ATOM   1682  ND2 ASN H 217       9.576  30.580  36.729  1.00 32.36           N  
ATOM   1683  C   ASN H 217      11.142  32.915  38.500  1.00 38.33           C  
ATOM   1684  O   ASN H 217      12.242  33.245  38.056  1.00 40.01           O  
ATOM   1685  N   TYR H 218      11.011  31.970  39.457  1.00 35.43           N  
ATOM   1686  CA  TYR H 218      12.159  31.380  40.096  1.00 29.57           C  
ATOM   1687  CB  TYR H 218      12.072  31.327  41.635  1.00 41.31           C  
ATOM   1688  CG  TYR H 218      12.261  32.689  42.214  1.00 38.41           C  
ATOM   1689  CD1 TYR H 218      11.251  33.624  42.199  1.00 70.85           C  
ATOM   1690  CD2 TYR H 218      13.461  33.022  42.803  1.00 71.46           C  
ATOM   1691  CE1 TYR H 218      11.442  34.874  42.742  1.00 76.79           C  
ATOM   1692  CE2 TYR H 218      13.658  34.269  43.348  1.00 74.79           C  
ATOM   1693  CZ  TYR H 218      12.646  35.199  43.319  1.00 77.20           C  
ATOM   1694  OH  TYR H 218      12.841  36.482  43.875  1.00 78.70           O  
ATOM   1695  C   TYR H 218      12.307  29.958  39.658  1.00 36.96           C  
ATOM   1696  O   TYR H 218      11.334  29.210  39.588  1.00 38.24           O  
ATOM   1697  N   TYR H 219      13.562  29.560  39.349  1.00 36.30           N  
ATOM   1698  CA  TYR H 219      13.850  28.223  38.917  1.00 27.97           C  
ATOM   1699  CB  TYR H 219      14.548  28.168  37.546  1.00 34.45           C  
ATOM   1700  CG  TYR H 219      13.643  28.794  36.539  1.00 24.43           C  
ATOM   1701  CD1 TYR H 219      13.603  30.162  36.400  1.00 23.80           C  
ATOM   1702  CD2 TYR H 219      12.842  28.022  35.727  1.00 22.24           C  
ATOM   1703  CE1 TYR H 219      12.773  30.752  35.476  1.00 22.57           C  
ATOM   1704  CE2 TYR H 219      12.009  28.606  34.801  1.00 25.97           C  
ATOM   1705  CZ  TYR H 219      11.973  29.975  34.672  1.00 27.08           C  
ATOM   1706  OH  TYR H 219      11.120  30.578  33.723  1.00 27.01           O  
ATOM   1707  C   TYR H 219      14.792  27.596  39.909  1.00 34.34           C  
ATOM   1708  O   TYR H 219      15.791  28.195  40.308  1.00 35.08           O  
ATOM   1709  N   TYR H 220      14.415  26.392  40.392  1.00 34.12           N  
ATOM   1710  CA  TYR H 220      15.117  25.569  41.341  1.00 27.72           C  
ATOM   1711  CB  TYR H 220      14.143  24.681  42.124  1.00 34.22           C  
ATOM   1712  CG  TYR H 220      13.328  25.720  42.812  1.00 37.25           C  
ATOM   1713  CD1 TYR H 220      13.780  26.296  43.976  1.00 49.92           C  
ATOM   1714  CD2 TYR H 220      12.135  26.146  42.276  1.00 46.79           C  
ATOM   1715  CE1 TYR H 220      13.043  27.271  44.603  1.00 50.42           C  
ATOM   1716  CE2 TYR H 220      11.392  27.122  42.900  1.00 50.81           C  
ATOM   1717  CZ  TYR H 220      11.847  27.683  44.068  1.00 53.71           C  
ATOM   1718  OH  TYR H 220      11.092  28.686  44.712  1.00 54.27           O  
ATOM   1719  C   TYR H 220      16.254  24.774  40.753  1.00 35.29           C  
ATOM   1720  O   TYR H 220      17.242  24.509  41.433  1.00 36.65           O  
ATOM   1721  N   GLY H 221      16.157  24.315  39.491  1.00 35.70           N  
ATOM   1722  CA  GLY H 221      17.241  23.517  38.975  1.00 27.10           C  
ATOM   1723  C   GLY H 221      16.788  22.089  38.887  1.00 33.30           C  
ATOM   1724  O   GLY H 221      15.670  21.762  39.282  1.00 34.52           O  
ATOM   1725  N   LEU H 222      17.658  21.196  38.358  1.00 32.07           N  
ATOM   1726  CA  LEU H 222      17.296  19.816  38.144  1.00 27.42           C  
ATOM   1727  CB  LEU H 222      18.048  19.187  36.957  1.00 32.79           C  
ATOM   1728  CG  LEU H 222      17.710  19.837  35.600  1.00 34.04           C  
ATOM   1729  CD1 LEU H 222      18.108  21.321  35.568  1.00 18.34           C  
ATOM   1730  CD2 LEU H 222      18.324  19.038  34.439  1.00 19.43           C  
ATOM   1731  C   LEU H 222      17.605  19.007  39.375  1.00 36.55           C  
ATOM   1732  O   LEU H 222      18.762  18.707  39.669  1.00 39.17           O  
ATOM   1733  N   ASP H 223      16.554  18.691  40.163  1.00 35.59           N  
ATOM   1734  CA  ASP H 223      16.657  17.898  41.360  1.00 28.54           C  
ATOM   1735  CB  ASP H 223      15.515  18.192  42.354  1.00 36.85           C  
ATOM   1736  CG  ASP H 223      14.161  17.985  41.685  1.00 41.97           C  
ATOM   1737  OD1 ASP H 223      14.115  17.666  40.467  1.00 43.42           O  
ATOM   1738  OD2 ASP H 223      13.140  18.173  42.398  1.00 43.84           O1-
ATOM   1739  C   ASP H 223      16.764  16.412  41.130  1.00 39.87           C  
ATOM   1740  O   ASP H 223      17.563  15.751  41.792  1.00 48.88           O  
ATOM   1741  N   VAL H 224      15.971  15.841  40.196  1.00 35.66           N  
ATOM   1742  CA  VAL H 224      15.960  14.408  40.011  1.00 34.46           C  
ATOM   1743  CB  VAL H 224      14.618  13.775  40.221  1.00 38.51           C  
ATOM   1744  CG1 VAL H 224      14.259  13.822  41.713  1.00 26.95           C  
ATOM   1745  CG2 VAL H 224      13.605  14.511  39.332  1.00 23.89           C  
ATOM   1746  C   VAL H 224      16.362  14.064  38.614  1.00 35.77           C  
ATOM   1747  O   VAL H 224      15.976  14.732  37.657  1.00 40.07           O  
ATOM   1748  N   TRP H 225      17.141  12.968  38.471  1.00 37.31           N  
ATOM   1749  CA  TRP H 225      17.631  12.547  37.187  1.00 37.27           C  
ATOM   1750  CB  TRP H 225      19.164  12.638  37.103  1.00 34.92           C  
ATOM   1751  CG  TRP H 225      19.701  14.038  37.271  1.00 34.71           C  
ATOM   1752  CD2 TRP H 225      20.574  14.703  36.343  1.00 32.53           C  
ATOM   1753  CD1 TRP H 225      19.518  14.899  38.312  1.00 34.15           C  
ATOM   1754  NE1 TRP H 225      20.202  16.068  38.082  1.00 32.16           N  
ATOM   1755  CE2 TRP H 225      20.863  15.959  36.877  1.00 33.99           C  
ATOM   1756  CE3 TRP H 225      21.095  14.298  35.150  1.00 30.65           C  
ATOM   1757  CZ2 TRP H 225      21.681  16.832  36.219  1.00 35.26           C  
ATOM   1758  CZ3 TRP H 225      21.917  15.184  34.486  1.00 33.86           C  
ATOM   1759  CH2 TRP H 225      22.204  16.427  35.012  1.00 33.97           C  
ATOM   1760  C   TRP H 225      17.297  11.098  37.009  1.00 39.94           C  
ATOM   1761  O   TRP H 225      17.065  10.382  37.981  1.00 43.33           O  
ATOM   1762  N   GLY H 226      17.229  10.641  35.740  1.00 40.00           N  
ATOM   1763  CA  GLY H 226      16.986   9.255  35.440  1.00 41.81           C  
ATOM   1764  C   GLY H 226      18.314   8.574  35.256  1.00 44.79           C  
ATOM   1765  O   GLY H 226      19.364   9.211  35.309  1.00 45.47           O  
ATOM   1766  N   GLN H 227      18.281   7.242  35.028  1.00 48.01           N  
ATOM   1767  CA  GLN H 227      19.458   6.437  34.813  1.00 47.63           C  
ATOM   1768  CB  GLN H 227      19.183   4.924  34.835  1.00 53.41           C  
ATOM   1769  CG  GLN H 227      19.011   4.392  36.256  1.00 64.10           C  
ATOM   1770  CD  GLN H 227      20.362   4.557  36.939  1.00 70.99           C  
ATOM   1771  OE1 GLN H 227      20.485   5.254  37.944  1.00 73.57           O  
ATOM   1772  NE2 GLN H 227      21.412   3.904  36.375  1.00 67.95           N  
ATOM   1773  C   GLN H 227      20.100   6.771  33.499  1.00 42.11           C  
ATOM   1774  O   GLN H 227      21.324   6.745  33.382  1.00 44.71           O  
ATOM   1775  N   GLY H 228      19.290   7.059  32.460  1.00 42.56           N  
ATOM   1776  CA  GLY H 228      19.842   7.437  31.188  1.00 39.39           C  
ATOM   1777  C   GLY H 228      19.791   6.296  30.219  1.00 41.35           C  
ATOM   1778  O   GLY H 228      19.708   5.128  30.595  1.00 43.73           O  
ATOM   1779  N   THR H 229      19.840   6.640  28.914  1.00 40.84           N  
ATOM   1780  CA  THR H 229      19.828   5.680  27.848  1.00 41.75           C  
ATOM   1781  CB  THR H 229      18.547   5.731  27.068  1.00 42.89           C  
ATOM   1782  OG1 THR H 229      18.478   4.671  26.131  1.00 28.46           O  
ATOM   1783  CG2 THR H 229      18.467   7.089  26.356  1.00 26.58           C  
ATOM   1784  C   THR H 229      20.963   6.036  26.933  1.00 43.84           C  
ATOM   1785  O   THR H 229      21.236   7.213  26.705  1.00 45.35           O  
ATOM   1786  N   THR H 230      21.652   5.025  26.365  1.00 45.16           N  
ATOM   1787  CA  THR H 230      22.815   5.294  25.562  1.00 44.43           C  
ATOM   1788  CB  THR H 230      23.875   4.240  25.710  1.00 45.83           C  
ATOM   1789  OG1 THR H 230      24.287   4.150  27.066  1.00 24.49           O  
ATOM   1790  CG2 THR H 230      25.065   4.594  24.801  1.00 24.46           C  
ATOM   1791  C   THR H 230      22.432   5.309  24.117  1.00 43.77           C  
ATOM   1792  O   THR H 230      21.801   4.383  23.614  1.00 49.20           O  
ATOM   1793  N   VAL H 231      22.802   6.396  23.410  1.00 41.01           N  
ATOM   1794  CA  VAL H 231      22.538   6.492  22.005  1.00 40.64           C  
ATOM   1795  CB  VAL H 231      21.843   7.773  21.637  1.00 37.95           C  
ATOM   1796  CG1 VAL H 231      21.758   7.876  20.105  1.00 34.97           C  
ATOM   1797  CG2 VAL H 231      20.472   7.799  22.336  1.00 37.13           C  
ATOM   1798  C   VAL H 231      23.869   6.490  21.330  1.00 44.34           C  
ATOM   1799  O   VAL H 231      24.697   7.371  21.562  1.00 46.72           O  
ATOM   1800  N   THR H 232      24.129   5.488  20.472  1.00 47.03           N  
ATOM   1801  CA  THR H 232      25.406   5.495  19.830  1.00 45.72           C  
ATOM   1802  CB  THR H 232      26.238   4.273  20.132  1.00 44.05           C  
ATOM   1803  OG1 THR H 232      27.593   4.508  19.788  1.00 47.31           O  
ATOM   1804  CG2 THR H 232      25.699   3.058  19.360  1.00 40.99           C  
ATOM   1805  C   THR H 232      25.161   5.625  18.361  1.00 46.00           C  
ATOM   1806  O   THR H 232      24.405   4.861  17.760  1.00 49.16           O  
ATOM   1807  N   VAL H 233      25.786   6.643  17.745  1.00 42.61           N  
ATOM   1808  CA  VAL H 233      25.580   6.893  16.354  1.00 42.28           C  
ATOM   1809  CB  VAL H 233      25.388   8.350  16.073  1.00 39.42           C  
ATOM   1810  CG1 VAL H 233      25.234   8.538  14.559  1.00 38.73           C  
ATOM   1811  CG2 VAL H 233      24.199   8.856  16.905  1.00 36.51           C  
ATOM   1812  C   VAL H 233      26.815   6.478  15.628  1.00 50.32           C  
ATOM   1813  O   VAL H 233      27.884   7.050  15.826  1.00 50.03           O  
ATOM   1814  N   SER H 234      26.699   5.455  14.763  1.00 52.00           N  
ATOM   1815  CA  SER H 234      27.832   5.061  13.984  1.00 49.89           C  
ATOM   1816  CB  SER H 234      28.931   4.323  14.771  1.00 47.50           C  
ATOM   1817  OG  SER H 234      28.468   3.056  15.213  1.00 50.09           O  
ATOM   1818  C   SER H 234      27.338   4.157  12.907  1.00 51.11           C  
ATOM   1819  O   SER H 234      26.170   3.769  12.889  1.00 52.17           O  
ATOM   1820  N   SER H 235      28.225   3.808  11.960  1.00 53.08           N  
ATOM   1821  CA  SER H 235      27.838   2.940  10.892  1.00 58.42           C  
ATOM   1822  CB  SER H 235      28.943   2.750   9.843  1.00 56.45           C  
ATOM   1823  OG  SER H 235      29.236   3.989   9.216  1.00 58.38           O  
ATOM   1824  C   SER H 235      27.540   1.568  11.485  1.00 60.02           C  
ATOM   1825  O   SER H 235      27.290   0.634  10.678  1.00 64.70           O  
ATOM   1826  OXT SER H 235      27.559   1.431  12.738  1.00 36.55           O1-
TER    1827      SER H 235 
CONECT  162  662
CONECT  662  162
CONECT  964 1563
CONECT 1563  964
END
