# Supplementary material for: Fully automated antibody structure prediction using BIOVIA tools: Validation study
Source: PLoS One. 2017 May 18;12(5):e0177923. doi: 10.1371/journal.pone.0177923 (PMC5436848; doi:10.1371/journal.pone.0177923)
Supplement: S3 Dataset — Predicted structures using the Top5 framework method, Chothia CDR definition with canonical filtering, using up to 5 CDR templates rather than the default 3, and generating 10 CDR models. (ZIP) [file pone.0177923.s005.zip › 4LIQ_LH_FV_FinalModel.pdb]

REMARK   Accelrys Discovery Studio PDB file
REMARK   Created:  2015-11-30T20:54:43Z
SSBOND   1 CYS L   23    CYS L   88                                     
SSBOND   2 CYS H  128    CYS H  201                                     
ATOM      1  N   ASP L   1      26.152  32.461  25.948  1.00 40.19           N1+
ATOM      2  CA  ASP L   1      25.597  31.963  27.225  1.00 39.30           C  
ATOM      3  CB  ASP L   1      25.420  30.434  27.206  1.00 40.24           C  
ATOM      4  CG  ASP L   1      24.299  30.103  26.238  1.00 43.05           C  
ATOM      5  OD1 ASP L   1      23.608  31.057  25.792  1.00 46.40           O  
ATOM      6  OD2 ASP L   1      24.115  28.894  25.933  1.00 45.68           O1-
ATOM      7  C   ASP L   1      26.543  32.291  28.321  1.00 38.15           C  
ATOM      8  O   ASP L   1      27.433  33.125  28.162  1.00 37.97           O  
ATOM      9  N   ILE L   2      26.358  31.632  29.477  1.00 39.11           N  
ATOM     10  CA  ILE L   2      27.234  31.877  30.577  1.00 38.55           C  
ATOM     11  CB  ILE L   2      26.536  32.077  31.896  1.00 38.21           C  
ATOM     12  CG1 ILE L   2      25.607  33.298  31.811  1.00 38.47           C  
ATOM     13  CG2 ILE L   2      27.608  32.200  32.999  1.00 37.95           C  
ATOM     14  CD1 ILE L   2      24.653  33.440  32.995  1.00 38.54           C  
ATOM     15  C   ILE L   2      28.101  30.673  30.693  1.00 37.94           C  
ATOM     16  O   ILE L   2      27.632  29.538  30.616  1.00 38.13           O  
ATOM     17  N   GLN L   3      29.415  30.902  30.856  0.94 37.39           N  
ATOM     18  CA  GLN L   3      30.304  29.789  30.910  0.94 37.42           C  
ATOM     19  CB  GLN L   3      31.590  30.018  30.105  0.94 38.02           C  
ATOM     20  CG  GLN L   3      31.297  30.336  28.639  0.94 40.81           C  
ATOM     21  CD  GLN L   3      30.519  29.171  28.049  0.94 44.12           C  
ATOM     22  OE1 GLN L   3      29.791  29.331  27.071  0.94 46.01           O  
ATOM     23  NE2 GLN L   3      30.682  27.963  28.651  0.94 45.85           N  
ATOM     24  C   GLN L   3      30.675  29.576  32.335  0.94 36.42           C  
ATOM     25  O   GLN L   3      30.977  30.523  33.061  0.94 36.22           O  
ATOM     26  N   MET L   4      30.631  28.306  32.779  1.00 37.39           N  
ATOM     27  CA  MET L   4      31.010  28.013  34.127  1.00 35.58           C  
ATOM     28  CB  MET L   4      30.019  27.107  34.869  1.00 34.92           C  
ATOM     29  CG  MET L   4      28.645  27.754  35.047  1.00 34.65           C  
ATOM     30  SD  MET L   4      28.628  29.276  36.047  1.00 35.36           S  
ATOM     31  CE  MET L   4      28.624  28.430  37.654  1.00 34.82           C  
ATOM     32  C   MET L   4      32.316  27.299  34.052  1.00 35.31           C  
ATOM     33  O   MET L   4      32.422  26.248  33.422  1.00 35.09           O  
ATOM     34  N   THR L   5      33.352  27.868  34.699  1.00 34.78           N  
ATOM     35  CA  THR L   5      34.651  27.265  34.647  1.00 34.80           C  
ATOM     36  CB  THR L   5      35.713  28.209  34.161  1.00 35.86           C  
ATOM     37  OG1 THR L   5      35.376  28.677  32.864  1.00 37.62           O  
ATOM     38  CG2 THR L   5      37.062  27.474  34.110  1.00 36.28           C  
ATOM     39  C   THR L   5      35.011  26.807  36.028  1.00 33.97           C  
ATOM     40  O   THR L   5      34.945  27.575  36.988  1.00 33.67           O  
ATOM     41  N   GLN L   6      35.391  25.517  36.150  1.00 33.64           N  
ATOM     42  CA  GLN L   6      35.769  24.938  37.410  1.00 33.79           C  
ATOM     43  CB  GLN L   6      35.257  23.509  37.627  1.00 33.69           C  
ATOM     44  CG  GLN L   6      33.738  23.436  37.725  1.00 33.05           C  
ATOM     45  CD  GLN L   6      33.356  21.992  37.995  1.00 32.03           C  
ATOM     46  OE1 GLN L   6      32.565  21.400  37.264  1.00 31.07           O  
ATOM     47  NE2 GLN L   6      33.936  21.408  39.078  1.00 32.15           N  
ATOM     48  C   GLN L   6      37.253  24.852  37.426  1.00 34.94           C  
ATOM     49  O   GLN L   6      37.882  24.529  36.420  1.00 35.62           O  
ATOM     50  N   SER L   7      37.851  25.161  38.590  1.00 35.63           N  
ATOM     51  CA  SER L   7      39.274  25.280  38.619  1.00 36.92           C  
ATOM     52  CB  SER L   7      39.824  26.051  39.832  1.00 38.74           C  
ATOM     53  OG  SER L   7      39.476  27.421  39.711  1.00 41.52           O  
ATOM     54  C   SER L   7      40.058  24.040  38.381  1.00 36.32           C  
ATOM     55  O   SER L   7      40.434  23.757  37.235  1.00 36.91           O  
ATOM     56  N   PRO L   8      40.331  23.317  39.448  1.00 36.37           N  
ATOM     57  CA  PRO L   8      41.103  22.152  39.254  1.00 36.31           C  
ATOM     58  CD  PRO L   8      39.452  23.171  40.604  1.00 36.52           C  
ATOM     59  CB  PRO L   8      41.213  21.513  40.633  1.00 36.83           C  
ATOM     60  CG  PRO L   8      39.847  21.835  41.260  1.00 36.40           C  
ATOM     61  C   PRO L   8      40.300  21.279  38.355  1.00 35.49           C  
ATOM     62  O   PRO L   8      39.126  21.051  38.651  1.00 35.10           O  
ATOM     63  N   SER L   9      40.888  20.818  37.243  0.94 35.46           N  
ATOM     64  CA  SER L   9      40.189  19.893  36.415  0.94 35.26           C  
ATOM     65  CB  SER L   9      40.905  19.653  35.071  0.94 36.78           C  
ATOM     66  OG  SER L   9      40.172  18.732  34.275  0.94 39.63           O  
ATOM     67  C   SER L   9      40.166  18.608  37.187  0.94 34.21           C  
ATOM     68  O   SER L   9      39.207  17.845  37.112  0.94 33.24           O  
ATOM     69  N   SER L  10      41.246  18.340  37.955  0.93 31.52           N  
ATOM     70  CA  SER L  10      41.311  17.169  38.778  0.93 31.42           C  
ATOM     71  CB  SER L  10      41.960  15.947  38.100  0.93 32.52           C  
ATOM     72  OG  SER L  10      43.314  16.221  37.774  0.93 35.18           O  
ATOM     73  C   SER L  10      42.112  17.511  39.999  0.93 31.17           C  
ATOM     74  O   SER L  10      42.885  18.469  40.008  0.93 31.16           O  
ATOM     75  N   LEU L  11      41.923  16.730  41.081  1.00 32.84           N  
ATOM     76  CA  LEU L  11      42.586  17.014  42.318  1.00 32.55           C  
ATOM     77  CB  LEU L  11      41.703  17.961  43.154  1.00 32.61           C  
ATOM     78  CG  LEU L  11      42.211  18.368  44.541  1.00 32.97           C  
ATOM     79  CD1 LEU L  11      43.644  18.907  44.496  1.00 34.43           C  
ATOM     80  CD2 LEU L  11      41.243  19.396  45.150  1.00 34.14           C  
ATOM     81  C   LEU L  11      42.797  15.714  43.028  1.00 31.88           C  
ATOM     82  O   LEU L  11      41.933  14.840  43.001  1.00 31.17           O  
ATOM     83  N   SER L  12      43.978  15.539  43.658  1.00 31.81           N  
ATOM     84  CA  SER L  12      44.236  14.307  44.344  1.00 31.89           C  
ATOM     85  CB  SER L  12      45.595  13.682  43.983  1.00 32.76           C  
ATOM     86  OG  SER L  12      45.687  12.369  44.513  1.00 35.50           O  
ATOM     87  C   SER L  12      44.236  14.641  45.801  1.00 31.81           C  
ATOM     88  O   SER L  12      44.905  15.582  46.227  1.00 32.43           O  
ATOM     89  N   ALA L  13      43.465  13.878  46.606  1.00 31.15           N  
ATOM     90  CA  ALA L  13      43.362  14.173  48.006  1.00 31.74           C  
ATOM     91  CB  ALA L  13      42.067  14.918  48.375  1.00 31.50           C  
ATOM     92  C   ALA L  13      43.353  12.887  48.766  1.00 31.95           C  
ATOM     93  O   ALA L  13      43.121  11.816  48.207  1.00 31.70           O  
ATOM     94  N   SER L  14      43.643  12.965  50.078  1.00 32.42           N  
ATOM     95  CA  SER L  14      43.637  11.798  50.908  1.00 33.08           C  
ATOM     96  CB  SER L  14      44.789  11.751  51.930  1.00 33.74           C  
ATOM     97  OG  SER L  14      46.043  11.698  51.271  1.00 34.62           O  
ATOM     98  C   SER L  14      42.376  11.844  51.695  1.00 33.19           C  
ATOM     99  O   SER L  14      41.757  12.894  51.851  1.00 32.66           O  
ATOM    100  N   VAL L  15      41.947  10.683  52.213  1.00 34.09           N  
ATOM    101  CA  VAL L  15      40.751  10.695  52.991  1.00 34.56           C  
ATOM    102  CB  VAL L  15      40.204   9.328  53.266  1.00 35.29           C  
ATOM    103  CG1 VAL L  15      39.647   8.767  51.948  1.00 35.91           C  
ATOM    104  CG2 VAL L  15      41.333   8.454  53.828  1.00 34.72           C  
ATOM    105  C   VAL L  15      41.019  11.420  54.272  1.00 35.36           C  
ATOM    106  O   VAL L  15      42.087  11.292  54.873  1.00 36.21           O  
ATOM    107  N   GLY L  16      40.032  12.233  54.701  1.00 34.96           N  
ATOM    108  CA  GLY L  16      40.136  13.006  55.905  1.00 35.99           C  
ATOM    109  C   GLY L  16      40.567  14.401  55.556  1.00 36.38           C  
ATOM    110  O   GLY L  16      40.547  15.291  56.406  1.00 37.11           O  
ATOM    111  N   ASP L  17      40.951  14.631  54.283  1.00 35.87           N  
ATOM    112  CA  ASP L  17      41.425  15.927  53.886  1.00 36.29           C  
ATOM    113  CB  ASP L  17      42.215  15.941  52.555  1.00 37.18           C  
ATOM    114  CG  ASP L  17      43.552  15.217  52.704  1.00 39.98           C  
ATOM    115  OD1 ASP L  17      43.702  14.437  53.680  1.00 42.01           O  
ATOM    116  OD2 ASP L  17      44.444  15.438  51.840  1.00 41.44           O1-
ATOM    117  C   ASP L  17      40.255  16.837  53.677  1.00 35.17           C  
ATOM    118  O   ASP L  17      39.105  16.407  53.589  1.00 34.63           O  
ATOM    119  N   ARG L  18      40.546  18.151  53.620  0.94 34.93           N  
ATOM    120  CA  ARG L  18      39.572  19.164  53.338  0.84 33.85           C  
ATOM    121  CB  ARG L  18      39.765  20.418  54.214  0.84 34.29           C  
ATOM    122  CG  ARG L  18      39.032  21.659  53.712  0.84 35.55           C  
ATOM    123  CD  ARG L  18      38.911  22.769  54.756  0.84 38.17           C  
ATOM    124  NE  ARG L  18      37.815  22.365  55.681  0.84 41.35           N  
ATOM    125  CZ  ARG L  18      37.545  23.104  56.796  0.84 43.54           C  
ATOM    126  NH1 ARG L  18      38.309  24.193  57.097  0.84 43.97           N1+
ATOM    127  NH2 ARG L  18      36.504  22.754  57.605  0.84 44.47           N  
ATOM    128  C   ARG L  18      39.792  19.538  51.905  0.94 33.01           C  
ATOM    129  O   ARG L  18      40.927  19.782  51.496  0.94 33.15           O  
ATOM    130  N   VAL L  19      38.708  19.576  51.098  1.00 31.46           N  
ATOM    131  CA  VAL L  19      38.874  19.865  49.699  1.00 31.03           C  
ATOM    132  CB  VAL L  19      38.551  18.679  48.832  1.00 31.08           C  
ATOM    133  CG1 VAL L  19      38.651  19.089  47.356  1.00 31.46           C  
ATOM    134  CG2 VAL L  19      39.497  17.528  49.214  1.00 32.24           C  
ATOM    135  C   VAL L  19      37.963  20.993  49.304  1.00 29.95           C  
ATOM    136  O   VAL L  19      36.812  21.076  49.736  1.00 28.77           O  
ATOM    137  N   THR L  20      38.489  21.901  48.457  1.00 29.79           N  
ATOM    138  CA  THR L  20      37.741  23.036  47.998  1.00 29.80           C  
ATOM    139  CB  THR L  20      38.339  24.335  48.460  1.00 30.65           C  
ATOM    140  OG1 THR L  20      38.404  24.367  49.880  1.00 31.95           O  
ATOM    141  CG2 THR L  20      37.464  25.491  47.952  1.00 30.64           C  
ATOM    142  C   THR L  20      37.748  23.028  46.498  1.00 29.47           C  
ATOM    143  O   THR L  20      38.794  22.909  45.860  1.00 30.00           O  
ATOM    144  N   ILE L  21      36.551  23.142  45.889  1.00 28.56           N  
ATOM    145  CA  ILE L  21      36.455  23.206  44.457  1.00 28.41           C  
ATOM    146  CB  ILE L  21      35.626  22.100  43.862  1.00 27.69           C  
ATOM    147  CG1 ILE L  21      36.263  20.730  44.155  1.00 28.54           C  
ATOM    148  CG2 ILE L  21      35.458  22.383  42.360  1.00 28.93           C  
ATOM    149  CD1 ILE L  21      35.359  19.543  43.818  1.00 27.69           C  
ATOM    150  C   ILE L  21      35.785  24.507  44.145  1.00 28.20           C  
ATOM    151  O   ILE L  21      34.779  24.853  44.761  1.00 27.86           O  
ATOM    152  N   THR L  22      36.330  25.272  43.178  1.00 29.02           N  
ATOM    153  CA  THR L  22      35.781  26.563  42.877  1.00 30.18           C  
ATOM    154  CB  THR L  22      36.806  27.660  42.847  1.00 31.81           C  
ATOM    155  OG1 THR L  22      37.714  27.457  41.776  1.00 33.29           O  
ATOM    156  CG2 THR L  22      37.568  27.664  44.186  1.00 31.74           C  
ATOM    157  C   THR L  22      35.161  26.509  41.518  1.00 30.72           C  
ATOM    158  O   THR L  22      35.518  25.680  40.683  1.00 30.12           O  
ATOM    159  N   CYS L  23      34.164  27.386  41.290  1.00 32.05           N  
ATOM    160  CA  CYS L  23      33.497  27.478  40.021  1.00 33.14           C  
ATOM    161  CB  CYS L  23      32.124  26.753  40.030  1.00 33.39           C  
ATOM    162  SG  CYS L  23      31.190  26.826  38.465  1.00 38.77           S  
ATOM    163  C   CYS L  23      33.303  28.940  39.761  1.00 33.61           C  
ATOM    164  O   CYS L  23      32.842  29.676  40.633  1.00 34.36           O  
ATOM    165  N   ARG L  24      33.676  29.424  38.557  1.00 33.97           N  
ATOM    166  CA  ARG L  24      33.510  30.832  38.326  1.00 34.49           C  
ATOM    167  CB  ARG L  24      34.825  31.570  38.064  1.00 35.85           C  
ATOM    168  CG  ARG L  24      34.713  33.074  38.288  1.00 37.73           C  
ATOM    169  CD  ARG L  24      36.056  33.772  38.104  1.00 40.33           C  
ATOM    170  NE  ARG L  24      37.046  33.027  38.931  1.00 62.47           N  
ATOM    171  CZ  ARG L  24      38.307  32.815  38.451  1.00 63.99           C  
ATOM    172  NH1 ARG L  24      38.664  33.319  37.234  1.00 64.01           N1+
ATOM    173  NH2 ARG L  24      39.206  32.092  39.181  1.00 63.93           N  
ATOM    174  C   ARG L  24      32.641  31.026  37.125  1.00 33.91           C  
ATOM    175  O   ARG L  24      32.854  30.419  36.077  1.00 33.66           O  
ATOM    176  N   ALA L  25      31.604  31.873  37.270  1.00 33.32           N  
ATOM    177  CA  ALA L  25      30.705  32.175  36.195  1.00 33.47           C  
ATOM    178  CB  ALA L  25      29.302  32.582  36.671  1.00 32.81           C  
ATOM    179  C   ALA L  25      31.256  33.333  35.427  1.00 34.87           C  
ATOM    180  O   ALA L  25      31.966  34.169  35.980  1.00 35.03           O  
ATOM    181  N   SER L  26      30.976  33.369  34.112  1.00 24.49           N  
ATOM    182  CA  SER L  26      31.434  34.432  33.271  1.00 26.39           C  
ATOM    183  CB  SER L  26      31.324  34.107  31.772  1.00 23.00           C  
ATOM    184  OG  SER L  26      29.968  33.899  31.405  1.00 22.04           O  
ATOM    185  C   SER L  26      30.632  35.667  33.536  1.00 27.78           C  
ATOM    186  O   SER L  26      31.128  36.782  33.387  1.00 30.28           O  
ATOM    187  N   GLU L  27      29.353  35.488  33.922  1.00 28.49           N  
ATOM    188  CA  GLU L  27      28.462  36.582  34.189  1.00 28.82           C  
ATOM    189  CB  GLU L  27      27.331  36.703  33.156  1.00 38.67           C  
ATOM    190  CG  GLU L  27      27.799  37.123  31.760  1.00 43.77           C  
ATOM    191  CD  GLU L  27      26.575  37.120  30.851  1.00 46.95           C  
ATOM    192  OE1 GLU L  27      25.857  36.086  30.843  1.00 36.79           O  
ATOM    193  OE2 GLU L  27      26.340  38.144  30.154  1.00 31.88           O1-
ATOM    194  C   GLU L  27      27.816  36.333  35.524  1.00 29.28           C  
ATOM    195  O   GLU L  27      27.917  35.242  36.085  1.00 28.66           O  
ATOM    196  N   ASP L  28      27.151  37.371  36.074  1.00 31.01           N  
ATOM    197  CA  ASP L  28      26.500  37.330  37.358  1.00 30.37           C  
ATOM    198  CB  ASP L  28      25.971  38.722  37.751  1.00 43.05           C  
ATOM    199  CG  ASP L  28      25.532  38.753  39.207  1.00 29.84           C  
ATOM    200  OD1 ASP L  28      25.154  37.687  39.760  1.00 32.05           O  
ATOM    201  OD2 ASP L  28      25.569  39.868  39.790  1.00 33.07           O1-
ATOM    202  C   ASP L  28      25.340  36.383  37.290  1.00 29.85           C  
ATOM    203  O   ASP L  28      24.508  36.467  36.386  1.00 32.35           O  
ATOM    204  N   VAL L  29      25.264  35.434  38.248  1.00 26.62           N  
ATOM    205  CA  VAL L  29      24.168  34.502  38.226  1.00 24.87           C  
ATOM    206  CB  VAL L  29      24.618  33.110  37.891  1.00 17.58           C  
ATOM    207  CG1 VAL L  29      25.181  33.127  36.463  1.00 18.68           C  
ATOM    208  CG2 VAL L  29      25.648  32.655  38.935  1.00 17.10           C  
ATOM    209  C   VAL L  29      23.532  34.455  39.579  1.00 25.91           C  
ATOM    210  O   VAL L  29      22.820  33.503  39.905  1.00 25.50           O  
ATOM    211  N   ASN L  30      23.731  35.509  40.390  1.00 25.59           N  
ATOM    212  CA  ASN L  30      23.123  35.547  41.684  1.00 26.44           C  
ATOM    213  CB  ASN L  30      21.601  35.711  41.649  1.00 38.06           C  
ATOM    214  CG  ASN L  30      21.237  36.310  42.995  1.00 44.76           C  
ATOM    215  OD1 ASN L  30      21.901  36.059  43.999  1.00 36.58           O  
ATOM    216  ND2 ASN L  30      20.168  37.147  43.016  1.00 38.59           N  
ATOM    217  C   ASN L  30      23.496  34.304  42.446  1.00 25.56           C  
ATOM    218  O   ASN L  30      24.674  33.979  42.564  1.00 25.71           O  
ATOM    219  N   THR L  31      22.505  33.604  43.040  1.00 22.75           N  
ATOM    220  CA  THR L  31      22.836  32.449  43.828  1.00 21.94           C  
ATOM    221  CB  THR L  31      22.337  32.662  45.230  1.00 24.22           C  
ATOM    222  OG1 THR L  31      22.847  33.892  45.721  1.00 25.64           O  
ATOM    223  CG2 THR L  31      22.832  31.543  46.146  1.00 25.14           C  
ATOM    224  C   THR L  31      22.156  31.235  43.238  1.00 21.64           C  
ATOM    225  O   THR L  31      21.927  30.236  43.922  1.00 23.50           O  
ATOM    226  N   TYR L  32      21.866  31.245  41.921  1.00 20.79           N  
ATOM    227  CA  TYR L  32      21.174  30.099  41.413  1.00 20.23           C  
ATOM    228  CB  TYR L  32      20.038  30.443  40.419  1.00 22.10           C  
ATOM    229  CG  TYR L  32      19.040  31.261  41.181  1.00 40.88           C  
ATOM    230  CD1 TYR L  32      18.375  30.733  42.264  1.00 43.54           C  
ATOM    231  CD2 TYR L  32      18.752  32.553  40.800  1.00 43.14           C  
ATOM    232  CE1 TYR L  32      17.458  31.479  42.969  1.00 45.11           C  
ATOM    233  CE2 TYR L  32      17.835  33.303  41.502  1.00 44.33           C  
ATOM    234  CZ  TYR L  32      17.187  32.772  42.591  1.00 45.71           C  
ATOM    235  OH  TYR L  32      16.248  33.548  43.309  1.00 47.12           O  
ATOM    236  C   TYR L  32      22.183  29.199  40.801  1.00 19.36           C  
ATOM    237  O   TYR L  32      22.402  29.138  39.592  1.00 18.40           O  
ATOM    238  N   VAL L  33      22.816  28.432  41.694  1.00 28.50           N  
ATOM    239  CA  VAL L  33      23.875  27.552  41.311  1.00 27.09           C  
ATOM    240  CB  VAL L  33      25.241  28.085  41.654  1.00 27.29           C  
ATOM    241  CG1 VAL L  33      26.284  26.989  41.388  1.00 16.04           C  
ATOM    242  CG2 VAL L  33      25.498  29.376  40.858  1.00 16.26           C  
ATOM    243  C   VAL L  33      23.685  26.285  42.068  1.00 26.59           C  
ATOM    244  O   VAL L  33      23.280  26.295  43.232  1.00 26.57           O  
ATOM    245  N   SER L  34      23.938  25.140  41.414  1.00 25.67           N  
ATOM    246  CA  SER L  34      23.843  23.946  42.180  1.00 24.88           C  
ATOM    247  CB  SER L  34      22.458  23.290  42.127  1.00 25.66           C  
ATOM    248  OG  SER L  34      21.502  24.097  42.795  1.00  0.00           O  
ATOM    249  C   SER L  34      24.996  23.047  41.826  1.00 24.36           C  
ATOM    250  O   SER L  34      25.638  23.192  40.783  1.00 25.01           O  
ATOM    251  N   TRP L  35      25.342  22.132  42.751  1.00 23.84           N  
ATOM    252  CA  TRP L  35      26.488  21.291  42.551  1.00 23.42           C  
ATOM    253  CB  TRP L  35      27.542  21.395  43.667  1.00 23.44           C  
ATOM    254  CG  TRP L  35      28.319  22.690  43.695  1.00 23.46           C  
ATOM    255  CD2 TRP L  35      29.587  22.875  43.043  1.00 23.75           C  
ATOM    256  CD1 TRP L  35      28.027  23.869  44.315  1.00 24.25           C  
ATOM    257  NE1 TRP L  35      29.036  24.778  44.093  1.00 24.78           N  
ATOM    258  CE2 TRP L  35      30.001  24.178  43.310  1.00 23.91           C  
ATOM    259  CE3 TRP L  35      30.346  22.026  42.291  1.00 23.73           C  
ATOM    260  CZ2 TRP L  35      31.189  24.653  42.829  1.00 24.53           C  
ATOM    261  CZ3 TRP L  35      31.535  22.511  41.796  1.00 24.36           C  
ATOM    262  CH2 TRP L  35      31.950  23.800  42.059  1.00 24.24           C  
ATOM    263  C   TRP L  35      26.041  19.871  42.526  1.00 23.54           C  
ATOM    264  O   TRP L  35      25.140  19.477  43.264  1.00 23.43           O  
ATOM    265  N   TYR L  36      26.684  19.053  41.668  1.00 23.55           N  
ATOM    266  CA  TYR L  36      26.315  17.669  41.583  1.00 23.82           C  
ATOM    267  CB  TYR L  36      25.853  17.122  40.227  1.00 24.46           C  
ATOM    268  CG  TYR L  36      24.623  17.736  39.688  1.00 24.58           C  
ATOM    269  CD1 TYR L  36      23.373  17.421  40.165  1.00 24.89           C  
ATOM    270  CD2 TYR L  36      24.754  18.646  38.678  1.00 24.71           C  
ATOM    271  CE1 TYR L  36      22.256  18.002  39.613  1.00 25.41           C  
ATOM    272  CE2 TYR L  36      23.649  19.222  38.121  1.00 24.67           C  
ATOM    273  CZ  TYR L  36      22.404  18.901  38.588  1.00 25.64           C  
ATOM    274  OH  TYR L  36      21.296  19.523  37.991  1.00 26.58           O  
ATOM    275  C   TYR L  36      27.540  16.840  41.770  1.00 24.47           C  
ATOM    276  O   TYR L  36      28.665  17.316  41.620  1.00 24.94           O  
ATOM    277  N   GLN L  37      27.318  15.552  42.107  1.00 24.93           N  
ATOM    278  CA  GLN L  37      28.363  14.581  42.208  1.00 25.74           C  
ATOM    279  CB  GLN L  37      28.420  13.897  43.590  1.00 25.92           C  
ATOM    280  CG  GLN L  37      29.528  12.851  43.735  1.00 27.37           C  
ATOM    281  CD  GLN L  37      29.407  12.205  45.110  1.00 28.50           C  
ATOM    282  OE1 GLN L  37      28.598  11.302  45.317  1.00 29.76           O  
ATOM    283  NE2 GLN L  37      30.244  12.670  46.075  1.00 29.54           N  
ATOM    284  C   GLN L  37      28.022  13.518  41.210  1.00 26.30           C  
ATOM    285  O   GLN L  37      26.851  13.190  41.019  1.00 26.97           O  
ATOM    286  N   GLN L  38      29.031  12.972  40.507  1.00 26.61           N  
ATOM    287  CA  GLN L  38      28.736  11.924  39.576  1.00 27.78           C  
ATOM    288  CB  GLN L  38      28.640  12.414  38.121  1.00 27.85           C  
ATOM    289  CG  GLN L  38      28.291  11.309  37.123  1.00 28.58           C  
ATOM    290  CD  GLN L  38      28.125  11.958  35.754  1.00 30.23           C  
ATOM    291  OE1 GLN L  38      28.064  13.180  35.634  1.00 31.04           O  
ATOM    292  NE2 GLN L  38      28.044  11.120  34.686  1.00 29.58           N  
ATOM    293  C   GLN L  38      29.830  10.902  39.642  1.00 28.69           C  
ATOM    294  O   GLN L  38      31.013  11.231  39.734  1.00 28.53           O  
ATOM    295  N   LYS L  39      29.444   9.612  39.609  1.00 30.25           N  
ATOM    296  CA  LYS L  39      30.388   8.535  39.606  1.00 31.89           C  
ATOM    297  CB  LYS L  39      30.177   7.522  40.744  1.00 32.11           C  
ATOM    298  CG  LYS L  39      30.603   8.093  42.099  1.00 32.93           C  
ATOM    299  CD  LYS L  39      30.268   7.218  43.307  1.00 33.07           C  
ATOM    300  CE  LYS L  39      30.789   7.797  44.624  1.00 34.29           C  
ATOM    301  NZ  LYS L  39      30.467   6.885  45.746  1.00 35.63           N1+
ATOM    302  C   LYS L  39      30.214   7.856  38.290  1.00 33.12           C  
ATOM    303  O   LYS L  39      29.195   8.002  37.627  1.00 33.17           O  
ATOM    304  N   PRO L  40      31.200   7.116  37.885  1.00 34.71           N  
ATOM    305  CA  PRO L  40      31.156   6.506  36.595  1.00 36.12           C  
ATOM    306  CD  PRO L  40      32.542   7.187  38.429  1.00 35.05           C  
ATOM    307  CB  PRO L  40      32.548   5.901  36.375  1.00 36.58           C  
ATOM    308  CG  PRO L  40      33.250   6.006  37.747  1.00 36.20           C  
ATOM    309  C   PRO L  40      30.011   5.561  36.451  1.00 37.01           C  
ATOM    310  O   PRO L  40      29.817   4.705  37.310  1.00 37.46           O  
ATOM    311  N   GLY L  41      29.237   5.705  35.356  1.00 37.94           N  
ATOM    312  CA  GLY L  41      28.167   4.797  35.061  1.00 38.94           C  
ATOM    313  C   GLY L  41      26.885   5.226  35.710  1.00 38.95           C  
ATOM    314  O   GLY L  41      25.845   4.616  35.467  1.00 39.80           O  
ATOM    315  N   LYS L  42      26.900   6.287  36.541  1.00 37.56           N  
ATOM    316  CA  LYS L  42      25.680   6.660  37.208  1.00 37.29           C  
ATOM    317  CB  LYS L  42      25.765   6.571  38.743  1.00 37.98           C  
ATOM    318  CG  LYS L  42      25.473   5.171  39.293  1.00 41.48           C  
ATOM    319  CD  LYS L  42      26.491   4.084  38.934  1.00 45.09           C  
ATOM    320  CE  LYS L  42      27.297   3.582  40.135  1.00 47.42           C  
ATOM    321  NZ  LYS L  42      27.962   2.299  39.806  1.00 49.36           N1+
ATOM    322  C   LYS L  42      25.304   8.065  36.853  1.00 35.57           C  
ATOM    323  O   LYS L  42      26.127   8.843  36.379  1.00 35.12           O  
ATOM    324  N   ALA L  43      24.011   8.402  37.060  1.00 34.52           N  
ATOM    325  CA  ALA L  43      23.523   9.723  36.805  1.00 33.58           C  
ATOM    326  CB  ALA L  43      21.989   9.819  36.766  1.00 34.00           C  
ATOM    327  C   ALA L  43      24.041  10.592  37.907  1.00 32.45           C  
ATOM    328  O   ALA L  43      24.429  10.123  38.975  1.00 32.44           O  
ATOM    329  N   PRO L  44      24.075  11.864  37.645  1.00 31.57           N  
ATOM    330  CA  PRO L  44      24.580  12.799  38.613  1.00 30.82           C  
ATOM    331  CD  PRO L  44      24.242  12.336  36.281  1.00 31.92           C  
ATOM    332  CB  PRO L  44      24.725  14.119  37.859  1.00 31.01           C  
ATOM    333  CG  PRO L  44      24.964  13.688  36.399  1.00 31.65           C  
ATOM    334  C   PRO L  44      23.681  12.873  39.811  1.00 30.69           C  
ATOM    335  O   PRO L  44      22.486  12.620  39.687  1.00 31.70           O  
ATOM    336  N   LYS L  45      24.241  13.203  40.988  0.82 29.95           N  
ATOM    337  CA  LYS L  45      23.508  13.289  42.215  0.82 29.90           C  
ATOM    338  CB  LYS L  45      24.173  12.486  43.348  0.82 30.28           C  
ATOM    339  CG  LYS L  45      23.445  12.524  44.693  0.82 32.04           C  
ATOM    340  CD  LYS L  45      24.027  11.533  45.705  0.90 33.48           C  
ATOM    341  CE  LYS L  45      23.540  11.746  47.142  0.90 36.23           C  
ATOM    342  NZ  LYS L  45      24.178  10.765  48.049  0.90 38.68           N1+
ATOM    343  C   LYS L  45      23.552  14.727  42.605  0.82 28.59           C  
ATOM    344  O   LYS L  45      24.516  15.429  42.301  0.82 28.30           O  
ATOM    345  N   LEU L  46      22.506  15.214  43.295  1.00 27.77           N  
ATOM    346  CA  LEU L  46      22.500  16.628  43.545  1.00 27.20           C  
ATOM    347  CB  LEU L  46      21.118  17.255  43.371  1.00 27.20           C  
ATOM    348  CG  LEU L  46      20.591  17.990  44.604  1.00 29.24           C  
ATOM    349  CD1 LEU L  46      21.306  19.335  44.748  1.00 28.35           C  
ATOM    350  CD2 LEU L  46      19.063  18.121  44.605  1.00 29.45           C  
ATOM    351  C   LEU L  46      22.898  16.828  44.972  1.00 26.83           C  
ATOM    352  O   LEU L  46      22.307  16.237  45.873  1.00 27.30           O  
ATOM    353  N   LEU L  47      24.031  17.525  45.183  1.00 26.44           N  
ATOM    354  CA  LEU L  47      24.552  17.898  46.469  1.00 26.83           C  
ATOM    355  CB  LEU L  47      26.058  18.158  46.384  1.00 26.97           C  
ATOM    356  CG  LEU L  47      26.837  16.955  45.833  1.00 27.59           C  
ATOM    357  CD1 LEU L  47      28.342  17.258  45.764  1.00 28.72           C  
ATOM    358  CD2 LEU L  47      26.514  15.677  46.623  1.00 27.86           C  
ATOM    359  C   LEU L  47      23.966  19.161  47.039  1.00 27.08           C  
ATOM    360  O   LEU L  47      23.491  19.194  48.171  1.00 27.39           O  
ATOM    361  N   ILE L  48      24.001  20.253  46.244  1.00 26.94           N  
ATOM    362  CA  ILE L  48      23.672  21.563  46.743  1.00 27.21           C  
ATOM    363  CB  ILE L  48      24.886  22.439  46.907  1.00 27.11           C  
ATOM    364  CG1 ILE L  48      25.874  21.852  47.930  1.00 27.87           C  
ATOM    365  CG2 ILE L  48      24.410  23.855  47.271  1.00 26.61           C  
ATOM    366  CD1 ILE L  48      25.324  21.780  49.355  1.00 28.49           C  
ATOM    367  C   ILE L  48      22.810  22.270  45.745  1.00 27.80           C  
ATOM    368  O   ILE L  48      23.017  22.156  44.540  1.00 27.89           O  
ATOM    369  N   TYR L  49      21.832  23.045  46.254  1.00 28.76           N  
ATOM    370  CA  TYR L  49      20.919  23.864  45.504  1.00 29.57           C  
ATOM    371  CB  TYR L  49      19.426  23.636  45.818  1.00 30.96           C  
ATOM    372  CG  TYR L  49      18.582  22.695  45.021  1.00 54.10           C  
ATOM    373  CD1 TYR L  49      18.061  23.112  43.820  1.00 55.20           C  
ATOM    374  CD2 TYR L  49      18.240  21.448  45.493  1.00 54.87           C  
ATOM    375  CE1 TYR L  49      17.231  22.299  43.097  1.00 57.00           C  
ATOM    376  CE2 TYR L  49      17.405  20.633  44.766  1.00 56.81           C  
ATOM    377  CZ  TYR L  49      16.897  21.065  43.568  1.00 57.58           C  
ATOM    378  OH  TYR L  49      16.049  20.251  42.804  1.00 58.02           O  
ATOM    379  C   TYR L  49      21.057  25.255  46.014  1.00 29.10           C  
ATOM    380  O   TYR L  49      21.442  25.468  47.161  1.00 28.61           O  
ATOM    381  N   ALA L  50      20.751  26.282  45.183  1.00 22.33           N  
ATOM    382  CA  ALA L  50      20.715  27.653  45.645  1.00 23.13           C  
ATOM    383  CB  ALA L  50      19.650  27.885  46.732  1.00 27.37           C  
ATOM    384  C   ALA L  50      22.034  28.110  46.198  1.00 23.30           C  
ATOM    385  O   ALA L  50      22.085  28.980  47.065  1.00 23.09           O  
ATOM    386  N   ALA L  51      23.135  27.528  45.701  1.00 22.12           N  
ATOM    387  CA  ALA L  51      24.488  27.876  46.039  1.00 21.88           C  
ATOM    388  CB  ALA L  51      24.792  29.374  45.898  1.00 19.57           C  
ATOM    389  C   ALA L  51      24.884  27.459  47.431  1.00 20.92           C  
ATOM    390  O   ALA L  51      26.065  27.211  47.663  1.00 23.45           O  
ATOM    391  N   SER L  52      23.946  27.282  48.390  1.00 23.66           N  
ATOM    392  CA  SER L  52      24.442  26.963  49.708  1.00 23.00           C  
ATOM    393  CB  SER L  52      24.582  28.210  50.597  1.00 31.86           C  
ATOM    394  OG  SER L  52      23.309  28.796  50.826  1.00 34.09           O  
ATOM    395  C   SER L  52      23.510  26.035  50.425  1.00 23.45           C  
ATOM    396  O   SER L  52      23.742  25.668  51.574  1.00 23.61           O  
ATOM    397  N   ASN L  53      22.457  25.581  49.744  1.00 28.78           N  
ATOM    398  CA  ASN L  53      21.455  24.771  50.384  1.00 28.86           C  
ATOM    399  CB  ASN L  53      20.051  24.971  49.772  1.00 29.38           C  
ATOM    400  CG  ASN L  53      19.051  24.150  50.572  1.00 22.25           C  
ATOM    401  OD1 ASN L  53      17.932  23.905  50.125  1.00  0.00           O  
ATOM    402  ND2 ASN L  53      19.464  23.713  51.791  1.00  0.00           N  
ATOM    403  C   ASN L  53      21.778  23.335  50.137  1.00 28.50           C  
ATOM    404  O   ASN L  53      21.832  22.889  48.992  1.00 28.63           O  
ATOM    405  N   ARG L  54      21.984  22.569  51.227  1.00 28.77           N  
ATOM    406  CA  ARG L  54      22.274  21.174  51.100  1.00 28.99           C  
ATOM    407  CB  ARG L  54      22.787  20.544  52.406  1.00 28.77           C  
ATOM    408  CG  ARG L  54      24.131  21.105  52.869  1.00 30.51           C  
ATOM    409  CD  ARG L  54      24.585  20.560  54.225  1.00 26.85           C  
ATOM    410  NE  ARG L  54      25.864  21.241  54.563  1.00 29.48           N  
ATOM    411  CZ  ARG L  54      26.391  21.161  55.818  1.00 31.16           C  
ATOM    412  NH1 ARG L  54      25.725  20.498  56.806  1.00 32.90           N1+
ATOM    413  NH2 ARG L  54      27.592  21.753  56.085  1.00 31.69           N  
ATOM    414  C   ARG L  54      20.993  20.478  50.762  1.00 28.85           C  
ATOM    415  O   ARG L  54      19.927  20.818  51.268  1.00 29.62           O  
ATOM    416  N   TYR L  55      21.088  19.474  49.877  1.00 28.62           N  
ATOM    417  CA  TYR L  55      19.989  18.655  49.454  1.00 28.77           C  
ATOM    418  CB  TYR L  55      20.323  17.776  48.236  1.00 29.19           C  
ATOM    419  CG  TYR L  55      19.148  16.916  47.909  1.00 29.88           C  
ATOM    420  CD1 TYR L  55      17.997  17.446  47.371  1.00 24.03           C  
ATOM    421  CD2 TYR L  55      19.210  15.559  48.120  1.00 24.80           C  
ATOM    422  CE1 TYR L  55      16.925  16.640  47.062  1.00 25.49           C  
ATOM    423  CE2 TYR L  55      18.144  14.746  47.814  1.00 25.55           C  
ATOM    424  CZ  TYR L  55      16.997  15.286  47.287  1.00 25.31           C  
ATOM    425  OH  TYR L  55      15.904  14.451  46.973  1.00 26.96           O  
ATOM    426  C   TYR L  55      19.653  17.792  50.615  1.00 28.97           C  
ATOM    427  O   TYR L  55      20.470  17.640  51.522  1.00 29.00           O  
ATOM    428  N   THR L  56      18.422  17.242  50.634  1.00 29.63           N  
ATOM    429  CA  THR L  56      17.968  16.575  51.818  1.00 30.33           C  
ATOM    430  CB  THR L  56      16.621  15.935  51.648  1.00 31.27           C  
ATOM    431  OG1 THR L  56      15.663  16.921  51.289  1.00 53.42           O  
ATOM    432  CG2 THR L  56      16.219  15.267  52.977  1.00 58.07           C  
ATOM    433  C   THR L  56      18.935  15.528  52.293  1.00 30.31           C  
ATOM    434  O   THR L  56      19.602  15.758  53.283  1.00 30.07           O  
ATOM    435  N   GLY L  57      19.185  14.431  51.572  1.00 30.75           N  
ATOM    436  CA  GLY L  57      19.982  13.364  52.139  1.00 31.12           C  
ATOM    437  C   GLY L  57      21.410  13.743  52.450  1.00 30.89           C  
ATOM    438  O   GLY L  57      21.993  13.202  53.386  1.00 31.86           O  
ATOM    439  N   VAL L  58      22.021  14.662  51.680  1.00 29.95           N  
ATOM    440  CA  VAL L  58      23.440  14.936  51.718  1.00 29.42           C  
ATOM    441  CB  VAL L  58      23.820  16.062  50.802  1.00 28.52           C  
ATOM    442  CG1 VAL L  58      25.336  16.292  50.891  1.00 28.44           C  
ATOM    443  CG2 VAL L  58      23.307  15.719  49.394  1.00 28.43           C  
ATOM    444  C   VAL L  58      24.015  15.213  53.090  1.00 29.88           C  
ATOM    445  O   VAL L  58      23.446  15.906  53.932  1.00 29.95           O  
ATOM    446  N   PRO L  59      25.205  14.671  53.281  1.00 30.68           N  
ATOM    447  CA  PRO L  59      25.932  14.781  54.528  1.00 31.55           C  
ATOM    448  CD  PRO L  59      25.582  13.479  52.541  1.00 30.98           C  
ATOM    449  CB  PRO L  59      27.087  13.792  54.421  1.00 31.63           C  
ATOM    450  CG  PRO L  59      26.575  12.724  53.442  1.00 31.85           C  
ATOM    451  C   PRO L  59      26.408  16.178  54.799  1.00 31.33           C  
ATOM    452  O   PRO L  59      26.615  16.938  53.857  1.00 30.25           O  
ATOM    453  N   SER L  60      26.617  16.516  56.087  1.00 32.21           N  
ATOM    454  CA  SER L  60      26.989  17.836  56.519  1.00 32.77           C  
ATOM    455  CB  SER L  60      26.945  17.996  58.048  1.00 33.70           C  
ATOM    456  OG  SER L  60      27.891  17.136  58.665  1.00 34.99           O  
ATOM    457  C   SER L  60      28.376  18.185  56.076  1.00 32.45           C  
ATOM    458  O   SER L  60      28.762  19.352  56.105  1.00 32.77           O  
ATOM    459  N   ARG L  61      29.175  17.186  55.664  1.00 32.05           N  
ATOM    460  CA  ARG L  61      30.528  17.450  55.264  1.00 31.96           C  
ATOM    461  CB  ARG L  61      31.362  16.180  54.989  1.00 32.07           C  
ATOM    462  CG  ARG L  61      30.817  15.193  53.951  1.00 32.74           C  
ATOM    463  CD  ARG L  61      31.748  13.988  53.783  1.00 33.35           C  
ATOM    464  NE  ARG L  61      31.040  12.937  52.998  1.00 33.43           N  
ATOM    465  CZ  ARG L  61      30.365  11.949  53.654  1.00 34.56           C  
ATOM    466  NH1 ARG L  61      30.276  11.983  55.016  1.00 35.10           N1+
ATOM    467  NH2 ARG L  61      29.783  10.927  52.961  1.00 34.12           N  
ATOM    468  C   ARG L  61      30.543  18.337  54.057  1.00 31.32           C  
ATOM    469  O   ARG L  61      31.487  19.109  53.877  1.00 31.38           O  
ATOM    470  N   PHE L  62      29.520  18.234  53.181  1.00 30.74           N  
ATOM    471  CA  PHE L  62      29.494  19.050  51.999  1.00 30.12           C  
ATOM    472  CB  PHE L  62      28.652  18.474  50.852  1.00 30.04           C  
ATOM    473  CG  PHE L  62      29.275  17.210  50.382  1.00 30.58           C  
ATOM    474  CD1 PHE L  62      30.462  17.232  49.692  1.00 31.20           C  
ATOM    475  CD2 PHE L  62      28.652  16.005  50.606  1.00 31.21           C  
ATOM    476  CE1 PHE L  62      31.032  16.063  49.250  1.00 31.96           C  
ATOM    477  CE2 PHE L  62      29.216  14.831  50.166  1.00 31.65           C  
ATOM    478  CZ  PHE L  62      30.410  14.862  49.489  1.00 31.62           C  
ATOM    479  C   PHE L  62      28.862  20.369  52.306  1.00 30.28           C  
ATOM    480  O   PHE L  62      27.865  20.440  53.021  1.00 30.67           O  
ATOM    481  N   SER L  63      29.440  21.454  51.742  1.00 29.90           N  
ATOM    482  CA  SER L  63      28.920  22.779  51.942  1.00 30.06           C  
ATOM    483  CB  SER L  63      29.636  23.571  53.049  1.00 30.84           C  
ATOM    484  OG  SER L  63      29.464  22.941  54.309  1.00 31.79           O  
ATOM    485  C   SER L  63      29.177  23.566  50.701  1.00 29.91           C  
ATOM    486  O   SER L  63      30.155  23.325  49.994  1.00 29.87           O  
ATOM    487  N   GLY L  64      28.302  24.554  50.424  1.00 29.72           N  
ATOM    488  CA  GLY L  64      28.485  25.385  49.273  1.00 29.86           C  
ATOM    489  C   GLY L  64      28.373  26.800  49.726  1.00 30.30           C  
ATOM    490  O   GLY L  64      27.674  27.102  50.694  1.00 29.96           O  
ATOM    491  N   SER L  65      29.074  27.708  49.021  0.94 30.96           N  
ATOM    492  CA  SER L  65      29.043  29.095  49.380  0.94 31.94           C  
ATOM    493  CB  SER L  65      30.204  29.517  50.299  0.94 33.63           C  
ATOM    494  OG  SER L  65      30.138  28.822  51.534  0.94 37.14           O  
ATOM    495  C   SER L  65      29.220  29.890  48.128  0.94 31.66           C  
ATOM    496  O   SER L  65      29.532  29.350  47.069  0.94 30.65           O  
ATOM    497  N   GLY L  66      29.018  31.220  48.231  1.00 32.29           N  
ATOM    498  CA  GLY L  66      29.269  32.080  47.111  1.00 32.96           C  
ATOM    499  C   GLY L  66      28.005  32.660  46.561  1.00 33.25           C  
ATOM    500  O   GLY L  66      26.899  32.200  46.835  1.00 32.94           O  
ATOM    501  N   SER L  67      28.175  33.747  45.782  0.94 34.27           N  
ATOM    502  CA  SER L  67      27.104  34.431  45.120  0.94 34.55           C  
ATOM    503  CB  SER L  67      26.400  35.462  46.017  0.94 35.39           C  
ATOM    504  OG  SER L  67      27.315  36.482  46.395  0.94 38.00           O  
ATOM    505  C   SER L  67      27.746  35.176  43.996  0.94 34.88           C  
ATOM    506  O   SER L  67      28.964  35.332  43.973  0.94 35.43           O  
ATOM    507  N   GLY L  68      26.945  35.656  43.023  1.00 34.61           N  
ATOM    508  CA  GLY L  68      27.529  36.395  41.943  1.00 35.27           C  
ATOM    509  C   GLY L  68      28.276  35.451  41.044  1.00 35.11           C  
ATOM    510  O   GLY L  68      27.694  34.540  40.466  1.00 34.65           O  
ATOM    511  N   THR L  69      29.557  35.765  40.773  1.00 35.52           N  
ATOM    512  CA  THR L  69      30.437  34.968  39.954  1.00 35.38           C  
ATOM    513  CB  THR L  69      31.439  35.799  39.212  1.00 36.70           C  
ATOM    514  OG1 THR L  69      32.225  36.546  40.128  1.00 37.27           O  
ATOM    515  CG2 THR L  69      30.692  36.740  38.253  1.00 37.46           C  
ATOM    516  C   THR L  69      31.197  33.873  40.667  1.00 35.10           C  
ATOM    517  O   THR L  69      31.571  32.886  40.035  1.00 35.07           O  
ATOM    518  N   ASP L  70      31.501  34.029  41.977  1.00 34.84           N  
ATOM    519  CA  ASP L  70      32.417  33.119  42.630  1.00 35.05           C  
ATOM    520  CB  ASP L  70      33.397  33.847  43.565  1.00 37.33           C  
ATOM    521  CG  ASP L  70      34.234  34.823  42.752  1.00 40.52           C  
ATOM    522  OD1 ASP L  70      34.717  34.434  41.656  1.00 43.94           O  
ATOM    523  OD2 ASP L  70      34.413  35.974  43.233  1.00 43.42           O1-
ATOM    524  C   ASP L  70      31.688  32.153  43.519  1.00 33.34           C  
ATOM    525  O   ASP L  70      31.052  32.560  44.488  1.00 33.77           O  
ATOM    526  N   PHE L  71      31.802  30.836  43.237  1.00 31.45           N  
ATOM    527  CA  PHE L  71      31.132  29.856  44.049  1.00 29.85           C  
ATOM    528  CB  PHE L  71      29.985  29.151  43.303  1.00 29.03           C  
ATOM    529  CG  PHE L  71      28.973  30.196  42.966  1.00 29.19           C  
ATOM    530  CD1 PHE L  71      29.112  30.965  41.832  1.00 29.74           C  
ATOM    531  CD2 PHE L  71      27.885  30.410  43.782  1.00 29.80           C  
ATOM    532  CE1 PHE L  71      28.183  31.931  41.519  1.00 30.34           C  
ATOM    533  CE2 PHE L  71      26.953  31.374  43.475  1.00 29.86           C  
ATOM    534  CZ  PHE L  71      27.101  32.138  42.341  1.00 29.98           C  
ATOM    535  C   PHE L  71      32.120  28.801  44.463  1.00 29.52           C  
ATOM    536  O   PHE L  71      33.072  28.510  43.739  1.00 30.44           O  
ATOM    537  N   THR L  72      31.922  28.209  45.666  1.00 28.65           N  
ATOM    538  CA  THR L  72      32.835  27.199  46.121  1.00 28.21           C  
ATOM    539  CB  THR L  72      33.774  27.686  47.185  1.00 28.92           C  
ATOM    540  OG1 THR L  72      34.515  28.804  46.723  1.00 30.39           O  
ATOM    541  CG2 THR L  72      34.735  26.547  47.545  1.00 29.28           C  
ATOM    542  C   THR L  72      32.067  26.069  46.740  1.00 27.60           C  
ATOM    543  O   THR L  72      31.028  26.268  47.372  1.00 27.61           O  
ATOM    544  N   LEU L  73      32.582  24.836  46.551  1.00 26.61           N  
ATOM    545  CA  LEU L  73      32.047  23.649  47.152  1.00 25.75           C  
ATOM    546  CB  LEU L  73      31.741  22.542  46.131  1.00 25.05           C  
ATOM    547  CG  LEU L  73      31.167  21.261  46.762  1.00 25.04           C  
ATOM    548  CD1 LEU L  73      29.773  21.502  47.365  1.00 25.47           C  
ATOM    549  CD2 LEU L  73      31.205  20.088  45.769  1.00 25.01           C  
ATOM    550  C   LEU L  73      33.134  23.134  48.039  1.00 26.40           C  
ATOM    551  O   LEU L  73      34.270  22.978  47.592  1.00 26.52           O  
ATOM    552  N   THR L  74      32.832  22.868  49.328  1.00 27.08           N  
ATOM    553  CA  THR L  74      33.883  22.404  50.192  1.00 28.21           C  
ATOM    554  CB  THR L  74      34.176  23.328  51.343  1.00 28.68           C  
ATOM    555  OG1 THR L  74      34.519  24.622  50.870  1.00 29.27           O  
ATOM    556  CG2 THR L  74      35.340  22.746  52.161  1.00 28.74           C  
ATOM    557  C   THR L  74      33.469  21.104  50.804  1.00 28.83           C  
ATOM    558  O   THR L  74      32.295  20.884  51.101  1.00 29.52           O  
ATOM    559  N   ILE L  75      34.451  20.198  50.983  1.00 29.23           N  
ATOM    560  CA  ILE L  75      34.215  18.947  51.642  1.00 29.93           C  
ATOM    561  CB  ILE L  75      34.634  17.767  50.815  1.00 29.88           C  
ATOM    562  CG1 ILE L  75      33.855  17.760  49.490  1.00 29.56           C  
ATOM    563  CG2 ILE L  75      34.428  16.491  51.649  1.00 30.23           C  
ATOM    564  CD1 ILE L  75      34.424  16.799  48.452  1.00 30.51           C  
ATOM    565  C   ILE L  75      35.080  18.987  52.864  1.00 31.00           C  
ATOM    566  O   ILE L  75      36.306  18.971  52.764  1.00 30.98           O  
ATOM    567  N   SER L  76      34.452  19.028  54.056  1.00 32.05           N  
ATOM    568  CA  SER L  76      35.179  19.206  55.283  1.00 33.56           C  
ATOM    569  CB  SER L  76      34.255  19.305  56.509  1.00 34.41           C  
ATOM    570  OG  SER L  76      33.510  18.108  56.671  1.00 35.53           O  
ATOM    571  C   SER L  76      36.153  18.092  55.500  1.00 34.64           C  
ATOM    572  O   SER L  76      37.339  18.350  55.698  1.00 35.84           O  
ATOM    573  N   SER L  77      35.686  16.825  55.488  1.00 34.44           N  
ATOM    574  CA  SER L  77      36.602  15.732  55.655  1.00 34.62           C  
ATOM    575  CB  SER L  77      36.540  15.085  57.050  1.00 35.63           C  
ATOM    576  OG  SER L  77      37.485  14.029  57.146  1.00 37.36           O  
ATOM    577  C   SER L  77      36.197  14.699  54.653  1.00 33.87           C  
ATOM    578  O   SER L  77      35.105  14.141  54.724  1.00 34.19           O  
ATOM    579  N   LEU L  78      37.109  14.394  53.714  1.00 33.22           N  
ATOM    580  CA  LEU L  78      36.845  13.541  52.596  1.00 32.41           C  
ATOM    581  CB  LEU L  78      38.024  13.591  51.603  1.00 32.97           C  
ATOM    582  CG  LEU L  78      37.741  13.036  50.200  1.00 33.50           C  
ATOM    583  CD1 LEU L  78      36.707  13.907  49.467  1.00 32.23           C  
ATOM    584  CD2 LEU L  78      39.040  12.877  49.392  1.00 32.85           C  
ATOM    585  C   LEU L  78      36.651  12.133  53.085  1.00 32.28           C  
ATOM    586  O   LEU L  78      37.339  11.676  53.997  1.00 32.61           O  
ATOM    587  N   GLN L  79      35.676  11.413  52.487  1.00 31.17           N  
ATOM    588  CA  GLN L  79      35.390  10.050  52.845  1.00 31.79           C  
ATOM    589  CB  GLN L  79      33.933   9.841  53.279  1.00 32.32           C  
ATOM    590  CG  GLN L  79      33.521  10.732  54.452  1.00 34.22           C  
ATOM    591  CD  GLN L  79      34.261  10.258  55.692  1.00 38.56           C  
ATOM    592  OE1 GLN L  79      34.671  11.056  56.533  1.00 41.14           O  
ATOM    593  NE2 GLN L  79      34.428   8.915  55.819  1.00 40.48           N  
ATOM    594  C   GLN L  79      35.602   9.253  51.592  1.00 31.32           C  
ATOM    595  O   GLN L  79      35.576   9.806  50.497  1.00 30.24           O  
ATOM    596  N   PRO L  80      35.793   7.968  51.707  1.00 32.13           N  
ATOM    597  CA  PRO L  80      36.075   7.158  50.549  1.00 32.08           C  
ATOM    598  CD  PRO L  80      36.338   7.396  52.924  1.00 32.84           C  
ATOM    599  CB  PRO L  80      36.425   5.777  51.102  1.00 32.79           C  
ATOM    600  CG  PRO L  80      37.025   6.090  52.489  1.00 32.90           C  
ATOM    601  C   PRO L  80      34.976   7.186  49.531  1.00 31.72           C  
ATOM    602  O   PRO L  80      35.252   6.966  48.351  1.00 31.69           O  
ATOM    603  N   GLU L  81      33.733   7.447  49.964  1.00 31.85           N  
ATOM    604  CA  GLU L  81      32.577   7.487  49.115  1.00 31.87           C  
ATOM    605  CB  GLU L  81      31.283   7.685  49.925  1.00 32.95           C  
ATOM    606  CG  GLU L  81      30.996   6.577  50.943  1.00 36.47           C  
ATOM    607  CD  GLU L  81      31.855   6.807  52.182  1.00 39.46           C  
ATOM    608  OE1 GLU L  81      31.393   7.535  53.101  1.00 40.99           O  
ATOM    609  OE2 GLU L  81      32.986   6.253  52.228  1.00 40.57           O1-
ATOM    610  C   GLU L  81      32.671   8.671  48.197  1.00 30.75           C  
ATOM    611  O   GLU L  81      32.129   8.656  47.092  1.00 30.93           O  
ATOM    612  N   ASP L  82      33.337   9.737  48.675  1.00 29.50           N  
ATOM    613  CA  ASP L  82      33.446  11.044  48.087  1.00 28.76           C  
ATOM    614  CB  ASP L  82      34.020  12.069  49.076  1.00 28.64           C  
ATOM    615  CG  ASP L  82      32.956  12.281  50.145  1.00 29.26           C  
ATOM    616  OD1 ASP L  82      31.790  11.872  49.897  1.00 29.39           O  
ATOM    617  OD2 ASP L  82      33.285  12.846  51.222  1.00 29.55           O1-
ATOM    618  C   ASP L  82      34.243  11.099  46.817  1.00 28.34           C  
ATOM    619  O   ASP L  82      34.098  12.059  46.061  1.00 28.50           O  
ATOM    620  N   PHE L  83      35.153  10.144  46.555  1.00 28.11           N  
ATOM    621  CA  PHE L  83      35.899  10.295  45.340  1.00 27.66           C  
ATOM    622  CB  PHE L  83      37.041   9.270  45.188  1.00 28.09           C  
ATOM    623  CG  PHE L  83      37.961   9.477  46.352  1.00 22.36           C  
ATOM    624  CD1 PHE L  83      38.845  10.531  46.385  1.00 24.44           C  
ATOM    625  CD2 PHE L  83      37.923   8.631  47.440  1.00 29.83           C  
ATOM    626  CE1 PHE L  83      39.682  10.725  47.459  1.00 24.40           C  
ATOM    627  CE2 PHE L  83      38.758   8.816  48.519  1.00 22.84           C  
ATOM    628  CZ  PHE L  83      39.643   9.866  48.529  1.00 23.05           C  
ATOM    629  C   PHE L  83      34.933  10.166  44.197  1.00 27.12           C  
ATOM    630  O   PHE L  83      34.217   9.171  44.084  1.00 27.55           O  
ATOM    631  N   ALA L  84      34.893  11.195  43.320  1.00 26.36           N  
ATOM    632  CA  ALA L  84      33.962  11.234  42.223  1.00 25.87           C  
ATOM    633  CB  ALA L  84      32.497  11.274  42.683  1.00 25.37           C  
ATOM    634  C   ALA L  84      34.216  12.510  41.474  1.00 25.63           C  
ATOM    635  O   ALA L  84      35.139  13.253  41.802  1.00 26.00           O  
ATOM    636  N   THR L  85      33.413  12.787  40.424  1.00 25.02           N  
ATOM    637  CA  THR L  85      33.577  14.010  39.691  1.00 24.96           C  
ATOM    638  CB  THR L  85      33.435  13.842  38.208  1.00 25.39           C  
ATOM    639  OG1 THR L  85      33.928  14.991  37.540  1.00 26.12           O  
ATOM    640  CG2 THR L  85      31.950  13.636  37.871  1.00 26.06           C  
ATOM    641  C   THR L  85      32.496  14.941  40.158  1.00 24.69           C  
ATOM    642  O   THR L  85      31.369  14.513  40.403  1.00 25.18           O  
ATOM    643  N   TYR L  86      32.819  16.244  40.307  1.00 24.27           N  
ATOM    644  CA  TYR L  86      31.870  17.202  40.803  1.00 24.31           C  
ATOM    645  CB  TYR L  86      32.362  17.944  42.060  1.00 23.98           C  
ATOM    646  CG  TYR L  86      32.403  16.967  43.183  1.00 23.93           C  
ATOM    647  CD1 TYR L  86      33.498  16.159  43.389  1.00 24.49           C  
ATOM    648  CD2 TYR L  86      31.331  16.865  44.038  1.00 24.10           C  
ATOM    649  CE1 TYR L  86      33.516  15.258  44.427  1.00 24.66           C  
ATOM    650  CE2 TYR L  86      31.342  15.968  45.078  1.00 23.43           C  
ATOM    651  CZ  TYR L  86      32.436  15.161  45.271  1.00 24.59           C  
ATOM    652  OH  TYR L  86      32.447  14.238  46.338  1.00 25.81           O  
ATOM    653  C   TYR L  86      31.656  18.247  39.750  1.00 24.84           C  
ATOM    654  O   TYR L  86      32.611  18.696  39.117  1.00 25.71           O  
ATOM    655  N   TYR L  87      30.384  18.661  39.544  0.94 24.74           N  
ATOM    656  CA  TYR L  87      30.043  19.644  38.547  0.94 25.42           C  
ATOM    657  CB  TYR L  87      29.075  19.160  37.451  0.94 25.57           C  
ATOM    658  CG  TYR L  87      29.649  18.094  36.586  1.00 25.76           C  
ATOM    659  CD1 TYR L  87      29.489  16.771  36.913  1.00 26.36           C  
ATOM    660  CD2 TYR L  87      30.325  18.417  35.432  1.00 26.20           C  
ATOM    661  CE1 TYR L  87      30.002  15.783  36.106  1.00 27.46           C  
ATOM    662  CE2 TYR L  87      30.841  17.435  34.621  1.00 26.82           C  
ATOM    663  CZ  TYR L  87      30.679  16.115  34.959  1.00 27.19           C  
ATOM    664  OH  TYR L  87      31.206  15.102  34.129  1.00 40.39           O  
ATOM    665  C   TYR L  87      29.258  20.753  39.186  0.94 25.45           C  
ATOM    666  O   TYR L  87      28.516  20.533  40.144  0.94 25.37           O  
ATOM    667  N   CYS L  88      29.411  21.986  38.649  1.00 26.31           N  
ATOM    668  CA  CYS L  88      28.644  23.127  39.070  1.00 27.50           C  
ATOM    669  CB  CYS L  88      29.494  24.393  39.382  1.00 28.48           C  
ATOM    670  SG  CYS L  88      30.619  24.904  38.038  1.00 34.36           S  
ATOM    671  C   CYS L  88      27.708  23.443  37.939  1.00 27.90           C  
ATOM    672  O   CYS L  88      27.967  23.088  36.791  1.00 28.22           O  
ATOM    673  N   GLN L  89      26.561  24.085  38.247  1.00 27.80           N  
ATOM    674  CA  GLN L  89      25.581  24.396  37.242  1.00 28.64           C  
ATOM    675  CB  GLN L  89      24.414  23.393  37.242  1.00 28.46           C  
ATOM    676  CG  GLN L  89      23.264  23.754  36.299  1.00 29.59           C  
ATOM    677  CD  GLN L  89      22.132  22.775  36.575  1.00 30.91           C  
ATOM    678  OE1 GLN L  89      22.366  21.633  36.961  1.00 32.44           O  
ATOM    679  NE2 GLN L  89      20.868  23.234  36.380  1.00 30.60           N  
ATOM    680  C   GLN L  89      24.972  25.718  37.577  1.00 29.12           C  
ATOM    681  O   GLN L  89      24.741  26.025  38.746  1.00 28.99           O  
ATOM    682  N   GLN L  90      24.692  26.535  36.539  1.00 29.78           N  
ATOM    683  CA  GLN L  90      24.052  27.803  36.739  1.00 30.48           C  
ATOM    684  CB  GLN L  90      24.869  28.994  36.190  1.00 31.41           C  
ATOM    685  CG  GLN L  90      25.122  28.955  34.683  1.00 32.25           C  
ATOM    686  CD  GLN L  90      24.045  29.742  33.953  1.00 33.65           C  
ATOM    687  OE1 GLN L  90      23.239  30.444  34.560  1.00 34.93           O  
ATOM    688  NE2 GLN L  90      24.045  29.641  32.598  1.00 33.59           N  
ATOM    689  C   GLN L  90      22.710  27.742  36.085  1.00 31.21           C  
ATOM    690  O   GLN L  90      22.583  27.440  34.900  1.00 31.57           O  
ATOM    691  N   SER L  91      21.657  27.999  36.888  1.00 47.72           N  
ATOM    692  CA  SER L  91      20.279  28.042  36.483  1.00 48.80           C  
ATOM    693  CB  SER L  91      19.362  27.407  37.528  1.00 46.92           C  
ATOM    694  OG  SER L  91      19.667  26.023  37.608  1.00 65.76           O  
ATOM    695  C   SER L  91      19.770  29.428  36.179  1.00 51.30           C  
ATOM    696  O   SER L  91      18.563  29.587  36.015  1.00 52.91           O  
ATOM    697  N   PHE L  92      20.617  30.477  36.149  1.00 52.27           N  
ATOM    698  CA  PHE L  92      20.086  31.802  35.941  1.00 56.10           C  
ATOM    699  CB  PHE L  92      21.172  32.891  36.049  1.00 62.23           C  
ATOM    700  CG  PHE L  92      20.519  34.233  36.027  1.00 71.44           C  
ATOM    701  CD1 PHE L  92      19.950  34.749  37.171  1.00 72.56           C  
ATOM    702  CD2 PHE L  92      20.483  34.984  34.876  1.00 77.85           C  
ATOM    703  CE1 PHE L  92      19.347  35.987  37.166  1.00 78.09           C  
ATOM    704  CE2 PHE L  92      19.882  36.222  34.864  1.00 82.38           C  
ATOM    705  CZ  PHE L  92      19.317  36.728  36.011  1.00 81.97           C  
ATOM    706  C   PHE L  92      19.437  31.913  34.587  1.00 56.00           C  
ATOM    707  O   PHE L  92      18.276  32.308  34.486  1.00 56.17           O  
ATOM    708  N   SER L  93      20.168  31.548  33.513  1.00 56.78           N  
ATOM    709  CA  SER L  93      19.675  31.607  32.160  1.00 59.71           C  
ATOM    710  CB  SER L  93      20.563  32.419  31.201  1.00 65.66           C  
ATOM    711  OG  SER L  93      20.542  33.794  31.553  1.00 54.80           O  
ATOM    712  C   SER L  93      19.674  30.205  31.661  1.00 59.72           C  
ATOM    713  O   SER L  93      19.296  29.297  32.399  1.00 63.60           O  
ATOM    714  N   TYR L  94      20.050  30.002  30.373  1.00 58.44           N  
ATOM    715  CA  TYR L  94      20.172  28.665  29.859  1.00 55.94           C  
ATOM    716  CB  TYR L  94      20.922  28.533  28.521  1.00 57.27           C  
ATOM    717  CG  TYR L  94      20.017  28.792  27.381  1.00 58.29           C  
ATOM    718  CD1 TYR L  94      19.182  27.785  26.962  1.00 58.08           C  
ATOM    719  CD2 TYR L  94      20.024  29.995  26.722  1.00 56.85           C  
ATOM    720  CE1 TYR L  94      18.337  27.980  25.901  1.00 50.07           C  
ATOM    721  CE2 TYR L  94      19.178  30.194  25.659  1.00 48.58           C  
ATOM    722  CZ  TYR L  94      18.337  29.188  25.248  1.00 49.06           C  
ATOM    723  OH  TYR L  94      17.470  29.394  24.154  1.00 49.31           O  
ATOM    724  C   TYR L  94      21.035  27.924  30.812  1.00 52.92           C  
ATOM    725  O   TYR L  94      22.085  28.419  31.214  1.00 53.31           O  
ATOM    726  N   PRO L  95      20.598  26.761  31.203  1.00 48.61           N  
ATOM    727  CA  PRO L  95      21.382  25.994  32.115  1.00 44.73           C  
ATOM    728  CD  PRO L  95      19.181  26.465  31.322  1.00 41.67           C  
ATOM    729  CB  PRO L  95      20.501  24.835  32.565  1.00 40.17           C  
ATOM    730  CG  PRO L  95      19.080  25.414  32.445  1.00 40.63           C  
ATOM    731  C   PRO L  95      22.643  25.574  31.463  1.00 42.70           C  
ATOM    732  O   PRO L  95      22.614  24.908  30.430  1.00 41.67           O  
ATOM    733  N   THR L  96      23.762  25.961  32.071  1.00 33.65           N  
ATOM    734  CA  THR L  96      25.065  25.517  31.662  1.00 33.55           C  
ATOM    735  CB  THR L  96      25.953  26.637  31.205  1.00 34.25           C  
ATOM    736  OG1 THR L  96      27.125  26.122  30.593  1.00 35.12           O  
ATOM    737  CG2 THR L  96      26.325  27.502  32.416  1.00 35.07           C  
ATOM    738  C   THR L  96      25.736  24.847  32.823  1.00 32.46           C  
ATOM    739  O   THR L  96      25.468  25.172  33.980  1.00 31.91           O  
ATOM    740  N   PHE L  97      26.649  23.894  32.527  1.00 32.12           N  
ATOM    741  CA  PHE L  97      27.315  23.140  33.553  1.00 31.34           C  
ATOM    742  CB  PHE L  97      27.159  21.610  33.407  1.00 31.53           C  
ATOM    743  CG  PHE L  97      25.725  21.213  33.499  1.00 31.88           C  
ATOM    744  CD1 PHE L  97      24.885  21.374  32.423  1.00 32.65           C  
ATOM    745  CD2 PHE L  97      25.225  20.654  34.650  1.00 31.56           C  
ATOM    746  CE1 PHE L  97      23.563  21.002  32.499  1.00 33.26           C  
ATOM    747  CE2 PHE L  97      23.903  20.280  34.731  1.00 31.46           C  
ATOM    748  CZ  PHE L  97      23.068  20.456  33.656  1.00 32.50           C  
ATOM    749  C   PHE L  97      28.786  23.364  33.407  1.00 31.44           C  
ATOM    750  O   PHE L  97      29.275  23.742  32.343  1.00 32.15           O  
ATOM    751  N   GLY L  98      29.525  23.136  34.510  1.00 30.93           N  
ATOM    752  CA  GLY L  98      30.952  23.249  34.492  1.00 31.32           C  
ATOM    753  C   GLY L  98      31.482  21.986  33.885  1.00 31.63           C  
ATOM    754  O   GLY L  98      30.743  21.030  33.659  1.00 31.58           O  
ATOM    755  N   GLN L  99      32.797  21.972  33.607  0.94 31.92           N  
ATOM    756  CA  GLN L  99      33.517  20.880  33.010  0.94 32.48           C  
ATOM    757  CB  GLN L  99      34.998  21.190  32.838  0.94 33.56           C  
ATOM    758  CG  GLN L  99      35.295  22.451  32.050  0.94 35.72           C  
ATOM    759  CD  GLN L  99      36.777  22.670  32.256  0.94 38.04           C  
ATOM    760  OE1 GLN L  99      37.575  21.761  32.034  0.94 40.64           O  
ATOM    761  NE2 GLN L  99      37.159  23.891  32.714  0.94 37.52           N  
ATOM    762  C   GLN L  99      33.546  19.725  33.949  0.94 31.51           C  
ATOM    763  O   GLN L  99      33.547  18.571  33.528  0.94 32.67           O  
ATOM    764  N   GLY L 100      33.646  20.015  35.257  1.00 30.04           N  
ATOM    765  CA  GLY L 100      33.729  18.962  36.222  1.00 29.13           C  
ATOM    766  C   GLY L 100      35.127  18.904  36.748  1.00 29.16           C  
ATOM    767  O   GLY L 100      36.089  19.237  36.057  1.00 29.76           O  
ATOM    768  N   THR L 101      35.246  18.495  38.028  1.00 28.48           N  
ATOM    769  CA  THR L 101      36.513  18.322  38.679  1.00 27.99           C  
ATOM    770  CB  THR L 101      36.723  19.273  39.823  1.00 27.58           C  
ATOM    771  OG1 THR L 101      36.666  20.612  39.357  1.00 27.73           O  
ATOM    772  CG2 THR L 101      38.093  18.995  40.468  1.00 27.13           C  
ATOM    773  C   THR L 101      36.507  16.934  39.240  1.00 27.77           C  
ATOM    774  O   THR L 101      35.596  16.561  39.976  1.00 27.41           O  
ATOM    775  N   LYS L 102      37.525  16.115  38.920  1.00 28.28           N  
ATOM    776  CA  LYS L 102      37.471  14.785  39.451  1.00 28.95           C  
ATOM    777  CB  LYS L 102      37.884  13.687  38.460  1.00 30.07           C  
ATOM    778  CG  LYS L 102      37.610  12.282  38.999  1.00 31.13           C  
ATOM    779  CD  LYS L 102      37.691  11.185  37.941  1.00 33.59           C  
ATOM    780  CE  LYS L 102      37.520   9.779  38.516  1.00 35.62           C  
ATOM    781  NZ  LYS L 102      37.519   8.777  37.430  1.00 37.13           N1+
ATOM    782  C   LYS L 102      38.371  14.698  40.643  1.00 29.03           C  
ATOM    783  O   LYS L 102      39.519  15.142  40.610  1.00 29.34           O  
ATOM    784  N   LEU L 103      37.838  14.131  41.745  1.00 28.67           N  
ATOM    785  CA  LEU L 103      38.608  13.947  42.945  1.00 29.41           C  
ATOM    786  CB  LEU L 103      37.829  14.044  44.263  1.00 29.14           C  
ATOM    787  CG  LEU L 103      37.362  15.439  44.684  1.00 45.82           C  
ATOM    788  CD1 LEU L 103      36.843  15.390  46.126  1.00 46.55           C  
ATOM    789  CD2 LEU L 103      38.455  16.498  44.479  1.00 46.11           C  
ATOM    790  C   LEU L 103      39.116  12.542  42.962  1.00 30.46           C  
ATOM    791  O   LEU L 103      38.336  11.591  42.980  1.00 30.12           O  
ATOM    792  N   GLU L 104      40.453  12.380  43.001  0.82 31.00           N  
ATOM    793  CA  GLU L 104      41.021  11.063  43.020  0.82 31.98           C  
ATOM    794  CB  GLU L 104      42.086  10.805  41.942  0.82 33.40           C  
ATOM    795  CG  GLU L 104      43.325  11.687  42.099  0.82 35.71           C  
ATOM    796  CD  GLU L 104      44.492  10.963  41.449  0.82 38.19           C  
ATOM    797  OE1 GLU L 104      44.758   9.803  41.865  0.82 39.91           O  
ATOM    798  OE2 GLU L 104      45.139  11.555  40.547  0.82 39.30           O1-
ATOM    799  C   GLU L 104      41.706  10.848  44.337  0.82 31.75           C  
ATOM    800  O   GLU L 104      41.928  11.781  45.107  0.82 31.28           O  
ATOM    801  N   ILE L 105      42.063   9.576  44.607  0.94 32.62           N  
ATOM    802  CA  ILE L 105      42.671   9.165  45.841  0.88 32.82           C  
ATOM    803  CB  ILE L 105      42.500   7.696  46.098  0.88 32.71           C  
ATOM    804  CG1 ILE L 105      41.011   7.322  46.164  0.88 33.80           C  
ATOM    805  CG2 ILE L 105      43.299   7.337  47.365  0.88 33.05           C  
ATOM    806  CD1 ILE L 105      40.765   5.820  46.054  0.88 34.06           C  
ATOM    807  C   ILE L 105      44.150   9.391  45.761  0.94 32.68           C  
ATOM    808  O   ILE L 105      44.819   8.931  44.836  0.94 31.85           O  
ATOM    809  N   LYS L 106      44.688  10.114  46.762  1.00 33.32           N  
ATOM    810  CA  LYS L 106      46.093  10.377  46.885  1.00 34.21           C  
ATOM    811  CB  LYS L 106      46.367  11.464  47.944  1.00 35.51           C  
ATOM    812  CG  LYS L 106      47.826  11.599  48.382  1.00 37.94           C  
ATOM    813  CD  LYS L 106      48.780  12.117  47.309  1.00 40.75           C  
ATOM    814  CE  LYS L 106      50.229  12.158  47.793  1.00 42.68           C  
ATOM    815  NZ  LYS L 106      51.136  12.371  46.645  1.00 43.91           N1+
ATOM    816  C   LYS L 106      46.733   9.075  47.345  1.00 33.82           C  
ATOM    817  O   LYS L 106      46.283   8.537  48.391  1.00 34.34           O  
ATOM    818  OXT LYS L 106      47.676   8.596  46.659  1.00  0.00           O1-
TER     819      LYS L 106 
ATOM    820  N   GLN H 107       8.063   6.974  46.173  1.00 43.92           N1+
ATOM    821  CA  GLN H 107       9.406   7.403  45.725  1.00 43.62           C  
ATOM    822  CB  GLN H 107      10.383   6.213  45.771  1.00 43.80           C  
ATOM    823  CG  GLN H 107      10.558   5.597  47.163  1.00 45.91           C  
ATOM    824  CD  GLN H 107      11.597   6.407  47.924  1.00 48.54           C  
ATOM    825  OE1 GLN H 107      12.312   7.221  47.340  1.00 50.25           O  
ATOM    826  NE2 GLN H 107      11.701   6.173  49.259  1.00 50.81           N  
ATOM    827  C   GLN H 107       9.312   7.884  44.315  1.00 42.84           C  
ATOM    828  O   GLN H 107       8.739   7.211  43.458  1.00 42.39           O  
ATOM    829  N   VAL H 108       9.855   9.082  44.035  1.00 42.09           N  
ATOM    830  CA  VAL H 108       9.785   9.545  42.685  1.00 41.43           C  
ATOM    831  CB  VAL H 108      10.092  11.003  42.496  1.00 41.50           C  
ATOM    832  CG1 VAL H 108       8.983  11.829  43.155  1.00 41.21           C  
ATOM    833  CG2 VAL H 108      11.481  11.292  43.078  1.00 41.21           C  
ATOM    834  C   VAL H 108      10.782   8.777  41.907  1.00 41.09           C  
ATOM    835  O   VAL H 108      11.902   8.540  42.362  1.00 40.61           O  
ATOM    836  N   GLN H 109      10.371   8.329  40.711  0.90 40.74           N  
ATOM    837  CA  GLN H 109      11.297   7.632  39.882  0.90 41.10           C  
ATOM    838  CB  GLN H 109      11.149   6.102  39.931  0.90 41.52           C  
ATOM    839  CG  GLN H 109      11.566   5.499  41.272  0.90 43.70           C  
ATOM    840  CD  GLN H 109      11.372   3.995  41.181  0.90 46.43           C  
ATOM    841  OE1 GLN H 109      11.854   3.344  40.256  0.90 48.97           O  
ATOM    842  NE2 GLN H 109      10.638   3.421  42.171  0.90 48.15           N  
ATOM    843  C   GLN H 109      11.078   8.080  38.476  0.90 40.35           C  
ATOM    844  O   GLN H 109       9.957   8.370  38.061  0.90 40.30           O  
ATOM    845  N   LEU H 110      12.185   8.187  37.723  1.00 40.43           N  
ATOM    846  CA  LEU H 110      12.140   8.544  36.339  1.00 39.42           C  
ATOM    847  CB  LEU H 110      13.011   9.766  36.015  1.00 38.87           C  
ATOM    848  CG  LEU H 110      12.591  11.042  36.766  1.00 38.82           C  
ATOM    849  CD1 LEU H 110      13.494  12.222  36.375  1.00 39.67           C  
ATOM    850  CD2 LEU H 110      11.095  11.348  36.586  1.00 39.98           C  
ATOM    851  C   LEU H 110      12.727   7.363  35.623  1.00 39.29           C  
ATOM    852  O   LEU H 110      13.879   7.006  35.870  1.00 39.00           O  
ATOM    853  N   VAL H 111      11.946   6.709  34.734  1.00 39.22           N  
ATOM    854  CA  VAL H 111      12.437   5.548  34.036  1.00 39.70           C  
ATOM    855  CB  VAL H 111      11.577   4.331  34.230  1.00 41.32           C  
ATOM    856  CG1 VAL H 111      12.121   3.183  33.361  1.00 33.49           C  
ATOM    857  CG2 VAL H 111      11.542   4.011  35.734  1.00 33.18           C  
ATOM    858  C   VAL H 111      12.450   5.863  32.573  1.00 39.18           C  
ATOM    859  O   VAL H 111      11.448   6.294  32.007  1.00 39.17           O  
ATOM    860  N   GLN H 112      13.602   5.620  31.918  1.00 38.08           N  
ATOM    861  CA  GLN H 112      13.791   5.963  30.535  1.00 37.56           C  
ATOM    862  CB  GLN H 112      15.110   6.713  30.286  1.00 37.10           C  
ATOM    863  CG  GLN H 112      15.197   8.021  31.074  1.00 36.52           C  
ATOM    864  CD  GLN H 112      16.544   8.675  30.792  1.00 36.33           C  
ATOM    865  OE1 GLN H 112      17.353   8.881  31.694  1.00 36.29           O  
ATOM    866  NE2 GLN H 112      16.795   9.017  29.502  1.00 36.43           N  
ATOM    867  C   GLN H 112      13.845   4.716  29.713  1.00 37.87           C  
ATOM    868  O   GLN H 112      13.977   3.610  30.234  1.00 37.96           O  
ATOM    869  N   SER H 113      13.734   4.884  28.381  1.00 38.38           N  
ATOM    870  CA  SER H 113      13.756   3.787  27.455  1.00 39.10           C  
ATOM    871  CB  SER H 113      13.262   4.173  26.050  1.00 39.77           C  
ATOM    872  OG  SER H 113      14.080   5.202  25.514  1.00 38.94           O  
ATOM    873  C   SER H 113      15.159   3.265  27.348  1.00 39.23           C  
ATOM    874  O   SER H 113      16.101   3.860  27.868  1.00 39.04           O  
ATOM    875  N   GLY H 114      15.314   2.112  26.663  1.00 40.00           N  
ATOM    876  CA  GLY H 114      16.568   1.415  26.562  1.00 39.89           C  
ATOM    877  C   GLY H 114      17.460   2.028  25.524  1.00 39.74           C  
ATOM    878  O   GLY H 114      17.071   2.932  24.787  1.00 39.71           O  
ATOM    879  N   ALA H 115      18.700   1.497  25.441  1.00 39.72           N  
ATOM    880  CA  ALA H 115      19.715   2.000  24.560  1.00 39.42           C  
ATOM    881  CB  ALA H 115      21.084   1.321  24.751  1.00 39.89           C  
ATOM    882  C   ALA H 115      19.288   1.798  23.146  1.00 40.03           C  
ATOM    883  O   ALA H 115      18.597   0.835  22.816  1.00 40.32           O  
ATOM    884  N   GLU H 116      19.681   2.743  22.270  1.00 40.10           N  
ATOM    885  CA  GLU H 116      19.302   2.633  20.896  1.00 41.27           C  
ATOM    886  CB  GLU H 116      18.135   3.559  20.520  1.00 42.08           C  
ATOM    887  CG  GLU H 116      16.861   3.179  21.274  1.00 44.51           C  
ATOM    888  CD  GLU H 116      15.712   4.035  20.774  1.00 47.23           C  
ATOM    889  OE1 GLU H 116      15.315   3.861  19.593  1.00 49.38           O  
ATOM    890  OE2 GLU H 116      15.209   4.869  21.572  1.00 47.76           O1-
ATOM    891  C   GLU H 116      20.483   2.955  20.038  1.00 41.13           C  
ATOM    892  O   GLU H 116      21.388   3.682  20.441  1.00 40.26           O  
ATOM    893  N   VAL H 117      20.517   2.367  18.828  1.00 41.53           N  
ATOM    894  CA  VAL H 117      21.572   2.648  17.900  1.00 41.71           C  
ATOM    895  CB  VAL H 117      22.385   1.444  17.516  1.00 42.66           C  
ATOM    896  CG1 VAL H 117      23.385   1.853  16.421  1.00 43.56           C  
ATOM    897  CG2 VAL H 117      23.054   0.881  18.783  1.00 43.33           C  
ATOM    898  C   VAL H 117      20.902   3.167  16.670  1.00 41.90           C  
ATOM    899  O   VAL H 117      19.909   2.602  16.210  1.00 42.46           O  
ATOM    900  N   LYS H 118      21.423   4.274  16.108  1.00 41.75           N  
ATOM    901  CA  LYS H 118      20.783   4.852  14.962  1.00 42.49           C  
ATOM    902  CB  LYS H 118      20.087   6.189  15.275  1.00 42.33           C  
ATOM    903  CG  LYS H 118      18.876   6.093  16.202  1.00 42.19           C  
ATOM    904  CD  LYS H 118      17.691   5.345  15.595  1.00 43.55           C  
ATOM    905  CE  LYS H 118      16.517   5.197  16.562  1.00 43.94           C  
ATOM    906  NZ  LYS H 118      15.386   4.524  15.887  1.00 46.29           N1+
ATOM    907  C   LYS H 118      21.824   5.155  13.932  1.00 42.74           C  
ATOM    908  O   LYS H 118      22.987   5.402  14.248  1.00 41.95           O  
ATOM    909  N   LYS H 119      21.408   5.124  12.651  1.00 43.71           N  
ATOM    910  CA  LYS H 119      22.275   5.438  11.557  1.00 44.81           C  
ATOM    911  CB  LYS H 119      21.787   4.861  10.214  1.00 46.13           C  
ATOM    912  CG  LYS H 119      21.657   3.333  10.198  1.00 48.86           C  
ATOM    913  CD  LYS H 119      22.975   2.581  10.407  1.00 51.19           C  
ATOM    914  CE  LYS H 119      22.809   1.060  10.434  1.00 52.62           C  
ATOM    915  NZ  LYS H 119      24.125   0.400  10.588  1.00 54.43           N1+
ATOM    916  C   LYS H 119      22.279   6.926  11.445  1.00 44.56           C  
ATOM    917  O   LYS H 119      21.346   7.592  11.901  1.00 43.91           O  
ATOM    918  N   PRO H 120      23.298   7.485  10.864  1.00 45.34           N  
ATOM    919  CA  PRO H 120      23.345   8.911  10.745  1.00 45.80           C  
ATOM    920  CD  PRO H 120      24.625   6.891  10.905  1.00 45.73           C  
ATOM    921  CB  PRO H 120      24.751   9.235  10.246  1.00 46.49           C  
ATOM    922  CG  PRO H 120      25.602   8.076  10.803  1.00 46.67           C  
ATOM    923  C   PRO H 120      22.238   9.380   9.861  1.00 46.63           C  
ATOM    924  O   PRO H 120      21.924   8.705   8.881  1.00 47.56           O  
ATOM    925  N   GLY H 121      21.627  10.530  10.210  1.00 46.56           N  
ATOM    926  CA  GLY H 121      20.564  11.102   9.437  1.00 47.35           C  
ATOM    927  C   GLY H 121      19.248  10.681  10.017  1.00 47.05           C  
ATOM    928  O   GLY H 121      18.226  11.311   9.759  1.00 47.22           O  
ATOM    929  N   ALA H 122      19.241   9.614  10.837  1.00 46.56           N  
ATOM    930  CA  ALA H 122      18.024   9.095  11.401  1.00 46.70           C  
ATOM    931  CB  ALA H 122      18.142   7.630  11.862  1.00 46.54           C  
ATOM    932  C   ALA H 122      17.635   9.920  12.586  1.00 45.68           C  
ATOM    933  O   ALA H 122      18.308  10.887  12.936  1.00 44.96           O  
ATOM    934  N   SER H 123      16.478   9.587  13.198  1.00 45.45           N  
ATOM    935  CA  SER H 123      16.016  10.288  14.362  0.90 44.60           C  
ATOM    936  CB  SER H 123      14.654  10.972  14.164  0.90 45.30           C  
ATOM    937  OG  SER H 123      14.741  11.948  13.137  0.90 47.08           O  
ATOM    938  C   SER H 123      15.826   9.281  15.454  1.00 43.86           C  
ATOM    939  O   SER H 123      15.661   8.089  15.200  1.00 44.02           O  
ATOM    940  N   VAL H 124      15.880   9.744  16.719  1.00 42.52           N  
ATOM    941  CA  VAL H 124      15.679   8.854  17.823  1.00 42.04           C  
ATOM    942  CB  VAL H 124      16.940   8.556  18.582  1.00 41.35           C  
ATOM    943  CG1 VAL H 124      17.493   9.872  19.150  1.00 40.85           C  
ATOM    944  CG2 VAL H 124      16.625   7.510  19.663  1.00 41.29           C  
ATOM    945  C   VAL H 124      14.741   9.527  18.766  1.00 41.78           C  
ATOM    946  O   VAL H 124      14.751  10.751  18.896  1.00 41.15           O  
ATOM    947  N   LYS H 125      13.877   8.733  19.429  1.00 42.40           N  
ATOM    948  CA  LYS H 125      12.966   9.300  20.377  1.00 42.31           C  
ATOM    949  CB  LYS H 125      11.500   9.149  19.938  1.00 43.16           C  
ATOM    950  CG  LYS H 125      10.568  10.209  20.524  1.00 44.32           C  
ATOM    951  CD  LYS H 125       9.218  10.269  19.807  1.00 45.43           C  
ATOM    952  CE  LYS H 125       8.345  11.453  20.224  1.00 46.14           C  
ATOM    953  NZ  LYS H 125       8.675  12.634  19.396  1.00 48.12           N1+
ATOM    954  C   LYS H 125      13.171   8.538  21.652  1.00 41.69           C  
ATOM    955  O   LYS H 125      13.100   7.309  21.663  1.00 42.85           O  
ATOM    956  N   VAL H 126      13.450   9.253  22.763  1.00 40.16           N  
ATOM    957  CA  VAL H 126      13.694   8.613  24.029  1.00 39.77           C  
ATOM    958  CB  VAL H 126      14.947   9.090  24.705  1.00 39.09           C  
ATOM    959  CG1 VAL H 126      15.098   8.356  26.051  1.00 39.57           C  
ATOM    960  CG2 VAL H 126      16.126   8.876  23.742  1.00 39.17           C  
ATOM    961  C   VAL H 126      12.554   8.960  24.931  1.00 39.55           C  
ATOM    962  O   VAL H 126      12.022  10.066  24.873  1.00 39.49           O  
ATOM    963  N   SER H 127      12.149   8.012  25.801  1.00 39.96           N  
ATOM    964  CA  SER H 127      11.028   8.261  26.659  1.00 40.21           C  
ATOM    965  CB  SER H 127       9.938   7.178  26.571  1.00 41.44           C  
ATOM    966  OG  SER H 127      10.451   5.937  27.033  1.00 42.19           O  
ATOM    967  C   SER H 127      11.494   8.314  28.081  1.00 39.59           C  
ATOM    968  O   SER H 127      12.554   7.794  28.430  1.00 38.37           O  
ATOM    969  N   CYS H 128      10.715   9.013  28.932  1.00 40.06           N  
ATOM    970  CA  CYS H 128      10.999   9.113  30.335  1.00 39.68           C  
ATOM    971  CB  CYS H 128      11.712  10.441  30.706  1.00 39.26           C  
ATOM    972  SG  CYS H 128      12.093  10.631  32.477  1.00 39.90           S  
ATOM    973  C   CYS H 128       9.672   9.044  31.034  1.00 40.42           C  
ATOM    974  O   CYS H 128       8.850   9.952  30.916  1.00 40.59           O  
ATOM    975  N   LYS H 129       9.430   7.948  31.786  1.00 41.14           N  
ATOM    976  CA  LYS H 129       8.182   7.766  32.473  1.00 42.46           C  
ATOM    977  CB  LYS H 129       7.699   6.310  32.527  1.00 44.13           C  
ATOM    978  CG  LYS H 129       6.403   6.196  33.326  1.00 47.85           C  
ATOM    979  CD  LYS H 129       5.656   4.876  33.173  1.00 51.22           C  
ATOM    980  CE  LYS H 129       4.449   4.786  34.108  1.00 52.58           C  
ATOM    981  NZ  LYS H 129       3.456   5.824  33.748  1.00 53.77           N1+
ATOM    982  C   LYS H 129       8.350   8.209  33.890  1.00 42.22           C  
ATOM    983  O   LYS H 129       9.276   7.786  34.581  1.00 41.33           O  
ATOM    984  N   ALA H 130       7.426   9.062  34.370  1.00 42.82           N  
ATOM    985  CA  ALA H 130       7.550   9.588  35.695  1.00 43.40           C  
ATOM    986  CB  ALA H 130       7.332  11.107  35.776  1.00 43.56           C  
ATOM    987  C   ALA H 130       6.536   8.941  36.574  1.00 44.90           C  
ATOM    988  O   ALA H 130       5.427   8.617  36.148  1.00 46.24           O  
ATOM    989  N   SER H 131       6.932   8.711  37.840  1.00 44.91           N  
ATOM    990  CA  SER H 131       6.049   8.104  38.785  1.00 46.04           C  
ATOM    991  CB  SER H 131       6.197   6.571  38.837  1.00 46.56           C  
ATOM    992  OG  SER H 131       7.530   6.219  39.183  1.00 47.52           O  
ATOM    993  C   SER H 131       6.386   8.626  40.148  1.00 45.77           C  
ATOM    994  O   SER H 131       7.500   9.087  40.399  1.00 44.47           O  
ATOM    995  N   GLY H 132       5.414   8.578  41.084  1.00 49.29           N  
ATOM    996  CA  GLY H 132       5.667   8.913  42.460  1.00 49.47           C  
ATOM    997  C   GLY H 132       5.346  10.345  42.771  1.00 45.82           C  
ATOM    998  O   GLY H 132       5.237  10.703  43.944  1.00 47.02           O  
ATOM    999  N   TYR H 133       5.197  11.217  41.757  1.00 44.41           N  
ATOM   1000  CA  TYR H 133       4.924  12.588  42.076  1.00 47.40           C  
ATOM   1001  CB  TYR H 133       6.188  13.465  42.109  1.00 45.69           C  
ATOM   1002  CG  TYR H 133       6.822  13.475  40.759  1.00 43.02           C  
ATOM   1003  CD1 TYR H 133       6.471  14.418  39.821  1.00 44.36           C  
ATOM   1004  CD2 TYR H 133       7.773  12.537  40.432  1.00 41.54           C  
ATOM   1005  CE1 TYR H 133       7.062  14.433  38.579  1.00 42.88           C  
ATOM   1006  CE2 TYR H 133       8.366  12.546  39.192  1.00 40.44           C  
ATOM   1007  CZ  TYR H 133       8.011  13.495  38.264  1.00 40.81           C  
ATOM   1008  OH  TYR H 133       8.617  13.507  36.992  1.00 39.03           O  
ATOM   1009  C   TYR H 133       3.998  13.142  41.042  1.00 47.29           C  
ATOM   1010  O   TYR H 133       3.769  12.521  40.005  1.00 48.59           O  
ATOM   1011  N   THR H 134       3.405  14.324  41.318  1.00 46.98           N  
ATOM   1012  CA  THR H 134       2.541  14.898  40.329  1.00 50.14           C  
ATOM   1013  CB  THR H 134       1.734  16.078  40.801  1.00 53.46           C  
ATOM   1014  OG1 THR H 134       2.576  17.101  41.310  1.00 60.85           O  
ATOM   1015  CG2 THR H 134       0.746  15.609  41.880  1.00 49.05           C  
ATOM   1016  C   THR H 134       3.397  15.320  39.182  1.00 48.96           C  
ATOM   1017  O   THR H 134       4.278  16.169  39.301  1.00 51.51           O  
ATOM   1018  N   PHE H 135       3.108  14.728  38.014  1.00 49.27           N  
ATOM   1019  CA  PHE H 135       3.850  14.895  36.801  1.00 44.89           C  
ATOM   1020  CB  PHE H 135       3.278  14.006  35.678  1.00 45.98           C  
ATOM   1021  CG  PHE H 135       4.193  14.016  34.501  1.00 45.37           C  
ATOM   1022  CD1 PHE H 135       5.358  13.282  34.510  1.00 42.24           C  
ATOM   1023  CD2 PHE H 135       3.876  14.735  33.375  1.00 48.07           C  
ATOM   1024  CE1 PHE H 135       6.203  13.275  33.425  1.00 43.73           C  
ATOM   1025  CE2 PHE H 135       4.718  14.730  32.291  1.00 47.01           C  
ATOM   1026  CZ  PHE H 135       5.885  14.007  32.309  1.00 44.57           C  
ATOM   1027  C   PHE H 135       3.785  16.328  36.364  1.00 44.40           C  
ATOM   1028  O   PHE H 135       4.788  16.901  35.945  1.00 46.82           O  
ATOM   1029  N   THR H 136       2.592  16.942  36.470  1.00 44.01           N  
ATOM   1030  CA  THR H 136       2.302  18.275  36.019  1.00 46.09           C  
ATOM   1031  CB  THR H 136       0.840  18.607  36.055  1.00 44.84           C  
ATOM   1032  OG1 THR H 136       0.366  18.567  37.393  1.00 52.26           O  
ATOM   1033  CG2 THR H 136       0.071  17.601  35.176  1.00 40.75           C  
ATOM   1034  C   THR H 136       2.998  19.324  36.843  1.00 47.54           C  
ATOM   1035  O   THR H 136       3.228  20.435  36.369  1.00 51.56           O  
ATOM   1036  N   SER H 137       3.290  19.023  38.121  1.00 44.66           N  
ATOM   1037  CA  SER H 137       3.831  19.991  39.032  1.00 44.51           C  
ATOM   1038  CB  SER H 137       3.826  19.493  40.483  1.00 47.99           C  
ATOM   1039  OG  SER H 137       4.351  20.505  41.325  1.00 20.93           O  
ATOM   1040  C   SER H 137       5.251  20.400  38.717  1.00 43.48           C  
ATOM   1041  O   SER H 137       5.673  21.463  39.166  1.00 44.54           O  
ATOM   1042  N   TYR H 138       6.045  19.608  37.958  1.00 37.26           N  
ATOM   1043  CA  TYR H 138       7.447  19.956  37.839  1.00 38.37           C  
ATOM   1044  CB  TYR H 138       8.377  18.906  38.480  1.00 39.17           C  
ATOM   1045  CG  TYR H 138       8.157  18.883  39.955  1.00 38.63           C  
ATOM   1046  CD1 TYR H 138       7.095  18.193  40.496  1.00 39.35           C  
ATOM   1047  CD2 TYR H 138       9.031  19.536  40.791  1.00 38.95           C  
ATOM   1048  CE1 TYR H 138       6.898  18.168  41.855  1.00 42.28           C  
ATOM   1049  CE2 TYR H 138       8.840  19.515  42.150  1.00 38.84           C  
ATOM   1050  CZ  TYR H 138       7.773  18.831  42.678  1.00 42.73           C  
ATOM   1051  OH  TYR H 138       7.575  18.807  44.073  1.00 42.68           O  
ATOM   1052  C   TYR H 138       7.903  20.059  36.408  1.00 40.25           C  
ATOM   1053  O   TYR H 138       7.307  19.429  35.532  1.00 37.99           O  
ATOM   1054  N   ASP H 139       8.972  20.886  36.154  1.00 38.36           N  
ATOM   1055  CA  ASP H 139       9.554  20.942  34.847  1.00 37.70           C  
ATOM   1056  CB  ASP H 139      10.504  22.129  34.644  1.00 37.57           C  
ATOM   1057  CG  ASP H 139       9.661  23.371  34.430  1.00 27.67           C  
ATOM   1058  OD1 ASP H 139       8.694  23.287  33.627  1.00  0.00           O  
ATOM   1059  OD2 ASP H 139       9.968  24.416  35.062  1.00  0.00           O1-
ATOM   1060  C   ASP H 139      10.357  19.703  34.643  1.00 37.05           C  
ATOM   1061  O   ASP H 139      10.966  19.182  35.575  1.00 36.80           O  
ATOM   1062  N   ILE H 140      10.373  19.190  33.399  1.00 36.91           N  
ATOM   1063  CA  ILE H 140      11.137  18.010  33.126  1.00 36.01           C  
ATOM   1064  CB  ILE H 140      10.310  16.888  32.549  1.00 36.74           C  
ATOM   1065  CG1 ILE H 140       9.093  16.559  33.451  1.00 74.13           C  
ATOM   1066  CG2 ILE H 140      11.245  15.695  32.293  1.00 74.58           C  
ATOM   1067  CD1 ILE H 140       9.399  16.245  34.919  1.00 35.05           C  
ATOM   1068  C   ILE H 140      12.140  18.432  32.097  1.00 35.27           C  
ATOM   1069  O   ILE H 140      11.787  19.003  31.067  1.00 34.72           O  
ATOM   1070  N   SER H 141      13.430  18.155  32.347  1.00 33.40           N  
ATOM   1071  CA  SER H 141      14.453  18.648  31.471  1.00 33.13           C  
ATOM   1072  CB  SER H 141      15.449  19.557  32.215  1.00 33.05           C  
ATOM   1073  OG  SER H 141      15.947  18.890  33.363  1.00 69.64           O  
ATOM   1074  C   SER H 141      15.200  17.503  30.877  1.00 32.85           C  
ATOM   1075  O   SER H 141      15.149  16.386  31.383  1.00 32.86           O  
ATOM   1076  N   TRP H 142      15.879  17.755  29.737  1.00 33.02           N  
ATOM   1077  CA  TRP H 142      16.675  16.732  29.122  1.00 32.98           C  
ATOM   1078  CB  TRP H 142      16.234  16.384  27.690  1.00 34.77           C  
ATOM   1079  CG  TRP H 142      14.910  15.662  27.634  1.00 36.20           C  
ATOM   1080  CD2 TRP H 142      14.774  14.235  27.572  1.00 36.08           C  
ATOM   1081  CD1 TRP H 142      13.644  16.171  27.634  1.00 37.32           C  
ATOM   1082  NE1 TRP H 142      12.728  15.148  27.582  1.00 38.18           N  
ATOM   1083  CE2 TRP H 142      13.410  13.949  27.541  1.00 36.98           C  
ATOM   1084  CE3 TRP H 142      15.711  13.240  27.536  1.00 36.98           C  
ATOM   1085  CZ2 TRP H 142      12.963  12.660  27.476  1.00 37.68           C  
ATOM   1086  CZ3 TRP H 142      15.259  11.940  27.477  1.00 37.80           C  
ATOM   1087  CH2 TRP H 142      13.910  11.659  27.447  1.00 37.98           C  
ATOM   1088  C   TRP H 142      18.086  17.243  29.082  1.00 32.66           C  
ATOM   1089  O   TRP H 142      18.333  18.386  28.698  1.00 32.94           O  
ATOM   1090  N   VAL H 143      19.044  16.393  29.510  1.00 31.82           N  
ATOM   1091  CA  VAL H 143      20.441  16.727  29.563  1.00 32.01           C  
ATOM   1092  CB  VAL H 143      20.941  16.842  30.977  1.00 31.98           C  
ATOM   1093  CG1 VAL H 143      22.442  17.165  30.955  1.00 32.55           C  
ATOM   1094  CG2 VAL H 143      20.073  17.854  31.742  1.00 31.35           C  
ATOM   1095  C   VAL H 143      21.185  15.581  28.948  1.00 32.11           C  
ATOM   1096  O   VAL H 143      20.763  14.431  29.057  1.00 32.95           O  
ATOM   1097  N   ARG H 144      22.332  15.865  28.293  1.00 31.65           N  
ATOM   1098  CA  ARG H 144      23.082  14.828  27.637  1.00 31.42           C  
ATOM   1099  CB  ARG H 144      23.074  14.959  26.102  1.00 31.87           C  
ATOM   1100  CG  ARG H 144      23.598  16.317  25.632  1.00 32.25           C  
ATOM   1101  CD  ARG H 144      24.315  16.316  24.279  1.00 33.34           C  
ATOM   1102  NE  ARG H 144      23.356  15.965  23.203  1.00 34.22           N  
ATOM   1103  CZ  ARG H 144      23.378  16.626  22.009  1.00 35.01           C  
ATOM   1104  NH1 ARG H 144      24.166  17.728  21.838  1.00 36.73           N1+
ATOM   1105  NH2 ARG H 144      22.609  16.170  20.978  1.00 34.96           N  
ATOM   1106  C   ARG H 144      24.516  14.924  28.050  1.00 31.15           C  
ATOM   1107  O   ARG H 144      25.011  15.990  28.414  1.00 30.54           O  
ATOM   1108  N   GLN H 145      25.224  13.777  28.021  1.00 30.93           N  
ATOM   1109  CA  GLN H 145      26.618  13.776  28.349  1.00 31.37           C  
ATOM   1110  CB  GLN H 145      26.890  13.201  29.751  1.00 30.73           C  
ATOM   1111  CG  GLN H 145      28.358  13.236  30.183  1.00 31.17           C  
ATOM   1112  CD  GLN H 145      28.410  12.772  31.633  1.00 30.98           C  
ATOM   1113  OE1 GLN H 145      27.827  11.749  31.988  1.00 31.17           O  
ATOM   1114  NE2 GLN H 145      29.107  13.555  32.498  1.00 31.43           N  
ATOM   1115  C   GLN H 145      27.301  12.912  27.330  1.00 32.79           C  
ATOM   1116  O   GLN H 145      27.001  11.725  27.212  1.00 31.89           O  
ATOM   1117  N   ALA H 146      28.230  13.497  26.544  1.00 34.80           N  
ATOM   1118  CA  ALA H 146      28.937  12.756  25.536  1.00 36.97           C  
ATOM   1119  CB  ALA H 146      29.509  13.638  24.413  1.00 37.67           C  
ATOM   1120  C   ALA H 146      30.076  12.059  26.194  1.00 38.84           C  
ATOM   1121  O   ALA H 146      30.549  12.492  27.243  1.00 39.08           O  
ATOM   1122  N   PRO H 147      30.533  10.978  25.616  1.00 41.09           N  
ATOM   1123  CA  PRO H 147      31.661  10.319  26.196  1.00 42.51           C  
ATOM   1124  CD  PRO H 147      29.662  10.053  24.912  1.00 41.37           C  
ATOM   1125  CB  PRO H 147      31.783   8.985  25.466  1.00 42.93           C  
ATOM   1126  CG  PRO H 147      30.325   8.672  25.070  1.00 42.48           C  
ATOM   1127  C   PRO H 147      32.805  11.254  26.045  1.00 44.09           C  
ATOM   1128  O   PRO H 147      33.012  11.776  24.952  1.00 44.65           O  
ATOM   1129  N   GLY H 148      33.566  11.485  27.119  1.00 45.73           N  
ATOM   1130  CA  GLY H 148      34.680  12.372  27.012  1.00 47.33           C  
ATOM   1131  C   GLY H 148      34.309  13.714  27.577  1.00 47.77           C  
ATOM   1132  O   GLY H 148      35.173  14.426  28.090  1.00 48.84           O  
ATOM   1133  N   GLN H 149      33.011  14.081  27.562  1.00 47.28           N  
ATOM   1134  CA  GLN H 149      32.698  15.428  27.951  1.00 46.99           C  
ATOM   1135  CB  GLN H 149      32.096  16.287  26.820  1.00 47.23           C  
ATOM   1136  CG  GLN H 149      33.059  16.550  25.657  1.00 49.49           C  
ATOM   1137  CD  GLN H 149      32.395  17.526  24.697  1.00 52.70           C  
ATOM   1138  OE1 GLN H 149      32.831  17.695  23.558  1.00 55.77           O  
ATOM   1139  NE2 GLN H 149      31.314  18.193  25.180  1.00 53.82           N  
ATOM   1140  C   GLN H 149      31.750  15.500  29.110  1.00 45.47           C  
ATOM   1141  O   GLN H 149      31.406  14.514  29.764  1.00 46.17           O  
ATOM   1142  N   GLY H 150      31.345  16.748  29.413  1.00 43.32           N  
ATOM   1143  CA  GLY H 150      30.484  17.036  30.512  1.00 41.80           C  
ATOM   1144  C   GLY H 150      29.075  17.104  30.020  1.00 40.06           C  
ATOM   1145  O   GLY H 150      28.716  16.593  28.960  1.00 40.40           O  
ATOM   1146  N   LEU H 151      28.236  17.770  30.825  1.00 37.97           N  
ATOM   1147  CA  LEU H 151      26.826  17.839  30.615  1.00 36.27           C  
ATOM   1148  CB  LEU H 151      26.102  18.005  31.962  1.00 35.59           C  
ATOM   1149  CG  LEU H 151      26.348  16.824  32.924  1.00 35.17           C  
ATOM   1150  CD1 LEU H 151      25.761  17.106  34.316  1.00 35.56           C  
ATOM   1151  CD2 LEU H 151      25.822  15.505  32.330  1.00 34.54           C  
ATOM   1152  C   LEU H 151      26.448  18.986  29.734  1.00 36.00           C  
ATOM   1153  O   LEU H 151      27.016  20.076  29.808  1.00 36.15           O  
ATOM   1154  N   GLU H 152      25.460  18.735  28.851  0.94 35.48           N  
ATOM   1155  CA  GLU H 152      24.899  19.761  28.022  0.94 36.20           C  
ATOM   1156  CB  GLU H 152      25.116  19.593  26.508  0.94 37.37           C  
ATOM   1157  CG  GLU H 152      26.485  20.064  26.026  0.94 39.77           C  
ATOM   1158  CD  GLU H 152      26.480  20.073  24.505  0.94 41.94           C  
ATOM   1159  OE1 GLU H 152      26.616  18.976  23.899  0.94 43.82           O  
ATOM   1160  OE2 GLU H 152      26.338  21.184  23.932  0.94 46.11           O1-
ATOM   1161  C   GLU H 152      23.419  19.730  28.243  0.94 34.85           C  
ATOM   1162  O   GLU H 152      22.800  18.669  28.201  0.94 34.23           O  
ATOM   1163  N   TRP H 153      22.807  20.907  28.478  1.00 34.17           N  
ATOM   1164  CA  TRP H 153      21.395  20.954  28.742  1.00 33.74           C  
ATOM   1165  CB  TRP H 153      21.019  22.019  29.790  1.00 33.69           C  
ATOM   1166  CG  TRP H 153      19.540  22.180  30.035  1.00 33.23           C  
ATOM   1167  CD2 TRP H 153      18.777  23.261  29.479  1.00 33.06           C  
ATOM   1168  CD1 TRP H 153      18.676  21.436  30.788  1.00 33.02           C  
ATOM   1169  NE1 TRP H 153      17.418  21.993  30.737  1.00 32.44           N  
ATOM   1170  CE2 TRP H 153      17.467  23.116  29.932  1.00 33.01           C  
ATOM   1171  CE3 TRP H 153      19.139  24.285  28.654  1.00 33.95           C  
ATOM   1172  CZ2 TRP H 153      16.492  24.002  29.564  1.00 33.55           C  
ATOM   1173  CZ3 TRP H 153      18.158  25.182  28.292  1.00 34.48           C  
ATOM   1174  CH2 TRP H 153      16.862  25.042  28.737  1.00 34.30           C  
ATOM   1175  C   TRP H 153      20.671  21.239  27.463  1.00 34.17           C  
ATOM   1176  O   TRP H 153      20.996  22.193  26.762  1.00 35.29           O  
ATOM   1177  N   MET H 154      19.770  20.312  27.068  1.00 34.05           N  
ATOM   1178  CA  MET H 154      18.948  20.374  25.882  1.00 34.95           C  
ATOM   1179  CB  MET H 154      18.479  18.978  25.458  1.00 34.73           C  
ATOM   1180  CG  MET H 154      19.646  18.086  25.026  1.00 35.20           C  
ATOM   1181  SD  MET H 154      19.220  16.339  24.779  1.00 38.11           S  
ATOM   1182  CE  MET H 154      18.309  16.586  23.230  1.00 37.89           C  
ATOM   1183  C   MET H 154      17.728  21.268  25.947  1.00 35.05           C  
ATOM   1184  O   MET H 154      17.470  22.017  25.004  1.00 35.41           O  
ATOM   1185  N   GLY H 155      16.935  21.218  27.047  1.00 34.95           N  
ATOM   1186  CA  GLY H 155      15.701  21.974  27.063  1.00 35.35           C  
ATOM   1187  C   GLY H 155      14.783  21.422  28.123  1.00 34.98           C  
ATOM   1188  O   GLY H 155      15.152  20.495  28.842  1.00 33.82           O  
ATOM   1189  N   VAL H 156      13.554  21.993  28.251  1.00 35.37           N  
ATOM   1190  CA  VAL H 156      12.618  21.531  29.249  1.00 35.19           C  
ATOM   1191  CB  VAL H 156      12.699  22.284  30.543  1.00 27.37           C  
ATOM   1192  CG1 VAL H 156      14.095  22.064  31.153  1.00  0.00           C  
ATOM   1193  CG2 VAL H 156      12.345  23.757  30.273  1.00  0.00           C  
ATOM   1194  C   VAL H 156      11.202  21.678  28.747  1.00 36.03           C  
ATOM   1195  O   VAL H 156      10.954  22.356  27.751  1.00 36.53           O  
ATOM   1196  N   ILE H 157      10.245  20.999  29.436  1.00 35.97           N  
ATOM   1197  CA  ILE H 157       8.820  20.999  29.141  1.00 36.99           C  
ATOM   1198  CB  ILE H 157       8.401  19.729  28.457  1.00 36.71           C  
ATOM   1199  CG1 ILE H 157       6.934  19.777  28.014  1.00 37.50           C  
ATOM   1200  CG2 ILE H 157       8.744  18.559  29.395  1.00 36.47           C  
ATOM   1201  CD1 ILE H 157       6.543  18.586  27.141  1.00 38.36           C  
ATOM   1202  C   ILE H 157       8.035  21.094  30.444  1.00 37.70           C  
ATOM   1203  O   ILE H 157       8.553  20.685  31.482  1.00 37.21           O  
ATOM   1204  N   TRP H 158       6.770  21.630  30.435  1.00 38.68           N  
ATOM   1205  CA  TRP H 158       5.990  21.795  31.663  1.00 39.84           C  
ATOM   1206  CB  TRP H 158       6.130  23.210  32.257  1.00 41.03           C  
ATOM   1207  CG  TRP H 158       5.650  23.348  33.684  1.00 21.89           C  
ATOM   1208  CD2 TRP H 158       5.240  24.593  34.274  1.00 23.89           C  
ATOM   1209  CD1 TRP H 158       5.516  22.397  34.652  1.00 35.48           C  
ATOM   1210  NE1 TRP H 158       5.048  22.972  35.812  1.00  0.00           N  
ATOM   1211  CE2 TRP H 158       4.874  24.323  35.591  1.00 24.43           C  
ATOM   1212  CE3 TRP H 158       5.168  25.852  33.757  1.00  0.00           C  
ATOM   1213  CZ2 TRP H 158       4.423  25.318  36.414  1.00  0.00           C  
ATOM   1214  CZ3 TRP H 158       4.727  26.856  34.591  1.00  0.00           C  
ATOM   1215  CH2 TRP H 158       4.361  26.594  35.894  1.00  0.00           C  
ATOM   1216  C   TRP H 158       4.491  21.518  31.419  1.00 40.56           C  
ATOM   1217  O   TRP H 158       4.131  21.069  30.339  1.00 40.60           O  
ATOM   1218  N   THR H 159       3.846  21.579  32.558  1.00 34.51           N  
ATOM   1219  CA  THR H 159       2.529  21.220  32.721  1.00 37.62           C  
ATOM   1220  CB  THR H 159       2.002  21.581  34.078  1.00 40.41           C  
ATOM   1221  OG1 THR H 159       0.658  21.149  34.217  1.00  0.00           O  
ATOM   1222  CG2 THR H 159       2.090  23.101  34.258  1.00  0.00           C  
ATOM   1223  C   THR H 159       1.796  21.983  31.676  1.00 39.54           C  
ATOM   1224  O   THR H 159       0.837  21.469  31.115  1.00 42.11           O  
ATOM   1225  N   ASP H 160       2.258  23.212  31.360  1.00 40.63           N  
ATOM   1226  CA  ASP H 160       1.622  24.031  30.366  1.00 41.57           C  
ATOM   1227  CB  ASP H 160       2.443  25.257  29.955  1.00 32.57           C  
ATOM   1228  CG  ASP H 160       2.818  26.085  31.153  1.00 33.57           C  
ATOM   1229  OD1 ASP H 160       1.928  26.536  31.923  1.00 33.10           O  
ATOM   1230  OD2 ASP H 160       4.054  26.277  31.290  1.00 36.04           O1-
ATOM   1231  C   ASP H 160       1.612  23.259  29.088  1.00 41.48           C  
ATOM   1232  O   ASP H 160       0.618  23.240  28.363  1.00 41.93           O  
ATOM   1233  N   GLY H 161       2.747  22.596  28.799  1.00 39.29           N  
ATOM   1234  CA  GLY H 161       2.960  21.815  27.618  1.00 36.97           C  
ATOM   1235  C   GLY H 161       3.936  22.550  26.767  1.00 36.20           C  
ATOM   1236  O   GLY H 161       4.313  22.117  25.680  1.00 38.74           O  
ATOM   1237  N   GLY H 162       4.367  23.713  27.257  1.00 47.76           N  
ATOM   1238  CA  GLY H 162       5.270  24.552  26.530  1.00 47.79           C  
ATOM   1239  C   GLY H 162       6.634  23.989  26.737  1.00 46.46           C  
ATOM   1240  O   GLY H 162       6.923  23.393  27.775  1.00 46.09           O  
ATOM   1241  N   THR H 163       7.518  24.176  25.740  1.00 45.90           N  
ATOM   1242  CA  THR H 163       8.850  23.659  25.865  1.00 44.51           C  
ATOM   1243  CB  THR H 163       9.099  22.447  25.014  1.00 44.65           C  
ATOM   1244  OG1 THR H 163       8.939  22.766  23.640  1.00 81.06           O  
ATOM   1245  CG2 THR H 163       8.096  21.351  25.413  1.00 76.33           C  
ATOM   1246  C   THR H 163       9.818  24.721  25.449  1.00 44.41           C  
ATOM   1247  O   THR H 163       9.514  25.575  24.618  1.00 44.95           O  
ATOM   1248  N   ASN H 164      11.024  24.691  26.046  1.00 43.49           N  
ATOM   1249  CA  ASN H 164      12.028  25.647  25.691  1.00 43.68           C  
ATOM   1250  CB  ASN H 164      12.332  26.605  26.858  1.00 44.15           C  
ATOM   1251  CG  ASN H 164      12.807  27.937  26.303  1.00 46.56           C  
ATOM   1252  OD1 ASN H 164      13.531  28.669  26.974  1.00 82.30           O  
ATOM   1253  ND2 ASN H 164      12.376  28.279  25.059  1.00 81.19           N  
ATOM   1254  C   ASN H 164      13.261  24.847  25.390  1.00 42.77           C  
ATOM   1255  O   ASN H 164      13.565  23.892  26.100  1.00 41.28           O  
ATOM   1256  N   TYR H 165      14.016  25.202  24.329  1.00 42.85           N  
ATOM   1257  CA  TYR H 165      15.151  24.378  24.003  1.00 42.39           C  
ATOM   1258  CB  TYR H 165      15.077  23.662  22.642  1.00 43.05           C  
ATOM   1259  CG  TYR H 165      13.808  22.890  22.547  1.00 42.96           C  
ATOM   1260  CD1 TYR H 165      13.616  21.712  23.228  1.00 44.47           C  
ATOM   1261  CD2 TYR H 165      12.784  23.375  21.775  1.00 42.74           C  
ATOM   1262  CE1 TYR H 165      12.427  21.025  23.123  1.00 45.31           C  
ATOM   1263  CE2 TYR H 165      11.598  22.693  21.666  1.00 42.95           C  
ATOM   1264  CZ  TYR H 165      11.412  21.514  22.337  1.00 43.92           C  
ATOM   1265  OH  TYR H 165      10.189  20.821  22.220  1.00 43.84           O  
ATOM   1266  C   TYR H 165      16.372  25.234  23.897  1.00 42.70           C  
ATOM   1267  O   TYR H 165      16.290  26.442  23.677  1.00 43.40           O  
ATOM   1268  N   ALA H 166      17.553  24.605  24.064  1.00 42.17           N  
ATOM   1269  CA  ALA H 166      18.795  25.299  23.919  1.00 43.12           C  
ATOM   1270  CB  ALA H 166      20.024  24.446  24.277  1.00 42.49           C  
ATOM   1271  C   ALA H 166      18.908  25.706  22.485  1.00 44.90           C  
ATOM   1272  O   ALA H 166      18.463  25.003  21.579  1.00 44.54           O  
ATOM   1273  N   GLN H 167      19.538  26.866  22.251  1.00 46.85           N  
ATOM   1274  CA  GLN H 167      19.637  27.455  20.950  1.00 49.65           C  
ATOM   1275  CB  GLN H 167      20.349  28.816  21.000  1.00 50.91           C  
ATOM   1276  CG  GLN H 167      20.491  29.505  19.646  1.00 53.51           C  
ATOM   1277  CD  GLN H 167      21.351  30.740  19.868  1.00 54.55           C  
ATOM   1278  OE1 GLN H 167      20.933  31.866  19.603  1.00 57.62           O  
ATOM   1279  NE2 GLN H 167      22.591  30.518  20.381  1.00 78.63           N  
ATOM   1280  C   GLN H 167      20.410  26.564  20.029  1.00 50.26           C  
ATOM   1281  O   GLN H 167      20.100  26.483  18.843  1.00 50.86           O  
ATOM   1282  N   LYS H 168      21.434  25.861  20.541  1.00 50.48           N  
ATOM   1283  CA  LYS H 168      22.258  25.090  19.655  1.00 51.59           C  
ATOM   1284  CB  LYS H 168      23.342  24.267  20.363  1.00 50.89           C  
ATOM   1285  CG  LYS H 168      24.554  25.056  20.845  1.00 51.77           C  
ATOM   1286  CD  LYS H 168      25.551  24.144  21.551  1.00 51.41           C  
ATOM   1287  CE  LYS H 168      25.958  22.959  20.674  1.00 52.54           C  
ATOM   1288  NZ  LYS H 168      26.839  22.036  21.418  1.00 52.69           N1+
ATOM   1289  C   LYS H 168      21.433  24.089  18.909  1.00 51.63           C  
ATOM   1290  O   LYS H 168      21.568  23.940  17.695  1.00 52.37           O  
ATOM   1291  N   LEU H 169      20.556  23.366  19.619  1.00 51.34           N  
ATOM   1292  CA  LEU H 169      19.801  22.337  18.975  1.00 51.37           C  
ATOM   1293  CB  LEU H 169      19.038  21.494  20.012  1.00 50.04           C  
ATOM   1294  CG  LEU H 169      19.992  20.767  20.996  1.00 48.64           C  
ATOM   1295  CD1 LEU H 169      20.761  21.741  21.907  1.00 48.13           C  
ATOM   1296  CD2 LEU H 169      19.264  19.692  21.812  1.00 48.51           C  
ATOM   1297  C   LEU H 169      18.880  22.959  17.965  1.00 52.33           C  
ATOM   1298  O   LEU H 169      18.888  22.573  16.792  1.00 52.31           O  
ATOM   1299  N   GLN H 170      18.104  23.982  18.391  1.00 53.21           N  
ATOM   1300  CA  GLN H 170      17.240  24.673  17.473  1.00 54.01           C  
ATOM   1301  CB  GLN H 170      17.934  25.139  16.181  1.00 55.38           C  
ATOM   1302  CG  GLN H 170      18.926  26.279  16.381  1.00 57.25           C  
ATOM   1303  CD  GLN H 170      18.120  27.471  16.859  1.00 59.07           C  
ATOM   1304  OE1 GLN H 170      16.906  27.516  16.673  1.00 88.99           O  
ATOM   1305  NE2 GLN H 170      18.804  28.464  17.486  1.00 87.74           N  
ATOM   1306  C   GLN H 170      16.119  23.784  17.059  1.00 53.99           C  
ATOM   1307  O   GLN H 170      15.346  23.281  17.863  1.00 54.36           O  
ATOM   1308  N   GLY H 171      15.970  23.623  15.739  1.00 53.63           N  
ATOM   1309  CA  GLY H 171      14.923  22.837  15.159  1.00 53.58           C  
ATOM   1310  C   GLY H 171      15.081  21.389  15.516  1.00 52.50           C  
ATOM   1311  O   GLY H 171      14.097  20.655  15.589  1.00 53.71           O  
ATOM   1312  N   ARG H 172      16.333  20.947  15.737  1.00 50.33           N  
ATOM   1313  CA  ARG H 172      16.685  19.559  15.876  1.00 49.12           C  
ATOM   1314  CB  ARG H 172      18.183  19.398  16.205  1.00 48.80           C  
ATOM   1315  CG  ARG H 172      19.121  19.665  15.023  1.00 49.35           C  
ATOM   1316  CD  ARG H 172      20.496  20.204  15.439  1.00 48.06           C  
ATOM   1317  NE  ARG H 172      21.007  19.387  16.575  1.00 46.55           N  
ATOM   1318  CZ  ARG H 172      21.838  18.324  16.365  1.00 45.13           C  
ATOM   1319  NH1 ARG H 172      22.217  17.973  15.104  1.00 45.02           N1+
ATOM   1320  NH2 ARG H 172      22.310  17.614  17.432  1.00 44.71           N  
ATOM   1321  C   ARG H 172      15.908  18.848  16.955  1.00 47.72           C  
ATOM   1322  O   ARG H 172      15.398  17.756  16.711  1.00 47.45           O  
ATOM   1323  N   VAL H 173      15.773  19.423  18.167  1.00 46.39           N  
ATOM   1324  CA  VAL H 173      15.124  18.669  19.207  1.00 45.03           C  
ATOM   1325  CB  VAL H 173      15.747  18.800  20.559  1.00 44.12           C  
ATOM   1326  CG1 VAL H 173      17.121  18.141  20.525  1.00 45.03           C  
ATOM   1327  CG2 VAL H 173      15.784  20.282  20.947  1.00 43.58           C  
ATOM   1328  C   VAL H 173      13.695  19.048  19.395  1.00 44.85           C  
ATOM   1329  O   VAL H 173      13.295  20.194  19.189  1.00 45.55           O  
ATOM   1330  N   THR H 174      12.885  18.042  19.788  1.00 43.71           N  
ATOM   1331  CA  THR H 174      11.510  18.270  20.096  1.00 43.55           C  
ATOM   1332  CB  THR H 174      10.581  17.776  19.020  1.00 44.50           C  
ATOM   1333  OG1 THR H 174       9.305  18.365  19.178  1.00 46.02           O  
ATOM   1334  CG2 THR H 174      10.456  16.247  19.101  1.00 45.33           C  
ATOM   1335  C   THR H 174      11.237  17.535  21.378  1.00 42.24           C  
ATOM   1336  O   THR H 174      11.651  16.390  21.559  1.00 41.72           O  
ATOM   1337  N   MET H 175      10.544  18.192  22.327  1.00 41.64           N  
ATOM   1338  CA  MET H 175      10.260  17.564  23.579  1.00 40.91           C  
ATOM   1339  CB  MET H 175      10.915  18.296  24.755  1.00 39.79           C  
ATOM   1340  CG  MET H 175      12.438  18.308  24.616  1.00 65.50           C  
ATOM   1341  SD  MET H 175      13.299  19.473  25.702  1.00 62.61           S  
ATOM   1342  CE  MET H 175      14.906  19.205  24.900  1.00 60.77           C  
ATOM   1343  C   MET H 175       8.777  17.622  23.740  1.00 41.97           C  
ATOM   1344  O   MET H 175       8.170  18.673  23.535  1.00 42.70           O  
ATOM   1345  N   THR H 176       8.158  16.481  24.110  1.00 42.23           N  
ATOM   1346  CA  THR H 176       6.726  16.404  24.206  1.00 43.61           C  
ATOM   1347  CB  THR H 176       6.150  15.607  23.073  1.00 44.78           C  
ATOM   1348  OG1 THR H 176       6.588  16.126  21.829  1.00 46.29           O  
ATOM   1349  CG2 THR H 176       4.628  15.695  23.132  1.00 44.68           C  
ATOM   1350  C   THR H 176       6.395  15.666  25.475  1.00 43.62           C  
ATOM   1351  O   THR H 176       7.260  15.026  26.068  1.00 42.89           O  
ATOM   1352  N   THR H 177       5.135  15.762  25.954  1.00 44.62           N  
ATOM   1353  CA  THR H 177       4.766  15.047  27.147  1.00 45.12           C  
ATOM   1354  CB  THR H 177       4.923  15.846  28.403  1.00 44.69           C  
ATOM   1355  OG1 THR H 177       4.676  15.025  29.534  1.00  0.00           O  
ATOM   1356  CG2 THR H 177       3.920  17.006  28.364  1.00  0.00           C  
ATOM   1357  C   THR H 177       3.323  14.654  27.071  1.00 46.78           C  
ATOM   1358  O   THR H 177       2.486  15.440  26.624  1.00 47.90           O  
ATOM   1359  N   ASP H 178       3.004  13.419  27.523  1.00 47.12           N  
ATOM   1360  CA  ASP H 178       1.644  12.956  27.539  1.00 48.52           C  
ATOM   1361  CB  ASP H 178       1.471  11.538  26.976  1.00 48.79           C  
ATOM   1362  CG  ASP H 178      -0.018  11.281  26.800  1.00 50.95           C  
ATOM   1363  OD1 ASP H 178      -0.814  12.234  27.007  1.00 52.91           O  
ATOM   1364  OD2 ASP H 178      -0.381  10.128  26.450  1.00 53.36           O1-
ATOM   1365  C   ASP H 178       1.198  12.925  28.973  1.00 49.01           C  
ATOM   1366  O   ASP H 178       1.754  12.214  29.807  1.00 48.27           O  
ATOM   1367  N   THR H 179       0.166  13.722  29.292  0.94 50.13           N  
ATOM   1368  CA  THR H 179      -0.319  13.853  30.633  0.94 50.95           C  
ATOM   1369  CB  THR H 179      -1.301  14.979  30.789  0.94 52.32           C  
ATOM   1370  OG1 THR H 179      -1.620  15.146  32.161  1.00103.49           O  
ATOM   1371  CG2 THR H 179      -2.566  14.686  29.964  1.00 95.31           C  
ATOM   1372  C   THR H 179      -0.953  12.581  31.087  0.94 51.01           C  
ATOM   1373  O   THR H 179      -0.838  12.208  32.253  0.94 51.17           O  
ATOM   1374  N   SER H 180      -1.646  11.873  30.180  1.00 51.34           N  
ATOM   1375  CA  SER H 180      -2.345  10.681  30.569  1.00 51.97           C  
ATOM   1376  CB  SER H 180      -3.066  10.025  29.382  1.00 53.24           C  
ATOM   1377  OG  SER H 180      -3.958  10.958  28.795  1.00 47.46           O  
ATOM   1378  C   SER H 180      -1.373   9.672  31.110  1.00 50.59           C  
ATOM   1379  O   SER H 180      -1.600   9.095  32.172  1.00 51.40           O  
ATOM   1380  N   THR H 181      -0.293   9.417  30.345  1.00 48.59           N  
ATOM   1381  CA  THR H 181       0.772   8.484  30.614  1.00 47.57           C  
ATOM   1382  CB  THR H 181       1.489   8.067  29.364  1.00 47.66           C  
ATOM   1383  OG1 THR H 181       2.054   9.196  28.718  1.00 46.66           O  
ATOM   1384  CG2 THR H 181       0.467   7.388  28.439  1.00 49.21           C  
ATOM   1385  C   THR H 181       1.775   8.986  31.613  1.00 45.90           C  
ATOM   1386  O   THR H 181       2.487   8.193  32.232  1.00 44.99           O  
ATOM   1387  N   SER H 182       1.891  10.315  31.790  1.00 44.81           N  
ATOM   1388  CA  SER H 182       2.900  10.827  32.672  1.00 43.84           C  
ATOM   1389  CB  SER H 182       2.775  10.257  34.094  1.00 44.18           C  
ATOM   1390  OG  SER H 182       3.790  10.786  34.928  1.00 46.41           O  
ATOM   1391  C   SER H 182       4.242  10.458  32.115  1.00 42.50           C  
ATOM   1392  O   SER H 182       5.160  10.095  32.852  1.00 42.19           O  
ATOM   1393  N   THR H 183       4.386  10.549  30.774  1.00 41.78           N  
ATOM   1394  CA  THR H 183       5.622  10.241  30.112  1.00 40.81           C  
ATOM   1395  CB  THR H 183       5.488   9.093  29.151  1.00 41.59           C  
ATOM   1396  OG1 THR H 183       5.039   7.931  29.833  1.00 41.66           O  
ATOM   1397  CG2 THR H 183       6.850   8.824  28.493  1.00 42.19           C  
ATOM   1398  C   THR H 183       6.034  11.444  29.307  1.00 40.18           C  
ATOM   1399  O   THR H 183       5.195  12.166  28.767  1.00 40.44           O  
ATOM   1400  N   ALA H 184       7.359  11.698  29.230  1.00 39.08           N  
ATOM   1401  CA  ALA H 184       7.895  12.789  28.459  1.00 38.50           C  
ATOM   1402  CB  ALA H 184       8.781  13.747  29.278  1.00 37.60           C  
ATOM   1403  C   ALA H 184       8.760  12.175  27.402  1.00 38.58           C  
ATOM   1404  O   ALA H 184       9.377  11.134  27.631  1.00 38.23           O  
ATOM   1405  N   TYR H 185       8.816  12.797  26.202  1.00 39.24           N  
ATOM   1406  CA  TYR H 185       9.608  12.243  25.139  1.00 39.55           C  
ATOM   1407  CB  TYR H 185       8.818  11.818  23.886  1.00 41.04           C  
ATOM   1408  CG  TYR H 185       7.775  10.812  24.223  1.00 42.07           C  
ATOM   1409  CD1 TYR H 185       8.106   9.502  24.460  1.00 42.66           C  
ATOM   1410  CD2 TYR H 185       6.456  11.190  24.307  1.00 43.20           C  
ATOM   1411  CE1 TYR H 185       7.132   8.582  24.773  1.00 43.99           C  
ATOM   1412  CE2 TYR H 185       5.478  10.277  24.617  1.00 44.73           C  
ATOM   1413  CZ  TYR H 185       5.817   8.969  24.851  1.00 44.78           C  
ATOM   1414  OH  TYR H 185       4.818   8.027  25.172  1.00 47.21           O  
ATOM   1415  C   TYR H 185      10.530  13.304  24.623  1.00 39.40           C  
ATOM   1416  O   TYR H 185      10.239  14.497  24.698  1.00 39.33           O  
ATOM   1417  N   MET H 186      11.699  12.874  24.107  1.00 39.24           N  
ATOM   1418  CA  MET H 186      12.613  13.786  23.490  1.00 39.21           C  
ATOM   1419  CB  MET H 186      13.879  14.022  24.331  1.00 39.32           C  
ATOM   1420  CG  MET H 186      14.769  15.150  23.812  1.00 40.95           C  
ATOM   1421  SD  MET H 186      15.698  14.722  22.315  1.00 43.78           S  
ATOM   1422  CE  MET H 186      16.800  13.553  23.165  1.00 43.37           C  
ATOM   1423  C   MET H 186      13.010  13.177  22.178  1.00 39.65           C  
ATOM   1424  O   MET H 186      13.521  12.059  22.138  1.00 39.24           O  
ATOM   1425  N   GLU H 187      12.769  13.897  21.061  1.00 40.33           N  
ATOM   1426  CA  GLU H 187      13.136  13.372  19.774  1.00 41.84           C  
ATOM   1427  CB  GLU H 187      11.995  13.308  18.744  1.00 43.25           C  
ATOM   1428  CG  GLU H 187      12.470  12.726  17.408  1.00 45.78           C  
ATOM   1429  CD  GLU H 187      11.306  12.681  16.424  1.00 48.87           C  
ATOM   1430  OE1 GLU H 187      10.156  12.980  16.838  1.00 51.97           O  
ATOM   1431  OE2 GLU H 187      11.559  12.343  15.237  1.00 52.99           O1-
ATOM   1432  C   GLU H 187      14.192  14.254  19.187  1.00 41.89           C  
ATOM   1433  O   GLU H 187      14.052  15.474  19.160  1.00 42.17           O  
ATOM   1434  N   LEU H 188      15.291  13.639  18.702  1.00 41.71           N  
ATOM   1435  CA  LEU H 188      16.356  14.388  18.097  1.00 41.77           C  
ATOM   1436  CB  LEU H 188      17.704  14.188  18.810  1.00 40.88           C  
ATOM   1437  CG  LEU H 188      18.869  14.996  18.206  1.00 40.92           C  
ATOM   1438  CD1 LEU H 188      18.617  16.508  18.310  1.00 40.76           C  
ATOM   1439  CD2 LEU H 188      20.210  14.575  18.833  1.00 40.79           C  
ATOM   1440  C   LEU H 188      16.485  13.915  16.674  1.00 42.87           C  
ATOM   1441  O   LEU H 188      16.539  12.715  16.411  1.00 42.61           O  
ATOM   1442  N   ARG H 189      16.548  14.870  15.720  1.00 43.70           N  
ATOM   1443  CA  ARG H 189      16.574  14.571  14.310  1.00 44.70           C  
ATOM   1444  CB  ARG H 189      15.662  15.494  13.479  1.00 46.13           C  
ATOM   1445  CG  ARG H 189      14.156  15.273  13.634  1.00  0.00           C  
ATOM   1446  CD  ARG H 189      13.334  16.424  13.046  1.00  0.00           C  
ATOM   1447  NE  ARG H 189      13.971  16.827  11.757  1.00  0.00           N  
ATOM   1448  CZ  ARG H 189      13.537  16.298  10.575  1.00  0.00           C  
ATOM   1449  NH1 ARG H 189      12.493  15.422  10.566  1.00  0.00           N1+
ATOM   1450  NH2 ARG H 189      14.131  16.657   9.398  1.00  0.00           N  
ATOM   1451  C   ARG H 189      17.940  14.837  13.763  1.00 44.89           C  
ATOM   1452  O   ARG H 189      18.792  15.414  14.433  1.00 44.34           O  
ATOM   1453  N   SER H 190      18.164  14.402  12.504  1.00 45.26           N  
ATOM   1454  CA  SER H 190      19.395  14.653  11.806  1.00 45.73           C  
ATOM   1455  CB  SER H 190      19.588  16.140  11.451  1.00 46.70           C  
ATOM   1456  OG  SER H 190      20.816  16.326  10.764  1.00 48.32           O  
ATOM   1457  C   SER H 190      20.540  14.238  12.666  1.00 44.28           C  
ATOM   1458  O   SER H 190      21.450  15.023  12.921  1.00 44.11           O  
ATOM   1459  N   LEU H 191      20.540  12.968  13.106  1.00 43.39           N  
ATOM   1460  CA  LEU H 191      21.551  12.479  13.996  1.00 42.19           C  
ATOM   1461  CB  LEU H 191      21.308  11.025  14.440  1.00 41.24           C  
ATOM   1462  CG  LEU H 191      20.060  10.827  15.322  1.00 39.91           C  
ATOM   1463  CD1 LEU H 191      19.893   9.350  15.711  1.00 39.98           C  
ATOM   1464  CD2 LEU H 191      20.090  11.743  16.557  1.00 39.47           C  
ATOM   1465  C   LEU H 191      22.899  12.515  13.341  1.00 43.04           C  
ATOM   1466  O   LEU H 191      23.050  12.227  12.153  1.00 43.33           O  
ATOM   1467  N   ARG H 192      23.921  12.881  14.143  1.00 43.05           N  
ATOM   1468  CA  ARG H 192      25.284  12.961  13.701  0.90 44.37           C  
ATOM   1469  CB  ARG H 192      25.840  14.393  13.701  0.90 44.83           C  
ATOM   1470  CG  ARG H 192      25.056  15.356  12.809  0.90 46.35           C  
ATOM   1471  CD  ARG H 192      25.576  16.790  12.871  0.90 48.21           C  
ATOM   1472  NE  ARG H 192      25.500  17.217  14.294  0.90 49.10           N  
ATOM   1473  CZ  ARG H 192      25.821  18.496  14.646  0.90 50.38           C  
ATOM   1474  NH1 ARG H 192      26.174  19.403  13.691  0.90 52.31           N1+
ATOM   1475  NH2 ARG H 192      25.789  18.875  15.956  0.90 50.21           N  
ATOM   1476  C   ARG H 192      26.094  12.188  14.701  1.00 43.77           C  
ATOM   1477  O   ARG H 192      25.595  11.809  15.755  1.00 42.40           O  
ATOM   1478  N   SER H 193      27.381  11.944  14.390  1.00 44.51           N  
ATOM   1479  CA  SER H 193      28.232  11.155  15.239  1.00 44.10           C  
ATOM   1480  CB  SER H 193      29.643  10.973  14.659  1.00 45.38           C  
ATOM   1481  OG  SER H 193      29.589  10.176  13.485  1.00 47.58           O  
ATOM   1482  C   SER H 193      28.381  11.814  16.579  1.00 42.47           C  
ATOM   1483  O   SER H 193      28.469  11.142  17.605  1.00 41.61           O  
ATOM   1484  N   ASP H 194      28.381  13.157  16.598  1.00 41.98           N  
ATOM   1485  CA  ASP H 194      28.595  13.943  17.782  1.00 41.70           C  
ATOM   1486  CB  ASP H 194      28.607  15.449  17.489  1.00 43.08           C  
ATOM   1487  CG  ASP H 194      29.827  15.751  16.631  1.00 46.82           C  
ATOM   1488  OD1 ASP H 194      30.724  14.871  16.534  1.00  0.00           O  
ATOM   1489  OD2 ASP H 194      29.877  16.874  16.064  1.00  0.00           O1-
ATOM   1490  C   ASP H 194      27.490  13.693  18.761  1.00 39.91           C  
ATOM   1491  O   ASP H 194      27.665  13.903  19.959  1.00 39.63           O  
ATOM   1492  N   ASP H 195      26.310  13.287  18.261  1.00 38.73           N  
ATOM   1493  CA  ASP H 195      25.118  13.050  19.032  1.00 37.38           C  
ATOM   1494  CB  ASP H 195      23.872  12.867  18.152  1.00 37.51           C  
ATOM   1495  CG  ASP H 195      23.563  14.225  17.540  1.00 38.49           C  
ATOM   1496  OD1 ASP H 195      23.757  15.252  18.245  1.00 37.96           O  
ATOM   1497  OD2 ASP H 195      23.139  14.253  16.355  1.00 39.25           O1-
ATOM   1498  C   ASP H 195      25.255  11.848  19.921  1.00 35.90           C  
ATOM   1499  O   ASP H 195      24.452  11.672  20.835  1.00 35.06           O  
ATOM   1500  N   THR H 196      26.213  10.936  19.652  1.00 35.91           N  
ATOM   1501  CA  THR H 196      26.319   9.789  20.516  1.00 35.52           C  
ATOM   1502  CB  THR H 196      27.438   8.854  20.165  1.00 35.93           C  
ATOM   1503  OG1 THR H 196      28.681   9.531  20.229  1.00 36.05           O  
ATOM   1504  CG2 THR H 196      27.210   8.315  18.750  1.00 35.85           C  
ATOM   1505  C   THR H 196      26.544  10.257  21.916  1.00 34.88           C  
ATOM   1506  O   THR H 196      27.482  11.000  22.198  1.00 35.50           O  
ATOM   1507  N   ALA H 197      25.666   9.829  22.845  1.00 33.83           N  
ATOM   1508  CA  ALA H 197      25.836  10.268  24.198  1.00 33.18           C  
ATOM   1509  CB  ALA H 197      25.618  11.782  24.380  1.00 33.04           C  
ATOM   1510  C   ALA H 197      24.825   9.575  25.049  1.00 32.37           C  
ATOM   1511  O   ALA H 197      24.013   8.790  24.566  1.00 32.68           O  
ATOM   1512  N   VAL H 198      24.896   9.825  26.371  1.00 31.71           N  
ATOM   1513  CA  VAL H 198      23.918   9.301  27.274  1.00 30.98           C  
ATOM   1514  CB  VAL H 198      24.483   8.937  28.614  1.00 31.04           C  
ATOM   1515  CG1 VAL H 198      23.338   8.466  29.526  1.00 30.30           C  
ATOM   1516  CG2 VAL H 198      25.597   7.898  28.402  1.00 32.05           C  
ATOM   1517  C   VAL H 198      22.951  10.420  27.487  1.00 30.74           C  
ATOM   1518  O   VAL H 198      23.362  11.550  27.750  1.00 30.80           O  
ATOM   1519  N   TYR H 199      21.636  10.144  27.371  1.00 30.38           N  
ATOM   1520  CA  TYR H 199      20.687  11.206  27.541  1.00 30.18           C  
ATOM   1521  CB  TYR H 199      19.621  11.349  26.436  1.00 30.06           C  
ATOM   1522  CG  TYR H 199      20.260  11.765  25.155  1.00 29.49           C  
ATOM   1523  CD1 TYR H 199      20.864  12.993  25.042  1.00 29.80           C  
ATOM   1524  CD2 TYR H 199      20.289  10.920  24.074  1.00 30.17           C  
ATOM   1525  CE1 TYR H 199      21.456  13.384  23.864  1.00 29.90           C  
ATOM   1526  CE2 TYR H 199      20.877  11.307  22.893  1.00 30.67           C  
ATOM   1527  CZ  TYR H 199      21.460  12.543  22.783  1.00 30.76           C  
ATOM   1528  OH  TYR H 199      22.063  12.943  21.572  1.00 31.39           O  
ATOM   1529  C   TYR H 199      19.931  10.961  28.805  1.00 30.30           C  
ATOM   1530  O   TYR H 199      19.518   9.835  29.083  1.00 30.71           O  
ATOM   1531  N   TYR H 200      19.740  12.029  29.612  1.00 30.38           N  
ATOM   1532  CA  TYR H 200      19.044  11.861  30.855  1.00 30.55           C  
ATOM   1533  CB  TYR H 200      19.832  12.236  32.128  1.00 30.39           C  
ATOM   1534  CG  TYR H 200      21.156  11.550  32.239  1.00 30.50           C  
ATOM   1535  CD1 TYR H 200      21.272  10.211  32.533  1.00 30.69           C  
ATOM   1536  CD2 TYR H 200      22.307  12.273  32.040  1.00 30.44           C  
ATOM   1537  CE1 TYR H 200      22.509   9.613  32.635  1.00 31.29           C  
ATOM   1538  CE2 TYR H 200      23.545  11.683  32.141  1.00 31.39           C  
ATOM   1539  CZ  TYR H 200      23.651  10.347  32.442  1.00 31.39           C  
ATOM   1540  OH  TYR H 200      24.918   9.734  32.546  1.00 28.59           O  
ATOM   1541  C   TYR H 200      17.887  12.808  30.892  1.00 30.87           C  
ATOM   1542  O   TYR H 200      17.912  13.880  30.288  1.00 31.36           O  
ATOM   1543  N   CYS H 201      16.819  12.390  31.595  0.90 31.05           N  
ATOM   1544  CA  CYS H 201      15.701  13.237  31.881  0.90 31.49           C  
ATOM   1545  CB  CYS H 201      14.324  12.568  31.667  0.90 33.44           C  
ATOM   1546  SG  CYS H 201      14.097  11.005  32.568  0.90 37.80           S  
ATOM   1547  C   CYS H 201      15.875  13.619  33.320  0.90 30.70           C  
ATOM   1548  O   CYS H 201      16.456  12.873  34.113  0.90 30.16           O  
ATOM   1549  N   ALA H 202      15.391  14.821  33.682  1.00 30.18           N  
ATOM   1550  CA  ALA H 202      15.662  15.353  34.982  1.00 30.12           C  
ATOM   1551  CB  ALA H 202      16.800  16.363  34.844  1.00 29.97           C  
ATOM   1552  C   ALA H 202      14.466  16.141  35.425  1.00 30.49           C  
ATOM   1553  O   ALA H 202      13.858  16.851  34.627  1.00 31.00           O  
ATOM   1554  N   ARG H 203      14.125  16.063  36.729  1.00 30.45           N  
ATOM   1555  CA  ARG H 203      13.014  16.794  37.275  1.00 30.74           C  
ATOM   1556  CB  ARG H 203      12.212  15.970  38.297  1.00 31.06           C  
ATOM   1557  CG  ARG H 203      11.009  16.703  38.884  1.00 31.62           C  
ATOM   1558  CD  ARG H 203      10.287  15.897  39.963  1.00 32.16           C  
ATOM   1559  NE  ARG H 203      11.044  16.075  41.232  1.00 24.47           N  
ATOM   1560  CZ  ARG H 203      10.400  15.964  42.431  1.00 25.84           C  
ATOM   1561  NH1 ARG H 203       9.068  15.684  42.470  1.00 26.28           N1+
ATOM   1562  NH2 ARG H 203      11.088  16.138  43.595  1.00 26.66           N  
ATOM   1563  C   ARG H 203      13.611  17.949  38.009  1.00 30.74           C  
ATOM   1564  O   ARG H 203      14.533  17.765  38.797  1.00 30.78           O  
ATOM   1565  N   ASP H 204      13.100  19.173  37.779  0.90 31.24           N  
ATOM   1566  CA  ASP H 204      13.713  20.329  38.367  0.90 31.23           C  
ATOM   1567  CB  ASP H 204      13.744  21.546  37.433  0.88 24.01           C  
ATOM   1568  CG  ASP H 204      14.757  21.296  36.336  1.00 44.61           C  
ATOM   1569  OD1 ASP H 204      15.492  20.279  36.421  1.00  0.00           O  
ATOM   1570  OD2 ASP H 204      14.813  22.134  35.393  1.00  0.00           O1-
ATOM   1571  C   ASP H 204      12.986  20.796  39.587  0.90 31.80           C  
ATOM   1572  O   ASP H 204      11.769  20.681  39.708  0.90 31.70           O  
ATOM   1573  N   GLN H 205      13.693  21.123  40.658  1.00 29.93           N  
ATOM   1574  CA  GLN H 205      12.859  21.549  41.732  1.00 30.49           C  
ATOM   1575  CB  GLN H 205      13.571  21.538  43.094  1.00 24.34           C  
ATOM   1576  CG  GLN H 205      12.666  21.970  44.256  1.00 15.93           C  
ATOM   1577  CD  GLN H 205      11.719  20.821  44.602  1.00  0.00           C  
ATOM   1578  OE1 GLN H 205      12.134  19.788  45.126  1.00  0.00           O  
ATOM   1579  NE2 GLN H 205      10.407  21.016  44.310  1.00  0.00           N  
ATOM   1580  C   GLN H 205      12.445  22.941  41.452  1.00 30.70           C  
ATOM   1581  O   GLN H 205      11.313  23.350  41.710  1.00 32.10           O  
ATOM   1582  N   ARG H 206      13.399  23.694  40.891  1.00 30.97           N  
ATOM   1583  CA  ARG H 206      13.253  25.104  40.895  1.00 32.02           C  
ATOM   1584  CB  ARG H 206      12.769  25.586  42.297  1.00 31.57           C  
ATOM   1585  CG  ARG H 206      13.277  24.810  43.553  1.00 50.93           C  
ATOM   1586  CD  ARG H 206      14.711  24.933  44.077  1.00 56.73           C  
ATOM   1587  NE  ARG H 206      14.926  23.817  45.036  1.00 69.22           N  
ATOM   1588  CZ  ARG H 206      16.010  23.868  45.858  1.00 71.01           C  
ATOM   1589  NH1 ARG H 206      16.868  24.917  45.719  1.00 66.35           N1+
ATOM   1590  NH2 ARG H 206      16.200  22.925  46.827  1.00 71.28           N  
ATOM   1591  C   ARG H 206      14.582  25.653  40.532  1.00 33.11           C  
ATOM   1592  O   ARG H 206      14.852  26.026  39.394  1.00 33.67           O  
ATOM   1593  N   LEU H 207      15.434  25.753  41.542  1.00 32.68           N  
ATOM   1594  CA  LEU H 207      16.752  26.226  41.395  1.00 33.76           C  
ATOM   1595  CB  LEU H 207      17.441  26.438  42.734  1.00 36.83           C  
ATOM   1596  CG  LEU H 207      16.613  27.445  43.542  1.00 41.23           C  
ATOM   1597  CD1 LEU H 207      17.426  28.054  44.691  1.00 42.87           C  
ATOM   1598  CD2 LEU H 207      15.935  28.471  42.616  1.00 40.61           C  
ATOM   1599  C   LEU H 207      17.461  25.238  40.562  1.00 33.90           C  
ATOM   1600  O   LEU H 207      18.211  25.664  39.690  1.00 35.42           O  
ATOM   1601  N   TYR H 208      17.275  23.913  40.807  1.00 31.82           N  
ATOM   1602  CA  TYR H 208      17.888  23.015  39.876  1.00 31.55           C  
ATOM   1603  CB  TYR H 208      19.395  23.216  39.753  1.00 32.37           C  
ATOM   1604  CG  TYR H 208      20.139  22.269  40.547  1.00 33.58           C  
ATOM   1605  CD1 TYR H 208      19.853  21.940  41.836  1.00 33.64           C  
ATOM   1606  CD2 TYR H 208      21.221  21.765  39.923  1.00 35.70           C  
ATOM   1607  CE1 TYR H 208      20.616  21.028  42.504  1.00 35.27           C  
ATOM   1608  CE2 TYR H 208      21.966  20.870  40.597  1.00 38.26           C  
ATOM   1609  CZ  TYR H 208      21.699  20.481  41.858  1.00 37.85           C  
ATOM   1610  OH  TYR H 208      22.600  19.534  42.375  1.00 42.04           O  
ATOM   1611  C   TYR H 208      17.394  21.562  39.969  1.00 31.51           C  
ATOM   1612  O   TYR H 208      16.300  21.313  40.469  1.00 31.69           O  
ATOM   1613  N   PHE H 209      18.179  20.564  39.459  1.00 29.51           N  
ATOM   1614  CA  PHE H 209      17.803  19.171  39.208  1.00 28.79           C  
ATOM   1615  CB  PHE H 209      18.727  18.503  38.171  1.00 26.76           C  
ATOM   1616  CG  PHE H 209      18.753  19.214  36.857  1.00 27.54           C  
ATOM   1617  CD1 PHE H 209      19.007  20.562  36.765  1.00 29.37           C  
ATOM   1618  CD2 PHE H 209      18.611  18.508  35.688  1.00 29.62           C  
ATOM   1619  CE1 PHE H 209      19.046  21.186  35.540  1.00 30.04           C  
ATOM   1620  CE2 PHE H 209      18.649  19.122  34.456  1.00 29.82           C  
ATOM   1621  CZ  PHE H 209      18.862  20.475  34.382  1.00 30.40           C  
ATOM   1622  C   PHE H 209      17.966  18.229  40.366  1.00 28.67           C  
ATOM   1623  O   PHE H 209      19.069  17.767  40.657  1.00 30.23           O  
ATOM   1624  N   ASP H 210      16.853  17.899  41.040  1.00 27.88           N  
ATOM   1625  CA  ASP H 210      16.831  16.960  42.129  1.00 28.79           C  
ATOM   1626  CB  ASP H 210      15.723  17.309  43.132  1.00 32.21           C  
ATOM   1627  CG  ASP H 210      14.412  17.477  42.382  1.00 34.94           C  
ATOM   1628  OD1 ASP H 210      14.137  16.716  41.416  1.00 35.17           O  
ATOM   1629  OD2 ASP H 210      13.678  18.426  42.762  1.00 37.45           O1-
ATOM   1630  C   ASP H 210      16.820  15.474  41.762  1.00 28.75           C  
ATOM   1631  O   ASP H 210      17.555  14.713  42.383  1.00 30.92           O  
ATOM   1632  N   VAL H 211      16.014  15.000  40.764  1.00 32.83           N  
ATOM   1633  CA  VAL H 211      15.911  13.597  40.405  1.00 33.02           C  
ATOM   1634  CB  VAL H 211      14.554  13.039  40.711  1.00 33.81           C  
ATOM   1635  CG1 VAL H 211      13.498  13.877  39.969  1.00 74.54           C  
ATOM   1636  CG2 VAL H 211      14.544  11.557  40.312  1.00 74.44           C  
ATOM   1637  C   VAL H 211      16.172  13.360  38.958  1.00 32.84           C  
ATOM   1638  O   VAL H 211      15.664  14.094  38.114  1.00 32.78           O  
ATOM   1639  N   TRP H 212      16.940  12.282  38.654  1.00 32.40           N  
ATOM   1640  CA  TRP H 212      17.403  11.954  37.323  1.00 31.79           C  
ATOM   1641  CB  TRP H 212      18.919  11.682  37.229  1.00 32.00           C  
ATOM   1642  CG  TRP H 212      19.801  12.844  37.561  1.00 31.35           C  
ATOM   1643  CD2 TRP H 212      20.500  13.655  36.603  1.00 31.03           C  
ATOM   1644  CD1 TRP H 212      20.040  13.394  38.785  1.00 31.98           C  
ATOM   1645  NE1 TRP H 212      20.855  14.490  38.653  1.00 31.58           N  
ATOM   1646  CE2 TRP H 212      21.144  14.663  37.314  1.00 31.37           C  
ATOM   1647  CE3 TRP H 212      20.582  13.581  35.241  1.00 31.50           C  
ATOM   1648  CZ2 TRP H 212      21.883  15.617  36.672  1.00 31.31           C  
ATOM   1649  CZ3 TRP H 212      21.348  14.531  34.599  1.00 31.75           C  
ATOM   1650  CH2 TRP H 212      21.988  15.530  35.302  1.00 31.61           C  
ATOM   1651  C   TRP H 212      16.887  10.615  36.917  1.00 31.77           C  
ATOM   1652  O   TRP H 212      16.561   9.771  37.749  1.00 32.42           O  
ATOM   1653  N   GLY H 213      16.832  10.398  35.588  1.00 31.65           N  
ATOM   1654  CA  GLY H 213      16.515   9.112  35.040  1.00 31.78           C  
ATOM   1655  C   GLY H 213      17.804   8.337  35.037  1.00 31.83           C  
ATOM   1656  O   GLY H 213      18.860   8.883  35.352  1.00 31.61           O  
ATOM   1657  N   GLN H 214      17.754   7.033  34.684  1.00 32.17           N  
ATOM   1658  CA  GLN H 214      18.932   6.203  34.690  1.00 32.79           C  
ATOM   1659  CB  GLN H 214      18.692   4.686  34.510  1.00 34.03           C  
ATOM   1660  CG  GLN H 214      18.256   4.254  33.109  1.00 35.22           C  
ATOM   1661  CD  GLN H 214      16.743   4.132  33.075  1.00 36.82           C  
ATOM   1662  OE1 GLN H 214      16.046   5.053  32.656  1.00 37.38           O  
ATOM   1663  NE2 GLN H 214      16.216   2.962  33.521  1.00 36.39           N  
ATOM   1664  C   GLN H 214      19.853   6.618  33.585  1.00 32.50           C  
ATOM   1665  O   GLN H 214      21.065   6.427  33.669  1.00 33.46           O  
ATOM   1666  N   GLY H 215      19.291   7.147  32.484  1.00 31.86           N  
ATOM   1667  CA  GLY H 215      20.083   7.535  31.353  1.00 31.53           C  
ATOM   1668  C   GLY H 215      19.809   6.563  30.251  1.00 31.94           C  
ATOM   1669  O   GLY H 215      19.520   5.392  30.492  1.00 31.85           O  
ATOM   1670  N   THR H 216      19.874   7.052  28.995  1.00 32.09           N  
ATOM   1671  CA  THR H 216      19.662   6.185  27.876  1.00 32.52           C  
ATOM   1672  CB  THR H 216      18.345   6.463  27.191  1.00 32.46           C  
ATOM   1673  OG1 THR H 216      17.945   5.337  26.434  1.00 33.14           O  
ATOM   1674  CG2 THR H 216      18.443   7.704  26.286  1.00 32.72           C  
ATOM   1675  C   THR H 216      20.829   6.395  26.951  1.00 32.86           C  
ATOM   1676  O   THR H 216      21.152   7.523  26.582  1.00 32.38           O  
ATOM   1677  N   THR H 217      21.520   5.303  26.567  1.00 33.44           N  
ATOM   1678  CA  THR H 217      22.679   5.459  25.735  1.00 33.86           C  
ATOM   1679  CB  THR H 217      23.713   4.387  25.931  1.00 34.51           C  
ATOM   1680  OG1 THR H 217      24.144   4.359  27.284  1.00 35.18           O  
ATOM   1681  CG2 THR H 217      24.909   4.681  25.012  1.00 35.71           C  
ATOM   1682  C   THR H 217      22.250   5.403  24.307  1.00 34.14           C  
ATOM   1683  O   THR H 217      21.577   4.466  23.880  1.00 35.17           O  
ATOM   1684  N   VAL H 218      22.635   6.432  23.530  1.00 33.85           N  
ATOM   1685  CA  VAL H 218      22.309   6.456  22.134  1.00 34.37           C  
ATOM   1686  CB  VAL H 218      21.562   7.690  21.709  1.00 34.80           C  
ATOM   1687  CG1 VAL H 218      21.392   7.660  20.181  1.00 35.25           C  
ATOM   1688  CG2 VAL H 218      20.229   7.745  22.473  1.00 34.31           C  
ATOM   1689  C   VAL H 218      23.601   6.444  21.387  1.00 34.67           C  
ATOM   1690  O   VAL H 218      24.505   7.236  21.659  1.00 34.71           O  
ATOM   1691  N   THR H 219      23.721   5.517  20.419  1.00 34.68           N  
ATOM   1692  CA  THR H 219      24.922   5.437  19.646  1.00 34.97           C  
ATOM   1693  CB  THR H 219      25.583   4.093  19.706  1.00 35.57           C  
ATOM   1694  OG1 THR H 219      25.915   3.770  21.048  1.00 35.31           O  
ATOM   1695  CG2 THR H 219      26.853   4.122  18.837  1.00 36.41           C  
ATOM   1696  C   THR H 219      24.556   5.693  18.222  1.00 35.14           C  
ATOM   1697  O   THR H 219      23.703   5.020  17.645  1.00 35.45           O  
ATOM   1698  N   VAL H 220      25.201   6.702  17.615  1.00 36.34           N  
ATOM   1699  CA  VAL H 220      24.937   7.022  16.247  1.00 37.05           C  
ATOM   1700  CB  VAL H 220      24.813   8.498  16.018  1.00 38.09           C  
ATOM   1701  CG1 VAL H 220      24.607   8.751  14.517  1.00 38.21           C  
ATOM   1702  CG2 VAL H 220      23.691   9.039  16.922  1.00 38.06           C  
ATOM   1703  C   VAL H 220      26.120   6.554  15.465  1.00 37.49           C  
ATOM   1704  O   VAL H 220      27.229   7.055  15.642  1.00 37.49           O  
ATOM   1705  N   SER H 221      25.917   5.571  14.569  1.00 37.73           N  
ATOM   1706  CA  SER H 221      27.039   5.099  13.818  1.00 38.30           C  
ATOM   1707  CB  SER H 221      27.854   4.003  14.534  1.00 37.21           C  
ATOM   1708  OG  SER H 221      28.456   4.526  15.707  1.00 35.01           O  
ATOM   1709  C   SER H 221      26.543   4.520  12.543  1.00 39.25           C  
ATOM   1710  O   SER H 221      25.396   4.083  12.445  1.00 39.25           O  
ATOM   1711  N   SER H 222      27.427   4.517  11.526  0.94 40.32           N  
ATOM   1712  CA  SER H 222      27.104   3.980  10.240  0.88 41.12           C  
ATOM   1713  CB  SER H 222      27.495   4.922   9.092  0.88 42.51           C  
ATOM   1714  OG  SER H 222      27.215   4.322   7.836  0.88 44.55           O  
ATOM   1715  C   SER H 222      27.909   2.701  10.060  0.94 40.80           C  
ATOM   1716  O   SER H 222      28.639   2.319  11.012  0.94 41.33           O  
ATOM   1717  OXT SER H 222      27.806   2.085   8.965  1.00  0.00           O1-
TER    1718      SER H 222 
CONECT  162  670
CONECT  670  162
CONECT  972 1546
CONECT 1546  972
END
