# Supplementary material for: Fully automated antibody structure prediction using BIOVIA tools: Validation study
Source: PLoS One. 2017 May 18;12(5):e0177923. doi: 10.1371/journal.pone.0177923 (PMC5436848; doi:10.1371/journal.pone.0177923)
Supplement: S3 Dataset — Predicted structures using the Top5 framework method, Chothia CDR definition with canonical filtering, using up to 5 CDR templates rather than the default 3, and generating 10 CDR models. (ZIP) [file pone.0177923.s005.zip › 4LKX_BA_FV_FinalModel.pdb]

REMARK   Accelrys Discovery Studio PDB file
REMARK   Created:  2015-11-30T19:47:42Z
SSBOND   1 CYS L   23    CYS L   93                                     
SSBOND   2 CYS H  134    CYS H  208                                     
ATOM      1  N   ASP L   1      26.425  32.275  25.654  1.00 35.03           N1+
ATOM      2  CA  ASP L   1      26.106  31.347  26.767  1.00 31.44           C  
ATOM      3  CB  ASP L   1      26.420  29.894  26.367  1.00 30.51           C  
ATOM      4  CG  ASP L   1      25.493  29.464  25.242  1.00 36.34           C  
ATOM      5  OD1 ASP L   1      24.575  30.246  24.879  1.00 36.46           O  
ATOM      6  OD2 ASP L   1      25.697  28.331  24.729  1.00 38.93           O1-
ATOM      7  C   ASP L   1      26.978  31.674  27.932  1.00 32.28           C  
ATOM      8  O   ASP L   1      28.091  32.168  27.759  1.00 32.68           O  
ATOM      9  N   ILE L   2      26.504  31.416  29.165  1.00 26.30           N  
ATOM     10  CA  ILE L   2      27.386  31.727  30.241  1.00 24.69           C  
ATOM     11  CB  ILE L   2      26.768  32.048  31.570  1.00 25.71           C  
ATOM     12  CG1 ILE L   2      26.066  30.859  32.214  1.00 26.51           C  
ATOM     13  CG2 ILE L   2      25.856  33.265  31.361  1.00 26.75           C  
ATOM     14  CD1 ILE L   2      25.878  31.119  33.708  1.00  0.00           C  
ATOM     15  C   ILE L   2      28.322  30.586  30.393  1.00 25.79           C  
ATOM     16  O   ILE L   2      27.928  29.419  30.349  1.00 25.89           O  
ATOM     17  N   VAL L   3      29.622  30.904  30.522  1.00 23.76           N  
ATOM     18  CA  VAL L   3      30.564  29.842  30.633  1.00 24.00           C  
ATOM     19  CB  VAL L   3      31.875  30.111  29.958  1.00 26.77           C  
ATOM     20  CG1 VAL L   3      32.621  31.207  30.736  1.00 25.93           C  
ATOM     21  CG2 VAL L   3      32.641  28.784  29.848  1.00 28.89           C  
ATOM     22  C   VAL L   3      30.823  29.617  32.080  1.00 26.47           C  
ATOM     23  O   VAL L   3      30.988  30.557  32.857  1.00 24.72           O  
ATOM     24  N   MET L   4      30.836  28.333  32.473  1.00 24.30           N  
ATOM     25  CA  MET L   4      31.083  27.981  33.833  1.00 21.80           C  
ATOM     26  CB  MET L   4      30.076  26.953  34.366  1.00 21.61           C  
ATOM     27  CG  MET L   4      28.630  27.440  34.258  1.00 22.34           C  
ATOM     28  SD  MET L   4      28.266  28.937  35.221  1.00 25.01           S  
ATOM     29  CE  MET L   4      28.207  28.093  36.828  1.00 26.93           C  
ATOM     30  C   MET L   4      32.429  27.347  33.841  1.00 24.40           C  
ATOM     31  O   MET L   4      32.653  26.343  33.165  1.00 24.02           O  
ATOM     32  N   THR L   5      33.372  27.923  34.609  1.00 22.71           N  
ATOM     33  CA  THR L   5      34.682  27.353  34.593  1.00 24.28           C  
ATOM     34  CB  THR L   5      35.748  28.336  34.195  1.00 29.63           C  
ATOM     35  OG1 THR L   5      36.923  27.651  33.798  1.00 32.34           O  
ATOM     36  CG2 THR L   5      36.052  29.284  35.366  1.00 32.98           C  
ATOM     37  C   THR L   5      34.962  26.806  35.959  1.00 24.63           C  
ATOM     38  O   THR L   5      34.758  27.476  36.971  1.00 26.24           O  
ATOM     39  N   GLN L   6      35.426  25.541  36.012  1.00 22.24           N  
ATOM     40  CA  GLN L   6      35.674  24.886  37.262  1.00 23.17           C  
ATOM     41  CB  GLN L   6      34.993  23.509  37.382  1.00 23.60           C  
ATOM     42  CG  GLN L   6      33.467  23.567  37.452  1.00 26.44           C  
ATOM     43  CD  GLN L   6      32.945  22.144  37.574  1.00 24.32           C  
ATOM     44  OE1 GLN L   6      32.131  21.692  36.772  1.00 22.51           O  
ATOM     45  NE2 GLN L   6      33.431  21.411  38.612  1.00 24.69           N  
ATOM     46  C   GLN L   6      37.142  24.638  37.391  1.00 25.39           C  
ATOM     47  O   GLN L   6      37.828  24.358  36.408  1.00 26.49           O  
ATOM     48  N   THR L   7      37.665  24.770  38.626  1.00 23.19           N  
ATOM     49  CA  THR L   7      39.057  24.528  38.871  0.88 24.69           C  
ATOM     50  CB  THR L   7      39.838  25.804  38.992  0.88 29.19           C  
ATOM     51  OG1 THR L   7      39.683  26.590  37.822  1.00 47.49           O  
ATOM     52  CG2 THR L   7      41.319  25.463  39.190  1.00 51.24           C  
ATOM     53  C   THR L   7      39.138  23.847  40.202  1.00 25.42           C  
ATOM     54  O   THR L   7      38.344  24.174  41.085  1.00 27.63           O  
ATOM     55  N   PRO L   8      40.039  22.917  40.423  1.00 25.21           N  
ATOM     56  CA  PRO L   8      40.972  22.424  39.438  1.00 25.62           C  
ATOM     57  CD  PRO L   8      40.507  22.670  41.778  1.00 25.15           C  
ATOM     58  CB  PRO L   8      42.160  21.866  40.223  1.00 26.16           C  
ATOM     59  CG  PRO L   8      41.602  21.604  41.631  1.00 27.10           C  
ATOM     60  C   PRO L   8      40.304  21.363  38.622  1.00 28.83           C  
ATOM     61  O   PRO L   8      39.212  20.932  38.988  1.00 25.91           O  
ATOM     62  N   LEU L   9      40.934  20.942  37.505  1.00 26.09           N  
ATOM     63  CA  LEU L   9      40.395  19.884  36.696  1.00 26.21           C  
ATOM     64  CB  LEU L   9      41.195  19.634  35.409  1.00 27.68           C  
ATOM     65  CG  LEU L   9      40.617  18.490  34.553  1.00 39.71           C  
ATOM     66  CD1 LEU L   9      39.187  18.804  34.088  1.00 38.72           C  
ATOM     67  CD2 LEU L   9      41.556  18.131  33.391  1.00 37.85           C  
ATOM     68  C   LEU L   9      40.425  18.610  37.480  1.00 24.99           C  
ATOM     69  O   LEU L   9      39.461  17.847  37.484  1.00 23.75           O  
ATOM     70  N   SER L  10      41.550  18.342  38.170  1.00 23.32           N  
ATOM     71  CA  SER L  10      41.652  17.131  38.925  1.00 24.13           C  
ATOM     72  CB  SER L  10      42.645  16.128  38.321  1.00 29.12           C  
ATOM     73  OG  SER L  10      42.701  14.955  39.117  1.00 40.41           O  
ATOM     74  C   SER L  10      42.155  17.494  40.280  1.00 26.20           C  
ATOM     75  O   SER L  10      42.981  18.395  40.423  1.00 26.43           O  
ATOM     76  N   LEU L  11      41.656  16.804  41.323  1.00 23.86           N  
ATOM     77  CA  LEU L  11      42.107  17.128  42.639  1.00 25.51           C  
ATOM     78  CB  LEU L  11      41.038  17.889  43.438  1.00 30.30           C  
ATOM     79  CG  LEU L  11      41.479  18.344  44.838  1.00 30.54           C  
ATOM     80  CD1 LEU L  11      42.658  19.324  44.759  1.00 30.53           C  
ATOM     81  CD2 LEU L  11      40.293  18.918  45.630  1.00 30.03           C  
ATOM     82  C   LEU L  11      42.419  15.848  43.354  1.00 26.60           C  
ATOM     83  O   LEU L  11      41.564  14.973  43.488  1.00 26.28           O  
ATOM     84  N   SER L  12      43.665  15.703  43.842  1.00 24.06           N  
ATOM     85  CA  SER L  12      44.030  14.513  44.554  1.00 24.52           C  
ATOM     86  CB  SER L  12      45.432  14.002  44.174  1.00 29.05           C  
ATOM     87  OG  SER L  12      45.751  12.826  44.901  1.00 41.08           O  
ATOM     88  C   SER L  12      44.043  14.888  46.001  1.00 26.61           C  
ATOM     89  O   SER L  12      44.696  15.857  46.388  1.00 28.22           O  
ATOM     90  N   VAL L  13      43.314  14.129  46.845  1.00 23.88           N  
ATOM     91  CA  VAL L  13      43.213  14.495  48.230  0.92 24.69           C  
ATOM     92  CB  VAL L  13      41.849  15.020  48.578  0.92 26.91           C  
ATOM     93  CG1 VAL L  13      41.797  15.326  50.082  0.92 28.78           C  
ATOM     94  CG2 VAL L  13      41.548  16.234  47.688  0.92 27.47           C  
ATOM     95  C   VAL L  13      43.417  13.279  49.074  1.00 26.65           C  
ATOM     96  O   VAL L  13      42.972  12.185  48.729  1.00 26.42           O  
ATOM     97  N   THR L  14      44.103  13.449  50.222  1.00 25.88           N  
ATOM     98  CA  THR L  14      44.303  12.341  51.108  1.00 25.83           C  
ATOM     99  CB  THR L  14      45.486  12.513  52.018  1.00 32.50           C  
ATOM    100  OG1 THR L  14      46.670  12.676  51.253  1.00 33.29           O  
ATOM    101  CG2 THR L  14      45.611  11.271  52.917  1.00 36.65           C  
ATOM    102  C   THR L  14      43.062  12.233  51.937  1.00 27.12           C  
ATOM    103  O   THR L  14      42.381  13.226  52.191  1.00 26.66           O  
ATOM    104  N   PRO L  15      42.741  11.048  52.369  1.00 25.62           N  
ATOM    105  CA  PRO L  15      41.535  10.897  53.128  1.00 27.23           C  
ATOM    106  CD  PRO L  15      43.034   9.859  51.584  1.00  0.00           C  
ATOM    107  CB  PRO L  15      41.287   9.395  53.222  1.00 31.61           C  
ATOM    108  CG  PRO L  15      41.909   8.861  51.916  1.00 34.02           C  
ATOM    109  C   PRO L  15      41.598  11.617  54.430  1.00 28.52           C  
ATOM    110  O   PRO L  15      42.641  11.596  55.082  1.00 31.09           O  
ATOM    111  N   GLY L  16      40.482  12.263  54.817  1.00 28.84           N  
ATOM    112  CA  GLY L  16      40.403  12.971  56.060  1.00 28.77           C  
ATOM    113  C   GLY L  16      40.770  14.410  55.849  1.00 31.34           C  
ATOM    114  O   GLY L  16      40.577  15.234  56.742  1.00 33.03           O  
ATOM    115  N   GLN L  17      41.312  14.757  54.665  1.00 26.97           N  
ATOM    116  CA  GLN L  17      41.701  16.116  54.396  1.00 25.63           C  
ATOM    117  CB  GLN L  17      42.868  16.229  53.397  1.00 25.93           C  
ATOM    118  CG  GLN L  17      44.172  15.597  53.893  1.00 32.43           C  
ATOM    119  CD  GLN L  17      44.717  16.456  55.021  1.00 36.46           C  
ATOM    120  OE1 GLN L  17      44.997  17.640  54.842  1.00 35.66           O  
ATOM    121  NE2 GLN L  17      44.872  15.844  56.226  1.00 37.17           N  
ATOM    122  C   GLN L  17      40.533  16.824  53.778  1.00 28.36           C  
ATOM    123  O   GLN L  17      39.631  16.194  53.228  1.00 26.75           O  
ATOM    124  N   PRO L  18      40.515  18.131  53.886  1.00 26.13           N  
ATOM    125  CA  PRO L  18      39.465  18.919  53.291  1.00 25.80           C  
ATOM    126  CD  PRO L  18      41.108  18.795  55.034  1.00 27.43           C  
ATOM    127  CB  PRO L  18      39.416  20.235  54.076  1.00 28.66           C  
ATOM    128  CG  PRO L  18      40.750  20.277  54.841  1.00 31.63           C  
ATOM    129  C   PRO L  18      39.720  19.111  51.829  1.00 27.84           C  
ATOM    130  O   PRO L  18      40.860  18.949  51.395  1.00 26.29           O  
ATOM    131  N   ALA L  19      38.669  19.438  51.048  1.00 25.08           N  
ATOM    132  CA  ALA L  19      38.845  19.683  49.646  1.00 23.06           C  
ATOM    133  CB  ALA L  19      38.407  18.503  48.759  1.00 24.67           C  
ATOM    134  C   ALA L  19      37.999  20.864  49.281  1.00 24.34           C  
ATOM    135  O   ALA L  19      36.961  21.111  49.896  1.00 26.60           O  
ATOM    136  N   SER L  20      38.447  21.647  48.278  1.00 23.49           N  
ATOM    137  CA  SER L  20      37.696  22.796  47.856  1.00 25.16           C  
ATOM    138  CB  SER L  20      38.302  24.123  48.344  1.00 29.69           C  
ATOM    139  OG  SER L  20      37.518  25.220  47.901  1.00 38.29           O  
ATOM    140  C   SER L  20      37.716  22.831  46.358  1.00 27.48           C  
ATOM    141  O   SER L  20      38.762  22.632  45.742  1.00 26.36           O  
ATOM    142  N   ILE L  21      36.548  23.089  45.732  1.00 24.61           N  
ATOM    143  CA  ILE L  21      36.486  23.190  44.298  1.00 23.40           C  
ATOM    144  CB  ILE L  21      35.563  22.217  43.603  1.00 28.09           C  
ATOM    145  CG1 ILE L  21      35.917  20.747  43.862  1.00 31.35           C  
ATOM    146  CG2 ILE L  21      35.593  22.569  42.110  1.00 26.72           C  
ATOM    147  CD1 ILE L  21      35.375  20.202  45.178  1.00 33.54           C  
ATOM    148  C   ILE L  21      35.896  24.530  43.986  1.00 23.62           C  
ATOM    149  O   ILE L  21      35.006  24.998  44.696  1.00 24.38           O  
ATOM    150  N   SER L  22      36.370  25.183  42.903  1.00 21.54           N  
ATOM    151  CA  SER L  22      35.845  26.482  42.591  1.00 22.33           C  
ATOM    152  CB  SER L  22      36.908  27.579  42.414  1.00 27.63           C  
ATOM    153  OG  SER L  22      37.557  27.433  41.159  1.00 33.04           O  
ATOM    154  C   SER L  22      35.104  26.420  41.291  1.00 24.75           C  
ATOM    155  O   SER L  22      35.426  25.635  40.403  1.00 23.34           O  
ATOM    156  N   CYS L  23      34.051  27.254  41.180  1.00 23.78           N  
ATOM    157  CA  CYS L  23      33.279  27.370  39.976  1.00 23.86           C  
ATOM    158  CB  CYS L  23      31.896  26.679  40.064  1.00 26.52           C  
ATOM    159  SG  CYS L  23      30.900  26.817  38.544  1.00 34.27           S  
ATOM    160  C   CYS L  23      33.082  28.837  39.756  1.00 26.28           C  
ATOM    161  O   CYS L  23      32.619  29.549  40.646  1.00 28.58           O  
ATOM    162  N   ARG L  24      33.452  29.336  38.558  1.00 24.60           N  
ATOM    163  CA  ARG L  24      33.294  30.738  38.300  1.00 26.25           C  
ATOM    164  CB  ARG L  24      34.627  31.463  38.073  1.00 29.71           C  
ATOM    165  CG  ARG L  24      35.570  31.268  39.261  1.00 38.48           C  
ATOM    166  CD  ARG L  24      36.641  32.345  39.412  1.00 43.92           C  
ATOM    167  NE  ARG L  24      37.639  31.831  40.392  1.00  0.00           N  
ATOM    168  CZ  ARG L  24      37.281  31.618  41.693  1.00  0.00           C  
ATOM    169  NH1 ARG L  24      35.987  31.795  42.084  1.00  0.00           N1+
ATOM    170  NH2 ARG L  24      38.217  31.196  42.594  1.00  0.00           N  
ATOM    171  C   ARG L  24      32.437  30.886  37.083  1.00 25.49           C  
ATOM    172  O   ARG L  24      32.528  30.104  36.141  1.00 26.04           O  
ATOM    173  N   SER L  25      31.573  31.919  37.089  1.00 24.12           N  
ATOM    174  CA  SER L  25      30.628  32.123  36.030  0.91 23.67           C  
ATOM    175  CB  SER L  25      29.207  32.299  36.595  0.84 26.15           C  
ATOM    176  OG  SER L  25      28.262  32.501  35.560  0.84 30.14           O  
ATOM    177  C   SER L  25      31.008  33.380  35.306  1.00 28.61           C  
ATOM    178  O   SER L  25      31.538  34.315  35.900  1.00 27.87           O  
ATOM    179  N   SER L  26      30.852  33.371  33.963  1.00 51.45           N  
ATOM    180  CA  SER L  26      31.284  34.426  33.084  1.00 53.70           C  
ATOM    181  CB  SER L  26      31.128  34.038  31.607  1.00 54.14           C  
ATOM    182  OG  SER L  26      31.540  35.114  30.781  1.00 53.77           O  
ATOM    183  C   SER L  26      30.476  35.652  33.318  1.00 54.89           C  
ATOM    184  O   SER L  26      30.948  36.765  33.083  1.00 54.31           O  
ATOM    185  N   GLN L  27      29.224  35.466  33.772  1.00 53.36           N  
ATOM    186  CA  GLN L  27      28.350  36.582  33.963  1.00 52.67           C  
ATOM    187  CB  GLN L  27      27.284  36.680  32.866  1.00 53.08           C  
ATOM    188  CG  GLN L  27      27.892  36.856  31.477  1.00 53.91           C  
ATOM    189  CD  GLN L  27      26.752  36.925  30.475  1.00 56.76           C  
ATOM    190  OE1 GLN L  27      26.507  35.977  29.730  1.00 59.32           O  
ATOM    191  NE2 GLN L  27      26.030  38.074  30.452  1.00 56.32           N  
ATOM    192  C   GLN L  27      27.652  36.364  35.261  1.00 51.19           C  
ATOM    193  O   GLN L  27      27.819  35.317  35.881  1.00 49.24           O  
ATOM    194  N   SER L  28      26.870  37.367  35.715  1.00 52.53           N  
ATOM    195  CA  SER L  28      26.196  37.264  36.976  1.00 50.83           C  
ATOM    196  CB  SER L  28      25.664  38.610  37.498  1.00 52.29           C  
ATOM    197  OG  SER L  28      25.070  38.433  38.776  1.00 56.15           O  
ATOM    198  C   SER L  28      25.035  36.330  36.835  1.00 48.75           C  
ATOM    199  O   SER L  28      24.265  36.396  35.878  1.00 50.42           O  
ATOM    200  N   ILE L  29      24.966  35.380  37.785  1.00 47.34           N  
ATOM    201  CA  ILE L  29      23.987  34.350  37.975  1.00 47.05           C  
ATOM    202  CB  ILE L  29      24.517  33.198  38.778  1.00 47.12           C  
ATOM    203  CG1 ILE L  29      25.751  32.607  38.085  1.00 46.80           C  
ATOM    204  CG2 ILE L  29      23.403  32.147  38.896  1.00 52.13           C  
ATOM    205  CD1 ILE L  29      25.428  32.016  36.717  1.00 49.45           C  
ATOM    206  C   ILE L  29      22.736  34.855  38.632  1.00 47.55           C  
ATOM    207  O   ILE L  29      21.682  34.240  38.501  1.00 45.31           O  
ATOM    208  N   VAL L  30      22.844  35.921  39.447  1.00 48.32           N  
ATOM    209  CA  VAL L  30      21.772  36.421  40.267  1.00 49.41           C  
ATOM    210  CB  VAL L  30      22.198  37.631  41.044  1.00 49.36           C  
ATOM    211  CG1 VAL L  30      21.021  38.148  41.880  1.00 49.91           C  
ATOM    212  CG2 VAL L  30      23.434  37.233  41.865  1.00 47.57           C  
ATOM    213  C   VAL L  30      20.557  36.769  39.459  1.00 50.80           C  
ATOM    214  O   VAL L  30      20.624  37.418  38.414  1.00 55.93           O  
ATOM    215  N   HIS L  31      19.389  36.335  39.973  1.00 50.54           N  
ATOM    216  CA  HIS L  31      18.112  36.525  39.351  1.00 51.45           C  
ATOM    217  ND1 HIS L  31      14.839  35.311  38.767  1.00 47.46           N  
ATOM    218  CG  HIS L  31      16.174  34.985  38.663  1.00 49.37           C  
ATOM    219  CB  HIS L  31      17.219  35.317  39.675  1.00 50.59           C  
ATOM    220  NE2 HIS L  31      15.061  34.131  36.893  1.00 47.99           N  
ATOM    221  CD2 HIS L  31      16.289  34.270  37.512  1.00 48.50           C  
ATOM    222  CE1 HIS L  31      14.221  34.774  37.684  1.00 46.56           C  
ATOM    223  C   HIS L  31      17.529  37.779  39.949  1.00 51.83           C  
ATOM    224  O   HIS L  31      17.899  38.162  41.059  1.00 53.83           O  
ATOM    225  N   SER L  32      16.608  38.467  39.235  1.00 51.44           N  
ATOM    226  CA  SER L  32      16.043  39.695  39.733  1.00 52.49           C  
ATOM    227  CB  SER L  32      15.093  40.388  38.738  1.00 52.37           C  
ATOM    228  OG  SER L  32      13.940  39.586  38.521  1.00 47.66           O  
ATOM    229  C   SER L  32      15.264  39.408  40.981  1.00 52.94           C  
ATOM    230  O   SER L  32      15.206  40.234  41.890  1.00 53.26           O  
ATOM    231  N   ASN L  33      14.645  38.214  41.058  1.00 53.59           N  
ATOM    232  CA  ASN L  33      13.891  37.856  42.223  1.00 53.21           C  
ATOM    233  CB  ASN L  33      12.963  36.628  42.060  1.00 52.50           C  
ATOM    234  CG  ASN L  33      13.722  35.358  41.719  1.00 52.92           C  
ATOM    235  OD1 ASN L  33      14.948  35.305  41.772  1.00 52.20           O  
ATOM    236  ND2 ASN L  33      12.959  34.292  41.353  1.00 50.10           N  
ATOM    237  C   ASN L  33      14.843  37.711  43.371  1.00 52.08           C  
ATOM    238  O   ASN L  33      14.439  37.771  44.532  1.00 55.00           O  
ATOM    239  N   GLY L  34      16.142  37.492  43.088  1.00 51.47           N  
ATOM    240  CA  GLY L  34      17.098  37.459  44.161  1.00 50.91           C  
ATOM    241  C   GLY L  34      17.619  36.080  44.353  1.00 49.84           C  
ATOM    242  O   GLY L  34      18.555  35.865  45.125  1.00 50.20           O  
ATOM    243  N   ASN L  35      17.031  35.094  43.667  1.00 49.12           N  
ATOM    244  CA  ASN L  35      17.535  33.768  43.839  1.00 47.21           C  
ATOM    245  CB  ASN L  35      16.455  32.682  43.703  1.00 46.37           C  
ATOM    246  CG  ASN L  35      15.571  32.752  44.946  1.00 47.92           C  
ATOM    247  OD1 ASN L  35      16.032  32.535  46.066  1.00 47.63           O  
ATOM    248  ND2 ASN L  35      14.262  33.058  44.751  1.00 47.14           N  
ATOM    249  C   ASN L  35      18.624  33.517  42.840  1.00 46.33           C  
ATOM    250  O   ASN L  35      18.584  33.996  41.707  1.00 48.62           O  
ATOM    251  N   THR L  36      19.659  32.766  43.264  1.00 44.32           N  
ATOM    252  CA  THR L  36      20.753  32.422  42.402  1.00 42.74           C  
ATOM    253  CB  THR L  36      22.089  32.703  43.022  1.00 42.67           C  
ATOM    254  OG1 THR L  36      22.193  34.076  43.363  1.00 44.90           O  
ATOM    255  CG2 THR L  36      23.194  32.326  42.025  1.00 33.77           C  
ATOM    256  C   THR L  36      20.663  30.945  42.222  1.00 41.60           C  
ATOM    257  O   THR L  36      20.782  30.194  43.189  1.00 41.28           O  
ATOM    258  N   TYR L  37      20.449  30.467  40.979  1.00 40.45           N  
ATOM    259  CA  TYR L  37      20.282  29.049  40.865  1.00 39.04           C  
ATOM    260  CB  TYR L  37      19.132  28.613  39.934  1.00 38.88           C  
ATOM    261  CG  TYR L  37      17.843  29.095  40.523  1.00 40.25           C  
ATOM    262  CD1 TYR L  37      17.298  28.515  41.648  1.00 39.83           C  
ATOM    263  CD2 TYR L  37      17.176  30.157  39.969  1.00 40.25           C  
ATOM    264  CE1 TYR L  37      16.114  28.964  42.194  1.00 40.71           C  
ATOM    265  CE2 TYR L  37      15.993  30.607  40.509  1.00 42.13           C  
ATOM    266  CZ  TYR L  37      15.448  30.014  41.619  1.00 43.20           C  
ATOM    267  OH  TYR L  37      14.231  30.486  42.163  1.00 42.77           O  
ATOM    268  C   TYR L  37      21.563  28.441  40.393  1.00 37.21           C  
ATOM    269  O   TYR L  37      21.808  28.206  39.211  1.00 36.24           O  
ATOM    270  N   LEU L  38      22.413  28.136  41.380  1.00 20.20           N  
ATOM    271  CA  LEU L  38      23.712  27.551  41.202  1.00 20.58           C  
ATOM    272  CB  LEU L  38      24.822  28.427  41.814  1.00 21.29           C  
ATOM    273  CG  LEU L  38      26.259  27.891  41.683  1.00 23.85           C  
ATOM    274  CD1 LEU L  38      26.515  26.694  42.608  1.00 22.82           C  
ATOM    275  CD2 LEU L  38      26.605  27.593  40.216  1.00 23.29           C  
ATOM    276  C   LEU L  38      23.682  26.242  41.919  1.00 21.61           C  
ATOM    277  O   LEU L  38      23.425  26.202  43.124  1.00 22.01           O  
ATOM    278  N   GLU L  39      23.957  25.138  41.193  1.00 18.45           N  
ATOM    279  CA  GLU L  39      23.876  23.840  41.800  1.00 17.66           C  
ATOM    280  CB  GLU L  39      22.801  22.936  41.174  1.00 18.83           C  
ATOM    281  CG  GLU L  39      21.368  23.441  41.371  1.00 21.20           C  
ATOM    282  CD  GLU L  39      21.063  24.454  40.275  1.00  0.00           C  
ATOM    283  OE1 GLU L  39      21.409  25.653  40.453  1.00  0.00           O  
ATOM    284  OE2 GLU L  39      20.481  24.037  39.238  1.00  0.00           O1-
ATOM    285  C   GLU L  39      25.182  23.104  41.671  1.00 17.93           C  
ATOM    286  O   GLU L  39      26.017  23.418  40.822  1.00 19.23           O  
ATOM    287  N   TRP L  40      25.395  22.111  42.569  1.00 17.32           N  
ATOM    288  CA  TRP L  40      26.555  21.257  42.539  1.00 17.92           C  
ATOM    289  CB  TRP L  40      27.429  21.347  43.804  1.00 18.50           C  
ATOM    290  CG  TRP L  40      28.096  22.688  43.993  1.00 19.84           C  
ATOM    291  CD2 TRP L  40      29.347  23.057  43.390  1.00 18.73           C  
ATOM    292  CD1 TRP L  40      27.680  23.768  44.714  1.00 21.44           C  
ATOM    293  NE1 TRP L  40      28.594  24.789  44.596  1.00 20.59           N  
ATOM    294  CE2 TRP L  40      29.624  24.364  43.783  1.00 20.37           C  
ATOM    295  CE3 TRP L  40      30.192  22.361  42.574  1.00 19.64           C  
ATOM    296  CZ2 TRP L  40      30.759  25.000  43.364  1.00 21.77           C  
ATOM    297  CZ3 TRP L  40      31.335  23.002  42.154  1.00 20.71           C  
ATOM    298  CH2 TRP L  40      31.614  24.299  42.541  1.00 20.95           C  
ATOM    299  C   TRP L  40      26.061  19.842  42.458  1.00 19.36           C  
ATOM    300  O   TRP L  40      25.090  19.478  43.121  1.00 19.48           O  
ATOM    301  N   TYR L  41      26.733  19.003  41.639  1.00 17.43           N  
ATOM    302  CA  TYR L  41      26.338  17.630  41.449  1.00 18.61           C  
ATOM    303  CB  TYR L  41      25.814  17.325  40.036  1.00 20.68           C  
ATOM    304  CG  TYR L  41      24.601  18.137  39.758  1.00 23.57           C  
ATOM    305  CD1 TYR L  41      23.351  17.679  40.105  1.00 25.51           C  
ATOM    306  CD2 TYR L  41      24.722  19.361  39.146  1.00 26.81           C  
ATOM    307  CE1 TYR L  41      22.232  18.430  39.839  1.00 18.94           C  
ATOM    308  CE2 TYR L  41      23.606  20.117  38.878  1.00 18.70           C  
ATOM    309  CZ  TYR L  41      22.359  19.653  39.226  1.00 18.01           C  
ATOM    310  OH  TYR L  41      21.213  20.431  38.951  1.00  0.00           O  
ATOM    311  C   TYR L  41      27.549  16.760  41.569  1.00 18.96           C  
ATOM    312  O   TYR L  41      28.675  17.199  41.346  1.00 19.05           O  
ATOM    313  N   LEU L  42      27.331  15.482  41.944  1.00 17.72           N  
ATOM    314  CA  LEU L  42      28.400  14.528  42.028  1.00 17.19           C  
ATOM    315  CB  LEU L  42      28.635  13.992  43.452  1.00 20.24           C  
ATOM    316  CG  LEU L  42      29.671  12.852  43.535  1.00 22.61           C  
ATOM    317  CD1 LEU L  42      31.034  13.271  42.957  1.00 21.88           C  
ATOM    318  CD2 LEU L  42      29.787  12.319  44.973  1.00 25.33           C  
ATOM    319  C   LEU L  42      28.027  13.364  41.168  1.00 20.01           C  
ATOM    320  O   LEU L  42      26.930  12.820  41.292  1.00 20.07           O  
ATOM    321  N   GLN L  43      28.928  12.969  40.247  1.00 18.83           N  
ATOM    322  CA  GLN L  43      28.651  11.804  39.463  1.00 17.84           C  
ATOM    323  CB  GLN L  43      28.790  12.032  37.946  1.00 17.90           C  
ATOM    324  CG  GLN L  43      28.469  10.794  37.103  1.00 21.89           C  
ATOM    325  CD  GLN L  43      28.610  11.168  35.633  1.00 25.16           C  
ATOM    326  OE1 GLN L  43      29.175  12.207  35.293  1.00 22.58           O  
ATOM    327  NE2 GLN L  43      28.078  10.301  34.731  1.00 23.09           N  
ATOM    328  C   GLN L  43      29.651  10.768  39.862  1.00 20.53           C  
ATOM    329  O   GLN L  43      30.847  10.910  39.610  1.00 19.92           O  
ATOM    330  N   LYS L  44      29.170   9.695  40.519  1.00 21.85           N  
ATOM    331  CA  LYS L  44      30.025   8.620  40.924  1.00 23.58           C  
ATOM    332  CB  LYS L  44      29.483   7.818  42.118  1.00 24.65           C  
ATOM    333  CG  LYS L  44      29.530   8.620  43.421  1.00 30.09           C  
ATOM    334  CD  LYS L  44      28.721   8.008  44.565  1.00 38.60           C  
ATOM    335  CE  LYS L  44      28.878   8.765  45.884  1.00  0.00           C  
ATOM    336  NZ  LYS L  44      27.891   8.286  46.876  1.00  0.00           N1+
ATOM    337  C   LYS L  44      30.160   7.713  39.752  1.00 28.39           C  
ATOM    338  O   LYS L  44      29.408   7.812  38.785  1.00 27.33           O  
ATOM    339  N   PRO L  45      31.115   6.833  39.794  1.00 28.60           N  
ATOM    340  CA  PRO L  45      31.311   5.982  38.662  1.00 30.70           C  
ATOM    341  CD  PRO L  45      32.346   7.063  40.531  1.00 29.86           C  
ATOM    342  CB  PRO L  45      32.628   5.253  38.927  1.00 33.23           C  
ATOM    343  CG  PRO L  45      33.425   6.255  39.787  1.00 34.06           C  
ATOM    344  C   PRO L  45      30.127   5.099  38.424  1.00 32.51           C  
ATOM    345  O   PRO L  45      29.644   4.476  39.368  1.00 35.17           O  
ATOM    346  N   GLY L  46      29.645   5.052  37.165  1.00 31.48           N  
ATOM    347  CA  GLY L  46      28.569   4.185  36.776  1.00 35.40           C  
ATOM    348  C   GLY L  46      27.248   4.687  37.277  1.00 37.43           C  
ATOM    349  O   GLY L  46      26.268   3.943  37.263  1.00 35.32           O  
ATOM    350  N   GLN L  47      27.162   5.957  37.721  1.00 30.89           N  
ATOM    351  CA  GLN L  47      25.899   6.425  38.224  1.00 28.69           C  
ATOM    352  CB  GLN L  47      25.909   6.744  39.729  1.00 32.57           C  
ATOM    353  CG  GLN L  47      26.192   5.539  40.625  1.00 43.94           C  
ATOM    354  CD  GLN L  47      26.145   6.032  42.067  1.00 54.62           C  
ATOM    355  OE1 GLN L  47      26.042   5.243  43.003  1.00 56.81           O  
ATOM    356  NE2 GLN L  47      26.212   7.378  42.253  1.00 57.18           N  
ATOM    357  C   GLN L  47      25.540   7.704  37.533  1.00 25.87           C  
ATOM    358  O   GLN L  47      26.361   8.307  36.845  1.00 26.17           O  
ATOM    359  N   SER L  48      24.264   8.129  37.676  1.00 22.38           N  
ATOM    360  CA  SER L  48      23.838   9.372  37.102  0.90 25.59           C  
ATOM    361  CB  SER L  48      22.319   9.478  36.898  0.82 29.41           C  
ATOM    362  OG  SER L  48      21.659   9.416  38.151  0.82 36.10           O  
ATOM    363  C   SER L  48      24.257  10.444  38.054  1.00 25.40           C  
ATOM    364  O   SER L  48      24.572  10.163  39.210  1.00 24.05           O  
ATOM    365  N   PRO L  49      24.287  11.670  37.604  1.00 22.66           N  
ATOM    366  CA  PRO L  49      24.672  12.726  38.493  1.00 21.65           C  
ATOM    367  CD  PRO L  49      24.626  11.969  36.221  1.00 21.76           C  
ATOM    368  CB  PRO L  49      24.879  13.955  37.609  1.00 22.32           C  
ATOM    369  CG  PRO L  49      25.298  13.356  36.253  1.00 23.66           C  
ATOM    370  C   PRO L  49      23.627  12.877  39.560  1.00 23.20           C  
ATOM    371  O   PRO L  49      22.440  12.716  39.271  1.00 26.01           O  
ATOM    372  N   GLN L  50      24.053  13.165  40.805  1.00 20.79           N  
ATOM    373  CA  GLN L  50      23.136  13.342  41.893  1.00 20.24           C  
ATOM    374  CB  GLN L  50      23.319  12.358  43.063  1.00 25.44           C  
ATOM    375  CG  GLN L  50      22.685  10.987  42.813  1.00 34.52           C  
ATOM    376  CD  GLN L  50      21.181  11.146  42.998  1.00 45.94           C  
ATOM    377  OE1 GLN L  50      20.641  10.864  44.066  1.00  0.00           O  
ATOM    378  NE2 GLN L  50      20.483  11.628  41.935  1.00  0.00           N  
ATOM    379  C   GLN L  50      23.329  14.723  42.423  1.00 21.05           C  
ATOM    380  O   GLN L  50      24.422  15.282  42.357  1.00 20.73           O  
ATOM    381  N   LEU L  51      22.256  15.318  42.976  1.00 18.39           N  
ATOM    382  CA  LEU L  51      22.354  16.690  43.384  1.00 19.54           C  
ATOM    383  CB  LEU L  51      21.015  17.440  43.286  1.00 20.06           C  
ATOM    384  CG  LEU L  51      21.091  18.918  43.702  1.00 22.07           C  
ATOM    385  CD1 LEU L  51      21.978  19.729  42.742  1.00  0.00           C  
ATOM    386  CD2 LEU L  51      19.683  19.510  43.862  1.00  0.00           C  
ATOM    387  C   LEU L  51      22.833  16.795  44.802  1.00 22.40           C  
ATOM    388  O   LEU L  51      22.300  16.130  45.685  1.00 23.13           O  
ATOM    389  N   LEU L  52      23.972  17.500  45.006  1.00 21.35           N  
ATOM    390  CA  LEU L  52      24.538  17.827  46.293  1.00 21.91           C  
ATOM    391  CB  LEU L  52      26.059  18.043  46.207  1.00 23.80           C  
ATOM    392  CG  LEU L  52      26.860  16.790  45.810  1.00 28.18           C  
ATOM    393  CD1 LEU L  52      28.357  17.111  45.708  1.00 29.13           C  
ATOM    394  CD2 LEU L  52      26.586  15.618  46.766  1.00 29.65           C  
ATOM    395  C   LEU L  52      23.989  19.088  46.906  1.00 22.90           C  
ATOM    396  O   LEU L  52      23.553  19.097  48.057  1.00 23.15           O  
ATOM    397  N   ILE L  53      24.018  20.201  46.131  1.00 21.38           N  
ATOM    398  CA  ILE L  53      23.701  21.500  46.668  1.00 21.84           C  
ATOM    399  CB  ILE L  53      24.927  22.330  46.947  1.00 22.73           C  
ATOM    400  CG1 ILE L  53      25.845  21.659  47.987  1.00 25.67           C  
ATOM    401  CG2 ILE L  53      24.455  23.729  47.362  1.00 24.50           C  
ATOM    402  CD1 ILE L  53      25.221  21.522  49.374  1.00 30.67           C  
ATOM    403  C   ILE L  53      22.912  22.270  45.648  1.00 21.77           C  
ATOM    404  O   ILE L  53      23.123  22.116  44.446  1.00 20.64           O  
ATOM    405  N   TYR L  54      21.972  23.124  46.115  1.00 20.85           N  
ATOM    406  CA  TYR L  54      21.201  23.961  45.239  1.00 20.30           C  
ATOM    407  CB  TYR L  54      19.791  23.422  44.919  1.00 21.43           C  
ATOM    408  CG  TYR L  54      18.984  23.290  46.168  1.00 24.03           C  
ATOM    409  CD1 TYR L  54      19.060  22.156  46.944  1.00 23.75           C  
ATOM    410  CD2 TYR L  54      18.135  24.300  46.561  1.00 26.38           C  
ATOM    411  CE1 TYR L  54      18.307  22.032  48.087  1.00 26.60           C  
ATOM    412  CE2 TYR L  54      17.379  24.183  47.703  1.00 27.43           C  
ATOM    413  CZ  TYR L  54      17.463  23.046  48.466  1.00 29.20           C  
ATOM    414  OH  TYR L  54      16.689  22.916  49.639  1.00 30.48           O  
ATOM    415  C   TYR L  54      21.064  25.302  45.887  1.00 22.76           C  
ATOM    416  O   TYR L  54      21.315  25.448  47.085  1.00 21.36           O  
ATOM    417  N   LYS L  55      20.804  26.307  45.038  1.00 36.21           N  
ATOM    418  CA  LYS L  55      20.676  27.633  45.526  1.00 35.95           C  
ATOM    419  CB  LYS L  55      19.455  27.764  46.455  1.00 35.81           C  
ATOM    420  CG  LYS L  55      18.910  29.180  46.605  1.00 36.22           C  
ATOM    421  CD  LYS L  55      17.484  29.220  47.163  1.00 37.35           C  
ATOM    422  CE  LYS L  55      17.411  29.129  48.690  1.00 38.37           C  
ATOM    423  NZ  LYS L  55      15.998  29.194  49.126  1.00 35.65           N1+
ATOM    424  C   LYS L  55      21.939  27.994  46.250  1.00 35.60           C  
ATOM    425  O   LYS L  55      21.920  28.624  47.304  1.00 37.57           O  
ATOM    426  N   VAL L  56      23.075  27.528  45.704  1.00 34.37           N  
ATOM    427  CA  VAL L  56      24.417  27.846  46.120  1.00 32.97           C  
ATOM    428  CB  VAL L  56      24.658  29.323  46.192  1.00 31.54           C  
ATOM    429  CG1 VAL L  56      26.079  29.559  46.738  1.00 27.08           C  
ATOM    430  CG2 VAL L  56      24.384  29.937  44.808  1.00 30.28           C  
ATOM    431  C   VAL L  56      24.808  27.286  47.456  1.00 32.73           C  
ATOM    432  O   VAL L  56      25.981  26.952  47.639  1.00 33.96           O  
ATOM    433  N   SER L  57      23.867  27.077  48.397  1.00 33.07           N  
ATOM    434  CA  SER L  57      24.372  26.701  49.690  1.00 34.16           C  
ATOM    435  CB  SER L  57      24.486  27.907  50.636  1.00 35.30           C  
ATOM    436  OG  SER L  57      25.326  28.909  50.084  1.00 36.09           O  
ATOM    437  C   SER L  57      23.412  25.783  50.370  1.00 34.33           C  
ATOM    438  O   SER L  57      23.629  25.377  51.513  1.00 35.70           O  
ATOM    439  N   ASN L  58      22.332  25.391  49.688  1.00 23.93           N  
ATOM    440  CA  ASN L  58      21.416  24.581  50.435  1.00 23.15           C  
ATOM    441  CB  ASN L  58      19.945  24.862  50.089  1.00 24.94           C  
ATOM    442  CG  ASN L  58      19.084  24.395  51.253  1.00 30.38           C  
ATOM    443  OD1 ASN L  58      19.555  23.703  52.153  1.00  0.00           O  
ATOM    444  ND2 ASN L  58      17.784  24.794  51.245  1.00  0.00           N  
ATOM    445  C   ASN L  58      21.710  23.147  50.121  1.00 25.04           C  
ATOM    446  O   ASN L  58      21.996  22.788  48.981  1.00 22.85           O  
ATOM    447  N   ARG L  59      21.669  22.284  51.153  1.00 24.24           N  
ATOM    448  CA  ARG L  59      21.966  20.890  50.992  1.00 25.71           C  
ATOM    449  CB  ARG L  59      22.455  20.234  52.294  1.00 27.39           C  
ATOM    450  CG  ARG L  59      21.450  20.363  53.442  1.00 33.50           C  
ATOM    451  CD  ARG L  59      21.856  19.616  54.716  1.00  0.00           C  
ATOM    452  NE  ARG L  59      20.896  20.011  55.788  1.00  0.00           N  
ATOM    453  CZ  ARG L  59      20.200  19.060  56.477  1.00  0.00           C  
ATOM    454  NH1 ARG L  59      20.355  17.738  56.169  1.00  0.00           N1+
ATOM    455  NH2 ARG L  59      19.341  19.428  57.472  1.00  0.00           N  
ATOM    456  C   ARG L  59      20.734  20.149  50.555  1.00 28.32           C  
ATOM    457  O   ARG L  59      19.629  20.405  51.032  1.00 27.85           O  
ATOM    458  N   PHE L  60      20.918  19.187  49.627  1.00 27.03           N  
ATOM    459  CA  PHE L  60      19.875  18.337  49.123  1.00 28.69           C  
ATOM    460  CB  PHE L  60      20.315  17.626  47.826  1.00 28.35           C  
ATOM    461  CG  PHE L  60      19.189  16.848  47.242  1.00 26.83           C  
ATOM    462  CD1 PHE L  60      18.252  17.465  46.447  1.00  0.00           C  
ATOM    463  CD2 PHE L  60      19.085  15.497  47.477  1.00  0.00           C  
ATOM    464  CE1 PHE L  60      17.220  16.742  45.900  1.00  0.00           C  
ATOM    465  CE2 PHE L  60      18.055  14.767  46.935  1.00  0.00           C  
ATOM    466  CZ  PHE L  60      17.119  15.393  46.149  1.00  0.00           C  
ATOM    467  C   PHE L  60      19.604  17.310  50.175  1.00 32.56           C  
ATOM    468  O   PHE L  60      20.471  16.989  50.988  1.00 29.37           O  
ATOM    469  N   SER L  61      18.365  16.781  50.198  1.00 31.84           N  
ATOM    470  CA  SER L  61      18.015  15.838  51.221  1.00 33.79           C  
ATOM    471  CB  SER L  61      16.547  15.380  51.146  1.00 39.42           C  
ATOM    472  OG  SER L  61      16.265  14.452  52.182  1.00 51.87           O  
ATOM    473  C   SER L  61      18.875  14.621  51.078  1.00 35.11           C  
ATOM    474  O   SER L  61      19.038  14.076  49.985  1.00 35.24           O  
ATOM    475  N   GLY L  62      19.452  14.161  52.206  1.00 33.93           N  
ATOM    476  CA  GLY L  62      20.224  12.951  52.212  1.00 32.69           C  
ATOM    477  C   GLY L  62      21.683  13.231  52.008  1.00 32.82           C  
ATOM    478  O   GLY L  62      22.501  12.318  52.113  1.00 36.49           O  
ATOM    479  N   VAL L  63      22.067  14.488  51.711  1.00 28.97           N  
ATOM    480  CA  VAL L  63      23.466  14.748  51.499  1.00 29.20           C  
ATOM    481  CB  VAL L  63      23.733  15.924  50.601  1.00 29.92           C  
ATOM    482  CG1 VAL L  63      25.251  16.155  50.518  1.00 26.41           C  
ATOM    483  CG2 VAL L  63      23.069  15.655  49.240  1.00 28.10           C  
ATOM    484  C   VAL L  63      24.133  14.995  52.820  1.00 31.78           C  
ATOM    485  O   VAL L  63      23.569  15.624  53.714  1.00 31.34           O  
ATOM    486  N   PRO L  64      25.342  14.511  52.964  1.00 31.51           N  
ATOM    487  CA  PRO L  64      26.054  14.676  54.206  1.00 33.44           C  
ATOM    488  CD  PRO L  64      25.742  13.294  52.273  1.00 34.11           C  
ATOM    489  CB  PRO L  64      27.254  13.738  54.127  1.00 33.40           C  
ATOM    490  CG  PRO L  64      26.770  12.614  53.193  1.00 35.90           C  
ATOM    491  C   PRO L  64      26.429  16.105  54.470  1.00 34.96           C  
ATOM    492  O   PRO L  64      26.675  16.852  53.525  1.00 30.55           O  
ATOM    493  N   ASP L  65      26.506  16.481  55.761  1.00 35.20           N  
ATOM    494  CA  ASP L  65      26.781  17.817  56.220  1.00 36.74           C  
ATOM    495  CB  ASP L  65      26.578  18.009  57.735  1.00 44.76           C  
ATOM    496  CG  ASP L  65      27.546  17.116  58.496  1.00 56.64           C  
ATOM    497  OD1 ASP L  65      27.578  15.889  58.214  1.00 62.05           O  
ATOM    498  OD2 ASP L  65      28.279  17.659  59.366  1.00 67.80           O1-
ATOM    499  C   ASP L  65      28.178  18.233  55.872  1.00 34.06           C  
ATOM    500  O   ASP L  65      28.492  19.421  55.882  1.00 36.42           O  
ATOM    501  N   ARG L  66      29.064  17.267  55.587  1.00 30.12           N  
ATOM    502  CA  ARG L  66      30.433  17.574  55.282  0.77 28.96           C  
ATOM    503  CB  ARG L  66      31.337  16.331  55.251  0.77 29.80           C  
ATOM    504  CG  ARG L  66      30.840  15.211  54.357  0.77 33.77           C  
ATOM    505  CD  ARG L  66      31.442  13.857  54.718  0.77 32.99           C  
ATOM    506  NE  ARG L  66      30.750  12.867  53.852  0.77 31.20           N  
ATOM    507  CZ  ARG L  66      31.137  12.746  52.553  0.77 35.86           C  
ATOM    508  NH1 ARG L  66      32.160  13.520  52.091  0.77 28.95           N1+
ATOM    509  NH2 ARG L  66      30.483  11.885  51.718  0.77 30.25           N  
ATOM    510  C   ARG L  66      30.535  18.413  54.036  1.00 28.88           C  
ATOM    511  O   ARG L  66      31.537  19.103  53.851  1.00 29.98           O  
ATOM    512  N   PHE L  67      29.530  18.356  53.131  1.00 26.97           N  
ATOM    513  CA  PHE L  67      29.563  19.169  51.941  1.00 25.58           C  
ATOM    514  CB  PHE L  67      28.783  18.554  50.759  1.00 24.24           C  
ATOM    515  CG  PHE L  67      29.468  17.295  50.340  1.00 24.26           C  
ATOM    516  CD1 PHE L  67      30.516  17.341  49.452  1.00 25.92           C  
ATOM    517  CD2 PHE L  67      29.065  16.073  50.831  1.00 26.49           C  
ATOM    518  CE1 PHE L  67      31.154  16.190  49.057  1.00 25.57           C  
ATOM    519  CE2 PHE L  67      29.699  14.917  50.440  1.00 27.90           C  
ATOM    520  CZ  PHE L  67      30.746  14.975  49.551  1.00 25.32           C  
ATOM    521  C   PHE L  67      28.937  20.506  52.236  1.00 29.10           C  
ATOM    522  O   PHE L  67      27.907  20.589  52.904  1.00 29.55           O  
ATOM    523  N   SER L  68      29.564  21.600  51.748  1.00 26.20           N  
ATOM    524  CA  SER L  68      29.029  22.919  51.965  1.00 26.51           C  
ATOM    525  CB  SER L  68      29.674  23.655  53.154  1.00 29.19           C  
ATOM    526  OG  SER L  68      31.070  23.796  52.943  1.00 23.95           O  
ATOM    527  C   SER L  68      29.265  23.742  50.733  1.00 26.84           C  
ATOM    528  O   SER L  68      30.256  23.559  50.026  1.00 28.54           O  
ATOM    529  N   GLY L  69      28.349  24.690  50.441  1.00 24.33           N  
ATOM    530  CA  GLY L  69      28.510  25.501  49.266  1.00 23.32           C  
ATOM    531  C   GLY L  69      28.444  26.935  49.683  1.00 26.32           C  
ATOM    532  O   GLY L  69      27.716  27.295  50.607  1.00 27.07           O  
ATOM    533  N   SER L  70      29.212  27.803  48.993  1.00 24.30           N  
ATOM    534  CA  SER L  70      29.212  29.194  49.341  1.00 26.25           C  
ATOM    535  CB  SER L  70      30.303  29.558  50.363  1.00 28.34           C  
ATOM    536  OG  SER L  70      31.586  29.258  49.833  1.00 33.34           O  
ATOM    537  C   SER L  70      29.473  29.995  48.102  1.00 29.43           C  
ATOM    538  O   SER L  70      29.707  29.441  47.028  1.00 26.11           O  
ATOM    539  N   GLY L  71      29.437  31.341  48.231  1.00 28.85           N  
ATOM    540  CA  GLY L  71      29.707  32.200  47.111  1.00 28.14           C  
ATOM    541  C   GLY L  71      28.479  32.957  46.707  1.00 31.49           C  
ATOM    542  O   GLY L  71      27.370  32.708  47.179  1.00 32.80           O  
ATOM    543  N   SER L  72      28.681  33.959  45.827  1.00 30.71           N  
ATOM    544  CA  SER L  72      27.613  34.764  45.316  1.00 33.29           C  
ATOM    545  CB  SER L  72      27.199  35.908  46.261  1.00 36.99           C  
ATOM    546  OG  SER L  72      28.291  36.790  46.471  1.00 43.57           O  
ATOM    547  C   SER L  72      28.110  35.376  44.046  1.00 36.39           C  
ATOM    548  O   SER L  72      29.300  35.320  43.741  1.00 33.75           O  
ATOM    549  N   GLY L  73      27.195  35.965  43.252  1.00 35.59           N  
ATOM    550  CA  GLY L  73      27.616  36.616  42.048  1.00 36.24           C  
ATOM    551  C   GLY L  73      28.195  35.598  41.111  1.00 33.90           C  
ATOM    552  O   GLY L  73      27.492  34.714  40.628  1.00 32.39           O  
ATOM    553  N   THR L  74      29.463  35.829  40.710  1.00 31.38           N  
ATOM    554  CA  THR L  74      30.250  35.003  39.830  1.00 29.64           C  
ATOM    555  CB  THR L  74      31.212  35.797  39.002  1.00 33.30           C  
ATOM    556  OG1 THR L  74      32.149  36.458  39.838  1.00 34.44           O  
ATOM    557  CG2 THR L  74      30.416  36.820  38.176  1.00 31.00           C  
ATOM    558  C   THR L  74      31.037  33.892  40.483  1.00 28.00           C  
ATOM    559  O   THR L  74      31.367  32.920  39.805  1.00 30.05           O  
ATOM    560  N   ASP L  75      31.429  34.010  41.775  0.93 26.42           N  
ATOM    561  CA  ASP L  75      32.355  33.042  42.325  0.93 26.50           C  
ATOM    562  CB  ASP L  75      33.521  33.704  43.088  0.93 32.45           C  
ATOM    563  CG  ASP L  75      34.382  34.490  42.105  0.93 42.27           C  
ATOM    564  OD1 ASP L  75      34.299  34.202  40.882  0.93 47.57           O  
ATOM    565  OD2 ASP L  75      35.136  35.388  42.567  0.93 53.17           O1-
ATOM    566  C   ASP L  75      31.679  32.116  43.298  0.93 26.57           C  
ATOM    567  O   ASP L  75      31.021  32.560  44.237  0.93 26.75           O  
ATOM    568  N   PHE L  76      31.850  30.784  43.111  1.00 23.02           N  
ATOM    569  CA  PHE L  76      31.223  29.857  44.016  1.00 22.28           C  
ATOM    570  CB  PHE L  76      30.004  29.125  43.421  1.00 22.44           C  
ATOM    571  CG  PHE L  76      28.989  30.137  43.001  1.00 23.78           C  
ATOM    572  CD1 PHE L  76      28.255  30.827  43.933  1.00 26.23           C  
ATOM    573  CD2 PHE L  76      28.786  30.418  41.669  1.00 24.46           C  
ATOM    574  CE1 PHE L  76      27.325  31.762  43.545  1.00 26.62           C  
ATOM    575  CE2 PHE L  76      27.854  31.351  41.277  1.00 25.65           C  
ATOM    576  CZ  PHE L  76      27.118  32.027  42.215  1.00 26.97           C  
ATOM    577  C   PHE L  76      32.220  28.801  44.407  1.00 23.50           C  
ATOM    578  O   PHE L  76      33.163  28.523  43.666  1.00 24.14           O  
ATOM    579  N   THR L  77      32.038  28.195  45.606  1.00 21.49           N  
ATOM    580  CA  THR L  77      32.948  27.181  46.060  1.00 21.43           C  
ATOM    581  CB  THR L  77      33.898  27.681  47.106  1.00 27.15           C  
ATOM    582  OG1 THR L  77      34.662  28.765  46.597  1.00 29.54           O  
ATOM    583  CG2 THR L  77      34.824  26.529  47.534  1.00 28.72           C  
ATOM    584  C   THR L  77      32.192  26.050  46.690  1.00 22.66           C  
ATOM    585  O   THR L  77      31.182  26.251  47.363  1.00 24.85           O  
ATOM    586  N   LEU L  78      32.687  24.814  46.468  1.00 20.61           N  
ATOM    587  CA  LEU L  78      32.148  23.628  47.070  1.00 21.06           C  
ATOM    588  CB  LEU L  78      31.848  22.518  46.049  1.00 19.67           C  
ATOM    589  CG  LEU L  78      31.355  21.203  46.680  1.00 22.28           C  
ATOM    590  CD1 LEU L  78      30.023  21.385  47.424  1.00 24.34           C  
ATOM    591  CD2 LEU L  78      31.301  20.088  45.626  1.00 25.65           C  
ATOM    592  C   LEU L  78      33.218  23.112  47.980  1.00 23.25           C  
ATOM    593  O   LEU L  78      34.353  22.905  47.553  1.00 24.15           O  
ATOM    594  N   LYS L  79      32.891  22.890  49.269  1.00 21.89           N  
ATOM    595  CA  LYS L  79      33.912  22.433  50.170  1.00 21.50           C  
ATOM    596  CB  LYS L  79      34.209  23.416  51.316  1.00 26.36           C  
ATOM    597  CG  LYS L  79      34.968  24.656  50.848  1.00 34.68           C  
ATOM    598  CD  LYS L  79      34.920  25.833  51.821  1.00 45.21           C  
ATOM    599  CE  LYS L  79      35.694  27.047  51.307  1.00 55.22           C  
ATOM    600  NZ  LYS L  79      35.213  28.273  51.976  1.00 66.13           N1+
ATOM    601  C   LYS L  79      33.508  21.139  50.796  1.00 22.87           C  
ATOM    602  O   LYS L  79      32.342  20.913  51.116  1.00 25.33           O  
ATOM    603  N   ILE L  80      34.504  20.247  50.974  1.00 22.78           N  
ATOM    604  CA  ILE L  80      34.300  18.987  51.621  1.00 25.27           C  
ATOM    605  CB  ILE L  80      34.803  17.822  50.811  1.00 25.69           C  
ATOM    606  CG1 ILE L  80      34.120  17.799  49.432  1.00 26.96           C  
ATOM    607  CG2 ILE L  80      34.576  16.533  51.621  1.00 25.30           C  
ATOM    608  CD1 ILE L  80      34.741  16.792  48.463  1.00 28.56           C  
ATOM    609  C   ILE L  80      35.120  19.060  52.873  1.00 29.27           C  
ATOM    610  O   ILE L  80      36.336  19.241  52.822  1.00 28.71           O  
ATOM    611  N   SER L  81      34.461  18.933  54.040  1.00 29.56           N  
ATOM    612  CA  SER L  81      35.113  19.057  55.314  1.00 31.95           C  
ATOM    613  CB  SER L  81      34.142  18.836  56.480  1.00 34.58           C  
ATOM    614  OG  SER L  81      34.859  18.803  57.704  1.00 27.12           O  
ATOM    615  C   SER L  81      36.180  18.022  55.455  1.00 35.93           C  
ATOM    616  O   SER L  81      37.347  18.349  55.664  1.00 36.39           O  
ATOM    617  N   ARG L  82      35.797  16.733  55.373  1.00 32.33           N  
ATOM    618  CA  ARG L  82      36.758  15.678  55.482  1.00 32.23           C  
ATOM    619  CB  ARG L  82      36.714  14.964  56.847  1.00 34.52           C  
ATOM    620  CG  ARG L  82      35.365  14.321  57.174  1.00 45.59           C  
ATOM    621  CD  ARG L  82      35.202  13.942  58.647  1.00 57.12           C  
ATOM    622  NE  ARG L  82      34.301  14.958  59.257  1.00 66.65           N  
ATOM    623  CZ  ARG L  82      32.950  14.773  59.217  1.00 75.83           C  
ATOM    624  NH1 ARG L  82      32.435  13.616  58.704  1.00 70.75           N1+
ATOM    625  NH2 ARG L  82      32.114  15.747  59.680  1.00 73.73           N  
ATOM    626  C   ARG L  82      36.411  14.696  54.411  1.00 32.06           C  
ATOM    627  O   ARG L  82      35.312  14.148  54.392  1.00 33.17           O  
ATOM    628  N   VAL L  83      37.365  14.443  53.496  1.00 27.57           N  
ATOM    629  CA  VAL L  83      37.139  13.604  52.352  1.00 25.91           C  
ATOM    630  CB  VAL L  83      38.234  13.726  51.329  1.00 26.89           C  
ATOM    631  CG1 VAL L  83      37.966  12.745  50.173  1.00 26.72           C  
ATOM    632  CG2 VAL L  83      38.328  15.200  50.900  1.00 25.30           C  
ATOM    633  C   VAL L  83      37.070  12.168  52.762  1.00 27.14           C  
ATOM    634  O   VAL L  83      37.836  11.703  53.606  1.00 28.95           O  
ATOM    635  N   GLU L  84      36.122  11.435  52.141  1.00 25.62           N  
ATOM    636  CA  GLU L  84      35.911  10.034  52.363  1.00 25.58           C  
ATOM    637  CB  GLU L  84      34.482   9.719  52.829  1.00 27.48           C  
ATOM    638  CG  GLU L  84      34.168  10.324  54.199  1.00 30.96           C  
ATOM    639  CD  GLU L  84      32.691  10.120  54.496  1.00 43.27           C  
ATOM    640  OE1 GLU L  84      31.969   9.607  53.601  1.00 42.50           O  
ATOM    641  OE2 GLU L  84      32.264  10.491  55.623  1.00 45.08           O1-
ATOM    642  C   GLU L  84      36.123   9.380  51.029  1.00 26.24           C  
ATOM    643  O   GLU L  84      36.066  10.041  49.995  1.00 26.29           O  
ATOM    644  N   ALA L  85      36.377   8.058  51.017  1.00 26.10           N  
ATOM    645  CA  ALA L  85      36.679   7.337  49.806  1.00 25.37           C  
ATOM    646  CB  ALA L  85      36.971   5.848  50.064  1.00 27.16           C  
ATOM    647  C   ALA L  85      35.518   7.421  48.859  1.00 25.38           C  
ATOM    648  O   ALA L  85      35.689   7.526  47.646  1.00 24.68           O  
ATOM    649  N   GLU L  86      34.304   7.396  49.422  1.00 26.20           N  
ATOM    650  CA  GLU L  86      33.038   7.382  48.748  1.00 28.12           C  
ATOM    651  CB  GLU L  86      31.920   7.355  49.797  1.00 30.77           C  
ATOM    652  CG  GLU L  86      30.520   7.069  49.282  1.00 40.65           C  
ATOM    653  CD  GLU L  86      29.674   6.886  50.532  1.00 60.11           C  
ATOM    654  OE1 GLU L  86      29.973   5.941  51.311  1.00 67.00           O  
ATOM    655  OE2 GLU L  86      28.732   7.697  50.737  1.00 67.15           O1-
ATOM    656  C   GLU L  86      32.891   8.620  47.907  1.00 27.68           C  
ATOM    657  O   GLU L  86      32.148   8.627  46.927  1.00 28.83           O  
ATOM    658  N   ASP L  87      33.580   9.706  48.300  1.00 22.83           N  
ATOM    659  CA  ASP L  87      33.530  11.014  47.693  1.00 21.40           C  
ATOM    660  CB  ASP L  87      34.350  12.060  48.463  1.00 23.72           C  
ATOM    661  CG  ASP L  87      33.674  12.299  49.798  1.00 28.76           C  
ATOM    662  OD1 ASP L  87      32.482  11.919  49.930  1.00 28.47           O  
ATOM    663  OD2 ASP L  87      34.338  12.867  50.705  1.00 28.84           O1-
ATOM    664  C   ASP L  87      34.075  11.035  46.291  1.00 21.58           C  
ATOM    665  O   ASP L  87      33.806  11.979  45.551  1.00 22.45           O  
ATOM    666  N   VAL L  88      34.909  10.056  45.892  1.00 20.21           N  
ATOM    667  CA  VAL L  88      35.509  10.145  44.586  1.00 18.69           C  
ATOM    668  CB  VAL L  88      36.525   9.081  44.290  1.00 20.77           C  
ATOM    669  CG1 VAL L  88      37.744   9.314  45.197  1.00 19.59           C  
ATOM    670  CG2 VAL L  88      35.867   7.704  44.476  1.00 18.44           C  
ATOM    671  C   VAL L  88      34.480  10.143  43.497  1.00 20.15           C  
ATOM    672  O   VAL L  88      33.398   9.570  43.618  1.00 22.96           O  
ATOM    673  N   GLY L  89      34.808  10.848  42.393  1.00 19.66           N  
ATOM    674  CA  GLY L  89      33.923  10.945  41.267  1.00 18.99           C  
ATOM    675  C   GLY L  89      34.139  12.290  40.648  1.00 21.86           C  
ATOM    676  O   GLY L  89      35.143  12.949  40.917  1.00 22.00           O  
ATOM    677  N   VAL L  90      33.195  12.729  39.785  1.00 17.38           N  
ATOM    678  CA  VAL L  90      33.337  14.012  39.161  1.00 17.52           C  
ATOM    679  CB  VAL L  90      33.176  13.977  37.668  1.00 20.40           C  
ATOM    680  CG1 VAL L  90      33.340  15.406  37.120  1.00 21.95           C  
ATOM    681  CG2 VAL L  90      34.187  12.972  37.087  1.00 21.03           C  
ATOM    682  C   VAL L  90      32.279  14.920  39.717  1.00 18.11           C  
ATOM    683  O   VAL L  90      31.113  14.546  39.837  1.00 18.34           O  
ATOM    684  N   TYR L  91      32.678  16.155  40.082  1.00 16.89           N  
ATOM    685  CA  TYR L  91      31.770  17.121  40.639  1.00 16.79           C  
ATOM    686  CB  TYR L  91      32.318  17.869  41.876  1.00 17.64           C  
ATOM    687  CG  TYR L  91      32.416  16.934  43.035  1.00 19.36           C  
ATOM    688  CD1 TYR L  91      33.485  16.078  43.167  1.00 19.18           C  
ATOM    689  CD2 TYR L  91      31.444  16.930  44.009  1.00 19.79           C  
ATOM    690  CE1 TYR L  91      33.566  15.221  44.240  1.00 19.26           C  
ATOM    691  CE2 TYR L  91      31.519  16.075  45.083  1.00 19.77           C  
ATOM    692  CZ  TYR L  91      32.586  15.218  45.203  1.00 21.58           C  
ATOM    693  OH  TYR L  91      32.670  14.339  46.304  1.00 20.66           O  
ATOM    694  C   TYR L  91      31.528  18.166  39.591  1.00 17.89           C  
ATOM    695  O   TYR L  91      32.475  18.644  38.970  1.00 18.87           O  
ATOM    696  N   TYR L  92      30.247  18.541  39.357  1.00 16.26           N  
ATOM    697  CA  TYR L  92      29.962  19.535  38.355  1.00 17.08           C  
ATOM    698  CB  TYR L  92      29.031  19.097  37.205  1.00 17.73           C  
ATOM    699  CG  TYR L  92      29.517  17.895  36.474  1.00 17.00           C  
ATOM    700  CD1 TYR L  92      30.601  17.953  35.630  1.00 19.15           C  
ATOM    701  CD2 TYR L  92      28.872  16.693  36.641  1.00 18.79           C  
ATOM    702  CE1 TYR L  92      31.030  16.833  34.958  1.00 21.46           C  
ATOM    703  CE2 TYR L  92      29.296  15.570  35.970  1.00 20.32           C  
ATOM    704  CZ  TYR L  92      30.377  15.639  35.125  1.00 24.05           C  
ATOM    705  OH  TYR L  92      30.816  14.490  34.434  1.00 25.59           O  
ATOM    706  C   TYR L  92      29.170  20.644  38.983  1.00 18.80           C  
ATOM    707  O   TYR L  92      28.391  20.420  39.910  1.00 19.90           O  
ATOM    708  N   CYS L  93      29.366  21.886  38.487  1.00 17.53           N  
ATOM    709  CA  CYS L  93      28.546  22.996  38.900  1.00 19.68           C  
ATOM    710  CB  CYS L  93      29.326  24.284  39.279  1.00 22.31           C  
ATOM    711  SG  CYS L  93      30.453  24.903  37.992  1.00 27.59           S  
ATOM    712  C   CYS L  93      27.621  23.272  37.744  1.00 19.62           C  
ATOM    713  O   CYS L  93      27.946  22.950  36.603  1.00 19.70           O  
ATOM    714  N   PHE L  94      26.417  23.824  38.014  1.00 17.67           N  
ATOM    715  CA  PHE L  94      25.439  24.061  36.980  1.00 17.49           C  
ATOM    716  CB  PHE L  94      24.416  22.911  36.937  1.00 18.59           C  
ATOM    717  CG  PHE L  94      23.375  23.173  35.914  1.00 20.14           C  
ATOM    718  CD1 PHE L  94      23.676  23.141  34.572  1.00 20.40           C  
ATOM    719  CD2 PHE L  94      22.080  23.412  36.310  1.00 21.59           C  
ATOM    720  CE1 PHE L  94      22.698  23.373  33.636  1.00  0.00           C  
ATOM    721  CE2 PHE L  94      21.097  23.645  35.380  1.00 22.98           C  
ATOM    722  CZ  PHE L  94      21.411  23.630  34.042  1.00  0.00           C  
ATOM    723  C   PHE L  94      24.725  25.341  37.296  1.00 20.54           C  
ATOM    724  O   PHE L  94      24.503  25.659  38.462  1.00 20.61           O  
ATOM    725  N   GLN L  95      24.354  26.109  36.250  1.00 19.11           N  
ATOM    726  CA  GLN L  95      23.696  27.379  36.395  1.00 18.73           C  
ATOM    727  CB  GLN L  95      24.587  28.495  35.827  1.00 19.48           C  
ATOM    728  CG  GLN L  95      23.856  29.740  35.357  1.00 20.68           C  
ATOM    729  CD  GLN L  95      23.464  29.462  33.914  1.00 22.99           C  
ATOM    730  OE1 GLN L  95      22.383  29.835  33.473  1.00 21.79           O  
ATOM    731  NE2 GLN L  95      24.352  28.763  33.158  1.00 19.92           N  
ATOM    732  C   GLN L  95      22.387  27.358  35.650  1.00 21.82           C  
ATOM    733  O   GLN L  95      22.337  27.025  34.469  1.00 19.79           O  
ATOM    734  N   GLY L  96      21.308  27.416  36.459  1.00 31.42           N  
ATOM    735  CA  GLY L  96      19.919  27.445  36.100  1.00 33.00           C  
ATOM    736  C   GLY L  96      19.427  28.809  35.726  1.00 34.93           C  
ATOM    737  O   GLY L  96      18.456  28.933  34.988  1.00 36.71           O  
ATOM    738  N   SER L  97      20.037  29.871  36.283  1.00 35.42           N  
ATOM    739  CA  SER L  97      19.475  31.190  36.191  1.00 37.91           C  
ATOM    740  CB  SER L  97      20.292  32.241  36.971  1.00 37.18           C  
ATOM    741  OG  SER L  97      21.599  32.365  36.434  1.00 40.13           O  
ATOM    742  C   SER L  97      19.289  31.674  34.786  1.00 38.76           C  
ATOM    743  O   SER L  97      18.255  32.275  34.491  1.00 39.69           O  
ATOM    744  N   HIS L  98      20.242  31.436  33.865  1.00 38.27           N  
ATOM    745  CA  HIS L  98      20.043  32.034  32.572  1.00 39.27           C  
ATOM    746  ND1 HIS L  98      20.007  35.241  32.954  1.00 50.87           N  
ATOM    747  CG  HIS L  98      20.977  34.282  33.116  1.00 48.21           C  
ATOM    748  CB  HIS L  98      21.109  33.083  32.232  1.00 42.50           C  
ATOM    749  NE2 HIS L  98      21.207  35.847  34.719  1.00 51.82           N  
ATOM    750  CD2 HIS L  98      21.708  34.666  34.201  1.00 50.28           C  
ATOM    751  CE1 HIS L  98      20.187  36.156  33.941  1.00 53.36           C  
ATOM    752  C   HIS L  98      20.055  31.013  31.484  1.00 40.01           C  
ATOM    753  O   HIS L  98      20.711  29.980  31.575  1.00 41.57           O  
ATOM    754  N   VAL L  99      19.294  31.285  30.407  1.00 39.16           N  
ATOM    755  CA  VAL L  99      19.255  30.401  29.285  1.00 37.43           C  
ATOM    756  CB  VAL L  99      18.014  30.583  28.461  1.00 37.77           C  
ATOM    757  CG1 VAL L  99      17.990  32.041  27.975  1.00 37.23           C  
ATOM    758  CG2 VAL L  99      18.014  29.556  27.319  1.00 38.08           C  
ATOM    759  C   VAL L  99      20.424  30.744  28.419  1.00 37.34           C  
ATOM    760  O   VAL L  99      20.766  31.917  28.269  1.00 39.50           O  
ATOM    761  N   PRO L 100      21.077  29.757  27.861  1.00 34.70           N  
ATOM    762  CA  PRO L 100      20.756  28.383  28.139  1.00 30.72           C  
ATOM    763  CD  PRO L 100      21.625  29.915  26.525  1.00 33.75           C  
ATOM    764  CB  PRO L 100      21.246  27.570  26.940  1.00 30.13           C  
ATOM    765  CG  PRO L 100      22.175  28.523  26.177  1.00 31.31           C  
ATOM    766  C   PRO L 100      21.415  27.963  29.415  1.00 29.91           C  
ATOM    767  O   PRO L 100      22.392  28.592  29.810  1.00 30.04           O  
ATOM    768  N   PRO L 101      20.906  26.941  30.049  1.00 28.40           N  
ATOM    769  CA  PRO L 101      21.521  26.454  31.258  1.00 26.73           C  
ATOM    770  CD  PRO L 101      19.473  26.708  30.028  1.00 27.59           C  
ATOM    771  CB  PRO L 101      20.486  25.530  31.890  1.00 26.25           C  
ATOM    772  CG  PRO L 101      19.139  26.075  31.387  1.00 27.07           C  
ATOM    773  C   PRO L 101      22.794  25.779  30.851  1.00 26.65           C  
ATOM    774  O   PRO L 101      22.809  25.125  29.812  1.00 24.89           O  
ATOM    775  N   THR L 102      23.868  25.910  31.647  1.00 18.37           N  
ATOM    776  CA  THR L 102      25.139  25.340  31.312  1.00 18.62           C  
ATOM    777  CB  THR L 102      26.067  26.347  30.697  1.00 21.90           C  
ATOM    778  OG1 THR L 102      26.236  27.453  31.573  1.00 21.90           O  
ATOM    779  CG2 THR L 102      25.478  26.812  29.354  1.00 20.09           C  
ATOM    780  C   THR L 102      25.810  24.758  32.519  1.00 21.03           C  
ATOM    781  O   THR L 102      25.586  25.184  33.651  1.00 19.05           O  
ATOM    782  N   PHE L 103      26.684  23.757  32.271  1.00 18.72           N  
ATOM    783  CA  PHE L 103      27.395  23.065  33.310  1.00 18.39           C  
ATOM    784  CB  PHE L 103      27.344  21.525  33.213  1.00 17.60           C  
ATOM    785  CG  PHE L 103      25.978  21.008  33.498  1.00 18.45           C  
ATOM    786  CD1 PHE L 103      25.023  20.969  32.509  1.00 19.98           C  
ATOM    787  CD2 PHE L 103      25.660  20.536  34.749  1.00 18.69           C  
ATOM    788  CE1 PHE L 103      23.761  20.486  32.766  1.00 20.55           C  
ATOM    789  CE2 PHE L 103      24.400  20.052  35.010  1.00 21.96           C  
ATOM    790  CZ  PHE L 103      23.445  20.026  34.021  1.00 21.35           C  
ATOM    791  C   PHE L 103      28.856  23.380  33.202  1.00 20.70           C  
ATOM    792  O   PHE L 103      29.359  23.757  32.143  1.00 21.35           O  
ATOM    793  N   GLY L 104      29.570  23.242  34.337  1.00 18.70           N  
ATOM    794  CA  GLY L 104      30.992  23.413  34.350  1.00 18.49           C  
ATOM    795  C   GLY L 104      31.566  22.161  33.754  1.00 22.13           C  
ATOM    796  O   GLY L 104      30.852  21.183  33.541  1.00 19.54           O  
ATOM    797  N   GLY L 105      32.883  22.181  33.473  1.00 20.97           N  
ATOM    798  CA  GLY L 105      33.637  21.115  32.868  1.00 21.90           C  
ATOM    799  C   GLY L 105      33.720  19.919  33.769  1.00 23.71           C  
ATOM    800  O   GLY L 105      33.882  18.795  33.295  1.00 23.44           O  
ATOM    801  N   GLY L 106      33.702  20.128  35.097  1.00 19.15           N  
ATOM    802  CA  GLY L 106      33.784  19.018  36.002  1.00 19.19           C  
ATOM    803  C   GLY L 106      35.138  19.001  36.641  1.00 22.55           C  
ATOM    804  O   GLY L 106      36.129  19.459  36.072  1.00 23.26           O  
ATOM    805  N   THR L 107      35.186  18.484  37.887  1.00 19.58           N  
ATOM    806  CA  THR L 107      36.407  18.341  38.632  1.00 19.99           C  
ATOM    807  CB  THR L 107      36.476  19.247  39.830  1.00 22.48           C  
ATOM    808  OG1 THR L 107      36.406  20.606  39.420  1.00 23.03           O  
ATOM    809  CG2 THR L 107      37.786  18.984  40.593  1.00 22.41           C  
ATOM    810  C   THR L 107      36.422  16.934  39.145  1.00 20.45           C  
ATOM    811  O   THR L 107      35.486  16.508  39.821  1.00 18.84           O  
ATOM    812  N   LYS L 108      37.492  16.170  38.850  1.00 19.86           N  
ATOM    813  CA  LYS L 108      37.518  14.804  39.291  1.00 19.01           C  
ATOM    814  CB  LYS L 108      38.188  13.858  38.283  1.00 21.90           C  
ATOM    815  CG  LYS L 108      38.181  12.390  38.704  1.00 27.04           C  
ATOM    816  CD  LYS L 108      38.573  11.445  37.569  1.00 37.56           C  
ATOM    817  CE  LYS L 108      40.042  11.568  37.166  1.00 48.73           C  
ATOM    818  NZ  LYS L 108      40.329  10.659  36.036  1.00 59.50           N1+
ATOM    819  C   LYS L 108      38.290  14.725  40.568  1.00 21.87           C  
ATOM    820  O   LYS L 108      39.441  15.154  40.644  1.00 23.15           O  
ATOM    821  N   VAL L 109      37.654  14.164  41.616  1.00 18.97           N  
ATOM    822  CA  VAL L 109      38.314  14.017  42.879  1.00 18.63           C  
ATOM    823  CB  VAL L 109      37.416  14.187  44.070  1.00 21.58           C  
ATOM    824  CG1 VAL L 109      38.203  13.799  45.335  1.00 18.36           C  
ATOM    825  CG2 VAL L 109      36.911  15.641  44.099  1.00 18.49           C  
ATOM    826  C   VAL L 109      38.874  12.636  42.928  1.00 22.31           C  
ATOM    827  O   VAL L 109      38.187  11.654  42.646  1.00 21.72           O  
ATOM    828  N   GLU L 110      40.167  12.546  43.283  1.00 20.89           N  
ATOM    829  CA  GLU L 110      40.854  11.294  43.336  1.00 22.16           C  
ATOM    830  CB  GLU L 110      42.044  11.270  42.361  1.00 27.35           C  
ATOM    831  CG  GLU L 110      42.717   9.910  42.191  1.00 39.61           C  
ATOM    832  CD  GLU L 110      43.899  10.105  41.251  1.00 51.81           C  
ATOM    833  OE1 GLU L 110      43.676  10.565  40.099  1.00 49.80           O  
ATOM    834  OE2 GLU L 110      45.047   9.808  41.675  1.00 53.71           O1-
ATOM    835  C   GLU L 110      41.392  11.154  44.728  1.00 25.38           C  
ATOM    836  O   GLU L 110      41.810  12.136  45.339  1.00 26.37           O  
ATOM    837  N   ILE L 111      41.381   9.921  45.274  1.00 21.67           N  
ATOM    838  CA  ILE L 111      41.878   9.692  46.601  1.00 23.09           C  
ATOM    839  CB  ILE L 111      41.213   8.526  47.279  1.00 26.09           C  
ATOM    840  CG1 ILE L 111      39.723   8.821  47.523  1.00 26.02           C  
ATOM    841  CG2 ILE L 111      41.992   8.192  48.560  1.00 27.49           C  
ATOM    842  CD1 ILE L 111      39.471  10.002  48.461  1.00 30.12           C  
ATOM    843  C   ILE L 111      43.336   9.382  46.478  1.00 25.35           C  
ATOM    844  O   ILE L 111      43.738   8.513  45.706  1.00 26.25           O  
ATOM    845  N   LYS L 112      44.175  10.106  47.244  1.00 24.97           N  
ATOM    846  CA  LYS L 112      45.587   9.891  47.159  1.00 25.94           C  
ATOM    847  CB  LYS L 112      46.397  11.192  47.241  1.00 29.96           C  
ATOM    848  CG  LYS L 112      47.890  10.998  46.973  1.00 37.02           C  
ATOM    849  CD  LYS L 112      48.632  12.310  46.710  1.00 41.09           C  
ATOM    850  CE  LYS L 112      50.113  12.125  46.378  1.00 45.65           C  
ATOM    851  NZ  LYS L 112      50.861  11.777  47.604  1.00 55.66           N1+
ATOM    852  C   LYS L 112      46.025   9.008  48.316  1.00 28.74           C  
ATOM    853  O   LYS L 112      45.201   8.769  49.238  1.00 32.23           O  
ATOM    854  OXT LYS L 112      47.204   8.563  48.295  1.00  0.00           O1-
TER     855      LYS L 112 
ATOM    856  N   GLN H 113       8.239   9.811  46.814  1.00 40.39           N1+
ATOM    857  CA  GLN H 113       9.404  10.387  46.104  1.00 46.62           C  
ATOM    858  CB  GLN H 113      10.688   9.602  46.423  1.00 56.71           C  
ATOM    859  CG  GLN H 113      10.656   8.162  45.903  1.00 72.62           C  
ATOM    860  CD  GLN H 113      12.015   7.524  46.160  1.00 91.91           C  
ATOM    861  OE1 GLN H 113      13.025   7.937  45.592  1.00 88.47           O  
ATOM    862  NE2 GLN H 113      12.046   6.487  47.039  1.00 86.77           N  
ATOM    863  C   GLN H 113       9.191  10.321  44.631  1.00 40.18           C  
ATOM    864  O   GLN H 113       8.560   9.395  44.123  1.00 36.98           O  
ATOM    865  N   VAL H 114       9.698  11.325  43.895  1.00 35.93           N  
ATOM    866  CA  VAL H 114       9.524  11.263  42.479  1.00 32.49           C  
ATOM    867  CB  VAL H 114       9.509  12.607  41.810  1.00 35.71           C  
ATOM    868  CG1 VAL H 114       8.263  13.351  42.292  1.00 36.68           C  
ATOM    869  CG2 VAL H 114      10.810  13.359  42.126  1.00 35.68           C  
ATOM    870  C   VAL H 114      10.653  10.474  41.913  1.00 34.04           C  
ATOM    871  O   VAL H 114      11.801  10.627  42.327  1.00 34.28           O  
ATOM    872  N   GLN H 115      10.340   9.574  40.963  1.00 30.54           N  
ATOM    873  CA  GLN H 115      11.375   8.801  40.348  1.00 29.13           C  
ATOM    874  CB  GLN H 115      11.535   7.405  40.976  1.00 33.33           C  
ATOM    875  CG  GLN H 115      10.270   6.553  40.989  1.00 51.01           C  
ATOM    876  CD  GLN H 115      10.519   5.407  41.963  1.00 67.97           C  
ATOM    877  OE1 GLN H 115       9.703   4.496  42.090  1.00 72.96           O  
ATOM    878  NE2 GLN H 115      11.676   5.455  42.676  1.00 70.20           N  
ATOM    879  C   GLN H 115      11.128   8.753  38.871  1.00 30.15           C  
ATOM    880  O   GLN H 115       9.987   8.692  38.416  1.00 31.21           O  
ATOM    881  N   LEU H 116      12.219   8.826  38.079  1.00 26.83           N  
ATOM    882  CA  LEU H 116      12.090   8.863  36.648  1.00 25.51           C  
ATOM    883  CB  LEU H 116      12.636  10.153  36.011  1.00 26.62           C  
ATOM    884  CG  LEU H 116      11.849  11.424  36.394  1.00 30.48           C  
ATOM    885  CD1 LEU H 116      11.999  11.764  37.885  1.00 33.15           C  
ATOM    886  CD2 LEU H 116      12.213  12.601  35.476  1.00 32.48           C  
ATOM    887  C   LEU H 116      12.809   7.706  36.026  1.00 27.97           C  
ATOM    888  O   LEU H 116      13.866   7.276  36.490  1.00 28.98           O  
ATOM    889  N   GLN H 117      12.217   7.166  34.939  1.00 26.74           N  
ATOM    890  CA  GLN H 117      12.775   6.047  34.232  1.00 29.49           C  
ATOM    891  CB  GLN H 117      11.909   4.780  34.366  1.00 34.07           C  
ATOM    892  CG  GLN H 117      12.455   3.551  33.635  1.00 48.05           C  
ATOM    893  CD  GLN H 117      13.360   2.752  34.566  1.00 65.27           C  
ATOM    894  OE1 GLN H 117      13.453   3.020  35.763  1.00 72.93           O  
ATOM    895  NE2 GLN H 117      14.038   1.721  33.994  1.00 67.85           N  
ATOM    896  C   GLN H 117      12.809   6.402  32.775  1.00 29.20           C  
ATOM    897  O   GLN H 117      11.841   6.925  32.223  1.00 28.15           O  
ATOM    898  N   GLU H 118      13.936   6.101  32.105  1.00 26.66           N  
ATOM    899  CA  GLU H 118      14.107   6.434  30.722  1.00 27.77           C  
ATOM    900  CB  GLU H 118      15.464   7.107  30.502  1.00 26.77           C  
ATOM    901  CG  GLU H 118      15.563   8.410  31.298  1.00 34.04           C  
ATOM    902  CD  GLU H 118      17.028   8.664  31.584  1.00 39.82           C  
ATOM    903  OE1 GLU H 118      17.869   7.985  30.943  1.00 34.56           O  
ATOM    904  OE2 GLU H 118      17.332   9.521  32.454  1.00 42.62           O1-
ATOM    905  C   GLU H 118      14.060   5.155  29.940  1.00 30.72           C  
ATOM    906  O   GLU H 118      14.481   4.111  30.434  1.00 30.98           O  
ATOM    907  N   SER H 119      13.499   5.202  28.708  1.00 27.84           N  
ATOM    908  CA  SER H 119      13.418   4.047  27.850  1.00 27.42           C  
ATOM    909  CB  SER H 119      12.059   3.322  27.898  1.00 30.56           C  
ATOM    910  OG  SER H 119      11.838   2.748  29.176  1.00 38.03           O  
ATOM    911  C   SER H 119      13.567   4.520  26.434  1.00 29.81           C  
ATOM    912  O   SER H 119      13.364   5.696  26.140  1.00 27.24           O  
ATOM    913  N   GLY H 120      13.936   3.602  25.511  1.00 31.56           N  
ATOM    914  CA  GLY H 120      14.058   3.979  24.127  1.00 30.78           C  
ATOM    915  C   GLY H 120      15.125   3.142  23.488  1.00 32.17           C  
ATOM    916  O   GLY H 120      15.886   2.452  24.165  1.00 31.06           O  
ATOM    917  N   PRO H 121      15.205   3.204  22.183  1.00 32.45           N  
ATOM    918  CA  PRO H 121      16.176   2.411  21.477  1.00 30.69           C  
ATOM    919  CD  PRO H 121      14.012   3.430  21.384  1.00 34.98           C  
ATOM    920  CB  PRO H 121      15.776   2.471  20.005  1.00 31.39           C  
ATOM    921  CG  PRO H 121      14.253   2.681  20.061  1.00 35.74           C  
ATOM    922  C   PRO H 121      17.581   2.841  21.748  1.00 34.00           C  
ATOM    923  O   PRO H 121      17.860   4.039  21.752  1.00 35.10           O  
ATOM    924  N   GLY H 122      18.465   1.857  21.999  1.00 30.03           N  
ATOM    925  CA  GLY H 122      19.865   2.027  22.261  1.00 26.82           C  
ATOM    926  C   GLY H 122      20.610   2.415  21.022  1.00 27.63           C  
ATOM    927  O   GLY H 122      21.614   3.118  21.098  1.00 28.53           O  
ATOM    928  N   LEU H 123      20.188   1.909  19.845  1.00 24.07           N  
ATOM    929  CA  LEU H 123      20.954   2.184  18.660  1.00 24.69           C  
ATOM    930  CB  LEU H 123      21.515   0.906  18.008  1.00 25.62           C  
ATOM    931  CG  LEU H 123      22.365   1.153  16.746  1.00 29.03           C  
ATOM    932  CD1 LEU H 123      23.648   1.936  17.076  1.00 28.03           C  
ATOM    933  CD2 LEU H 123      22.651  -0.157  15.997  1.00 30.75           C  
ATOM    934  C   LEU H 123      20.088   2.876  17.649  1.00 27.44           C  
ATOM    935  O   LEU H 123      18.929   2.511  17.458  1.00 27.94           O  
ATOM    936  N   VAL H 124      20.647   3.911  16.979  1.00 24.77           N  
ATOM    937  CA  VAL H 124      19.933   4.644  15.969  1.00 23.96           C  
ATOM    938  CB  VAL H 124      19.490   6.000  16.441  1.00 26.52           C  
ATOM    939  CG1 VAL H 124      18.802   6.735  15.280  1.00 27.09           C  
ATOM    940  CG2 VAL H 124      18.591   5.821  17.677  1.00 29.32           C  
ATOM    941  C   VAL H 124      20.863   4.850  14.806  1.00 26.02           C  
ATOM    942  O   VAL H 124      22.059   5.078  14.982  1.00 24.83           O  
ATOM    943  N   LYS H 125      20.328   4.769  13.570  1.00 25.94           N  
ATOM    944  CA  LYS H 125      21.129   4.938  12.391  1.00 26.02           C  
ATOM    945  CB  LYS H 125      20.487   4.343  11.127  1.00 30.68           C  
ATOM    946  CG  LYS H 125      21.391   4.423   9.897  1.00 33.48           C  
ATOM    947  CD  LYS H 125      20.890   3.588   8.720  1.00 40.51           C  
ATOM    948  CE  LYS H 125      20.986   2.081   8.961  1.00 43.33           C  
ATOM    949  NZ  LYS H 125      20.384   1.350   7.825  1.00 42.32           N1+
ATOM    950  C   LYS H 125      21.309   6.404  12.152  1.00 27.04           C  
ATOM    951  O   LYS H 125      20.500   7.224  12.581  1.00 27.93           O  
ATOM    952  N   PRO H 126      22.358   6.756  11.459  1.00 27.06           N  
ATOM    953  CA  PRO H 126      22.603   8.143  11.194  1.00 28.72           C  
ATOM    954  CD  PRO H 126      23.588   5.981  11.482  1.00 29.61           C  
ATOM    955  CB  PRO H 126      24.011   8.221  10.615  1.00 31.77           C  
ATOM    956  CG  PRO H 126      24.715   7.002  11.240  1.00 33.20           C  
ATOM    957  C   PRO H 126      21.542   8.692  10.300  1.00 31.51           C  
ATOM    958  O   PRO H 126      21.016   7.945   9.476  1.00 30.29           O  
ATOM    959  N   SER H 127      21.246   9.997  10.465  1.00 27.39           N  
ATOM    960  CA  SER H 127      20.263  10.775   9.759  1.00 28.18           C  
ATOM    961  CB  SER H 127      20.380  10.709   8.220  0.91 34.17           C  
ATOM    962  OG  SER H 127      19.904   9.467   7.724  0.91 41.39           O  
ATOM    963  C   SER H 127      18.883  10.352  10.164  1.00 29.46           C  
ATOM    964  O   SER H 127      17.896  10.895   9.673  1.00 30.46           O  
ATOM    965  N   GLU H 128      18.774   9.415  11.124  1.00 27.64           N  
ATOM    966  CA  GLU H 128      17.500   8.956  11.608  1.00 28.72           C  
ATOM    967  CB  GLU H 128      17.510   7.486  12.062  1.00 30.10           C  
ATOM    968  CG  GLU H 128      17.796   6.481  10.944  1.00 37.09           C  
ATOM    969  CD  GLU H 128      16.539   6.280  10.113  1.00 47.35           C  
ATOM    970  OE1 GLU H 128      15.573   7.071  10.284  1.00 42.93           O  
ATOM    971  OE2 GLU H 128      16.529   5.325   9.290  1.00 64.54           O1-
ATOM    972  C   GLU H 128      17.154   9.785  12.810  1.00 30.43           C  
ATOM    973  O   GLU H 128      17.890  10.699  13.176  1.00 29.03           O  
ATOM    974  N   THR H 129      15.994   9.499  13.441  1.00 29.64           N  
ATOM    975  CA  THR H 129      15.575  10.256  14.587  1.00 29.13           C  
ATOM    976  CB  THR H 129      14.150  10.722  14.502  1.00 32.47           C  
ATOM    977  OG1 THR H 129      13.962  11.505  13.333  1.00 37.69           O  
ATOM    978  CG2 THR H 129      13.832  11.570  15.745  1.00 35.69           C  
ATOM    979  C   THR H 129      15.687   9.395  15.810  1.00 30.55           C  
ATOM    980  O   THR H 129      15.413   8.196  15.782  1.00 30.14           O  
ATOM    981  N   LEU H 130      16.111  10.027  16.924  1.00 27.56           N  
ATOM    982  CA  LEU H 130      16.287   9.416  18.212  0.96 28.09           C  
ATOM    983  CB  LEU H 130      17.556   9.997  18.884  0.96 28.96           C  
ATOM    984  CG  LEU H 130      17.907   9.571  20.323  0.96 36.49           C  
ATOM    985  CD1 LEU H 130      19.288  10.124  20.713  0.96 40.61           C  
ATOM    986  CD2 LEU H 130      16.844  10.030  21.333  0.96 35.71           C  
ATOM    987  C   LEU H 130      15.060   9.760  19.007  1.00 29.03           C  
ATOM    988  O   LEU H 130      14.683  10.928  19.082  1.00 29.07           O  
ATOM    989  N   SER H 131      14.380   8.745  19.591  1.00 28.72           N  
ATOM    990  CA  SER H 131      13.199   9.014  20.372  1.00 28.61           C  
ATOM    991  CB  SER H 131      11.884   8.515  19.739  0.91 32.92           C  
ATOM    992  OG  SER H 131      11.578   9.268  18.576  0.91 44.18           O  
ATOM    993  C   SER H 131      13.342   8.334  21.698  1.00 29.28           C  
ATOM    994  O   SER H 131      13.650   7.146  21.776  1.00 31.43           O  
ATOM    995  N   LEU H 132      13.114   9.096  22.792  1.00 23.21           N  
ATOM    996  CA  LEU H 132      13.240   8.554  24.117  1.00 23.56           C  
ATOM    997  CB  LEU H 132      14.425   9.136  24.896  1.00 24.50           C  
ATOM    998  CG  LEU H 132      15.789   8.729  24.326  1.00 29.54           C  
ATOM    999  CD1 LEU H 132      16.933   9.338  25.145  1.00 29.63           C  
ATOM   1000  CD2 LEU H 132      15.898   7.201  24.210  1.00 30.88           C  
ATOM   1001  C   LEU H 132      12.011   8.889  24.905  1.00 24.96           C  
ATOM   1002  O   LEU H 132      11.318   9.867  24.623  1.00 25.17           O  
ATOM   1003  N   THR H 133      11.718   8.056  25.929  1.00 22.53           N  
ATOM   1004  CA  THR H 133      10.575   8.253  26.776  1.00 23.07           C  
ATOM   1005  CB  THR H 133       9.589   7.119  26.686  1.00 28.12           C  
ATOM   1006  OG1 THR H 133       9.115   6.982  25.355  1.00 29.34           O  
ATOM   1007  CG2 THR H 133       8.414   7.393  27.638  1.00 30.11           C  
ATOM   1008  C   THR H 133      11.047   8.318  28.201  1.00 24.51           C  
ATOM   1009  O   THR H 133      11.960   7.596  28.603  1.00 26.68           O  
ATOM   1010  N   CYS H 134      10.436   9.219  29.002  1.00 22.07           N  
ATOM   1011  CA  CYS H 134      10.755   9.324  30.401  1.00 22.92           C  
ATOM   1012  CB  CYS H 134      11.335  10.709  30.779  1.00 26.54           C  
ATOM   1013  SG  CYS H 134      11.818  10.871  32.528  1.00 28.84           S  
ATOM   1014  C   CYS H 134       9.456   9.108  31.122  1.00 24.84           C  
ATOM   1015  O   CYS H 134       8.483   9.824  30.889  1.00 24.64           O  
ATOM   1016  N   THR H 135       9.402   8.092  32.010  1.00 23.70           N  
ATOM   1017  CA  THR H 135       8.189   7.792  32.716  1.00 23.86           C  
ATOM   1018  CB  THR H 135       7.883   6.325  32.785  1.00 29.84           C  
ATOM   1019  OG1 THR H 135       7.795   5.783  31.475  1.00 30.39           O  
ATOM   1020  CG2 THR H 135       6.544   6.135  33.520  1.00 32.29           C  
ATOM   1021  C   THR H 135       8.364   8.281  34.113  1.00 25.23           C  
ATOM   1022  O   THR H 135       9.368   7.990  34.767  1.00 26.50           O  
ATOM   1023  N   VAL H 136       7.371   9.044  34.606  1.00 24.12           N  
ATOM   1024  CA  VAL H 136       7.484   9.626  35.906  1.00 24.25           C  
ATOM   1025  CB  VAL H 136       7.096  11.082  35.926  1.00 26.33           C  
ATOM   1026  CG1 VAL H 136       7.233  11.618  37.362  1.00 25.70           C  
ATOM   1027  CG2 VAL H 136       7.924  11.845  34.877  1.00 26.51           C  
ATOM   1028  C   VAL H 136       6.532   8.918  36.817  1.00 28.18           C  
ATOM   1029  O   VAL H 136       5.378   8.665  36.463  1.00 29.72           O  
ATOM   1030  N   SER H 137       7.008   8.564  38.026  0.86 28.79           N  
ATOM   1031  CA  SER H 137       6.139   7.928  38.969  0.86 32.14           C  
ATOM   1032  CB  SER H 137       6.478   6.448  39.205  0.86 36.93           C  
ATOM   1033  OG  SER H 137       7.785   6.340  39.746  0.65 47.92           O  
ATOM   1034  C   SER H 137       6.276   8.648  40.273  0.86 32.98           C  
ATOM   1035  O   SER H 137       7.344   9.164  40.601  0.86 33.57           O  
ATOM   1036  N   GLY H 138       5.182   8.657  41.058  1.00 41.00           N  
ATOM   1037  CA  GLY H 138       5.207   9.206  42.379  1.00 41.85           C  
ATOM   1038  C   GLY H 138       4.795  10.635  42.327  1.00 42.62           C  
ATOM   1039  O   GLY H 138       4.488  11.222  43.364  1.00 44.36           O  
ATOM   1040  N   TYR H 139       4.789  11.245  41.127  1.00 41.85           N  
ATOM   1041  CA  TYR H 139       4.390  12.620  41.069  1.00 42.36           C  
ATOM   1042  CB  TYR H 139       5.582  13.579  41.125  1.00 43.19           C  
ATOM   1043  CG  TYR H 139       5.181  14.894  41.701  1.00 44.17           C  
ATOM   1044  CD1 TYR H 139       5.254  15.063  43.066  1.00 45.72           C  
ATOM   1045  CD2 TYR H 139       4.764  15.946  40.920  1.00 44.67           C  
ATOM   1046  CE1 TYR H 139       4.912  16.258  43.651  1.00 45.89           C  
ATOM   1047  CE2 TYR H 139       4.420  17.146  41.501  1.00 45.01           C  
ATOM   1048  CZ  TYR H 139       4.495  17.302  42.864  1.00 45.51           C  
ATOM   1049  OH  TYR H 139       4.143  18.533  43.458  1.00 48.44           O  
ATOM   1050  C   TYR H 139       3.742  12.834  39.736  1.00 42.83           C  
ATOM   1051  O   TYR H 139       3.936  12.060  38.800  1.00 43.30           O  
ATOM   1052  N   SER H 140       2.961  13.918  39.614  1.00 43.62           N  
ATOM   1053  CA  SER H 140       2.309  14.211  38.376  1.00 44.50           C  
ATOM   1054  CB  SER H 140       0.862  14.700  38.565  1.00 50.20           C  
ATOM   1055  OG  SER H 140       0.267  14.985  37.308  1.00 53.16           O  
ATOM   1056  C   SER H 140       3.086  15.297  37.696  1.00 42.07           C  
ATOM   1057  O   SER H 140       3.545  16.250  38.320  1.00 40.59           O  
ATOM   1058  N   ILE H 141       3.245  15.158  36.369  1.00 40.42           N  
ATOM   1059  CA  ILE H 141       3.965  16.038  35.489  1.00 39.93           C  
ATOM   1060  CB  ILE H 141       4.037  15.449  34.115  1.00 36.81           C  
ATOM   1061  CG1 ILE H 141       2.634  15.275  33.516  1.00 37.52           C  
ATOM   1062  CG2 ILE H 141       4.798  14.122  34.242  1.00 33.25           C  
ATOM   1063  CD1 ILE H 141       2.649  14.738  32.082  1.00 38.82           C  
ATOM   1064  C   ILE H 141       3.304  17.384  35.432  1.00 41.18           C  
ATOM   1065  O   ILE H 141       3.957  18.381  35.125  1.00 41.81           O  
ATOM   1066  N   THR H 142       1.966  17.410  35.591  1.00 39.31           N  
ATOM   1067  CA  THR H 142       1.128  18.585  35.581  1.00 40.63           C  
ATOM   1068  CB  THR H 142      -0.335  18.247  35.530  1.00 42.64           C  
ATOM   1069  OG1 THR H 142      -0.726  17.561  36.712  1.00 43.25           O  
ATOM   1070  CG2 THR H 142      -0.598  17.358  34.301  1.00 42.20           C  
ATOM   1071  C   THR H 142       1.294  19.422  36.826  1.00 41.58           C  
ATOM   1072  O   THR H 142       1.085  20.634  36.791  1.00 43.64           O  
ATOM   1073  N   SER H 143       1.609  18.799  37.977  1.00 43.15           N  
ATOM   1074  CA  SER H 143       1.599  19.517  39.230  1.00 42.39           C  
ATOM   1075  CB  SER H 143       1.870  18.609  40.441  1.00 42.83           C  
ATOM   1076  OG  SER H 143       0.762  17.751  40.666  1.00 45.25           O  
ATOM   1077  C   SER H 143       2.582  20.655  39.297  1.00 42.17           C  
ATOM   1078  O   SER H 143       2.183  21.805  39.499  1.00 44.11           O  
ATOM   1079  N   ASP H 144       3.892  20.376  39.146  1.00 40.03           N  
ATOM   1080  CA  ASP H 144       4.907  21.393  39.282  1.00 39.93           C  
ATOM   1081  CB  ASP H 144       5.307  21.605  40.757  1.00 42.33           C  
ATOM   1082  CG  ASP H 144       6.187  22.842  40.881  1.00 43.92           C  
ATOM   1083  OD1 ASP H 144       6.233  23.633  39.902  1.00 42.85           O  
ATOM   1084  OD2 ASP H 144       6.829  23.012  41.953  1.00 46.44           O1-
ATOM   1085  C   ASP H 144       6.123  20.861  38.573  1.00 39.40           C  
ATOM   1086  O   ASP H 144       6.046  19.784  37.986  1.00 39.27           O  
ATOM   1087  N   TYR H 145       7.261  21.608  38.578  1.00 36.51           N  
ATOM   1088  CA  TYR H 145       8.505  21.087  38.055  1.00 35.51           C  
ATOM   1089  CB  TYR H 145       8.744  19.578  38.313  1.00 37.34           C  
ATOM   1090  CG  TYR H 145       8.994  19.264  39.750  1.00 39.47           C  
ATOM   1091  CD1 TYR H 145       8.004  19.373  40.695  1.00 43.63           C  
ATOM   1092  CD2 TYR H 145      10.229  18.809  40.147  1.00 40.77           C  
ATOM   1093  CE1 TYR H 145       8.251  19.063  42.012  1.00 45.78           C  
ATOM   1094  CE2 TYR H 145      10.481  18.498  41.462  1.00 43.55           C  
ATOM   1095  CZ  TYR H 145       9.492  18.625  42.401  1.00 46.80           C  
ATOM   1096  OH  TYR H 145       9.748  18.305  43.751  1.00 49.13           O  
ATOM   1097  C   TYR H 145       8.659  21.262  36.562  1.00 33.87           C  
ATOM   1098  O   TYR H 145       7.677  21.397  35.828  1.00 34.07           O  
ATOM   1099  N   ALA H 146       9.944  21.293  36.111  1.00 19.82           N  
ATOM   1100  CA  ALA H 146      10.363  21.414  34.751  1.00 20.39           C  
ATOM   1101  CB  ALA H 146      11.490  22.437  34.535  1.00 21.59           C  
ATOM   1102  C   ALA H 146      10.942  20.058  34.467  1.00 21.78           C  
ATOM   1103  O   ALA H 146      11.707  19.529  35.272  1.00 21.06           O  
ATOM   1104  N   TRP H 147      10.579  19.442  33.325  1.00 18.49           N  
ATOM   1105  CA  TRP H 147      11.044  18.115  33.028  1.00 18.32           C  
ATOM   1106  CB  TRP H 147       9.880  17.252  32.536  1.00 20.17           C  
ATOM   1107  CG  TRP H 147       8.726  17.344  33.510  1.00 19.51           C  
ATOM   1108  CD2 TRP H 147       8.590  16.572  34.716  1.00 20.62           C  
ATOM   1109  CD1 TRP H 147       7.648  18.181  33.469  1.00 19.92           C  
ATOM   1110  NE1 TRP H 147       6.841  17.972  34.562  1.00 20.61           N  
ATOM   1111  CE2 TRP H 147       7.415  16.988  35.341  1.00 21.68           C  
ATOM   1112  CE3 TRP H 147       9.382  15.604  35.258  1.00 22.77           C  
ATOM   1113  CZ2 TRP H 147       7.011  16.438  36.522  1.00 23.66           C  
ATOM   1114  CZ3 TRP H 147       8.970  15.049  36.449  1.00 23.08           C  
ATOM   1115  CH2 TRP H 147       7.807  15.459  37.067  1.00 22.50           C  
ATOM   1116  C   TRP H 147      12.081  18.270  31.953  1.00 20.11           C  
ATOM   1117  O   TRP H 147      11.768  18.654  30.826  1.00 20.04           O  
ATOM   1118  N   ASN H 148      13.345  17.915  32.276  1.00 16.93           N  
ATOM   1119  CA  ASN H 148      14.470  18.241  31.436  1.00 17.25           C  
ATOM   1120  CB  ASN H 148      15.635  18.866  32.224  1.00 18.93           C  
ATOM   1121  CG  ASN H 148      15.170  20.151  32.892  1.00 19.75           C  
ATOM   1122  OD1 ASN H 148      15.499  21.251  32.452  1.00 19.43           O  
ATOM   1123  ND2 ASN H 148      14.376  20.010  33.985  1.00 20.75           N  
ATOM   1124  C   ASN H 148      15.077  17.034  30.783  1.00 20.84           C  
ATOM   1125  O   ASN H 148      14.882  15.888  31.194  1.00 20.68           O  
ATOM   1126  N   TRP H 149      15.820  17.301  29.687  1.00 18.33           N  
ATOM   1127  CA  TRP H 149      16.611  16.294  29.045  1.00 20.59           C  
ATOM   1128  CB  TRP H 149      16.186  15.989  27.598  1.00 21.73           C  
ATOM   1129  CG  TRP H 149      14.848  15.298  27.518  1.00 22.00           C  
ATOM   1130  CD2 TRP H 149      14.663  13.885  27.690  1.00 22.08           C  
ATOM   1131  CD1 TRP H 149      13.608  15.829  27.310  1.00 24.30           C  
ATOM   1132  NE1 TRP H 149      12.660  14.832  27.346  1.00 24.30           N  
ATOM   1133  CE2 TRP H 149      13.297  13.629  27.579  1.00 24.66           C  
ATOM   1134  CE3 TRP H 149      15.560  12.882  27.926  1.00 23.68           C  
ATOM   1135  CZ2 TRP H 149      12.805  12.362  27.703  1.00 25.73           C  
ATOM   1136  CZ3 TRP H 149      15.060  11.605  28.047  1.00 25.38           C  
ATOM   1137  CH2 TRP H 149      13.709  11.351  27.937  1.00 24.89           C  
ATOM   1138  C   TRP H 149      18.016  16.821  29.021  1.00 20.22           C  
ATOM   1139  O   TRP H 149      18.249  17.979  28.675  1.00 19.73           O  
ATOM   1140  N   ILE H 150      18.987  15.978  29.427  1.00 17.19           N  
ATOM   1141  CA  ILE H 150      20.374  16.353  29.486  1.00 17.54           C  
ATOM   1142  CB  ILE H 150      20.827  16.585  30.898  1.00 19.51           C  
ATOM   1143  CG1 ILE H 150      19.958  17.683  31.537  1.00 22.26           C  
ATOM   1144  CG2 ILE H 150      22.325  16.928  30.881  1.00 20.45           C  
ATOM   1145  CD1 ILE H 150      20.027  17.720  33.062  1.00 22.23           C  
ATOM   1146  C   ILE H 150      21.149  15.195  28.924  1.00 19.26           C  
ATOM   1147  O   ILE H 150      20.732  14.048  29.076  1.00 21.99           O  
ATOM   1148  N   ARG H 151      22.288  15.456  28.240  1.00 17.27           N  
ATOM   1149  CA  ARG H 151      23.034  14.359  27.681  1.00 17.71           C  
ATOM   1150  CB  ARG H 151      22.885  14.221  26.151  1.00 18.76           C  
ATOM   1151  CG  ARG H 151      23.292  15.445  25.326  1.00 20.53           C  
ATOM   1152  CD  ARG H 151      23.089  15.211  23.825  1.00 22.49           C  
ATOM   1153  NE  ARG H 151      23.325  16.495  23.105  1.00 21.36           N  
ATOM   1154  CZ  ARG H 151      23.275  16.531  21.742  1.00 28.56           C  
ATOM   1155  NH1 ARG H 151      23.026  15.387  21.039  1.00 22.68           N1+
ATOM   1156  NH2 ARG H 151      23.473  17.705  21.074  1.00 23.36           N  
ATOM   1157  C   ARG H 151      24.483  14.493  28.031  1.00 19.92           C  
ATOM   1158  O   ARG H 151      24.979  15.587  28.296  1.00 19.76           O  
ATOM   1159  N   GLN H 152      25.194  13.345  28.069  1.00 17.94           N  
ATOM   1160  CA  GLN H 152      26.585  13.345  28.426  1.00 17.16           C  
ATOM   1161  CB  GLN H 152      26.829  12.716  29.809  1.00 18.44           C  
ATOM   1162  CG  GLN H 152      28.283  12.744  30.281  1.00 19.62           C  
ATOM   1163  CD  GLN H 152      28.330  12.081  31.651  1.00 24.97           C  
ATOM   1164  OE1 GLN H 152      28.216  10.860  31.767  1.00 24.46           O  
ATOM   1165  NE2 GLN H 152      28.499  12.897  32.725  1.00 25.06           N  
ATOM   1166  C   GLN H 152      27.351  12.520  27.432  1.00 20.36           C  
ATOM   1167  O   GLN H 152      27.043  11.355  27.194  1.00 18.93           O  
ATOM   1168  N   PRO H 153      28.375  13.101  26.868  1.00 21.97           N  
ATOM   1169  CA  PRO H 153      29.209  12.404  25.918  1.00 24.61           C  
ATOM   1170  CD  PRO H 153      28.365  14.535  26.627  1.00 22.89           C  
ATOM   1171  CB  PRO H 153      30.081  13.475  25.269  1.00 23.38           C  
ATOM   1172  CG  PRO H 153      29.231  14.753  25.375  1.00 26.03           C  
ATOM   1173  C   PRO H 153      30.026  11.358  26.620  1.00 32.86           C  
ATOM   1174  O   PRO H 153      30.242  11.488  27.823  1.00 30.10           O  
ATOM   1175  N   PRO H 154      30.509  10.369  25.916  1.00 35.36           N  
ATOM   1176  CA  PRO H 154      31.221   9.258  26.487  1.00 36.86           C  
ATOM   1177  CD  PRO H 154      30.465  10.335  24.464  1.00 34.89           C  
ATOM   1178  CB  PRO H 154      31.787   8.478  25.300  1.00 38.99           C  
ATOM   1179  CG  PRO H 154      30.916   8.907  24.104  1.00 39.77           C  
ATOM   1180  C   PRO H 154      32.289   9.644  27.470  1.00 37.69           C  
ATOM   1181  O   PRO H 154      32.281   9.115  28.578  1.00 45.61           O  
ATOM   1182  N   GLY H 155      33.213  10.560  27.131  1.00 36.49           N  
ATOM   1183  CA  GLY H 155      34.247  10.840  28.083  1.00 34.65           C  
ATOM   1184  C   GLY H 155      33.630  11.415  29.309  1.00 38.55           C  
ATOM   1185  O   GLY H 155      33.947  10.964  30.410  1.00 34.50           O  
ATOM   1186  N   LYS H 156      32.739  12.422  29.145  1.00 35.00           N  
ATOM   1187  CA  LYS H 156      32.102  13.055  30.273  1.00 33.55           C  
ATOM   1188  CB  LYS H 156      33.009  13.290  31.483  1.00 36.21           C  
ATOM   1189  CG  LYS H 156      34.123  14.300  31.207  1.00 42.36           C  
ATOM   1190  CD  LYS H 156      35.117  13.884  30.120  1.00 45.64           C  
ATOM   1191  CE  LYS H 156      34.975  14.663  28.811  1.00 56.97           C  
ATOM   1192  NZ  LYS H 156      36.111  14.356  27.913  1.00 61.65           N1+
ATOM   1193  C   LYS H 156      31.700  14.427  29.858  1.00 30.70           C  
ATOM   1194  O   LYS H 156      32.039  14.884  28.787  1.00 31.94           O  
ATOM   1195  N   GLY H 157      30.973  15.175  30.687  1.00 25.94           N  
ATOM   1196  CA  GLY H 157      30.647  16.506  30.258  1.00 22.22           C  
ATOM   1197  C   GLY H 157      29.197  16.486  29.938  1.00 21.80           C  
ATOM   1198  O   GLY H 157      28.724  15.615  29.211  1.00 21.26           O  
ATOM   1199  N   LEU H 158      28.460  17.482  30.454  1.00 20.75           N  
ATOM   1200  CA  LEU H 158      27.036  17.468  30.330  1.00 19.15           C  
ATOM   1201  CB  LEU H 158      26.355  17.554  31.703  1.00 19.86           C  
ATOM   1202  CG  LEU H 158      26.683  16.344  32.597  1.00 22.93           C  
ATOM   1203  CD1 LEU H 158      26.104  16.504  34.009  1.00 21.75           C  
ATOM   1204  CD2 LEU H 158      26.239  15.034  31.924  1.00 22.48           C  
ATOM   1205  C   LEU H 158      26.571  18.633  29.519  1.00 21.85           C  
ATOM   1206  O   LEU H 158      27.155  19.716  29.560  1.00 22.75           O  
ATOM   1207  N   GLU H 159      25.494  18.405  28.738  1.00 20.01           N  
ATOM   1208  CA  GLU H 159      24.892  19.430  27.931  1.00 19.98           C  
ATOM   1209  CB  GLU H 159      25.057  19.186  26.417  1.00 22.02           C  
ATOM   1210  CG  GLU H 159      24.423  20.274  25.546  1.00 26.72           C  
ATOM   1211  CD  GLU H 159      24.586  19.870  24.087  1.00 35.58           C  
ATOM   1212  OE1 GLU H 159      25.487  19.040  23.796  1.00 34.00           O  
ATOM   1213  OE2 GLU H 159      23.812  20.388  23.240  1.00 30.82           O1-
ATOM   1214  C   GLU H 159      23.411  19.421  28.213  1.00 20.37           C  
ATOM   1215  O   GLU H 159      22.780  18.365  28.198  1.00 20.60           O  
ATOM   1216  N   TRP H 160      22.814  20.606  28.480  1.00 18.19           N  
ATOM   1217  CA  TRP H 160      21.397  20.701  28.750  1.00 17.62           C  
ATOM   1218  CB  TRP H 160      21.035  21.923  29.620  1.00 17.26           C  
ATOM   1219  CG  TRP H 160      19.555  22.175  29.805  1.00 17.81           C  
ATOM   1220  CD2 TRP H 160      18.830  23.187  29.085  1.00 17.68           C  
ATOM   1221  CD1 TRP H 160      18.658  21.576  30.640  1.00 20.12           C  
ATOM   1222  NE1 TRP H 160      17.416  22.145  30.479  1.00 20.13           N  
ATOM   1223  CE2 TRP H 160      17.509  23.138  29.527  1.00 20.61           C  
ATOM   1224  CE3 TRP H 160      19.233  24.079  28.136  1.00 19.13           C  
ATOM   1225  CZ2 TRP H 160      16.565  23.989  29.020  1.00 20.25           C  
ATOM   1226  CZ3 TRP H 160      18.281  24.934  27.627  1.00 19.98           C  
ATOM   1227  CH2 TRP H 160      16.973  24.890  28.061  1.00 20.30           C  
ATOM   1228  C   TRP H 160      20.678  20.833  27.438  1.00 19.64           C  
ATOM   1229  O   TRP H 160      20.972  21.737  26.660  1.00 20.42           O  
ATOM   1230  N   ILE H 161      19.788  19.863  27.123  1.00 18.49           N  
ATOM   1231  CA  ILE H 161      18.999  19.818  25.914  1.00 17.91           C  
ATOM   1232  CB  ILE H 161      18.510  18.427  25.617  1.00 18.94           C  
ATOM   1233  CG1 ILE H 161      19.704  17.471  25.431  1.00 25.56           C  
ATOM   1234  CG2 ILE H 161      17.578  18.498  24.394  1.00 26.40           C  
ATOM   1235  CD1 ILE H 161      19.330  15.988  25.465  1.00 29.12           C  
ATOM   1236  C   ILE H 161      17.787  20.721  25.929  1.00 19.88           C  
ATOM   1237  O   ILE H 161      17.566  21.488  24.994  1.00 20.53           O  
ATOM   1238  N   GLY H 162      16.953  20.652  26.991  1.00 19.50           N  
ATOM   1239  CA  GLY H 162      15.743  21.436  27.003  1.00 19.68           C  
ATOM   1240  C   GLY H 162      14.815  20.917  28.063  1.00 20.58           C  
ATOM   1241  O   GLY H 162      15.141  19.988  28.798  1.00 18.80           O  
ATOM   1242  N   SER H 163      13.616  21.534  28.169  1.00 18.92           N  
ATOM   1243  CA  SER H 163      12.687  21.087  29.164  1.00 18.75           C  
ATOM   1244  CB  SER H 163      12.877  21.773  30.530  1.00 20.41           C  
ATOM   1245  OG  SER H 163      11.934  21.277  31.468  1.00  0.00           O  
ATOM   1246  C   SER H 163      11.303  21.409  28.706  1.00 20.50           C  
ATOM   1247  O   SER H 163      11.086  22.221  27.807  1.00 20.04           O  
ATOM   1248  N   ILE H 164      10.329  20.702  29.301  1.00 18.73           N  
ATOM   1249  CA  ILE H 164       8.938  20.969  29.110  1.00 18.09           C  
ATOM   1250  CB  ILE H 164       8.279  19.883  28.320  1.00 20.49           C  
ATOM   1251  CG1 ILE H 164       6.820  20.188  27.928  1.00 21.67           C  
ATOM   1252  CG2 ILE H 164       8.521  18.600  29.100  1.00 19.56           C  
ATOM   1253  CD1 ILE H 164       5.842  20.262  29.089  1.00 23.97           C  
ATOM   1254  C   ILE H 164       8.415  21.072  30.508  1.00 19.96           C  
ATOM   1255  O   ILE H 164       8.648  20.200  31.343  1.00 19.80           O  
ATOM   1256  N   SER H 165       7.722  22.183  30.808  1.00 18.23           N  
ATOM   1257  CA  SER H 165       7.310  22.479  32.149  1.00 21.18           C  
ATOM   1258  CB  SER H 165       7.102  23.986  32.370  1.00 21.46           C  
ATOM   1259  OG  SER H 165       6.069  24.465  31.521  1.00 32.19           O  
ATOM   1260  C   SER H 165       6.019  21.810  32.471  1.00 22.88           C  
ATOM   1261  O   SER H 165       5.413  21.127  31.653  1.00 23.23           O  
ATOM   1262  N   TYR H 166       5.545  22.050  33.703  1.00 38.14           N  
ATOM   1263  CA  TYR H 166       4.307  21.489  34.144  1.00 40.76           C  
ATOM   1264  CB  TYR H 166       3.996  21.740  35.644  1.00 43.40           C  
ATOM   1265  CG  TYR H 166       3.588  23.149  35.942  1.00 47.11           C  
ATOM   1266  CD1 TYR H 166       2.302  23.558  35.679  1.00 49.24           C  
ATOM   1267  CD2 TYR H 166       4.454  24.050  36.523  1.00 48.42           C  
ATOM   1268  CE1 TYR H 166       1.887  24.841  35.957  1.00 53.20           C  
ATOM   1269  CE2 TYR H 166       4.046  25.336  36.806  1.00 50.93           C  
ATOM   1270  CZ  TYR H 166       2.761  25.737  36.521  1.00 53.00           C  
ATOM   1271  OH  TYR H 166       2.340  27.053  36.808  1.00 55.52           O  
ATOM   1272  C   TYR H 166       3.193  22.045  33.299  1.00 42.31           C  
ATOM   1273  O   TYR H 166       2.196  21.366  33.053  1.00 41.59           O  
ATOM   1274  N   SER H 167       3.318  23.325  32.888  1.00 42.40           N  
ATOM   1275  CA  SER H 167       2.322  24.000  32.096  1.00 44.80           C  
ATOM   1276  CB  SER H 167       2.422  25.535  32.175  1.00 45.55           C  
ATOM   1277  OG  SER H 167       3.675  25.977  31.678  1.00 47.89           O  
ATOM   1278  C   SER H 167       2.351  23.592  30.647  1.00 45.52           C  
ATOM   1279  O   SER H 167       1.426  23.917  29.899  1.00 47.23           O  
ATOM   1280  N   GLY H 168       3.413  22.894  30.194  1.00 41.99           N  
ATOM   1281  CA  GLY H 168       3.440  22.486  28.817  1.00 42.52           C  
ATOM   1282  C   GLY H 168       4.301  23.421  28.029  1.00 42.16           C  
ATOM   1283  O   GLY H 168       4.452  23.267  26.817  1.00 42.41           O  
ATOM   1284  N   ILE H 169       4.902  24.423  28.695  1.00 23.48           N  
ATOM   1285  CA  ILE H 169       5.748  25.338  27.979  1.00 23.44           C  
ATOM   1286  CB  ILE H 169       5.885  26.679  28.636  1.00 26.78           C  
ATOM   1287  CG1 ILE H 169       4.515  27.379  28.698  1.00  0.00           C  
ATOM   1288  CG2 ILE H 169       6.946  27.478  27.858  1.00  0.00           C  
ATOM   1289  CD1 ILE H 169       4.487  28.618  29.593  1.00 39.79           C  
ATOM   1290  C   ILE H 169       7.110  24.722  27.854  1.00 26.81           C  
ATOM   1291  O   ILE H 169       7.582  24.045  28.767  1.00 24.48           O  
ATOM   1292  N   THR H 170       7.772  24.915  26.691  1.00 22.31           N  
ATOM   1293  CA  THR H 170       9.053  24.290  26.501  1.00 23.33           C  
ATOM   1294  CB  THR H 170       9.072  23.288  25.380  1.00 26.91           C  
ATOM   1295  OG1 THR H 170       8.743  23.917  24.150  1.00 27.91           O  
ATOM   1296  CG2 THR H 170       8.061  22.170  25.688  1.00 25.62           C  
ATOM   1297  C   THR H 170      10.110  25.306  26.193  1.00 23.83           C  
ATOM   1298  O   THR H 170       9.826  26.444  25.818  1.00 23.64           O  
ATOM   1299  N   GLY H 171      11.381  24.890  26.384  1.00 22.11           N  
ATOM   1300  CA  GLY H 171      12.538  25.692  26.093  1.00 22.07           C  
ATOM   1301  C   GLY H 171      13.605  24.743  25.631  1.00 23.62           C  
ATOM   1302  O   GLY H 171      13.761  23.662  26.196  1.00 22.77           O  
ATOM   1303  N   TYR H 172      14.381  25.124  24.592  1.00 22.56           N  
ATOM   1304  CA  TYR H 172      15.379  24.213  24.102  1.00 23.02           C  
ATOM   1305  CB  TYR H 172      15.092  23.646  22.698  1.00 24.65           C  
ATOM   1306  CG  TYR H 172      13.761  22.978  22.618  1.00 26.10           C  
ATOM   1307  CD1 TYR H 172      13.593  21.657  22.958  1.00 27.78           C  
ATOM   1308  CD2 TYR H 172      12.665  23.682  22.182  1.00 31.30           C  
ATOM   1309  CE1 TYR H 172      12.356  21.063  22.861  1.00 31.54           C  
ATOM   1310  CE2 TYR H 172      11.425  23.095  22.084  1.00 29.54           C  
ATOM   1311  CZ  TYR H 172      11.268  21.778  22.426  1.00 33.82           C  
ATOM   1312  OH  TYR H 172      10.004  21.160  22.331  1.00 32.86           O  
ATOM   1313  C   TYR H 172      16.671  24.957  23.938  1.00 23.55           C  
ATOM   1314  O   TYR H 172      16.695  26.181  23.814  1.00 23.94           O  
ATOM   1315  N   ASN H 173      17.793  24.207  23.937  1.00 21.48           N  
ATOM   1316  CA  ASN H 173      19.105  24.764  23.750  1.00 22.53           C  
ATOM   1317  CB  ASN H 173      20.208  23.734  24.064  1.00 21.44           C  
ATOM   1318  CG  ASN H 173      21.557  24.415  24.221  1.00 27.57           C  
ATOM   1319  OD1 ASN H 173      21.862  25.398  23.549  1.00 24.53           O  
ATOM   1320  ND2 ASN H 173      22.399  23.864  25.135  1.00 22.52           N  
ATOM   1321  C   ASN H 173      19.209  25.143  22.300  1.00 26.10           C  
ATOM   1322  O   ASN H 173      18.800  24.391  21.418  1.00 25.95           O  
ATOM   1323  N   PRO H 174      19.740  26.304  22.029  1.00 26.37           N  
ATOM   1324  CA  PRO H 174      19.858  26.750  20.665  1.00 27.16           C  
ATOM   1325  CD  PRO H 174      19.589  27.418  22.950  1.00 24.02           C  
ATOM   1326  CB  PRO H 174      20.209  28.233  20.742  1.00 30.70           C  
ATOM   1327  CG  PRO H 174      19.572  28.680  22.070  1.00 26.19           C  
ATOM   1328  C   PRO H 174      20.831  25.931  19.884  1.00 30.22           C  
ATOM   1329  O   PRO H 174      20.801  25.983  18.655  1.00 33.00           O  
ATOM   1330  N   SER H 175      21.712  25.183  20.571  1.00 29.26           N  
ATOM   1331  CA  SER H 175      22.708  24.400  19.899  1.00 31.40           C  
ATOM   1332  CB  SER H 175      23.683  23.715  20.872  1.00 34.11           C  
ATOM   1333  OG  SER H 175      23.000  22.761  21.674  1.00 33.92           O  
ATOM   1334  C   SER H 175      22.029  23.329  19.095  1.00 34.81           C  
ATOM   1335  O   SER H 175      22.551  22.887  18.073  1.00 34.90           O  
ATOM   1336  N   LEU H 176      20.842  22.881  19.551  1.00 31.60           N  
ATOM   1337  CA  LEU H 176      20.078  21.848  18.899  1.00 32.42           C  
ATOM   1338  CB  LEU H 176      18.926  21.292  19.755  1.00 30.76           C  
ATOM   1339  CG  LEU H 176      19.417  20.365  20.888  1.00 34.46           C  
ATOM   1340  CD1 LEU H 176      20.033  19.081  20.319  1.00 36.92           C  
ATOM   1341  CD2 LEU H 176      20.377  21.071  21.853  1.00 34.97           C  
ATOM   1342  C   LEU H 176      19.548  22.309  17.571  1.00 37.24           C  
ATOM   1343  O   LEU H 176      19.321  21.487  16.686  1.00 39.36           O  
ATOM   1344  N   LYS H 177      19.276  23.621  17.421  1.00 38.43           N  
ATOM   1345  CA  LYS H 177      18.855  24.211  16.176  0.89 41.70           C  
ATOM   1346  CB  LYS H 177      20.001  24.458  15.175  0.89 49.24           C  
ATOM   1347  CG  LYS H 177      20.785  25.749  15.425  0.89 58.21           C  
ATOM   1348  CD  LYS H 177      19.960  27.020  15.201  0.89 65.61           C  
ATOM   1349  CE  LYS H 177      19.964  27.503  13.748  1.00 64.15           C  
ATOM   1350  NZ  LYS H 177      21.201  28.267  13.468  1.00 71.71           N1+
ATOM   1351  C   LYS H 177      17.767  23.460  15.461  1.00 44.12           C  
ATOM   1352  O   LYS H 177      17.993  22.905  14.388  1.00 48.54           O  
ATOM   1353  N   SER H 178      16.553  23.445  16.046  1.00 39.10           N  
ATOM   1354  CA  SER H 178      15.352  22.917  15.445  1.00 40.12           C  
ATOM   1355  CB  SER H 178      15.086  23.490  14.045  1.00 50.56           C  
ATOM   1356  OG  SER H 178      14.866  24.887  14.137  1.00 58.62           O  
ATOM   1357  C   SER H 178      15.360  21.424  15.321  1.00 38.92           C  
ATOM   1358  O   SER H 178      14.425  20.849  14.767  1.00 42.26           O  
ATOM   1359  N   ARG H 179      16.407  20.754  15.823  1.00 31.72           N  
ATOM   1360  CA  ARG H 179      16.498  19.322  15.785  1.00 29.75           C  
ATOM   1361  CB  ARG H 179      17.927  18.821  16.033  1.00 29.62           C  
ATOM   1362  CG  ARG H 179      18.879  19.120  14.873  1.00 32.56           C  
ATOM   1363  CD  ARG H 179      20.339  18.832  15.213  1.00 32.73           C  
ATOM   1364  NE  ARG H 179      20.328  17.750  16.233  1.00 26.71           N  
ATOM   1365  CZ  ARG H 179      21.491  17.247  16.741  1.00 28.59           C  
ATOM   1366  NH1 ARG H 179      22.695  17.691  16.280  1.00 24.30           N1+
ATOM   1367  NH2 ARG H 179      21.440  16.293  17.714  1.00 22.15           N  
ATOM   1368  C   ARG H 179      15.605  18.685  16.815  1.00 30.06           C  
ATOM   1369  O   ARG H 179      15.124  17.568  16.619  1.00 31.19           O  
ATOM   1370  N   VAL H 180      15.370  19.373  17.954  1.00 25.84           N  
ATOM   1371  CA  VAL H 180      14.734  18.722  19.070  1.00 25.12           C  
ATOM   1372  CB  VAL H 180      15.461  18.966  20.361  1.00 26.55           C  
ATOM   1373  CG1 VAL H 180      15.427  20.473  20.661  1.00 26.72           C  
ATOM   1374  CG2 VAL H 180      14.819  18.115  21.466  1.00 26.38           C  
ATOM   1375  C   VAL H 180      13.309  19.133  19.301  1.00 27.77           C  
ATOM   1376  O   VAL H 180      12.898  20.259  19.029  1.00 27.55           O  
ATOM   1377  N   THR H 181      12.510  18.165  19.809  0.84 24.17           N  
ATOM   1378  CA  THR H 181      11.147  18.400  20.191  0.84 24.71           C  
ATOM   1379  CB  THR H 181      10.156  17.914  19.177  0.76 30.50           C  
ATOM   1380  OG1 THR H 181      10.307  16.517  18.970  1.00  0.00           O  
ATOM   1381  CG2 THR H 181      10.387  18.681  17.863  1.00  0.00           C  
ATOM   1382  C   THR H 181      10.891  17.671  21.482  0.84 25.90           C  
ATOM   1383  O   THR H 181      11.264  16.508  21.636  0.84 26.79           O  
ATOM   1384  N   ILE H 182      10.245  18.355  22.453  1.00 24.02           N  
ATOM   1385  CA  ILE H 182       9.952  17.763  23.728  1.00 22.70           C  
ATOM   1386  CB  ILE H 182      10.486  18.559  24.886  1.00 22.99           C  
ATOM   1387  CG1 ILE H 182      11.996  18.826  24.742  1.00 22.43           C  
ATOM   1388  CG2 ILE H 182      10.116  17.806  26.175  1.00 23.03           C  
ATOM   1389  CD1 ILE H 182      12.859  17.576  24.623  1.00 24.86           C  
ATOM   1390  C   ILE H 182       8.462  17.817  23.865  1.00 24.79           C  
ATOM   1391  O   ILE H 182       7.862  18.879  23.709  1.00 23.93           O  
ATOM   1392  N   SER H 183       7.820  16.671  24.169  1.00 22.21           N  
ATOM   1393  CA  SER H 183       6.389  16.653  24.271  1.00 24.12           C  
ATOM   1394  CB  SER H 183       5.700  16.007  23.056  1.00 28.90           C  
ATOM   1395  OG  SER H 183       6.074  14.641  22.959  1.00  0.00           O  
ATOM   1396  C   SER H 183       6.020  15.836  25.464  1.00 25.62           C  
ATOM   1397  O   SER H 183       6.882  15.281  26.145  1.00 25.06           O  
ATOM   1398  N   ARG H 184       4.710  15.782  25.782  1.00 24.84           N  
ATOM   1399  CA  ARG H 184       4.326  14.980  26.901  1.00 24.27           C  
ATOM   1400  CB  ARG H 184       4.248  15.740  28.234  1.00 24.19           C  
ATOM   1401  CG  ARG H 184       3.166  16.821  28.276  1.00 27.85           C  
ATOM   1402  CD  ARG H 184       3.106  17.550  29.621  1.00 28.16           C  
ATOM   1403  NE  ARG H 184       1.853  18.354  29.658  1.00 24.44           N  
ATOM   1404  CZ  ARG H 184       1.228  18.570  30.852  1.00 27.62           C  
ATOM   1405  NH1 ARG H 184       1.734  18.020  31.994  1.00 28.91           N1+
ATOM   1406  NH2 ARG H 184       0.099  19.334  30.908  1.00 26.82           N  
ATOM   1407  C   ARG H 184       2.960  14.432  26.658  1.00 28.06           C  
ATOM   1408  O   ARG H 184       2.208  14.921  25.813  1.00 27.60           O  
ATOM   1409  N   ASP H 185       2.639  13.340  27.376  1.00 27.71           N  
ATOM   1410  CA  ASP H 185       1.314  12.810  27.345  1.00 30.97           C  
ATOM   1411  CB  ASP H 185       1.203  11.406  26.738  1.00 33.09           C  
ATOM   1412  CG  ASP H 185      -0.275  11.143  26.478  1.00 40.95           C  
ATOM   1413  OD1 ASP H 185      -1.115  11.603  27.296  1.00 41.10           O  
ATOM   1414  OD2 ASP H 185      -0.585  10.488  25.448  1.00 44.70           O1-
ATOM   1415  C   ASP H 185       0.896  12.743  28.782  1.00 33.14           C  
ATOM   1416  O   ASP H 185       1.395  11.920  29.548  1.00 32.35           O  
ATOM   1417  N   THR H 186      -0.031  13.629  29.186  1.00 33.02           N  
ATOM   1418  CA  THR H 186      -0.423  13.738  30.561  1.00 35.34           C  
ATOM   1419  CB  THR H 186      -1.331  14.906  30.827  1.00 40.59           C  
ATOM   1420  OG1 THR H 186      -0.737  16.108  30.360  1.00 41.02           O  
ATOM   1421  CG2 THR H 186      -1.515  15.011  32.346  1.00 39.82           C  
ATOM   1422  C   THR H 186      -1.125  12.490  31.001  1.00 39.13           C  
ATOM   1423  O   THR H 186      -0.985  12.064  32.146  1.00 40.32           O  
ATOM   1424  N   SER H 187      -1.923  11.866  30.118  1.00 35.58           N  
ATOM   1425  CA  SER H 187      -2.638  10.692  30.539  1.00 37.43           C  
ATOM   1426  CB  SER H 187      -3.579  10.132  29.458  1.00 40.58           C  
ATOM   1427  OG  SER H 187      -2.835   9.663  28.344  1.00 45.25           O  
ATOM   1428  C   SER H 187      -1.649   9.621  30.901  1.00 37.85           C  
ATOM   1429  O   SER H 187      -1.892   8.825  31.806  1.00 39.81           O  
ATOM   1430  N   LYS H 188      -0.534   9.549  30.146  1.00 33.95           N  
ATOM   1431  CA  LYS H 188       0.552   8.618  30.325  1.00 33.71           C  
ATOM   1432  CB  LYS H 188       1.440   8.508  29.073  1.00 35.58           C  
ATOM   1433  CG  LYS H 188       0.718   7.897  27.868  1.00 45.07           C  
ATOM   1434  CD  LYS H 188       1.464   8.094  26.545  1.00 54.69           C  
ATOM   1435  CE  LYS H 188       0.738   7.513  25.329  1.00 62.33           C  
ATOM   1436  NZ  LYS H 188       1.475   7.848  24.090  1.00 65.44           N1+
ATOM   1437  C   LYS H 188       1.442   8.984  31.491  1.00 33.20           C  
ATOM   1438  O   LYS H 188       2.075   8.114  32.089  1.00 32.11           O  
ATOM   1439  N   ASN H 189       1.538  10.281  31.843  1.00 29.69           N  
ATOM   1440  CA  ASN H 189       2.464  10.699  32.860  1.00 27.69           C  
ATOM   1441  CB  ASN H 189       2.298   9.910  34.174  1.00 29.29           C  
ATOM   1442  CG  ASN H 189       2.904  10.726  35.308  1.00 34.98           C  
ATOM   1443  OD1 ASN H 189       3.183  11.913  35.153  1.00 30.63           O  
ATOM   1444  ND2 ASN H 189       3.105  10.078  36.487  1.00 30.64           N  
ATOM   1445  C   ASN H 189       3.848  10.467  32.328  1.00 27.99           C  
ATOM   1446  O   ASN H 189       4.762  10.084  33.061  1.00 27.08           O  
ATOM   1447  N   GLN H 190       4.028  10.715  31.010  1.00 26.39           N  
ATOM   1448  CA  GLN H 190       5.305  10.536  30.374  1.00 24.28           C  
ATOM   1449  CB  GLN H 190       5.321   9.384  29.351  1.00 25.49           C  
ATOM   1450  CG  GLN H 190       5.114   7.995  29.959  1.00 29.85           C  
ATOM   1451  CD  GLN H 190       5.106   6.983  28.821  1.00 36.82           C  
ATOM   1452  OE1 GLN H 190       5.275   7.341  27.656  1.00 35.07           O  
ATOM   1453  NE2 GLN H 190       4.898   5.682  29.159  1.00 35.65           N  
ATOM   1454  C   GLN H 190       5.668  11.775  29.607  1.00 25.09           C  
ATOM   1455  O   GLN H 190       4.807  12.561  29.211  1.00 24.25           O  
ATOM   1456  N   PHE H 191       6.990  11.984  29.412  1.00 22.09           N  
ATOM   1457  CA  PHE H 191       7.543  13.058  28.632  1.00 21.83           C  
ATOM   1458  CB  PHE H 191       8.469  13.986  29.425  1.00 21.41           C  
ATOM   1459  CG  PHE H 191       7.608  14.890  30.213  1.00 21.80           C  
ATOM   1460  CD1 PHE H 191       7.191  16.054  29.625  1.00 22.97           C  
ATOM   1461  CD2 PHE H 191       7.211  14.592  31.494  1.00 23.90           C  
ATOM   1462  CE1 PHE H 191       6.388  16.941  30.294  1.00 24.85           C  
ATOM   1463  CE2 PHE H 191       6.402  15.473  32.174  1.00 24.98           C  
ATOM   1464  CZ  PHE H 191       5.999  16.646  31.577  1.00 24.30           C  
ATOM   1465  C   PHE H 191       8.425  12.436  27.594  1.00 23.69           C  
ATOM   1466  O   PHE H 191       9.005  11.377  27.827  1.00 24.88           O  
ATOM   1467  N   SER H 192       8.577  13.100  26.427  1.00 22.74           N  
ATOM   1468  CA  SER H 192       9.346  12.488  25.376  0.90 22.76           C  
ATOM   1469  CB  SER H 192       8.504  12.031  24.170  0.90 25.31           C  
ATOM   1470  OG  SER H 192       7.666  10.945  24.527  0.75 40.22           O  
ATOM   1471  C   SER H 192      10.361  13.435  24.818  1.00 24.72           C  
ATOM   1472  O   SER H 192      10.242  14.656  24.920  1.00 26.22           O  
ATOM   1473  N   LEU H 193      11.416  12.846  24.215  1.00 22.77           N  
ATOM   1474  CA  LEU H 193      12.463  13.577  23.563  1.00 22.69           C  
ATOM   1475  CB  LEU H 193      13.835  13.386  24.234  1.00 22.37           C  
ATOM   1476  CG  LEU H 193      15.006  14.077  23.509  1.00 24.74           C  
ATOM   1477  CD1 LEU H 193      14.871  15.608  23.529  1.00 26.05           C  
ATOM   1478  CD2 LEU H 193      16.355  13.587  24.058  1.00 24.80           C  
ATOM   1479  C   LEU H 193      12.592  13.050  22.168  1.00 24.91           C  
ATOM   1480  O   LEU H 193      12.637  11.839  21.959  1.00 24.73           O  
ATOM   1481  N   LYS H 194      12.636  13.956  21.170  1.00 23.05           N  
ATOM   1482  CA  LYS H 194      12.828  13.546  19.808  1.00 25.76           C  
ATOM   1483  CB  LYS H 194      11.593  13.777  18.928  1.00 29.99           C  
ATOM   1484  CG  LYS H 194      10.407  12.897  19.313  1.00 40.19           C  
ATOM   1485  CD  LYS H 194       9.093  13.353  18.685  1.00 50.19           C  
ATOM   1486  CE  LYS H 194       7.934  12.403  18.980  1.00 64.31           C  
ATOM   1487  NZ  LYS H 194       7.553  12.501  20.403  1.00 74.13           N1+
ATOM   1488  C   LYS H 194      13.924  14.400  19.251  1.00 27.32           C  
ATOM   1489  O   LYS H 194      13.882  15.625  19.353  1.00 27.16           O  
ATOM   1490  N   LEU H 195      14.946  13.756  18.654  1.00 23.10           N  
ATOM   1491  CA  LEU H 195      16.066  14.457  18.102  1.00 23.29           C  
ATOM   1492  CB  LEU H 195      17.340  14.159  18.908  1.00 25.65           C  
ATOM   1493  CG  LEU H 195      18.574  14.957  18.482  1.00 27.55           C  
ATOM   1494  CD1 LEU H 195      18.389  16.457  18.774  1.00 28.59           C  
ATOM   1495  CD2 LEU H 195      19.839  14.367  19.122  1.00 29.55           C  
ATOM   1496  C   LEU H 195      16.250  13.945  16.705  1.00 27.07           C  
ATOM   1497  O   LEU H 195      16.539  12.767  16.506  1.00 27.28           O  
ATOM   1498  N   SER H 196      16.082  14.819  15.693  1.00 27.73           N  
ATOM   1499  CA  SER H 196      16.181  14.378  14.327  1.00 29.23           C  
ATOM   1500  CB  SER H 196      15.218  15.116  13.382  1.00 31.84           C  
ATOM   1501  OG  SER H 196      15.560  16.493  13.311  1.00 36.49           O  
ATOM   1502  C   SER H 196      17.571  14.587  13.796  1.00 30.56           C  
ATOM   1503  O   SER H 196      18.413  15.222  14.430  1.00 30.29           O  
ATOM   1504  N   SER H 197      17.829  14.023  12.595  1.00 30.25           N  
ATOM   1505  CA  SER H 197      19.065  14.187  11.877  1.00 30.46           C  
ATOM   1506  CB  SER H 197      19.257  15.621  11.352  1.00 36.13           C  
ATOM   1507  OG  SER H 197      18.205  15.966  10.463  1.00 42.48           O  
ATOM   1508  C   SER H 197      20.229  13.879  12.764  1.00 30.80           C  
ATOM   1509  O   SER H 197      21.165  14.670  12.861  1.00 31.00           O  
ATOM   1510  N   VAL H 198      20.221  12.704  13.413  1.00 27.31           N  
ATOM   1511  CA  VAL H 198      21.275  12.378  14.330  1.00 25.70           C  
ATOM   1512  CB  VAL H 198      20.950  11.221  15.232  1.00 26.02           C  
ATOM   1513  CG1 VAL H 198      19.731  11.601  16.092  1.00 26.13           C  
ATOM   1514  CG2 VAL H 198      20.749   9.960  14.375  1.00 26.56           C  
ATOM   1515  C   VAL H 198      22.536  12.040  13.597  1.00 28.81           C  
ATOM   1516  O   VAL H 198      22.520  11.580  12.454  1.00 29.31           O  
ATOM   1517  N   THR H 199      23.678  12.304  14.264  1.00 27.13           N  
ATOM   1518  CA  THR H 199      24.981  12.011  13.742  1.00 27.03           C  
ATOM   1519  CB  THR H 199      25.778  13.235  13.391  1.00 33.66           C  
ATOM   1520  OG1 THR H 199      26.077  13.982  14.561  1.00 32.75           O  
ATOM   1521  CG2 THR H 199      24.959  14.094  12.414  1.00 33.12           C  
ATOM   1522  C   THR H 199      25.724  11.320  14.843  1.00 28.22           C  
ATOM   1523  O   THR H 199      25.189  11.111  15.930  1.00 26.49           O  
ATOM   1524  N   ALA H 200      26.992  10.961  14.578  1.00 27.83           N  
ATOM   1525  CA  ALA H 200      27.839  10.272  15.510  1.00 28.55           C  
ATOM   1526  CB  ALA H 200      29.238   9.982  14.944  1.00 31.08           C  
ATOM   1527  C   ALA H 200      28.011  11.141  16.718  1.00 28.79           C  
ATOM   1528  O   ALA H 200      28.182  10.645  17.828  1.00 30.86           O  
ATOM   1529  N   ALA H 201      27.981  12.470  16.522  1.00 27.45           N  
ATOM   1530  CA  ALA H 201      28.183  13.438  17.566  1.00 29.63           C  
ATOM   1531  CB  ALA H 201      28.075  14.888  17.065  1.00 32.60           C  
ATOM   1532  C   ALA H 201      27.147  13.256  18.638  1.00 28.99           C  
ATOM   1533  O   ALA H 201      27.395  13.573  19.800  1.00 29.42           O  
ATOM   1534  N   ASP H 202      25.940  12.799  18.251  1.00 23.77           N  
ATOM   1535  CA  ASP H 202      24.787  12.594  19.094  1.00 22.22           C  
ATOM   1536  CB  ASP H 202      23.498  12.401  18.283  1.00 23.13           C  
ATOM   1537  CG  ASP H 202      23.244  13.741  17.610  1.00 27.36           C  
ATOM   1538  OD1 ASP H 202      23.562  14.778  18.251  1.00 27.20           O  
ATOM   1539  OD2 ASP H 202      22.749  13.752  16.453  1.00 27.80           O1-
ATOM   1540  C   ASP H 202      24.950  11.429  20.032  1.00 22.47           C  
ATOM   1541  O   ASP H 202      24.130  11.251  20.933  1.00 22.37           O  
ATOM   1542  N   THR H 203      25.940  10.542  19.806  1.00 20.82           N  
ATOM   1543  CA  THR H 203      26.099   9.424  20.698  1.00 20.29           C  
ATOM   1544  CB  THR H 203      27.232   8.512  20.310  1.00 23.98           C  
ATOM   1545  OG1 THR H 203      27.019   7.987  19.006  1.00 23.35           O  
ATOM   1546  CG2 THR H 203      27.340   7.371  21.337  1.00 21.77           C  
ATOM   1547  C   THR H 203      26.376   9.955  22.074  1.00 21.55           C  
ATOM   1548  O   THR H 203      27.279  10.768  22.272  1.00 22.89           O  
ATOM   1549  N   ALA H 204      25.576   9.513  23.070  1.00 18.99           N  
ATOM   1550  CA  ALA H 204      25.774   9.981  24.411  1.00 19.33           C  
ATOM   1551  CB  ALA H 204      25.523  11.490  24.586  1.00 19.69           C  
ATOM   1552  C   ALA H 204      24.803   9.271  25.296  1.00 20.35           C  
ATOM   1553  O   ALA H 204      23.937   8.533  24.826  1.00 20.31           O  
ATOM   1554  N   VAL H 205      24.957   9.448  26.623  1.00 18.32           N  
ATOM   1555  CA  VAL H 205      24.007   8.896  27.528  1.00 17.27           C  
ATOM   1556  CB  VAL H 205      24.579   8.490  28.857  1.00 21.96           C  
ATOM   1557  CG1 VAL H 205      24.877   9.738  29.704  1.00 21.53           C  
ATOM   1558  CG2 VAL H 205      23.606   7.492  29.501  1.00 21.92           C  
ATOM   1559  C   VAL H 205      23.001   9.987  27.729  1.00 19.94           C  
ATOM   1560  O   VAL H 205      23.358  11.148  27.920  1.00 19.82           O  
ATOM   1561  N   TYR H 206      21.704   9.640  27.666  1.00 17.90           N  
ATOM   1562  CA  TYR H 206      20.680  10.636  27.772  1.00 18.57           C  
ATOM   1563  CB  TYR H 206      19.615  10.551  26.661  1.00 18.32           C  
ATOM   1564  CG  TYR H 206      20.223  11.074  25.403  1.00 19.16           C  
ATOM   1565  CD1 TYR H 206      21.133  10.333  24.685  1.00 19.33           C  
ATOM   1566  CD2 TYR H 206      19.862  12.317  24.939  1.00 19.48           C  
ATOM   1567  CE1 TYR H 206      21.680  10.836  23.526  1.00 19.85           C  
ATOM   1568  CE2 TYR H 206      20.403  12.826  23.783  1.00 20.34           C  
ATOM   1569  CZ  TYR H 206      21.317  12.082  23.075  1.00 21.49           C  
ATOM   1570  OH  TYR H 206      21.880  12.595  21.887  1.00 20.16           O  
ATOM   1571  C   TYR H 206      19.993  10.469  29.089  1.00 20.86           C  
ATOM   1572  O   TYR H 206      19.660   9.357  29.497  1.00 22.53           O  
ATOM   1573  N   TYR H 207      19.782  11.599  29.798  1.00 17.14           N  
ATOM   1574  CA  TYR H 207      19.173  11.549  31.097  1.00 17.60           C  
ATOM   1575  CB  TYR H 207      20.019  12.179  32.225  1.00 18.25           C  
ATOM   1576  CG  TYR H 207      21.360  11.544  32.392  1.00 19.12           C  
ATOM   1577  CD1 TYR H 207      21.517  10.376  33.103  1.00 20.48           C  
ATOM   1578  CD2 TYR H 207      22.477  12.148  31.859  1.00 20.58           C  
ATOM   1579  CE1 TYR H 207      22.760   9.807  33.263  1.00 21.19           C  
ATOM   1580  CE2 TYR H 207      23.721  11.584  32.016  1.00 21.89           C  
ATOM   1581  CZ  TYR H 207      23.866  10.414  32.720  1.00 23.87           C  
ATOM   1582  OH  TYR H 207      25.142   9.837  32.881  1.00 26.11           O  
ATOM   1583  C   TYR H 207      17.964  12.434  31.089  1.00 21.07           C  
ATOM   1584  O   TYR H 207      17.962  13.493  30.466  1.00 20.67           O  
ATOM   1585  N   CYS H 208      16.887  12.002  31.776  0.93 20.35           N  
ATOM   1586  CA  CYS H 208      15.787  12.889  31.992  0.88 20.68           C  
ATOM   1587  CB  CYS H 208      14.372  12.332  31.666  0.88 22.98           C  
ATOM   1588  SG  CYS H 208      13.865  10.825  32.549  0.88 28.29           S  
ATOM   1589  C   CYS H 208      15.901  13.284  33.433  0.93 21.68           C  
ATOM   1590  O   CYS H 208      16.378  12.513  34.267  0.93 21.82           O  
ATOM   1591  N   ALA H 209      15.538  14.540  33.752  1.00 19.70           N  
ATOM   1592  CA  ALA H 209      15.672  14.981  35.109  1.00 19.33           C  
ATOM   1593  CB  ALA H 209      17.014  15.678  35.398  1.00 18.79           C  
ATOM   1594  C   ALA H 209      14.592  15.981  35.357  1.00 20.83           C  
ATOM   1595  O   ALA H 209      14.195  16.723  34.461  1.00 22.75           O  
ATOM   1596  N   ARG H 210      14.079  16.019  36.599  1.00 19.06           N  
ATOM   1597  CA  ARG H 210      13.054  16.962  36.937  1.00 17.73           C  
ATOM   1598  CB  ARG H 210      11.793  16.281  37.502  1.00 22.58           C  
ATOM   1599  CG  ARG H 210      12.081  15.406  38.724  1.00 27.59           C  
ATOM   1600  CD  ARG H 210      10.873  14.604  39.208  1.00  0.00           C  
ATOM   1601  NE  ARG H 210       9.888  15.578  39.753  1.00  0.00           N  
ATOM   1602  CZ  ARG H 210       8.582  15.217  39.903  1.00 35.07           C  
ATOM   1603  NH1 ARG H 210       8.166  13.981  39.498  1.00  0.00           N1+
ATOM   1604  NH2 ARG H 210       7.690  16.093  40.448  1.00  0.00           N  
ATOM   1605  C   ARG H 210      13.604  17.889  37.983  1.00 20.78           C  
ATOM   1606  O   ARG H 210      14.301  17.453  38.900  1.00 20.93           O  
ATOM   1607  N   MET H 211      13.340  19.209  37.839  1.00 18.42           N  
ATOM   1608  CA  MET H 211      13.766  20.183  38.806  1.00 20.61           C  
ATOM   1609  CB  MET H 211      14.967  21.032  38.343  1.00 20.27           C  
ATOM   1610  CG  MET H 211      14.738  21.788  37.033  1.00 26.24           C  
ATOM   1611  SD  MET H 211      16.155  22.790  36.487  1.00  0.00           S  
ATOM   1612  CE  MET H 211      15.876  24.131  37.678  1.00  0.00           C  
ATOM   1613  C   MET H 211      12.592  21.078  39.053  1.00 23.26           C  
ATOM   1614  O   MET H 211      11.884  21.474  38.128  1.00 22.92           O  
ATOM   1615  N   GLY H 212      12.344  21.404  40.343  1.00 41.91           N  
ATOM   1616  CA  GLY H 212      11.184  22.143  40.755  1.00 39.84           C  
ATOM   1617  C   GLY H 212      11.409  23.519  40.266  1.00 40.20           C  
ATOM   1618  O   GLY H 212      12.029  23.729  39.224  1.00 40.29           O  
ATOM   1619  N   TYR H 213      10.867  24.518  40.962  1.00 42.51           N  
ATOM   1620  CA  TYR H 213      11.219  25.777  40.416  1.00 45.11           C  
ATOM   1621  CB  TYR H 213      10.481  26.969  41.063  1.00 46.14           C  
ATOM   1622  CG  TYR H 213       9.023  26.870  40.753  1.00  0.00           C  
ATOM   1623  CD1 TYR H 213       8.528  27.414  39.592  1.00  0.00           C  
ATOM   1624  CD2 TYR H 213       8.145  26.236  41.603  1.00  0.00           C  
ATOM   1625  CE1 TYR H 213       7.189  27.338  39.287  1.00  0.00           C  
ATOM   1626  CE2 TYR H 213       6.801  26.157  41.304  1.00  0.00           C  
ATOM   1627  CZ  TYR H 213       6.319  26.709  40.141  1.00  0.00           C  
ATOM   1628  OH  TYR H 213       4.946  26.635  39.825  1.00  0.00           O  
ATOM   1629  C   TYR H 213      12.680  25.930  40.704  1.00 46.66           C  
ATOM   1630  O   TYR H 213      13.112  26.093  41.841  1.00 47.96           O  
ATOM   1631  N   ASP H 214      13.462  25.880  39.616  1.00 46.28           N  
ATOM   1632  CA  ASP H 214      14.873  26.089  39.553  1.00 44.11           C  
ATOM   1633  CB  ASP H 214      15.241  27.562  39.760  1.00  0.00           C  
ATOM   1634  CG  ASP H 214      14.680  28.308  38.556  1.00  0.00           C  
ATOM   1635  OD1 ASP H 214      14.962  27.861  37.415  1.00  0.00           O  
ATOM   1636  OD2 ASP H 214      13.946  29.313  38.763  1.00  0.00           O1-
ATOM   1637  C   ASP H 214      15.842  25.208  40.355  1.00 41.47           C  
ATOM   1638  O   ASP H 214      16.763  25.738  40.956  1.00 41.17           O  
ATOM   1639  N   GLY H 215      15.712  23.845  40.366  1.00 40.01           N  
ATOM   1640  CA  GLY H 215      16.920  23.120  40.730  1.00 38.47           C  
ATOM   1641  C   GLY H 215      16.871  21.714  40.243  1.00 38.14           C  
ATOM   1642  O   GLY H 215      15.996  21.008  40.744  1.00 38.78           O  
ATOM   1643  N   LEU H 216      17.715  21.281  39.222  1.00 38.05           N  
ATOM   1644  CA  LEU H 216      17.702  19.965  38.549  1.00 36.57           C  
ATOM   1645  CB  LEU H 216      18.761  19.675  37.460  1.00 37.72           C  
ATOM   1646  CG  LEU H 216      18.589  20.277  36.061  1.00 36.65           C  
ATOM   1647  CD1 LEU H 216      17.226  19.932  35.450  1.00 38.75           C  
ATOM   1648  CD2 LEU H 216      18.973  21.745  36.021  1.00 32.03           C  
ATOM   1649  C   LEU H 216      18.083  18.935  39.525  1.00 37.00           C  
ATOM   1650  O   LEU H 216      19.106  18.263  39.404  1.00 38.72           O  
ATOM   1651  N   ALA H 217      17.207  18.798  40.501  1.00 34.51           N  
ATOM   1652  CA  ALA H 217      17.373  17.974  41.617  1.00 31.89           C  
ATOM   1653  CB  ALA H 217      16.295  18.186  42.692  1.00 31.52           C  
ATOM   1654  C   ALA H 217      17.257  16.636  41.152  1.00 33.33           C  
ATOM   1655  O   ALA H 217      18.010  15.743  41.539  1.00 33.87           O  
ATOM   1656  N   TYR H 218      16.333  16.451  40.219  1.00 19.95           N  
ATOM   1657  CA  TYR H 218      16.223  14.966  40.340  1.00 22.10           C  
ATOM   1658  CB  TYR H 218      14.800  14.492  40.684  0.92 25.54           C  
ATOM   1659  CG  TYR H 218      14.444  15.020  42.030  1.00 31.52           C  
ATOM   1660  CD1 TYR H 218      14.029  16.323  42.186  1.00 34.35           C  
ATOM   1661  CD2 TYR H 218      14.516  14.206  43.136  1.00 34.57           C  
ATOM   1662  CE1 TYR H 218      13.692  16.806  43.428  1.00 37.21           C  
ATOM   1663  CE2 TYR H 218      14.181  14.682  44.380  1.00 37.24           C  
ATOM   1664  CZ  TYR H 218      13.767  15.983  44.527  1.00 43.40           C  
ATOM   1665  OH  TYR H 218      13.419  16.473  45.804  1.00 48.06           O  
ATOM   1666  C   TYR H 218      16.570  14.276  39.005  1.00 23.82           C  
ATOM   1667  O   TYR H 218      16.211  14.792  37.949  1.00 22.57           O  
ATOM   1668  N   TRP H 219      17.194  13.049  38.989  1.00 21.30           N  
ATOM   1669  CA  TRP H 219      17.651  12.458  37.729  1.00 22.16           C  
ATOM   1670  CB  TRP H 219      19.190  12.469  37.622  1.00 22.63           C  
ATOM   1671  CG  TRP H 219      19.849  13.831  37.577  1.00 22.15           C  
ATOM   1672  CD2 TRP H 219      20.636  14.313  36.475  1.00 20.76           C  
ATOM   1673  CD1 TRP H 219      19.897  14.803  38.535  1.00 23.98           C  
ATOM   1674  NE1 TRP H 219      20.653  15.865  38.091  1.00 22.10           N  
ATOM   1675  CE2 TRP H 219      21.118  15.573  36.826  1.00 20.98           C  
ATOM   1676  CE3 TRP H 219      20.941  13.744  35.271  1.00 20.60           C  
ATOM   1677  CZ2 TRP H 219      21.911  16.289  35.975  1.00 20.37           C  
ATOM   1678  CZ3 TRP H 219      21.736  14.472  34.414  1.00 23.40           C  
ATOM   1679  CH2 TRP H 219      22.211  15.720  34.757  1.00 22.28           C  
ATOM   1680  C   TRP H 219      17.259  11.005  37.566  1.00 25.01           C  
ATOM   1681  O   TRP H 219      17.175  10.246  38.529  1.00 23.76           O  
ATOM   1682  N   GLY H 220      17.038  10.565  36.299  1.00 21.57           N  
ATOM   1683  CA  GLY H 220      16.715   9.190  36.014  1.00 22.51           C  
ATOM   1684  C   GLY H 220      17.996   8.444  35.829  1.00 24.91           C  
ATOM   1685  O   GLY H 220      19.080   9.018  35.879  1.00 24.55           O  
ATOM   1686  N   GLN H 221      17.895   7.113  35.648  1.00 24.25           N  
ATOM   1687  CA  GLN H 221      19.048   6.344  35.302  1.00 24.95           C  
ATOM   1688  CB  GLN H 221      18.846   4.836  35.508  1.00 27.92           C  
ATOM   1689  CG  GLN H 221      18.344   4.476  36.909  0.80 40.77           C  
ATOM   1690  CD  GLN H 221      19.360   4.907  37.957  0.80 55.36           C  
ATOM   1691  OE1 GLN H 221      20.174   5.802  37.739  0.80 54.95           O  
ATOM   1692  NE2 GLN H 221      19.297   4.262  39.148  0.80 49.86           N  
ATOM   1693  C   GLN H 221      19.107   6.595  33.833  1.00 28.98           C  
ATOM   1694  O   GLN H 221      18.111   6.445  33.138  1.00 29.84           O  
ATOM   1695  N   GLY H 222      20.266   6.981  33.302  1.00 23.83           N  
ATOM   1696  CA  GLY H 222      20.356   7.383  31.929  1.00 24.92           C  
ATOM   1697  C   GLY H 222      20.275   6.207  31.012  1.00 28.70           C  
ATOM   1698  O   GLY H 222      20.255   5.053  31.439  1.00 28.37           O  
ATOM   1699  N   THR H 223      20.181   6.500  29.695  1.00 24.56           N  
ATOM   1700  CA  THR H 223      20.148   5.464  28.706  1.00 24.66           C  
ATOM   1701  CB  THR H 223      18.791   5.264  28.094  1.00 31.35           C  
ATOM   1702  OG1 THR H 223      18.771   4.071  27.327  1.00 37.67           O  
ATOM   1703  CG2 THR H 223      18.441   6.476  27.215  1.00 33.94           C  
ATOM   1704  C   THR H 223      21.127   5.828  27.628  1.00 22.96           C  
ATOM   1705  O   THR H 223      21.139   6.952  27.126  1.00 23.10           O  
ATOM   1706  N   LEU H 224      22.001   4.869  27.259  1.00 21.12           N  
ATOM   1707  CA  LEU H 224      23.004   5.123  26.262  1.00 20.74           C  
ATOM   1708  CB  LEU H 224      24.173   4.122  26.315  1.00 22.63           C  
ATOM   1709  CG  LEU H 224      25.264   4.368  25.258  1.00 28.74           C  
ATOM   1710  CD1 LEU H 224      25.970   5.714  25.497  1.00 29.33           C  
ATOM   1711  CD2 LEU H 224      26.245   3.186  25.183  1.00 32.24           C  
ATOM   1712  C   LEU H 224      22.384   5.017  24.905  1.00 24.00           C  
ATOM   1713  O   LEU H 224      21.620   4.098  24.620  1.00 24.83           O  
ATOM   1714  N   VAL H 225      22.703   5.985  24.023  1.00 19.90           N  
ATOM   1715  CA  VAL H 225      22.218   5.930  22.675  1.00 20.40           C  
ATOM   1716  CB  VAL H 225      21.358   7.101  22.297  1.00 24.44           C  
ATOM   1717  CG1 VAL H 225      21.041   7.003  20.795  1.00 26.22           C  
ATOM   1718  CG2 VAL H 225      20.114   7.117  23.205  1.00 24.54           C  
ATOM   1719  C   VAL H 225      23.417   5.980  21.787  1.00 22.28           C  
ATOM   1720  O   VAL H 225      24.209   6.920  21.846  1.00 23.68           O  
ATOM   1721  N   THR H 226      23.575   4.964  20.920  1.00 20.76           N  
ATOM   1722  CA  THR H 226      24.703   4.950  20.035  1.00 19.81           C  
ATOM   1723  CB  THR H 226      25.439   3.640  20.033  1.00 23.75           C  
ATOM   1724  OG1 THR H 226      25.942   3.358  21.330  1.00 24.17           O  
ATOM   1725  CG2 THR H 226      26.591   3.715  19.018  1.00 23.49           C  
ATOM   1726  C   THR H 226      24.197   5.191  18.649  1.00 23.40           C  
ATOM   1727  O   THR H 226      23.250   4.550  18.198  1.00 23.97           O  
ATOM   1728  N   VAL H 227      24.811   6.158  17.940  1.00 21.67           N  
ATOM   1729  CA  VAL H 227      24.403   6.415  16.590  1.00 22.67           C  
ATOM   1730  CB  VAL H 227      24.450   7.868  16.219  1.00 24.61           C  
ATOM   1731  CG1 VAL H 227      24.103   8.009  14.727  1.00 24.83           C  
ATOM   1732  CG2 VAL H 227      23.502   8.637  17.153  1.00 23.80           C  
ATOM   1733  C   VAL H 227      25.387   5.706  15.728  1.00 24.61           C  
ATOM   1734  O   VAL H 227      26.552   6.096  15.655  1.00 25.05           O  
ATOM   1735  N   SER H 228      24.942   4.635  15.043  1.00 23.88           N  
ATOM   1736  CA  SER H 228      25.859   3.876  14.248  1.00 24.70           C  
ATOM   1737  CB  SER H 228      26.568   2.777  15.058  1.00 25.84           C  
ATOM   1738  OG  SER H 228      27.465   2.054  14.230  1.00 27.99           O  
ATOM   1739  C   SER H 228      25.103   3.191  13.154  1.00 26.28           C  
ATOM   1740  O   SER H 228      23.905   2.938  13.267  1.00 26.43           O  
ATOM   1741  N   SER H 229      25.811   2.868  12.053  1.00 26.75           N  
ATOM   1742  CA  SER H 229      25.200   2.189  10.948  1.00 29.11           C  
ATOM   1743  CB  SER H 229      25.863   2.501   9.596  1.00 32.09           C  
ATOM   1744  OG  SER H 229      25.677   3.869   9.264  1.00 39.36           O  
ATOM   1745  C   SER H 229      25.371   0.700  11.199  1.00 31.71           C  
ATOM   1746  O   SER H 229      26.516   0.290  11.522  1.00 32.16           O  
ATOM   1747  OXT SER H 229      24.365  -0.048  11.068  1.00  0.00           O1-
TER    1748      SER H 229 
CONECT  159  711
CONECT  711  159
CONECT 1013 1588
CONECT 1588 1013
END
