# Supplementary material for: Fully automated antibody structure prediction using BIOVIA tools: Validation study
Source: PLoS One. 2017 May 18;12(5):e0177923. doi: 10.1371/journal.pone.0177923 (PMC5436848; doi:10.1371/journal.pone.0177923)
Supplement: S3 Dataset — Predicted structures using the Top5 framework method, Chothia CDR definition with canonical filtering, using up to 5 CDR templates rather than the default 3, and generating 10 CDR models. (ZIP) [file pone.0177923.s005.zip › 4LLV_LH_FV_FinalModel.pdb]

REMARK   Accelrys Discovery Studio PDB file
REMARK   Created:  2015-11-30T20:33:21Z
SSBOND   1 CYS L   23    CYS L   89                                     
SSBOND   2 CYS H  129    CYS H  203                                     
ATOM      1  N   GLU L   1      25.190  33.156  26.948  1.00 47.33           N1+
ATOM      2  CA  GLU L   1      25.623  31.841  27.473  1.00 46.88           C  
ATOM      3  CB  GLU L   1      26.187  30.976  26.338  1.00 47.52           C  
ATOM      4  CG  GLU L   1      26.626  29.584  26.789  1.00 49.45           C  
ATOM      5  CD  GLU L   1      27.141  28.849  25.563  1.00 52.20           C  
ATOM      6  OE1 GLU L   1      27.928  29.460  24.791  1.00 53.83           O  
ATOM      7  OE2 GLU L   1      26.742  27.670  25.374  1.00 54.17           O1-
ATOM      8  C   GLU L   1      26.686  32.043  28.499  1.00 45.85           C  
ATOM      9  O   GLU L   1      27.791  32.487  28.192  1.00 46.20           O  
ATOM     10  N   ILE L   2      26.363  31.715  29.761  1.00 44.08           N  
ATOM     11  CA  ILE L   2      27.284  31.901  30.838  1.00 42.83           C  
ATOM     12  CB  ILE L   2      26.596  32.026  32.165  1.00 42.61           C  
ATOM     13  CG1 ILE L   2      25.693  33.272  32.174  1.00 42.27           C  
ATOM     14  CG2 ILE L   2      27.675  32.016  33.260  1.00 41.87           C  
ATOM     15  CD1 ILE L   2      24.668  33.289  33.308  1.00 41.27           C  
ATOM     16  C   ILE L   2      28.191  30.715  30.883  1.00 42.53           C  
ATOM     17  O   ILE L   2      27.744  29.570  30.845  1.00 42.58           O  
ATOM     18  N   VAL L   3      29.511  30.975  30.956  1.00 41.46           N  
ATOM     19  CA  VAL L   3      30.464  29.904  30.989  1.00 40.55           C  
ATOM     20  CB  VAL L   3      31.696  30.202  30.184  1.00 41.18           C  
ATOM     21  CG1 VAL L   3      32.686  29.034  30.332  1.00 40.13           C  
ATOM     22  CG2 VAL L   3      31.275  30.493  28.732  1.00 41.31           C  
ATOM     23  C   VAL L   3      30.883  29.721  32.413  1.00 40.18           C  
ATOM     24  O   VAL L   3      31.178  30.684  33.118  1.00 39.79           O  
ATOM     25  N   LEU L   4      30.897  28.457  32.881  1.00 39.52           N  
ATOM     26  CA  LEU L   4      31.295  28.178  34.232  1.00 39.15           C  
ATOM     27  CB  LEU L   4      30.292  27.273  34.973  1.00 38.81           C  
ATOM     28  CG  LEU L   4      28.904  27.920  35.140  1.00 38.59           C  
ATOM     29  CD1 LEU L   4      27.939  26.987  35.885  1.00 37.70           C  
ATOM     30  CD2 LEU L   4      29.008  29.308  35.794  1.00 37.37           C  
ATOM     31  C   LEU L   4      32.611  27.465  34.162  1.00 38.87           C  
ATOM     32  O   LEU L   4      32.741  26.446  33.487  1.00 39.16           O  
ATOM     33  N   THR L   5      33.628  27.990  34.875  1.00 38.80           N  
ATOM     34  CA  THR L   5      34.944  27.418  34.830  1.00 38.97           C  
ATOM     35  CB  THR L   5      36.003  28.465  34.629  1.00 39.53           C  
ATOM     36  OG1 THR L   5      35.755  29.184  33.430  1.00 40.27           O  
ATOM     37  CG2 THR L   5      37.385  27.796  34.568  1.00 38.74           C  
ATOM     38  C   THR L   5      35.210  26.778  36.158  1.00 39.26           C  
ATOM     39  O   THR L   5      35.109  27.426  37.198  1.00 39.68           O  
ATOM     40  N   GLN L   6      35.568  25.476  36.156  1.00 39.21           N  
ATOM     41  CA  GLN L   6      35.824  24.817  37.406  1.00 39.25           C  
ATOM     42  CB  GLN L   6      35.114  23.460  37.574  1.00 39.28           C  
ATOM     43  CG  GLN L   6      33.594  23.590  37.701  1.00 39.32           C  
ATOM     44  CD  GLN L   6      32.994  22.219  37.986  1.00 38.77           C  
ATOM     45  OE1 GLN L   6      32.206  21.699  37.195  1.00 38.59           O  
ATOM     46  NE2 GLN L   6      33.359  21.621  39.152  1.00 39.18           N  
ATOM     47  C   GLN L   6      37.287  24.551  37.540  1.00 39.55           C  
ATOM     48  O   GLN L   6      37.956  24.174  36.579  1.00 39.81           O  
ATOM     49  N   SER L   7      37.821  24.776  38.758  1.00 40.26           N  
ATOM     50  CA  SER L   7      39.196  24.483  39.034  1.00 40.67           C  
ATOM     51  CB  SER L   7      40.111  25.713  39.144  1.00 41.17           C  
ATOM     52  OG  SER L   7      40.312  26.298  37.867  1.00 43.10           O  
ATOM     53  C   SER L   7      39.238  23.811  40.365  1.00 40.65           C  
ATOM     54  O   SER L   7      38.398  24.067  41.229  1.00 40.75           O  
ATOM     55  N   PRO L   8      40.185  22.936  40.560  1.00 40.36           N  
ATOM     56  CA  PRO L   8      41.137  22.551  39.549  1.00 40.44           C  
ATOM     57  CD  PRO L   8      40.655  22.630  41.899  1.00 40.70           C  
ATOM     58  CB  PRO L   8      42.337  21.972  40.300  1.00 40.37           C  
ATOM     59  CG  PRO L   8      41.782  21.611  41.688  1.00 40.31           C  
ATOM     60  C   PRO L   8      40.473  21.542  38.670  1.00 40.43           C  
ATOM     61  O   PRO L   8      39.388  21.090  39.016  1.00 40.67           O  
ATOM     62  N   GLY L   9      41.072  21.203  37.510  1.00 40.67           N  
ATOM     63  CA  GLY L   9      40.474  20.206  36.672  1.00 40.79           C  
ATOM     64  C   GLY L   9      40.506  18.887  37.382  1.00 41.14           C  
ATOM     65  O   GLY L   9      39.504  18.177  37.441  1.00 40.55           O  
ATOM     66  N   THR L  10      41.675  18.529  37.953  1.00 41.23           N  
ATOM     67  CA  THR L  10      41.805  17.269  38.629  1.00 41.46           C  
ATOM     68  CB  THR L  10      42.665  16.287  37.887  1.00 41.57           C  
ATOM     69  OG1 THR L  10      42.145  16.058  36.586  1.00 41.89           O  
ATOM     70  CG2 THR L  10      42.698  14.970  38.680  1.00 41.71           C  
ATOM     71  C   THR L  10      42.492  17.540  39.923  1.00 41.66           C  
ATOM     72  O   THR L  10      43.353  18.415  40.007  1.00 41.82           O  
ATOM     73  N   GLN L  11      42.125  16.788  40.978  1.00 41.35           N  
ATOM     74  CA  GLN L  11      42.737  17.035  42.246  1.00 41.43           C  
ATOM     75  CB  GLN L  11      41.827  17.893  43.133  1.00 41.70           C  
ATOM     76  CG  GLN L  11      42.483  18.429  44.397  1.00 41.95           C  
ATOM     77  CD  GLN L  11      41.448  19.302  45.084  1.00 43.32           C  
ATOM     78  OE1 GLN L  11      40.264  18.966  45.128  1.00 43.76           O  
ATOM     79  NE2 GLN L  11      41.900  20.464  45.624  1.00 41.97           N  
ATOM     80  C   GLN L  11      42.938  15.715  42.925  1.00 41.50           C  
ATOM     81  O   GLN L  11      42.018  14.905  43.001  1.00 41.45           O  
ATOM     82  N   SER L  12      44.158  15.464  43.446  1.00 41.63           N  
ATOM     83  CA  SER L  12      44.400  14.228  44.136  1.00 41.53           C  
ATOM     84  CB  SER L  12      45.699  13.517  43.714  1.00 41.35           C  
ATOM     85  OG  SER L  12      45.599  13.080  42.367  1.00 40.40           O  
ATOM     86  C   SER L  12      44.504  14.547  45.598  1.00 41.63           C  
ATOM     87  O   SER L  12      45.241  15.448  45.997  1.00 41.82           O  
ATOM     88  N   LEU L  13      43.746  13.808  46.437  1.00 41.36           N  
ATOM     89  CA  LEU L  13      43.710  14.076  47.854  1.00 41.76           C  
ATOM     90  CB  LEU L  13      42.436  14.830  48.279  1.00 41.53           C  
ATOM     91  CG  LEU L  13      42.265  16.215  47.627  1.00 41.81           C  
ATOM     92  CD1 LEU L  13      40.963  16.890  48.086  1.00 41.06           C  
ATOM     93  CD2 LEU L  13      43.492  17.104  47.876  1.00 40.64           C  
ATOM     94  C   LEU L  13      43.664  12.773  48.595  1.00 42.36           C  
ATOM     95  O   LEU L  13      43.375  11.725  48.014  1.00 42.16           O  
ATOM     96  N   SER L  14      43.977  12.808  49.910  1.00 42.83           N  
ATOM     97  CA  SER L  14      43.903  11.647  50.763  1.00 43.34           C  
ATOM     98  CB  SER L  14      44.916  11.661  51.922  1.00 43.63           C  
ATOM     99  OG  SER L  14      44.576  12.669  52.862  1.00 44.84           O  
ATOM    100  C   SER L  14      42.531  11.629  51.376  1.00 43.27           C  
ATOM    101  O   SER L  14      41.854  12.651  51.410  1.00 42.92           O  
ATOM    102  N   PRO L  15      42.091  10.504  51.881  1.00 43.44           N  
ATOM    103  CA  PRO L  15      40.754  10.454  52.390  1.00 43.71           C  
ATOM    104  CD  PRO L  15      42.532   9.204  51.403  1.00 43.79           C  
ATOM    105  CB  PRO L  15      40.491   8.994  52.739  1.00 43.91           C  
ATOM    106  CG  PRO L  15      41.364   8.242  51.712  1.00 44.11           C  
ATOM    107  C   PRO L  15      40.354  11.468  53.419  1.00 43.71           C  
ATOM    108  O   PRO L  15      39.551  12.324  53.120  1.00 43.43           O  
ATOM    109  N   GLY L  16      40.960  11.525  54.595  1.00 43.82           N  
ATOM    110  CA  GLY L  16      40.470  12.385  55.640  1.00 44.19           C  
ATOM    111  C   GLY L  16      40.500  13.839  55.276  1.00 44.43           C  
ATOM    112  O   GLY L  16      39.798  14.632  55.901  1.00 45.09           O  
ATOM    113  N   GLU L  17      41.351  14.248  54.318  1.00 44.48           N  
ATOM    114  CA  GLU L  17      41.570  15.642  54.026  1.00 44.84           C  
ATOM    115  CB  GLU L  17      42.723  15.905  53.046  1.00 45.61           C  
ATOM    116  CG  GLU L  17      44.087  15.606  53.665  1.00 47.48           C  
ATOM    117  CD  GLU L  17      45.160  15.966  52.652  1.00 48.86           C  
ATOM    118  OE1 GLU L  17      44.829  16.660  51.654  1.00 49.71           O  
ATOM    119  OE2 GLU L  17      46.330  15.555  52.866  1.00 50.07           O1-
ATOM    120  C   GLU L  17      40.360  16.372  53.521  1.00 44.62           C  
ATOM    121  O   GLU L  17      39.343  15.791  53.149  1.00 44.13           O  
ATOM    122  N   ARG L  18      40.465  17.720  53.577  1.00 44.33           N  
ATOM    123  CA  ARG L  18      39.446  18.651  53.182  1.00 44.59           C  
ATOM    124  CB  ARG L  18      39.570  19.966  53.974  1.00 45.35           C  
ATOM    125  CG  ARG L  18      38.412  20.957  53.860  1.00 47.45           C  
ATOM    126  CD  ARG L  18      38.686  22.208  54.698  1.00 50.15           C  
ATOM    127  NE  ARG L  18      37.412  22.954  54.896  1.00 52.48           N  
ATOM    128  CZ  ARG L  18      37.084  23.355  56.158  1.00 53.72           C  
ATOM    129  NH1 ARG L  18      37.886  23.003  57.204  1.00 54.15           N1+
ATOM    130  NH2 ARG L  18      35.961  24.101  56.382  1.00 53.89           N  
ATOM    131  C   ARG L  18      39.627  18.969  51.727  1.00 43.77           C  
ATOM    132  O   ARG L  18      40.752  19.025  51.235  1.00 43.70           O  
ATOM    133  N   ALA L  19      38.514  19.180  50.990  1.00 42.58           N  
ATOM    134  CA  ALA L  19      38.631  19.497  49.596  1.00 41.95           C  
ATOM    135  CB  ALA L  19      38.061  18.407  48.673  1.00 42.01           C  
ATOM    136  C   ALA L  19      37.845  20.741  49.342  1.00 41.41           C  
ATOM    137  O   ALA L  19      36.723  20.888  49.824  1.00 41.99           O  
ATOM    138  N   THR L  20      38.436  21.684  48.579  1.00 40.97           N  
ATOM    139  CA  THR L  20      37.751  22.895  48.224  1.00 40.58           C  
ATOM    140  CB  THR L  20      38.422  24.144  48.713  1.00 40.96           C  
ATOM    141  OG1 THR L  20      39.735  24.231  48.184  1.00 40.69           O  
ATOM    142  CG2 THR L  20      38.467  24.126  50.248  1.00 40.66           C  
ATOM    143  C   THR L  20      37.748  22.958  46.732  1.00 40.55           C  
ATOM    144  O   THR L  20      38.802  22.911  46.101  1.00 40.32           O  
ATOM    145  N   LEU L  21      36.550  23.070  46.125  1.00 40.04           N  
ATOM    146  CA  LEU L  21      36.452  23.102  44.692  1.00 40.18           C  
ATOM    147  CB  LEU L  21      35.523  22.005  44.145  1.00 40.25           C  
ATOM    148  CG  LEU L  21      36.046  20.570  44.372  1.00 40.31           C  
ATOM    149  CD1 LEU L  21      36.287  20.268  45.859  1.00 39.80           C  
ATOM    150  CD2 LEU L  21      35.102  19.543  43.730  1.00 39.84           C  
ATOM    151  C   LEU L  21      35.888  24.432  44.295  1.00 39.97           C  
ATOM    152  O   LEU L  21      35.033  24.984  44.985  1.00 40.40           O  
ATOM    153  N   SER L  22      36.357  24.986  43.155  1.00 40.05           N  
ATOM    154  CA  SER L  22      35.914  26.294  42.761  1.00 40.28           C  
ATOM    155  CB  SER L  22      37.068  27.290  42.563  1.00 40.78           C  
ATOM    156  OG  SER L  22      37.761  27.471  43.789  1.00 40.79           O  
ATOM    157  C   SER L  22      35.169  26.232  41.462  1.00 40.21           C  
ATOM    158  O   SER L  22      35.445  25.401  40.599  1.00 40.14           O  
ATOM    159  N   CYS L  23      34.160  27.119  41.318  1.00 40.32           N  
ATOM    160  CA  CYS L  23      33.411  27.249  40.096  1.00 40.99           C  
ATOM    161  CB  CYS L  23      31.999  26.619  40.172  1.00 40.93           C  
ATOM    162  SG  CYS L  23      31.035  26.760  38.632  1.00 41.67           S  
ATOM    163  C   CYS L  23      33.280  28.726  39.853  1.00 41.31           C  
ATOM    164  O   CYS L  23      32.733  29.454  40.681  1.00 41.99           O  
ATOM    165  N   ARG L  24      33.794  29.211  38.700  1.00 42.06           N  
ATOM    166  CA  ARG L  24      33.750  30.619  38.410  1.00 42.77           C  
ATOM    167  CB  ARG L  24      35.107  31.230  38.038  1.00 43.37           C  
ATOM    168  CG  ARG L  24      36.003  31.490  39.242  1.00 44.00           C  
ATOM    169  CD  ARG L  24      37.334  32.129  38.869  1.00 46.37           C  
ATOM    170  NE  ARG L  24      37.999  32.534  40.137  1.00 48.82           N  
ATOM    171  CZ  ARG L  24      37.705  33.752  40.677  1.00 49.74           C  
ATOM    172  NH1 ARG L  24      36.793  34.558  40.060  1.00 50.01           N1+
ATOM    173  NH2 ARG L  24      38.315  34.164  41.827  1.00 50.44           N  
ATOM    174  C   ARG L  24      32.857  30.859  37.242  1.00 42.36           C  
ATOM    175  O   ARG L  24      32.888  30.130  36.250  1.00 42.38           O  
ATOM    176  N   ALA L  25      32.047  31.929  37.327  1.00 42.38           N  
ATOM    177  CA  ALA L  25      31.112  32.221  36.282  1.00 42.21           C  
ATOM    178  CB  ALA L  25      29.688  32.499  36.794  1.00 41.92           C  
ATOM    179  C   ALA L  25      31.569  33.446  35.557  1.00 42.59           C  
ATOM    180  O   ALA L  25      32.087  34.389  36.154  1.00 42.05           O  
ATOM    181  N   SER L  26      31.379  33.463  34.218  1.00 26.26           N  
ATOM    182  CA  SER L  26      31.796  34.539  33.356  1.00 29.07           C  
ATOM    183  CB  SER L  26      31.555  34.231  31.867  1.00 26.95           C  
ATOM    184  OG  SER L  26      30.165  34.091  31.613  1.00 30.17           O  
ATOM    185  C   SER L  26      31.029  35.782  33.693  1.00 32.62           C  
ATOM    186  O   SER L  26      31.523  36.893  33.503  1.00 34.74           O  
ATOM    187  N   GLN L  27      29.783  35.626  34.178  1.00 30.62           N  
ATOM    188  CA  GLN L  27      28.997  36.766  34.549  1.00 31.82           C  
ATOM    189  CB  GLN L  27      28.024  37.218  33.446  1.00 34.32           C  
ATOM    190  CG  GLN L  27      26.997  36.166  33.040  1.00 39.09           C  
ATOM    191  CD  GLN L  27      26.209  36.752  31.877  1.00 43.52           C  
ATOM    192  OE1 GLN L  27      26.507  37.842  31.390  1.00 47.34           O  
ATOM    193  NE2 GLN L  27      25.171  36.008  31.413  1.00 38.30           N  
ATOM    194  C   GLN L  27      28.239  36.405  35.791  1.00 31.92           C  
ATOM    195  O   GLN L  27      28.149  35.232  36.154  1.00 31.83           O  
ATOM    196  N   SER L  28      27.677  37.416  36.483  1.00 31.98           N  
ATOM    197  CA  SER L  28      27.020  37.180  37.738  1.00 33.28           C  
ATOM    198  CB  SER L  28      26.457  38.459  38.383  1.00 34.56           C  
ATOM    199  OG  SER L  28      25.823  38.149  39.615  1.00 37.65           O  
ATOM    200  C   SER L  28      25.880  36.235  37.520  1.00 32.50           C  
ATOM    201  O   SER L  28      25.201  36.281  36.496  1.00 31.56           O  
ATOM    202  N   VAL L  29      25.651  35.342  38.507  1.00 31.42           N  
ATOM    203  CA  VAL L  29      24.608  34.361  38.410  1.00 32.67           C  
ATOM    204  CB  VAL L  29      24.997  33.034  38.997  1.00 33.32           C  
ATOM    205  CG1 VAL L  29      23.781  32.097  38.964  1.00 36.97           C  
ATOM    206  CG2 VAL L  29      26.210  32.495  38.219  1.00 30.46           C  
ATOM    207  C   VAL L  29      23.439  34.883  39.183  1.00 33.31           C  
ATOM    208  O   VAL L  29      23.530  35.122  40.386  1.00 31.88           O  
ATOM    209  N   GLY L  30      22.291  35.046  38.498  1.00 34.48           N  
ATOM    210  CA  GLY L  30      21.146  35.647  39.117  1.00 33.90           C  
ATOM    211  C   GLY L  30      20.627  34.808  40.242  1.00 35.01           C  
ATOM    212  O   GLY L  30      20.471  33.593  40.124  1.00 36.76           O  
ATOM    213  N   ASN L  31      20.333  35.481  41.373  1.00 33.86           N  
ATOM    214  CA  ASN L  31      19.741  34.895  42.542  1.00 33.44           C  
ATOM    215  CB  ASN L  31      18.311  34.374  42.304  1.00 36.00           C  
ATOM    216  CG  ASN L  31      17.396  35.572  42.111  1.00 56.75           C  
ATOM    217  OD1 ASN L  31      17.668  36.665  42.608  1.00 48.65           O  
ATOM    218  ND2 ASN L  31      16.277  35.365  41.370  1.00 54.00           N  
ATOM    219  C   ASN L  31      20.561  33.752  43.053  1.00 33.30           C  
ATOM    220  O   ASN L  31      20.036  32.880  43.743  1.00 33.33           O  
ATOM    221  N   ASN L  32      21.873  33.740  42.759  1.00 33.81           N  
ATOM    222  CA  ASN L  32      22.738  32.699  43.246  0.90 32.13           C  
ATOM    223  CB  ASN L  32      22.988  32.765  44.760  0.88 36.85           C  
ATOM    224  CG  ASN L  32      23.888  33.958  45.029  1.00 40.91           C  
ATOM    225  OD1 ASN L  32      24.084  34.360  46.174  1.00 43.10           O  
ATOM    226  ND2 ASN L  32      24.454  34.546  43.940  1.00 28.92           N  
ATOM    227  C   ASN L  32      22.162  31.358  42.923  1.00 30.80           C  
ATOM    228  O   ASN L  32      22.255  30.428  43.724  1.00 29.18           O  
ATOM    229  N   LYS L  33      21.564  31.211  41.725  1.00 28.83           N  
ATOM    230  CA  LYS L  33      21.022  29.933  41.373  1.00 27.69           C  
ATOM    231  CB  LYS L  33      19.985  29.994  40.240  1.00 28.31           C  
ATOM    232  CG  LYS L  33      18.655  30.641  40.626  1.00 34.89           C  
ATOM    233  CD  LYS L  33      17.871  29.855  41.679  1.00 56.68           C  
ATOM    234  CE  LYS L  33      16.498  30.455  41.986  1.00 58.95           C  
ATOM    235  NZ  LYS L  33      15.779  29.603  42.959  1.00 63.86           N1+
ATOM    236  C   LYS L  33      22.156  29.113  40.854  1.00 29.03           C  
ATOM    237  O   LYS L  33      22.354  28.998  39.646  1.00 29.95           O  
ATOM    238  N   LEU L  34      22.930  28.508  41.768  1.00 40.01           N  
ATOM    239  CA  LEU L  34      24.031  27.681  41.354  1.00 39.53           C  
ATOM    240  CB  LEU L  34      25.412  28.249  41.708  1.00 39.64           C  
ATOM    241  CG  LEU L  34      26.568  27.394  41.153  1.00 39.98           C  
ATOM    242  CD1 LEU L  34      26.775  27.643  39.650  1.00 39.85           C  
ATOM    243  CD2 LEU L  34      27.846  27.543  41.987  1.00 40.09           C  
ATOM    244  C   LEU L  34      23.936  26.399  42.123  1.00 39.00           C  
ATOM    245  O   LEU L  34      23.757  26.416  43.340  1.00 39.38           O  
ATOM    246  N   ALA L  35      24.088  25.245  41.439  1.00 38.36           N  
ATOM    247  CA  ALA L  35      23.981  23.984  42.122  1.00 37.79           C  
ATOM    248  CB  ALA L  35      22.824  23.111  41.605  1.00 38.13           C  
ATOM    249  C   ALA L  35      25.250  23.201  41.933  1.00 37.41           C  
ATOM    250  O   ALA L  35      26.042  23.476  41.033  1.00 37.53           O  
ATOM    251  N   TRP L  36      25.494  22.214  42.826  1.00 37.02           N  
ATOM    252  CA  TRP L  36      26.661  21.372  42.734  1.00 36.57           C  
ATOM    253  CB  TRP L  36      27.608  21.483  43.946  1.00 36.39           C  
ATOM    254  CG  TRP L  36      28.297  22.823  44.103  1.00 36.10           C  
ATOM    255  CD2 TRP L  36      29.585  23.146  43.560  1.00 35.74           C  
ATOM    256  CD1 TRP L  36      27.867  23.932  44.764  1.00 36.20           C  
ATOM    257  NE1 TRP L  36      28.806  24.932  44.668  1.00 35.42           N  
ATOM    258  CE2 TRP L  36      29.870  24.458  43.929  1.00 35.70           C  
ATOM    259  CE3 TRP L  36      30.465  22.412  42.815  1.00 35.69           C  
ATOM    260  CZ2 TRP L  36      31.040  25.060  43.559  1.00 35.81           C  
ATOM    261  CZ3 TRP L  36      31.641  23.019  42.442  1.00 36.22           C  
ATOM    262  CH2 TRP L  36      31.925  24.318  42.807  1.00 36.44           C  
ATOM    263  C   TRP L  36      26.197  19.944  42.677  1.00 36.81           C  
ATOM    264  O   TRP L  36      25.223  19.575  43.330  1.00 37.10           O  
ATOM    265  N   TYR L  37      26.893  19.097  41.885  1.00 37.00           N  
ATOM    266  CA  TYR L  37      26.487  17.722  41.741  1.00 37.27           C  
ATOM    267  CB  TYR L  37      25.947  17.378  40.342  1.00 37.02           C  
ATOM    268  CG  TYR L  37      24.714  18.165  40.057  1.00 36.49           C  
ATOM    269  CD1 TYR L  37      24.801  19.424  39.507  1.00 36.14           C  
ATOM    270  CD2 TYR L  37      23.473  17.642  40.331  1.00 36.38           C  
ATOM    271  CE1 TYR L  37      23.665  20.149  39.238  1.00 35.76           C  
ATOM    272  CE2 TYR L  37      22.332  18.363  40.065  1.00 35.76           C  
ATOM    273  CZ  TYR L  37      22.426  19.619  39.514  1.00 35.79           C  
ATOM    274  OH  TYR L  37      21.257  20.360  39.237  1.00 35.31           O  
ATOM    275  C   TYR L  37      27.682  16.828  41.904  1.00 37.70           C  
ATOM    276  O   TYR L  37      28.819  17.222  41.642  1.00 38.38           O  
ATOM    277  N   GLN L  38      27.438  15.579  42.356  1.00 38.06           N  
ATOM    278  CA  GLN L  38      28.479  14.594  42.469  1.00 38.63           C  
ATOM    279  CB  GLN L  38      28.583  13.949  43.862  1.00 39.05           C  
ATOM    280  CG  GLN L  38      29.625  12.827  43.935  1.00 39.15           C  
ATOM    281  CD  GLN L  38      29.539  12.167  45.305  1.00 39.89           C  
ATOM    282  OE1 GLN L  38      29.164  11.003  45.427  1.00 39.61           O  
ATOM    283  NE2 GLN L  38      29.897  12.930  46.371  1.00 39.59           N  
ATOM    284  C   GLN L  38      28.131  13.484  41.525  1.00 39.16           C  
ATOM    285  O   GLN L  38      26.980  13.056  41.461  1.00 39.44           O  
ATOM    286  N   GLN L  39      29.119  13.001  40.745  1.00 39.40           N  
ATOM    287  CA  GLN L  39      28.846  11.912  39.851  1.00 39.71           C  
ATOM    288  CB  GLN L  39      28.908  12.303  38.360  1.00 39.70           C  
ATOM    289  CG  GLN L  39      28.610  11.141  37.406  1.00 39.90           C  
ATOM    290  CD  GLN L  39      28.637  11.655  35.970  1.00 39.61           C  
ATOM    291  OE1 GLN L  39      29.685  11.704  35.328  1.00 40.67           O  
ATOM    292  NE2 GLN L  39      27.445  12.049  35.447  1.00 39.05           N  
ATOM    293  C   GLN L  39      29.883  10.856  40.074  1.00 40.81           C  
ATOM    294  O   GLN L  39      31.080  11.113  39.959  1.00 40.74           O  
ATOM    295  N   ARG L  40      29.429   9.633  40.418  1.00 41.83           N  
ATOM    296  CA  ARG L  40      30.284   8.496  40.610  1.00 43.01           C  
ATOM    297  CB  ARG L  40      29.736   7.489  41.635  1.00 43.60           C  
ATOM    298  CG  ARG L  40      29.643   8.062  43.049  1.00 45.32           C  
ATOM    299  CD  ARG L  40      29.037   7.095  44.067  1.00 47.61           C  
ATOM    300  NE  ARG L  40      29.021   7.799  45.378  1.00 49.32           N  
ATOM    301  CZ  ARG L  40      27.934   7.698  46.199  1.00 50.56           C  
ATOM    302  NH1 ARG L  40      26.872   6.921  45.839  1.00 51.61           N1+
ATOM    303  NH2 ARG L  40      27.909   8.384  47.378  1.00 50.77           N  
ATOM    304  C   ARG L  40      30.345   7.795  39.290  1.00 43.57           C  
ATOM    305  O   ARG L  40      29.503   8.014  38.425  1.00 43.15           O  
ATOM    306  N   PRO L  41      31.319   6.952  39.096  1.00 44.28           N  
ATOM    307  CA  PRO L  41      31.392   6.313  37.817  1.00 44.64           C  
ATOM    308  CD  PRO L  41      32.639   7.167  39.665  1.00 44.61           C  
ATOM    309  CB  PRO L  41      32.759   5.637  37.767  1.00 44.50           C  
ATOM    310  CG  PRO L  41      33.626   6.552  38.653  1.00 44.81           C  
ATOM    311  C   PRO L  41      30.228   5.422  37.537  1.00 44.77           C  
ATOM    312  O   PRO L  41      29.847   4.630  38.399  1.00 44.94           O  
ATOM    313  N   GLY L  42      29.648   5.556  36.329  1.00 45.27           N  
ATOM    314  CA  GLY L  42      28.585   4.703  35.890  1.00 45.71           C  
ATOM    315  C   GLY L  42      27.294   5.091  36.536  1.00 45.78           C  
ATOM    316  O   GLY L  42      26.305   4.371  36.412  1.00 45.99           O  
ATOM    317  N   GLN L  43      27.241   6.239  37.239  1.00 45.17           N  
ATOM    318  CA  GLN L  43      25.995   6.558  37.875  1.00 44.77           C  
ATOM    319  CB  GLN L  43      26.046   6.569  39.408  1.00 45.12           C  
ATOM    320  CG  GLN L  43      26.250   5.188  40.028  1.00 46.89           C  
ATOM    321  CD  GLN L  43      26.173   5.374  41.534  1.00 48.03           C  
ATOM    322  OE1 GLN L  43      25.866   6.460  42.017  1.00 48.72           O  
ATOM    323  NE2 GLN L  43      26.453   4.287  42.302  1.00 49.86           N  
ATOM    324  C   GLN L  43      25.547   7.915  37.445  1.00 43.98           C  
ATOM    325  O   GLN L  43      26.283   8.669  36.811  1.00 43.36           O  
ATOM    326  N   ALA L  44      24.273   8.228  37.753  1.00 42.91           N  
ATOM    327  CA  ALA L  44      23.709   9.512  37.461  1.00 42.26           C  
ATOM    328  CB  ALA L  44      22.171   9.531  37.484  1.00 42.33           C  
ATOM    329  C   ALA L  44      24.212  10.454  38.511  1.00 41.69           C  
ATOM    330  O   ALA L  44      24.626  10.035  39.588  1.00 41.88           O  
ATOM    331  N   PRO L  45      24.198  11.724  38.214  1.00 41.21           N  
ATOM    332  CA  PRO L  45      24.690  12.704  39.146  1.00 41.34           C  
ATOM    333  CD  PRO L  45      24.298  12.173  36.835  1.00 41.38           C  
ATOM    334  CB  PRO L  45      24.812  14.002  38.349  1.00 41.23           C  
ATOM    335  CG  PRO L  45      25.017  13.529  36.898  1.00 41.43           C  
ATOM    336  C   PRO L  45      23.764  12.829  40.320  1.00 41.27           C  
ATOM    337  O   PRO L  45      22.589  12.499  40.176  1.00 41.57           O  
ATOM    338  N   ARG L  46      24.273  13.264  41.498  1.00 40.64           N  
ATOM    339  CA  ARG L  46      23.389  13.474  42.612  1.00 40.59           C  
ATOM    340  CB  ARG L  46      23.615  12.603  43.860  1.00 40.99           C  
ATOM    341  CG  ARG L  46      24.956  12.824  44.550  1.00 43.01           C  
ATOM    342  CD  ARG L  46      24.903  12.601  46.066  1.00 46.02           C  
ATOM    343  NE  ARG L  46      24.254  11.289  46.350  1.00 47.84           N  
ATOM    344  CZ  ARG L  46      23.059  11.231  47.009  1.00 46.66           C  
ATOM    345  NH1 ARG L  46      22.403  12.374  47.356  1.00 46.92           N1+
ATOM    346  NH2 ARG L  46      22.525  10.019  47.339  1.00 47.28           N  
ATOM    347  C   ARG L  46      23.557  14.895  43.057  1.00 39.93           C  
ATOM    348  O   ARG L  46      24.647  15.459  42.977  1.00 40.17           O  
ATOM    349  N   LEU L  47      22.463  15.501  43.562  1.00 39.20           N  
ATOM    350  CA  LEU L  47      22.445  16.891  43.930  1.00 38.60           C  
ATOM    351  CB  LEU L  47      21.028  17.486  43.866  1.00 38.34           C  
ATOM    352  CG  LEU L  47      20.945  18.955  44.309  1.00 38.57           C  
ATOM    353  CD1 LEU L  47      21.757  19.865  43.376  1.00 37.83           C  
ATOM    354  CD2 LEU L  47      19.483  19.403  44.471  1.00 38.45           C  
ATOM    355  C   LEU L  47      22.934  17.083  45.335  1.00 38.57           C  
ATOM    356  O   LEU L  47      22.347  16.562  46.282  1.00 38.67           O  
ATOM    357  N   LEU L  48      24.112  17.730  45.479  1.00 38.28           N  
ATOM    358  CA  LEU L  48      24.681  18.107  46.744  1.00 38.18           C  
ATOM    359  CB  LEU L  48      26.212  18.263  46.657  1.00 38.25           C  
ATOM    360  CG  LEU L  48      26.959  16.978  46.245  1.00 38.59           C  
ATOM    361  CD1 LEU L  48      28.478  17.211  46.181  1.00 38.24           C  
ATOM    362  CD2 LEU L  48      26.589  15.795  47.149  1.00 38.03           C  
ATOM    363  C   LEU L  48      24.150  19.409  47.289  1.00 38.21           C  
ATOM    364  O   LEU L  48      23.741  19.489  48.446  1.00 38.13           O  
ATOM    365  N   ILE L  49      24.148  20.472  46.448  1.00 37.91           N  
ATOM    366  CA  ILE L  49      23.841  21.794  46.931  1.00 38.08           C  
ATOM    367  CB  ILE L  49      25.076  22.631  47.100  1.00 38.34           C  
ATOM    368  CG1 ILE L  49      26.069  21.977  48.073  1.00 38.65           C  
ATOM    369  CG2 ILE L  49      24.636  24.037  47.536  1.00 38.10           C  
ATOM    370  CD1 ILE L  49      25.566  21.902  49.511  1.00 38.16           C  
ATOM    371  C   ILE L  49      23.019  22.517  45.909  1.00 38.27           C  
ATOM    372  O   ILE L  49      23.181  22.300  44.709  1.00 38.45           O  
ATOM    373  N   TYR L  50      22.095  23.393  46.365  1.00 38.58           N  
ATOM    374  CA  TYR L  50      21.360  24.212  45.445  1.00 38.85           C  
ATOM    375  CB  TYR L  50      19.964  23.672  45.071  1.00 39.07           C  
ATOM    376  CG  TYR L  50      18.998  23.775  46.204  1.00 39.13           C  
ATOM    377  CD1 TYR L  50      18.858  22.759  47.120  1.00 39.64           C  
ATOM    378  CD2 TYR L  50      18.216  24.898  46.339  1.00 39.44           C  
ATOM    379  CE1 TYR L  50      17.955  22.865  48.154  1.00 40.00           C  
ATOM    380  CE2 TYR L  50      17.313  25.011  47.369  1.00 39.46           C  
ATOM    381  CZ  TYR L  50      17.178  23.993  48.277  1.00 39.97           C  
ATOM    382  OH  TYR L  50      16.250  24.105  49.333  1.00 40.85           O  
ATOM    383  C   TYR L  50      21.234  25.574  46.062  1.00 38.49           C  
ATOM    384  O   TYR L  50      21.387  25.727  47.272  1.00 38.49           O  
ATOM    385  N   GLY L  51      21.013  26.609  45.228  1.00 27.68           N  
ATOM    386  CA  GLY L  51      20.860  27.931  45.762  1.00 27.76           C  
ATOM    387  C   GLY L  51      22.184  28.344  46.320  1.00 28.02           C  
ATOM    388  O   GLY L  51      22.263  29.206  47.193  1.00 28.10           O  
ATOM    389  N   ALA L  52      23.247  27.683  45.837  1.00 28.22           N  
ATOM    390  CA  ALA L  52      24.621  27.954  46.156  1.00 28.50           C  
ATOM    391  CB  ALA L  52      24.969  29.450  46.041  1.00 28.11           C  
ATOM    392  C   ALA L  52      24.986  27.507  47.544  1.00 28.49           C  
ATOM    393  O   ALA L  52      26.146  27.170  47.783  1.00 28.69           O  
ATOM    394  N   SER L  53      24.026  27.399  48.488  1.00 29.72           N  
ATOM    395  CA  SER L  53      24.472  27.061  49.813  1.00 30.55           C  
ATOM    396  CB  SER L  53      24.632  28.301  50.708  1.00 31.87           C  
ATOM    397  OG  SER L  53      23.378  28.943  50.881  1.00 31.11           O  
ATOM    398  C   SER L  53      23.480  26.169  50.485  1.00 31.08           C  
ATOM    399  O   SER L  53      23.763  25.633  51.558  1.00 31.55           O  
ATOM    400  N   SER L  54      22.292  25.968  49.886  1.00 39.97           N  
ATOM    401  CA  SER L  54      21.377  25.118  50.599  1.00 40.42           C  
ATOM    402  CB  SER L  54      19.894  25.394  50.302  1.00 40.70           C  
ATOM    403  OG  SER L  54      19.528  26.654  50.843  1.00 40.87           O  
ATOM    404  C   SER L  54      21.670  23.684  50.294  1.00 41.16           C  
ATOM    405  O   SER L  54      22.159  23.346  49.218  1.00 41.19           O  
ATOM    406  N   ARG L  55      21.367  22.791  51.259  1.00 42.06           N  
ATOM    407  CA  ARG L  55      21.649  21.399  51.066  1.00 43.32           C  
ATOM    408  CB  ARG L  55      22.779  20.907  51.989  1.00 43.72           C  
ATOM    409  CG  ARG L  55      23.247  19.475  51.738  1.00 44.23           C  
ATOM    410  CD  ARG L  55      24.607  19.183  52.378  1.00 45.30           C  
ATOM    411  NE  ARG L  55      24.686  19.971  53.640  1.00 45.78           N  
ATOM    412  CZ  ARG L  55      24.174  19.476  54.804  1.00 47.17           C  
ATOM    413  NH1 ARG L  55      23.572  18.251  54.835  1.00 47.51           N1+
ATOM    414  NH2 ARG L  55      24.271  20.217  55.946  1.00 47.54           N  
ATOM    415  C   ARG L  55      20.391  20.621  51.324  1.00 44.37           C  
ATOM    416  O   ARG L  55      19.703  20.828  52.322  1.00 44.67           O  
ATOM    417  N   PRO L  56      20.081  19.721  50.420  1.00 45.25           N  
ATOM    418  CA  PRO L  56      18.892  18.912  50.514  1.00 46.09           C  
ATOM    419  CD  PRO L  56      20.579  19.816  49.059  1.00 45.25           C  
ATOM    420  CB  PRO L  56      18.780  18.186  49.175  1.00 46.17           C  
ATOM    421  CG  PRO L  56      19.532  19.097  48.192  1.00 46.21           C  
ATOM    422  C   PRO L  56      19.027  17.962  51.655  1.00 46.92           C  
ATOM    423  O   PRO L  56      20.149  17.584  51.983  1.00 47.00           O  
ATOM    424  N   SER L  57      17.906  17.548  52.274  1.00 48.05           N  
ATOM    425  CA  SER L  57      18.038  16.636  53.370  1.00 48.73           C  
ATOM    426  CB  SER L  57      16.721  16.389  54.131  1.00 49.18           C  
ATOM    427  OG  SER L  57      16.942  15.519  55.231  1.00 50.23           O  
ATOM    428  C   SER L  57      18.499  15.343  52.784  1.00 48.80           C  
ATOM    429  O   SER L  57      18.176  15.013  51.645  1.00 49.11           O  
ATOM    430  N   GLY L  58      19.296  14.585  53.559  1.00 48.43           N  
ATOM    431  CA  GLY L  58      19.789  13.324  53.099  1.00 47.98           C  
ATOM    432  C   GLY L  58      21.210  13.495  52.657  1.00 47.45           C  
ATOM    433  O   GLY L  58      21.977  12.535  52.652  1.00 47.75           O  
ATOM    434  N   VAL L  59      21.605  14.726  52.274  1.00 46.45           N  
ATOM    435  CA  VAL L  59      22.967  14.923  51.863  1.00 45.70           C  
ATOM    436  CB  VAL L  59      23.181  16.136  51.006  1.00 45.53           C  
ATOM    437  CG1 VAL L  59      24.682  16.248  50.688  1.00 45.04           C  
ATOM    438  CG2 VAL L  59      22.293  16.014  49.756  1.00 45.27           C  
ATOM    439  C   VAL L  59      23.785  15.077  53.104  1.00 45.48           C  
ATOM    440  O   VAL L  59      23.348  15.691  54.076  1.00 45.11           O  
ATOM    441  N   ALA L  60      25.012  14.524  53.094  1.00 45.12           N  
ATOM    442  CA  ALA L  60      25.846  14.543  54.262  1.00 44.86           C  
ATOM    443  CB  ALA L  60      27.134  13.718  54.102  1.00 45.02           C  
ATOM    444  C   ALA L  60      26.234  15.955  54.586  1.00 44.96           C  
ATOM    445  O   ALA L  60      26.349  16.810  53.710  1.00 44.68           O  
ATOM    446  N   ASP L  61      26.451  16.214  55.892  1.00 44.95           N  
ATOM    447  CA  ASP L  61      26.770  17.507  56.436  1.00 45.02           C  
ATOM    448  CB  ASP L  61      26.818  17.547  57.973  1.00 45.48           C  
ATOM    449  CG  ASP L  61      27.994  16.702  58.446  1.00 46.92           C  
ATOM    450  OD1 ASP L  61      27.965  15.462  58.239  1.00 47.67           O  
ATOM    451  OD2 ASP L  61      28.950  17.300  59.012  1.00 47.32           O1-
ATOM    452  C   ASP L  61      28.118  17.949  55.964  1.00 44.60           C  
ATOM    453  O   ASP L  61      28.410  19.142  55.937  1.00 44.41           O  
ATOM    454  N   ARG L  62      28.984  16.992  55.598  1.00 43.87           N  
ATOM    455  CA  ARG L  62      30.337  17.293  55.235  1.00 43.60           C  
ATOM    456  CB  ARG L  62      31.205  16.039  54.997  1.00 43.86           C  
ATOM    457  CG  ARG L  62      30.747  15.072  53.903  1.00 44.08           C  
ATOM    458  CD  ARG L  62      31.688  13.863  53.800  1.00 44.08           C  
ATOM    459  NE  ARG L  62      31.273  13.010  52.650  1.00 43.49           N  
ATOM    460  CZ  ARG L  62      30.434  11.945  52.829  1.00 43.48           C  
ATOM    461  NH1 ARG L  62      29.883  11.696  54.051  1.00 43.33           N1+
ATOM    462  NH2 ARG L  62      30.154  11.122  51.775  1.00 43.34           N  
ATOM    463  C   ARG L  62      30.369  18.188  54.031  1.00 42.88           C  
ATOM    464  O   ARG L  62      31.341  18.919  53.843  1.00 43.17           O  
ATOM    465  N   PHE L  63      29.339  18.131  53.161  1.00 42.21           N  
ATOM    466  CA  PHE L  63      29.344  18.979  51.998  1.00 41.67           C  
ATOM    467  CB  PHE L  63      28.541  18.419  50.808  1.00 41.59           C  
ATOM    468  CG  PHE L  63      29.114  17.108  50.390  1.00 41.31           C  
ATOM    469  CD1 PHE L  63      30.135  17.039  49.471  1.00 41.51           C  
ATOM    470  CD2 PHE L  63      28.623  15.940  50.925  1.00 41.28           C  
ATOM    471  CE1 PHE L  63      30.654  15.825  49.092  1.00 41.79           C  
ATOM    472  CE2 PHE L  63      29.139  14.722  50.548  1.00 41.31           C  
ATOM    473  CZ  PHE L  63      30.156  14.662  49.629  1.00 41.72           C  
ATOM    474  C   PHE L  63      28.708  20.299  52.331  1.00 41.57           C  
ATOM    475  O   PHE L  63      27.656  20.354  52.968  1.00 41.65           O  
ATOM    476  N   SER L  64      29.351  21.415  51.913  1.00 41.25           N  
ATOM    477  CA  SER L  64      28.772  22.715  52.129  1.00 41.61           C  
ATOM    478  CB  SER L  64      29.191  23.379  53.456  1.00 41.75           C  
ATOM    479  OG  SER L  64      30.595  23.583  53.505  1.00 42.72           O  
ATOM    480  C   SER L  64      29.139  23.603  50.971  1.00 41.29           C  
ATOM    481  O   SER L  64      30.194  23.444  50.360  1.00 41.17           O  
ATOM    482  N   GLY L  65      28.257  24.573  50.636  1.00 41.30           N  
ATOM    483  CA  GLY L  65      28.499  25.426  49.504  1.00 41.28           C  
ATOM    484  C   GLY L  65      28.437  26.858  49.941  1.00 41.43           C  
ATOM    485  O   GLY L  65      27.789  27.188  50.933  1.00 41.10           O  
ATOM    486  N   SER L  66      29.128  27.748  49.195  1.00 41.68           N  
ATOM    487  CA  SER L  66      29.118  29.143  49.541  1.00 42.11           C  
ATOM    488  CB  SER L  66      30.105  29.499  50.667  1.00 42.17           C  
ATOM    489  OG  SER L  66      31.440  29.293  50.230  1.00 43.53           O  
ATOM    490  C   SER L  66      29.498  29.951  48.334  1.00 42.19           C  
ATOM    491  O   SER L  66      29.833  29.404  47.284  1.00 41.82           O  
ATOM    492  N   GLY L  67      29.451  31.295  48.461  1.00 41.91           N  
ATOM    493  CA  GLY L  67      29.834  32.153  47.370  1.00 42.36           C  
ATOM    494  C   GLY L  67      28.638  32.852  46.804  1.00 42.67           C  
ATOM    495  O   GLY L  67      27.494  32.495  47.078  1.00 43.00           O  
ATOM    496  N   SER L  68      28.899  33.906  46.001  1.00 42.94           N  
ATOM    497  CA  SER L  68      27.852  34.668  45.388  1.00 43.27           C  
ATOM    498  CB  SER L  68      27.359  35.821  46.279  1.00 43.66           C  
ATOM    499  OG  SER L  68      26.333  36.544  45.620  1.00 44.56           O  
ATOM    500  C   SER L  68      28.399  35.295  44.143  1.00 43.18           C  
ATOM    501  O   SER L  68      29.612  35.388  43.962  1.00 43.79           O  
ATOM    502  N   GLY L  69      27.502  35.743  43.244  1.00 42.55           N  
ATOM    503  CA  GLY L  69      27.935  36.402  42.045  1.00 42.61           C  
ATOM    504  C   GLY L  69      28.631  35.424  41.145  1.00 42.43           C  
ATOM    505  O   GLY L  69      28.018  34.508  40.603  1.00 42.08           O  
ATOM    506  N   THR L  70      29.910  35.726  40.846  1.00 42.62           N  
ATOM    507  CA  THR L  70      30.796  34.961  40.003  1.00 42.63           C  
ATOM    508  CB  THR L  70      31.844  35.814  39.354  1.00 43.00           C  
ATOM    509  OG1 THR L  70      32.719  36.355  40.336  1.00 42.75           O  
ATOM    510  CG2 THR L  70      31.135  36.950  38.597  1.00 42.65           C  
ATOM    511  C   THR L  70      31.535  33.841  40.685  1.00 42.73           C  
ATOM    512  O   THR L  70      31.916  32.875  40.021  1.00 43.30           O  
ATOM    513  N   ASP L  71      31.827  33.955  41.999  1.00 42.74           N  
ATOM    514  CA  ASP L  71      32.721  33.009  42.619  1.00 42.99           C  
ATOM    515  CB  ASP L  71      33.800  33.736  43.447  1.00 43.45           C  
ATOM    516  CG  ASP L  71      34.979  32.816  43.702  1.00 43.32           C  
ATOM    517  OD1 ASP L  71      35.201  31.885  42.882  1.00 44.77           O  
ATOM    518  OD2 ASP L  71      35.679  33.033  44.727  1.00 45.15           O1-
ATOM    519  C   ASP L  71      31.969  32.091  43.543  1.00 42.19           C  
ATOM    520  O   ASP L  71      31.287  32.545  44.458  1.00 42.41           O  
ATOM    521  N   PHE L  72      32.095  30.757  43.336  1.00 41.45           N  
ATOM    522  CA  PHE L  72      31.392  29.802  44.152  1.00 40.79           C  
ATOM    523  CB  PHE L  72      30.315  29.020  43.376  1.00 40.78           C  
ATOM    524  CG  PHE L  72      29.311  29.974  42.817  1.00 40.55           C  
ATOM    525  CD1 PHE L  72      29.510  30.555  41.587  1.00 40.41           C  
ATOM    526  CD2 PHE L  72      28.170  30.281  43.518  1.00 40.75           C  
ATOM    527  CE1 PHE L  72      28.584  31.432  41.067  1.00 41.01           C  
ATOM    528  CE2 PHE L  72      27.242  31.157  43.002  1.00 41.13           C  
ATOM    529  CZ  PHE L  72      27.447  31.735  41.775  1.00 40.73           C  
ATOM    530  C   PHE L  72      32.376  28.764  44.605  1.00 40.45           C  
ATOM    531  O   PHE L  72      33.373  28.511  43.928  1.00 40.28           O  
ATOM    532  N   THR L  73      32.131  28.137  45.780  1.00 40.27           N  
ATOM    533  CA  THR L  73      33.041  27.124  46.238  1.00 40.07           C  
ATOM    534  CB  THR L  73      34.025  27.629  47.250  1.00 40.38           C  
ATOM    535  OG1 THR L  73      34.794  28.687  46.700  1.00 41.35           O  
ATOM    536  CG2 THR L  73      34.946  26.468  47.667  1.00 40.08           C  
ATOM    537  C   THR L  73      32.278  26.007  46.883  1.00 39.89           C  
ATOM    538  O   THR L  73      31.298  26.221  47.595  1.00 40.00           O  
ATOM    539  N   LEU L  74      32.726  24.761  46.625  1.00 40.08           N  
ATOM    540  CA  LEU L  74      32.161  23.606  47.254  1.00 40.22           C  
ATOM    541  CB  LEU L  74      31.797  22.487  46.265  1.00 40.27           C  
ATOM    542  CG  LEU L  74      31.218  21.234  46.944  1.00 40.17           C  
ATOM    543  CD1 LEU L  74      29.921  21.551  47.704  1.00 39.46           C  
ATOM    544  CD2 LEU L  74      31.053  20.089  45.933  1.00 39.77           C  
ATOM    545  C   LEU L  74      33.227  23.080  48.161  1.00 40.57           C  
ATOM    546  O   LEU L  74      34.363  22.875  47.736  1.00 40.43           O  
ATOM    547  N   THR L  75      32.894  22.860  49.451  1.00 41.07           N  
ATOM    548  CA  THR L  75      33.891  22.383  50.368  1.00 41.61           C  
ATOM    549  CB  THR L  75      34.121  23.295  51.541  1.00 41.75           C  
ATOM    550  OG1 THR L  75      34.542  24.575  51.092  1.00 42.07           O  
ATOM    551  CG2 THR L  75      35.197  22.676  52.449  1.00 41.88           C  
ATOM    552  C   THR L  75      33.459  21.064  50.924  1.00 42.07           C  
ATOM    553  O   THR L  75      32.292  20.863  51.257  1.00 42.18           O  
ATOM    554  N   ILE L  76      34.413  20.115  51.013  1.00 42.60           N  
ATOM    555  CA  ILE L  76      34.145  18.829  51.588  1.00 43.14           C  
ATOM    556  CB  ILE L  76      34.509  17.700  50.673  1.00 43.18           C  
ATOM    557  CG1 ILE L  76      33.732  17.825  49.351  1.00 42.99           C  
ATOM    558  CG2 ILE L  76      34.243  16.378  51.410  1.00 43.06           C  
ATOM    559  CD1 ILE L  76      34.256  16.911  48.245  1.00 42.06           C  
ATOM    560  C   ILE L  76      35.022  18.733  52.803  1.00 43.94           C  
ATOM    561  O   ILE L  76      36.245  18.649  52.694  1.00 43.76           O  
ATOM    562  N   SER L  77      34.410  18.727  54.005  1.00 44.53           N  
ATOM    563  CA  SER L  77      35.168  18.751  55.225  1.00 45.28           C  
ATOM    564  CB  SER L  77      34.280  18.795  56.487  1.00 45.16           C  
ATOM    565  OG  SER L  77      33.515  17.604  56.601  1.00 45.82           O  
ATOM    566  C   SER L  77      36.053  17.549  55.348  1.00 45.94           C  
ATOM    567  O   SER L  77      37.241  17.683  55.642  1.00 46.36           O  
ATOM    568  N   ARG L  78      35.512  16.331  55.149  1.00 46.14           N  
ATOM    569  CA  ARG L  78      36.371  15.189  55.321  1.00 46.98           C  
ATOM    570  CB  ARG L  78      36.131  14.535  56.692  1.00 47.62           C  
ATOM    571  CG  ARG L  78      37.250  13.637  57.208  1.00 48.02           C  
ATOM    572  CD  ARG L  78      36.900  13.043  58.572  1.00 50.02           C  
ATOM    573  NE  ARG L  78      38.135  12.460  59.160  1.00 52.34           N  
ATOM    574  CZ  ARG L  78      38.463  12.783  60.446  1.00 46.49           C  
ATOM    575  NH1 ARG L  78      37.695  13.677  61.134  1.00 47.10           N1+
ATOM    576  NH2 ARG L  78      39.555  12.219  61.038  1.00 47.19           N  
ATOM    577  C   ARG L  78      36.023  14.183  54.262  1.00 46.59           C  
ATOM    578  O   ARG L  78      34.947  13.594  54.288  1.00 47.31           O  
ATOM    579  N   LEU L  79      36.948  13.924  53.316  1.00 46.39           N  
ATOM    580  CA  LEU L  79      36.675  13.019  52.233  1.00 46.15           C  
ATOM    581  CB  LEU L  79      37.765  12.971  51.142  1.00 45.88           C  
ATOM    582  CG  LEU L  79      37.868  14.230  50.266  1.00 45.14           C  
ATOM    583  CD1 LEU L  79      38.977  14.083  49.213  1.00 44.66           C  
ATOM    584  CD2 LEU L  79      36.511  14.572  49.640  1.00 44.29           C  
ATOM    585  C   LEU L  79      36.528  11.609  52.712  1.00 46.44           C  
ATOM    586  O   LEU L  79      37.359  11.098  53.464  1.00 46.68           O  
ATOM    587  N   GLU L  80      35.429  10.955  52.265  1.00 46.23           N  
ATOM    588  CA  GLU L  80      35.202   9.561  52.509  1.00 46.47           C  
ATOM    589  CB  GLU L  80      33.729   9.196  52.777  1.00 47.05           C  
ATOM    590  CG  GLU L  80      33.141   9.823  54.043  1.00 47.91           C  
ATOM    591  CD  GLU L  80      33.877   9.267  55.252  1.00 48.46           C  
ATOM    592  OE1 GLU L  80      34.080   8.023  55.303  1.00 49.05           O  
ATOM    593  OE2 GLU L  80      34.249  10.080  56.139  1.00 48.80           O1-
ATOM    594  C   GLU L  80      35.590   8.890  51.229  1.00 46.10           C  
ATOM    595  O   GLU L  80      35.825   9.573  50.228  1.00 45.55           O  
ATOM    596  N   PRO L  81      35.696   7.593  51.200  1.00 45.85           N  
ATOM    597  CA  PRO L  81      36.078   6.955  49.971  1.00 45.53           C  
ATOM    598  CD  PRO L  81      36.184   6.862  52.361  1.00 46.00           C  
ATOM    599  CB  PRO L  81      36.416   5.513  50.344  1.00 45.76           C  
ATOM    600  CG  PRO L  81      36.927   5.639  51.793  1.00 46.12           C  
ATOM    601  C   PRO L  81      35.070   7.122  48.869  1.00 44.82           C  
ATOM    602  O   PRO L  81      35.466   7.086  47.706  1.00 44.23           O  
ATOM    603  N   GLU L  82      33.779   7.311  49.211  1.00 44.39           N  
ATOM    604  CA  GLU L  82      32.685   7.454  48.287  1.00 44.34           C  
ATOM    605  CB  GLU L  82      31.328   7.556  49.009  1.00 45.15           C  
ATOM    606  CG  GLU L  82      30.972   6.343  49.869  1.00 49.58           C  
ATOM    607  CD  GLU L  82      31.719   6.446  51.194  1.00 52.26           C  
ATOM    608  OE1 GLU L  82      32.873   5.948  51.263  1.00 53.76           O  
ATOM    609  OE2 GLU L  82      31.142   7.021  52.153  1.00 52.96           O1-
ATOM    610  C   GLU L  82      32.833   8.729  47.508  1.00 43.72           C  
ATOM    611  O   GLU L  82      32.414   8.824  46.356  1.00 43.65           O  
ATOM    612  N   ASP L  83      33.432   9.744  48.152  1.00 43.09           N  
ATOM    613  CA  ASP L  83      33.590  11.091  47.674  1.00 42.52           C  
ATOM    614  CB  ASP L  83      34.186  12.033  48.734  1.00 42.24           C  
ATOM    615  CG  ASP L  83      33.115  12.237  49.790  1.00 42.75           C  
ATOM    616  OD1 ASP L  83      31.927  11.975  49.472  1.00 43.54           O  
ATOM    617  OD2 ASP L  83      33.467  12.654  50.926  1.00 43.40           O1-
ATOM    618  C   ASP L  83      34.469  11.173  46.468  1.00 41.93           C  
ATOM    619  O   ASP L  83      34.436  12.186  45.772  1.00 42.12           O  
ATOM    620  N   PHE L  84      35.329  10.173  46.204  1.00 41.32           N  
ATOM    621  CA  PHE L  84      36.151  10.343  45.040  1.00 40.83           C  
ATOM    622  CB  PHE L  84      37.327   9.352  44.942  1.00 40.97           C  
ATOM    623  CG  PHE L  84      38.232   9.642  46.090  1.00 41.38           C  
ATOM    624  CD1 PHE L  84      39.150  10.664  46.015  1.00 41.07           C  
ATOM    625  CD2 PHE L  84      38.152   8.907  47.249  1.00 41.58           C  
ATOM    626  CE1 PHE L  84      39.982  10.942  47.073  1.00 41.69           C  
ATOM    627  CE2 PHE L  84      38.983   9.177  48.310  1.00 42.19           C  
ATOM    628  CZ  PHE L  84      39.903  10.196  48.223  1.00 42.00           C  
ATOM    629  C   PHE L  84      35.267  10.152  43.853  1.00 40.90           C  
ATOM    630  O   PHE L  84      34.794   9.048  43.587  1.00 41.02           O  
ATOM    631  N   ALA L  85      35.025  11.254  43.112  1.00 39.82           N  
ATOM    632  CA  ALA L  85      34.145  11.243  41.976  1.00 39.34           C  
ATOM    633  CB  ALA L  85      32.656  11.134  42.352  1.00 39.85           C  
ATOM    634  C   ALA L  85      34.320  12.550  41.265  1.00 38.71           C  
ATOM    635  O   ALA L  85      35.211  13.332  41.591  1.00 38.48           O  
ATOM    636  N   VAL L  86      33.485  12.802  40.234  1.00 37.55           N  
ATOM    637  CA  VAL L  86      33.563  14.038  39.506  1.00 37.06           C  
ATOM    638  CB  VAL L  86      33.336  13.873  38.030  1.00 36.93           C  
ATOM    639  CG1 VAL L  86      33.363  15.261  37.370  1.00 36.76           C  
ATOM    640  CG2 VAL L  86      34.387  12.896  37.472  1.00 35.99           C  
ATOM    641  C   VAL L  86      32.487  14.943  40.037  1.00 36.74           C  
ATOM    642  O   VAL L  86      31.398  14.482  40.377  1.00 37.18           O  
ATOM    643  N   TYR L  87      32.777  16.263  40.141  1.00 36.19           N  
ATOM    644  CA  TYR L  87      31.810  17.197  40.654  1.00 36.02           C  
ATOM    645  CB  TYR L  87      32.272  17.969  41.903  1.00 35.99           C  
ATOM    646  CG  TYR L  87      32.437  17.014  43.034  1.00 36.29           C  
ATOM    647  CD1 TYR L  87      33.641  16.385  43.251  1.00 36.03           C  
ATOM    648  CD2 TYR L  87      31.388  16.745  43.880  1.00 35.89           C  
ATOM    649  CE1 TYR L  87      33.795  15.506  44.297  1.00 35.86           C  
ATOM    650  CE2 TYR L  87      31.535  15.864  44.925  1.00 35.84           C  
ATOM    651  CZ  TYR L  87      32.741  15.244  45.134  1.00 35.80           C  
ATOM    652  OH  TYR L  87      32.892  14.343  46.208  1.00 36.10           O  
ATOM    653  C   TYR L  87      31.532  18.237  39.607  1.00 36.30           C  
ATOM    654  O   TYR L  87      32.447  18.750  38.964  1.00 36.54           O  
ATOM    655  N   TYR L  88      30.238  18.588  39.429  1.00 36.12           N  
ATOM    656  CA  TYR L  88      29.844  19.548  38.433  1.00 36.33           C  
ATOM    657  CB  TYR L  88      28.811  19.014  37.423  1.00 36.14           C  
ATOM    658  CG  TYR L  88      29.357  17.856  36.666  1.00 36.50           C  
ATOM    659  CD1 TYR L  88      29.238  16.576  37.160  1.00 36.58           C  
ATOM    660  CD2 TYR L  88      29.978  18.049  35.455  1.00 36.67           C  
ATOM    661  CE1 TYR L  88      29.736  15.508  36.454  1.00 35.87           C  
ATOM    662  CE2 TYR L  88      30.478  16.985  34.746  1.00 36.40           C  
ATOM    663  CZ  TYR L  88      30.360  15.712  35.248  1.00 36.19           C  
ATOM    664  OH  TYR L  88      30.873  14.615  34.522  1.00 36.97           O  
ATOM    665  C   TYR L  88      29.108  20.665  39.107  1.00 36.26           C  
ATOM    666  O   TYR L  88      28.394  20.441  40.088  1.00 36.80           O  
ATOM    667  N   CYS L  89      29.277  21.904  38.594  1.00 36.65           N  
ATOM    668  CA  CYS L  89      28.535  23.048  39.055  1.00 37.21           C  
ATOM    669  CB  CYS L  89      29.413  24.273  39.433  1.00 37.92           C  
ATOM    670  SG  CYS L  89      30.541  24.843  38.120  1.00 39.67           S  
ATOM    671  C   CYS L  89      27.606  23.430  37.934  1.00 37.21           C  
ATOM    672  O   CYS L  89      27.919  23.213  36.765  1.00 37.61           O  
ATOM    673  N   GLN L  90      26.410  23.972  38.270  1.00 37.06           N  
ATOM    674  CA  GLN L  90      25.424  24.328  37.278  1.00 36.93           C  
ATOM    675  CB  GLN L  90      24.238  23.350  37.225  1.00 37.39           C  
ATOM    676  CG  GLN L  90      23.146  23.775  36.239  1.00 36.99           C  
ATOM    677  CD  GLN L  90      21.873  23.002  36.557  1.00 37.15           C  
ATOM    678  OE1 GLN L  90      21.819  22.236  37.523  1.00 37.82           O  
ATOM    679  NE2 GLN L  90      20.809  23.214  35.740  1.00 36.08           N  
ATOM    680  C   GLN L  90      24.799  25.641  37.653  1.00 37.02           C  
ATOM    681  O   GLN L  90      24.580  25.912  38.833  1.00 37.15           O  
ATOM    682  N   GLN L  91      24.480  26.486  36.642  1.00 36.95           N  
ATOM    683  CA  GLN L  91      23.827  27.746  36.896  1.00 36.79           C  
ATOM    684  CB  GLN L  91      24.669  28.971  36.473  1.00 36.63           C  
ATOM    685  CG  GLN L  91      24.965  29.074  34.973  1.00 37.42           C  
ATOM    686  CD  GLN L  91      23.867  29.892  34.308  1.00 38.02           C  
ATOM    687  OE1 GLN L  91      22.953  30.388  34.966  1.00 37.75           O  
ATOM    688  NE2 GLN L  91      23.963  30.045  32.961  1.00 36.85           N  
ATOM    689  C   GLN L  91      22.512  27.773  36.157  1.00 36.67           C  
ATOM    690  O   GLN L  91      22.446  27.577  34.948  1.00 36.68           O  
ATOM    691  N   TYR L  92      21.417  27.993  36.913  1.00 32.40           N  
ATOM    692  CA  TYR L  92      20.171  28.165  36.241  1.00 32.85           C  
ATOM    693  CB  TYR L  92      19.150  27.040  36.520  1.00 30.57           C  
ATOM    694  CG  TYR L  92      18.872  26.874  37.975  1.00 34.41           C  
ATOM    695  CD1 TYR L  92      19.689  26.091  38.756  1.00 37.68           C  
ATOM    696  CD2 TYR L  92      17.795  27.489  38.565  1.00 37.25           C  
ATOM    697  CE1 TYR L  92      19.440  25.917  40.096  1.00 41.11           C  
ATOM    698  CE2 TYR L  92      17.537  27.321  39.906  1.00 36.04           C  
ATOM    699  CZ  TYR L  92      18.359  26.531  40.675  1.00 38.95           C  
ATOM    700  OH  TYR L  92      18.099  26.354  42.049  1.00 41.97           O  
ATOM    701  C   TYR L  92      19.604  29.500  36.618  1.00 35.33           C  
ATOM    702  O   TYR L  92      18.413  29.631  36.896  1.00 35.39           O  
ATOM    703  N   GLY L  93      20.470  30.532  36.618  1.00 37.37           N  
ATOM    704  CA  GLY L  93      20.128  31.900  36.890  1.00 43.34           C  
ATOM    705  C   GLY L  93      19.351  32.432  35.734  1.00 43.38           C  
ATOM    706  O   GLY L  93      18.536  33.345  35.884  1.00 43.66           O  
ATOM    707  N   GLN L  94      19.656  31.906  34.535  1.00 43.03           N  
ATOM    708  CA  GLN L  94      19.074  32.374  33.314  1.00 46.11           C  
ATOM    709  CB  GLN L  94      20.152  32.967  32.396  1.00 47.88           C  
ATOM    710  CG  GLN L  94      19.649  33.496  31.063  1.00 42.50           C  
ATOM    711  CD  GLN L  94      20.870  34.024  30.329  1.00 42.36           C  
ATOM    712  OE1 GLN L  94      20.799  34.377  29.154  1.00 28.90           O  
ATOM    713  NE2 GLN L  94      22.028  34.079  31.040  1.00 31.73           N  
ATOM    714  C   GLN L  94      18.427  31.217  32.613  1.00 44.71           C  
ATOM    715  O   GLN L  94      18.575  30.062  33.015  1.00 46.81           O  
ATOM    716  N   SER L  95      17.676  31.523  31.533  1.00 43.99           N  
ATOM    717  CA  SER L  95      16.936  30.541  30.793  1.00 44.01           C  
ATOM    718  CB  SER L  95      16.192  31.134  29.585  1.00 44.56           C  
ATOM    719  OG  SER L  95      15.196  32.048  30.018  1.00 48.92           O  
ATOM    720  C   SER L  95      17.882  29.519  30.252  1.00 42.58           C  
ATOM    721  O   SER L  95      17.577  28.328  30.250  1.00 46.44           O  
ATOM    722  N   LEU L  96      19.063  29.957  29.776  1.00 42.34           N  
ATOM    723  CA  LEU L  96      20.009  29.018  29.247  1.00 40.16           C  
ATOM    724  CB  LEU L  96      20.989  29.651  28.244  1.00 41.01           C  
ATOM    725  CG  LEU L  96      22.050  28.678  27.696  1.00 43.76           C  
ATOM    726  CD1 LEU L  96      21.404  27.520  26.925  1.00 19.18           C  
ATOM    727  CD2 LEU L  96      23.118  29.418  26.873  1.00 20.41           C  
ATOM    728  C   LEU L  96      20.824  28.523  30.392  1.00 41.15           C  
ATOM    729  O   LEU L  96      21.698  29.227  30.892  1.00 41.88           O  
ATOM    730  N   SER L  97      20.541  27.284  30.847  1.00 38.17           N  
ATOM    731  CA  SER L  97      21.279  26.727  31.944  1.00 36.02           C  
ATOM    732  CB  SER L  97      20.514  25.630  32.702  1.00 36.82           C  
ATOM    733  OG  SER L  97      21.301  25.131  33.773  1.00 17.03           O  
ATOM    734  C   SER L  97      22.526  26.121  31.390  1.00 35.89           C  
ATOM    735  O   SER L  97      22.538  25.597  30.280  1.00 38.57           O  
ATOM    736  N   THR L  98      23.628  26.188  32.156  1.00 37.96           N  
ATOM    737  CA  THR L  98      24.856  25.614  31.680  1.00 38.06           C  
ATOM    738  CB  THR L  98      25.782  26.605  31.034  1.00 38.21           C  
ATOM    739  OG1 THR L  98      26.117  27.643  31.944  1.00 37.52           O  
ATOM    740  CG2 THR L  98      25.085  27.181  29.791  1.00 38.00           C  
ATOM    741  C   THR L  98      25.572  24.966  32.827  1.00 38.25           C  
ATOM    742  O   THR L  98      25.313  25.265  33.992  1.00 37.84           O  
ATOM    743  N   PHE L  99      26.501  24.041  32.507  1.00 38.61           N  
ATOM    744  CA  PHE L  99      27.246  23.323  33.505  1.00 38.66           C  
ATOM    745  CB  PHE L  99      27.177  21.788  33.385  1.00 38.22           C  
ATOM    746  CG  PHE L  99      25.892  21.249  33.909  1.00 38.52           C  
ATOM    747  CD1 PHE L  99      24.780  21.123  33.110  1.00 37.90           C  
ATOM    748  CD2 PHE L  99      25.811  20.851  35.224  1.00 39.03           C  
ATOM    749  CE1 PHE L  99      23.608  20.610  33.616  1.00 38.09           C  
ATOM    750  CE2 PHE L  99      24.645  20.338  35.735  1.00 38.85           C  
ATOM    751  CZ  PHE L  99      23.536  20.222  34.932  1.00 38.50           C  
ATOM    752  C   PHE L  99      28.700  23.628  33.349  1.00 38.82           C  
ATOM    753  O   PHE L  99      29.145  24.113  32.310  1.00 39.02           O  
ATOM    754  N   GLY L 100      29.476  23.365  34.420  1.00 39.08           N  
ATOM    755  CA  GLY L 100      30.900  23.509  34.365  1.00 39.51           C  
ATOM    756  C   GLY L 100      31.439  22.244  33.761  1.00 39.54           C  
ATOM    757  O   GLY L 100      30.711  21.268  33.587  1.00 39.54           O  
ATOM    758  N   GLN L 101      32.747  22.243  33.430  1.00 40.35           N  
ATOM    759  CA  GLN L 101      33.457  21.147  32.821  1.00 40.68           C  
ATOM    760  CB  GLN L 101      34.914  21.484  32.460  1.00 41.87           C  
ATOM    761  CG  GLN L 101      35.083  22.695  31.547  1.00 44.46           C  
ATOM    762  CD  GLN L 101      35.268  23.919  32.436  1.00 47.31           C  
ATOM    763  OE1 GLN L 101      34.439  24.228  33.288  1.00 49.36           O  
ATOM    764  NE2 GLN L 101      36.403  24.639  32.236  1.00 48.47           N  
ATOM    765  C   GLN L 101      33.546  20.017  33.794  1.00 40.92           C  
ATOM    766  O   GLN L 101      33.573  18.850  33.406  1.00 40.90           O  
ATOM    767  N   GLY L 102      33.661  20.337  35.096  1.00 40.96           N  
ATOM    768  CA  GLY L 102      33.722  19.306  36.095  1.00 40.88           C  
ATOM    769  C   GLY L 102      35.108  19.206  36.648  1.00 40.92           C  
ATOM    770  O   GLY L 102      36.094  19.489  35.969  1.00 41.08           O  
ATOM    771  N   THR L 103      35.196  18.801  37.933  1.00 41.14           N  
ATOM    772  CA  THR L 103      36.462  18.603  38.581  1.00 41.49           C  
ATOM    773  CB  THR L 103      36.700  19.501  39.757  1.00 41.50           C  
ATOM    774  OG1 THR L 103      38.013  19.301  40.249  1.00 42.74           O  
ATOM    775  CG2 THR L 103      35.684  19.186  40.862  1.00 41.61           C  
ATOM    776  C   THR L 103      36.502  17.193  39.084  1.00 41.63           C  
ATOM    777  O   THR L 103      35.557  16.709  39.705  1.00 41.53           O  
ATOM    778  N   LYS L 104      37.621  16.489  38.834  1.00 42.08           N  
ATOM    779  CA  LYS L 104      37.713  15.120  39.252  1.00 42.99           C  
ATOM    780  CB  LYS L 104      38.490  14.241  38.260  1.00 43.36           C  
ATOM    781  CG  LYS L 104      37.839  14.138  36.883  1.00 44.97           C  
ATOM    782  CD  LYS L 104      38.790  13.632  35.797  1.00 46.34           C  
ATOM    783  CE  LYS L 104      38.965  12.112  35.775  1.00 47.67           C  
ATOM    784  NZ  LYS L 104      39.690  11.663  36.985  1.00 46.34           N1+
ATOM    785  C   LYS L 104      38.485  15.070  40.534  1.00 43.36           C  
ATOM    786  O   LYS L 104      39.577  15.623  40.637  1.00 43.85           O  
ATOM    787  N   VAL L 105      37.919  14.396  41.554  1.00 43.48           N  
ATOM    788  CA  VAL L 105      38.613  14.239  42.799  1.00 43.70           C  
ATOM    789  CB  VAL L 105      37.727  14.437  43.995  1.00 43.64           C  
ATOM    790  CG1 VAL L 105      38.547  14.178  45.269  1.00 43.39           C  
ATOM    791  CG2 VAL L 105      37.114  15.845  43.915  1.00 42.99           C  
ATOM    792  C   VAL L 105      39.093  12.822  42.821  1.00 44.39           C  
ATOM    793  O   VAL L 105      38.297  11.884  42.823  1.00 44.26           O  
ATOM    794  N   GLU L 106      40.425  12.635  42.867  1.00 45.10           N  
ATOM    795  CA  GLU L 106      40.986  11.320  42.775  1.00 46.08           C  
ATOM    796  CB  GLU L 106      41.967  11.195  41.608  1.00 46.41           C  
ATOM    797  CG  GLU L 106      41.329  11.451  40.248  1.00 48.49           C  
ATOM    798  CD  GLU L 106      42.466  11.766  39.297  1.00 49.73           C  
ATOM    799  OE1 GLU L 106      43.556  12.160  39.795  1.00 50.08           O  
ATOM    800  OE2 GLU L 106      42.267  11.627  38.060  1.00 50.12           O1-
ATOM    801  C   GLU L 106      41.804  11.050  43.994  1.00 46.11           C  
ATOM    802  O   GLU L 106      42.235  11.963  44.696  1.00 45.73           O  
ATOM    803  N   VAL L 107      42.028   9.750  44.263  1.00 46.83           N  
ATOM    804  CA  VAL L 107      42.831   9.337  45.372  1.00 47.16           C  
ATOM    805  CB  VAL L 107      42.606   7.893  45.728  1.00 46.95           C  
ATOM    806  CG1 VAL L 107      41.184   7.748  46.289  1.00 47.24           C  
ATOM    807  CG2 VAL L 107      42.802   7.044  44.462  1.00 47.01           C  
ATOM    808  C   VAL L 107      44.288   9.535  44.956  1.00 47.56           C  
ATOM    809  O   VAL L 107      45.054   8.534  44.922  1.00 47.40           O  
ATOM    810  OXT VAL L 107      44.657  10.702  44.662  1.00  0.00           O1-
TER     811      VAL L 107 
ATOM    812  N   LYS H 108       8.051   8.418  47.044  1.00 46.89           N1+
ATOM    813  CA  LYS H 108       9.309   9.013  46.544  1.00 46.49           C  
ATOM    814  CB  LYS H 108      10.522   8.126  46.874  1.00 47.41           C  
ATOM    815  CG  LYS H 108      11.842   8.809  46.494  1.00 49.06           C  
ATOM    816  CD  LYS H 108      13.131   8.037  46.793  1.00 50.02           C  
ATOM    817  CE  LYS H 108      14.376   8.819  46.359  1.00  0.00           C  
ATOM    818  NZ  LYS H 108      15.542   7.921  46.200  1.00  0.00           N1+
ATOM    819  C   LYS H 108       9.236   9.182  45.062  1.00 45.14           C  
ATOM    820  O   LYS H 108       8.318   8.670  44.422  1.00 45.15           O  
ATOM    821  N   VAL H 109      10.209   9.911  44.472  1.00 55.10           N  
ATOM    822  CA  VAL H 109      10.124  10.167  43.065  1.00 54.71           C  
ATOM    823  CB  VAL H 109      10.376  11.603  42.715  1.00 54.85           C  
ATOM    824  CG1 VAL H 109      10.317  11.748  41.187  1.00 54.62           C  
ATOM    825  CG2 VAL H 109       9.359  12.476  43.472  1.00 54.92           C  
ATOM    826  C   VAL H 109      11.143   9.352  42.346  1.00 54.17           C  
ATOM    827  O   VAL H 109      12.345   9.485  42.571  1.00 54.50           O  
ATOM    828  N   GLN H 110      10.674   8.497  41.419  1.00 53.16           N  
ATOM    829  CA  GLN H 110      11.570   7.637  40.714  1.00 52.41           C  
ATOM    830  CB  GLN H 110      11.307   6.171  41.091  1.00 52.80           C  
ATOM    831  CG  GLN H 110      12.333   5.155  40.601  1.00 54.03           C  
ATOM    832  CD  GLN H 110      11.929   3.835  41.241  1.00 52.46           C  
ATOM    833  OE1 GLN H 110      10.905   3.752  41.916  1.00 53.17           O  
ATOM    834  NE2 GLN H 110      12.751   2.773  41.029  1.00 53.36           N  
ATOM    835  C   GLN H 110      11.320   7.822  39.249  1.00 51.11           C  
ATOM    836  O   GLN H 110      10.172   7.877  38.811  1.00 51.16           O  
ATOM    837  N   LEU H 111      12.395   7.967  38.447  1.00 49.68           N  
ATOM    838  CA  LEU H 111      12.160   8.086  37.040  1.00 48.07           C  
ATOM    839  CB  LEU H 111      12.470   9.464  36.437  1.00 47.72           C  
ATOM    840  CG  LEU H 111      11.500  10.550  36.943  1.00 47.06           C  
ATOM    841  CD1 LEU H 111      11.849  11.012  38.365  1.00 46.56           C  
ATOM    842  CD2 LEU H 111      11.346  11.695  35.934  1.00 47.03           C  
ATOM    843  C   LEU H 111      12.947   7.040  36.326  1.00 47.56           C  
ATOM    844  O   LEU H 111      14.134   6.852  36.586  1.00 47.16           O  
ATOM    845  N   VAL H 112      12.281   6.303  35.411  1.00 46.88           N  
ATOM    846  CA  VAL H 112      12.977   5.297  34.666  1.00 46.94           C  
ATOM    847  CB  VAL H 112      12.536   3.887  34.942  1.00 47.21           C  
ATOM    848  CG1 VAL H 112      12.989   3.524  36.366  1.00 47.69           C  
ATOM    849  CG2 VAL H 112      11.016   3.783  34.745  1.00 48.42           C  
ATOM    850  C   VAL H 112      12.837   5.596  33.210  1.00 46.19           C  
ATOM    851  O   VAL H 112      11.780   6.015  32.736  1.00 46.46           O  
ATOM    852  N   GLN H 113      13.934   5.375  32.462  1.00 45.76           N  
ATOM    853  CA  GLN H 113      13.978   5.731  31.075  1.00 45.54           C  
ATOM    854  CB  GLN H 113      15.225   6.549  30.716  1.00 45.31           C  
ATOM    855  CG  GLN H 113      15.241   7.925  31.382  1.00 45.48           C  
ATOM    856  CD  GLN H 113      16.546   8.606  31.004  1.00 44.97           C  
ATOM    857  OE1 GLN H 113      17.566   8.427  31.668  1.00 45.01           O  
ATOM    858  NE2 GLN H 113      16.521   9.403  29.904  1.00 43.97           N  
ATOM    859  C   GLN H 113      13.974   4.504  30.222  1.00 45.97           C  
ATOM    860  O   GLN H 113      14.102   3.379  30.701  1.00 46.59           O  
ATOM    861  N   SER H 114      13.794   4.722  28.905  1.00 46.19           N  
ATOM    862  CA  SER H 114      13.764   3.656  27.949  1.00 46.45           C  
ATOM    863  CB  SER H 114      13.260   4.099  26.565  1.00 46.53           C  
ATOM    864  OG  SER H 114      14.111   5.099  26.035  1.00 46.76           O  
ATOM    865  C   SER H 114      15.158   3.130  27.808  1.00 46.30           C  
ATOM    866  O   SER H 114      16.113   3.727  28.299  1.00 46.22           O  
ATOM    867  N   GLY H 115      15.297   1.974  27.129  1.00 45.89           N  
ATOM    868  CA  GLY H 115      16.559   1.296  27.028  1.00 45.85           C  
ATOM    869  C   GLY H 115      17.428   1.905  25.973  1.00 45.80           C  
ATOM    870  O   GLY H 115      17.019   2.780  25.212  1.00 45.68           O  
ATOM    871  N   ALA H 116      18.674   1.389  25.904  1.00 46.35           N  
ATOM    872  CA  ALA H 116      19.689   1.866  25.010  1.00 46.74           C  
ATOM    873  CB  ALA H 116      21.040   1.151  25.178  1.00 46.55           C  
ATOM    874  C   ALA H 116      19.240   1.667  23.604  1.00 47.38           C  
ATOM    875  O   ALA H 116      18.478   0.749  23.300  1.00 47.28           O  
ATOM    876  N   GLU H 117      19.690   2.561  22.701  1.00 47.56           N  
ATOM    877  CA  GLU H 117      19.273   2.436  21.338  1.00 48.50           C  
ATOM    878  CB  GLU H 117      18.114   3.386  21.003  1.00 49.35           C  
ATOM    879  CG  GLU H 117      17.350   3.035  19.730  1.00 51.16           C  
ATOM    880  CD  GLU H 117      15.945   3.593  19.900  1.00 51.67           C  
ATOM    881  OE1 GLU H 117      15.204   3.036  20.751  1.00 51.48           O  
ATOM    882  OE2 GLU H 117      15.590   4.574  19.192  1.00 52.55           O1-
ATOM    883  C   GLU H 117      20.444   2.729  20.452  1.00 48.28           C  
ATOM    884  O   GLU H 117      21.348   3.476  20.826  1.00 48.44           O  
ATOM    885  N   VAL H 118      20.481   2.096  19.260  1.00 48.09           N  
ATOM    886  CA  VAL H 118      21.547   2.325  18.326  1.00 47.70           C  
ATOM    887  CB  VAL H 118      22.270   1.066  17.941  1.00 47.89           C  
ATOM    888  CG1 VAL H 118      23.350   1.410  16.900  1.00 48.21           C  
ATOM    889  CG2 VAL H 118      22.827   0.416  19.220  1.00 47.47           C  
ATOM    890  C   VAL H 118      20.924   2.887  17.087  1.00 47.48           C  
ATOM    891  O   VAL H 118      20.029   2.276  16.505  1.00 47.41           O  
ATOM    892  N   LYS H 119      21.392   4.071  16.635  1.00 47.36           N  
ATOM    893  CA  LYS H 119      20.757   4.679  15.500  1.00 47.69           C  
ATOM    894  CB  LYS H 119      20.008   5.980  15.832  1.00 47.84           C  
ATOM    895  CG  LYS H 119      18.643   5.718  16.465  1.00 48.77           C  
ATOM    896  CD  LYS H 119      17.758   4.858  15.557  1.00 49.82           C  
ATOM    897  CE  LYS H 119      16.346   4.604  16.084  1.00 50.35           C  
ATOM    898  NZ  LYS H 119      15.638   3.670  15.180  1.00 50.28           N1+
ATOM    899  C   LYS H 119      21.748   4.985  14.425  1.00 47.63           C  
ATOM    900  O   LYS H 119      22.948   5.107  14.662  1.00 47.91           O  
ATOM    901  N   ARG H 120      21.229   5.080  13.183  1.00 47.92           N  
ATOM    902  CA  ARG H 120      22.012   5.368  12.018  1.00 48.13           C  
ATOM    903  CB  ARG H 120      21.416   4.756  10.737  1.00 48.45           C  
ATOM    904  CG  ARG H 120      21.038   3.279  10.898  1.00 39.06           C  
ATOM    905  CD  ARG H 120      22.186   2.349  11.302  1.00 29.25           C  
ATOM    906  NE  ARG H 120      22.931   1.946  10.078  1.00 29.29           N  
ATOM    907  CZ  ARG H 120      24.167   1.384  10.209  1.00 30.54           C  
ATOM    908  NH1 ARG H 120      24.730   1.276  11.448  1.00 25.10           N1+
ATOM    909  NH2 ARG H 120      24.838   0.930   9.110  1.00 32.18           N  
ATOM    910  C   ARG H 120      22.020   6.855  11.861  1.00 48.11           C  
ATOM    911  O   ARG H 120      21.110   7.549  12.314  1.00 48.39           O  
ATOM    912  N   PRO H 121      23.022   7.370  11.213  1.00 48.06           N  
ATOM    913  CA  PRO H 121      23.150   8.787  11.054  1.00 48.25           C  
ATOM    914  CD  PRO H 121      24.285   6.670  11.050  1.00 48.52           C  
ATOM    915  CB  PRO H 121      24.497   8.999  10.368  1.00 48.67           C  
ATOM    916  CG  PRO H 121      25.326   7.774  10.801  1.00 49.09           C  
ATOM    917  C   PRO H 121      22.004   9.337  10.274  1.00 48.07           C  
ATOM    918  O   PRO H 121      21.596   8.713   9.295  1.00 47.80           O  
ATOM    919  N   GLY H 122      21.477  10.505  10.692  1.00 48.19           N  
ATOM    920  CA  GLY H 122      20.415  11.143   9.975  1.00 48.02           C  
ATOM    921  C   GLY H 122      19.094  10.672  10.498  1.00 48.12           C  
ATOM    922  O   GLY H 122      18.051  11.185  10.098  1.00 48.12           O  
ATOM    923  N   SER H 123      19.095   9.688  11.416  1.00 47.65           N  
ATOM    924  CA  SER H 123      17.860   9.169  11.930  1.00 47.79           C  
ATOM    925  CB  SER H 123      17.972   7.724  12.438  1.00 47.67           C  
ATOM    926  OG  SER H 123      18.848   7.667  13.556  1.00 43.69           O  
ATOM    927  C   SER H 123      17.423  10.012  13.083  1.00 47.59           C  
ATOM    928  O   SER H 123      18.065  11.006  13.423  1.00 47.48           O  
ATOM    929  N   SER H 124      16.282   9.642  13.699  1.00 47.84           N  
ATOM    930  CA  SER H 124      15.774  10.370  14.825  1.00 48.02           C  
ATOM    931  CB  SER H 124      14.403  11.010  14.556  1.00 48.48           C  
ATOM    932  OG  SER H 124      13.959  11.715  15.704  1.00 49.86           O  
ATOM    933  C   SER H 124      15.605   9.389  15.946  1.00 47.76           C  
ATOM    934  O   SER H 124      15.387   8.200  15.710  1.00 47.91           O  
ATOM    935  N   VAL H 125      15.729   9.856  17.209  1.00 46.86           N  
ATOM    936  CA  VAL H 125      15.572   8.956  18.317  1.00 46.26           C  
ATOM    937  CB  VAL H 125      16.860   8.654  19.032  1.00 46.55           C  
ATOM    938  CG1 VAL H 125      17.342   9.935  19.735  1.00 39.76           C  
ATOM    939  CG2 VAL H 125      16.630   7.470  19.988  1.00 40.39           C  
ATOM    940  C   VAL H 125      14.661   9.590  19.318  1.00 46.22           C  
ATOM    941  O   VAL H 125      14.674  10.805  19.511  1.00 45.84           O  
ATOM    942  N   THR H 126      13.813   8.772  19.976  1.00 45.83           N  
ATOM    943  CA  THR H 126      12.957   9.333  20.975  1.00 45.79           C  
ATOM    944  CB  THR H 126      11.503   9.339  20.569  1.00 45.76           C  
ATOM    945  OG1 THR H 126      10.770  10.244  21.378  1.00 46.71           O  
ATOM    946  CG2 THR H 126      10.909   7.928  20.681  1.00 45.30           C  
ATOM    947  C   THR H 126      13.176   8.542  22.233  1.00 45.79           C  
ATOM    948  O   THR H 126      13.080   7.314  22.236  1.00 45.89           O  
ATOM    949  N   VAL H 127      13.512   9.237  23.340  1.00 45.30           N  
ATOM    950  CA  VAL H 127      13.779   8.576  24.588  1.00 44.97           C  
ATOM    951  CB  VAL H 127      15.077   8.998  25.218  1.00 45.05           C  
ATOM    952  CG1 VAL H 127      15.213   8.299  26.580  1.00 44.54           C  
ATOM    953  CG2 VAL H 127      16.227   8.681  24.246  1.00 45.08           C  
ATOM    954  C   VAL H 127      12.678   8.936  25.535  1.00 45.10           C  
ATOM    955  O   VAL H 127      12.213  10.074  25.563  1.00 44.94           O  
ATOM    956  N   SER H 128      12.235   7.956  26.350  1.00 45.27           N  
ATOM    957  CA  SER H 128      11.138   8.190  27.242  1.00 45.31           C  
ATOM    958  CB  SER H 128      10.049   7.104  27.157  1.00 45.27           C  
ATOM    959  OG  SER H 128      10.578   5.847  27.548  1.00 46.42           O  
ATOM    960  C   SER H 128      11.640   8.204  28.652  1.00 45.41           C  
ATOM    961  O   SER H 128      12.659   7.595  28.972  1.00 44.99           O  
ATOM    962  N   CYS H 129      10.939   8.958  29.527  1.00 45.63           N  
ATOM    963  CA  CYS H 129      11.274   9.031  30.921  1.00 46.10           C  
ATOM    964  CB  CYS H 129      12.010  10.342  31.280  1.00 46.59           C  
ATOM    965  SG  CYS H 129      12.375  10.524  33.054  1.00 47.53           S  
ATOM    966  C   CYS H 129       9.976   8.966  31.674  1.00 46.39           C  
ATOM    967  O   CYS H 129       9.148   9.868  31.567  1.00 46.45           O  
ATOM    968  N   LYS H 130       9.769   7.889  32.463  1.00 46.78           N  
ATOM    969  CA  LYS H 130       8.522   7.716  33.164  1.00 47.55           C  
ATOM    970  CB  LYS H 130       7.992   6.270  33.127  1.00 48.28           C  
ATOM    971  CG  LYS H 130       6.552   6.123  33.625  1.00 44.21           C  
ATOM    972  CD  LYS H 130       5.928   4.765  33.289  1.00 46.63           C  
ATOM    973  CE  LYS H 130       4.411   4.703  33.492  1.00 47.83           C  
ATOM    974  NZ  LYS H 130       4.077   4.771  34.932  1.00 49.54           N1+
ATOM    975  C   LYS H 130       8.733   8.072  34.601  1.00 47.78           C  
ATOM    976  O   LYS H 130       9.715   7.662  35.218  1.00 47.61           O  
ATOM    977  N   ALA H 131       7.791   8.840  35.180  1.00 48.24           N  
ATOM    978  CA  ALA H 131       7.951   9.269  36.537  1.00 49.28           C  
ATOM    979  CB  ALA H 131       7.815  10.794  36.703  1.00 48.66           C  
ATOM    980  C   ALA H 131       6.896   8.631  37.380  1.00 50.06           C  
ATOM    981  O   ALA H 131       5.760   8.452  36.944  1.00 49.83           O  
ATOM    982  N   SER H 132       7.264   8.248  38.618  1.00 51.21           N  
ATOM    983  CA  SER H 132       6.300   7.680  39.512  1.00 52.52           C  
ATOM    984  CB  SER H 132       6.487   6.171  39.738  1.00 52.40           C  
ATOM    985  OG  SER H 132       5.525   5.696  40.666  1.00 53.65           O  
ATOM    986  C   SER H 132       6.471   8.348  40.836  1.00 53.37           C  
ATOM    987  O   SER H 132       7.589   8.473  41.333  1.00 53.49           O  
ATOM    988  N   GLY H 133       5.366   8.773  41.468  1.00 49.08           N  
ATOM    989  CA  GLY H 133       5.479   9.393  42.754  1.00 49.64           C  
ATOM    990  C   GLY H 133       5.535  10.863  42.534  1.00 50.15           C  
ATOM    991  O   GLY H 133       6.096  11.336  41.548  1.00 50.82           O  
ATOM    992  N   GLY H 134       4.941  11.633  43.461  1.00 50.46           N  
ATOM    993  CA  GLY H 134       4.995  13.057  43.334  1.00 50.35           C  
ATOM    994  C   GLY H 134       4.002  13.482  42.299  1.00 50.24           C  
ATOM    995  O   GLY H 134       3.291  12.661  41.719  1.00 50.58           O  
ATOM    996  N   SER H 135       3.959  14.805  42.037  1.00 49.71           N  
ATOM    997  CA  SER H 135       3.038  15.364  41.092  1.00 49.04           C  
ATOM    998  CB  SER H 135       2.394  16.660  41.616  1.00 49.23           C  
ATOM    999  OG  SER H 135       1.452  17.163  40.684  1.00 53.96           O  
ATOM   1000  C   SER H 135       3.824  15.674  39.854  1.00 48.13           C  
ATOM   1001  O   SER H 135       4.855  16.339  39.901  1.00 48.53           O  
ATOM   1002  N   PHE H 136       3.372  15.119  38.716  1.00 46.71           N  
ATOM   1003  CA  PHE H 136       4.017  15.217  37.433  1.00 45.37           C  
ATOM   1004  CB  PHE H 136       3.468  14.152  36.468  1.00 45.10           C  
ATOM   1005  CG  PHE H 136       4.151  14.276  35.150  1.00 44.26           C  
ATOM   1006  CD1 PHE H 136       5.415  13.766  34.968  1.00 43.45           C  
ATOM   1007  CD2 PHE H 136       3.517  14.887  34.093  1.00 43.81           C  
ATOM   1008  CE1 PHE H 136       6.042  13.876  33.751  1.00 44.03           C  
ATOM   1009  CE2 PHE H 136       4.141  15.000  32.873  1.00 44.22           C  
ATOM   1010  CZ  PHE H 136       5.406  14.494  32.701  1.00 44.36           C  
ATOM   1011  C   PHE H 136       3.894  16.553  36.745  1.00 44.65           C  
ATOM   1012  O   PHE H 136       4.874  17.078  36.220  1.00 44.56           O  
ATOM   1013  N   SER H 137       2.682  17.140  36.716  1.00 43.68           N  
ATOM   1014  CA  SER H 137       2.440  18.296  35.891  1.00 43.34           C  
ATOM   1015  CB  SER H 137       0.944  18.630  35.762  1.00 43.73           C  
ATOM   1016  OG  SER H 137       0.272  17.588  35.074  1.00 45.80           O  
ATOM   1017  C   SER H 137       3.145  19.542  36.346  1.00 42.39           C  
ATOM   1018  O   SER H 137       3.594  20.335  35.522  1.00 42.40           O  
ATOM   1019  N   THR H 138       3.224  19.753  37.668  1.00 41.20           N  
ATOM   1020  CA  THR H 138       3.720  20.942  38.318  1.00 40.41           C  
ATOM   1021  CB  THR H 138       3.199  21.101  39.715  1.00 40.49           C  
ATOM   1022  OG1 THR H 138       3.641  20.031  40.536  1.00 40.65           O  
ATOM   1023  CG2 THR H 138       1.662  21.129  39.651  1.00 40.95           C  
ATOM   1024  C   THR H 138       5.218  21.101  38.368  1.00 39.87           C  
ATOM   1025  O   THR H 138       5.691  22.166  38.770  1.00 39.83           O  
ATOM   1026  N   TYR H 139       6.026  20.061  38.074  1.00 39.17           N  
ATOM   1027  CA  TYR H 139       7.441  20.260  38.276  1.00 38.72           C  
ATOM   1028  CB  TYR H 139       8.081  19.204  39.196  1.00 39.49           C  
ATOM   1029  CG  TYR H 139       7.422  19.342  40.524  1.00 41.22           C  
ATOM   1030  CD1 TYR H 139       7.923  20.204  41.468  1.00 42.28           C  
ATOM   1031  CD2 TYR H 139       6.292  18.617  40.822  1.00 42.46           C  
ATOM   1032  CE1 TYR H 139       7.314  20.338  42.693  1.00 42.95           C  
ATOM   1033  CE2 TYR H 139       5.676  18.744  42.046  1.00 42.73           C  
ATOM   1034  CZ  TYR H 139       6.187  19.605  42.984  1.00 43.08           C  
ATOM   1035  OH  TYR H 139       5.557  19.739  44.240  1.00 43.75           O  
ATOM   1036  C   TYR H 139       8.180  20.212  36.970  1.00 37.84           C  
ATOM   1037  O   TYR H 139       7.782  19.504  36.046  1.00 37.97           O  
ATOM   1038  N   ALA H 140       9.284  20.993  36.867  1.00 42.82           N  
ATOM   1039  CA  ALA H 140      10.040  21.071  35.647  1.00 41.99           C  
ATOM   1040  CB  ALA H 140      11.008  22.265  35.601  1.00 41.77           C  
ATOM   1041  C   ALA H 140      10.842  19.827  35.436  1.00 41.94           C  
ATOM   1042  O   ALA H 140      11.482  19.311  36.352  1.00 41.54           O  
ATOM   1043  N   LEU H 141      10.841  19.323  34.184  1.00 41.54           N  
ATOM   1044  CA  LEU H 141      11.588  18.139  33.874  1.00 41.69           C  
ATOM   1045  CB  LEU H 141      10.668  16.982  33.450  1.00 42.22           C  
ATOM   1046  CG  LEU H 141      11.338  15.602  33.328  1.00 38.40           C  
ATOM   1047  CD1 LEU H 141      10.291  14.541  32.977  1.00 38.83           C  
ATOM   1048  CD2 LEU H 141      12.505  15.589  32.332  1.00 38.19           C  
ATOM   1049  C   LEU H 141      12.529  18.500  32.763  1.00 41.13           C  
ATOM   1050  O   LEU H 141      12.120  19.024  31.732  1.00 41.26           O  
ATOM   1051  N   SER H 142      13.834  18.211  32.943  1.00 40.56           N  
ATOM   1052  CA  SER H 142      14.796  18.617  31.958  1.00 40.00           C  
ATOM   1053  CB  SER H 142      15.857  19.581  32.510  1.00 40.06           C  
ATOM   1054  OG  SER H 142      15.245  20.788  32.941  1.00 39.69           O  
ATOM   1055  C   SER H 142      15.533  17.420  31.449  1.00 40.08           C  
ATOM   1056  O   SER H 142      15.514  16.349  32.054  1.00 39.94           O  
ATOM   1057  N   TRP H 143      16.181  17.582  30.275  1.00 40.33           N  
ATOM   1058  CA  TRP H 143      16.980  16.537  29.711  1.00 40.51           C  
ATOM   1059  CB  TRP H 143      16.598  16.176  28.264  1.00 40.77           C  
ATOM   1060  CG  TRP H 143      15.278  15.457  28.136  1.00 41.26           C  
ATOM   1061  CD2 TRP H 143      15.149  14.026  28.169  1.00 41.42           C  
ATOM   1062  CD1 TRP H 143      14.017  15.956  27.975  1.00 41.60           C  
ATOM   1063  NE1 TRP H 143      13.110  14.924  27.908  1.00 41.61           N  
ATOM   1064  CE2 TRP H 143      13.793  13.731  28.025  1.00 41.46           C  
ATOM   1065  CE3 TRP H 143      16.085  13.046  28.306  1.00 41.53           C  
ATOM   1066  CZ2 TRP H 143      13.352  12.438  28.019  1.00 41.81           C  
ATOM   1067  CZ3 TRP H 143      15.636  11.742  28.299  1.00 41.95           C  
ATOM   1068  CH2 TRP H 143      14.297  11.446  28.158  1.00 42.12           C  
ATOM   1069  C   TRP H 143      18.399  17.019  29.698  1.00 40.39           C  
ATOM   1070  O   TRP H 143      18.682  18.139  29.272  1.00 40.95           O  
ATOM   1071  N   VAL H 144      19.331  16.179  30.196  1.00 40.17           N  
ATOM   1072  CA  VAL H 144      20.727  16.525  30.214  1.00 40.23           C  
ATOM   1073  CB  VAL H 144      21.273  16.749  31.598  1.00 40.21           C  
ATOM   1074  CG1 VAL H 144      22.788  16.999  31.504  1.00 39.52           C  
ATOM   1075  CG2 VAL H 144      20.494  17.902  32.253  1.00 38.75           C  
ATOM   1076  C   VAL H 144      21.473  15.369  29.622  1.00 40.56           C  
ATOM   1077  O   VAL H 144      21.155  14.216  29.905  1.00 41.72           O  
ATOM   1078  N   ARG H 145      22.500  15.638  28.785  1.00 40.54           N  
ATOM   1079  CA  ARG H 145      23.183  14.538  28.157  1.00 40.52           C  
ATOM   1080  CB  ARG H 145      23.095  14.518  26.619  1.00 40.87           C  
ATOM   1081  CG  ARG H 145      23.793  15.684  25.912  1.00 41.02           C  
ATOM   1082  CD  ARG H 145      23.683  15.574  24.389  1.00 41.38           C  
ATOM   1083  NE  ARG H 145      24.577  16.594  23.773  1.00 41.77           N  
ATOM   1084  CZ  ARG H 145      24.908  16.486  22.453  1.00 42.46           C  
ATOM   1085  NH1 ARG H 145      24.426  15.443  21.716  1.00 42.74           N1+
ATOM   1086  NH2 ARG H 145      25.718  17.416  21.870  1.00 41.86           N  
ATOM   1087  C   ARG H 145      24.642  14.611  28.471  1.00 40.66           C  
ATOM   1088  O   ARG H 145      25.157  15.652  28.875  1.00 40.66           O  
ATOM   1089  N   GLN H 146      25.341  13.468  28.311  1.00 40.61           N  
ATOM   1090  CA  GLN H 146      26.746  13.416  28.582  1.00 41.09           C  
ATOM   1091  CB  GLN H 146      27.028  12.854  29.990  1.00 40.58           C  
ATOM   1092  CG  GLN H 146      28.495  12.826  30.422  1.00 41.00           C  
ATOM   1093  CD  GLN H 146      28.526  12.282  31.847  1.00 40.87           C  
ATOM   1094  OE1 GLN H 146      28.053  11.181  32.117  1.00 40.71           O  
ATOM   1095  NE2 GLN H 146      29.085  13.086  32.791  1.00 40.15           N  
ATOM   1096  C   GLN H 146      27.389  12.515  27.569  1.00 41.61           C  
ATOM   1097  O   GLN H 146      27.052  11.337  27.470  1.00 41.50           O  
ATOM   1098  N   ALA H 147      28.339  13.061  26.781  1.00 42.10           N  
ATOM   1099  CA  ALA H 147      29.055  12.272  25.818  1.00 42.68           C  
ATOM   1100  CB  ALA H 147      29.793  13.100  24.752  1.00 42.33           C  
ATOM   1101  C   ALA H 147      30.073  11.501  26.593  1.00 43.75           C  
ATOM   1102  O   ALA H 147      30.402  11.860  27.723  1.00 43.62           O  
ATOM   1103  N   PRO H 148      30.577  10.439  26.035  1.00 44.39           N  
ATOM   1104  CA  PRO H 148      31.519   9.661  26.781  1.00 45.17           C  
ATOM   1105  CD  PRO H 148      29.797   9.612  25.127  1.00 45.25           C  
ATOM   1106  CB  PRO H 148      31.698   8.361  26.005  1.00 45.00           C  
ATOM   1107  CG  PRO H 148      30.330   8.180  25.317  1.00 45.34           C  
ATOM   1108  C   PRO H 148      32.770  10.414  27.090  1.00 45.05           C  
ATOM   1109  O   PRO H 148      33.400  10.952  26.180  1.00 45.75           O  
ATOM   1110  N   GLY H 149      33.145  10.447  28.381  1.00 45.56           N  
ATOM   1111  CA  GLY H 149      34.350  11.093  28.808  1.00 45.70           C  
ATOM   1112  C   GLY H 149      34.154  12.579  28.821  1.00 45.99           C  
ATOM   1113  O   GLY H 149      35.115  13.322  29.023  1.00 46.18           O  
ATOM   1114  N   ARG H 150      32.910  13.062  28.620  1.00 45.50           N  
ATOM   1115  CA  ARG H 150      32.672  14.484  28.615  1.00 45.05           C  
ATOM   1116  CB  ARG H 150      31.836  15.039  27.438  1.00 46.28           C  
ATOM   1117  CG  ARG H 150      32.526  15.234  26.086  1.00 48.70           C  
ATOM   1118  CD  ARG H 150      31.815  16.294  25.227  1.00 50.82           C  
ATOM   1119  NE  ARG H 150      30.380  15.898  25.082  1.00 52.17           N  
ATOM   1120  CZ  ARG H 150      29.386  16.840  25.023  1.00 42.10           C  
ATOM   1121  NH1 ARG H 150      29.695  18.170  25.054  1.00 41.22           N1+
ATOM   1122  NH2 ARG H 150      28.078  16.455  24.938  1.00 44.30           N  
ATOM   1123  C   ARG H 150      31.839  14.833  29.805  1.00 44.00           C  
ATOM   1124  O   ARG H 150      31.463  13.977  30.604  1.00 43.07           O  
ATOM   1125  N   GLY H 151      31.551  16.143  29.944  1.00 43.09           N  
ATOM   1126  CA  GLY H 151      30.796  16.649  31.053  1.00 42.29           C  
ATOM   1127  C   GLY H 151      29.331  16.674  30.735  1.00 41.79           C  
ATOM   1128  O   GLY H 151      28.902  16.295  29.647  1.00 41.73           O  
ATOM   1129  N   LEU H 152      28.526  17.147  31.709  1.00 41.23           N  
ATOM   1130  CA  LEU H 152      27.099  17.222  31.577  1.00 40.65           C  
ATOM   1131  CB  LEU H 152      26.385  17.386  32.931  1.00 40.62           C  
ATOM   1132  CG  LEU H 152      26.594  16.185  33.873  1.00 40.41           C  
ATOM   1133  CD1 LEU H 152      25.869  16.385  35.212  1.00 39.06           C  
ATOM   1134  CD2 LEU H 152      26.217  14.865  33.182  1.00 39.76           C  
ATOM   1135  C   LEU H 152      26.743  18.404  30.728  1.00 40.84           C  
ATOM   1136  O   LEU H 152      27.399  19.445  30.788  1.00 40.23           O  
ATOM   1137  N   GLU H 153      25.689  18.259  29.894  1.00 40.62           N  
ATOM   1138  CA  GLU H 153      25.243  19.341  29.059  1.00 40.99           C  
ATOM   1139  CB  GLU H 153      25.608  19.160  27.573  1.00 41.49           C  
ATOM   1140  CG  GLU H 153      25.246  20.367  26.703  1.00 48.68           C  
ATOM   1141  CD  GLU H 153      25.711  20.105  25.277  1.00 50.32           C  
ATOM   1142  OE1 GLU H 153      26.274  19.009  25.022  1.00 52.35           O  
ATOM   1143  OE2 GLU H 153      25.509  21.005  24.420  1.00 53.02           O1-
ATOM   1144  C   GLU H 153      23.745  19.414  29.163  1.00 40.30           C  
ATOM   1145  O   GLU H 153      23.057  18.399  29.058  1.00 40.77           O  
ATOM   1146  N   TRP H 154      23.201  20.633  29.367  1.00 39.88           N  
ATOM   1147  CA  TRP H 154      21.783  20.798  29.543  1.00 39.61           C  
ATOM   1148  CB  TRP H 154      21.436  21.926  30.525  1.00 39.53           C  
ATOM   1149  CG  TRP H 154      19.960  22.200  30.653  1.00 38.96           C  
ATOM   1150  CD2 TRP H 154      19.268  23.189  29.878  1.00 38.89           C  
ATOM   1151  CD1 TRP H 154      19.031  21.624  31.468  1.00 39.61           C  
ATOM   1152  NE1 TRP H 154      17.798  22.194  31.247  1.00 40.14           N  
ATOM   1153  CE2 TRP H 154      17.932  23.159  30.271  1.00 39.15           C  
ATOM   1154  CE3 TRP H 154      19.713  24.056  28.919  1.00 39.75           C  
ATOM   1155  CZ2 TRP H 154      17.011  23.996  29.705  1.00 39.18           C  
ATOM   1156  CZ3 TRP H 154      18.781  24.901  28.351  1.00 39.55           C  
ATOM   1157  CH2 TRP H 154      17.458  24.871  28.736  1.00 39.45           C  
ATOM   1158  C   TRP H 154      21.158  21.142  28.222  1.00 39.36           C  
ATOM   1159  O   TRP H 154      21.457  22.177  27.632  1.00 39.10           O  
ATOM   1160  N   MET H 155      20.349  20.204  27.687  1.00 38.64           N  
ATOM   1161  CA  MET H 155      19.644  20.314  26.435  1.00 38.59           C  
ATOM   1162  CB  MET H 155      19.201  18.932  25.944  1.00 38.28           C  
ATOM   1163  CG  MET H 155      20.380  17.973  25.789  1.00 38.58           C  
ATOM   1164  SD  MET H 155      19.924  16.313  25.216  1.00 39.58           S  
ATOM   1165  CE  MET H 155      19.642  16.823  23.498  1.00 38.00           C  
ATOM   1166  C   MET H 155      18.419  21.190  26.457  1.00 38.34           C  
ATOM   1167  O   MET H 155      18.233  22.019  25.568  1.00 38.35           O  
ATOM   1168  N   GLY H 156      17.545  21.032  27.477  1.00 38.63           N  
ATOM   1169  CA  GLY H 156      16.299  21.760  27.501  1.00 38.59           C  
ATOM   1170  C   GLY H 156      15.379  21.112  28.497  1.00 38.55           C  
ATOM   1171  O   GLY H 156      15.745  20.139  29.154  1.00 38.47           O  
ATOM   1172  N   GLY H 157      14.136  21.633  28.627  1.00 38.83           N  
ATOM   1173  CA  GLY H 157      13.239  21.069  29.600  1.00 38.88           C  
ATOM   1174  C   GLY H 157      11.833  21.480  29.295  1.00 39.43           C  
ATOM   1175  O   GLY H 157      11.587  22.296  28.408  1.00 38.94           O  
ATOM   1176  N   VAL H 158      10.867  20.898  30.041  1.00 39.83           N  
ATOM   1177  CA  VAL H 158       9.478  21.194  29.833  1.00 40.39           C  
ATOM   1178  CB  VAL H 158       8.785  20.155  28.999  1.00 40.44           C  
ATOM   1179  CG1 VAL H 158       8.866  18.802  29.734  1.00 40.28           C  
ATOM   1180  CG2 VAL H 158       7.341  20.611  28.729  1.00 40.25           C  
ATOM   1181  C   VAL H 158       8.768  21.218  31.153  1.00 41.20           C  
ATOM   1182  O   VAL H 158       9.127  20.509  32.092  1.00 41.08           O  
ATOM   1183  N   ILE H 159       7.730  22.075  31.241  1.00 41.80           N  
ATOM   1184  CA  ILE H 159       6.863  22.147  32.384  1.00 42.51           C  
ATOM   1185  CB  ILE H 159       6.643  23.564  32.830  1.00 42.36           C  
ATOM   1186  CG1 ILE H 159       7.990  24.222  33.185  1.00 42.89           C  
ATOM   1187  CG2 ILE H 159       5.642  23.555  33.997  1.00 42.41           C  
ATOM   1188  CD1 ILE H 159       7.922  25.743  33.321  1.00 41.61           C  
ATOM   1189  C   ILE H 159       5.565  21.609  31.852  1.00 42.99           C  
ATOM   1190  O   ILE H 159       4.891  22.275  31.064  1.00 43.56           O  
ATOM   1191  N   PRO H 160       5.185  20.415  32.235  1.00 38.06           N  
ATOM   1192  CA  PRO H 160       4.065  19.742  31.629  1.00 38.56           C  
ATOM   1193  CD  PRO H 160       6.102  19.491  32.881  1.00 38.14           C  
ATOM   1194  CB  PRO H 160       4.056  18.341  32.236  1.00 38.31           C  
ATOM   1195  CG  PRO H 160       5.531  18.091  32.600  1.00 38.74           C  
ATOM   1196  C   PRO H 160       2.737  20.429  31.680  1.00 39.45           C  
ATOM   1197  O   PRO H 160       2.022  20.391  30.680  1.00 39.45           O  
ATOM   1198  N   LEU H 161       2.385  21.076  32.803  1.00 40.11           N  
ATOM   1199  CA  LEU H 161       1.065  21.629  32.923  1.00 41.00           C  
ATOM   1200  CB  LEU H 161       0.854  22.281  34.306  1.00 41.44           C  
ATOM   1201  CG  LEU H 161      -0.610  22.611  34.666  1.00 42.18           C  
ATOM   1202  CD1 LEU H 161      -1.247  23.617  33.696  1.00 42.07           C  
ATOM   1203  CD2 LEU H 161      -1.438  21.327  34.828  1.00 42.03           C  
ATOM   1204  C   LEU H 161       0.875  22.689  31.880  1.00 41.55           C  
ATOM   1205  O   LEU H 161      -0.124  22.705  31.164  1.00 42.07           O  
ATOM   1206  N   LEU H 162       1.834  23.624  31.798  1.00 41.51           N  
ATOM   1207  CA  LEU H 162       1.829  24.722  30.872  1.00 41.91           C  
ATOM   1208  CB  LEU H 162       2.766  25.857  31.308  1.00 42.14           C  
ATOM   1209  CG  LEU H 162       2.323  26.514  32.628  1.00 38.39           C  
ATOM   1210  CD1 LEU H 162       3.259  27.665  33.025  1.00 37.81           C  
ATOM   1211  CD2 LEU H 162       0.850  26.941  32.575  1.00 38.48           C  
ATOM   1212  C   LEU H 162       2.207  24.272  29.493  1.00 41.88           C  
ATOM   1213  O   LEU H 162       1.821  24.892  28.503  1.00 42.03           O  
ATOM   1214  N   THR H 163       2.988  23.181  29.385  1.00 41.85           N  
ATOM   1215  CA  THR H 163       3.513  22.763  28.116  1.00 41.69           C  
ATOM   1216  CB  THR H 163       2.456  22.535  27.067  1.00 41.89           C  
ATOM   1217  OG1 THR H 163       1.498  21.604  27.549  1.00 42.69           O  
ATOM   1218  CG2 THR H 163       3.118  21.953  25.801  1.00 41.24           C  
ATOM   1219  C   THR H 163       4.438  23.854  27.662  1.00 41.37           C  
ATOM   1220  O   THR H 163       4.522  24.195  26.483  1.00 41.73           O  
ATOM   1221  N   ILE H 164       5.181  24.425  28.630  1.00 46.76           N  
ATOM   1222  CA  ILE H 164       6.148  25.451  28.368  1.00 45.94           C  
ATOM   1223  CB  ILE H 164       6.355  26.403  29.513  1.00 46.44           C  
ATOM   1224  CG1 ILE H 164       5.118  27.280  29.753  1.00 47.27           C  
ATOM   1225  CG2 ILE H 164       7.624  27.217  29.222  1.00 46.22           C  
ATOM   1226  CD1 ILE H 164       4.840  28.259  28.616  1.00 47.65           C  
ATOM   1227  C   ILE H 164       7.463  24.773  28.177  1.00 45.10           C  
ATOM   1228  O   ILE H 164       7.946  24.074  29.066  1.00 44.70           O  
ATOM   1229  N   THR H 165       8.073  24.969  26.993  1.00 44.02           N  
ATOM   1230  CA  THR H 165       9.326  24.342  26.696  1.00 43.23           C  
ATOM   1231  CB  THR H 165       9.349  23.703  25.339  1.00 43.23           C  
ATOM   1232  OG1 THR H 165       9.122  24.683  24.337  1.00 43.23           O  
ATOM   1233  CG2 THR H 165       8.256  22.624  25.278  1.00 42.98           C  
ATOM   1234  C   THR H 165      10.409  25.377  26.726  1.00 42.98           C  
ATOM   1235  O   THR H 165      10.164  26.568  26.531  1.00 42.59           O  
ATOM   1236  N   ASN H 166      11.645  24.928  27.023  1.00 42.36           N  
ATOM   1237  CA  ASN H 166      12.801  25.779  27.061  1.00 42.34           C  
ATOM   1238  CB  ASN H 166      13.224  26.110  28.503  1.00 42.32           C  
ATOM   1239  CG  ASN H 166      14.380  27.101  28.491  1.00 42.23           C  
ATOM   1240  OD1 ASN H 166      14.811  27.567  27.437  1.00 42.77           O  
ATOM   1241  ND2 ASN H 166      14.905  27.427  29.702  1.00 40.40           N  
ATOM   1242  C   ASN H 166      13.915  24.981  26.455  1.00 42.45           C  
ATOM   1243  O   ASN H 166      14.297  23.947  26.999  1.00 42.93           O  
ATOM   1244  N   TYR H 167      14.494  25.448  25.328  1.00 42.60           N  
ATOM   1245  CA  TYR H 167      15.528  24.668  24.706  1.00 42.89           C  
ATOM   1246  CB  TYR H 167      15.243  24.261  23.244  1.00 42.92           C  
ATOM   1247  CG  TYR H 167      14.002  23.437  23.134  1.00 42.30           C  
ATOM   1248  CD1 TYR H 167      14.006  22.088  23.418  1.00 43.10           C  
ATOM   1249  CD2 TYR H 167      12.821  24.022  22.746  1.00 42.58           C  
ATOM   1250  CE1 TYR H 167      12.853  21.343  23.306  1.00 43.50           C  
ATOM   1251  CE2 TYR H 167      11.665  23.284  22.631  1.00 42.98           C  
ATOM   1252  CZ  TYR H 167      11.680  21.941  22.913  1.00 43.53           C  
ATOM   1253  OH  TYR H 167      10.494  21.183  22.794  1.00 43.32           O  
ATOM   1254  C   TYR H 167      16.777  25.491  24.636  1.00 43.00           C  
ATOM   1255  O   TYR H 167      16.730  26.714  24.497  1.00 43.32           O  
ATOM   1256  N   ALA H 168      17.945  24.828  24.770  1.00 43.30           N  
ATOM   1257  CA  ALA H 168      19.193  25.519  24.631  1.00 43.58           C  
ATOM   1258  CB  ALA H 168      20.403  24.704  25.116  1.00 43.06           C  
ATOM   1259  C   ALA H 168      19.364  25.778  23.162  1.00 43.88           C  
ATOM   1260  O   ALA H 168      19.007  24.950  22.332  1.00 44.47           O  
ATOM   1261  N   PRO H 169      19.918  26.912  22.829  1.00 44.40           N  
ATOM   1262  CA  PRO H 169      20.069  27.333  21.461  1.00 44.84           C  
ATOM   1263  CD  PRO H 169      20.789  27.641  23.732  1.00 44.50           C  
ATOM   1264  CB  PRO H 169      20.837  28.651  21.530  1.00 44.70           C  
ATOM   1265  CG  PRO H 169      21.668  28.507  22.817  1.00 44.73           C  
ATOM   1266  C   PRO H 169      20.784  26.332  20.603  1.00 45.30           C  
ATOM   1267  O   PRO H 169      20.462  26.240  19.419  1.00 45.22           O  
ATOM   1268  N   ARG H 170      21.747  25.570  21.151  1.00 46.10           N  
ATOM   1269  CA  ARG H 170      22.503  24.675  20.318  1.00 47.01           C  
ATOM   1270  CB  ARG H 170      23.524  23.842  21.110  1.00 47.98           C  
ATOM   1271  CG  ARG H 170      24.678  24.644  21.712  1.00 49.89           C  
ATOM   1272  CD  ARG H 170      25.659  23.763  22.486  1.00 51.23           C  
ATOM   1273  NE  ARG H 170      26.801  24.616  22.916  1.00 48.68           N  
ATOM   1274  CZ  ARG H 170      27.612  24.189  23.927  1.00 49.31           C  
ATOM   1275  NH1 ARG H 170      27.332  23.016  24.568  1.00 49.76           N1+
ATOM   1276  NH2 ARG H 170      28.699  24.927  24.294  1.00 50.11           N  
ATOM   1277  C   ARG H 170      21.577  23.684  19.677  1.00 47.00           C  
ATOM   1278  O   ARG H 170      21.696  23.378  18.494  1.00 46.90           O  
ATOM   1279  N   PHE H 171      20.654  23.136  20.483  1.00 46.69           N  
ATOM   1280  CA  PHE H 171      19.707  22.117  20.128  1.00 46.98           C  
ATOM   1281  CB  PHE H 171      19.187  21.388  21.376  1.00 46.87           C  
ATOM   1282  CG  PHE H 171      20.401  20.740  21.948  1.00 47.14           C  
ATOM   1283  CD1 PHE H 171      21.264  21.449  22.756  1.00 48.21           C  
ATOM   1284  CD2 PHE H 171      20.687  19.426  21.671  1.00 47.52           C  
ATOM   1285  CE1 PHE H 171      22.388  20.855  23.277  1.00 48.25           C  
ATOM   1286  CE2 PHE H 171      21.810  18.829  22.192  1.00 47.75           C  
ATOM   1287  CZ  PHE H 171      22.664  19.540  22.998  1.00 47.75           C  
ATOM   1288  C   PHE H 171      18.548  22.628  19.329  1.00 47.35           C  
ATOM   1289  O   PHE H 171      17.908  21.854  18.618  1.00 46.76           O  
ATOM   1290  N   GLN H 172      18.211  23.923  19.469  1.00 47.73           N  
ATOM   1291  CA  GLN H 172      17.051  24.504  18.849  0.80 48.40           C  
ATOM   1292  CB  GLN H 172      17.076  26.043  18.868  0.80 48.66           C  
ATOM   1293  CG  GLN H 172      15.869  26.695  18.192  0.80 49.85           C  
ATOM   1294  CD  GLN H 172      14.761  26.844  19.219  0.80 50.98           C  
ATOM   1295  OE1 GLN H 172      14.984  27.344  20.319  0.80 50.98           O  
ATOM   1296  NE2 GLN H 172      13.528  26.403  18.847  0.80 51.41           N  
ATOM   1297  C   GLN H 172      16.940  24.107  17.410  1.00 48.52           C  
ATOM   1298  O   GLN H 172      17.863  24.286  16.619  1.00 49.25           O  
ATOM   1299  N   GLY H 173      15.757  23.556  17.056  1.00 48.51           N  
ATOM   1300  CA  GLY H 173      15.409  23.163  15.720  1.00 48.50           C  
ATOM   1301  C   GLY H 173      15.482  21.672  15.617  1.00 48.59           C  
ATOM   1302  O   GLY H 173      14.677  21.052  14.927  1.00 48.83           O  
ATOM   1303  N   ARG H 174      16.503  21.077  16.260  1.00 48.31           N  
ATOM   1304  CA  ARG H 174      16.759  19.665  16.298  1.00 48.46           C  
ATOM   1305  CB  ARG H 174      18.222  19.362  16.663  1.00 49.06           C  
ATOM   1306  CG  ARG H 174      19.227  19.859  15.621  1.00 50.52           C  
ATOM   1307  CD  ARG H 174      20.677  19.523  15.970  1.00 51.02           C  
ATOM   1308  NE  ARG H 174      20.788  18.041  16.022  1.00 50.95           N  
ATOM   1309  CZ  ARG H 174      21.585  17.451  16.959  1.00 51.34           C  
ATOM   1310  NH1 ARG H 174      22.264  18.218  17.861  1.00 51.92           N1+
ATOM   1311  NH2 ARG H 174      21.698  16.095  17.003  1.00 50.25           N  
ATOM   1312  C   ARG H 174      15.896  18.924  17.283  1.00 47.82           C  
ATOM   1313  O   ARG H 174      15.574  17.756  17.068  1.00 48.38           O  
ATOM   1314  N   ILE H 175      15.501  19.587  18.394  1.00 47.25           N  
ATOM   1315  CA  ILE H 175      14.954  18.895  19.534  1.00 46.68           C  
ATOM   1316  CB  ILE H 175      15.728  19.247  20.774  1.00 47.02           C  
ATOM   1317  CG1 ILE H 175      15.365  18.358  21.972  1.00 46.85           C  
ATOM   1318  CG2 ILE H 175      15.518  20.748  21.030  1.00 47.22           C  
ATOM   1319  CD1 ILE H 175      16.295  18.576  23.168  1.00 48.05           C  
ATOM   1320  C   ILE H 175      13.520  19.236  19.806  1.00 46.36           C  
ATOM   1321  O   ILE H 175      13.042  20.323  19.490  1.00 46.37           O  
ATOM   1322  N   THR H 176      12.778  18.254  20.374  1.00 46.09           N  
ATOM   1323  CA  THR H 176      11.419  18.477  20.778  1.00 45.95           C  
ATOM   1324  CB  THR H 176      10.417  17.938  19.801  1.00 45.96           C  
ATOM   1325  OG1 THR H 176      10.613  18.530  18.525  1.00 46.97           O  
ATOM   1326  CG2 THR H 176       9.005  18.258  20.317  1.00 46.10           C  
ATOM   1327  C   THR H 176      11.207  17.773  22.088  1.00 45.37           C  
ATOM   1328  O   THR H 176      11.506  16.586  22.216  1.00 45.26           O  
ATOM   1329  N   ILE H 177      10.677  18.489  23.105  1.00 45.10           N  
ATOM   1330  CA  ILE H 177      10.415  17.882  24.381  1.00 44.89           C  
ATOM   1331  CB  ILE H 177      10.987  18.607  25.567  1.00 44.65           C  
ATOM   1332  CG1 ILE H 177      12.522  18.598  25.546  1.00 37.38           C  
ATOM   1333  CG2 ILE H 177      10.392  17.968  26.833  1.00 37.69           C  
ATOM   1334  CD1 ILE H 177      13.134  19.446  26.661  1.00 36.99           C  
ATOM   1335  C   ILE H 177       8.935  17.896  24.579  1.00 45.57           C  
ATOM   1336  O   ILE H 177       8.289  18.937  24.457  1.00 45.47           O  
ATOM   1337  N   THR H 178       8.367  16.722  24.911  1.00 46.02           N  
ATOM   1338  CA  THR H 178       6.949  16.566  25.055  1.00 46.79           C  
ATOM   1339  CB  THR H 178       6.412  15.710  23.944  1.00 46.88           C  
ATOM   1340  OG1 THR H 178       5.012  15.519  24.066  1.00 47.51           O  
ATOM   1341  CG2 THR H 178       7.160  14.369  23.956  1.00 45.80           C  
ATOM   1342  C   THR H 178       6.664  15.878  26.356  1.00 47.36           C  
ATOM   1343  O   THR H 178       7.507  15.150  26.878  1.00 47.20           O  
ATOM   1344  N   ALA H 179       5.460  16.113  26.931  1.00 47.83           N  
ATOM   1345  CA  ALA H 179       5.097  15.475  28.168  1.00 48.51           C  
ATOM   1346  CB  ALA H 179       5.096  16.436  29.372  1.00 48.40           C  
ATOM   1347  C   ALA H 179       3.703  14.934  28.025  1.00 49.38           C  
ATOM   1348  O   ALA H 179       2.822  15.590  27.470  1.00 50.04           O  
ATOM   1349  N   ASP H 180       3.478  13.703  28.536  1.00 49.95           N  
ATOM   1350  CA  ASP H 180       2.195  13.054  28.469  1.00 50.69           C  
ATOM   1351  CB  ASP H 180       2.298  11.661  27.810  1.00 51.19           C  
ATOM   1352  CG  ASP H 180       0.908  11.132  27.473  1.00 51.99           C  
ATOM   1353  OD1 ASP H 180      -0.051  11.470  28.217  1.00 52.02           O  
ATOM   1354  OD2 ASP H 180       0.785  10.388  26.463  1.00 52.84           O1-
ATOM   1355  C   ASP H 180       1.727  12.890  29.886  1.00 50.96           C  
ATOM   1356  O   ASP H 180       2.236  12.056  30.632  1.00 51.07           O  
ATOM   1357  N   ARG H 181       0.724  13.693  30.288  1.00 51.37           N  
ATOM   1358  CA  ARG H 181       0.247  13.733  31.642  1.00 51.99           C  
ATOM   1359  CB  ARG H 181      -0.790  14.826  31.899  1.00 52.74           C  
ATOM   1360  CG  ARG H 181      -0.250  16.235  31.707  1.00 54.77           C  
ATOM   1361  CD  ARG H 181      -1.179  17.268  32.332  1.00 56.40           C  
ATOM   1362  NE  ARG H 181      -0.896  18.576  31.692  1.00 58.13           N  
ATOM   1363  CZ  ARG H 181      -1.934  19.437  31.488  1.00 59.71           C  
ATOM   1364  NH1 ARG H 181      -3.185  19.112  31.930  1.00 59.72           N1+
ATOM   1365  NH2 ARG H 181      -1.728  20.615  30.833  1.00 60.02           N  
ATOM   1366  C   ARG H 181      -0.401  12.450  32.057  1.00 51.79           C  
ATOM   1367  O   ARG H 181      -0.337  12.075  33.227  1.00 51.86           O  
ATOM   1368  N   SER H 182      -1.096  11.761  31.138  1.00 51.73           N  
ATOM   1369  CA  SER H 182      -1.783  10.569  31.546  1.00 51.81           C  
ATOM   1370  CB  SER H 182      -2.569   9.913  30.395  1.00 51.98           C  
ATOM   1371  OG  SER H 182      -1.686   9.502  29.362  1.00 53.36           O  
ATOM   1372  C   SER H 182      -0.790   9.570  32.057  1.00 51.57           C  
ATOM   1373  O   SER H 182      -0.976   8.984  33.123  1.00 51.59           O  
ATOM   1374  N   THR H 183       0.274   9.344  31.267  1.00 51.22           N  
ATOM   1375  CA  THR H 183       1.353   8.424  31.497  1.00 50.92           C  
ATOM   1376  CB  THR H 183       2.099   8.110  30.235  1.00 51.35           C  
ATOM   1377  OG1 THR H 183       3.134   7.180  30.498  1.00 50.95           O  
ATOM   1378  CG2 THR H 183       2.693   9.404  29.664  1.00 51.14           C  
ATOM   1379  C   THR H 183       2.346   8.921  32.514  1.00 50.64           C  
ATOM   1380  O   THR H 183       3.066   8.122  33.112  1.00 50.52           O  
ATOM   1381  N   SER H 184       2.438  10.248  32.726  1.00 50.02           N  
ATOM   1382  CA  SER H 184       3.460  10.795  33.577  1.00 49.78           C  
ATOM   1383  CB  SER H 184       3.423  10.273  35.026  1.00 50.05           C  
ATOM   1384  OG  SER H 184       2.292  10.799  35.703  1.00 50.67           O  
ATOM   1385  C   SER H 184       4.785  10.466  32.966  1.00 49.46           C  
ATOM   1386  O   SER H 184       5.748  10.135  33.657  1.00 49.54           O  
ATOM   1387  N   THR H 185       4.858  10.559  31.621  1.00 48.90           N  
ATOM   1388  CA  THR H 185       6.088  10.286  30.939  1.00 48.61           C  
ATOM   1389  CB  THR H 185       6.018   9.090  30.036  1.00 48.64           C  
ATOM   1390  OG1 THR H 185       5.668   7.937  30.788  1.00 43.64           O  
ATOM   1391  CG2 THR H 185       7.390   8.886  29.373  1.00 42.72           C  
ATOM   1392  C   THR H 185       6.464  11.473  30.103  1.00 48.24           C  
ATOM   1393  O   THR H 185       5.612  12.133  29.509  1.00 48.24           O  
ATOM   1394  N   ALA H 186       7.780  11.774  30.049  1.00 47.78           N  
ATOM   1395  CA  ALA H 186       8.286  12.872  29.276  1.00 47.59           C  
ATOM   1396  CB  ALA H 186       9.204  13.816  30.072  1.00 47.47           C  
ATOM   1397  C   ALA H 186       9.104  12.280  28.171  1.00 47.70           C  
ATOM   1398  O   ALA H 186       9.678  11.205  28.335  1.00 47.66           O  
ATOM   1399  N   TYR H 187       9.153  12.950  26.995  1.00 47.79           N  
ATOM   1400  CA  TYR H 187       9.914  12.379  25.920  1.00 48.18           C  
ATOM   1401  CB  TYR H 187       9.094  11.881  24.714  1.00 48.21           C  
ATOM   1402  CG  TYR H 187       8.071  10.895  25.157  1.00 48.92           C  
ATOM   1403  CD1 TYR H 187       8.413   9.616  25.526  1.00 48.69           C  
ATOM   1404  CD2 TYR H 187       6.752  11.275  25.222  1.00 49.10           C  
ATOM   1405  CE1 TYR H 187       7.447   8.725  25.932  1.00 48.99           C  
ATOM   1406  CE2 TYR H 187       5.782  10.390  25.625  1.00 49.45           C  
ATOM   1407  CZ  TYR H 187       6.130   9.109  25.980  1.00 49.12           C  
ATOM   1408  OH  TYR H 187       5.138   8.196  26.398  1.00 49.38           O  
ATOM   1409  C   TYR H 187      10.833  13.410  25.349  1.00 48.16           C  
ATOM   1410  O   TYR H 187      10.560  14.609  25.386  1.00 48.36           O  
ATOM   1411  N   LEU H 188      11.981  12.939  24.821  1.00 48.20           N  
ATOM   1412  CA  LEU H 188      12.910  13.803  24.157  1.00 48.24           C  
ATOM   1413  CB  LEU H 188      14.314  13.810  24.772  1.00 48.41           C  
ATOM   1414  CG  LEU H 188      15.280  14.692  23.965  1.00 47.90           C  
ATOM   1415  CD1 LEU H 188      14.816  16.156  23.968  1.00 47.10           C  
ATOM   1416  CD2 LEU H 188      16.735  14.510  24.420  1.00 48.45           C  
ATOM   1417  C   LEU H 188      13.074  13.295  22.761  1.00 48.43           C  
ATOM   1418  O   LEU H 188      13.378  12.122  22.552  1.00 48.78           O  
ATOM   1419  N   GLU H 189      12.870  14.173  21.758  1.00 48.72           N  
ATOM   1420  CA  GLU H 189      13.050  13.751  20.397  1.00 49.15           C  
ATOM   1421  CB  GLU H 189      11.845  14.043  19.484  1.00 50.19           C  
ATOM   1422  CG  GLU H 189      11.991  13.421  18.093  1.00 52.27           C  
ATOM   1423  CD  GLU H 189      10.814  13.850  17.227  1.00 53.91           C  
ATOM   1424  OE1 GLU H 189      10.837  14.998  16.718  1.00 53.99           O  
ATOM   1425  OE2 GLU H 189       9.877  13.024  17.056  1.00 54.76           O1-
ATOM   1426  C   GLU H 189      14.216  14.514  19.848  1.00 48.70           C  
ATOM   1427  O   GLU H 189      14.247  15.742  19.891  1.00 48.67           O  
ATOM   1428  N   LEU H 190      15.223  13.790  19.328  1.00 48.50           N  
ATOM   1429  CA  LEU H 190      16.370  14.446  18.775  1.00 48.52           C  
ATOM   1430  CB  LEU H 190      17.655  14.077  19.533  1.00 48.35           C  
ATOM   1431  CG  LEU H 190      18.898  14.860  19.094  1.00 49.04           C  
ATOM   1432  CD1 LEU H 190      18.696  16.373  19.286  1.00 49.08           C  
ATOM   1433  CD2 LEU H 190      20.146  14.343  19.827  1.00 49.07           C  
ATOM   1434  C   LEU H 190      16.470  13.984  17.350  1.00 49.08           C  
ATOM   1435  O   LEU H 190      16.415  12.786  17.077  1.00 49.21           O  
ATOM   1436  N   ASN H 191      16.636  14.936  16.406  1.00 49.30           N  
ATOM   1437  CA  ASN H 191      16.601  14.630  14.997  1.00 49.86           C  
ATOM   1438  CB  ASN H 191      15.705  15.591  14.197  1.00 50.59           C  
ATOM   1439  CG  ASN H 191      14.301  15.603  14.779  1.00 52.00           C  
ATOM   1440  OD1 ASN H 191      13.921  16.543  15.472  1.00 53.71           O  
ATOM   1441  ND2 ASN H 191      13.503  14.543  14.482  1.00 52.01           N  
ATOM   1442  C   ASN H 191      17.960  14.839  14.402  1.00 49.46           C  
ATOM   1443  O   ASN H 191      18.864  15.371  15.043  1.00 49.74           O  
ATOM   1444  N   SER H 192      18.117  14.397  13.133  1.00 49.29           N  
ATOM   1445  CA  SER H 192      19.318  14.577  12.361  1.00 49.38           C  
ATOM   1446  CB  SER H 192      19.529  16.021  11.875  1.00 49.75           C  
ATOM   1447  OG  SER H 192      18.514  16.388  10.951  1.00 51.47           O  
ATOM   1448  C   SER H 192      20.501  14.185  13.183  1.00 48.92           C  
ATOM   1449  O   SER H 192      21.433  14.970  13.352  1.00 48.96           O  
ATOM   1450  N   LEU H 193      20.500  12.938  13.690  1.00 49.06           N  
ATOM   1451  CA  LEU H 193      21.551  12.480  14.551  1.00 49.03           C  
ATOM   1452  CB  LEU H 193      21.291  11.092  15.174  1.00 49.21           C  
ATOM   1453  CG  LEU H 193      20.092  11.027  16.140  1.00 48.76           C  
ATOM   1454  CD1 LEU H 193      19.912   9.612  16.718  1.00 48.59           C  
ATOM   1455  CD2 LEU H 193      20.198  12.098  17.235  1.00 48.43           C  
ATOM   1456  C   LEU H 193      22.844  12.374  13.806  1.00 49.62           C  
ATOM   1457  O   LEU H 193      22.884  12.043  12.622  1.00 49.96           O  
ATOM   1458  N   ARG H 194      23.944  12.685  14.522  1.00 49.99           N  
ATOM   1459  CA  ARG H 194      25.275  12.575  13.999  1.00 51.05           C  
ATOM   1460  CB  ARG H 194      25.987  13.919  13.817  1.00 52.05           C  
ATOM   1461  CG  ARG H 194      25.323  14.824  12.784  1.00 50.27           C  
ATOM   1462  CD  ARG H 194      26.065  16.146  12.648  1.00 52.72           C  
ATOM   1463  NE  ARG H 194      26.218  16.653  14.039  1.00 55.78           N  
ATOM   1464  CZ  ARG H 194      25.807  17.911  14.360  1.00 51.74           C  
ATOM   1465  NH1 ARG H 194      25.343  18.743  13.384  1.00 43.80           N1+
ATOM   1466  NH2 ARG H 194      25.851  18.325  15.660  1.00 42.70           N  
ATOM   1467  C   ARG H 194      26.048  11.804  15.020  1.00 51.11           C  
ATOM   1468  O   ARG H 194      25.578  11.579  16.134  1.00 50.72           O  
ATOM   1469  N   PRO H 195      27.230  11.386  14.670  1.00 51.42           N  
ATOM   1470  CA  PRO H 195      28.025  10.588  15.562  1.00 51.23           C  
ATOM   1471  CD  PRO H 195      27.570  11.160  13.276  1.00 51.90           C  
ATOM   1472  CB  PRO H 195      29.228  10.140  14.736  1.00 51.68           C  
ATOM   1473  CG  PRO H 195      28.682  10.100  13.295  1.00 51.93           C  
ATOM   1474  C   PRO H 195      28.361  11.324  16.822  1.00 50.83           C  
ATOM   1475  O   PRO H 195      28.592  10.679  17.844  1.00 50.79           O  
ATOM   1476  N   GLU H 196      28.388  12.667  16.768  1.00 50.29           N  
ATOM   1477  CA  GLU H 196      28.708  13.492  17.899  1.00 50.03           C  
ATOM   1478  CB  GLU H 196      28.823  14.987  17.561  1.00 51.22           C  
ATOM   1479  CG  GLU H 196      30.071  15.323  16.747  1.00 53.92           C  
ATOM   1480  CD  GLU H 196      29.759  15.086  15.278  1.00 55.87           C  
ATOM   1481  OE1 GLU H 196      29.931  13.930  14.806  1.00 56.68           O  
ATOM   1482  OE2 GLU H 196      29.338  16.065  14.611  1.00 57.14           O1-
ATOM   1483  C   GLU H 196      27.639  13.342  18.935  1.00 48.94           C  
ATOM   1484  O   GLU H 196      27.874  13.586  20.115  1.00 48.65           O  
ATOM   1485  N   ASP H 197      26.420  12.986  18.497  1.00 47.31           N  
ATOM   1486  CA  ASP H 197      25.261  12.824  19.330  1.00 46.45           C  
ATOM   1487  CB  ASP H 197      23.965  12.692  18.519  1.00 46.53           C  
ATOM   1488  CG  ASP H 197      23.699  14.066  17.925  1.00 47.19           C  
ATOM   1489  OD1 ASP H 197      23.739  15.060  18.699  1.00 45.94           O  
ATOM   1490  OD2 ASP H 197      23.478  14.143  16.685  1.00 48.36           O1-
ATOM   1491  C   ASP H 197      25.384  11.638  20.241  1.00 45.56           C  
ATOM   1492  O   ASP H 197      24.603  11.513  21.182  1.00 45.54           O  
ATOM   1493  N   THR H 198      26.303  10.694  19.960  1.00 44.71           N  
ATOM   1494  CA  THR H 198      26.426   9.547  20.818  1.00 44.08           C  
ATOM   1495  CB  THR H 198      27.561   8.641  20.430  1.00 44.17           C  
ATOM   1496  OG1 THR H 198      27.377   8.171  19.103  1.00 44.26           O  
ATOM   1497  CG2 THR H 198      27.619   7.456  21.410  1.00 43.38           C  
ATOM   1498  C   THR H 198      26.661  10.022  22.216  1.00 43.73           C  
ATOM   1499  O   THR H 198      27.598  10.774  22.485  1.00 43.70           O  
ATOM   1500  N   ALA H 199      25.786   9.603  23.154  1.00 43.25           N  
ATOM   1501  CA  ALA H 199      25.958  10.033  24.512  1.00 42.85           C  
ATOM   1502  CB  ALA H 199      25.867  11.560  24.673  1.00 42.69           C  
ATOM   1503  C   ALA H 199      24.872   9.420  25.342  1.00 42.40           C  
ATOM   1504  O   ALA H 199      23.934   8.819  24.820  1.00 42.57           O  
ATOM   1505  N   VAL H 200      25.005   9.531  26.682  1.00 42.18           N  
ATOM   1506  CA  VAL H 200      23.991   9.046  27.573  1.00 41.79           C  
ATOM   1507  CB  VAL H 200      24.508   8.600  28.909  1.00 42.16           C  
ATOM   1508  CG1 VAL H 200      23.303   8.262  29.805  1.00 41.37           C  
ATOM   1509  CG2 VAL H 200      25.475   7.421  28.702  1.00 41.37           C  
ATOM   1510  C   VAL H 200      23.079  10.204  27.826  1.00 41.64           C  
ATOM   1511  O   VAL H 200      23.538  11.299  28.154  1.00 41.93           O  
ATOM   1512  N   TYR H 201      21.755   9.989  27.695  1.00 41.38           N  
ATOM   1513  CA  TYR H 201      20.822  11.062  27.884  1.00 41.24           C  
ATOM   1514  CB  TYR H 201      19.799  11.204  26.733  1.00 40.78           C  
ATOM   1515  CG  TYR H 201      20.514  11.694  25.513  1.00 40.08           C  
ATOM   1516  CD1 TYR H 201      21.306  10.847  24.774  1.00 39.89           C  
ATOM   1517  CD2 TYR H 201      20.375  13.001  25.098  1.00 39.26           C  
ATOM   1518  CE1 TYR H 201      21.961  11.298  23.649  1.00 39.49           C  
ATOM   1519  CE2 TYR H 201      21.029  13.459  23.975  1.00 39.21           C  
ATOM   1520  CZ  TYR H 201      21.823  12.607  23.249  1.00 39.46           C  
ATOM   1521  OH  TYR H 201      22.498  13.068  22.097  1.00 39.44           O  
ATOM   1522  C   TYR H 201      20.062  10.795  29.145  1.00 41.41           C  
ATOM   1523  O   TYR H 201      19.503   9.718  29.337  1.00 41.45           O  
ATOM   1524  N   TYR H 202      20.024  11.799  30.048  1.00 41.57           N  
ATOM   1525  CA  TYR H 202      19.380  11.611  31.315  1.00 41.87           C  
ATOM   1526  CB  TYR H 202      20.250  11.957  32.538  1.00 41.42           C  
ATOM   1527  CG  TYR H 202      21.452  11.079  32.656  1.00 40.81           C  
ATOM   1528  CD1 TYR H 202      22.642  11.432  32.055  1.00 41.39           C  
ATOM   1529  CD2 TYR H 202      21.402   9.910  33.383  1.00 40.46           C  
ATOM   1530  CE1 TYR H 202      23.756  10.635  32.173  1.00 41.07           C  
ATOM   1531  CE2 TYR H 202      22.514   9.109  33.505  1.00 40.77           C  
ATOM   1532  CZ  TYR H 202      23.693   9.470  32.899  1.00 40.90           C  
ATOM   1533  OH  TYR H 202      24.835   8.650  33.023  1.00 40.98           O  
ATOM   1534  C   TYR H 202      18.230  12.562  31.414  1.00 42.12           C  
ATOM   1535  O   TYR H 202      18.273  13.673  30.888  1.00 42.30           O  
ATOM   1536  N   CYS H 203      17.142  12.120  32.077  1.00 43.13           N  
ATOM   1537  CA  CYS H 203      16.048  13.003  32.351  1.00 44.17           C  
ATOM   1538  CB  CYS H 203      14.649  12.367  32.171  1.00 44.90           C  
ATOM   1539  SG  CYS H 203      14.383  10.864  33.160  1.00 47.67           S  
ATOM   1540  C   CYS H 203      16.220  13.402  33.782  1.00 44.22           C  
ATOM   1541  O   CYS H 203      16.624  12.584  34.609  1.00 44.05           O  
ATOM   1542  N   ALA H 204      15.972  14.686  34.112  1.00 44.02           N  
ATOM   1543  CA  ALA H 204      16.144  15.098  35.477  1.00 44.32           C  
ATOM   1544  CB  ALA H 204      17.452  15.869  35.733  1.00 43.79           C  
ATOM   1545  C   ALA H 204      15.020  16.009  35.848  1.00 44.42           C  
ATOM   1546  O   ALA H 204      14.623  16.879  35.065  1.00 44.89           O  
ATOM   1547  N   ARG H 205      14.480  15.846  37.069  1.00 44.64           N  
ATOM   1548  CA  ARG H 205      13.399  16.684  37.501  1.00 44.98           C  
ATOM   1549  CB  ARG H 205      12.104  15.938  37.851  1.00 45.55           C  
ATOM   1550  CG  ARG H 205      12.273  14.889  38.941  1.00 48.05           C  
ATOM   1551  CD  ARG H 205      10.948  14.483  39.579  1.00 50.73           C  
ATOM   1552  NE  ARG H 205      10.558  15.580  40.508  1.00 52.72           N  
ATOM   1553  CZ  ARG H 205       9.300  15.604  41.033  1.00 53.95           C  
ATOM   1554  NH1 ARG H 205       8.366  14.707  40.602  1.00 54.29           N1+
ATOM   1555  NH2 ARG H 205       8.986  16.516  41.999  1.00 54.34           N  
ATOM   1556  C   ARG H 205      13.840  17.445  38.710  1.00 44.47           C  
ATOM   1557  O   ARG H 205      14.648  16.967  39.507  1.00 44.52           O  
ATOM   1558  N   GLU H 206      13.304  18.669  38.868  1.00 44.23           N  
ATOM   1559  CA  GLU H 206      13.690  19.519  39.953  1.00 44.18           C  
ATOM   1560  CB  GLU H 206      13.191  20.969  39.822  1.00 44.14           C  
ATOM   1561  CG  GLU H 206      11.669  21.119  39.830  1.00 44.43           C  
ATOM   1562  CD  GLU H 206      11.366  22.602  39.666  1.00 45.17           C  
ATOM   1563  OE1 GLU H 206      12.339  23.377  39.477  1.00 45.11           O  
ATOM   1564  OE2 GLU H 206      10.167  22.980  39.723  1.00 45.74           O1-
ATOM   1565  C   GLU H 206      13.187  18.948  41.238  1.00 44.06           C  
ATOM   1566  O   GLU H 206      12.202  18.212  41.270  1.00 43.69           O  
ATOM   1567  N   GLY H 207      13.888  19.243  42.356  1.00 37.49           N  
ATOM   1568  CA  GLY H 207      13.503  18.706  43.635  1.00 40.36           C  
ATOM   1569  C   GLY H 207      12.527  19.626  44.298  1.00 42.47           C  
ATOM   1570  O   GLY H 207      12.122  20.643  43.736  1.00 42.84           O  
ATOM   1571  N   THR H 208      12.118  19.264  45.532  1.00 44.19           N  
ATOM   1572  CA  THR H 208      11.189  20.051  46.297  1.00 46.91           C  
ATOM   1573  CB  THR H 208       9.832  19.419  46.410  1.00 49.01           C  
ATOM   1574  OG1 THR H 208       9.927  18.167  47.076  1.00 48.92           O  
ATOM   1575  CG2 THR H 208       9.257  19.227  44.998  1.00 47.86           C  
ATOM   1576  C   THR H 208      11.739  20.169  47.685  1.00 45.77           C  
ATOM   1577  O   THR H 208      12.417  19.267  48.173  1.00 42.33           O  
ATOM   1578  N   THR H 209      11.463  21.301  48.365  1.00 47.10           N  
ATOM   1579  CA  THR H 209      11.984  21.499  49.687  1.00 49.56           C  
ATOM   1580  CB  THR H 209      12.122  22.951  50.044  1.00 50.83           C  
ATOM   1581  OG1 THR H 209      12.736  23.097  51.315  1.00 53.98           O  
ATOM   1582  CG2 THR H 209      10.726  23.588  50.045  1.00 53.39           C  
ATOM   1583  C   THR H 209      11.084  20.855  50.696  1.00 50.03           C  
ATOM   1584  O   THR H 209       9.879  20.715  50.492  1.00 51.68           O  
ATOM   1585  N   GLY H 210      11.680  20.416  51.824  1.00 50.34           N  
ATOM   1586  CA  GLY H 210      10.920  19.852  52.901  1.00 54.07           C  
ATOM   1587  C   GLY H 210      10.563  18.446  52.557  1.00 57.67           C  
ATOM   1588  O   GLY H 210      10.851  17.959  51.465  1.00 58.70           O  
ATOM   1589  N   TRP H 211       9.902  17.762  53.509  1.00 59.73           N  
ATOM   1590  CA  TRP H 211       9.479  16.411  53.300  1.00 61.61           C  
ATOM   1591  CB  TRP H 211       9.176  15.642  54.599  1.00 63.00           C  
ATOM   1592  CG  TRP H 211      10.388  15.405  55.464  1.00 49.13           C  
ATOM   1593  CD2 TRP H 211      11.328  14.337  55.266  1.00 48.14           C  
ATOM   1594  CD1 TRP H 211      10.831  16.115  56.542  1.00 49.58           C  
ATOM   1595  NE1 TRP H 211      11.986  15.554  57.030  1.00 65.27           N  
ATOM   1596  CE2 TRP H 211      12.304  14.460  56.254  1.00 49.35           C  
ATOM   1597  CE3 TRP H 211      11.373  13.339  54.337  1.00 65.85           C  
ATOM   1598  CZ2 TRP H 211      13.345  13.579  56.327  1.00 65.93           C  
ATOM   1599  CZ3 TRP H 211      12.424  12.452  54.413  1.00 66.29           C  
ATOM   1600  CH2 TRP H 211      13.391  12.571  55.391  1.00 66.16           C  
ATOM   1601  C   TRP H 211       8.218  16.473  52.509  1.00 61.15           C  
ATOM   1602  O   TRP H 211       7.552  17.506  52.458  1.00 60.07           O  
ATOM   1603  N   GLY H 212       7.882  15.364  51.826  1.00 61.21           N  
ATOM   1604  CA  GLY H 212       6.685  15.337  51.041  1.00 61.61           C  
ATOM   1605  C   GLY H 212       7.061  15.770  49.661  1.00 62.15           C  
ATOM   1606  O   GLY H 212       8.073  16.433  49.459  1.00 62.47           O  
ATOM   1607  N   TRP H 213       6.263  15.348  48.668  1.00 61.78           N  
ATOM   1608  CA  TRP H 213       6.434  15.626  47.270  1.00 60.37           C  
ATOM   1609  CB  TRP H 213       5.720  14.578  46.413  1.00 66.62           C  
ATOM   1610  CG  TRP H 213       6.318  13.223  46.692  1.00 67.41           C  
ATOM   1611  CD2 TRP H 213       5.915  12.397  47.795  1.00 65.64           C  
ATOM   1612  CD1 TRP H 213       7.327  12.559  46.059  1.00 65.17           C  
ATOM   1613  NE1 TRP H 213       7.579  11.369  46.702  1.00 65.92           N  
ATOM   1614  CE2 TRP H 213       6.716  11.258  47.774  1.00 66.16           C  
ATOM   1615  CE3 TRP H 213       4.962  12.581  48.755  1.00 65.01           C  
ATOM   1616  CZ2 TRP H 213       6.576  10.280  48.719  1.00 65.47           C  
ATOM   1617  CZ3 TRP H 213       4.814  11.589  49.698  1.00 65.21           C  
ATOM   1618  CH2 TRP H 213       5.606  10.459  49.680  1.00 65.40           C  
ATOM   1619  C   TRP H 213       5.985  17.012  46.873  1.00 59.43           C  
ATOM   1620  O   TRP H 213       6.417  17.536  45.849  1.00 63.34           O  
ATOM   1621  N   LEU H 214       5.039  17.589  47.638  1.00 55.49           N  
ATOM   1622  CA  LEU H 214       4.348  18.846  47.447  1.00 50.12           C  
ATOM   1623  CB  LEU H 214       3.040  18.947  48.247  1.00 50.99           C  
ATOM   1624  CG  LEU H 214       1.888  18.145  47.609  1.00 52.31           C  
ATOM   1625  CD1 LEU H 214       1.421  18.798  46.299  1.00 58.02           C  
ATOM   1626  CD2 LEU H 214       2.258  16.667  47.414  1.00 57.06           C  
ATOM   1627  C   LEU H 214       5.151  20.098  47.676  1.00 48.81           C  
ATOM   1628  O   LEU H 214       4.648  21.187  47.404  1.00 47.68           O  
ATOM   1629  N   GLY H 215       6.364  20.020  48.249  1.00 46.89           N  
ATOM   1630  CA  GLY H 215       7.082  21.210  48.632  1.00 46.48           C  
ATOM   1631  C   GLY H 215       7.400  22.115  47.470  1.00 46.63           C  
ATOM   1632  O   GLY H 215       7.067  21.846  46.318  1.00 44.19           O  
ATOM   1633  N   LYS H 216       8.040  23.260  47.810  1.00 44.81           N  
ATOM   1634  CA  LYS H 216       8.442  24.331  46.934  1.00 44.38           C  
ATOM   1635  CB  LYS H 216       9.067  25.490  47.738  1.00 44.55           C  
ATOM   1636  CG  LYS H 216       9.538  26.694  46.926  1.00 45.53           C  
ATOM   1637  CD  LYS H 216       9.812  27.922  47.798  1.00 51.25           C  
ATOM   1638  CE  LYS H 216      10.601  27.614  49.072  1.00 52.68           C  
ATOM   1639  NZ  LYS H 216      12.045  27.529  48.773  1.00 53.85           N1+
ATOM   1640  C   LYS H 216       9.483  23.826  45.976  1.00 44.10           C  
ATOM   1641  O   LYS H 216      10.367  23.064  46.360  1.00 44.14           O  
ATOM   1642  N   PRO H 217       9.377  24.223  44.723  1.00 43.59           N  
ATOM   1643  CA  PRO H 217      10.342  23.807  43.736  1.00 44.93           C  
ATOM   1644  CD  PRO H 217       8.060  24.416  44.135  1.00 49.29           C  
ATOM   1645  CB  PRO H 217       9.709  24.100  42.376  1.00 44.41           C  
ATOM   1646  CG  PRO H 217       8.199  24.015  42.656  1.00 47.46           C  
ATOM   1647  C   PRO H 217      11.679  24.466  43.929  1.00 45.94           C  
ATOM   1648  O   PRO H 217      11.716  25.675  44.158  1.00 46.62           O  
ATOM   1649  N   ILE H 218      12.770  23.670  43.919  1.00 45.15           N  
ATOM   1650  CA  ILE H 218      14.126  24.134  44.023  1.00 43.78           C  
ATOM   1651  CB  ILE H 218      15.031  23.101  44.636  1.00 41.71           C  
ATOM   1652  CG1 ILE H 218      15.131  21.824  43.788  1.00 41.63           C  
ATOM   1653  CG2 ILE H 218      14.502  22.839  46.055  1.00 41.78           C  
ATOM   1654  CD1 ILE H 218      16.144  20.820  44.345  1.00 41.69           C  
ATOM   1655  C   ILE H 218      14.671  24.622  42.710  1.00 42.90           C  
ATOM   1656  O   ILE H 218      15.381  25.622  42.652  1.00 45.20           O  
ATOM   1657  N   GLY H 219      14.383  23.903  41.608  1.00 40.56           N  
ATOM   1658  CA  GLY H 219      14.888  24.271  40.312  1.00 39.45           C  
ATOM   1659  C   GLY H 219      16.035  23.361  39.985  1.00 37.57           C  
ATOM   1660  O   GLY H 219      16.163  22.898  38.851  1.00 37.49           O  
ATOM   1661  N   ALA H 220      16.879  23.049  40.991  1.00 37.45           N  
ATOM   1662  CA  ALA H 220      18.015  22.187  40.794  1.00 37.35           C  
ATOM   1663  CB  ALA H 220      18.978  22.156  41.993  1.00 38.35           C  
ATOM   1664  C   ALA H 220      17.487  20.802  40.587  1.00 37.63           C  
ATOM   1665  O   ALA H 220      16.376  20.492  41.010  1.00 37.88           O  
ATOM   1666  N   PHE H 221      18.276  19.928  39.922  1.00 35.37           N  
ATOM   1667  CA  PHE H 221      17.780  18.618  39.586  1.00 35.53           C  
ATOM   1668  CB  PHE H 221      18.368  18.069  38.272  1.00 35.37           C  
ATOM   1669  CG  PHE H 221      17.927  18.963  37.163  1.00 36.83           C  
ATOM   1670  CD1 PHE H 221      18.640  20.097  36.849  1.00 35.02           C  
ATOM   1671  CD2 PHE H 221      16.796  18.671  36.436  1.00 33.25           C  
ATOM   1672  CE1 PHE H 221      18.237  20.923  35.827  1.00 35.03           C  
ATOM   1673  CE2 PHE H 221      16.389  19.495  35.414  1.00 34.17           C  
ATOM   1674  CZ  PHE H 221      17.108  20.624  35.104  1.00 32.07           C  
ATOM   1675  C   PHE H 221      18.098  17.620  40.664  1.00 36.77           C  
ATOM   1676  O   PHE H 221      19.205  17.086  40.737  1.00 36.72           O  
ATOM   1677  N   ALA H 222      17.118  17.384  41.560  1.00 37.80           N  
ATOM   1678  CA  ALA H 222      17.191  16.414  42.621  1.00 37.81           C  
ATOM   1679  CB  ALA H 222      16.090  16.612  43.676  1.00 40.10           C  
ATOM   1680  C   ALA H 222      17.063  15.005  42.119  1.00 38.16           C  
ATOM   1681  O   ALA H 222      17.765  14.111  42.591  1.00 38.70           O  
ATOM   1682  N   HIS H 223      16.150  14.767  41.149  1.00 40.50           N  
ATOM   1683  CA  HIS H 223      15.874  13.400  40.784  1.00 40.62           C  
ATOM   1684  ND1 HIS H 223      14.338  12.611  43.446  1.00 40.99           N  
ATOM   1685  CG  HIS H 223      13.902  13.286  42.328  1.00 41.02           C  
ATOM   1686  CB  HIS H 223      14.393  13.026  40.933  1.00 40.92           C  
ATOM   1687  NE2 HIS H 223      12.845  14.102  44.147  1.00 40.79           N  
ATOM   1688  CD2 HIS H 223      12.991  14.194  42.774  1.00 40.48           C  
ATOM   1689  CE1 HIS H 223      13.673  13.139  44.506  1.00 40.74           C  
ATOM   1690  C   HIS H 223      16.301  13.137  39.375  1.00 40.92           C  
ATOM   1691  O   HIS H 223      16.048  13.930  38.469  1.00 41.09           O  
ATOM   1692  N   TRP H 224      16.958  11.976  39.160  1.00 40.53           N  
ATOM   1693  CA  TRP H 224      17.496  11.653  37.868  1.00 40.51           C  
ATOM   1694  CB  TRP H 224      19.033  11.688  37.848  1.00 40.35           C  
ATOM   1695  CG  TRP H 224      19.623  13.070  37.964  1.00 40.31           C  
ATOM   1696  CD2 TRP H 224      20.390  13.703  36.925  1.00 40.34           C  
ATOM   1697  CD1 TRP H 224      19.594  13.950  39.009  1.00 40.43           C  
ATOM   1698  NE1 TRP H 224      20.278  15.093  38.679  1.00 40.20           N  
ATOM   1699  CE2 TRP H 224      20.778  14.954  37.402  1.00 39.94           C  
ATOM   1700  CE3 TRP H 224      20.740  13.270  35.681  1.00 40.64           C  
ATOM   1701  CZ2 TRP H 224      21.526  15.795  36.632  1.00 40.07           C  
ATOM   1702  CZ3 TRP H 224      21.493  14.124  34.905  1.00 40.28           C  
ATOM   1703  CH2 TRP H 224      21.878  15.361  35.373  1.00 40.06           C  
ATOM   1704  C   TRP H 224      17.093  10.270  37.464  1.00 40.73           C  
ATOM   1705  O   TRP H 224      16.786   9.415  38.293  1.00 41.06           O  
ATOM   1706  N   GLY H 225      17.072  10.033  36.134  1.00 41.01           N  
ATOM   1707  CA  GLY H 225      16.768   8.740  35.593  1.00 41.44           C  
ATOM   1708  C   GLY H 225      18.057   7.977  35.515  1.00 41.44           C  
ATOM   1709  O   GLY H 225      19.124   8.514  35.805  1.00 41.46           O  
ATOM   1710  N   GLN H 226      17.981   6.690  35.118  1.00 41.59           N  
ATOM   1711  CA  GLN H 226      19.137   5.841  35.015  1.00 41.80           C  
ATOM   1712  CB  GLN H 226      18.826   4.351  34.781  1.00 42.09           C  
ATOM   1713  CG  GLN H 226      18.198   4.034  33.425  1.00 42.51           C  
ATOM   1714  CD  GLN H 226      16.686   4.122  33.553  1.00 43.35           C  
ATOM   1715  OE1 GLN H 226      16.156   4.727  34.484  1.00 45.35           O  
ATOM   1716  NE2 GLN H 226      15.972   3.487  32.589  1.00 43.49           N  
ATOM   1717  C   GLN H 226      20.009   6.290  33.883  1.00 41.84           C  
ATOM   1718  O   GLN H 226      21.226   6.125  33.931  1.00 41.96           O  
ATOM   1719  N   GLY H 227      19.406   6.836  32.808  1.00 41.88           N  
ATOM   1720  CA  GLY H 227      20.179   7.275  31.678  1.00 41.92           C  
ATOM   1721  C   GLY H 227      19.934   6.337  30.538  1.00 42.15           C  
ATOM   1722  O   GLY H 227      19.697   5.147  30.734  1.00 42.41           O  
ATOM   1723  N   THR H 228      19.970   6.877  29.300  1.00 41.88           N  
ATOM   1724  CA  THR H 228      19.771   6.054  28.140  1.00 42.54           C  
ATOM   1725  CB  THR H 228      18.499   6.372  27.407  1.00 42.50           C  
ATOM   1726  OG1 THR H 228      17.381   6.229  28.271  1.00 43.02           O  
ATOM   1727  CG2 THR H 228      18.367   5.410  26.215  1.00 42.32           C  
ATOM   1728  C   THR H 228      20.906   6.319  27.204  1.00 42.76           C  
ATOM   1729  O   THR H 228      21.149   7.461  26.816  1.00 42.80           O  
ATOM   1730  N   LEU H 229      21.630   5.262  26.793  1.00 43.03           N  
ATOM   1731  CA  LEU H 229      22.740   5.482  25.913  1.00 43.25           C  
ATOM   1732  CB  LEU H 229      23.903   4.495  26.110  1.00 43.52           C  
ATOM   1733  CG  LEU H 229      25.077   4.753  25.146  1.00 44.21           C  
ATOM   1734  CD1 LEU H 229      25.642   6.173  25.317  1.00 43.83           C  
ATOM   1735  CD2 LEU H 229      26.160   3.671  25.274  1.00 44.05           C  
ATOM   1736  C   LEU H 229      22.266   5.371  24.506  1.00 43.36           C  
ATOM   1737  O   LEU H 229      21.685   4.364  24.105  1.00 43.77           O  
ATOM   1738  N   VAL H 230      22.497   6.442  23.721  1.00 43.52           N  
ATOM   1739  CA  VAL H 230      22.122   6.454  22.340  1.00 43.86           C  
ATOM   1740  CB  VAL H 230      21.384   7.701  21.948  1.00 43.71           C  
ATOM   1741  CG1 VAL H 230      21.111   7.663  20.435  1.00 37.87           C  
ATOM   1742  CG2 VAL H 230      20.119   7.820  22.816  1.00 37.35           C  
ATOM   1743  C   VAL H 230      23.396   6.444  21.560  1.00 44.79           C  
ATOM   1744  O   VAL H 230      24.213   7.355  21.680  1.00 45.22           O  
ATOM   1745  N   THR H 231      23.598   5.407  20.723  1.00 45.27           N  
ATOM   1746  CA  THR H 231      24.823   5.354  19.981  1.00 45.82           C  
ATOM   1747  CB  THR H 231      25.546   4.046  20.108  1.00 46.04           C  
ATOM   1748  OG1 THR H 231      25.827   3.768  21.472  1.00 47.02           O  
ATOM   1749  CG2 THR H 231      26.857   4.140  19.310  1.00 46.33           C  
ATOM   1750  C   THR H 231      24.494   5.527  18.536  1.00 46.46           C  
ATOM   1751  O   THR H 231      23.596   4.877  18.005  1.00 46.81           O  
ATOM   1752  N   VAL H 232      25.217   6.437  17.856  1.00 47.11           N  
ATOM   1753  CA  VAL H 232      24.964   6.618  16.459  1.00 47.88           C  
ATOM   1754  CB  VAL H 232      24.795   8.054  16.058  1.00 48.21           C  
ATOM   1755  CG1 VAL H 232      24.583   8.113  14.536  1.00 47.89           C  
ATOM   1756  CG2 VAL H 232      23.632   8.651  16.870  1.00 47.69           C  
ATOM   1757  C   VAL H 232      26.147   6.071  15.733  1.00 48.68           C  
ATOM   1758  O   VAL H 232      27.283   6.472  15.983  1.00 48.60           O  
ATOM   1759  N   SER H 233      25.902   5.118  14.809  1.00 49.17           N  
ATOM   1760  CA  SER H 233      26.987   4.522  14.087  1.00 50.21           C  
ATOM   1761  CB  SER H 233      27.909   3.677  14.987  1.00 50.51           C  
ATOM   1762  OG  SER H 233      28.967   3.110  14.227  1.00 47.28           O  
ATOM   1763  C   SER H 233      26.382   3.575  13.053  1.00 50.28           C  
ATOM   1764  O   SER H 233      25.492   4.020  12.284  1.00 50.44           O  
ATOM   1765  OXT SER H 233      26.805   2.388  13.018  1.00  0.00           O1-
TER    1766      SER H 233 
CONECT  162  670
CONECT  670  162
CONECT  965 1539
CONECT 1539  965
END
