# Supplementary material for: Fully automated antibody structure prediction using BIOVIA tools: Validation study
Source: PLoS One. 2017 May 18;12(5):e0177923. doi: 10.1371/journal.pone.0177923 (PMC5436848; doi:10.1371/journal.pone.0177923)
Supplement: S3 Dataset — Predicted structures using the Top5 framework method, Chothia CDR definition with canonical filtering, using up to 5 CDR templates rather than the default 3, and generating 10 CDR models. (ZIP) [file pone.0177923.s005.zip › 4LLY_BA_FV_FinalModel.pdb]

REMARK   Accelrys Discovery Studio PDB file
REMARK   Created:  2015-11-30T21:55:50Z
SSBOND   1 CYS L   23    CYS L   88                                     
SSBOND   2 CYS H  129    CYS H  203                                     
ATOM      1  N   ARG L   1      26.556  33.294  25.948  1.00 52.09           N1+
ATOM      2  CA  ARG L   1      25.886  32.601  27.063  1.00 51.74           C  
ATOM      3  CB  ARG L   1      25.517  31.176  26.627  1.00 52.12           C  
ATOM      4  CG  ARG L   1      24.491  31.193  25.491  1.00 55.64           C  
ATOM      5  CD  ARG L   1      24.338  29.862  24.757  1.00  0.00           C  
ATOM      6  NE  ARG L   1      25.608  29.613  24.016  1.00  0.00           N  
ATOM      7  CZ  ARG L   1      25.808  30.153  22.779  1.00  0.00           C  
ATOM      8  NH1 ARG L   1      24.863  30.960  22.214  1.00  0.00           N1+
ATOM      9  NH2 ARG L   1      26.963  29.885  22.104  1.00  0.00           N  
ATOM     10  C   ARG L   1      26.790  32.565  28.242  1.00 52.61           C  
ATOM     11  O   ARG L   1      27.917  33.050  28.176  1.00 53.20           O  
ATOM     12  N   ILE L   2      26.323  31.987  29.362  1.00 51.65           N  
ATOM     13  CA  ILE L   2      27.152  32.009  30.527  1.00 50.48           C  
ATOM     14  CB  ILE L   2      26.393  32.132  31.811  1.00 50.88           C  
ATOM     15  CG1 ILE L   2      25.655  33.477  31.848  1.00 51.62           C  
ATOM     16  CG2 ILE L   2      27.383  31.946  32.970  1.00 51.06           C  
ATOM     17  CD1 ILE L   2      24.715  33.624  33.042  1.00 53.37           C  
ATOM     18  C   ILE L   2      27.952  30.758  30.575  1.00 50.04           C  
ATOM     19  O   ILE L   2      27.436  29.647  30.447  1.00 50.54           O  
ATOM     20  N   GLN L   3      29.271  30.937  30.756  1.00 47.54           N  
ATOM     21  CA  GLN L   3      30.186  29.843  30.797  1.00 46.48           C  
ATOM     22  CB  GLN L   3      31.475  30.145  30.020  1.00 47.67           C  
ATOM     23  CG  GLN L   3      31.210  30.460  28.547  1.00 52.99           C  
ATOM     24  CD  GLN L   3      32.488  31.019  27.943  0.80 62.71           C  
ATOM     25  OE1 GLN L   3      33.503  30.331  27.857  1.00 68.62           O  
ATOM     26  NE2 GLN L   3      32.442  32.312  27.522  0.80 61.34           N  
ATOM     27  C   GLN L   3      30.571  29.664  32.223  1.00 44.51           C  
ATOM     28  O   GLN L   3      30.739  30.634  32.959  1.00 41.64           O  
ATOM     29  N   MET L   4      30.695  28.400  32.659  1.00 42.77           N  
ATOM     30  CA  MET L   4      31.094  28.153  34.009  1.00 40.88           C  
ATOM     31  CB  MET L   4      30.134  27.216  34.764  1.00 40.49           C  
ATOM     32  CG  MET L   4      28.700  27.752  34.864  1.00 41.66           C  
ATOM     33  SD  MET L   4      28.516  29.313  35.781  1.00 42.07           S  
ATOM     34  CE  MET L   4      28.777  28.587  37.424  1.00 41.60           C  
ATOM     35  C   MET L   4      32.422  27.467  33.926  1.00 40.41           C  
ATOM     36  O   MET L   4      32.575  26.483  33.202  1.00 40.24           O  
ATOM     37  N   THR L   5      33.429  27.979  34.660  1.00 38.71           N  
ATOM     38  CA  THR L   5      34.736  27.389  34.603  1.00 38.47           C  
ATOM     39  CB  THR L   5      35.811  28.388  34.283  1.00 39.57           C  
ATOM     40  OG1 THR L   5      35.536  29.023  33.044  1.00 40.16           O  
ATOM     41  CG2 THR L   5      37.162  27.657  34.209  1.00 39.67           C  
ATOM     42  C   THR L   5      35.043  26.832  35.957  1.00 38.71           C  
ATOM     43  O   THR L   5      34.986  27.547  36.957  1.00 38.92           O  
ATOM     44  N   GLN L   6      35.400  25.533  36.018  1.00 36.69           N  
ATOM     45  CA  GLN L   6      35.683  24.921  37.284  1.00 36.49           C  
ATOM     46  CB  GLN L   6      35.066  23.524  37.475  1.00 36.25           C  
ATOM     47  CG  GLN L   6      33.545  23.505  37.590  1.00 35.86           C  
ATOM     48  CD  GLN L   6      33.123  22.088  37.952  1.00 37.37           C  
ATOM     49  OE1 GLN L   6      32.310  21.471  37.265  1.00 34.94           O  
ATOM     50  NE2 GLN L   6      33.688  21.555  39.068  1.00 35.52           N  
ATOM     51  C   GLN L   6      37.156  24.714  37.405  1.00 37.07           C  
ATOM     52  O   GLN L   6      37.856  24.520  36.413  1.00 35.27           O  
ATOM     53  N   SER L   7      37.662  24.781  38.652  1.00 36.61           N  
ATOM     54  CA  SER L   7      39.050  24.525  38.903  1.00 37.48           C  
ATOM     55  CB  SER L   7      39.900  25.799  39.051  1.00 38.50           C  
ATOM     56  OG  SER L   7      39.900  26.544  37.844  1.00 40.97           O  
ATOM     57  C   SER L   7      39.117  23.821  40.220  1.00 38.01           C  
ATOM     58  O   SER L   7      38.328  24.117  41.117  1.00 38.37           O  
ATOM     59  N   PRO L   8      40.013  22.882  40.388  1.00 36.57           N  
ATOM     60  CA  PRO L   8      40.902  22.427  39.350  1.00 36.34           C  
ATOM     61  CD  PRO L   8      40.541  22.606  41.713  1.00 36.67           C  
ATOM     62  CB  PRO L   8      42.126  21.845  40.061  1.00 36.85           C  
ATOM     63  CG  PRO L   8      41.630  21.547  41.486  1.00 37.03           C  
ATOM     64  C   PRO L   8      40.185  21.409  38.521  1.00 37.33           C  
ATOM     65  O   PRO L   8      39.103  20.977  38.915  1.00 38.35           O  
ATOM     66  N   SER L   9      40.754  21.028  37.360  1.00 37.11           N  
ATOM     67  CA  SER L   9      40.131  20.038  36.530  1.00 37.64           C  
ATOM     68  CB  SER L   9      40.785  19.900  35.146  1.00 40.71           C  
ATOM     69  OG  SER L   9      40.087  18.929  34.381  1.00 47.03           O  
ATOM     70  C   SER L   9      40.216  18.704  37.214  1.00 37.31           C  
ATOM     71  O   SER L   9      39.325  17.871  37.058  1.00 36.60           O  
ATOM     72  N   SER L  10      41.302  18.468  37.984  1.00 36.32           N  
ATOM     73  CA  SER L  10      41.477  17.206  38.655  1.00 36.94           C  
ATOM     74  CB  SER L  10      42.351  16.236  37.842  1.00 37.77           C  
ATOM     75  OG  SER L  10      42.505  15.009  38.537  1.00 39.76           O  
ATOM     76  C   SER L  10      42.180  17.473  39.959  1.00 37.75           C  
ATOM     77  O   SER L  10      42.904  18.458  40.092  1.00 37.91           O  
ATOM     78  N   LEU L  11      41.987  16.582  40.963  1.00 35.79           N  
ATOM     79  CA  LEU L  11      42.516  16.840  42.278  1.00 35.88           C  
ATOM     80  CB  LEU L  11      41.430  17.597  43.077  1.00 35.95           C  
ATOM     81  CG  LEU L  11      41.758  18.137  44.479  1.00 37.54           C  
ATOM     82  CD1 LEU L  11      42.193  17.028  45.445  1.00 39.53           C  
ATOM     83  CD2 LEU L  11      42.696  19.347  44.411  1.00 38.49           C  
ATOM     84  C   LEU L  11      42.747  15.517  42.971  1.00 37.09           C  
ATOM     85  O   LEU L  11      41.960  14.586  42.808  1.00 35.35           O  
ATOM     86  N   SER L  12      43.845  15.393  43.756  1.00 37.76           N  
ATOM     87  CA  SER L  12      44.082  14.198  44.530  1.00 37.02           C  
ATOM     88  CB  SER L  12      45.371  13.450  44.152  1.00 37.39           C  
ATOM     89  OG  SER L  12      45.263  12.899  42.849  1.00 42.75           O  
ATOM     90  C   SER L  12      44.258  14.636  45.953  1.00 36.92           C  
ATOM     91  O   SER L  12      45.086  15.499  46.237  1.00 37.37           O  
ATOM     92  N   ALA L  13      43.489  14.041  46.892  1.00 35.94           N  
ATOM     93  CA  ALA L  13      43.595  14.455  48.266  1.00 36.90           C  
ATOM     94  CB  ALA L  13      42.517  15.471  48.685  1.00 36.94           C  
ATOM     95  C   ALA L  13      43.433  13.254  49.145  1.00 36.90           C  
ATOM     96  O   ALA L  13      42.777  12.280  48.780  1.00 36.08           O  
ATOM     97  N   SER L  14      44.037  13.306  50.349  1.00 36.88           N  
ATOM     98  CA  SER L  14      43.993  12.203  51.266  1.00 37.00           C  
ATOM     99  CB  SER L  14      45.152  12.207  52.279  1.00 37.82           C  
ATOM    100  OG  SER L  14      46.391  12.034  51.606  1.00 39.35           O  
ATOM    101  C   SER L  14      42.713  12.242  52.036  1.00 37.10           C  
ATOM    102  O   SER L  14      42.045  13.271  52.125  1.00 37.22           O  
ATOM    103  N   VAL L  15      42.352  11.088  52.627  1.00 36.24           N  
ATOM    104  CA  VAL L  15      41.146  10.987  53.388  1.00 36.16           C  
ATOM    105  CB  VAL L  15      40.885   9.593  53.884  1.00 37.86           C  
ATOM    106  CG1 VAL L  15      39.654   9.615  54.803  1.00 37.02           C  
ATOM    107  CG2 VAL L  15      40.750   8.652  52.671  1.00 37.19           C  
ATOM    108  C   VAL L  15      41.290  11.875  54.579  1.00 38.57           C  
ATOM    109  O   VAL L  15      42.327  11.878  55.241  1.00 38.57           O  
ATOM    110  N   GLY L  16      40.238  12.668  54.867  1.00 38.05           N  
ATOM    111  CA  GLY L  16      40.239  13.527  56.015  1.00 38.68           C  
ATOM    112  C   GLY L  16      40.644  14.922  55.635  1.00 40.10           C  
ATOM    113  O   GLY L  16      40.555  15.834  56.455  1.00 40.67           O  
ATOM    114  N   ASP L  17      41.098  15.136  54.385  1.00 38.74           N  
ATOM    115  CA  ASP L  17      41.529  16.456  54.014  1.00 39.23           C  
ATOM    116  CB  ASP L  17      42.462  16.484  52.789  1.00 38.61           C  
ATOM    117  CG  ASP L  17      43.808  15.877  53.167  1.00 41.23           C  
ATOM    118  OD1 ASP L  17      44.191  15.969  54.363  1.00 43.00           O  
ATOM    119  OD2 ASP L  17      44.471  15.310  52.258  1.00 41.55           O1-
ATOM    120  C   ASP L  17      40.337  17.298  53.677  1.00 40.48           C  
ATOM    121  O   ASP L  17      39.248  16.792  53.408  1.00 40.26           O  
ATOM    122  N   ARG L  18      40.534  18.632  53.694  1.00 41.07           N  
ATOM    123  CA  ARG L  18      39.493  19.552  53.338  1.00 41.79           C  
ATOM    124  CB  ARG L  18      39.605  20.893  54.088  1.00 42.76           C  
ATOM    125  CG  ARG L  18      38.408  21.832  53.916  1.00 46.53           C  
ATOM    126  CD  ARG L  18      38.571  23.144  54.688  1.00 52.96           C  
ATOM    127  NE  ARG L  18      37.270  23.868  54.657  1.00 59.12           N  
ATOM    128  CZ  ARG L  18      36.333  23.615  55.619  1.00 64.02           C  
ATOM    129  NH1 ARG L  18      36.579  22.681  56.582  1.00 60.54           N1+
ATOM    130  NH2 ARG L  18      35.152  24.300  55.618  1.00 60.29           N  
ATOM    131  C   ARG L  18      39.704  19.821  51.883  1.00 41.50           C  
ATOM    132  O   ARG L  18      40.797  20.214  51.477  1.00 42.70           O  
ATOM    133  N   VAL L  19      38.667  19.598  51.052  1.00 39.39           N  
ATOM    134  CA  VAL L  19      38.831  19.777  49.637  1.00 38.10           C  
ATOM    135  CB  VAL L  19      38.413  18.572  48.840  1.00 38.27           C  
ATOM    136  CG1 VAL L  19      38.507  18.901  47.344  1.00 38.52           C  
ATOM    137  CG2 VAL L  19      39.285  17.377  49.255  1.00 37.68           C  
ATOM    138  C   VAL L  19      37.969  20.921  49.209  1.00 37.98           C  
ATOM    139  O   VAL L  19      36.824  21.051  49.642  1.00 36.82           O  
ATOM    140  N   THR L  20      38.520  21.794  48.342  1.00 37.15           N  
ATOM    141  CA  THR L  20      37.784  22.936  47.887  1.00 37.34           C  
ATOM    142  CB  THR L  20      38.405  24.228  48.335  1.00 40.83           C  
ATOM    143  OG1 THR L  20      38.468  24.273  49.753  1.00 43.82           O  
ATOM    144  CG2 THR L  20      37.566  25.401  47.807  1.00 41.31           C  
ATOM    145  C   THR L  20      37.785  22.944  46.389  1.00 37.62           C  
ATOM    146  O   THR L  20      38.840  22.903  45.758  1.00 37.61           O  
ATOM    147  N   ILE L  21      36.583  23.008  45.782  1.00 36.50           N  
ATOM    148  CA  ILE L  21      36.459  23.071  44.353  1.00 35.48           C  
ATOM    149  CB  ILE L  21      35.639  21.956  43.774  1.00 36.19           C  
ATOM    150  CG1 ILE L  21      36.321  20.608  44.067  1.00 36.98           C  
ATOM    151  CG2 ILE L  21      35.436  22.230  42.274  1.00 36.62           C  
ATOM    152  CD1 ILE L  21      35.418  19.400  43.835  1.00 38.90           C  
ATOM    153  C   ILE L  21      35.777  24.368  44.054  1.00 35.31           C  
ATOM    154  O   ILE L  21      34.822  24.746  44.731  1.00 35.41           O  
ATOM    155  N   THR L  22      36.268  25.091  43.028  1.00 35.11           N  
ATOM    156  CA  THR L  22      35.740  26.393  42.733  1.00 35.29           C  
ATOM    157  CB  THR L  22      36.797  27.453  42.683  1.00 35.87           C  
ATOM    158  OG1 THR L  22      37.718  27.171  41.640  1.00 37.76           O  
ATOM    159  CG2 THR L  22      37.528  27.486  44.034  1.00 34.63           C  
ATOM    160  C   THR L  22      35.097  26.378  41.385  1.00 36.16           C  
ATOM    161  O   THR L  22      35.443  25.579  40.516  1.00 35.68           O  
ATOM    162  N   CYS L  23      34.105  27.272  41.197  1.00 36.44           N  
ATOM    163  CA  CYS L  23      33.420  27.389  39.942  1.00 38.25           C  
ATOM    164  CB  CYS L  23      32.051  26.657  39.966  1.00 39.27           C  
ATOM    165  SG  CYS L  23      31.115  26.723  38.407  1.00 40.87           S  
ATOM    166  C   CYS L  23      33.226  28.860  39.697  1.00 39.94           C  
ATOM    167  O   CYS L  23      32.727  29.582  40.560  1.00 42.13           O  
ATOM    168  N   LYS L  24      33.638  29.347  38.506  1.00 39.42           N  
ATOM    169  CA  LYS L  24      33.536  30.752  38.219  1.00 39.79           C  
ATOM    170  CB  LYS L  24      34.891  31.381  37.851  1.00 41.51           C  
ATOM    171  CG  LYS L  24      34.832  32.895  37.661  1.00 47.61           C  
ATOM    172  CD  LYS L  24      36.202  33.570  37.727  1.00 52.93           C  
ATOM    173  CE  LYS L  24      36.149  35.086  37.530  1.00 30.07           C  
ATOM    174  NZ  LYS L  24      37.405  35.701  38.011  1.00 32.75           N1+
ATOM    175  C   LYS L  24      32.602  30.948  37.067  1.00 39.70           C  
ATOM    176  O   LYS L  24      32.661  30.229  36.072  1.00 39.46           O  
ATOM    177  N   ALA L  25      31.709  31.952  37.185  1.00 38.90           N  
ATOM    178  CA  ALA L  25      30.746  32.233  36.161  1.00 39.13           C  
ATOM    179  CB  ALA L  25      29.353  32.587  36.716  1.00 38.78           C  
ATOM    180  C   ALA L  25      31.238  33.418  35.389  1.00 40.42           C  
ATOM    181  O   ALA L  25      31.889  34.305  35.939  1.00 41.45           O  
ATOM    182  N   SER L  26      30.960  33.419  34.074  1.00 19.55           N  
ATOM    183  CA  SER L  26      31.407  34.466  33.207  1.00 20.59           C  
ATOM    184  CB  SER L  26      31.102  34.180  31.728  1.00 20.46           C  
ATOM    185  OG  SER L  26      29.700  34.085  31.530  1.00 21.27           O  
ATOM    186  C   SER L  26      30.716  35.740  33.576  1.00 20.89           C  
ATOM    187  O   SER L  26      31.259  36.823  33.363  1.00 19.93           O  
ATOM    188  N   GLN L  27      29.491  35.637  34.128  0.90 20.89           N  
ATOM    189  CA  GLN L  27      28.752  36.816  34.478  0.90 21.78           C  
ATOM    190  CB  GLN L  27      27.663  37.147  33.447  0.90 22.37           C  
ATOM    191  CG  GLN L  27      26.994  38.500  33.674  0.90 24.32           C  
ATOM    192  CD  GLN L  27      27.908  39.588  33.129  0.90 26.91           C  
ATOM    193  OE1 GLN L  27      29.016  39.799  33.620  0.90 27.55           O  
ATOM    194  NE2 GLN L  27      27.428  40.303  32.078  0.90 26.94           N  
ATOM    195  C   GLN L  27      28.071  36.564  35.794  0.90 20.67           C  
ATOM    196  O   GLN L  27      27.998  35.430  36.265  0.90 21.32           O  
ATOM    197  N   ASP L  28      27.552  37.636  36.425  1.00 19.60           N  
ATOM    198  CA  ASP L  28      26.911  37.531  37.707  1.00 19.81           C  
ATOM    199  CB  ASP L  28      26.422  38.897  38.225  1.00 21.28           C  
ATOM    200  CG  ASP L  28      25.894  38.768  39.647  1.00 23.63           C  
ATOM    201  OD1 ASP L  28      25.874  37.627  40.181  1.00 24.76           O  
ATOM    202  OD2 ASP L  28      25.495  39.818  40.217  1.00 28.54           O1-
ATOM    203  C   ASP L  28      25.723  36.633  37.574  1.00 19.31           C  
ATOM    204  O   ASP L  28      24.875  36.830  36.704  1.00 21.11           O  
ATOM    205  N   VAL L  29      25.639  35.603  38.443  1.00 17.24           N  
ATOM    206  CA  VAL L  29      24.525  34.703  38.376  1.00 16.06           C  
ATOM    207  CB  VAL L  29      24.941  33.321  37.960  1.00 16.07           C  
ATOM    208  CG1 VAL L  29      25.462  33.395  36.519  1.00 16.94           C  
ATOM    209  CG2 VAL L  29      25.988  32.794  38.957  1.00 15.67           C  
ATOM    210  C   VAL L  29      23.891  34.592  39.727  1.00 16.80           C  
ATOM    211  O   VAL L  29      23.205  33.608  40.009  1.00 17.77           O  
ATOM    212  N   SER L  30      24.064  35.619  40.585  1.00 17.19           N  
ATOM    213  CA  SER L  30      23.420  35.584  41.865  1.00 17.50           C  
ATOM    214  CB  SER L  30      21.885  35.581  41.777  1.00 18.97           C  
ATOM    215  OG  SER L  30      21.428  36.708  41.051  1.00 25.93           O  
ATOM    216  C   SER L  30      23.797  34.316  42.569  1.00 16.33           C  
ATOM    217  O   SER L  30      24.955  33.905  42.615  1.00 16.27           O  
ATOM    218  N   ILE L  31      22.787  33.763  43.255  1.00 15.48           N  
ATOM    219  CA  ILE L  31      22.730  32.517  43.967  1.00 15.81           C  
ATOM    220  CB  ILE L  31      21.682  32.509  45.037  1.00 16.52           C  
ATOM    221  CG1 ILE L  31      20.285  32.687  44.419  1.00 17.28           C  
ATOM    222  CG2 ILE L  31      22.062  33.590  46.066  1.00 16.68           C  
ATOM    223  CD1 ILE L  31      19.146  32.302  45.359  1.00 17.32           C  
ATOM    224  C   ILE L  31      22.522  31.296  43.104  1.00 15.34           C  
ATOM    225  O   ILE L  31      22.769  30.193  43.582  1.00 16.11           O  
ATOM    226  N   GLY L  32      21.939  31.423  41.885  1.00 14.49           N  
ATOM    227  CA  GLY L  32      21.507  30.277  41.111  1.00 13.84           C  
ATOM    228  C   GLY L  32      22.612  29.367  40.632  1.00 13.80           C  
ATOM    229  O   GLY L  32      22.846  29.256  39.428  1.00 12.31           O  
ATOM    230  N   VAL L  33      23.259  28.621  41.560  1.00 34.69           N  
ATOM    231  CA  VAL L  33      24.260  27.660  41.196  1.00 33.32           C  
ATOM    232  CB  VAL L  33      25.650  28.097  41.562  1.00 33.64           C  
ATOM    233  CG1 VAL L  33      26.629  26.948  41.265  1.00 36.87           C  
ATOM    234  CG2 VAL L  33      25.972  29.400  40.812  1.00 34.17           C  
ATOM    235  C   VAL L  33      23.981  26.395  41.954  1.00 34.29           C  
ATOM    236  O   VAL L  33      23.640  26.428  43.136  1.00 34.61           O  
ATOM    237  N   ALA L  34      24.131  25.236  41.278  1.00 32.28           N  
ATOM    238  CA  ALA L  34      23.892  23.958  41.891  1.00 30.27           C  
ATOM    239  CB  ALA L  34      22.729  23.178  41.256  1.00 29.09           C  
ATOM    240  C   ALA L  34      25.131  23.128  41.716  1.00 31.09           C  
ATOM    241  O   ALA L  34      25.958  23.407  40.850  1.00 30.90           O  
ATOM    242  N   TRP L  35      25.308  22.102  42.578  1.00 29.96           N  
ATOM    243  CA  TRP L  35      26.450  21.231  42.494  1.00 29.68           C  
ATOM    244  CB  TRP L  35      27.393  21.349  43.702  1.00 31.05           C  
ATOM    245  CG  TRP L  35      28.121  22.669  43.765  1.00 32.86           C  
ATOM    246  CD2 TRP L  35      29.405  22.902  43.164  1.00 33.81           C  
ATOM    247  CD1 TRP L  35      27.752  23.844  44.356  1.00 34.35           C  
ATOM    248  NE1 TRP L  35      28.725  24.795  44.156  1.00 34.73           N  
ATOM    249  CE2 TRP L  35      29.749  24.227  43.425  1.00 35.04           C  
ATOM    250  CE3 TRP L  35      30.226  22.076  42.450  1.00 34.26           C  
ATOM    251  CZ2 TRP L  35      30.927  24.751  42.973  1.00 35.38           C  
ATOM    252  CZ3 TRP L  35      31.415  22.605  42.000  1.00 34.27           C  
ATOM    253  CH2 TRP L  35      31.758  23.916  42.258  1.00 35.25           C  
ATOM    254  C   TRP L  35      25.965  19.813  42.434  1.00 29.69           C  
ATOM    255  O   TRP L  35      25.016  19.439  43.124  1.00 30.89           O  
ATOM    256  N   TYR L  36      26.621  18.981  41.594  1.00 28.58           N  
ATOM    257  CA  TYR L  36      26.227  17.606  41.442  1.00 27.17           C  
ATOM    258  CB  TYR L  36      25.687  17.249  40.046  1.00 28.08           C  
ATOM    259  CG  TYR L  36      24.489  18.080  39.738  1.00 27.90           C  
ATOM    260  CD1 TYR L  36      23.235  17.697  40.144  1.00 27.86           C  
ATOM    261  CD2 TYR L  36      24.619  19.253  39.041  1.00 28.61           C  
ATOM    262  CE1 TYR L  36      22.131  18.463  39.853  1.00 28.98           C  
ATOM    263  CE2 TYR L  36      23.519  20.023  38.747  1.00 28.70           C  
ATOM    264  CZ  TYR L  36      22.269  19.631  39.150  1.00 28.67           C  
ATOM    265  OH  TYR L  36      21.140  20.421  38.848  1.00 23.89           O  
ATOM    266  C   TYR L  36      27.439  16.736  41.614  1.00 27.44           C  
ATOM    267  O   TYR L  36      28.570  17.151  41.358  1.00 25.42           O  
ATOM    268  N   GLN L  37      27.205  15.488  42.070  1.00 27.22           N  
ATOM    269  CA  GLN L  37      28.231  14.500  42.269  1.00 27.10           C  
ATOM    270  CB  GLN L  37      28.173  13.874  43.673  1.00 27.52           C  
ATOM    271  CG  GLN L  37      29.199  12.765  43.910  1.00 28.23           C  
ATOM    272  CD  GLN L  37      28.815  12.057  45.202  1.00 32.60           C  
ATOM    273  OE1 GLN L  37      27.700  11.558  45.341  1.00 33.38           O  
ATOM    274  NE2 GLN L  37      29.763  12.008  46.176  1.00 28.40           N  
ATOM    275  C   GLN L  37      27.942  13.384  41.315  1.00 29.29           C  
ATOM    276  O   GLN L  37      26.818  12.890  41.250  1.00 31.87           O  
ATOM    277  N   ASP L  38      28.955  12.948  40.542  1.00 27.77           N  
ATOM    278  CA  ASP L  38      28.723  11.896  39.588  1.00 28.03           C  
ATOM    279  CB  ASP L  38      28.867  12.362  38.130  1.00 27.59           C  
ATOM    280  CG  ASP L  38      28.599  11.170  37.224  1.00 27.27           C  
ATOM    281  OD1 ASP L  38      27.924  10.212  37.685  1.00  0.00           O  
ATOM    282  OD2 ASP L  38      29.083  11.196  36.060  1.00  0.00           O1-
ATOM    283  C   ASP L  38      29.726  10.793  39.769  1.00 30.45           C  
ATOM    284  O   ASP L  38      30.928  10.999  39.598  1.00 32.33           O  
ATOM    285  N   LYS L  39      29.247   9.585  40.130  1.00 31.08           N  
ATOM    286  CA  LYS L  39      30.085   8.420  40.229  1.00 33.66           C  
ATOM    287  CB  LYS L  39      29.533   7.362  41.194  1.00 34.80           C  
ATOM    288  CG  LYS L  39      29.505   7.867  42.636  1.00 38.99           C  
ATOM    289  CD  LYS L  39      28.635   7.028  43.570  1.00 41.89           C  
ATOM    290  CE  LYS L  39      28.575   7.572  44.997  1.00 45.88           C  
ATOM    291  NZ  LYS L  39      29.807   7.222  45.735  1.00 45.62           N1+
ATOM    292  C   LYS L  39      30.135   7.838  38.844  1.00 37.58           C  
ATOM    293  O   LYS L  39      29.217   8.043  38.051  1.00 37.41           O  
ATOM    294  N   PRO L  40      31.161   7.093  38.528  1.00 39.31           N  
ATOM    295  CA  PRO L  40      31.427   6.639  37.187  1.00 39.69           C  
ATOM    296  CD  PRO L  40      32.065   6.523  39.512  1.00 40.21           C  
ATOM    297  CB  PRO L  40      32.539   5.597  37.318  1.00 40.18           C  
ATOM    298  CG  PRO L  40      33.203   5.911  38.676  1.00 41.64           C  
ATOM    299  C   PRO L  40      30.265   6.151  36.360  1.00 40.82           C  
ATOM    300  O   PRO L  40      29.903   6.817  35.396  1.00 39.47           O  
ATOM    301  N   GLY L  41      29.657   5.008  36.685  1.00 40.59           N  
ATOM    302  CA  GLY L  41      28.584   4.470  35.894  1.00 40.96           C  
ATOM    303  C   GLY L  41      27.320   5.250  36.059  1.00 42.82           C  
ATOM    304  O   GLY L  41      26.517   5.324  35.132  1.00 43.75           O  
ATOM    305  N   LYS L  42      27.124   5.822  37.262  1.00 40.64           N  
ATOM    306  CA  LYS L  42      25.880   6.355  37.756  1.00 38.50           C  
ATOM    307  CB  LYS L  42      25.876   6.412  39.288  1.00 40.77           C  
ATOM    308  CG  LYS L  42      26.338   5.095  39.910  1.00 45.99           C  
ATOM    309  CD  LYS L  42      25.561   3.883  39.404  1.00 51.11           C  
ATOM    310  CE  LYS L  42      24.081   3.907  39.776  1.00 57.98           C  
ATOM    311  NZ  LYS L  42      23.372   2.810  39.080  1.00 61.08           N1+
ATOM    312  C   LYS L  42      25.517   7.732  37.278  1.00 35.40           C  
ATOM    313  O   LYS L  42      26.325   8.479  36.731  1.00 34.67           O  
ATOM    314  N   ALA L  43      24.219   8.069  37.486  1.00 34.07           N  
ATOM    315  CA  ALA L  43      23.633   9.339  37.165  1.00 33.29           C  
ATOM    316  CB  ALA L  43      22.095   9.324  37.175  1.00 33.93           C  
ATOM    317  C   ALA L  43      24.086  10.323  38.200  1.00 32.75           C  
ATOM    318  O   ALA L  43      24.461   9.943  39.307  1.00 34.96           O  
ATOM    319  N   PRO L  44      24.066  11.587  37.865  1.00 31.67           N  
ATOM    320  CA  PRO L  44      24.527  12.586  38.790  1.00 31.07           C  
ATOM    321  CD  PRO L  44      24.273  11.985  36.481  1.00 30.60           C  
ATOM    322  CB  PRO L  44      24.701  13.861  37.967  1.00 31.36           C  
ATOM    323  CG  PRO L  44      24.996  13.340  36.547  1.00 31.86           C  
ATOM    324  C   PRO L  44      23.580  12.738  39.937  1.00 32.13           C  
ATOM    325  O   PRO L  44      22.393  12.471  39.762  1.00 32.75           O  
ATOM    326  N   LYS L  45      24.086  13.136  41.124  1.00 33.27           N  
ATOM    327  CA  LYS L  45      23.219  13.352  42.247  1.00 33.21           C  
ATOM    328  CB  LYS L  45      23.514  12.469  43.470  1.00 36.16           C  
ATOM    329  CG  LYS L  45      23.066  11.022  43.278  1.00 41.38           C  
ATOM    330  CD  LYS L  45      23.589  10.051  44.336  1.00 44.42           C  
ATOM    331  CE  LYS L  45      23.124   8.614  44.098  0.80 53.07           C  
ATOM    332  NZ  LYS L  45      23.664   7.722  45.145  1.00 57.57           N1+
ATOM    333  C   LYS L  45      23.381  14.774  42.679  1.00 31.21           C  
ATOM    334  O   LYS L  45      24.489  15.307  42.700  1.00 29.14           O  
ATOM    335  N   LEU L  46      22.250  15.419  43.032  1.00 29.84           N  
ATOM    336  CA  LEU L  46      22.224  16.802  43.426  1.00 28.15           C  
ATOM    337  CB  LEU L  46      20.811  17.408  43.340  1.00 27.02           C  
ATOM    338  CG  LEU L  46      20.709  18.887  43.761  1.00 28.09           C  
ATOM    339  CD1 LEU L  46      21.495  19.813  42.819  1.00 27.99           C  
ATOM    340  CD2 LEU L  46      19.239  19.307  43.923  1.00 28.41           C  
ATOM    341  C   LEU L  46      22.687  16.935  44.846  1.00 30.02           C  
ATOM    342  O   LEU L  46      22.104  16.337  45.750  1.00 32.06           O  
ATOM    343  N   LEU L  47      23.846  17.602  45.054  1.00 30.09           N  
ATOM    344  CA  LEU L  47      24.347  17.914  46.366  1.00 31.50           C  
ATOM    345  CB  LEU L  47      25.879  18.007  46.385  1.00 31.76           C  
ATOM    346  CG  LEU L  47      26.555  16.675  46.006  1.00 32.57           C  
ATOM    347  CD1 LEU L  47      28.087  16.789  46.038  1.00 33.77           C  
ATOM    348  CD2 LEU L  47      26.026  15.515  46.862  1.00 33.55           C  
ATOM    349  C   LEU L  47      23.808  19.197  46.938  1.00 32.37           C  
ATOM    350  O   LEU L  47      23.262  19.218  48.039  1.00 32.63           O  
ATOM    351  N   ILE L  48      23.943  20.309  46.173  1.00 32.00           N  
ATOM    352  CA  ILE L  48      23.612  21.616  46.681  1.00 32.05           C  
ATOM    353  CB  ILE L  48      24.821  22.378  47.151  1.00 33.00           C  
ATOM    354  CG1 ILE L  48      25.463  21.655  48.348  1.00 34.58           C  
ATOM    355  CG2 ILE L  48      24.409  23.827  47.456  1.00 33.65           C  
ATOM    356  CD1 ILE L  48      26.803  22.246  48.781  1.00 37.01           C  
ATOM    357  C   ILE L  48      22.936  22.434  45.617  1.00 32.75           C  
ATOM    358  O   ILE L  48      23.206  22.282  44.425  1.00 31.30           O  
ATOM    359  N   TYR L  49      22.009  23.321  46.044  1.00 31.21           N  
ATOM    360  CA  TYR L  49      21.321  24.207  45.148  1.00 31.39           C  
ATOM    361  CB  TYR L  49      19.888  23.758  44.799  1.00 31.59           C  
ATOM    362  CG  TYR L  49      19.095  23.567  46.048  1.00 32.55           C  
ATOM    363  CD1 TYR L  49      19.184  22.388  46.755  1.00 33.17           C  
ATOM    364  CD2 TYR L  49      18.254  24.555  46.510  1.00 32.34           C  
ATOM    365  CE1 TYR L  49      18.453  22.198  47.904  1.00 34.44           C  
ATOM    366  CE2 TYR L  49      17.520  24.370  47.658  1.00 33.42           C  
ATOM    367  CZ  TYR L  49      17.621  23.191  48.357  1.00 34.23           C  
ATOM    368  OH  TYR L  49      16.868  23.000  49.533  1.00 34.40           O  
ATOM    369  C   TYR L  49      21.267  25.562  45.789  1.00 33.14           C  
ATOM    370  O   TYR L  49      21.456  25.697  46.997  1.00 32.13           O  
ATOM    371  N   SER L  50      20.998  26.596  44.975  1.00 22.87           N  
ATOM    372  CA  SER L  50      20.905  27.927  45.489  1.00 23.54           C  
ATOM    373  CB  SER L  50      19.766  28.108  46.506  1.00 24.93           C  
ATOM    374  OG  SER L  50      18.512  27.971  45.853  1.00 29.21           O  
ATOM    375  C   SER L  50      22.202  28.269  46.137  1.00 23.30           C  
ATOM    376  O   SER L  50      22.255  29.038  47.095  1.00 23.01           O  
ATOM    377  N   ALA L  51      23.279  27.657  45.624  1.00 21.99           N  
ATOM    378  CA  ALA L  51      24.635  27.939  45.984  1.00 21.92           C  
ATOM    379  CB  ALA L  51      24.965  29.440  45.911  1.00 21.94           C  
ATOM    380  C   ALA L  51      24.975  27.467  47.368  1.00 21.55           C  
ATOM    381  O   ALA L  51      26.112  27.053  47.589  1.00 22.38           O  
ATOM    382  N   SER L  52      24.017  27.422  48.322  1.00 22.55           N  
ATOM    383  CA  SER L  52      24.458  27.071  49.649  1.00 22.96           C  
ATOM    384  CB  SER L  52      24.684  28.303  50.540  1.00 23.33           C  
ATOM    385  OG  SER L  52      23.455  28.982  50.747  1.00 27.30           O  
ATOM    386  C   SER L  52      23.458  26.202  50.364  1.00 23.20           C  
ATOM    387  O   SER L  52      23.659  25.880  51.534  1.00 24.37           O  
ATOM    388  N   TYR L  53      22.373  25.775  49.690  1.00 33.41           N  
ATOM    389  CA  TYR L  53      21.401  24.905  50.300  1.00 34.46           C  
ATOM    390  CB  TYR L  53      19.964  25.111  49.784  1.00 34.81           C  
ATOM    391  CG  TYR L  53      19.423  26.366  50.377  1.00 42.45           C  
ATOM    392  CD1 TYR L  53      19.724  27.597  49.841  1.00 37.59           C  
ATOM    393  CD2 TYR L  53      18.597  26.302  51.476  1.00 38.17           C  
ATOM    394  CE1 TYR L  53      19.213  28.746  50.401  1.00 38.35           C  
ATOM    395  CE2 TYR L  53      18.084  27.446  52.039  1.00 37.57           C  
ATOM    396  CZ  TYR L  53      18.394  28.670  51.502  1.00 38.86           C  
ATOM    397  OH  TYR L  53      17.868  29.846  52.079  1.00 39.84           O  
ATOM    398  C   TYR L  53      21.757  23.474  50.046  1.00 35.46           C  
ATOM    399  O   TYR L  53      22.126  23.099  48.934  1.00 36.38           O  
ATOM    400  N   ARG L  54      21.666  22.635  51.101  1.00 34.07           N  
ATOM    401  CA  ARG L  54      21.955  21.237  50.958  1.00 33.70           C  
ATOM    402  CB  ARG L  54      22.538  20.558  52.202  1.00 35.43           C  
ATOM    403  CG  ARG L  54      24.032  20.772  52.397  1.00 38.20           C  
ATOM    404  CD  ARG L  54      24.633  19.799  53.412  1.00 23.96           C  
ATOM    405  NE  ARG L  54      23.954  20.032  54.716  1.00 26.95           N  
ATOM    406  CZ  ARG L  54      22.797  19.374  55.030  1.00 29.25           C  
ATOM    407  NH1 ARG L  54      22.242  18.484  54.154  1.00 29.07           N1+
ATOM    408  NH2 ARG L  54      22.202  19.593  56.236  1.00 31.01           N  
ATOM    409  C   ARG L  54      20.700  20.491  50.649  1.00 34.19           C  
ATOM    410  O   ARG L  54      19.653  20.697  51.260  1.00 33.41           O  
ATOM    411  N   TYR L  55      20.820  19.560  49.689  1.00 32.75           N  
ATOM    412  CA  TYR L  55      19.754  18.715  49.240  1.00 33.45           C  
ATOM    413  CB  TYR L  55      20.136  17.986  47.935  1.00 33.52           C  
ATOM    414  CG  TYR L  55      18.994  17.188  47.406  1.00 30.58           C  
ATOM    415  CD1 TYR L  55      17.926  17.814  46.803  1.00 34.18           C  
ATOM    416  CD2 TYR L  55      19.008  15.814  47.481  1.00 37.28           C  
ATOM    417  CE1 TYR L  55      16.876  17.080  46.302  1.00 37.23           C  
ATOM    418  CE2 TYR L  55      17.961  15.075  46.981  1.00 37.59           C  
ATOM    419  CZ  TYR L  55      16.894  15.709  46.393  1.00 38.45           C  
ATOM    420  OH  TYR L  55      15.819  14.952  45.880  1.00 41.31           O  
ATOM    421  C   TYR L  55      19.518  17.719  50.331  1.00 34.84           C  
ATOM    422  O   TYR L  55      20.445  17.311  51.029  1.00 33.36           O  
ATOM    423  N   THR L  56      18.245  17.330  50.525  1.00 35.94           N  
ATOM    424  CA  THR L  56      17.881  16.443  51.591  1.00 37.37           C  
ATOM    425  CB  THR L  56      16.422  16.091  51.576  1.00 40.09           C  
ATOM    426  OG1 THR L  56      15.633  17.266  51.685  1.00 18.93           O  
ATOM    427  CG2 THR L  56      16.126  15.137  52.744  1.00 21.31           C  
ATOM    428  C   THR L  56      18.636  15.155  51.469  1.00 38.30           C  
ATOM    429  O   THR L  56      18.725  14.571  50.391  1.00 38.61           O  
ATOM    430  N   GLY L  57      19.214  14.689  52.598  1.00 38.04           N  
ATOM    431  CA  GLY L  57      19.873  13.412  52.653  1.00 37.83           C  
ATOM    432  C   GLY L  57      21.344  13.528  52.381  1.00 38.55           C  
ATOM    433  O   GLY L  57      22.077  12.560  52.578  1.00 39.69           O  
ATOM    434  N   VAL L  58      21.829  14.703  51.937  1.00 36.56           N  
ATOM    435  CA  VAL L  58      23.232  14.834  51.635  1.00 35.92           C  
ATOM    436  CB  VAL L  58      23.565  16.067  50.846  1.00 34.96           C  
ATOM    437  CG1 VAL L  58      25.093  16.162  50.700  1.00 34.21           C  
ATOM    438  CG2 VAL L  58      22.820  16.003  49.505  1.00 34.52           C  
ATOM    439  C   VAL L  58      23.987  14.919  52.926  1.00 37.30           C  
ATOM    440  O   VAL L  58      23.504  15.493  53.899  1.00 38.23           O  
ATOM    441  N   PRO L  59      25.176  14.366  52.950  1.00 38.65           N  
ATOM    442  CA  PRO L  59      25.987  14.370  54.137  1.00 38.39           C  
ATOM    443  CD  PRO L  59      25.552  13.301  52.039  1.00 38.95           C  
ATOM    444  CB  PRO L  59      27.124  13.377  53.879  1.00 39.03           C  
ATOM    445  CG  PRO L  59      27.026  13.041  52.379  1.00 39.86           C  
ATOM    446  C   PRO L  59      26.428  15.758  54.474  1.00 39.93           C  
ATOM    447  O   PRO L  59      26.606  16.572  53.570  1.00 39.10           O  
ATOM    448  N   SER L  60      26.623  16.034  55.776  1.00 40.14           N  
ATOM    449  CA  SER L  60      26.916  17.353  56.254  1.00 39.27           C  
ATOM    450  CB  SER L  60      26.896  17.449  57.788  1.00 41.04           C  
ATOM    451  OG  SER L  60      27.188  18.777  58.191  1.00 46.32           O  
ATOM    452  C   SER L  60      28.263  17.814  55.785  1.00 39.32           C  
ATOM    453  O   SER L  60      28.531  19.013  55.755  1.00 39.08           O  
ATOM    454  N   ARG L  61      29.146  16.884  55.385  1.00 37.83           N  
ATOM    455  CA  ARG L  61      30.483  17.245  55.001  1.00 36.89           C  
ATOM    456  CB  ARG L  61      31.432  16.044  54.799  1.00 35.70           C  
ATOM    457  CG  ARG L  61      30.989  14.985  53.791  1.00 36.38           C  
ATOM    458  CD  ARG L  61      32.005  13.844  53.688  1.00 34.29           C  
ATOM    459  NE  ARG L  61      31.383  12.741  52.906  1.00 40.12           N  
ATOM    460  CZ  ARG L  61      30.703  11.756  53.562  1.00 41.31           C  
ATOM    461  NH1 ARG L  61      30.588  11.797  54.922  1.00 37.84           N1+
ATOM    462  NH2 ARG L  61      30.133  10.734  52.862  1.00 37.55           N  
ATOM    463  C   ARG L  61      30.481  18.134  53.791  1.00 35.40           C  
ATOM    464  O   ARG L  61      31.432  18.891  53.592  1.00 34.94           O  
ATOM    465  N   PHE L  62      29.446  18.043  52.927  1.00 33.66           N  
ATOM    466  CA  PHE L  62      29.397  18.867  51.748  1.00 33.59           C  
ATOM    467  CB  PHE L  62      28.576  18.237  50.609  1.00 32.54           C  
ATOM    468  CG  PHE L  62      29.251  16.982  50.168  1.00 31.07           C  
ATOM    469  CD1 PHE L  62      30.294  17.022  49.276  1.00 32.32           C  
ATOM    470  CD2 PHE L  62      28.834  15.758  50.638  1.00 32.33           C  
ATOM    471  CE1 PHE L  62      30.915  15.865  48.867  1.00 33.22           C  
ATOM    472  CE2 PHE L  62      29.451  14.596  50.233  1.00 32.08           C  
ATOM    473  CZ  PHE L  62      30.494  14.647  49.344  1.00 31.89           C  
ATOM    474  C   PHE L  62      28.740  20.179  52.077  1.00 34.85           C  
ATOM    475  O   PHE L  62      27.730  20.227  52.778  1.00 35.73           O  
ATOM    476  N   SER L  63      29.320  21.291  51.572  1.00 34.32           N  
ATOM    477  CA  SER L  63      28.771  22.601  51.791  1.00 33.62           C  
ATOM    478  CB  SER L  63      29.338  23.303  53.037  1.00 34.28           C  
ATOM    479  OG  SER L  63      30.733  23.519  52.887  1.00 35.15           O  
ATOM    480  C   SER L  63      29.126  23.443  50.602  1.00 33.29           C  
ATOM    481  O   SER L  63      30.046  23.115  49.855  1.00 33.39           O  
ATOM    482  N   GLY L  64      28.396  24.561  50.394  1.00 33.60           N  
ATOM    483  CA  GLY L  64      28.674  25.408  49.266  1.00 34.01           C  
ATOM    484  C   GLY L  64      28.552  26.831  49.704  1.00 35.49           C  
ATOM    485  O   GLY L  64      27.837  27.149  50.654  1.00 35.60           O  
ATOM    486  N   SER L  65      29.265  27.735  49.003  1.00 36.18           N  
ATOM    487  CA  SER L  65      29.203  29.122  49.352  1.00 37.25           C  
ATOM    488  CB  SER L  65      30.296  29.542  50.351  1.00 38.63           C  
ATOM    489  OG  SER L  65      31.580  29.378  49.766  1.00 42.36           O  
ATOM    490  C   SER L  65      29.415  29.926  48.112  1.00 37.20           C  
ATOM    491  O   SER L  65      29.737  29.392  47.051  1.00 35.92           O  
ATOM    492  N   GLY L  66      29.225  31.255  48.226  1.00 39.29           N  
ATOM    493  CA  GLY L  66      29.497  32.112  47.112  1.00 40.11           C  
ATOM    494  C   GLY L  66      28.240  32.707  46.573  1.00 41.58           C  
ATOM    495  O   GLY L  66      27.129  32.257  46.848  1.00 41.31           O  
ATOM    496  N   SER L  67      28.426  33.795  45.801  1.00 41.75           N  
ATOM    497  CA  SER L  67      27.364  34.491  45.144  1.00 42.58           C  
ATOM    498  CB  SER L  67      26.637  35.503  46.049  1.00 43.93           C  
ATOM    499  OG  SER L  67      27.535  36.518  46.479  1.00 46.89           O  
ATOM    500  C   SER L  67      28.019  35.254  44.040  1.00 41.99           C  
ATOM    501  O   SER L  67      29.239  35.409  44.028  1.00 40.27           O  
ATOM    502  N   GLY L  68      27.226  35.754  43.076  1.00 40.74           N  
ATOM    503  CA  GLY L  68      27.813  36.503  42.008  1.00 41.50           C  
ATOM    504  C   GLY L  68      28.537  35.573  41.083  1.00 42.95           C  
ATOM    505  O   GLY L  68      27.940  34.697  40.460  1.00 43.61           O  
ATOM    506  N   THR L  69      29.825  35.873  40.849  1.00 41.37           N  
ATOM    507  CA  THR L  69      30.704  35.127  39.993  1.00 41.47           C  
ATOM    508  CB  THR L  69      31.761  36.011  39.403  1.00 41.61           C  
ATOM    509  OG1 THR L  69      32.526  35.290  38.452  1.00 41.23           O  
ATOM    510  CG2 THR L  69      32.657  36.548  40.530  1.00 40.68           C  
ATOM    511  C   THR L  69      31.388  33.935  40.618  1.00 41.80           C  
ATOM    512  O   THR L  69      31.664  32.957  39.923  1.00 40.96           O  
ATOM    513  N   ASP L  70      31.730  33.982  41.926  1.00 40.74           N  
ATOM    514  CA  ASP L  70      32.578  32.943  42.462  1.00 41.55           C  
ATOM    515  CB  ASP L  70      33.808  33.493  43.207  1.00 43.78           C  
ATOM    516  CG  ASP L  70      34.738  34.143  42.189  1.00 48.34           C  
ATOM    517  OD1 ASP L  70      34.982  33.518  41.123  1.00 51.20           O  
ATOM    518  OD2 ASP L  70      35.207  35.279  42.462  1.00 51.38           O1-
ATOM    519  C   ASP L  70      31.845  32.052  43.421  1.00 40.57           C  
ATOM    520  O   ASP L  70      31.228  32.519  44.377  1.00 41.70           O  
ATOM    521  N   PHE L  71      31.934  30.721  43.197  1.00 37.15           N  
ATOM    522  CA  PHE L  71      31.244  29.777  44.033  1.00 36.27           C  
ATOM    523  CB  PHE L  71      30.054  29.106  43.324  1.00 35.47           C  
ATOM    524  CG  PHE L  71      29.081  30.178  42.967  1.00 34.79           C  
ATOM    525  CD1 PHE L  71      29.254  30.923  41.823  1.00 34.87           C  
ATOM    526  CD2 PHE L  71      27.994  30.438  43.770  1.00 35.98           C  
ATOM    527  CE1 PHE L  71      28.361  31.914  41.487  1.00 36.15           C  
ATOM    528  CE2 PHE L  71      27.097  31.427  43.440  1.00 37.47           C  
ATOM    529  CZ  PHE L  71      27.279  32.168  42.296  1.00 36.22           C  
ATOM    530  C   PHE L  71      32.205  28.698  44.426  1.00 36.23           C  
ATOM    531  O   PHE L  71      33.169  28.424  43.710  1.00 36.73           O  
ATOM    532  N   THR L  72      31.978  28.068  45.601  1.00 35.52           N  
ATOM    533  CA  THR L  72      32.878  27.039  46.028  1.00 36.38           C  
ATOM    534  CB  THR L  72      33.846  27.521  47.066  1.00 38.58           C  
ATOM    535  OG1 THR L  72      34.579  28.632  46.572  1.00 41.89           O  
ATOM    536  CG2 THR L  72      34.810  26.372  47.402  1.00 37.38           C  
ATOM    537  C   THR L  72      32.100  25.913  46.641  1.00 37.37           C  
ATOM    538  O   THR L  72      31.110  26.123  47.338  1.00 37.64           O  
ATOM    539  N   LEU L  73      32.546  24.670  46.366  1.00 35.88           N  
ATOM    540  CA  LEU L  73      31.998  23.484  46.958  1.00 35.43           C  
ATOM    541  CB  LEU L  73      31.722  22.373  45.930  1.00 35.26           C  
ATOM    542  CG  LEU L  73      31.246  21.042  46.539  1.00 36.00           C  
ATOM    543  CD1 LEU L  73      29.894  21.189  47.254  1.00 36.05           C  
ATOM    544  CD2 LEU L  73      31.243  19.927  45.483  1.00 36.85           C  
ATOM    545  C   LEU L  73      33.062  22.987  47.882  1.00 37.02           C  
ATOM    546  O   LEU L  73      34.220  22.871  47.484  1.00 37.71           O  
ATOM    547  N   THR L  74      32.713  22.693  49.150  1.00 35.97           N  
ATOM    548  CA  THR L  74      33.741  22.265  50.056  1.00 36.00           C  
ATOM    549  CB  THR L  74      33.977  23.233  51.179  1.00 37.63           C  
ATOM    550  OG1 THR L  74      34.358  24.502  50.669  1.00 37.58           O  
ATOM    551  CG2 THR L  74      35.087  22.676  52.078  1.00 37.63           C  
ATOM    552  C   THR L  74      33.368  20.956  50.676  1.00 37.23           C  
ATOM    553  O   THR L  74      32.225  20.740  51.076  1.00 37.75           O  
ATOM    554  N   ILE L  75      34.351  20.036  50.757  1.00 36.86           N  
ATOM    555  CA  ILE L  75      34.157  18.775  51.413  1.00 36.52           C  
ATOM    556  CB  ILE L  75      34.615  17.610  50.578  1.00 37.20           C  
ATOM    557  CG1 ILE L  75      33.835  17.588  49.250  1.00 37.80           C  
ATOM    558  CG2 ILE L  75      34.442  16.320  51.399  1.00 37.67           C  
ATOM    559  CD1 ILE L  75      34.387  16.606  48.217  1.00 39.17           C  
ATOM    560  C   ILE L  75      35.021  18.857  52.636  1.00 38.80           C  
ATOM    561  O   ILE L  75      36.247  18.847  52.546  1.00 38.58           O  
ATOM    562  N   SER L  76      34.385  18.941  53.824  1.00 39.90           N  
ATOM    563  CA  SER L  76      35.099  19.162  55.054  1.00 40.99           C  
ATOM    564  CB  SER L  76      34.169  19.250  56.277  1.00 41.34           C  
ATOM    565  OG  SER L  76      33.544  17.996  56.507  1.00 41.45           O  
ATOM    566  C   SER L  76      36.075  18.055  55.307  1.00 42.75           C  
ATOM    567  O   SER L  76      37.246  18.319  55.575  1.00 43.54           O  
ATOM    568  N   SER L  77      35.625  16.784  55.250  1.00 41.51           N  
ATOM    569  CA  SER L  77      36.544  15.701  55.462  1.00 40.35           C  
ATOM    570  CB  SER L  77      36.356  14.990  56.816  1.00 41.35           C  
ATOM    571  OG  SER L  77      35.076  14.379  56.883  1.00 43.75           O  
ATOM    572  C   SER L  77      36.309  14.695  54.376  1.00 39.53           C  
ATOM    573  O   SER L  77      35.279  14.023  54.338  1.00 38.60           O  
ATOM    574  N   LEU L  78      37.300  14.534  53.484  1.00 38.31           N  
ATOM    575  CA  LEU L  78      37.154  13.680  52.344  1.00 37.79           C  
ATOM    576  CB  LEU L  78      38.329  13.834  51.360  1.00 37.42           C  
ATOM    577  CG  LEU L  78      38.168  13.089  50.027  1.00 38.68           C  
ATOM    578  CD1 LEU L  78      37.003  13.664  49.202  1.00 37.92           C  
ATOM    579  CD2 LEU L  78      39.493  13.082  49.249  1.00 39.00           C  
ATOM    580  C   LEU L  78      37.078  12.256  52.802  1.00 39.47           C  
ATOM    581  O   LEU L  78      37.805  11.831  53.699  1.00 40.01           O  
ATOM    582  N   GLN L  79      36.159  11.484  52.184  1.00 38.07           N  
ATOM    583  CA  GLN L  79      35.967  10.103  52.527  1.00 38.39           C  
ATOM    584  CB  GLN L  79      34.527   9.790  52.971  1.00 41.03           C  
ATOM    585  CG  GLN L  79      34.127  10.495  54.269  1.00 45.44           C  
ATOM    586  CD  GLN L  79      34.847   9.814  55.425  1.00 52.54           C  
ATOM    587  OE1 GLN L  79      35.190   8.636  55.350  1.00 56.02           O  
ATOM    588  NE2 GLN L  79      35.083  10.570  56.529  0.80 50.00           N  
ATOM    589  C   GLN L  79      36.252   9.299  51.294  1.00 38.10           C  
ATOM    590  O   GLN L  79      36.248   9.826  50.184  1.00 35.41           O  
ATOM    591  N   PRO L  80      36.515   8.031  51.454  1.00 37.12           N  
ATOM    592  CA  PRO L  80      36.843   7.204  50.324  1.00 36.68           C  
ATOM    593  CD  PRO L  80      37.090   7.524  52.689  1.00 37.14           C  
ATOM    594  CB  PRO L  80      37.300   5.871  50.912  1.00 37.53           C  
ATOM    595  CG  PRO L  80      37.879   6.267  52.283  1.00 38.00           C  
ATOM    596  C   PRO L  80      35.733   7.092  49.323  1.00 37.47           C  
ATOM    597  O   PRO L  80      36.020   6.887  48.146  1.00 39.49           O  
ATOM    598  N   GLU L  81      34.468   7.209  49.765  1.00 36.32           N  
ATOM    599  CA  GLU L  81      33.323   7.103  48.902  1.00 35.97           C  
ATOM    600  CB  GLU L  81      31.974   6.931  49.633  1.00 37.81           C  
ATOM    601  CG  GLU L  81      31.625   8.020  50.650  0.80 46.22           C  
ATOM    602  CD  GLU L  81      32.008   7.495  52.025  1.00 56.20           C  
ATOM    603  OE1 GLU L  81      33.149   6.980  52.163  1.00 53.20           O  
ATOM    604  OE2 GLU L  81      31.164   7.592  52.954  1.00 55.03           O1-
ATOM    605  C   GLU L  81      33.217   8.300  48.002  1.00 35.38           C  
ATOM    606  O   GLU L  81      32.547   8.246  46.973  1.00 36.01           O  
ATOM    607  N   ASP L  82      33.855   9.416  48.401  1.00 34.30           N  
ATOM    608  CA  ASP L  82      33.779  10.711  47.779  1.00 34.05           C  
ATOM    609  CB  ASP L  82      34.408  11.809  48.652  1.00 35.51           C  
ATOM    610  CG  ASP L  82      33.520  11.930  49.888  1.00 38.10           C  
ATOM    611  OD1 ASP L  82      32.412  11.332  49.877  1.00 38.70           O  
ATOM    612  OD2 ASP L  82      33.935  12.617  50.860  1.00 42.67           O1-
ATOM    613  C   ASP L  82      34.374  10.757  46.397  1.00 34.19           C  
ATOM    614  O   ASP L  82      34.169  11.741  45.688  1.00 33.48           O  
ATOM    615  N   PHE L  83      35.189   9.762  45.995  1.00 34.05           N  
ATOM    616  CA  PHE L  83      35.745   9.755  44.665  1.00 34.24           C  
ATOM    617  CB  PHE L  83      36.483   8.431  44.366  1.00 36.49           C  
ATOM    618  CG  PHE L  83      36.727   8.249  42.904  1.00 38.42           C  
ATOM    619  CD1 PHE L  83      37.667   8.985  42.222  1.00 40.55           C  
ATOM    620  CD2 PHE L  83      36.018   7.294  42.211  1.00 39.81           C  
ATOM    621  CE1 PHE L  83      37.878   8.785  40.875  1.00 41.92           C  
ATOM    622  CE2 PHE L  83      36.224   7.089  40.866  1.00 40.40           C  
ATOM    623  CZ  PHE L  83      37.155   7.839  40.190  1.00 41.54           C  
ATOM    624  C   PHE L  83      34.635   9.926  43.673  1.00 32.47           C  
ATOM    625  O   PHE L  83      33.653   9.185  43.693  1.00 30.84           O  
ATOM    626  N   ALA L  84      34.765  10.933  42.776  1.00 31.73           N  
ATOM    627  CA  ALA L  84      33.749  11.174  41.787  1.00 32.13           C  
ATOM    628  CB  ALA L  84      32.343  11.349  42.388  1.00 32.58           C  
ATOM    629  C   ALA L  84      34.085  12.439  41.061  1.00 32.29           C  
ATOM    630  O   ALA L  84      35.077  13.102  41.358  1.00 31.76           O  
ATOM    631  N   THR L  85      33.259  12.785  40.054  1.00 31.10           N  
ATOM    632  CA  THR L  85      33.434  14.004  39.323  1.00 30.74           C  
ATOM    633  CB  THR L  85      33.301  13.836  37.838  1.00 32.22           C  
ATOM    634  OG1 THR L  85      34.261  12.903  37.364  1.00 34.46           O  
ATOM    635  CG2 THR L  85      33.522  15.200  37.167  1.00 32.60           C  
ATOM    636  C   THR L  85      32.345  14.918  39.788  1.00 31.60           C  
ATOM    637  O   THR L  85      31.175  14.537  39.818  1.00 32.35           O  
ATOM    638  N   TYR L  86      32.704  16.162  40.168  1.00 29.64           N  
ATOM    639  CA  TYR L  86      31.728  17.077  40.689  1.00 30.08           C  
ATOM    640  CB  TYR L  86      32.150  17.731  42.022  1.00 30.22           C  
ATOM    641  CG  TYR L  86      32.212  16.671  43.075  1.00 30.86           C  
ATOM    642  CD1 TYR L  86      33.330  15.877  43.215  1.00 32.31           C  
ATOM    643  CD2 TYR L  86      31.151  16.475  43.930  1.00 31.46           C  
ATOM    644  CE1 TYR L  86      33.385  14.903  44.186  1.00 32.40           C  
ATOM    645  CE2 TYR L  86      31.201  15.502  44.902  1.00 32.26           C  
ATOM    646  CZ  TYR L  86      32.319  14.713  45.032  1.00 34.09           C  
ATOM    647  OH  TYR L  86      32.370  13.716  46.030  1.00 33.88           O  
ATOM    648  C   TYR L  86      31.522  18.169  39.683  1.00 30.81           C  
ATOM    649  O   TYR L  86      32.482  18.695  39.120  1.00 32.62           O  
ATOM    650  N   TYR L  87      30.241  18.527  39.422  1.00 29.97           N  
ATOM    651  CA  TYR L  87      29.941  19.520  38.423  1.00 28.89           C  
ATOM    652  CB  TYR L  87      29.040  19.023  37.273  1.00 27.01           C  
ATOM    653  CG  TYR L  87      29.614  17.847  36.556  1.00 26.22           C  
ATOM    654  CD1 TYR L  87      30.538  18.001  35.550  1.00 27.30           C  
ATOM    655  CD2 TYR L  87      29.214  16.576  36.891  1.00 25.67           C  
ATOM    656  CE1 TYR L  87      31.051  16.909  34.889  1.00 27.73           C  
ATOM    657  CE2 TYR L  87      29.720  15.478  36.236  1.00 26.59           C  
ATOM    658  CZ  TYR L  87      30.642  15.643  35.230  1.00 28.52           C  
ATOM    659  OH  TYR L  87      31.166  14.522  34.551  1.00 28.29           O  
ATOM    660  C   TYR L  87      29.126  20.627  39.042  1.00 30.71           C  
ATOM    661  O   TYR L  87      28.260  20.384  39.880  1.00 29.19           O  
ATOM    662  N   CYS L  88      29.393  21.886  38.622  1.00 30.95           N  
ATOM    663  CA  CYS L  88      28.628  23.028  39.045  1.00 31.46           C  
ATOM    664  CB  CYS L  88      29.487  24.280  39.367  1.00 33.35           C  
ATOM    665  SG  CYS L  88      30.579  24.795  38.001  1.00 36.62           S  
ATOM    666  C   CYS L  88      27.718  23.363  37.899  1.00 31.42           C  
ATOM    667  O   CYS L  88      28.004  23.023  36.754  1.00 30.64           O  
ATOM    668  N   GLN L  89      26.562  23.998  38.184  1.00 30.63           N  
ATOM    669  CA  GLN L  89      25.651  24.350  37.129  1.00 30.84           C  
ATOM    670  CB  GLN L  89      24.502  23.346  36.949  1.00 30.56           C  
ATOM    671  CG  GLN L  89      23.539  23.744  35.829  1.00 30.74           C  
ATOM    672  CD  GLN L  89      22.219  23.020  36.058  1.00 25.89           C  
ATOM    673  OE1 GLN L  89      21.994  22.429  37.112  1.00 27.76           O  
ATOM    674  NE2 GLN L  89      21.308  23.083  35.050  1.00 29.40           N  
ATOM    675  C   GLN L  89      24.976  25.631  37.502  1.00 33.40           C  
ATOM    676  O   GLN L  89      24.590  25.835  38.651  1.00 35.81           O  
ATOM    677  N   GLN L  90      24.802  26.524  36.510  1.00 32.68           N  
ATOM    678  CA  GLN L  90      24.131  27.781  36.678  1.00 32.79           C  
ATOM    679  CB  GLN L  90      24.883  28.889  35.915  1.00 33.65           C  
ATOM    680  CG  GLN L  90      24.185  30.239  35.825  1.00 34.28           C  
ATOM    681  CD  GLN L  90      23.381  30.257  34.536  1.00 36.98           C  
ATOM    682  OE1 GLN L  90      22.378  30.960  34.434  1.00 36.37           O  
ATOM    683  NE2 GLN L  90      23.831  29.476  33.516  1.00 31.00           N  
ATOM    684  C   GLN L  90      22.769  27.569  36.083  1.00 34.47           C  
ATOM    685  O   GLN L  90      22.659  27.127  34.941  1.00 33.18           O  
ATOM    686  N   TYR L  91      21.651  27.832  36.806  1.00 17.48           N  
ATOM    687  CA  TYR L  91      20.408  27.461  36.166  1.00 17.64           C  
ATOM    688  CB  TYR L  91      19.727  26.262  36.857  1.00 16.74           C  
ATOM    689  CG  TYR L  91      19.673  26.522  38.327  1.00 16.82           C  
ATOM    690  CD1 TYR L  91      18.825  27.467  38.853  1.00 16.02           C  
ATOM    691  CD2 TYR L  91      20.463  25.791  39.188  1.00 17.17           C  
ATOM    692  CE1 TYR L  91      18.785  27.692  40.210  1.00 16.28           C  
ATOM    693  CE2 TYR L  91      20.428  26.010  40.547  1.00 17.82           C  
ATOM    694  CZ  TYR L  91      19.587  26.968  41.059  1.00 17.90           C  
ATOM    695  OH  TYR L  91      19.539  27.206  42.449  1.00 18.66           O  
ATOM    696  C   TYR L  91      19.380  28.550  36.046  1.00 20.73           C  
ATOM    697  O   TYR L  91      18.230  28.249  35.731  1.00 21.41           O  
ATOM    698  N   TYR L  92      19.699  29.830  36.302  1.00 22.10           N  
ATOM    699  CA  TYR L  92      18.655  30.795  36.083  1.00 23.38           C  
ATOM    700  CB  TYR L  92      18.830  32.178  36.748  1.00 23.59           C  
ATOM    701  CG  TYR L  92      18.667  32.091  38.229  1.00 24.52           C  
ATOM    702  CD1 TYR L  92      17.490  31.623  38.770  1.00 19.55           C  
ATOM    703  CD2 TYR L  92      19.695  32.442  39.073  1.00 20.72           C  
ATOM    704  CE1 TYR L  92      17.328  31.537  40.134  1.00 22.23           C  
ATOM    705  CE2 TYR L  92      19.537  32.361  40.437  1.00 21.78           C  
ATOM    706  CZ  TYR L  92      18.352  31.911  40.971  1.00 23.31           C  
ATOM    707  OH  TYR L  92      18.191  31.827  42.371  1.00 28.51           O  
ATOM    708  C   TYR L  92      18.479  31.078  34.628  1.00 23.79           C  
ATOM    709  O   TYR L  92      17.358  31.174  34.133  1.00 24.67           O  
ATOM    710  N   ILE L  93      19.598  31.204  33.890  1.00 22.29           N  
ATOM    711  CA  ILE L  93      19.477  31.714  32.559  1.00 21.78           C  
ATOM    712  CB  ILE L  93      20.444  32.833  32.289  1.00 24.07           C  
ATOM    713  CG1 ILE L  93      20.250  33.963  33.315  1.00 32.35           C  
ATOM    714  CG2 ILE L  93      20.245  33.296  30.838  1.00 34.26           C  
ATOM    715  CD1 ILE L  93      18.848  34.572  33.298  1.00 32.57           C  
ATOM    716  C   ILE L  93      19.727  30.651  31.539  1.00 22.12           C  
ATOM    717  O   ILE L  93      20.662  29.858  31.634  1.00 24.39           O  
ATOM    718  N   TYR L  94      18.841  30.620  30.527  1.00 22.21           N  
ATOM    719  CA  TYR L  94      18.942  29.746  29.399  1.00 22.66           C  
ATOM    720  CB  TYR L  94      17.644  29.759  28.563  1.00 25.14           C  
ATOM    721  CG  TYR L  94      17.810  28.974  27.309  1.00 26.33           C  
ATOM    722  CD1 TYR L  94      17.531  27.627  27.273  1.00 32.28           C  
ATOM    723  CD2 TYR L  94      18.242  29.595  26.162  1.00 26.66           C  
ATOM    724  CE1 TYR L  94      17.686  26.912  26.109  1.00 27.81           C  
ATOM    725  CE2 TYR L  94      18.400  28.887  24.994  1.00 28.86           C  
ATOM    726  CZ  TYR L  94      18.122  27.541  24.969  1.00 29.86           C  
ATOM    727  OH  TYR L  94      18.284  26.804  23.777  1.00 32.65           O  
ATOM    728  C   TYR L  94      20.031  30.336  28.564  1.00 23.46           C  
ATOM    729  O   TYR L  94      20.101  31.558  28.438  1.00 24.15           O  
ATOM    730  N   PRO L  95      20.909  29.540  28.015  1.00 21.61           N  
ATOM    731  CA  PRO L  95      20.864  28.116  28.212  1.00 21.05           C  
ATOM    732  CD  PRO L  95      21.450  29.891  26.713  1.00 21.48           C  
ATOM    733  CB  PRO L  95      21.672  27.505  27.069  1.00 21.27           C  
ATOM    734  CG  PRO L  95      21.605  28.565  25.956  1.00 22.57           C  
ATOM    735  C   PRO L  95      21.434  27.794  29.554  1.00 21.90           C  
ATOM    736  O   PRO L  95      22.264  28.558  30.041  1.00 22.92           O  
ATOM    737  N   TYR L  96      21.019  26.668  30.161  1.00 21.59           N  
ATOM    738  CA  TYR L  96      21.546  26.288  31.433  1.00 22.08           C  
ATOM    739  CB  TYR L  96      20.563  25.380  32.184  1.00 21.43           C  
ATOM    740  CG  TYR L  96      19.242  26.041  31.980  1.00 22.86           C  
ATOM    741  CD1 TYR L  96      18.802  27.063  32.790  1.00 23.59           C  
ATOM    742  CD2 TYR L  96      18.451  25.635  30.929  1.00 24.27           C  
ATOM    743  CE1 TYR L  96      17.585  27.659  32.546  1.00 26.32           C  
ATOM    744  CE2 TYR L  96      17.235  26.222  30.681  1.00 30.64           C  
ATOM    745  CZ  TYR L  96      16.803  27.241  31.492  1.00 34.09           C  
ATOM    746  OH  TYR L  96      15.559  27.855  31.239  1.00 36.95           O  
ATOM    747  C   TYR L  96      22.765  25.490  31.085  1.00 22.69           C  
ATOM    748  O   TYR L  96      22.694  24.498  30.361  1.00 25.01           O  
ATOM    749  N   THR L  97      23.923  25.941  31.583  1.00 33.49           N  
ATOM    750  CA  THR L  97      25.204  25.327  31.367  1.00 34.14           C  
ATOM    751  CB  THR L  97      26.200  26.301  30.811  1.00 35.99           C  
ATOM    752  OG1 THR L  97      26.344  27.403  31.697  1.00 35.19           O  
ATOM    753  CG2 THR L  97      25.705  26.790  29.441  1.00 33.11           C  
ATOM    754  C   THR L  97      25.806  24.730  32.599  1.00 34.30           C  
ATOM    755  O   THR L  97      25.552  25.151  33.725  1.00 36.44           O  
ATOM    756  N   PHE L  98      26.662  23.710  32.370  1.00 31.53           N  
ATOM    757  CA  PHE L  98      27.352  22.993  33.402  1.00 31.10           C  
ATOM    758  CB  PHE L  98      27.274  21.459  33.270  1.00 30.17           C  
ATOM    759  CG  PHE L  98      25.902  20.943  33.546  1.00 30.74           C  
ATOM    760  CD1 PHE L  98      24.939  20.908  32.563  1.00 30.81           C  
ATOM    761  CD2 PHE L  98      25.587  20.464  34.797  1.00 29.92           C  
ATOM    762  CE1 PHE L  98      23.682  20.417  32.831  1.00 30.90           C  
ATOM    763  CE2 PHE L  98      24.332  19.973  35.071  1.00 31.06           C  
ATOM    764  CZ  PHE L  98      23.374  19.949  34.086  1.00 30.93           C  
ATOM    765  C   PHE L  98      28.814  23.292  33.265  1.00 32.41           C  
ATOM    766  O   PHE L  98      29.292  23.650  32.190  1.00 31.97           O  
ATOM    767  N   GLY L  99      29.562  23.158  34.377  1.00 31.46           N  
ATOM    768  CA  GLY L  99      30.981  23.349  34.348  1.00 32.24           C  
ATOM    769  C   GLY L  99      31.571  22.104  33.750  1.00 34.33           C  
ATOM    770  O   GLY L  99      30.875  21.109  33.554  1.00 33.77           O  
ATOM    771  N   GLN L 100      32.888  22.140  33.454  1.00 34.39           N  
ATOM    772  CA  GLN L 100      33.603  21.051  32.839  1.00 35.28           C  
ATOM    773  CB  GLN L 100      35.080  21.360  32.540  1.00 38.34           C  
ATOM    774  CG  GLN L 100      35.303  22.526  31.581  0.80 44.91           C  
ATOM    775  CD  GLN L 100      35.212  23.802  32.398  1.00 49.88           C  
ATOM    776  OE1 GLN L 100      35.658  23.850  33.544  1.00 50.77           O  
ATOM    777  NE2 GLN L 100      34.613  24.864  31.799  1.00 49.27           N  
ATOM    778  C   GLN L 100      33.631  19.884  33.771  1.00 34.64           C  
ATOM    779  O   GLN L 100      33.600  18.736  33.331  1.00 34.25           O  
ATOM    780  N   GLY L 101      33.734  20.153  35.086  1.00 32.49           N  
ATOM    781  CA  GLY L 101      33.762  19.092  36.051  1.00 32.52           C  
ATOM    782  C   GLY L 101      35.128  19.006  36.655  1.00 33.96           C  
ATOM    783  O   GLY L 101      36.116  19.437  36.063  1.00 35.01           O  
ATOM    784  N   THR L 102      35.192  18.462  37.892  1.00 32.61           N  
ATOM    785  CA  THR L 102      36.434  18.284  38.589  1.00 31.92           C  
ATOM    786  CB  THR L 102      36.571  19.176  39.791  1.00 31.13           C  
ATOM    787  OG1 THR L 102      36.461  20.537  39.403  1.00 31.39           O  
ATOM    788  CG2 THR L 102      37.945  18.929  40.440  1.00 30.35           C  
ATOM    789  C   THR L 102      36.471  16.867  39.075  1.00 32.86           C  
ATOM    790  O   THR L 102      35.594  16.431  39.818  1.00 33.20           O  
ATOM    791  N   LYS L 103      37.512  16.108  38.686  1.00 32.69           N  
ATOM    792  CA  LYS L 103      37.580  14.735  39.086  1.00 33.25           C  
ATOM    793  CB  LYS L 103      38.279  13.854  38.038  1.00 35.20           C  
ATOM    794  CG  LYS L 103      38.017  12.359  38.209  1.00 42.58           C  
ATOM    795  CD  LYS L 103      38.470  11.522  37.013  1.00 47.92           C  
ATOM    796  CE  LYS L 103      39.964  11.192  37.035  1.00 52.40           C  
ATOM    797  NZ  LYS L 103      40.313  10.347  35.873  1.00 55.58           N1+
ATOM    798  C   LYS L 103      38.364  14.668  40.359  1.00 33.76           C  
ATOM    799  O   LYS L 103      39.520  15.085  40.413  1.00 33.94           O  
ATOM    800  N   VAL L 104      37.742  14.140  41.432  1.00 33.78           N  
ATOM    801  CA  VAL L 104      38.426  14.052  42.688  1.00 34.17           C  
ATOM    802  CB  VAL L 104      37.591  14.480  43.863  1.00 34.95           C  
ATOM    803  CG1 VAL L 104      38.393  14.247  45.154  1.00 35.73           C  
ATOM    804  CG2 VAL L 104      37.176  15.949  43.659  1.00 35.03           C  
ATOM    805  C   VAL L 104      38.818  12.623  42.886  1.00 35.67           C  
ATOM    806  O   VAL L 104      38.021  11.709  42.674  1.00 35.52           O  
ATOM    807  N   GLU L 105      40.089  12.409  43.279  1.00 36.75           N  
ATOM    808  CA  GLU L 105      40.627  11.097  43.504  1.00 38.40           C  
ATOM    809  CB  GLU L 105      41.821  10.789  42.586  1.00 41.02           C  
ATOM    810  CG  GLU L 105      42.401   9.387  42.762  1.00 47.06           C  
ATOM    811  CD  GLU L 105      43.726   9.336  42.011  1.00 51.15           C  
ATOM    812  OE1 GLU L 105      44.758   9.745  42.605  1.00 51.51           O  
ATOM    813  OE2 GLU L 105      43.721   8.890  40.832  1.00 53.45           O1-
ATOM    814  C   GLU L 105      41.158  11.085  44.907  1.00 37.66           C  
ATOM    815  O   GLU L 105      41.593  12.117  45.416  1.00 34.47           O  
ATOM    816  N   ILE L 106      41.133   9.916  45.581  1.00 38.03           N  
ATOM    817  CA  ILE L 106      41.655   9.896  46.920  1.00 38.62           C  
ATOM    818  CB  ILE L 106      40.919   9.026  47.906  1.00 39.41           C  
ATOM    819  CG1 ILE L 106      40.880   7.564  47.446  1.00 40.86           C  
ATOM    820  CG2 ILE L 106      39.539   9.641  48.174  1.00 39.35           C  
ATOM    821  CD1 ILE L 106      40.060   7.359  46.178  1.00 42.15           C  
ATOM    822  C   ILE L 106      43.071   9.435  46.893  1.00 39.63           C  
ATOM    823  O   ILE L 106      43.412   8.417  46.293  1.00 39.62           O  
ATOM    824  N   LYS L 107      43.941  10.220  47.555  1.00 38.02           N  
ATOM    825  CA  LYS L 107      45.332   9.902  47.635  1.00 39.32           C  
ATOM    826  CB  LYS L 107      46.202  11.123  47.978  1.00 40.59           C  
ATOM    827  CG  LYS L 107      47.700  10.820  48.043  1.00 41.72           C  
ATOM    828  CD  LYS L 107      48.568  12.078  48.161  1.00 44.36           C  
ATOM    829  CE  LYS L 107      48.861  12.764  46.827  1.00 52.10           C  
ATOM    830  NZ  LYS L 107      49.893  12.005  46.088  1.00 57.98           N1+
ATOM    831  C   LYS L 107      45.482   8.894  48.766  1.00 39.82           C  
ATOM    832  O   LYS L 107      45.001   9.193  49.892  1.00 40.24           O  
ATOM    833  OXT LYS L 107      46.078   7.811  48.518  1.00  0.00           O1-
TER     834      LYS L 107 
ATOM    835  N   GLU H 108       8.712   5.188  46.555  1.00 54.65           N1+
ATOM    836  CA  GLU H 108       9.834   6.118  46.283  1.00 54.94           C  
ATOM    837  CB  GLU H 108      11.174   5.381  46.398  1.00 56.96           C  
ATOM    838  CG  GLU H 108      11.499   4.936  47.822  1.00 63.55           C  
ATOM    839  CD  GLU H 108      12.790   4.137  47.762  1.00 71.93           C  
ATOM    840  OE1 GLU H 108      13.123   3.635  46.656  0.80 75.22           O  
ATOM    841  OE2 GLU H 108      13.458   4.012  48.822  1.00 74.81           O1-
ATOM    842  C   GLU H 108       9.735   6.694  44.905  1.00 52.48           C  
ATOM    843  O   GLU H 108       8.930   6.248  44.090  1.00 52.84           O  
ATOM    844  N   VAL H 109      10.547   7.729  44.619  1.00 48.21           N  
ATOM    845  CA  VAL H 109      10.513   8.330  43.319  1.00 45.99           C  
ATOM    846  CB  VAL H 109      10.990   9.753  43.294  1.00 46.22           C  
ATOM    847  CG1 VAL H 109      11.079  10.217  41.830  1.00 46.21           C  
ATOM    848  CG2 VAL H 109      10.047  10.609  44.156  1.00 45.87           C  
ATOM    849  C   VAL H 109      11.421   7.555  42.428  1.00 44.79           C  
ATOM    850  O   VAL H 109      12.512   7.157  42.834  1.00 45.21           O  
ATOM    851  N   GLN H 110      10.979   7.314  41.178  1.00 42.60           N  
ATOM    852  CA  GLN H 110      11.810   6.584  40.272  1.00 40.75           C  
ATOM    853  CB  GLN H 110      11.545   5.069  40.311  1.00 43.59           C  
ATOM    854  CG  GLN H 110      10.112   4.700  39.932  1.00 52.16           C  
ATOM    855  CD  GLN H 110       9.975   3.188  40.010  1.00 58.46           C  
ATOM    856  OE1 GLN H 110       9.623   2.539  39.025  1.00 57.68           O  
ATOM    857  NE2 GLN H 110      10.257   2.603  41.203  1.00 57.71           N  
ATOM    858  C   GLN H 110      11.562   7.062  38.874  1.00 39.89           C  
ATOM    859  O   GLN H 110      10.432   7.354  38.486  1.00 37.83           O  
ATOM    860  N   LEU H 111      12.651   7.184  38.092  1.00 36.70           N  
ATOM    861  CA  LEU H 111      12.567   7.540  36.707  1.00 35.53           C  
ATOM    862  CB  LEU H 111      13.261   8.873  36.377  1.00 34.76           C  
ATOM    863  CG  LEU H 111      12.614  10.092  37.061  1.00 34.94           C  
ATOM    864  CD1 LEU H 111      13.348  11.392  36.700  1.00 35.29           C  
ATOM    865  CD2 LEU H 111      11.108  10.173  36.769  1.00 35.92           C  
ATOM    866  C   LEU H 111      13.289   6.456  35.976  1.00 34.77           C  
ATOM    867  O   LEU H 111      14.444   6.167  36.280  1.00 34.70           O  
ATOM    868  N   VAL H 112      12.621   5.806  35.000  1.00 34.58           N  
ATOM    869  CA  VAL H 112      13.270   4.732  34.306  1.00 34.53           C  
ATOM    870  CB  VAL H 112      12.553   3.420  34.480  1.00 34.73           C  
ATOM    871  CG1 VAL H 112      13.259   2.345  33.639  1.00 34.41           C  
ATOM    872  CG2 VAL H 112      12.487   3.094  35.983  1.00 33.37           C  
ATOM    873  C   VAL H 112      13.277   5.052  32.842  1.00 34.55           C  
ATOM    874  O   VAL H 112      12.222   5.215  32.229  1.00 34.99           O  
ATOM    875  N   GLU H 113      14.484   5.152  32.244  1.00 33.64           N  
ATOM    876  CA  GLU H 113      14.595   5.434  30.838  1.00 35.24           C  
ATOM    877  CB  GLU H 113      15.832   6.263  30.440  1.00 34.69           C  
ATOM    878  CG  GLU H 113      15.831   7.711  30.933  1.00 35.35           C  
ATOM    879  CD  GLU H 113      16.569   7.758  32.261  1.00 38.77           C  
ATOM    880  OE1 GLU H 113      16.796   6.668  32.847  1.00 39.75           O  
ATOM    881  OE2 GLU H 113      16.927   8.881  32.703  1.00 42.42           O1-
ATOM    882  C   GLU H 113      14.695   4.144  30.084  1.00 36.10           C  
ATOM    883  O   GLU H 113      15.105   3.121  30.631  1.00 37.29           O  
ATOM    884  N   SER H 114      14.297   4.170  28.792  1.00 36.24           N  
ATOM    885  CA  SER H 114      14.394   3.018  27.936  1.00 37.03           C  
ATOM    886  CB  SER H 114      13.221   2.026  28.059  1.00 37.99           C  
ATOM    887  OG  SER H 114      13.260   1.355  29.308  1.00 40.72           O  
ATOM    888  C   SER H 114      14.379   3.492  26.514  1.00 37.50           C  
ATOM    889  O   SER H 114      14.108   4.661  26.240  1.00 34.64           O  
ATOM    890  N   GLY H 115      14.676   2.573  25.569  1.00 39.47           N  
ATOM    891  CA  GLY H 115      14.613   2.896  24.170  1.00 40.53           C  
ATOM    892  C   GLY H 115      15.969   3.190  23.602  1.00 43.29           C  
ATOM    893  O   GLY H 115      16.083   3.455  22.406  1.00 45.52           O  
ATOM    894  N   GLY H 116      17.039   3.139  24.414  1.00 41.74           N  
ATOM    895  CA  GLY H 116      18.340   3.439  23.883  1.00 42.36           C  
ATOM    896  C   GLY H 116      18.799   2.266  23.079  1.00 43.12           C  
ATOM    897  O   GLY H 116      18.152   1.221  23.051  1.00 43.16           O  
ATOM    898  N   GLY H 117      19.942   2.419  22.380  1.00 40.56           N  
ATOM    899  CA  GLY H 117      20.418   1.313  21.605  1.00 38.80           C  
ATOM    900  C   GLY H 117      21.302   1.815  20.513  1.00 39.01           C  
ATOM    901  O   GLY H 117      21.784   2.945  20.542  1.00 39.12           O  
ATOM    902  N   LEU H 118      21.529   0.949  19.507  1.00 35.91           N  
ATOM    903  CA  LEU H 118      22.381   1.240  18.388  1.00 34.20           C  
ATOM    904  CB  LEU H 118      23.149  -0.007  17.921  1.00 32.86           C  
ATOM    905  CG  LEU H 118      24.082   0.215  16.719  1.00 32.67           C  
ATOM    906  CD1 LEU H 118      25.248   1.156  17.061  1.00 31.60           C  
ATOM    907  CD2 LEU H 118      24.549  -1.131  16.148  1.00 34.67           C  
ATOM    908  C   LEU H 118      21.530   1.698  17.243  1.00 35.55           C  
ATOM    909  O   LEU H 118      20.479   1.124  16.968  1.00 34.97           O  
ATOM    910  N   VAL H 119      21.964   2.774  16.555  1.00 35.34           N  
ATOM    911  CA  VAL H 119      21.248   3.268  15.412  1.00 37.29           C  
ATOM    912  CB  VAL H 119      20.338   4.420  15.720  1.00 38.96           C  
ATOM    913  CG1 VAL H 119      19.171   3.913  16.576  1.00 39.26           C  
ATOM    914  CG2 VAL H 119      21.164   5.507  16.422  1.00 40.13           C  
ATOM    915  C   VAL H 119      22.241   3.743  14.401  1.00 37.73           C  
ATOM    916  O   VAL H 119      23.335   4.188  14.738  1.00 35.99           O  
ATOM    917  N   GLN H 120      21.863   3.649  13.112  1.00 38.15           N  
ATOM    918  CA  GLN H 120      22.716   4.048  12.032  1.00 39.09           C  
ATOM    919  CB  GLN H 120      22.301   3.390  10.709  1.00 43.17           C  
ATOM    920  CG  GLN H 120      22.439   1.867  10.790  1.00 51.94           C  
ATOM    921  CD  GLN H 120      21.680   1.237   9.636  1.00 60.18           C  
ATOM    922  OE1 GLN H 120      20.993   1.918   8.876  1.00 61.58           O  
ATOM    923  NE2 GLN H 120      21.794  -0.112   9.510  1.00 61.78           N  
ATOM    924  C   GLN H 120      22.618   5.533  11.910  1.00 38.26           C  
ATOM    925  O   GLN H 120      21.645   6.144  12.346  1.00 36.48           O  
ATOM    926  N   PRO H 121      23.619   6.141  11.337  1.00 37.16           N  
ATOM    927  CA  PRO H 121      23.592   7.566  11.207  1.00 36.38           C  
ATOM    928  CD  PRO H 121      24.976   5.626  11.417  1.00 37.70           C  
ATOM    929  CB  PRO H 121      24.986   7.964  10.728  1.00 36.54           C  
ATOM    930  CG  PRO H 121      25.889   6.864  11.320  1.00 37.52           C  
ATOM    931  C   PRO H 121      22.477   7.958  10.302  1.00 37.14           C  
ATOM    932  O   PRO H 121      22.258   7.283   9.299  1.00 38.23           O  
ATOM    933  N   GLY H 122      21.763   9.046  10.647  1.00 36.26           N  
ATOM    934  CA  GLY H 122      20.666   9.501   9.850  1.00 36.20           C  
ATOM    935  C   GLY H 122      19.428   8.796  10.313  1.00 37.26           C  
ATOM    936  O   GLY H 122      18.337   9.065   9.817  1.00 36.98           O  
ATOM    937  N   GLY H 123      19.568   7.884  11.296  1.00 36.23           N  
ATOM    938  CA  GLY H 123      18.443   7.124  11.772  1.00 35.98           C  
ATOM    939  C   GLY H 123      17.736   7.899  12.841  1.00 36.36           C  
ATOM    940  O   GLY H 123      18.099   9.033  13.151  1.00 33.98           O  
ATOM    941  N   SER H 124      16.690   7.282  13.437  1.00 36.36           N  
ATOM    942  CA  SER H 124      15.916   7.942  14.450  1.00 36.98           C  
ATOM    943  CB  SER H 124      14.526   8.380  13.959  1.00 39.65           C  
ATOM    944  OG  SER H 124      14.656   9.323  12.906  1.00 44.13           O  
ATOM    945  C   SER H 124      15.695   6.989  15.584  1.00 36.99           C  
ATOM    946  O   SER H 124      15.773   5.773  15.419  1.00 35.38           O  
ATOM    947  N   LEU H 125      15.433   7.537  16.791  1.00 37.70           N  
ATOM    948  CA  LEU H 125      15.214   6.687  17.923  1.00 37.53           C  
ATOM    949  CB  LEU H 125      16.536   6.376  18.647  1.00 38.47           C  
ATOM    950  CG  LEU H 125      16.462   5.224  19.657  1.00 41.73           C  
ATOM    951  CD1 LEU H 125      16.113   3.904  18.949  1.00 42.40           C  
ATOM    952  CD2 LEU H 125      17.766   5.114  20.460  1.00 42.09           C  
ATOM    953  C   LEU H 125      14.291   7.417  18.858  1.00 38.05           C  
ATOM    954  O   LEU H 125      14.257   8.648  18.867  1.00 38.87           O  
ATOM    955  N   ARG H 126      13.481   6.675  19.647  1.00 37.73           N  
ATOM    956  CA  ARG H 126      12.597   7.323  20.578  1.00 39.44           C  
ATOM    957  CB  ARG H 126      11.103   7.061  20.299  1.00 41.33           C  
ATOM    958  CG  ARG H 126      10.159   7.878  21.187  1.00 45.44           C  
ATOM    959  CD  ARG H 126       8.675   7.750  20.822  1.00 50.12           C  
ATOM    960  NE  ARG H 126       8.072   6.659  21.639  1.00 53.83           N  
ATOM    961  CZ  ARG H 126       6.714   6.506  21.671  1.00 59.09           C  
ATOM    962  NH1 ARG H 126       5.911   7.335  20.942  1.00 55.87           N1+
ATOM    963  NH2 ARG H 126       6.157   5.515  22.425  1.00 58.51           N  
ATOM    964  C   ARG H 126      12.913   6.806  21.950  1.00 40.84           C  
ATOM    965  O   ARG H 126      12.833   5.608  22.217  1.00 42.21           O  
ATOM    966  N   LEU H 127      13.279   7.721  22.864  1.00 38.98           N  
ATOM    967  CA  LEU H 127      13.627   7.365  24.211  1.00 37.38           C  
ATOM    968  CB  LEU H 127      14.795   8.201  24.757  1.00 37.37           C  
ATOM    969  CG  LEU H 127      16.117   7.972  24.002  1.00 38.99           C  
ATOM    970  CD1 LEU H 127      17.247   8.831  24.583  1.00 39.26           C  
ATOM    971  CD2 LEU H 127      16.487   6.483  23.971  1.00 40.19           C  
ATOM    972  C   LEU H 127      12.434   7.636  25.073  1.00 36.95           C  
ATOM    973  O   LEU H 127      11.665   8.558  24.809  1.00 36.15           O  
ATOM    974  N   SER H 128      12.238   6.821  26.133  1.00 36.20           N  
ATOM    975  CA  SER H 128      11.108   7.033  26.995  1.00 36.25           C  
ATOM    976  CB  SER H 128      10.057   5.912  26.924  1.00 36.80           C  
ATOM    977  OG  SER H 128      10.621   4.677  27.332  1.00 42.79           O  
ATOM    978  C   SER H 128      11.588   7.140  28.412  1.00 37.04           C  
ATOM    979  O   SER H 128      12.615   6.575  28.781  1.00 37.38           O  
ATOM    980  N   CYS H 129      10.851   7.909  29.242  1.00 37.12           N  
ATOM    981  CA  CYS H 129      11.205   8.100  30.620  1.00 36.52           C  
ATOM    982  CB  CYS H 129      11.713   9.538  30.871  1.00 36.74           C  
ATOM    983  SG  CYS H 129      12.024   9.944  32.614  1.00 38.71           S  
ATOM    984  C   CYS H 129       9.968   7.882  31.439  1.00 36.24           C  
ATOM    985  O   CYS H 129       9.111   8.760  31.519  1.00 35.31           O  
ATOM    986  N   ALA H 130       9.852   6.707  32.093  1.00 34.92           N  
ATOM    987  CA  ALA H 130       8.675   6.424  32.869  1.00 34.81           C  
ATOM    988  CB  ALA H 130       8.344   4.924  32.958  1.00 34.25           C  
ATOM    989  C   ALA H 130       8.901   6.928  34.261  1.00 35.94           C  
ATOM    990  O   ALA H 130       9.909   6.622  34.895  1.00 36.28           O  
ATOM    991  N   ALA H 131       7.941   7.719  34.777  1.00 35.24           N  
ATOM    992  CA  ALA H 131       8.084   8.301  36.081  1.00 35.28           C  
ATOM    993  CB  ALA H 131       7.886   9.827  36.091  1.00 35.71           C  
ATOM    994  C   ALA H 131       7.048   7.719  36.987  1.00 37.74           C  
ATOM    995  O   ALA H 131       5.946   7.389  36.556  1.00 39.73           O  
ATOM    996  N   SER H 132       7.401   7.548  38.279  1.00 36.20           N  
ATOM    997  CA  SER H 132       6.450   7.031  39.222  1.00 36.97           C  
ATOM    998  CB  SER H 132       6.432   5.494  39.330  1.00 38.90           C  
ATOM    999  OG  SER H 132       5.948   4.904  38.134  1.00 41.54           O  
ATOM   1000  C   SER H 132       6.812   7.520  40.589  1.00 38.23           C  
ATOM   1001  O   SER H 132       7.949   7.915  40.846  1.00 36.47           O  
ATOM   1002  N   GLY H 133       5.845   7.459  41.522  1.00 25.82           N  
ATOM   1003  CA  GLY H 133       6.143   7.787  42.881  1.00 25.87           C  
ATOM   1004  C   GLY H 133       5.785   9.207  43.174  1.00 26.09           C  
ATOM   1005  O   GLY H 133       5.789   9.609  44.337  1.00 26.54           O  
ATOM   1006  N   PHE H 134       5.472  10.019  42.146  1.00 25.56           N  
ATOM   1007  CA  PHE H 134       5.128  11.379  42.442  1.00 25.32           C  
ATOM   1008  CB  PHE H 134       6.328  12.354  42.412  1.00 25.37           C  
ATOM   1009  CG  PHE H 134       6.863  12.474  41.023  1.00 24.52           C  
ATOM   1010  CD1 PHE H 134       6.285  13.333  40.124  1.00 24.61           C  
ATOM   1011  CD2 PHE H 134       7.953  11.748  40.611  1.00 23.92           C  
ATOM   1012  CE1 PHE H 134       6.774  13.456  38.844  1.00 23.89           C  
ATOM   1013  CE2 PHE H 134       8.443  11.868  39.331  1.00 23.66           C  
ATOM   1014  CZ  PHE H 134       7.858  12.723  38.437  1.00 23.87           C  
ATOM   1015  C   PHE H 134       4.111  11.838  41.443  1.00 25.16           C  
ATOM   1016  O   PHE H 134       3.830  11.151  40.461  1.00 25.66           O  
ATOM   1017  N   THR H 135       3.510  13.023  41.680  1.00 25.70           N  
ATOM   1018  CA  THR H 135       2.535  13.498  40.744  1.00 26.38           C  
ATOM   1019  CB  THR H 135       1.646  14.577  41.295  1.00 26.88           C  
ATOM   1020  OG1 THR H 135       0.970  14.100  42.450  1.00 27.75           O  
ATOM   1021  CG2 THR H 135       0.615  14.977  40.227  1.00 27.06           C  
ATOM   1022  C   THR H 135       3.305  14.044  39.587  1.00 26.02           C  
ATOM   1023  O   THR H 135       3.967  15.076  39.674  1.00 25.82           O  
ATOM   1024  N   PHE H 136       3.181  13.349  38.447  1.00 25.85           N  
ATOM   1025  CA  PHE H 136       3.927  13.582  37.247  1.00 25.90           C  
ATOM   1026  CB  PHE H 136       3.481  12.592  36.153  1.00 26.13           C  
ATOM   1027  CG  PHE H 136       4.228  12.802  34.880  1.00 26.42           C  
ATOM   1028  CD1 PHE H 136       5.521  12.356  34.734  1.00 26.26           C  
ATOM   1029  CD2 PHE H 136       3.621  13.423  33.814  1.00 26.42           C  
ATOM   1030  CE1 PHE H 136       6.194  12.546  33.551  1.00 26.90           C  
ATOM   1031  CE2 PHE H 136       4.292  13.615  32.628  1.00 26.05           C  
ATOM   1032  CZ  PHE H 136       5.587  13.178  32.494  1.00 26.70           C  
ATOM   1033  C   PHE H 136       3.698  14.985  36.767  1.00 25.88           C  
ATOM   1034  O   PHE H 136       4.634  15.671  36.360  1.00 25.53           O  
ATOM   1035  N   THR H 137       2.442  15.453  36.824  1.00 25.45           N  
ATOM   1036  CA  THR H 137       2.021  16.732  36.316  1.00 25.73           C  
ATOM   1037  CB  THR H 137       0.530  16.887  36.337  1.00 26.66           C  
ATOM   1038  OG1 THR H 137      -0.081  15.825  35.623  1.00 29.13           O  
ATOM   1039  CG2 THR H 137       0.169  18.223  35.671  1.00 30.27           C  
ATOM   1040  C   THR H 137       2.597  17.882  37.102  1.00 24.90           C  
ATOM   1041  O   THR H 137       2.663  18.998  36.594  1.00 24.90           O  
ATOM   1042  N   ASP H 138       2.963  17.660  38.378  1.00 24.62           N  
ATOM   1043  CA  ASP H 138       3.441  18.668  39.291  1.00 24.66           C  
ATOM   1044  CB  ASP H 138       3.614  18.125  40.718  1.00 25.39           C  
ATOM   1045  CG  ASP H 138       2.227  17.840  41.277  1.00 27.17           C  
ATOM   1046  OD1 ASP H 138       1.224  18.128  40.572  1.00 29.45           O  
ATOM   1047  OD2 ASP H 138       2.156  17.325  42.425  1.00 27.29           O1-
ATOM   1048  C   ASP H 138       4.768  19.260  38.879  1.00 24.09           C  
ATOM   1049  O   ASP H 138       5.064  20.395  39.250  1.00 23.80           O  
ATOM   1050  N   TYR H 139       5.621  18.525  38.135  1.00 23.43           N  
ATOM   1051  CA  TYR H 139       6.939  19.050  37.877  1.00 22.96           C  
ATOM   1052  CB  TYR H 139       8.040  18.174  38.491  1.00 23.38           C  
ATOM   1053  CG  TYR H 139       7.712  17.973  39.931  1.00 24.40           C  
ATOM   1054  CD1 TYR H 139       6.754  17.047  40.280  1.00 23.87           C  
ATOM   1055  CD2 TYR H 139       8.351  18.680  40.923  1.00 24.98           C  
ATOM   1056  CE1 TYR H 139       6.431  16.832  41.598  1.00 25.12           C  
ATOM   1057  CE2 TYR H 139       8.032  18.470  42.245  1.00 26.42           C  
ATOM   1058  CZ  TYR H 139       7.072  17.546  42.582  1.00 26.43           C  
ATOM   1059  OH  TYR H 139       6.745  17.330  43.937  1.00 28.62           O  
ATOM   1060  C   TYR H 139       7.204  19.038  36.395  1.00 22.17           C  
ATOM   1061  O   TYR H 139       6.380  18.578  35.608  1.00 22.86           O  
ATOM   1062  N   THR H 140       8.366  19.597  35.980  1.00 34.88           N  
ATOM   1063  CA  THR H 140       8.753  19.605  34.595  1.00 32.92           C  
ATOM   1064  CB  THR H 140       9.360  20.900  34.130  1.00 32.43           C  
ATOM   1065  OG1 THR H 140      10.568  21.164  34.829  1.00 31.05           O  
ATOM   1066  CG2 THR H 140       8.351  22.034  34.367  1.00 33.74           C  
ATOM   1067  C   THR H 140       9.805  18.546  34.441  1.00 33.73           C  
ATOM   1068  O   THR H 140      10.500  18.213  35.400  1.00 34.81           O  
ATOM   1069  N   MET H 141       9.945  17.973  33.227  1.00 31.91           N  
ATOM   1070  CA  MET H 141      10.885  16.899  33.031  1.00 31.42           C  
ATOM   1071  CB  MET H 141      10.238  15.620  32.478  1.00 32.36           C  
ATOM   1072  CG  MET H 141       9.183  15.031  33.416  1.00 21.99           C  
ATOM   1073  SD  MET H 141       9.818  14.496  35.032  1.00 24.55           S  
ATOM   1074  CE  MET H 141      10.669  13.029  34.385  1.00 24.93           C  
ATOM   1075  C   MET H 141      11.925  17.323  32.038  1.00 32.00           C  
ATOM   1076  O   MET H 141      11.624  18.015  31.067  1.00 31.15           O  
ATOM   1077  N   ASP H 142      13.193  16.902  32.258  1.00 31.14           N  
ATOM   1078  CA  ASP H 142      14.261  17.328  31.394  1.00 31.23           C  
ATOM   1079  CB  ASP H 142      15.281  18.249  32.091  1.00 32.08           C  
ATOM   1080  CG  ASP H 142      14.581  19.542  32.487  1.00 35.35           C  
ATOM   1081  OD1 ASP H 142      13.412  19.468  32.944  1.00 27.83           O  
ATOM   1082  OD2 ASP H 142      15.199  20.626  32.332  1.00 18.29           O1-
ATOM   1083  C   ASP H 142      15.051  16.165  30.872  1.00 31.32           C  
ATOM   1084  O   ASP H 142      14.984  15.049  31.386  1.00 30.87           O  
ATOM   1085  N   TRP H 143      15.808  16.423  29.785  1.00 31.05           N  
ATOM   1086  CA  TRP H 143      16.717  15.452  29.245  1.00 30.26           C  
ATOM   1087  CB  TRP H 143      16.407  15.040  27.797  1.00 30.35           C  
ATOM   1088  CG  TRP H 143      15.140  14.238  27.633  1.00 30.33           C  
ATOM   1089  CD2 TRP H 143      15.066  12.809  27.757  1.00 29.74           C  
ATOM   1090  CD1 TRP H 143      13.880  14.669  27.346  1.00 32.20           C  
ATOM   1091  NE1 TRP H 143      13.023  13.597  27.277  1.00 30.68           N  
ATOM   1092  CE2 TRP H 143      13.740  12.445  27.529  1.00 30.66           C  
ATOM   1093  CE3 TRP H 143      16.023  11.876  28.035  1.00 31.21           C  
ATOM   1094  CZ2 TRP H 143      13.352  11.137  27.578  1.00 29.32           C  
ATOM   1095  CZ3 TRP H 143      15.630  10.558  28.085  1.00 30.46           C  
ATOM   1096  CH2 TRP H 143      14.319  10.197  27.860  1.00 27.99           C  
ATOM   1097  C   TRP H 143      18.081  16.086  29.244  1.00 31.06           C  
ATOM   1098  O   TRP H 143      18.246  17.226  28.810  1.00 31.10           O  
ATOM   1099  N   VAL H 144      19.090  15.354  29.766  1.00 28.07           N  
ATOM   1100  CA  VAL H 144      20.460  15.803  29.809  1.00 28.24           C  
ATOM   1101  CB  VAL H 144      20.951  16.065  31.208  1.00 29.29           C  
ATOM   1102  CG1 VAL H 144      22.447  16.423  31.151  1.00 30.95           C  
ATOM   1103  CG2 VAL H 144      20.074  17.159  31.847  1.00 29.91           C  
ATOM   1104  C   VAL H 144      21.282  14.678  29.247  1.00 29.62           C  
ATOM   1105  O   VAL H 144      20.998  13.512  29.520  1.00 29.65           O  
ATOM   1106  N   ARG H 145      22.322  14.980  28.434  1.00 29.63           N  
ATOM   1107  CA  ARG H 145      23.074  13.877  27.895  1.00 29.63           C  
ATOM   1108  CB  ARG H 145      22.896  13.621  26.384  1.00 29.74           C  
ATOM   1109  CG  ARG H 145      23.402  14.728  25.460  1.00 30.30           C  
ATOM   1110  CD  ARG H 145      23.205  14.391  23.979  1.00 32.11           C  
ATOM   1111  NE  ARG H 145      23.971  15.384  23.177  1.00 34.30           N  
ATOM   1112  CZ  ARG H 145      23.824  15.435  21.822  1.00 36.84           C  
ATOM   1113  NH1 ARG H 145      22.960  14.583  21.195  1.00 29.46           N1+
ATOM   1114  NH2 ARG H 145      24.540  16.339  21.093  1.00 36.55           N  
ATOM   1115  C   ARG H 145      24.537  14.069  28.145  1.00 31.01           C  
ATOM   1116  O   ARG H 145      25.003  15.178  28.405  1.00 29.26           O  
ATOM   1117  N   LYS H 146      25.302  12.954  28.112  1.00 29.67           N  
ATOM   1118  CA  LYS H 146      26.718  13.045  28.327  1.00 31.11           C  
ATOM   1119  CB  LYS H 146      27.129  12.699  29.768  1.00 30.28           C  
ATOM   1120  CG  LYS H 146      26.776  11.271  30.181  1.00 29.18           C  
ATOM   1121  CD  LYS H 146      27.385  10.863  31.525  1.00 33.56           C  
ATOM   1122  CE  LYS H 146      26.780  11.618  32.710  1.00  0.00           C  
ATOM   1123  NZ  LYS H 146      27.366  11.133  33.977  1.00  0.00           N1+
ATOM   1124  C   LYS H 146      27.426  12.095  27.407  1.00 33.10           C  
ATOM   1125  O   LYS H 146      27.237  10.881  27.476  1.00 31.31           O  
ATOM   1126  N   ALA H 147      28.290  12.642  26.528  1.00 34.85           N  
ATOM   1127  CA  ALA H 147      29.042  11.840  25.606  1.00 37.90           C  
ATOM   1128  CB  ALA H 147      29.707  12.657  24.487  1.00 37.98           C  
ATOM   1129  C   ALA H 147      30.111  11.143  26.389  1.00 41.39           C  
ATOM   1130  O   ALA H 147      30.463  11.554  27.494  1.00 41.40           O  
ATOM   1131  N   PRO H 148      30.634  10.075  25.853  1.00 42.66           N  
ATOM   1132  CA  PRO H 148      31.616   9.341  26.593  0.80 44.76           C  
ATOM   1133  CD  PRO H 148      29.871   9.213  24.963  1.00 43.65           C  
ATOM   1134  CB  PRO H 148      31.828   8.039  25.828  1.00 44.75           C  
ATOM   1135  CG  PRO H 148      30.458   7.802  25.161  1.00 45.82           C  
ATOM   1136  C   PRO H 148      32.847  10.135  26.877  1.00 45.96           C  
ATOM   1137  O   PRO H 148      33.448  10.687  25.956  1.00 45.51           O  
ATOM   1138  N   GLY H 149      33.240  10.186  28.163  1.00 47.04           N  
ATOM   1139  CA  GLY H 149      34.426  10.860  28.595  1.00 47.20           C  
ATOM   1140  C   GLY H 149      34.195  12.340  28.612  1.00 48.62           C  
ATOM   1141  O   GLY H 149      35.143  13.110  28.765  1.00 49.48           O  
ATOM   1142  N   LYS H 150      32.931  12.791  28.472  1.00 47.61           N  
ATOM   1143  CA  LYS H 150      32.701  14.209  28.429  1.00 46.31           C  
ATOM   1144  CB  LYS H 150      32.056  14.704  27.119  1.00 48.09           C  
ATOM   1145  CG  LYS H 150      32.990  14.625  25.908  1.00 52.07           C  
ATOM   1146  CD  LYS H 150      32.276  14.775  24.561  1.00 54.68           C  
ATOM   1147  CE  LYS H 150      33.219  14.663  23.358  1.00 56.97           C  
ATOM   1148  NZ  LYS H 150      32.442  14.559  22.100  1.00 58.17           N1+
ATOM   1149  C   LYS H 150      31.795  14.615  29.554  1.00 44.32           C  
ATOM   1150  O   LYS H 150      31.377  13.798  30.374  1.00 44.67           O  
ATOM   1151  N   GLY H 151      31.494  15.933  29.609  1.00 41.23           N  
ATOM   1152  CA  GLY H 151      30.696  16.536  30.645  1.00 39.58           C  
ATOM   1153  C   GLY H 151      29.236  16.463  30.296  1.00 38.81           C  
ATOM   1154  O   GLY H 151      28.839  15.759  29.373  1.00 37.96           O  
ATOM   1155  N   LEU H 152      28.395  17.226  31.034  1.00 36.10           N  
ATOM   1156  CA  LEU H 152      26.961  17.156  30.899  1.00 33.27           C  
ATOM   1157  CB  LEU H 152      26.250  17.284  32.256  1.00 33.41           C  
ATOM   1158  CG  LEU H 152      26.635  16.209  33.290  1.00 35.24           C  
ATOM   1159  CD1 LEU H 152      25.874  16.421  34.606  1.00 34.77           C  
ATOM   1160  CD2 LEU H 152      26.460  14.788  32.738  1.00 34.82           C  
ATOM   1161  C   LEU H 152      26.439  18.278  30.048  1.00 33.87           C  
ATOM   1162  O   LEU H 152      26.949  19.397  30.092  1.00 34.00           O  
ATOM   1163  N   GLU H 153      25.396  17.994  29.228  1.00 32.36           N  
ATOM   1164  CA  GLU H 153      24.787  19.036  28.447  1.00 32.83           C  
ATOM   1165  CB  GLU H 153      25.195  19.062  26.964  1.00 33.43           C  
ATOM   1166  CG  GLU H 153      24.803  17.839  26.144  1.00 37.23           C  
ATOM   1167  CD  GLU H 153      25.312  18.111  24.737  1.00 43.10           C  
ATOM   1168  OE1 GLU H 153      26.492  18.525  24.607  1.00 41.18           O  
ATOM   1169  OE2 GLU H 153      24.531  17.912  23.773  1.00 40.05           O1-
ATOM   1170  C   GLU H 153      23.292  18.910  28.524  1.00 32.75           C  
ATOM   1171  O   GLU H 153      22.741  17.822  28.366  1.00 31.39           O  
ATOM   1172  N   TRP H 154      22.599  20.047  28.761  1.00 30.35           N  
ATOM   1173  CA  TRP H 154      21.165  20.075  28.902  1.00 29.47           C  
ATOM   1174  CB  TRP H 154      20.699  21.303  29.704  1.00 27.63           C  
ATOM   1175  CG  TRP H 154      19.207  21.471  29.832  1.00 29.05           C  
ATOM   1176  CD2 TRP H 154      18.462  22.462  29.113  1.00 31.49           C  
ATOM   1177  CD1 TRP H 154      18.312  20.806  30.616  1.00 29.92           C  
ATOM   1178  NE1 TRP H 154      17.051  21.317  30.424  1.00 30.94           N  
ATOM   1179  CE2 TRP H 154      17.129  22.338  29.502  1.00 32.62           C  
ATOM   1180  CE3 TRP H 154      18.857  23.400  28.205  1.00 31.29           C  
ATOM   1181  CZ2 TRP H 154      16.165  23.151  28.984  1.00 32.83           C  
ATOM   1182  CZ3 TRP H 154      17.883  24.220  27.683  1.00 32.53           C  
ATOM   1183  CH2 TRP H 154      16.563  24.097  28.065  1.00 31.95           C  
ATOM   1184  C   TRP H 154      20.530  20.119  27.539  1.00 30.57           C  
ATOM   1185  O   TRP H 154      20.859  20.977  26.723  1.00 31.27           O  
ATOM   1186  N   VAL H 155      19.681  19.111  27.237  1.00 29.42           N  
ATOM   1187  CA  VAL H 155      18.951  18.970  25.998  1.00 29.87           C  
ATOM   1188  CB  VAL H 155      18.532  17.547  25.762  1.00 31.15           C  
ATOM   1189  CG1 VAL H 155      17.745  17.469  24.445  1.00 31.20           C  
ATOM   1190  CG2 VAL H 155      19.782  16.651  25.799  1.00 32.69           C  
ATOM   1191  C   VAL H 155      17.694  19.803  25.906  1.00 31.70           C  
ATOM   1192  O   VAL H 155      17.515  20.568  24.956  1.00 32.74           O  
ATOM   1193  N   ALA H 156      16.773  19.668  26.896  1.00 31.11           N  
ATOM   1194  CA  ALA H 156      15.494  20.341  26.808  1.00 32.08           C  
ATOM   1195  CB  ALA H 156      14.716  19.986  25.530  1.00 32.79           C  
ATOM   1196  C   ALA H 156      14.616  19.953  27.969  1.00 33.45           C  
ATOM   1197  O   ALA H 156      14.947  19.040  28.722  1.00 33.74           O  
ATOM   1198  N   ASP H 157      13.481  20.674  28.171  1.00 33.09           N  
ATOM   1199  CA  ASP H 157      12.555  20.270  29.205  1.00 33.14           C  
ATOM   1200  CB  ASP H 157      12.640  20.990  30.571  1.00 34.31           C  
ATOM   1201  CG  ASP H 157      12.077  22.395  30.494  1.00 36.35           C  
ATOM   1202  OD1 ASP H 157      12.786  23.289  29.965  1.00 41.48           O  
ATOM   1203  OD2 ASP H 157      10.927  22.597  30.965  1.00 43.40           O1-
ATOM   1204  C   ASP H 157      11.144  20.426  28.704  1.00 34.45           C  
ATOM   1205  O   ASP H 157      10.888  21.101  27.708  1.00 33.44           O  
ATOM   1206  N   VAL H 158      10.188  19.757  29.388  1.00 34.39           N  
ATOM   1207  CA  VAL H 158       8.801  19.783  29.003  1.00 35.11           C  
ATOM   1208  CB  VAL H 158       8.346  18.486  28.395  1.00 34.81           C  
ATOM   1209  CG1 VAL H 158       6.843  18.552  28.122  1.00 35.51           C  
ATOM   1210  CG2 VAL H 158       9.153  18.194  27.137  1.00 35.68           C  
ATOM   1211  C   VAL H 158       7.959  19.915  30.236  1.00 36.82           C  
ATOM   1212  O   VAL H 158       8.281  19.356  31.283  1.00 35.59           O  
ATOM   1213  N   ASN H 159       6.834  20.653  30.126  1.00 38.23           N  
ATOM   1214  CA  ASN H 159       5.886  20.770  31.203  1.00 38.99           C  
ATOM   1215  CB  ASN H 159       5.300  22.190  31.338  1.00 39.88           C  
ATOM   1216  CG  ASN H 159       4.503  22.334  32.634  1.00 41.89           C  
ATOM   1217  OD1 ASN H 159       4.231  23.451  33.074  1.00 40.29           O  
ATOM   1218  ND2 ASN H 159       4.120  21.196  33.272  1.00 38.81           N  
ATOM   1219  C   ASN H 159       4.765  19.841  30.837  1.00 40.53           C  
ATOM   1220  O   ASN H 159       4.100  20.023  29.820  1.00 41.73           O  
ATOM   1221  N   PRO H 160       4.589  18.818  31.608  1.00 31.68           N  
ATOM   1222  CA  PRO H 160       3.624  17.800  31.322  1.00 34.13           C  
ATOM   1223  CD  PRO H 160       5.486  18.466  32.692  1.00 30.77           C  
ATOM   1224  CB  PRO H 160       3.883  16.685  32.340  1.00 32.88           C  
ATOM   1225  CG  PRO H 160       4.738  17.351  33.438  1.00 31.65           C  
ATOM   1226  C   PRO H 160       2.224  18.314  31.335  1.00 37.29           C  
ATOM   1227  O   PRO H 160       1.358  17.654  30.763  1.00 37.24           O  
ATOM   1228  N   ASN H 161       1.957  19.427  32.041  1.00 40.53           N  
ATOM   1229  CA  ASN H 161       0.612  19.913  32.090  1.00 44.06           C  
ATOM   1230  CB  ASN H 161       0.447  20.972  33.191  1.00 45.40           C  
ATOM   1231  CG  ASN H 161      -0.995  20.967  33.666  1.00 43.02           C  
ATOM   1232  OD1 ASN H 161      -1.927  20.789  32.885  1.00 43.51           O  
ATOM   1233  ND2 ASN H 161      -1.179  21.148  35.000  1.00 43.90           N  
ATOM   1234  C   ASN H 161       0.229  20.528  30.772  1.00 44.10           C  
ATOM   1235  O   ASN H 161      -0.764  20.143  30.157  1.00 45.09           O  
ATOM   1236  N   SER H 162       1.022  21.527  30.323  1.00 43.04           N  
ATOM   1237  CA  SER H 162       0.774  22.275  29.118  1.00 42.16           C  
ATOM   1238  CB  SER H 162       1.380  23.689  29.171  1.00 43.42           C  
ATOM   1239  OG  SER H 162       2.786  23.614  29.348  1.00 48.43           O  
ATOM   1240  C   SER H 162       1.297  21.592  27.891  1.00 41.24           C  
ATOM   1241  O   SER H 162       0.725  21.719  26.810  1.00 42.21           O  
ATOM   1242  N   GLY H 163       2.412  20.855  28.020  1.00 38.74           N  
ATOM   1243  CA  GLY H 163       3.021  20.225  26.885  1.00 36.05           C  
ATOM   1244  C   GLY H 163       4.006  21.190  26.305  1.00 34.79           C  
ATOM   1245  O   GLY H 163       4.624  20.916  25.278  1.00 35.11           O  
ATOM   1246  N   GLY H 164       4.186  22.355  26.956  1.00 43.57           N  
ATOM   1247  CA  GLY H 164       5.096  23.344  26.449  1.00 43.37           C  
ATOM   1248  C   GLY H 164       6.485  22.826  26.641  1.00 43.22           C  
ATOM   1249  O   GLY H 164       6.777  22.148  27.626  1.00 42.50           O  
ATOM   1250  N   SER H 165       7.396  23.165  25.706  1.00 41.17           N  
ATOM   1251  CA  SER H 165       8.730  22.648  25.796  1.00 39.55           C  
ATOM   1252  CB  SER H 165       9.058  21.574  24.745  1.00 42.06           C  
ATOM   1253  OG  SER H 165       8.327  20.382  24.976  1.00 40.25           O  
ATOM   1254  C   SER H 165       9.713  23.737  25.517  1.00 39.40           C  
ATOM   1255  O   SER H 165       9.403  24.731  24.862  1.00 41.18           O  
ATOM   1256  N   ILE H 166      10.945  23.538  26.029  1.00 37.48           N  
ATOM   1257  CA  ILE H 166      12.061  24.418  25.831  1.00 36.50           C  
ATOM   1258  CB  ILE H 166      12.590  25.007  27.115  1.00 36.19           C  
ATOM   1259  CG1 ILE H 166      11.527  25.854  27.837  1.00 36.73           C  
ATOM   1260  CG2 ILE H 166      13.866  25.798  26.779  1.00 35.87           C  
ATOM   1261  CD1 ILE H 166      11.147  27.129  27.091  1.00 37.53           C  
ATOM   1262  C   ILE H 166      13.162  23.549  25.298  1.00 35.46           C  
ATOM   1263  O   ILE H 166      13.376  22.442  25.789  1.00 35.57           O  
ATOM   1264  N   TYR H 167      13.904  24.019  24.275  1.00 34.91           N  
ATOM   1265  CA  TYR H 167      14.937  23.186  23.727  1.00 36.17           C  
ATOM   1266  CB  TYR H 167      14.710  22.791  22.253  1.00 35.70           C  
ATOM   1267  CG  TYR H 167      13.482  21.955  22.109  1.00 34.44           C  
ATOM   1268  CD1 TYR H 167      12.245  22.544  21.994  1.00 33.84           C  
ATOM   1269  CD2 TYR H 167      13.567  20.581  22.071  1.00 33.22           C  
ATOM   1270  CE1 TYR H 167      11.110  21.777  21.854  1.00 34.15           C  
ATOM   1271  CE2 TYR H 167      12.437  19.810  21.932  1.00 33.88           C  
ATOM   1272  CZ  TYR H 167      11.206  20.408  21.822  1.00 34.82           C  
ATOM   1273  OH  TYR H 167      10.046  19.617  21.678  1.00 34.68           O  
ATOM   1274  C   TYR H 167      16.230  23.941  23.727  1.00 37.77           C  
ATOM   1275  O   TYR H 167      16.252  25.169  23.653  1.00 39.56           O  
ATOM   1276  N   ASN H 168      17.350  23.195  23.844  1.00 37.32           N  
ATOM   1277  CA  ASN H 168      18.668  23.748  23.730  1.00 38.30           C  
ATOM   1278  CB  ASN H 168      19.762  22.731  24.120  1.00 36.78           C  
ATOM   1279  CG  ASN H 168      21.117  23.420  24.220  1.00 36.70           C  
ATOM   1280  OD1 ASN H 168      21.463  24.262  23.394  1.00 34.35           O  
ATOM   1281  ND2 ASN H 168      21.913  23.048  25.260  1.00 33.40           N  
ATOM   1282  C   ASN H 168      18.789  24.059  22.270  1.00 40.68           C  
ATOM   1283  O   ASN H 168      18.281  23.319  21.433  1.00 38.07           O  
ATOM   1284  N   GLN H 169      19.484  25.153  21.918  1.00 41.54           N  
ATOM   1285  CA  GLN H 169      19.495  25.600  20.554  1.00 43.73           C  
ATOM   1286  CB  GLN H 169      20.267  26.912  20.377  1.00 46.41           C  
ATOM   1287  CG  GLN H 169      19.562  28.062  21.092  1.00 54.84           C  
ATOM   1288  CD  GLN H 169      20.365  29.328  20.882  1.00 67.35           C  
ATOM   1289  OE1 GLN H 169      20.725  29.676  19.759  1.00 69.63           O  
ATOM   1290  NE2 GLN H 169      20.651  30.043  22.003  0.67 70.46           N  
ATOM   1291  C   GLN H 169      20.075  24.568  19.641  1.00 44.16           C  
ATOM   1292  O   GLN H 169      19.571  24.366  18.538  1.00 43.35           O  
ATOM   1293  N   GLU H 170      21.132  23.863  20.072  1.00 43.75           N  
ATOM   1294  CA  GLU H 170      21.774  22.921  19.201  1.00 42.95           C  
ATOM   1295  CB  GLU H 170      22.951  22.195  19.876  1.00 43.29           C  
ATOM   1296  CG  GLU H 170      23.649  21.187  18.959  0.67 55.59           C  
ATOM   1297  CD  GLU H 170      24.706  20.464  19.782  0.50 39.20           C  
ATOM   1298  OE1 GLU H 170      25.350  21.129  20.637  1.00  0.00           O  
ATOM   1299  OE2 GLU H 170      24.879  19.234  19.573  1.00  0.00           O1-
ATOM   1300  C   GLU H 170      20.809  21.850  18.778  1.00 42.37           C  
ATOM   1301  O   GLU H 170      20.808  21.433  17.622  1.00 42.11           O  
ATOM   1302  N   PHE H 171      19.979  21.367  19.719  1.00 40.65           N  
ATOM   1303  CA  PHE H 171      19.063  20.269  19.536  1.00 41.02           C  
ATOM   1304  CB  PHE H 171      18.538  19.708  20.865  1.00 41.85           C  
ATOM   1305  CG  PHE H 171      19.734  19.172  21.567  1.00 35.42           C  
ATOM   1306  CD1 PHE H 171      20.151  17.882  21.342  1.00 36.88           C  
ATOM   1307  CD2 PHE H 171      20.451  19.965  22.431  1.00 35.49           C  
ATOM   1308  CE1 PHE H 171      21.259  17.385  21.982  1.00 36.70           C  
ATOM   1309  CE2 PHE H 171      21.560  19.475  23.077  1.00 36.17           C  
ATOM   1310  CZ  PHE H 171      21.963  18.181  22.852  1.00 34.69           C  
ATOM   1311  C   PHE H 171      17.872  20.602  18.690  1.00 42.54           C  
ATOM   1312  O   PHE H 171      17.300  19.716  18.055  1.00 40.21           O  
ATOM   1313  N   LYS H 172      17.426  21.870  18.700  1.00 43.91           N  
ATOM   1314  CA  LYS H 172      16.208  22.229  18.032  1.00 46.07           C  
ATOM   1315  CB  LYS H 172      15.932  23.744  18.017  1.00 49.11           C  
ATOM   1316  CG  LYS H 172      15.680  24.353  19.396  1.00 55.32           C  
ATOM   1317  CD  LYS H 172      15.702  25.884  19.399  1.00 59.29           C  
ATOM   1318  CE  LYS H 172      15.444  26.492  20.780  1.00 61.94           C  
ATOM   1319  NZ  LYS H 172      15.463  27.969  20.697  1.00 65.58           N1+
ATOM   1320  C   LYS H 172      16.220  21.785  16.604  1.00 46.15           C  
ATOM   1321  O   LYS H 172      17.206  21.936  15.883  1.00 45.07           O  
ATOM   1322  N   GLY H 173      15.080  21.203  16.182  1.00 44.56           N  
ATOM   1323  CA  GLY H 173      14.846  20.778  14.836  1.00 43.64           C  
ATOM   1324  C   GLY H 173      14.918  19.286  14.772  1.00 43.89           C  
ATOM   1325  O   GLY H 173      14.024  18.644  14.223  1.00 45.35           O  
ATOM   1326  N   ARG H 174      16.025  18.705  15.277  1.00 40.90           N  
ATOM   1327  CA  ARG H 174      16.235  17.284  15.286  1.00 40.08           C  
ATOM   1328  CB  ARG H 174      17.720  16.906  15.361  1.00 38.82           C  
ATOM   1329  CG  ARG H 174      18.469  17.297  14.088  1.00 37.92           C  
ATOM   1330  CD  ARG H 174      19.891  16.748  14.004  1.00 36.39           C  
ATOM   1331  NE  ARG H 174      20.712  17.450  15.029  1.00 36.82           N  
ATOM   1332  CZ  ARG H 174      21.621  16.739  15.755  1.00 39.50           C  
ATOM   1333  NH1 ARG H 174      21.722  15.392  15.564  1.00 36.20           N1+
ATOM   1334  NH2 ARG H 174      22.419  17.369  16.667  1.00 36.54           N  
ATOM   1335  C   ARG H 174      15.503  16.558  16.379  1.00 40.12           C  
ATOM   1336  O   ARG H 174      14.996  15.462  16.155  1.00 40.38           O  
ATOM   1337  N   PHE H 175      15.434  17.144  17.593  1.00 38.26           N  
ATOM   1338  CA  PHE H 175      14.903  16.450  18.739  1.00 37.55           C  
ATOM   1339  CB  PHE H 175      15.790  16.636  19.984  1.00 36.94           C  
ATOM   1340  CG  PHE H 175      17.065  15.886  19.792  1.00 36.79           C  
ATOM   1341  CD1 PHE H 175      17.936  16.210  18.776  1.00 37.94           C  
ATOM   1342  CD2 PHE H 175      17.414  14.883  20.668  1.00 37.78           C  
ATOM   1343  CE1 PHE H 175      19.115  15.517  18.614  1.00 38.70           C  
ATOM   1344  CE2 PHE H 175      18.591  14.192  20.512  1.00 38.16           C  
ATOM   1345  CZ  PHE H 175      19.444  14.504  19.481  1.00 37.28           C  
ATOM   1346  C   PHE H 175      13.559  17.005  19.098  1.00 38.26           C  
ATOM   1347  O   PHE H 175      13.328  18.209  19.013  1.00 39.52           O  
ATOM   1348  N   THR H 176      12.623  16.117  19.508  1.00 36.08           N  
ATOM   1349  CA  THR H 176      11.320  16.569  19.906  1.00 36.75           C  
ATOM   1350  CB  THR H 176      10.241  16.186  18.934  1.00 36.97           C  
ATOM   1351  OG1 THR H 176      10.531  16.707  17.645  1.00 36.07           O  
ATOM   1352  CG2 THR H 176       8.905  16.756  19.438  1.00 36.48           C  
ATOM   1353  C   THR H 176      10.975  15.938  21.226  1.00 37.42           C  
ATOM   1354  O   THR H 176      11.081  14.725  21.396  1.00 35.29           O  
ATOM   1355  N   LEU H 177      10.541  16.761  22.203  1.00 35.98           N  
ATOM   1356  CA  LEU H 177      10.154  16.267  23.496  1.00 35.97           C  
ATOM   1357  CB  LEU H 177      10.553  17.189  24.659  1.00 35.50           C  
ATOM   1358  CG  LEU H 177      12.068  17.311  24.852  1.00 30.55           C  
ATOM   1359  CD1 LEU H 177      12.414  18.209  26.051  1.00 33.44           C  
ATOM   1360  CD2 LEU H 177      12.711  15.921  24.944  1.00 32.87           C  
ATOM   1361  C   LEU H 177       8.661  16.222  23.527  1.00 37.66           C  
ATOM   1362  O   LEU H 177       7.999  17.118  23.006  1.00 36.45           O  
ATOM   1363  N   SER H 178       8.093  15.158  24.134  1.00 37.78           N  
ATOM   1364  CA  SER H 178       6.664  15.040  24.235  1.00 39.38           C  
ATOM   1365  CB  SER H 178       6.028  14.267  23.067  1.00 40.73           C  
ATOM   1366  OG  SER H 178       6.492  12.925  23.056  1.00 44.40           O  
ATOM   1367  C   SER H 178       6.353  14.291  25.499  1.00 42.19           C  
ATOM   1368  O   SER H 178       7.256  13.785  26.161  1.00 43.31           O  
ATOM   1369  N   VAL H 179       5.059  14.240  25.896  1.00 42.87           N  
ATOM   1370  CA  VAL H 179       4.709  13.502  27.083  1.00 43.56           C  
ATOM   1371  CB  VAL H 179       4.650  14.290  28.365  1.00 44.88           C  
ATOM   1372  CG1 VAL H 179       5.999  14.954  28.634  1.00 31.35           C  
ATOM   1373  CG2 VAL H 179       3.458  15.254  28.324  1.00 32.29           C  
ATOM   1374  C   VAL H 179       3.327  12.945  26.939  1.00 44.20           C  
ATOM   1375  O   VAL H 179       2.505  13.458  26.179  1.00 45.36           O  
ATOM   1376  N   ASP H 180       3.061  11.850  27.684  1.00 43.74           N  
ATOM   1377  CA  ASP H 180       1.763  11.244  27.770  1.00 44.42           C  
ATOM   1378  CB  ASP H 180       1.742   9.784  27.283  1.00 46.51           C  
ATOM   1379  CG  ASP H 180       0.297   9.315  27.177  1.00 47.78           C  
ATOM   1380  OD1 ASP H 180      -0.618  10.090  27.565  1.00 48.70           O  
ATOM   1381  OD2 ASP H 180       0.087   8.168  26.701  1.00 49.79           O1-
ATOM   1382  C   ASP H 180       1.435  11.246  29.235  1.00 44.87           C  
ATOM   1383  O   ASP H 180       1.967  10.448  30.003  1.00 43.26           O  
ATOM   1384  N   ARG H 181       0.528  12.145  29.651  1.00 45.20           N  
ATOM   1385  CA  ARG H 181       0.192  12.353  31.034  1.00 45.60           C  
ATOM   1386  CB  ARG H 181      -0.848  13.472  31.215  1.00 47.17           C  
ATOM   1387  CG  ARG H 181      -0.378  14.847  30.729  1.00 57.17           C  
ATOM   1388  CD  ARG H 181      -1.458  15.929  30.818  1.00 61.49           C  
ATOM   1389  NE  ARG H 181      -2.580  15.508  29.932  1.00 59.39           N  
ATOM   1390  CZ  ARG H 181      -2.558  15.811  28.600  1.00 60.01           C  
ATOM   1391  NH1 ARG H 181      -1.509  16.510  28.080  1.00 60.44           N1+
ATOM   1392  NH2 ARG H 181      -3.584  15.412  27.792  1.00 60.88           N  
ATOM   1393  C   ARG H 181      -0.394  11.111  31.633  1.00 46.12           C  
ATOM   1394  O   ARG H 181      -0.135  10.798  32.795  1.00 46.74           O  
ATOM   1395  N   SER H 182      -1.222  10.379  30.865  1.00 45.25           N  
ATOM   1396  CA  SER H 182      -1.884   9.210  31.378  1.00 46.10           C  
ATOM   1397  CB  SER H 182      -2.838   8.577  30.352  1.00 47.01           C  
ATOM   1398  OG  SER H 182      -2.101   8.081  29.244  1.00 48.85           O  
ATOM   1399  C   SER H 182      -0.865   8.171  31.734  1.00 46.15           C  
ATOM   1400  O   SER H 182      -1.018   7.451  32.719  1.00 47.00           O  
ATOM   1401  N   LYS H 183       0.171   8.048  30.885  1.00 43.58           N  
ATOM   1402  CA  LYS H 183       1.277   7.134  30.990  1.00 42.13           C  
ATOM   1403  CB  LYS H 183       2.074   7.039  29.678  1.00 43.71           C  
ATOM   1404  CG  LYS H 183       1.291   6.474  28.492  1.00 48.94           C  
ATOM   1405  CD  LYS H 183       0.876   5.013  28.648  1.00 52.20           C  
ATOM   1406  CE  LYS H 183       0.101   4.480  27.443  1.00 55.61           C  
ATOM   1407  NZ  LYS H 183      -0.209   3.047  27.631  1.00 57.65           N1+
ATOM   1408  C   LYS H 183       2.255   7.557  32.055  1.00 40.80           C  
ATOM   1409  O   LYS H 183       2.999   6.730  32.582  1.00 38.81           O  
ATOM   1410  N   ASN H 184       2.320   8.863  32.381  1.00 39.56           N  
ATOM   1411  CA  ASN H 184       3.331   9.344  33.286  1.00 38.13           C  
ATOM   1412  CB  ASN H 184       3.350   8.658  34.666  1.00 38.43           C  
ATOM   1413  CG  ASN H 184       2.221   9.213  35.523  1.00 44.97           C  
ATOM   1414  OD1 ASN H 184       1.900  10.398  35.454  1.00 45.65           O  
ATOM   1415  ND2 ASN H 184       1.606   8.337  36.363  1.00 44.38           N  
ATOM   1416  C   ASN H 184       4.664   9.101  32.645  1.00 38.46           C  
ATOM   1417  O   ASN H 184       5.648   8.810  33.325  1.00 37.80           O  
ATOM   1418  N   THR H 185       4.729   9.225  31.302  1.00 37.52           N  
ATOM   1419  CA  THR H 185       5.964   9.040  30.590  1.00 36.28           C  
ATOM   1420  CB  THR H 185       5.960   7.926  29.587  1.00 37.44           C  
ATOM   1421  OG1 THR H 185       4.824   8.043  28.749  1.00 36.25           O  
ATOM   1422  CG2 THR H 185       6.018   6.565  30.275  1.00 37.40           C  
ATOM   1423  C   THR H 185       6.278  10.257  29.780  1.00 36.36           C  
ATOM   1424  O   THR H 185       5.395  10.967  29.301  1.00 38.73           O  
ATOM   1425  N   LEU H 186       7.590  10.501  29.612  1.00 34.77           N  
ATOM   1426  CA  LEU H 186       8.135  11.580  28.843  1.00 35.98           C  
ATOM   1427  CB  LEU H 186       9.144  12.393  29.679  1.00 35.89           C  
ATOM   1428  CG  LEU H 186       9.871  13.546  28.968  1.00 29.78           C  
ATOM   1429  CD1 LEU H 186       8.926  14.689  28.582  1.00 30.71           C  
ATOM   1430  CD2 LEU H 186      11.056  14.038  29.812  1.00 30.81           C  
ATOM   1431  C   LEU H 186       8.875  10.931  27.710  1.00 35.54           C  
ATOM   1432  O   LEU H 186       9.374   9.817  27.862  1.00 35.67           O  
ATOM   1433  N   TYR H 187       8.946  11.589  26.530  1.00 33.10           N  
ATOM   1434  CA  TYR H 187       9.621  10.965  25.421  1.00 32.40           C  
ATOM   1435  CB  TYR H 187       8.677  10.487  24.303  1.00 33.43           C  
ATOM   1436  CG  TYR H 187       7.691   9.501  24.840  1.00 34.89           C  
ATOM   1437  CD1 TYR H 187       8.013   8.174  25.010  1.00 35.46           C  
ATOM   1438  CD2 TYR H 187       6.426   9.912  25.187  1.00 36.90           C  
ATOM   1439  CE1 TYR H 187       7.090   7.277  25.498  1.00 36.60           C  
ATOM   1440  CE2 TYR H 187       5.499   9.022  25.676  1.00 38.07           C  
ATOM   1441  CZ  TYR H 187       5.828   7.699  25.832  1.00 39.68           C  
ATOM   1442  OH  TYR H 187       4.875   6.784  26.333  1.00 41.22           O  
ATOM   1443  C   TYR H 187      10.570  11.941  24.777  1.00 34.32           C  
ATOM   1444  O   TYR H 187      10.387  13.156  24.842  1.00 34.30           O  
ATOM   1445  N   LEU H 188      11.649  11.408  24.160  1.00 33.33           N  
ATOM   1446  CA  LEU H 188      12.592  12.204  23.425  1.00 33.69           C  
ATOM   1447  CB  LEU H 188      13.988  12.234  24.075  1.00 33.57           C  
ATOM   1448  CG  LEU H 188      15.038  13.051  23.298  1.00 35.15           C  
ATOM   1449  CD1 LEU H 188      14.676  14.540  23.240  1.00 35.92           C  
ATOM   1450  CD2 LEU H 188      16.453  12.805  23.850  1.00 34.74           C  
ATOM   1451  C   LEU H 188      12.752  11.579  22.070  1.00 36.33           C  
ATOM   1452  O   LEU H 188      13.392  10.538  21.924  1.00 37.24           O  
ATOM   1453  N   GLN H 189      12.179  12.217  21.032  1.00 35.83           N  
ATOM   1454  CA  GLN H 189      12.308  11.719  19.691  1.00 36.46           C  
ATOM   1455  CB  GLN H 189      11.130  12.111  18.779  1.00 38.30           C  
ATOM   1456  CG  GLN H 189      11.315  11.712  17.313  1.00 41.57           C  
ATOM   1457  CD  GLN H 189      11.168  10.202  17.180  1.00 48.42           C  
ATOM   1458  OE1 GLN H 189      10.654   9.528  18.070  1.00 47.25           O  
ATOM   1459  NE2 GLN H 189      11.634   9.651  16.027  1.00 49.70           N  
ATOM   1460  C   GLN H 189      13.539  12.345  19.119  1.00 36.80           C  
ATOM   1461  O   GLN H 189      13.695  13.564  19.151  1.00 34.53           O  
ATOM   1462  N   MET H 190      14.459  11.513  18.589  1.00 36.94           N  
ATOM   1463  CA  MET H 190      15.675  12.037  18.033  1.00 38.14           C  
ATOM   1464  CB  MET H 190      16.934  11.454  18.695  1.00 38.21           C  
ATOM   1465  CG  MET H 190      16.985  11.698  20.203  1.00 40.62           C  
ATOM   1466  SD  MET H 190      18.458  11.024  21.026  1.00 43.05           S  
ATOM   1467  CE  MET H 190      18.133   9.304  20.552  1.00 43.26           C  
ATOM   1468  C   MET H 190      15.729  11.614  16.598  1.00 39.14           C  
ATOM   1469  O   MET H 190      15.563  10.433  16.291  1.00 39.34           O  
ATOM   1470  N   ASN H 191      15.984  12.575  15.683  1.00 37.22           N  
ATOM   1471  CA  ASN H 191      16.021  12.280  14.275  1.00 38.77           C  
ATOM   1472  CB  ASN H 191      14.944  13.029  13.465  1.00 38.78           C  
ATOM   1473  CG  ASN H 191      13.563  12.551  13.890  1.00 44.03           C  
ATOM   1474  OD1 ASN H 191      13.363  11.376  14.187  1.00 44.66           O  
ATOM   1475  ND2 ASN H 191      12.578  13.489  13.915  1.00 42.85           N  
ATOM   1476  C   ASN H 191      17.335  12.755  13.730  1.00 39.98           C  
ATOM   1477  O   ASN H 191      18.049  13.514  14.383  1.00 40.00           O  
ATOM   1478  N   SER H 192      17.689  12.289  12.511  1.00 39.39           N  
ATOM   1479  CA  SER H 192      18.879  12.716  11.823  1.00 39.02           C  
ATOM   1480  CB  SER H 192      18.786  14.162  11.311  1.00 40.37           C  
ATOM   1481  OG  SER H 192      19.987  14.525  10.647  1.00 42.62           O  
ATOM   1482  C   SER H 192      20.052  12.622  12.747  1.00 39.11           C  
ATOM   1483  O   SER H 192      20.793  13.586  12.926  1.00 37.70           O  
ATOM   1484  N   LEU H 193      20.256  11.432  13.338  1.00 38.50           N  
ATOM   1485  CA  LEU H 193      21.287  11.230  14.315  1.00 37.05           C  
ATOM   1486  CB  LEU H 193      21.133   9.898  15.068  1.00 35.68           C  
ATOM   1487  CG  LEU H 193      19.882   9.854  15.967  1.00 35.92           C  
ATOM   1488  CD1 LEU H 193      19.757   8.511  16.703  1.00 36.35           C  
ATOM   1489  CD2 LEU H 193      19.865  11.044  16.941  1.00 36.71           C  
ATOM   1490  C   LEU H 193      22.647  11.264  13.685  1.00 37.77           C  
ATOM   1491  O   LEU H 193      22.837  10.873  12.533  1.00 37.25           O  
ATOM   1492  N   ARG H 194      23.636  11.756  14.464  1.00 37.91           N  
ATOM   1493  CA  ARG H 194      24.998  11.879  14.023  1.00 39.69           C  
ATOM   1494  CB  ARG H 194      25.481  13.335  13.939  1.00 41.21           C  
ATOM   1495  CG  ARG H 194      24.665  14.202  12.983  1.00 44.18           C  
ATOM   1496  CD  ARG H 194      25.079  15.674  13.012  1.00 46.56           C  
ATOM   1497  NE  ARG H 194      24.170  16.409  12.089  1.00 51.09           N  
ATOM   1498  CZ  ARG H 194      23.668  17.625  12.454  1.00 54.92           C  
ATOM   1499  NH1 ARG H 194      24.015  18.169  13.657  1.00 53.75           N1+
ATOM   1500  NH2 ARG H 194      22.825  18.294  11.614  1.00 52.19           N  
ATOM   1501  C   ARG H 194      25.872  11.220  15.048  1.00 39.76           C  
ATOM   1502  O   ARG H 194      25.432  10.910  16.152  1.00 37.88           O  
ATOM   1503  N   ALA H 195      27.158  11.019  14.702  1.00 39.07           N  
ATOM   1504  CA  ALA H 195      28.103  10.350  15.555  1.00 39.63           C  
ATOM   1505  CB  ALA H 195      29.509  10.264  14.936  1.00 39.97           C  
ATOM   1506  C   ALA H 195      28.220  11.113  16.840  1.00 38.91           C  
ATOM   1507  O   ALA H 195      28.344  10.525  17.912  1.00 34.65           O  
ATOM   1508  N   GLU H 196      28.155  12.452  16.757  1.00 38.67           N  
ATOM   1509  CA  GLU H 196      28.319  13.345  17.870  1.00 39.39           C  
ATOM   1510  CB  GLU H 196      28.216  14.809  17.423  1.00 42.68           C  
ATOM   1511  CG  GLU H 196      29.332  15.185  16.448  0.80 50.12           C  
ATOM   1512  CD  GLU H 196      28.911  16.440  15.705  1.00 55.47           C  
ATOM   1513  OE1 GLU H 196      27.938  17.102  16.151  1.00 56.39           O  
ATOM   1514  OE2 GLU H 196      29.558  16.746  14.668  1.00 58.30           O1-
ATOM   1515  C   GLU H 196      27.250  13.083  18.889  1.00 37.40           C  
ATOM   1516  O   GLU H 196      27.453  13.330  20.075  1.00 36.51           O  
ATOM   1517  N   ASP H 197      26.074  12.608  18.439  1.00 34.23           N  
ATOM   1518  CA  ASP H 197      24.923  12.332  19.259  1.00 33.63           C  
ATOM   1519  CB  ASP H 197      23.675  11.985  18.428  1.00 35.28           C  
ATOM   1520  CG  ASP H 197      23.236  13.251  17.703  1.00 37.28           C  
ATOM   1521  OD1 ASP H 197      23.402  14.359  18.280  1.00 38.83           O  
ATOM   1522  OD2 ASP H 197      22.730  13.127  16.556  1.00 38.44           O1-
ATOM   1523  C   ASP H 197      25.174  11.188  20.202  1.00 33.27           C  
ATOM   1524  O   ASP H 197      24.461  11.044  21.194  1.00 34.81           O  
ATOM   1525  N   THR H 198      26.145  10.302  19.903  1.00 32.10           N  
ATOM   1526  CA  THR H 198      26.384   9.169  20.759  1.00 30.30           C  
ATOM   1527  CB  THR H 198      27.589   8.364  20.358  1.00 31.83           C  
ATOM   1528  OG1 THR H 198      27.430   7.868  19.037  1.00 30.49           O  
ATOM   1529  CG2 THR H 198      27.761   7.199  21.344  1.00 33.03           C  
ATOM   1530  C   THR H 198      26.604   9.642  22.164  1.00 31.55           C  
ATOM   1531  O   THR H 198      27.502  10.441  22.431  1.00 30.91           O  
ATOM   1532  N   ALA H 199      25.762   9.160  23.107  1.00 30.82           N  
ATOM   1533  CA  ALA H 199      25.916   9.579  24.473  1.00 30.54           C  
ATOM   1534  CB  ALA H 199      25.656  11.080  24.688  1.00 29.93           C  
ATOM   1535  C   ALA H 199      24.935   8.846  25.335  1.00 31.25           C  
ATOM   1536  O   ALA H 199      24.079   8.102  24.853  1.00 28.73           O  
ATOM   1537  N   VAL H 200      25.090   9.016  26.664  1.00 30.09           N  
ATOM   1538  CA  VAL H 200      24.162   8.465  27.603  1.00 29.46           C  
ATOM   1539  CB  VAL H 200      24.773   8.155  28.942  1.00 30.86           C  
ATOM   1540  CG1 VAL H 200      23.671   7.657  29.891  1.00 30.92           C  
ATOM   1541  CG2 VAL H 200      25.918   7.147  28.742  1.00 31.46           C  
ATOM   1542  C   VAL H 200      23.143   9.542  27.798  1.00 31.11           C  
ATOM   1543  O   VAL H 200      23.491  10.690  28.076  1.00 31.84           O  
ATOM   1544  N   TYR H 201      21.850   9.201  27.656  1.00 31.18           N  
ATOM   1545  CA  TYR H 201      20.825  10.194  27.784  1.00 31.29           C  
ATOM   1546  CB  TYR H 201      19.751  10.116  26.684  1.00 31.88           C  
ATOM   1547  CG  TYR H 201      20.351  10.578  25.403  1.00 31.35           C  
ATOM   1548  CD1 TYR H 201      21.200   9.773  24.678  1.00 32.11           C  
ATOM   1549  CD2 TYR H 201      20.044  11.830  24.922  1.00 29.92           C  
ATOM   1550  CE1 TYR H 201      21.739  10.220  23.494  1.00 31.47           C  
ATOM   1551  CE2 TYR H 201      20.579  12.281  23.740  1.00 31.20           C  
ATOM   1552  CZ  TYR H 201      21.430  11.474  23.025  1.00 31.96           C  
ATOM   1553  OH  TYR H 201      21.982  11.934  21.811  1.00 31.94           O  
ATOM   1554  C   TYR H 201      20.133   9.974  29.086  1.00 32.66           C  
ATOM   1555  O   TYR H 201      19.678   8.868  29.382  1.00 31.54           O  
ATOM   1556  N   TYR H 202      20.033  11.052  29.892  1.00 30.84           N  
ATOM   1557  CA  TYR H 202      19.425  10.975  31.186  1.00 29.36           C  
ATOM   1558  CB  TYR H 202      20.261  11.560  32.344  1.00 28.37           C  
ATOM   1559  CG  TYR H 202      21.526  10.798  32.552  1.00 28.47           C  
ATOM   1560  CD1 TYR H 202      21.525   9.603  33.232  1.00 30.79           C  
ATOM   1561  CD2 TYR H 202      22.717  11.277  32.063  1.00 28.66           C  
ATOM   1562  CE1 TYR H 202      22.691   8.902  33.429  1.00 31.85           C  
ATOM   1563  CE2 TYR H 202      23.889  10.583  32.256  1.00 29.45           C  
ATOM   1564  CZ  TYR H 202      23.877   9.392  32.940  1.00 32.23           C  
ATOM   1565  OH  TYR H 202      25.076   8.674  33.143  1.00 34.24           O  
ATOM   1566  C   TYR H 202      18.191  11.821  31.169  1.00 30.33           C  
ATOM   1567  O   TYR H 202      18.114  12.838  30.481  1.00 31.76           O  
ATOM   1568  N   CYS H 203      17.178  11.368  31.926  1.00 29.46           N  
ATOM   1569  CA  CYS H 203      15.935  12.043  32.140  1.00 31.89           C  
ATOM   1570  CB  CYS H 203      14.763  11.051  31.994  1.00 34.08           C  
ATOM   1571  SG  CYS H 203      13.141  11.646  32.536  1.00 39.56           S  
ATOM   1572  C   CYS H 203      16.014  12.516  33.562  1.00 32.12           C  
ATOM   1573  O   CYS H 203      16.559  11.813  34.411  1.00 29.75           O  
ATOM   1574  N   ALA H 204      15.507  13.735  33.862  1.00 31.05           N  
ATOM   1575  CA  ALA H 204      15.626  14.227  35.210  1.00 31.21           C  
ATOM   1576  CB  ALA H 204      16.848  15.137  35.424  1.00 32.36           C  
ATOM   1577  C   ALA H 204      14.412  15.034  35.555  1.00 31.05           C  
ATOM   1578  O   ALA H 204      13.781  15.633  34.686  1.00 30.95           O  
ATOM   1579  N   ARG H 205      14.056  15.055  36.859  1.00 30.19           N  
ATOM   1580  CA  ARG H 205      12.919  15.793  37.336  1.00 30.48           C  
ATOM   1581  CB  ARG H 205      12.227  15.113  38.535  1.00 31.30           C  
ATOM   1582  CG  ARG H 205      11.011  15.862  39.082  1.00 33.39           C  
ATOM   1583  CD  ARG H 205      10.274  15.114  40.203  0.80 38.40           C  
ATOM   1584  NE  ARG H 205      11.109  15.162  41.439  1.00 37.37           N  
ATOM   1585  CZ  ARG H 205      10.575  14.761  42.630  1.00 37.54           C  
ATOM   1586  NH1 ARG H 205       9.281  14.332  42.684  1.00 38.00           N1+
ATOM   1587  NH2 ARG H 205      11.324  14.783  43.771  1.00 35.30           N  
ATOM   1588  C   ARG H 205      13.382  17.147  37.771  1.00 30.09           C  
ATOM   1589  O   ARG H 205      14.426  17.295  38.408  1.00 30.65           O  
ATOM   1590  N   ASN H 206      12.593  18.176  37.404  1.00 28.72           N  
ATOM   1591  CA  ASN H 206      12.881  19.542  37.736  1.00 30.93           C  
ATOM   1592  CB  ASN H 206      12.832  20.435  36.480  1.00 36.85           C  
ATOM   1593  CG  ASN H 206      13.391  21.808  36.803  1.00 33.75           C  
ATOM   1594  OD1 ASN H 206      13.597  22.148  37.966  1.00 27.04           O  
ATOM   1595  ND2 ASN H 206      13.635  22.623  35.740  1.00 27.96           N  
ATOM   1596  C   ASN H 206      11.796  19.997  38.669  1.00 34.05           C  
ATOM   1597  O   ASN H 206      10.693  20.319  38.233  1.00 33.86           O  
ATOM   1598  N   LEU H 207      12.047  19.949  40.000  1.00 24.38           N  
ATOM   1599  CA  LEU H 207      11.043  20.311  40.971  1.00 27.27           C  
ATOM   1600  CB  LEU H 207      11.398  19.888  42.411  1.00 29.28           C  
ATOM   1601  CG  LEU H 207      12.689  20.509  42.984  1.00 32.97           C  
ATOM   1602  CD1 LEU H 207      12.931  20.027  44.423  1.00 43.58           C  
ATOM   1603  CD2 LEU H 207      13.912  20.249  42.088  1.00 43.19           C  
ATOM   1604  C   LEU H 207      10.748  21.781  41.016  1.00 28.47           C  
ATOM   1605  O   LEU H 207       9.614  22.195  40.786  1.00 27.92           O  
ATOM   1606  N   GLY H 208      11.773  22.621  41.270  1.00 28.95           N  
ATOM   1607  CA  GLY H 208      11.534  24.026  41.453  1.00 29.41           C  
ATOM   1608  C   GLY H 208      11.473  24.680  40.116  1.00 30.34           C  
ATOM   1609  O   GLY H 208      11.719  24.062  39.082  1.00 31.94           O  
ATOM   1610  N   PRO H 209      11.119  25.934  40.138  1.00 31.14           N  
ATOM   1611  CA  PRO H 209      11.035  26.723  38.946  1.00 33.40           C  
ATOM   1612  CD  PRO H 209      11.171  26.748  41.342  1.00 46.06           C  
ATOM   1613  CB  PRO H 209      10.598  28.108  39.421  1.00 37.66           C  
ATOM   1614  CG  PRO H 209      11.200  28.200  40.835  1.00 39.33           C  
ATOM   1615  C   PRO H 209      12.388  26.765  38.298  1.00 32.69           C  
ATOM   1616  O   PRO H 209      12.463  26.894  37.077  1.00 33.78           O  
ATOM   1617  N   SER H 210      13.467  26.661  39.098  1.00 31.48           N  
ATOM   1618  CA  SER H 210      14.809  26.765  38.600  1.00 28.89           C  
ATOM   1619  CB  SER H 210      15.853  26.931  39.715  1.00 30.67           C  
ATOM   1620  OG  SER H 210      15.646  28.155  40.401  1.00 40.26           O  
ATOM   1621  C   SER H 210      15.150  25.517  37.866  1.00 27.34           C  
ATOM   1622  O   SER H 210      14.385  24.553  37.877  1.00 28.38           O  
ATOM   1623  N   PHE H 211      16.306  25.511  37.174  1.00 25.41           N  
ATOM   1624  CA  PHE H 211      16.652  24.343  36.418  1.00 23.52           C  
ATOM   1625  CB  PHE H 211      17.195  24.679  35.022  1.00 24.88           C  
ATOM   1626  CG  PHE H 211      16.041  25.122  34.189  1.00 28.91           C  
ATOM   1627  CD1 PHE H 211      15.529  26.390  34.320  1.00 28.06           C  
ATOM   1628  CD2 PHE H 211      15.454  24.251  33.298  1.00 29.94           C  
ATOM   1629  CE1 PHE H 211      14.459  26.786  33.552  1.00 30.43           C  
ATOM   1630  CE2 PHE H 211      14.386  24.643  32.524  1.00 30.21           C  
ATOM   1631  CZ  PHE H 211      13.890  25.917  32.650  1.00 29.94           C  
ATOM   1632  C   PHE H 211      17.705  23.538  37.126  1.00 23.33           C  
ATOM   1633  O   PHE H 211      18.809  23.372  36.604  1.00 22.17           O  
ATOM   1634  N   TYR H 212      17.372  22.973  38.311  1.00 21.51           N  
ATOM   1635  CA  TYR H 212      18.271  22.067  38.979  1.00 19.46           C  
ATOM   1636  CB  TYR H 212      18.870  22.548  40.320  1.00 17.33           C  
ATOM   1637  CG  TYR H 212      17.831  22.709  41.373  1.00 19.18           C  
ATOM   1638  CD1 TYR H 212      17.415  21.638  42.129  1.00 19.61           C  
ATOM   1639  CD2 TYR H 212      17.293  23.948  41.624  1.00 20.57           C  
ATOM   1640  CE1 TYR H 212      16.464  21.797  43.110  1.00 20.14           C  
ATOM   1641  CE2 TYR H 212      16.341  24.114  42.600  1.00 21.24           C  
ATOM   1642  CZ  TYR H 212      15.925  23.038  43.347  1.00 22.61           C  
ATOM   1643  OH  TYR H 212      14.948  23.205  44.352  1.00 22.94           O  
ATOM   1644  C   TYR H 212      17.501  20.792  39.172  1.00 21.58           C  
ATOM   1645  O   TYR H 212      16.308  20.814  39.474  1.00 22.09           O  
ATOM   1646  N   PHE H 213      18.173  19.637  38.987  1.00 20.62           N  
ATOM   1647  CA  PHE H 213      17.464  18.385  38.931  1.00 17.82           C  
ATOM   1648  CB  PHE H 213      17.956  17.496  37.789  1.00 15.93           C  
ATOM   1649  CG  PHE H 213      17.645  18.242  36.553  1.00 16.22           C  
ATOM   1650  CD1 PHE H 213      16.377  18.174  36.052  1.00 17.27           C  
ATOM   1651  CD2 PHE H 213      18.586  19.021  35.920  1.00 15.84           C  
ATOM   1652  CE1 PHE H 213      16.064  18.862  34.915  1.00 17.28           C  
ATOM   1653  CE2 PHE H 213      18.271  19.711  34.775  1.00 14.23           C  
ATOM   1654  CZ  PHE H 213      17.003  19.627  34.267  1.00 15.47           C  
ATOM   1655  C   PHE H 213      17.650  17.565  40.167  1.00 15.67           C  
ATOM   1656  O   PHE H 213      18.756  17.133  40.487  1.00 16.18           O  
ATOM   1657  N   ASP H 214      16.542  17.321  40.891  1.00 15.67           N  
ATOM   1658  CA  ASP H 214      16.560  16.515  42.079  1.00 17.03           C  
ATOM   1659  CB  ASP H 214      15.394  16.838  43.042  1.00 15.73           C  
ATOM   1660  CG  ASP H 214      14.050  16.669  42.353  1.00 20.64           C  
ATOM   1661  OD1 ASP H 214      14.023  16.156  41.204  1.00 21.97           O  
ATOM   1662  OD2 ASP H 214      13.024  17.064  42.972  1.00 22.85           O1-
ATOM   1663  C   ASP H 214      16.660  15.023  41.828  1.00 18.19           C  
ATOM   1664  O   ASP H 214      17.324  14.332  42.602  1.00 18.49           O  
ATOM   1665  N   TYR H 215      16.018  14.476  40.763  1.00 30.44           N  
ATOM   1666  CA  TYR H 215      15.988  13.041  40.551  1.00 30.76           C  
ATOM   1667  CB  TYR H 215      14.618  12.371  40.781  1.00 32.36           C  
ATOM   1668  CG  TYR H 215      14.377  12.175  42.239  1.00 35.06           C  
ATOM   1669  CD1 TYR H 215      14.872  11.059  42.873  1.00 37.78           C  
ATOM   1670  CD2 TYR H 215      13.649  13.080  42.974  1.00 36.20           C  
ATOM   1671  CE1 TYR H 215      14.659  10.849  44.215  1.00 38.33           C  
ATOM   1672  CE2 TYR H 215      13.432  12.876  44.317  1.00 37.22           C  
ATOM   1673  CZ  TYR H 215      13.937  11.762  44.941  1.00 38.98           C  
ATOM   1674  OH  TYR H 215      13.715  11.554  46.319  1.00 40.73           O  
ATOM   1675  C   TYR H 215      16.357  12.736  39.135  1.00 32.17           C  
ATOM   1676  O   TYR H 215      15.926  13.420  38.210  1.00 32.03           O  
ATOM   1677  N   TRP H 216      17.153  11.663  38.937  1.00 31.38           N  
ATOM   1678  CA  TRP H 216      17.631  11.331  37.624  1.00 30.32           C  
ATOM   1679  CB  TRP H 216      19.151  11.558  37.491  1.00 29.49           C  
ATOM   1680  CG  TRP H 216      19.607  12.992  37.680  1.00 28.38           C  
ATOM   1681  CD2 TRP H 216      20.317  13.761  36.695  1.00 27.90           C  
ATOM   1682  CD1 TRP H 216      19.502  13.786  38.784  1.00 29.20           C  
ATOM   1683  NE1 TRP H 216      20.093  15.005  38.546  1.00 29.91           N  
ATOM   1684  CE2 TRP H 216      20.603  15.002  37.266  1.00 29.91           C  
ATOM   1685  CE3 TRP H 216      20.710  13.456  35.424  1.00 28.42           C  
ATOM   1686  CZ2 TRP H 216      21.286  15.960  36.571  1.00 29.26           C  
ATOM   1687  CZ3 TRP H 216      21.388  14.426  34.723  1.00 28.30           C  
ATOM   1688  CH2 TRP H 216      21.672  15.654  35.284  1.00 29.62           C  
ATOM   1689  C   TRP H 216      17.407   9.869  37.376  1.00 32.51           C  
ATOM   1690  O   TRP H 216      17.369   9.063  38.304  1.00 31.32           O  
ATOM   1691  N   GLY H 217      17.241   9.488  36.092  1.00 33.53           N  
ATOM   1692  CA  GLY H 217      17.096   8.103  35.746  1.00 33.82           C  
ATOM   1693  C   GLY H 217      18.474   7.521  35.623  1.00 34.36           C  
ATOM   1694  O   GLY H 217      19.472   8.232  35.727  1.00 33.52           O  
ATOM   1695  N   GLN H 218      18.550   6.191  35.392  1.00 34.99           N  
ATOM   1696  CA  GLN H 218      19.797   5.482  35.277  1.00 36.30           C  
ATOM   1697  CB  GLN H 218      19.660   3.945  35.228  1.00 39.46           C  
ATOM   1698  CG  GLN H 218      19.011   3.374  33.964  1.00 48.80           C  
ATOM   1699  CD  GLN H 218      17.503   3.559  34.038  1.00 54.21           C  
ATOM   1700  OE1 GLN H 218      16.967   4.016  35.045  1.00 53.86           O  
ATOM   1701  NE2 GLN H 218      16.796   3.181  32.941  1.00 52.40           N  
ATOM   1702  C   GLN H 218      20.506   5.918  34.033  1.00 35.84           C  
ATOM   1703  O   GLN H 218      21.736   5.924  33.982  1.00 34.70           O  
ATOM   1704  N   GLY H 219      19.745   6.250  32.972  1.00 34.77           N  
ATOM   1705  CA  GLY H 219      20.341   6.701  31.747  1.00 34.80           C  
ATOM   1706  C   GLY H 219      20.339   5.569  30.772  1.00 35.47           C  
ATOM   1707  O   GLY H 219      20.448   4.404  31.152  1.00 38.27           O  
ATOM   1708  N   THR H 220      20.203   5.898  29.469  1.00 34.00           N  
ATOM   1709  CA  THR H 220      20.247   4.899  28.439  1.00 34.89           C  
ATOM   1710  CB  THR H 220      19.005   4.803  27.603  1.00 36.79           C  
ATOM   1711  OG1 THR H 220      18.783   6.028  26.922  1.00 38.59           O  
ATOM   1712  CG2 THR H 220      17.805   4.466  28.499  1.00 38.17           C  
ATOM   1713  C   THR H 220      21.314   5.315  27.486  1.00 35.68           C  
ATOM   1714  O   THR H 220      21.487   6.503  27.217  1.00 35.67           O  
ATOM   1715  N   LEU H 221      22.056   4.341  26.929  1.00 35.71           N  
ATOM   1716  CA  LEU H 221      23.118   4.695  26.038  1.00 35.34           C  
ATOM   1717  CB  LEU H 221      24.369   3.808  26.167  1.00 35.09           C  
ATOM   1718  CG  LEU H 221      25.505   4.198  25.199  1.00 35.83           C  
ATOM   1719  CD1 LEU H 221      26.028   5.618  25.462  1.00 37.18           C  
ATOM   1720  CD2 LEU H 221      26.622   3.144  25.211  1.00 36.59           C  
ATOM   1721  C   LEU H 221      22.639   4.611  24.631  1.00 35.41           C  
ATOM   1722  O   LEU H 221      22.003   3.639  24.225  1.00 34.90           O  
ATOM   1723  N   VAL H 222      22.923   5.673  23.854  1.00 33.88           N  
ATOM   1724  CA  VAL H 222      22.585   5.703  22.464  1.00 32.44           C  
ATOM   1725  CB  VAL H 222      21.785   6.915  22.086  1.00 32.68           C  
ATOM   1726  CG1 VAL H 222      21.548   6.899  20.567  1.00 33.19           C  
ATOM   1727  CG2 VAL H 222      20.490   6.915  22.918  1.00 33.45           C  
ATOM   1728  C   VAL H 222      23.886   5.749  21.724  1.00 33.70           C  
ATOM   1729  O   VAL H 222      24.736   6.600  21.991  1.00 35.05           O  
ATOM   1730  N   THR H 223      24.082   4.804  20.781  1.00 32.63           N  
ATOM   1731  CA  THR H 223      25.304   4.746  20.029  1.00 31.87           C  
ATOM   1732  CB  THR H 223      26.009   3.425  20.158  1.00 34.23           C  
ATOM   1733  OG1 THR H 223      26.310   3.151  21.518  1.00 33.75           O  
ATOM   1734  CG2 THR H 223      27.304   3.471  19.331  1.00 33.89           C  
ATOM   1735  C   THR H 223      24.942   4.907  18.586  1.00 32.55           C  
ATOM   1736  O   THR H 223      24.109   4.167  18.066  1.00 32.52           O  
ATOM   1737  N   VAL H 224      25.562   5.889  17.901  1.00 30.88           N  
ATOM   1738  CA  VAL H 224      25.265   6.108  16.514  1.00 31.30           C  
ATOM   1739  CB  VAL H 224      25.069   7.562  16.190  1.00 32.06           C  
ATOM   1740  CG1 VAL H 224      24.811   7.721  14.683  1.00 33.27           C  
ATOM   1741  CG2 VAL H 224      23.934   8.110  17.073  1.00 31.37           C  
ATOM   1742  C   VAL H 224      26.446   5.634  15.730  1.00 32.95           C  
ATOM   1743  O   VAL H 224      27.506   6.259  15.758  1.00 32.95           O  
ATOM   1744  N   SER H 225      26.288   4.512  14.998  1.00 31.83           N  
ATOM   1745  CA  SER H 225      27.396   4.005  14.240  1.00 32.30           C  
ATOM   1746  CB  SER H 225      28.326   3.076  15.040  1.00 32.14           C  
ATOM   1747  OG  SER H 225      28.936   3.791  16.104  1.00 35.09           O  
ATOM   1748  C   SER H 225      26.869   3.212  13.090  1.00 35.47           C  
ATOM   1749  O   SER H 225      25.716   2.786  13.083  1.00 37.00           O  
ATOM   1750  N   SER H 226      27.725   3.000  12.072  1.00 35.68           N  
ATOM   1751  CA  SER H 226      27.318   2.254  10.920  1.00 36.65           C  
ATOM   1752  CB  SER H 226      28.329   2.315   9.763  1.00 39.09           C  
ATOM   1753  OG  SER H 226      28.479   3.652   9.311  1.00 44.63           O  
ATOM   1754  C   SER H 226      27.222   0.803  11.354  1.00 37.59           C  
ATOM   1755  O   SER H 226      28.288   0.217  11.682  1.00 38.72           O  
ATOM   1756  OXT SER H 226      26.085   0.261  11.362  1.00  0.00           O1-
TER    1757      SER H 226 
CONECT  165  665
CONECT  665  165
CONECT  983 1571
CONECT 1571  983
END
