# Supplementary material for: Fully automated antibody structure prediction using BIOVIA tools: Validation study
Source: PLoS One. 2017 May 18;12(5):e0177923. doi: 10.1371/journal.pone.0177923 (PMC5436848; doi:10.1371/journal.pone.0177923)
Supplement: S3 Dataset — Predicted structures using the Top5 framework method, Chothia CDR definition with canonical filtering, using up to 5 CDR templates rather than the default 3, and generating 10 CDR models. (ZIP) [file pone.0177923.s005.zip › 4LMQ_IE_FV_FinalModel.pdb]

REMARK   Accelrys Discovery Studio PDB file
REMARK   Created:  2015-11-30T21:42:09Z
SSBOND   1 CYS L   23    CYS L   88                                     
SSBOND   2 CYS H  129    CYS H  202                                     
ATOM      1  N   ASP L   1      25.187  32.564  26.061  1.00 40.99           N1+
ATOM      2  CA  ASP L   1      25.145  31.586  27.170  1.00 40.07           C  
ATOM      3  CB  ASP L   1      25.534  30.186  26.665  1.00 40.85           C  
ATOM      4  CG  ASP L   1      24.453  29.714  25.704  1.00 43.72           C  
ATOM      5  OD1 ASP L   1      23.453  30.461  25.526  1.00 42.47           O  
ATOM      6  OD2 ASP L   1      24.610  28.600  25.136  1.00 42.22           O1-
ATOM      7  C   ASP L   1      26.117  31.991  28.225  1.00 39.78           C  
ATOM      8  O   ASP L   1      26.979  32.835  27.994  1.00 40.28           O  
ATOM      9  N   ILE L   2      25.993  31.402  29.428  1.00 36.56           N  
ATOM     10  CA  ILE L   2      26.892  31.730  30.494  1.00 35.04           C  
ATOM     11  CB  ILE L   2      26.205  31.876  31.822  1.00 34.23           C  
ATOM     12  CG1 ILE L   2      25.236  33.071  31.777  1.00 32.94           C  
ATOM     13  CG2 ILE L   2      27.278  31.979  32.917  1.00 32.42           C  
ATOM     14  CD1 ILE L   2      24.294  33.155  32.976  1.00 33.59           C  
ATOM     15  C   ILE L   2      27.885  30.616  30.586  1.00 36.28           C  
ATOM     16  O   ILE L   2      27.523  29.443  30.512  1.00 37.38           O  
ATOM     17  N   GLN L   3      29.183  30.961  30.718  1.00 33.46           N  
ATOM     18  CA  GLN L   3      30.192  29.942  30.762  1.00 34.03           C  
ATOM     19  CB  GLN L   3      31.472  30.306  29.995  1.00 38.32           C  
ATOM     20  CG  GLN L   3      31.245  30.416  28.488  1.00 45.46           C  
ATOM     21  CD  GLN L   3      32.570  30.766  27.832  0.80 58.71           C  
ATOM     22  OE1 GLN L   3      33.556  31.056  28.505  1.00 64.70           O  
ATOM     23  NE2 GLN L   3      32.592  30.743  26.472  0.80 58.10           N  
ATOM     24  C   GLN L   3      30.576  29.694  32.182  1.00 32.99           C  
ATOM     25  O   GLN L   3      30.697  30.621  32.980  1.00 33.24           O  
ATOM     26  N   MET L   4      30.763  28.407  32.534  1.00 31.41           N  
ATOM     27  CA  MET L   4      31.142  28.071  33.873  1.00 30.70           C  
ATOM     28  CB  MET L   4      30.173  27.086  34.545  1.00 30.53           C  
ATOM     29  CG  MET L   4      28.740  27.619  34.624  1.00 30.47           C  
ATOM     30  SD  MET L   4      28.562  29.169  35.556  1.00 32.94           S  
ATOM     31  CE  MET L   4      28.882  28.405  37.170  1.00 32.23           C  
ATOM     32  C   MET L   4      32.476  27.400  33.803  1.00 32.70           C  
ATOM     33  O   MET L   4      32.653  26.429  33.068  1.00 33.00           O  
ATOM     34  N   THR L   5      33.461  27.904  34.571  1.00 31.35           N  
ATOM     35  CA  THR L   5      34.750  27.283  34.512  1.00 30.72           C  
ATOM     36  CB  THR L   5      35.820  28.200  33.984  1.00 32.56           C  
ATOM     37  OG1 THR L   5      36.948  27.440  33.585  1.00 32.98           O  
ATOM     38  CG2 THR L   5      36.223  29.223  35.056  1.00 32.30           C  
ATOM     39  C   THR L   5      35.101  26.801  35.891  1.00 31.78           C  
ATOM     40  O   THR L   5      35.037  27.549  36.865  1.00 32.89           O  
ATOM     41  N   GLN L   6      35.476  25.509  36.007  1.00 31.14           N  
ATOM     42  CA  GLN L   6      35.775  24.939  37.293  1.00 32.13           C  
ATOM     43  CB  GLN L   6      35.198  23.530  37.531  1.00 33.83           C  
ATOM     44  CG  GLN L   6      33.683  23.459  37.703  1.00 34.49           C  
ATOM     45  CD  GLN L   6      33.324  21.996  37.929  1.00 35.51           C  
ATOM     46  OE1 GLN L   6      32.584  21.399  37.153  1.00 34.62           O  
ATOM     47  NE2 GLN L   6      33.870  21.399  39.022  1.00 33.17           N  
ATOM     48  C   GLN L   6      37.252  24.760  37.435  1.00 33.30           C  
ATOM     49  O   GLN L   6      37.972  24.574  36.455  1.00 33.66           O  
ATOM     50  N   SER L   7      37.736  24.836  38.691  1.00 32.10           N  
ATOM     51  CA  SER L   7      39.120  24.591  38.985  1.00 33.14           C  
ATOM     52  CB  SER L   7      39.944  25.870  39.220  1.00 34.45           C  
ATOM     53  OG  SER L   7      40.008  26.648  38.034  1.00 39.94           O  
ATOM     54  C   SER L   7      39.151  23.839  40.276  1.00 34.40           C  
ATOM     55  O   SER L   7      38.337  24.106  41.161  1.00 34.59           O  
ATOM     56  N   PRO L   8      40.041  22.896  40.448  1.00 32.43           N  
ATOM     57  CA  PRO L   8      40.984  22.470  39.444  1.00 31.80           C  
ATOM     58  CD  PRO L   8      40.488  22.558  41.790  1.00 32.34           C  
ATOM     59  CB  PRO L   8      42.169  21.874  40.205  1.00 32.96           C  
ATOM     60  CG  PRO L   8      41.595  21.515  41.583  1.00 34.21           C  
ATOM     61  C   PRO L   8      40.318  21.460  38.567  1.00 31.49           C  
ATOM     62  O   PRO L   8      39.186  21.079  38.853  1.00 31.19           O  
ATOM     63  N   SER L   9      40.985  21.041  37.476  1.00 31.27           N  
ATOM     64  CA  SER L   9      40.450  20.025  36.617  1.00 32.19           C  
ATOM     65  CB  SER L   9      41.286  19.825  35.341  1.00 35.40           C  
ATOM     66  OG  SER L   9      41.275  21.011  34.560  1.00 41.47           O  
ATOM     67  C   SER L   9      40.449  18.720  37.358  1.00 31.89           C  
ATOM     68  O   SER L   9      39.500  17.945  37.256  1.00 30.48           O  
ATOM     69  N   SER L  10      41.528  18.439  38.123  1.00 31.15           N  
ATOM     70  CA  SER L  10      41.613  17.195  38.843  1.00 30.71           C  
ATOM     71  CB  SER L  10      42.416  16.112  38.102  1.00 31.62           C  
ATOM     72  OG  SER L  10      41.787  15.786  36.873  1.00 34.98           O  
ATOM     73  C   SER L  10      42.345  17.441  40.127  1.00 31.57           C  
ATOM     74  O   SER L  10      43.097  18.407  40.248  1.00 31.48           O  
ATOM     75  N   LEU L  11      42.119  16.575  41.140  1.00 29.63           N  
ATOM     76  CA  LEU L  11      42.829  16.724  42.379  1.00 30.32           C  
ATOM     77  CB  LEU L  11      42.175  17.740  43.346  1.00 31.16           C  
ATOM     78  CG  LEU L  11      40.791  17.355  43.915  1.00 33.45           C  
ATOM     79  CD1 LEU L  11      40.876  16.263  44.995  1.00 33.26           C  
ATOM     80  CD2 LEU L  11      40.031  18.598  44.400  1.00 33.82           C  
ATOM     81  C   LEU L  11      42.910  15.392  43.062  1.00 31.70           C  
ATOM     82  O   LEU L  11      42.050  14.532  42.874  1.00 31.32           O  
ATOM     83  N   SER L  12      43.975  15.181  43.865  1.00 29.96           N  
ATOM     84  CA  SER L  12      44.082  13.979  44.641  1.00 30.84           C  
ATOM     85  CB  SER L  12      45.290  13.095  44.278  1.00 33.05           C  
ATOM     86  OG  SER L  12      46.502  13.767  44.582  1.00 40.29           O  
ATOM     87  C   SER L  12      44.258  14.419  46.061  1.00 31.53           C  
ATOM     88  O   SER L  12      45.069  15.300  46.344  1.00 32.77           O  
ATOM     89  N   ALA L  13      43.491  13.820  46.998  1.00 28.84           N  
ATOM     90  CA  ALA L  13      43.594  14.227  48.373  1.00 28.53           C  
ATOM     91  CB  ALA L  13      42.520  15.248  48.790  1.00 27.19           C  
ATOM     92  C   ALA L  13      43.421  13.021  49.245  1.00 29.71           C  
ATOM     93  O   ALA L  13      42.860  12.010  48.827  1.00 29.96           O  
ATOM     94  N   SER L  14      43.926  13.101  50.494  1.00 29.22           N  
ATOM     95  CA  SER L  14      43.861  11.998  51.409  1.00 29.90           C  
ATOM     96  CB  SER L  14      45.006  12.018  52.437  1.00 32.51           C  
ATOM     97  OG  SER L  14      45.063  10.787  53.138  1.00 36.44           O  
ATOM     98  C   SER L  14      42.555  12.060  52.141  1.00 31.01           C  
ATOM     99  O   SER L  14      41.887  13.093  52.161  1.00 30.95           O  
ATOM    100  N   VAL L  15      42.145  10.936  52.768  1.00 30.25           N  
ATOM    101  CA  VAL L  15      40.895  10.945  53.468  1.00 29.70           C  
ATOM    102  CB  VAL L  15      40.356   9.587  53.827  1.00 30.61           C  
ATOM    103  CG1 VAL L  15      39.925   8.879  52.534  1.00 30.67           C  
ATOM    104  CG2 VAL L  15      41.429   8.815  54.607  1.00 30.79           C  
ATOM    105  C   VAL L  15      41.028  11.770  54.704  1.00 31.58           C  
ATOM    106  O   VAL L  15      42.016  11.689  55.432  1.00 32.58           O  
ATOM    107  N   GLY L  16      40.002  12.607  54.955  1.00 31.46           N  
ATOM    108  CA  GLY L  16      39.983  13.452  56.111  1.00 31.76           C  
ATOM    109  C   GLY L  16      40.445  14.829  55.737  1.00 33.69           C  
ATOM    110  O   GLY L  16      40.365  15.751  56.548  1.00 34.62           O  
ATOM    111  N   ASP L  17      40.937  15.014  54.498  1.00 31.61           N  
ATOM    112  CA  ASP L  17      41.417  16.312  54.108  1.00 31.50           C  
ATOM    113  CB  ASP L  17      42.336  16.285  52.874  1.00 32.51           C  
ATOM    114  CG  ASP L  17      43.647  15.611  53.257  1.00 35.45           C  
ATOM    115  OD1 ASP L  17      43.867  15.388  54.477  1.00 36.75           O  
ATOM    116  OD2 ASP L  17      44.446  15.311  52.330  1.00 35.52           O1-
ATOM    117  C   ASP L  17      40.250  17.181  53.762  1.00 32.79           C  
ATOM    118  O   ASP L  17      39.136  16.705  53.549  1.00 33.13           O  
ATOM    119  N   ARG L  18      40.494  18.506  53.715  0.90 32.24           N  
ATOM    120  CA  ARG L  18      39.484  19.451  53.343  0.90 32.36           C  
ATOM    121  CB  ARG L  18      39.633  20.789  54.092  0.90 31.91           C  
ATOM    122  CG  ARG L  18      38.505  21.797  53.868  0.90 32.37           C  
ATOM    123  CD  ARG L  18      38.720  23.103  54.638  0.90 36.69           C  
ATOM    124  NE  ARG L  18      37.571  24.009  54.354  0.90 41.92           N  
ATOM    125  CZ  ARG L  18      36.431  23.931  55.102  0.90 46.18           C  
ATOM    126  NH1 ARG L  18      36.321  22.993  56.086  0.90 41.94           N1+
ATOM    127  NH2 ARG L  18      35.401  24.792  54.865  0.90 43.17           N  
ATOM    128  C   ARG L  18      39.707  19.697  51.882  0.90 33.31           C  
ATOM    129  O   ARG L  18      40.830  19.970  51.461  0.90 34.63           O  
ATOM    130  N   VAL L  19      38.644  19.574  51.060  1.00 32.56           N  
ATOM    131  CA  VAL L  19      38.806  19.755  49.644  1.00 32.85           C  
ATOM    132  CB  VAL L  19      38.337  18.573  48.841  1.00 34.22           C  
ATOM    133  CG1 VAL L  19      38.381  18.935  47.350  1.00 33.87           C  
ATOM    134  CG2 VAL L  19      39.211  17.360  49.193  1.00 32.70           C  
ATOM    135  C   VAL L  19      37.989  20.936  49.220  1.00 34.02           C  
ATOM    136  O   VAL L  19      36.851  21.105  49.656  1.00 33.14           O  
ATOM    137  N   THR L  20      38.569  21.794  48.352  1.00 33.26           N  
ATOM    138  CA  THR L  20      37.876  22.964  47.894  1.00 34.62           C  
ATOM    139  CB  THR L  20      38.553  24.237  48.315  1.00 40.09           C  
ATOM    140  OG1 THR L  20      38.659  24.288  49.731  1.00 43.17           O  
ATOM    141  CG2 THR L  20      37.733  25.433  47.806  1.00 40.01           C  
ATOM    142  C   THR L  20      37.851  22.949  46.391  1.00 35.10           C  
ATOM    143  O   THR L  20      38.888  22.813  45.743  1.00 36.51           O  
ATOM    144  N   ILE L  21      36.645  23.095  45.799  0.90 31.09           N  
ATOM    145  CA  ILE L  21      36.495  23.124  44.368  0.90 30.40           C  
ATOM    146  CB  ILE L  21      35.621  22.023  43.841  0.90 31.44           C  
ATOM    147  CG1 ILE L  21      36.244  20.655  44.168  0.90 31.99           C  
ATOM    148  CG2 ILE L  21      35.404  22.255  42.336  0.90 31.51           C  
ATOM    149  CD1 ILE L  21      35.286  19.484  43.956  0.90 34.96           C  
ATOM    150  C   ILE L  21      35.841  24.430  44.028  0.90 31.51           C  
ATOM    151  O   ILE L  21      34.885  24.838  44.685  0.90 30.66           O  
ATOM    152  N   THR L  22      36.335  25.118  42.974  0.90 31.26           N  
ATOM    153  CA  THR L  22      35.835  26.431  42.665  0.90 30.93           C  
ATOM    154  CB  THR L  22      36.930  27.454  42.556  0.90 32.41           C  
ATOM    155  OG1 THR L  22      37.718  27.467  43.734  0.90 35.23           O  
ATOM    156  CG2 THR L  22      36.285  28.832  42.378  0.90 30.82           C  
ATOM    157  C   THR L  22      35.148  26.409  41.330  0.90 31.12           C  
ATOM    158  O   THR L  22      35.456  25.594  40.462  0.90 28.88           O  
ATOM    159  N   CYS L  23      34.159  27.314  41.149  1.00 30.84           N  
ATOM    160  CA  CYS L  23      33.450  27.422  39.902  1.00 32.23           C  
ATOM    161  CB  CYS L  23      32.075  26.709  39.953  1.00 33.85           C  
ATOM    162  SG  CYS L  23      31.131  26.779  38.399  1.00 37.63           S  
ATOM    163  C   CYS L  23      33.259  28.889  39.624  1.00 34.38           C  
ATOM    164  O   CYS L  23      32.762  29.629  40.474  1.00 34.77           O  
ATOM    165  N   ARG L  24      33.659  29.357  38.419  1.00 33.11           N  
ATOM    166  CA  ARG L  24      33.558  30.763  38.124  1.00 33.92           C  
ATOM    167  CB  ARG L  24      34.914  31.401  37.780  1.00 36.08           C  
ATOM    168  CG  ARG L  24      34.928  32.926  37.877  1.00 42.20           C  
ATOM    169  CD  ARG L  24      34.821  33.433  39.316  1.00 47.27           C  
ATOM    170  NE  ARG L  24      34.962  34.915  39.288  0.80 58.24           N  
ATOM    171  CZ  ARG L  24      36.197  35.479  39.413  0.80 63.70           C  
ATOM    172  NH1 ARG L  24      37.296  34.681  39.549  0.80 60.11           N1+
ATOM    173  NH2 ARG L  24      36.334  36.838  39.407  0.80 62.57           N  
ATOM    174  C   ARG L  24      32.639  30.950  36.952  1.00 32.80           C  
ATOM    175  O   ARG L  24      32.750  30.257  35.942  1.00 32.75           O  
ATOM    176  N   ALA L  25      31.706  31.922  37.060  1.00 31.04           N  
ATOM    177  CA  ALA L  25      30.741  32.173  36.025  1.00 30.42           C  
ATOM    178  CB  ALA L  25      29.329  32.461  36.562  1.00 29.90           C  
ATOM    179  C   ALA L  25      31.176  33.380  35.251  1.00 33.41           C  
ATOM    180  O   ALA L  25      31.786  34.301  35.791  1.00 34.12           O  
ATOM    181  N   SER L  26      30.831  33.402  33.946  1.00 25.37           N  
ATOM    182  CA  SER L  26      31.172  34.458  33.032  1.00 26.39           C  
ATOM    183  CB  SER L  26      30.743  34.148  31.590  1.00 25.86           C  
ATOM    184  OG  SER L  26      31.417  32.992  31.123  1.00 25.90           O  
ATOM    185  C   SER L  26      30.473  35.720  33.433  1.00 27.54           C  
ATOM    186  O   SER L  26      31.010  36.813  33.255  1.00 28.38           O  
ATOM    187  N   GLU L  27      29.241  35.601  33.964  1.00 27.25           N  
ATOM    188  CA  GLU L  27      28.498  36.758  34.374  1.00 27.94           C  
ATOM    189  CB  GLU L  27      27.464  37.214  33.331  1.00 29.09           C  
ATOM    190  CG  GLU L  27      26.448  36.139  32.950  1.00 30.52           C  
ATOM    191  CD  GLU L  27      25.619  36.684  31.797  1.00 33.47           C  
ATOM    192  OE1 GLU L  27      26.168  37.496  31.005  1.00 31.32           O  
ATOM    193  OE2 GLU L  27      24.428  36.289  31.690  1.00 36.77           O1-
ATOM    194  C   GLU L  27      27.791  36.414  35.651  1.00 27.15           C  
ATOM    195  O   GLU L  27      27.730  35.248  36.034  1.00 25.63           O  
ATOM    196  N   SER L  28      27.245  37.437  36.349  0.90 26.76           N  
ATOM    197  CA  SER L  28      26.643  37.254  37.643  0.90 27.13           C  
ATOM    198  CB  SER L  28      26.291  38.581  38.339  0.90 27.46           C  
ATOM    199  OG  SER L  28      25.701  38.325  39.604  0.88 28.81           O  
ATOM    200  C   SER L  28      25.395  36.430  37.572  0.90 27.40           C  
ATOM    201  O   SER L  28      24.408  36.780  36.927  0.90 27.90           O  
ATOM    202  N   ILE L  29      25.475  35.242  38.192  1.00 26.88           N  
ATOM    203  CA  ILE L  29      24.435  34.276  38.388  1.00 26.32           C  
ATOM    204  CB  ILE L  29      24.902  32.849  38.347  1.00 25.66           C  
ATOM    205  CG1 ILE L  29      25.881  32.507  39.476  1.00 24.47           C  
ATOM    206  CG2 ILE L  29      25.483  32.617  36.943  1.00 24.74           C  
ATOM    207  CD1 ILE L  29      26.155  31.005  39.556  1.00 23.84           C  
ATOM    208  C   ILE L  29      23.588  34.549  39.594  1.00 26.77           C  
ATOM    209  O   ILE L  29      22.568  33.887  39.767  1.00 25.75           O  
ATOM    210  N   SER L  30      24.078  35.369  40.553  0.90 28.04           N  
ATOM    211  CA  SER L  30      23.350  35.604  41.772  0.90 29.05           C  
ATOM    212  CB  SER L  30      21.819  35.727  41.631  0.90 29.52           C  
ATOM    213  OG  SER L  30      21.225  35.956  42.900  0.90 31.08           O  
ATOM    214  C   SER L  30      23.704  34.425  42.613  0.90 29.33           C  
ATOM    215  O   SER L  30      24.883  34.099  42.740  0.90 30.04           O  
ATOM    216  N   TYR L  31      22.722  33.774  43.260  1.00 28.73           N  
ATOM    217  CA  TYR L  31      23.099  32.578  43.956  1.00 28.92           C  
ATOM    218  CB  TYR L  31      22.565  32.507  45.397  1.00 29.88           C  
ATOM    219  CG  TYR L  31      23.224  33.531  46.253  1.00 26.04           C  
ATOM    220  CD1 TYR L  31      22.750  34.822  46.309  1.00  0.00           C  
ATOM    221  CD2 TYR L  31      24.317  33.191  47.016  1.00  0.00           C  
ATOM    222  CE1 TYR L  31      23.361  35.759  47.110  1.00  0.00           C  
ATOM    223  CE2 TYR L  31      24.932  34.124  47.819  1.00  0.00           C  
ATOM    224  CZ  TYR L  31      24.454  35.411  47.866  1.00  0.00           C  
ATOM    225  OH  TYR L  31      25.080  36.372  48.687  1.00  0.00           O  
ATOM    226  C   TYR L  31      22.466  31.415  43.255  1.00 28.42           C  
ATOM    227  O   TYR L  31      22.132  30.418  43.892  1.00 28.32           O  
ATOM    228  N   SER L  32      22.340  31.462  41.915  1.00 27.20           N  
ATOM    229  CA  SER L  32      21.672  30.356  41.292  1.00 26.17           C  
ATOM    230  CB  SER L  32      20.782  30.784  40.109  1.00 26.62           C  
ATOM    231  OG  SER L  32      21.557  31.404  39.092  1.00 16.82           O  
ATOM    232  C   SER L  32      22.703  29.394  40.790  1.00 25.50           C  
ATOM    233  O   SER L  32      22.926  29.277  39.585  1.00 25.76           O  
ATOM    234  N   LEU L  33      23.344  28.644  41.713  1.00 28.70           N  
ATOM    235  CA  LEU L  33      24.313  27.676  41.282  1.00 28.11           C  
ATOM    236  CB  LEU L  33      25.759  28.057  41.633  1.00 28.65           C  
ATOM    237  CG  LEU L  33      26.793  27.045  41.105  1.00 41.26           C  
ATOM    238  CD1 LEU L  33      26.958  27.159  39.581  1.00 37.04           C  
ATOM    239  CD2 LEU L  33      28.120  27.133  41.869  1.00 38.54           C  
ATOM    240  C   LEU L  33      24.037  26.389  42.009  1.00 29.81           C  
ATOM    241  O   LEU L  33      23.777  26.397  43.212  1.00 29.70           O  
ATOM    242  N   SER L  34      24.096  25.242  41.293  1.00 28.68           N  
ATOM    243  CA  SER L  34      23.887  23.960  41.918  1.00 26.72           C  
ATOM    244  CB  SER L  34      22.708  23.173  41.320  1.00 26.54           C  
ATOM    245  OG  SER L  34      22.981  22.842  39.967  1.00  0.00           O  
ATOM    246  C   SER L  34      25.128  23.128  41.722  1.00 27.85           C  
ATOM    247  O   SER L  34      25.924  23.379  40.819  1.00 27.42           O  
ATOM    248  N   TRP L  35      25.332  22.119  42.599  1.00 26.76           N  
ATOM    249  CA  TRP L  35      26.485  21.257  42.520  1.00 25.40           C  
ATOM    250  CB  TRP L  35      27.423  21.372  43.735  1.00 24.76           C  
ATOM    251  CG  TRP L  35      28.153  22.689  43.849  1.00 25.16           C  
ATOM    252  CD2 TRP L  35      29.423  22.960  43.236  1.00 25.05           C  
ATOM    253  CD1 TRP L  35      27.795  23.823  44.518  1.00 25.90           C  
ATOM    254  NE1 TRP L  35      28.766  24.784  44.363  1.00 26.22           N  
ATOM    255  CE2 TRP L  35      29.773  24.267  43.575  1.00 26.38           C  
ATOM    256  CE3 TRP L  35      30.232  22.184  42.458  1.00 25.38           C  
ATOM    257  CZ2 TRP L  35      30.945  24.819  43.137  1.00 25.92           C  
ATOM    258  CZ3 TRP L  35      31.410  22.744  42.016  1.00 26.41           C  
ATOM    259  CH2 TRP L  35      31.761  24.036  42.349  1.00 26.00           C  
ATOM    260  C   TRP L  35      26.020  19.829  42.465  1.00 26.79           C  
ATOM    261  O   TRP L  35      25.100  19.439  43.186  1.00 26.94           O  
ATOM    262  N   TYR L  36      26.671  19.011  41.605  1.00 26.49           N  
ATOM    263  CA  TYR L  36      26.309  17.627  41.431  1.00 25.58           C  
ATOM    264  CB  TYR L  36      25.764  17.302  40.028  1.00 24.68           C  
ATOM    265  CG  TYR L  36      24.493  18.047  39.802  1.00 25.82           C  
ATOM    266  CD1 TYR L  36      23.288  17.536  40.224  1.00 25.93           C  
ATOM    267  CD2 TYR L  36      24.503  19.259  39.154  1.00 24.87           C  
ATOM    268  CE1 TYR L  36      22.118  18.227  40.010  1.00 27.23           C  
ATOM    269  CE2 TYR L  36      23.337  19.953  38.940  1.00 27.99           C  
ATOM    270  CZ  TYR L  36      22.138  19.438  39.365  1.00 28.15           C  
ATOM    271  OH  TYR L  36      20.940  20.151  39.142  1.00 24.09           O  
ATOM    272  C   TYR L  36      27.533  16.771  41.591  1.00 27.47           C  
ATOM    273  O   TYR L  36      28.659  17.200  41.337  1.00 27.98           O  
ATOM    274  N   GLN L  37      27.322  15.515  42.041  1.00 24.81           N  
ATOM    275  CA  GLN L  37      28.380  14.556  42.193  1.00 24.18           C  
ATOM    276  CB  GLN L  37      28.424  13.934  43.600  1.00 24.44           C  
ATOM    277  CG  GLN L  37      29.535  12.899  43.789  1.00 25.00           C  
ATOM    278  CD  GLN L  37      29.330  12.243  45.146  1.00 29.83           C  
ATOM    279  OE1 GLN L  37      28.260  11.708  45.433  1.00 31.49           O  
ATOM    280  NE2 GLN L  37      30.378  12.285  46.011  1.00 25.95           N  
ATOM    281  C   GLN L  37      28.074  13.437  41.244  1.00 23.72           C  
ATOM    282  O   GLN L  37      26.945  12.953  41.197  1.00 25.42           O  
ATOM    283  N   GLN L  38      29.067  12.998  40.443  1.00 23.31           N  
ATOM    284  CA  GLN L  38      28.789  11.923  39.529  1.00 25.30           C  
ATOM    285  CB  GLN L  38      28.804  12.347  38.048  1.00 26.03           C  
ATOM    286  CG  GLN L  38      28.471  11.201  37.087  1.00 24.95           C  
ATOM    287  CD  GLN L  38      28.487  11.733  35.660  1.00 28.57           C  
ATOM    288  OE1 GLN L  38      29.335  12.544  35.291  1.00 28.14           O  
ATOM    289  NE2 GLN L  38      27.515  11.266  34.831  1.00 24.77           N  
ATOM    290  C   GLN L  38      29.812  10.841  39.697  1.00 27.95           C  
ATOM    291  O   GLN L  38      31.013  11.077  39.581  1.00 27.63           O  
ATOM    292  N   LYS L  39      29.336   9.610  39.981  1.00 28.83           N  
ATOM    293  CA  LYS L  39      30.175   8.451  40.115  1.00 31.45           C  
ATOM    294  CB  LYS L  39      29.607   7.394  41.083  1.00 32.16           C  
ATOM    295  CG  LYS L  39      29.536   7.840  42.548  1.00 36.84           C  
ATOM    296  CD  LYS L  39      30.898   8.075  43.206  1.00 40.80           C  
ATOM    297  CE  LYS L  39      30.797   8.517  44.669  1.00 45.98           C  
ATOM    298  NZ  LYS L  39      30.239   7.425  45.496  1.00 47.59           N1+
ATOM    299  C   LYS L  39      30.251   7.817  38.757  1.00 35.64           C  
ATOM    300  O   LYS L  39      29.395   8.053  37.907  1.00 36.42           O  
ATOM    301  N   PRO L  40      31.250   7.011  38.513  1.00 37.13           N  
ATOM    302  CA  PRO L  40      31.364   6.436  37.204  1.00 38.29           C  
ATOM    303  CD  PRO L  40      32.551   7.202  39.135  1.00 39.05           C  
ATOM    304  CB  PRO L  40      32.756   5.812  37.145  1.00 39.93           C  
ATOM    305  CG  PRO L  40      33.578   6.692  38.107  1.00 40.33           C  
ATOM    306  C   PRO L  40      30.239   5.512  36.868  1.00 38.80           C  
ATOM    307  O   PRO L  40      29.881   4.669  37.688  1.00 39.20           O  
ATOM    308  N   GLY L  41      29.676   5.665  35.654  1.00 38.06           N  
ATOM    309  CA  GLY L  41      28.633   4.807  35.177  1.00 38.96           C  
ATOM    310  C   GLY L  41      27.335   5.166  35.828  1.00 39.21           C  
ATOM    311  O   GLY L  41      26.365   4.418  35.722  1.00 40.01           O  
ATOM    312  N   LYS L  42      27.264   6.323  36.516  1.00 35.98           N  
ATOM    313  CA  LYS L  42      26.024   6.635  37.166  1.00 33.52           C  
ATOM    314  CB  LYS L  42      26.098   6.503  38.693  1.00 34.98           C  
ATOM    315  CG  LYS L  42      26.420   5.072  39.128  1.00 41.97           C  
ATOM    316  CD  LYS L  42      26.778   4.944  40.606  1.00 46.72           C  
ATOM    317  CE  LYS L  42      25.548   4.805  41.499  1.00 55.38           C  
ATOM    318  NZ  LYS L  42      24.641   5.953  41.277  1.00 58.47           N1+
ATOM    319  C   LYS L  42      25.634   8.041  36.826  1.00 31.69           C  
ATOM    320  O   LYS L  42      26.449   8.828  36.348  1.00 30.41           O  
ATOM    321  N   ALA L  43      24.342   8.372  37.044  1.00 28.86           N  
ATOM    322  CA  ALA L  43      23.821   9.686  36.779  1.00 27.48           C  
ATOM    323  CB  ALA L  43      22.284   9.742  36.744  1.00 28.35           C  
ATOM    324  C   ALA L  43      24.287  10.599  37.872  1.00 26.83           C  
ATOM    325  O   ALA L  43      24.686  10.143  38.941  1.00 27.86           O  
ATOM    326  N   PRO L  44      24.262  11.886  37.624  1.00 24.87           N  
ATOM    327  CA  PRO L  44      24.710  12.843  38.607  1.00 23.49           C  
ATOM    328  CD  PRO L  44      24.398  12.388  36.266  1.00 24.51           C  
ATOM    329  CB  PRO L  44      24.831  14.170  37.861  1.00 24.76           C  
ATOM    330  CG  PRO L  44      25.089  13.755  36.401  1.00 25.44           C  
ATOM    331  C   PRO L  44      23.761  12.912  39.769  1.00 25.18           C  
ATOM    332  O   PRO L  44      22.576  12.641  39.585  1.00 26.94           O  
ATOM    333  N   LYS L  45      24.263  13.258  40.976  1.00 24.34           N  
ATOM    334  CA  LYS L  45      23.421  13.394  42.136  1.00 25.57           C  
ATOM    335  CB  LYS L  45      23.836  12.527  43.337  1.00 28.34           C  
ATOM    336  CG  LYS L  45      23.460  11.051  43.223  1.00 34.60           C  
ATOM    337  CD  LYS L  45      24.093  10.194  44.320  1.00 38.11           C  
ATOM    338  CE  LYS L  45      23.462   8.807  44.453  0.80 48.63           C  
ATOM    339  NZ  LYS L  45      23.735   8.004  43.242  1.00 54.31           N1+
ATOM    340  C   LYS L  45      23.519  14.812  42.610  1.00 26.88           C  
ATOM    341  O   LYS L  45      24.612  15.367  42.700  1.00 27.19           O  
ATOM    342  N   LEU L  46      22.362  15.427  42.936  1.00 25.20           N  
ATOM    343  CA  LEU L  46      22.307  16.797  43.379  1.00 25.08           C  
ATOM    344  CB  LEU L  46      20.876  17.342  43.402  1.00 24.20           C  
ATOM    345  CG  LEU L  46      20.796  18.752  44.000  1.00 26.03           C  
ATOM    346  CD1 LEU L  46      21.273  19.832  43.017  1.00 26.43           C  
ATOM    347  CD2 LEU L  46      19.421  18.995  44.627  1.00 25.88           C  
ATOM    348  C   LEU L  46      22.793  16.906  44.798  1.00 26.21           C  
ATOM    349  O   LEU L  46      22.238  16.269  45.692  1.00 27.62           O  
ATOM    350  N   LEU L  47      23.928  17.609  45.012  1.00 26.02           N  
ATOM    351  CA  LEU L  47      24.445  17.929  46.322  1.00 26.05           C  
ATOM    352  CB  LEU L  47      25.975  18.062  46.305  1.00 24.93           C  
ATOM    353  CG  LEU L  47      26.702  16.767  45.904  1.00 25.96           C  
ATOM    354  CD1 LEU L  47      28.225  16.963  45.904  1.00 27.23           C  
ATOM    355  CD2 LEU L  47      26.263  15.583  46.779  1.00 26.71           C  
ATOM    356  C   LEU L  47      23.907  19.210  46.908  1.00 27.68           C  
ATOM    357  O   LEU L  47      23.387  19.241  48.024  1.00 29.09           O  
ATOM    358  N   ILE L  48      24.017  20.316  46.136  1.00 26.07           N  
ATOM    359  CA  ILE L  48      23.731  21.630  46.652  1.00 26.12           C  
ATOM    360  CB  ILE L  48      24.982  22.416  46.937  1.00 27.40           C  
ATOM    361  CG1 ILE L  48      25.834  21.731  48.020  1.00 28.47           C  
ATOM    362  CG2 ILE L  48      24.579  23.855  47.291  1.00 26.42           C  
ATOM    363  CD1 ILE L  48      25.157  21.659  49.385  1.00 29.90           C  
ATOM    364  C   ILE L  48      22.993  22.413  45.609  1.00 27.06           C  
ATOM    365  O   ILE L  48      23.234  22.255  44.414  1.00 26.98           O  
ATOM    366  N   TYR L  49      22.058  23.281  46.052  1.00 26.15           N  
ATOM    367  CA  TYR L  49      21.352  24.159  45.165  1.00 26.22           C  
ATOM    368  CB  TYR L  49      19.904  23.719  44.879  1.00 26.16           C  
ATOM    369  CG  TYR L  49      19.194  23.478  46.169  1.00 26.92           C  
ATOM    370  CD1 TYR L  49      18.506  24.478  46.808  1.00 27.74           C  
ATOM    371  CD2 TYR L  49      19.215  22.229  46.744  1.00 28.97           C  
ATOM    372  CE1 TYR L  49      17.854  24.234  47.995  1.00 29.44           C  
ATOM    373  CE2 TYR L  49      18.567  21.975  47.930  1.00 30.89           C  
ATOM    374  CZ  TYR L  49      17.884  22.982  48.561  1.00 30.66           C  
ATOM    375  OH  TYR L  49      17.215  22.732  49.778  1.00 29.72           O  
ATOM    376  C   TYR L  49      21.341  25.527  45.782  1.00 27.37           C  
ATOM    377  O   TYR L  49      21.541  25.679  46.986  1.00 27.24           O  
ATOM    378  N   ASN L  50      21.055  26.560  44.968  1.00 42.33           N  
ATOM    379  CA  ASN L  50      20.931  27.889  45.494  1.00 43.44           C  
ATOM    380  CB  ASN L  50      19.822  27.990  46.559  1.00 43.70           C  
ATOM    381  CG  ASN L  50      19.519  29.452  46.849  1.00 50.10           C  
ATOM    382  OD1 ASN L  50      18.726  29.765  47.736  1.00 50.52           O  
ATOM    383  ND2 ASN L  50      20.156  30.375  46.080  1.00  0.00           N  
ATOM    384  C   ASN L  50      22.232  28.277  46.123  1.00 46.74           C  
ATOM    385  O   ASN L  50      22.279  29.091  47.043  1.00 46.94           O  
ATOM    386  N   ALA L  51      23.319  27.662  45.629  1.00 45.32           N  
ATOM    387  CA  ALA L  51      24.688  27.924  45.970  1.00 45.86           C  
ATOM    388  CB  ALA L  51      25.041  29.420  45.896  1.00 45.87           C  
ATOM    389  C   ALA L  51      25.044  27.437  47.349  1.00 48.81           C  
ATOM    390  O   ALA L  51      26.132  26.894  47.540  1.00 47.47           O  
ATOM    391  N   VAL L  52      24.191  27.709  48.360  1.00 46.65           N  
ATOM    392  CA  VAL L  52      24.400  27.299  49.728  1.00 46.98           C  
ATOM    393  CB  VAL L  52      24.067  28.404  50.686  1.00 49.07           C  
ATOM    394  CG1 VAL L  52      24.252  27.888  52.121  1.00  0.00           C  
ATOM    395  CG2 VAL L  52      24.944  29.621  50.342  1.00  0.00           C  
ATOM    396  C   VAL L  52      23.664  26.065  50.208  1.00 49.91           C  
ATOM    397  O   VAL L  52      24.150  25.346  51.079  1.00 50.28           O  
ATOM    398  N   LYS L  53      22.442  25.824  49.688  1.00 30.05           N  
ATOM    399  CA  LYS L  53      21.496  24.901  50.273  1.00 30.64           C  
ATOM    400  CB  LYS L  53      20.062  25.131  49.764  1.00 31.02           C  
ATOM    401  CG  LYS L  53      19.540  26.537  50.078  1.00 41.28           C  
ATOM    402  CD  LYS L  53      18.269  26.935  49.321  1.00  0.00           C  
ATOM    403  CE  LYS L  53      17.010  26.919  50.190  1.00  0.00           C  
ATOM    404  NZ  LYS L  53      15.881  27.542  49.459  1.00  0.00           N1+
ATOM    405  C   LYS L  53      21.844  23.467  50.033  1.00 31.57           C  
ATOM    406  O   LYS L  53      22.157  23.056  48.918  1.00 32.01           O  
ATOM    407  N   LEU L  54      21.745  22.654  51.107  1.00 30.26           N  
ATOM    408  CA  LEU L  54      22.054  21.256  51.039  1.00 30.34           C  
ATOM    409  CB  LEU L  54      22.536  20.709  52.395  1.00 31.73           C  
ATOM    410  CG  LEU L  54      23.044  19.258  52.359  1.00 34.58           C  
ATOM    411  CD1 LEU L  54      24.291  19.140  51.471  1.00 26.16           C  
ATOM    412  CD2 LEU L  54      23.285  18.716  53.778  1.00 34.10           C  
ATOM    413  C   LEU L  54      20.803  20.525  50.649  1.00 32.19           C  
ATOM    414  O   LEU L  54      19.738  20.756  51.221  1.00 32.24           O  
ATOM    415  N   GLU L  55      20.906  19.620  49.651  1.00 30.95           N  
ATOM    416  CA  GLU L  55      19.775  18.850  49.217  1.00 30.95           C  
ATOM    417  CB  GLU L  55      20.000  18.071  47.908  1.00 30.98           C  
ATOM    418  CG  GLU L  55      18.790  17.234  47.467  1.00 18.89           C  
ATOM    419  CD  GLU L  55      17.714  18.147  46.892  1.00 19.34           C  
ATOM    420  OE1 GLU L  55      17.732  19.369  47.206  1.00 20.60           O  
ATOM    421  OE2 GLU L  55      16.864  17.634  46.115  1.00  0.00           O1-
ATOM    422  C   GLU L  55      19.487  17.854  50.286  1.00 32.53           C  
ATOM    423  O   GLU L  55      20.365  17.481  51.061  1.00 31.21           O  
ATOM    424  N   SER L  56      18.224  17.404  50.367  1.00 33.70           N  
ATOM    425  CA  SER L  56      17.875  16.493  51.414  1.00 35.16           C  
ATOM    426  CB  SER L  56      16.371  16.166  51.443  1.00 37.79           C  
ATOM    427  OG  SER L  56      16.079  15.268  52.502  1.00 43.36           O  
ATOM    428  C   SER L  56      18.628  15.210  51.233  1.00 35.10           C  
ATOM    429  O   SER L  56      18.764  14.701  50.121  1.00 35.01           O  
ATOM    430  N   GLY L  57      19.160  14.674  52.353  1.00 34.82           N  
ATOM    431  CA  GLY L  57      19.806  13.391  52.357  1.00 34.84           C  
ATOM    432  C   GLY L  57      21.280  13.493  52.083  1.00 36.12           C  
ATOM    433  O   GLY L  57      21.980  12.482  52.143  1.00 37.13           O  
ATOM    434  N   VAL L  58      21.808  14.692  51.775  1.00 32.73           N  
ATOM    435  CA  VAL L  58      23.217  14.791  51.486  1.00 31.52           C  
ATOM    436  CB  VAL L  58      23.561  15.937  50.576  1.00 31.65           C  
ATOM    437  CG1 VAL L  58      25.088  15.995  50.412  1.00 31.67           C  
ATOM    438  CG2 VAL L  58      22.809  15.753  49.247  1.00 30.47           C  
ATOM    439  C   VAL L  58      23.960  14.975  52.776  1.00 33.24           C  
ATOM    440  O   VAL L  58      23.494  15.664  53.681  1.00 33.29           O  
ATOM    441  N   PRO L  59      25.125  14.377  52.865  1.00 32.76           N  
ATOM    442  CA  PRO L  59      25.916  14.436  54.070  1.00 33.63           C  
ATOM    443  CD  PRO L  59      25.404  13.179  52.089  1.00 34.09           C  
ATOM    444  CB  PRO L  59      27.045  13.429  53.870  1.00 35.04           C  
ATOM    445  CG  PRO L  59      26.435  12.387  52.913  1.00 35.98           C  
ATOM    446  C   PRO L  59      26.387  15.827  54.371  1.00 34.23           C  
ATOM    447  O   PRO L  59      26.640  16.593  53.445  1.00 33.43           O  
ATOM    448  N   SER L  60      26.537  16.148  55.670  1.00 33.01           N  
ATOM    449  CA  SER L  60      26.860  17.462  56.155  1.00 33.34           C  
ATOM    450  CB  SER L  60      26.802  17.553  57.688  1.00 36.02           C  
ATOM    451  OG  SER L  60      25.480  17.308  58.141  1.00 40.97           O  
ATOM    452  C   SER L  60      28.237  17.886  55.740  1.00 32.88           C  
ATOM    453  O   SER L  60      28.535  19.079  55.740  1.00 32.78           O  
ATOM    454  N   ARG L  61      29.111  16.939  55.362  1.00 31.31           N  
ATOM    455  CA  ARG L  61      30.465  17.290  55.031  1.00 31.76           C  
ATOM    456  CB  ARG L  61      31.375  16.090  54.708  1.00 32.16           C  
ATOM    457  CG  ARG L  61      30.957  15.282  53.479  1.00 33.15           C  
ATOM    458  CD  ARG L  61      31.988  14.225  53.075  1.00 32.74           C  
ATOM    459  NE  ARG L  61      31.687  12.980  53.832  1.00 37.47           N  
ATOM    460  CZ  ARG L  61      30.804  12.077  53.316  1.00 40.53           C  
ATOM    461  NH1 ARG L  61      30.230  12.306  52.101  1.00 37.40           N1+
ATOM    462  NH2 ARG L  61      30.491  10.946  54.014  1.00 36.91           N  
ATOM    463  C   ARG L  61      30.465  18.197  53.839  1.00 31.97           C  
ATOM    464  O   ARG L  61      31.403  18.974  53.655  1.00 33.52           O  
ATOM    465  N   PHE L  62      29.441  18.084  52.969  1.00 29.75           N  
ATOM    466  CA  PHE L  62      29.373  18.907  51.792  1.00 28.37           C  
ATOM    467  CB  PHE L  62      28.546  18.275  50.658  1.00 27.79           C  
ATOM    468  CG  PHE L  62      29.281  17.083  50.145  1.00 28.92           C  
ATOM    469  CD1 PHE L  62      29.144  15.846  50.729  1.00 29.44           C  
ATOM    470  CD2 PHE L  62      30.112  17.203  49.063  1.00 28.86           C  
ATOM    471  CE1 PHE L  62      29.827  14.755  50.246  1.00 29.99           C  
ATOM    472  CE2 PHE L  62      30.798  16.116  48.575  1.00 29.17           C  
ATOM    473  CZ  PHE L  62      30.656  14.884  49.162  1.00 29.33           C  
ATOM    474  C   PHE L  62      28.726  20.224  52.114  1.00 30.90           C  
ATOM    475  O   PHE L  62      27.705  20.283  52.797  1.00 31.17           O  
ATOM    476  N   SER L  63      29.329  21.329  51.621  1.00 30.43           N  
ATOM    477  CA  SER L  63      28.776  22.643  51.824  1.00 31.85           C  
ATOM    478  CB  SER L  63      29.347  23.365  53.058  1.00 33.63           C  
ATOM    479  OG  SER L  63      30.738  23.595  52.893  1.00 35.91           O  
ATOM    480  C   SER L  63      29.104  23.476  50.618  1.00 32.37           C  
ATOM    481  O   SER L  63      30.008  23.144  49.853  1.00 32.34           O  
ATOM    482  N   GLY L  64      28.364  24.590  50.416  1.00 31.64           N  
ATOM    483  CA  GLY L  64      28.600  25.433  49.275  1.00 32.53           C  
ATOM    484  C   GLY L  64      28.567  26.866  49.717  1.00 34.07           C  
ATOM    485  O   GLY L  64      27.935  27.205  50.718  1.00 33.59           O  
ATOM    486  N   SER L  65      29.253  27.753  48.954  1.00 33.64           N  
ATOM    487  CA  SER L  65      29.308  29.144  49.315  1.00 36.15           C  
ATOM    488  CB  SER L  65      30.468  29.443  50.282  1.00 38.19           C  
ATOM    489  OG  SER L  65      30.492  30.821  50.619  1.00 44.14           O  
ATOM    490  C   SER L  65      29.549  29.960  48.070  1.00 36.40           C  
ATOM    491  O   SER L  65      29.883  29.424  47.013  1.00 34.70           O  
ATOM    492  N   GLY L  66      29.377  31.299  48.172  1.00 37.10           N  
ATOM    493  CA  GLY L  66      29.657  32.172  47.061  1.00 38.94           C  
ATOM    494  C   GLY L  66      28.410  32.808  46.527  1.00 40.97           C  
ATOM    495  O   GLY L  66      27.296  32.339  46.747  1.00 39.82           O  
ATOM    496  N   SER L  67      28.594  33.947  45.829  1.00 41.35           N  
ATOM    497  CA  SER L  67      27.521  34.648  45.184  1.00 42.17           C  
ATOM    498  CB  SER L  67      26.828  35.693  46.075  1.00 45.11           C  
ATOM    499  OG  SER L  67      27.723  36.746  46.393  1.00 51.08           O  
ATOM    500  C   SER L  67      28.136  35.375  44.030  1.00 43.00           C  
ATOM    501  O   SER L  67      29.343  35.605  44.000  1.00 42.85           O  
ATOM    502  N   GLY L  68      27.313  35.760  43.037  1.00 40.38           N  
ATOM    503  CA  GLY L  68      27.851  36.487  41.924  1.00 38.97           C  
ATOM    504  C   GLY L  68      28.557  35.555  40.984  1.00 39.16           C  
ATOM    505  O   GLY L  68      27.945  34.673  40.386  1.00 38.04           O  
ATOM    506  N   THR L  69      29.837  35.865  40.703  1.00 36.44           N  
ATOM    507  CA  THR L  69      30.689  35.135  39.801  1.00 36.96           C  
ATOM    508  CB  THR L  69      31.700  36.034  39.158  1.00 37.92           C  
ATOM    509  OG1 THR L  69      32.333  35.362  38.081  1.00 37.91           O  
ATOM    510  CG2 THR L  69      32.731  36.468  40.208  1.00 36.23           C  
ATOM    511  C   THR L  69      31.408  33.935  40.373  1.00 37.70           C  
ATOM    512  O   THR L  69      31.663  32.973  39.648  1.00 37.31           O  
ATOM    513  N   ASP L  70      31.811  33.951  41.663  1.00 37.23           N  
ATOM    514  CA  ASP L  70      32.639  32.861  42.114  1.00 37.66           C  
ATOM    515  CB  ASP L  70      34.064  33.295  42.506  1.00 41.26           C  
ATOM    516  CG  ASP L  70      33.968  34.450  43.482  1.00 46.36           C  
ATOM    517  OD1 ASP L  70      33.367  35.490  43.101  1.00 48.34           O  
ATOM    518  OD2 ASP L  70      34.495  34.316  44.616  1.00 49.99           O1-
ATOM    519  C   ASP L  70      32.000  32.063  43.211  1.00 37.24           C  
ATOM    520  O   ASP L  70      31.494  32.608  44.191  1.00 37.34           O  
ATOM    521  N   PHE L  71      32.025  30.717  43.051  1.00 33.73           N  
ATOM    522  CA  PHE L  71      31.385  29.823  43.977  1.00 32.60           C  
ATOM    523  CB  PHE L  71      30.136  29.144  43.390  1.00 32.93           C  
ATOM    524  CG  PHE L  71      29.167  30.215  43.025  1.00 34.02           C  
ATOM    525  CD1 PHE L  71      28.243  30.670  43.937  1.00 34.18           C  
ATOM    526  CD2 PHE L  71      29.188  30.771  41.767  1.00 34.77           C  
ATOM    527  CE1 PHE L  71      27.352  31.659  43.596  1.00 36.11           C  
ATOM    528  CE2 PHE L  71      28.298  31.760  41.421  1.00 36.65           C  
ATOM    529  CZ  PHE L  71      27.376  32.206  42.336  1.00 35.72           C  
ATOM    530  C   PHE L  71      32.336  28.725  44.344  1.00 33.17           C  
ATOM    531  O   PHE L  71      33.269  28.423  43.601  1.00 34.51           O  
ATOM    532  N   THR L  72      32.113  28.098  45.526  0.90 32.49           N  
ATOM    533  CA  THR L  72      32.992  27.060  45.984  0.90 32.07           C  
ATOM    534  CB  THR L  72      33.913  27.540  47.067  0.90 34.71           C  
ATOM    535  OG1 THR L  72      34.680  28.644  46.607  0.90 37.40           O  
ATOM    536  CG2 THR L  72      34.842  26.389  47.477  0.90 32.32           C  
ATOM    537  C   THR L  72      32.195  25.929  46.576  0.90 32.23           C  
ATOM    538  O   THR L  72      31.163  26.139  47.211  0.90 32.45           O  
ATOM    539  N   LEU L  73      32.677  24.687  46.361  1.00 30.61           N  
ATOM    540  CA  LEU L  73      32.113  23.510  46.961  1.00 29.68           C  
ATOM    541  CB  LEU L  73      31.843  22.379  45.955  1.00 28.86           C  
ATOM    542  CG  LEU L  73      31.246  21.105  46.588  1.00 30.32           C  
ATOM    543  CD1 LEU L  73      29.834  21.351  47.146  1.00 31.01           C  
ATOM    544  CD2 LEU L  73      31.300  19.918  45.614  1.00 29.51           C  
ATOM    545  C   LEU L  73      33.169  23.014  47.895  1.00 31.76           C  
ATOM    546  O   LEU L  73      34.335  22.919  47.519  1.00 31.63           O  
ATOM    547  N   THR L  74      32.795  22.699  49.152  1.00 31.40           N  
ATOM    548  CA  THR L  74      33.793  22.263  50.082  1.00 31.81           C  
ATOM    549  CB  THR L  74      33.992  23.218  51.222  1.00 34.52           C  
ATOM    550  OG1 THR L  74      34.368  24.498  50.735  1.00 35.23           O  
ATOM    551  CG2 THR L  74      35.089  22.662  52.143  1.00 33.12           C  
ATOM    552  C   THR L  74      33.387  20.956  50.681  1.00 31.82           C  
ATOM    553  O   THR L  74      32.241  20.762  51.086  1.00 31.77           O  
ATOM    554  N   ILE L  75      34.348  20.016  50.736  1.00 29.20           N  
ATOM    555  CA  ILE L  75      34.142  18.761  51.391  1.00 28.65           C  
ATOM    556  CB  ILE L  75      34.637  17.593  50.587  1.00 29.41           C  
ATOM    557  CG1 ILE L  75      33.908  17.543  49.233  1.00 29.09           C  
ATOM    558  CG2 ILE L  75      34.450  16.314  51.420  1.00 28.49           C  
ATOM    559  CD1 ILE L  75      34.528  16.570  48.233  1.00 31.63           C  
ATOM    560  C   ILE L  75      34.981  18.877  52.626  1.00 30.93           C  
ATOM    561  O   ILE L  75      36.207  18.957  52.551  1.00 31.60           O  
ATOM    562  N   SER L  76      34.322  18.911  53.799  1.00 31.28           N  
ATOM    563  CA  SER L  76      34.982  19.136  55.055  1.00 33.18           C  
ATOM    564  CB  SER L  76      33.992  19.121  56.229  1.00 34.56           C  
ATOM    565  OG  SER L  76      34.685  19.333  57.448  1.00 34.13           O  
ATOM    566  C   SER L  76      35.993  18.069  55.317  1.00 34.80           C  
ATOM    567  O   SER L  76      37.161  18.365  55.566  1.00 36.36           O  
ATOM    568  N   SER L  77      35.567  16.791  55.295  1.00 33.17           N  
ATOM    569  CA  SER L  77      36.504  15.730  55.516  1.00 33.47           C  
ATOM    570  CB  SER L  77      36.337  15.032  56.878  1.00 36.19           C  
ATOM    571  OG  SER L  77      35.067  14.403  56.960  1.00 40.23           O  
ATOM    572  C   SER L  77      36.260  14.718  54.444  1.00 33.39           C  
ATOM    573  O   SER L  77      35.219  14.067  54.406  1.00 34.69           O  
ATOM    574  N   LEU L  78      37.256  14.535  53.561  1.00 31.00           N  
ATOM    575  CA  LEU L  78      37.114  13.684  52.418  1.00 30.85           C  
ATOM    576  CB  LEU L  78      38.326  13.800  51.475  1.00 29.99           C  
ATOM    577  CG  LEU L  78      38.204  13.032  50.149  1.00 30.22           C  
ATOM    578  CD1 LEU L  78      37.089  13.617  49.265  1.00 28.46           C  
ATOM    579  CD2 LEU L  78      39.559  12.975  49.427  1.00 30.72           C  
ATOM    580  C   LEU L  78      36.992  12.262  52.874  1.00 32.27           C  
ATOM    581  O   LEU L  78      37.702  11.820  53.777  1.00 32.26           O  
ATOM    582  N   GLN L  79      36.063  11.510  52.246  1.00 30.72           N  
ATOM    583  CA  GLN L  79      35.847  10.132  52.589  1.00 30.94           C  
ATOM    584  CB  GLN L  79      34.411   9.847  53.061  1.00 32.69           C  
ATOM    585  CG  GLN L  79      34.025  10.594  54.338  1.00 38.06           C  
ATOM    586  CD  GLN L  79      34.779   9.975  55.505  1.00 45.64           C  
ATOM    587  OE1 GLN L  79      34.186   9.347  56.378  1.00 48.35           O  
ATOM    588  NE2 GLN L  79      36.126  10.152  55.523  0.80 43.52           N  
ATOM    589  C   GLN L  79      36.082   9.323  51.346  1.00 30.98           C  
ATOM    590  O   GLN L  79      35.968   9.823  50.231  1.00 29.29           O  
ATOM    591  N   PRO L  80      36.417   8.073  51.518  1.00 29.68           N  
ATOM    592  CA  PRO L  80      36.733   7.194  50.421  1.00 30.16           C  
ATOM    593  CD  PRO L  80      36.099   7.349  52.737  1.00 30.55           C  
ATOM    594  CB  PRO L  80      36.964   5.827  51.064  1.00 31.53           C  
ATOM    595  CG  PRO L  80      36.082   5.869  52.326  1.00 32.84           C  
ATOM    596  C   PRO L  80      35.646   7.147  49.382  1.00 30.38           C  
ATOM    597  O   PRO L  80      35.966   6.989  48.205  1.00 30.49           O  
ATOM    598  N   GLU L  81      34.367   7.254  49.791  1.00 28.49           N  
ATOM    599  CA  GLU L  81      33.230   7.183  48.909  1.00 29.33           C  
ATOM    600  CB  GLU L  81      31.881   6.996  49.633  1.00 31.00           C  
ATOM    601  CG  GLU L  81      31.540   8.063  50.674  0.80 38.52           C  
ATOM    602  CD  GLU L  81      32.023   7.566  52.030  1.00 47.93           C  
ATOM    603  OE1 GLU L  81      32.903   6.665  52.052  1.00 42.55           O  
ATOM    604  OE2 GLU L  81      31.514   8.077  53.062  1.00 47.70           O1-
ATOM    605  C   GLU L  81      33.140   8.402  48.040  1.00 29.01           C  
ATOM    606  O   GLU L  81      32.473   8.380  47.009  1.00 30.03           O  
ATOM    607  N   ASP L  82      33.780   9.504  48.464  1.00 28.78           N  
ATOM    608  CA  ASP L  82      33.734  10.801  47.843  1.00 28.55           C  
ATOM    609  CB  ASP L  82      34.409  11.884  48.701  1.00 29.79           C  
ATOM    610  CG  ASP L  82      33.521  12.076  49.924  1.00 32.07           C  
ATOM    611  OD1 ASP L  82      32.371  11.559  49.899  1.00 31.89           O  
ATOM    612  OD2 ASP L  82      33.973  12.736  50.896  1.00 34.49           O1-
ATOM    613  C   ASP L  82      34.349  10.815  46.472  1.00 30.56           C  
ATOM    614  O   ASP L  82      34.177  11.788  45.742  1.00 32.50           O  
ATOM    615  N   PHE L  83      35.153   9.798  46.107  1.00 30.18           N  
ATOM    616  CA  PHE L  83      35.728   9.752  44.786  1.00 30.62           C  
ATOM    617  CB  PHE L  83      36.441   8.406  44.535  1.00 33.18           C  
ATOM    618  CG  PHE L  83      36.704   8.197  43.081  1.00 36.41           C  
ATOM    619  CD1 PHE L  83      37.707   8.865  42.422  1.00 39.52           C  
ATOM    620  CD2 PHE L  83      35.943   7.288  42.382  1.00 39.06           C  
ATOM    621  CE1 PHE L  83      37.929   8.642  41.082  1.00 41.51           C  
ATOM    622  CE2 PHE L  83      36.160   7.061  41.043  1.00 41.32           C  
ATOM    623  CZ  PHE L  83      37.156   7.742  40.389  1.00 41.75           C  
ATOM    624  C   PHE L  83      34.641   9.937  43.767  1.00 30.27           C  
ATOM    625  O   PHE L  83      33.651   9.206  43.763  1.00 30.94           O  
ATOM    626  N   ALA L  84      34.806  10.941  42.871  1.00 28.61           N  
ATOM    627  CA  ALA L  84      33.812  11.202  41.862  1.00 29.06           C  
ATOM    628  CB  ALA L  84      32.408  11.452  42.436  1.00 27.67           C  
ATOM    629  C   ALA L  84      34.200  12.443  41.117  1.00 30.14           C  
ATOM    630  O   ALA L  84      35.215  13.075  41.407  1.00 31.90           O  
ATOM    631  N   THR L  85      33.393  12.798  40.096  1.00 27.69           N  
ATOM    632  CA  THR L  85      33.592  14.015  39.367  1.00 26.87           C  
ATOM    633  CB  THR L  85      33.446  13.856  37.881  1.00 29.82           C  
ATOM    634  OG1 THR L  85      34.376  12.895  37.400  1.00 33.53           O  
ATOM    635  CG2 THR L  85      33.702  15.216  37.212  1.00 28.56           C  
ATOM    636  C   THR L  85      32.509  14.934  39.842  1.00 27.42           C  
ATOM    637  O   THR L  85      31.356  14.524  39.964  1.00 28.46           O  
ATOM    638  N   TYR L  86      32.854  16.205  40.135  1.00 26.39           N  
ATOM    639  CA  TYR L  86      31.885  17.125  40.666  1.00 25.66           C  
ATOM    640  CB  TYR L  86      32.342  17.819  41.965  1.00 25.36           C  
ATOM    641  CG  TYR L  86      32.446  16.789  43.040  1.00 27.03           C  
ATOM    642  CD1 TYR L  86      33.574  16.011  43.164  1.00 27.49           C  
ATOM    643  CD2 TYR L  86      31.414  16.601  43.930  1.00 27.09           C  
ATOM    644  CE1 TYR L  86      33.671  15.064  44.157  1.00 27.13           C  
ATOM    645  CE2 TYR L  86      31.505  15.656  44.926  1.00 26.47           C  
ATOM    646  CZ  TYR L  86      32.635  14.882  45.038  1.00 28.60           C  
ATOM    647  OH  TYR L  86      32.734  13.910  46.057  1.00 28.13           O  
ATOM    648  C   TYR L  86      31.646  18.199  39.650  1.00 27.28           C  
ATOM    649  O   TYR L  86      32.581  18.669  39.001  1.00 28.77           O  
ATOM    650  N   TYR L  87      30.365  18.602  39.476  1.00 25.93           N  
ATOM    651  CA  TYR L  87      30.049  19.598  38.490  1.00 25.46           C  
ATOM    652  CB  TYR L  87      29.140  19.124  37.338  1.00 25.23           C  
ATOM    653  CG  TYR L  87      29.750  18.008  36.561  1.00 25.37           C  
ATOM    654  CD1 TYR L  87      30.721  18.241  35.615  1.00 25.89           C  
ATOM    655  CD2 TYR L  87      29.344  16.716  36.786  1.00 26.13           C  
ATOM    656  CE1 TYR L  87      31.270  17.203  34.899  1.00 25.46           C  
ATOM    657  CE2 TYR L  87      29.887  15.675  36.072  1.00 25.10           C  
ATOM    658  CZ  TYR L  87      30.853  15.916  35.126  1.00 25.65           C  
ATOM    659  OH  TYR L  87      31.414  14.850  34.392  1.00 27.02           O  
ATOM    660  C   TYR L  87      29.252  20.698  39.123  1.00 27.57           C  
ATOM    661  O   TYR L  87      28.451  20.473  40.030  1.00 26.92           O  
ATOM    662  N   CYS L  88      29.473  21.940  38.644  1.00 26.20           N  
ATOM    663  CA  CYS L  88      28.680  23.062  39.048  1.00 27.38           C  
ATOM    664  CB  CYS L  88      29.500  24.344  39.347  1.00 28.60           C  
ATOM    665  SG  CYS L  88      30.597  24.851  37.983  1.00 32.26           S  
ATOM    666  C   CYS L  88      27.739  23.326  37.907  1.00 28.21           C  
ATOM    667  O   CYS L  88      28.018  22.953  36.768  1.00 28.05           O  
ATOM    668  N   LYS L  89      26.566  23.925  38.197  1.00 27.01           N  
ATOM    669  CA  LYS L  89      25.606  24.213  37.167  1.00 26.53           C  
ATOM    670  CB  LYS L  89      24.452  23.199  37.080  1.00 27.83           C  
ATOM    671  CG  LYS L  89      23.460  23.528  35.961  1.00 29.77           C  
ATOM    672  CD  LYS L  89      22.311  22.527  35.829  1.00 28.06           C  
ATOM    673  CE  LYS L  89      20.953  23.091  36.242  1.00  0.00           C  
ATOM    674  NZ  LYS L  89      20.972  23.467  37.670  1.00  0.00           N1+
ATOM    675  C   LYS L  89      24.967  25.517  37.510  1.00 28.04           C  
ATOM    676  O   LYS L  89      24.716  25.803  38.679  1.00 29.39           O  
ATOM    677  N   GLN L  90      24.672  26.336  36.486  1.00 26.90           N  
ATOM    678  CA  GLN L  90      24.065  27.619  36.693  1.00 25.56           C  
ATOM    679  CB  GLN L  90      24.774  28.672  35.817  1.00 25.94           C  
ATOM    680  CG  GLN L  90      24.061  30.005  35.646  1.00 27.38           C  
ATOM    681  CD  GLN L  90      23.118  29.852  34.459  1.00 31.23           C  
ATOM    682  OE1 GLN L  90      22.133  30.577  34.335  1.00 31.91           O  
ATOM    683  NE2 GLN L  90      23.428  28.884  33.556  1.00 28.63           N  
ATOM    684  C   GLN L  90      22.598  27.541  36.330  1.00 27.61           C  
ATOM    685  O   GLN L  90      22.278  27.128  35.217  1.00 28.39           O  
ATOM    686  N   TYR L  91      21.623  27.970  37.153  1.00 25.29           N  
ATOM    687  CA  TYR L  91      20.315  27.973  36.539  1.00 27.28           C  
ATOM    688  CB  TYR L  91      19.376  26.908  37.138  1.00 28.57           C  
ATOM    689  CG  TYR L  91      19.462  27.015  38.617  1.00 27.68           C  
ATOM    690  CD1 TYR L  91      18.666  27.894  39.304  1.00 28.58           C  
ATOM    691  CD2 TYR L  91      20.349  26.231  39.318  1.00 28.14           C  
ATOM    692  CE1 TYR L  91      18.753  27.993  40.673  1.00 28.81           C  
ATOM    693  CE2 TYR L  91      20.441  26.325  40.687  1.00 27.33           C  
ATOM    694  CZ  TYR L  91      19.642  27.211  41.367  1.00 28.53           C  
ATOM    695  OH  TYR L  91      19.730  27.317  42.771  1.00 30.06           O  
ATOM    696  C   TYR L  91      19.705  29.343  36.624  1.00 28.32           C  
ATOM    697  O   TYR L  91      18.511  29.483  36.888  1.00 28.66           O  
ATOM    698  N   TRP L  92      20.519  30.395  36.387  1.00 27.44           N  
ATOM    699  CA  TRP L  92      20.052  31.754  36.400  1.00 30.36           C  
ATOM    700  CB  TRP L  92      21.198  32.786  36.417  1.00 30.87           C  
ATOM    701  CG  TRP L  92      20.720  34.217  36.434  1.00 33.71           C  
ATOM    702  CD2 TRP L  92      20.140  34.835  37.589  1.00 33.70           C  
ATOM    703  CD1 TRP L  92      20.685  35.150  35.438  1.00 33.98           C  
ATOM    704  NE1 TRP L  92      20.128  36.317  35.909  1.00 35.73           N  
ATOM    705  CE2 TRP L  92      19.784  36.133  37.232  1.00 34.96           C  
ATOM    706  CE3 TRP L  92      19.913  34.354  38.846  1.00 35.74           C  
ATOM    707  CZ2 TRP L  92      19.193  36.973  38.132  1.00 37.28           C  
ATOM    708  CZ3 TRP L  92      19.326  35.205  39.755  1.00 37.01           C  
ATOM    709  CH2 TRP L  92      18.973  36.492  39.404  1.00 38.08           C  
ATOM    710  C   TRP L  92      19.220  31.999  35.190  1.00 30.83           C  
ATOM    711  O   TRP L  92      18.121  32.543  35.278  1.00 32.62           O  
ATOM    712  N   ASN L  93      19.739  31.606  34.011  1.00 29.74           N  
ATOM    713  CA  ASN L  93      18.978  31.804  32.817  1.00 30.29           C  
ATOM    714  CB  ASN L  93      19.223  33.150  32.115  1.00 30.84           C  
ATOM    715  CG  ASN L  93      20.676  33.214  31.672  1.00  0.00           C  
ATOM    716  OD1 ASN L  93      21.590  33.076  32.483  1.00  0.00           O  
ATOM    717  ND2 ASN L  93      20.899  33.427  30.346  1.00  0.00           N  
ATOM    718  C   ASN L  93      19.302  30.708  31.850  1.00 31.65           C  
ATOM    719  O   ASN L  93      20.311  30.017  31.979  1.00 30.73           O  
ATOM    720  N   THR L  94      18.421  30.509  30.852  1.00 32.61           N  
ATOM    721  CA  THR L  94      18.651  29.479  29.884  1.00 32.74           C  
ATOM    722  CB  THR L  94      17.430  29.111  29.095  1.00 34.17           C  
ATOM    723  OG1 THR L  94      16.972  30.233  28.357  1.00 34.00           O  
ATOM    724  CG2 THR L  94      16.335  28.631  30.059  1.00 32.91           C  
ATOM    725  C   THR L  94      19.658  29.988  28.909  1.00 31.15           C  
ATOM    726  O   THR L  94      19.772  31.193  28.682  1.00 31.40           O  
ATOM    727  N   PRO L  95      20.405  29.089  28.330  1.00 28.21           N  
ATOM    728  CA  PRO L  95      20.288  27.692  28.657  1.00 27.82           C  
ATOM    729  CD  PRO L  95      20.872  29.287  26.969  1.00 29.01           C  
ATOM    730  CB  PRO L  95      20.797  26.919  27.438  1.00 28.82           C  
ATOM    731  CG  PRO L  95      21.562  27.964  26.608  1.00 29.52           C  
ATOM    732  C   PRO L  95      21.041  27.378  29.906  1.00 27.02           C  
ATOM    733  O   PRO L  95      21.904  28.163  30.301  1.00 26.91           O  
ATOM    734  N   PHE L  96      20.728  26.239  30.549  1.00 25.80           N  
ATOM    735  CA  PHE L  96      21.444  25.882  31.733  1.00 25.21           C  
ATOM    736  CB  PHE L  96      20.785  24.745  32.535  1.00 24.99           C  
ATOM    737  CG  PHE L  96      19.374  25.146  32.812  1.00 24.40           C  
ATOM    738  CD1 PHE L  96      19.070  26.054  33.798  1.00 24.56           C  
ATOM    739  CD2 PHE L  96      18.350  24.626  32.054  1.00 23.73           C  
ATOM    740  CE1 PHE L  96      17.764  26.419  34.036  1.00 29.13           C  
ATOM    741  CE2 PHE L  96      17.043  24.984  32.288  1.00 26.44           C  
ATOM    742  CZ  PHE L  96      16.748  25.882  33.285  1.00 28.75           C  
ATOM    743  C   PHE L  96      22.782  25.392  31.271  1.00 27.26           C  
ATOM    744  O   PHE L  96      22.879  24.681  30.272  1.00 27.16           O  
ATOM    745  N   THR L  97      23.858  25.772  31.987  1.00 25.50           N  
ATOM    746  CA  THR L  97      25.180  25.384  31.577  1.00 26.97           C  
ATOM    747  CB  THR L  97      25.994  26.545  31.081  1.00 28.80           C  
ATOM    748  OG1 THR L  97      26.019  27.577  32.054  1.00 26.30           O  
ATOM    749  CG2 THR L  97      25.374  27.063  29.774  1.00 23.89           C  
ATOM    750  C   THR L  97      25.883  24.771  32.750  1.00 29.23           C  
ATOM    751  O   THR L  97      25.698  25.187  33.892  1.00 29.72           O  
ATOM    752  N   PHE L  98      26.718  23.745  32.481  1.00 27.94           N  
ATOM    753  CA  PHE L  98      27.429  23.047  33.515  1.00 26.24           C  
ATOM    754  CB  PHE L  98      27.285  21.515  33.437  1.00 26.96           C  
ATOM    755  CG  PHE L  98      25.874  21.099  33.692  1.00 28.21           C  
ATOM    756  CD1 PHE L  98      24.925  21.179  32.698  1.00 28.86           C  
ATOM    757  CD2 PHE L  98      25.500  20.607  34.922  1.00 28.35           C  
ATOM    758  CE1 PHE L  98      23.627  20.785  32.926  1.00 28.89           C  
ATOM    759  CE2 PHE L  98      24.203  20.211  35.156  1.00 28.14           C  
ATOM    760  CZ  PHE L  98      23.262  20.299  34.158  1.00 28.53           C  
ATOM    761  C   PHE L  98      28.893  23.318  33.332  1.00 28.01           C  
ATOM    762  O   PHE L  98      29.341  23.683  32.246  1.00 27.43           O  
ATOM    763  N   GLY L  99      29.677  23.166  34.420  1.00 26.76           N  
ATOM    764  CA  GLY L  99      31.101  23.333  34.346  1.00 27.31           C  
ATOM    765  C   GLY L  99      31.660  22.077  33.745  1.00 29.62           C  
ATOM    766  O   GLY L  99      30.938  21.102  33.543  1.00 28.57           O  
ATOM    767  N   GLN L 100      32.973  22.084  33.429  1.00 29.38           N  
ATOM    768  CA  GLN L 100      33.662  20.976  32.818  1.00 30.97           C  
ATOM    769  CB  GLN L 100      35.086  21.302  32.321  1.00 35.45           C  
ATOM    770  CG  GLN L 100      36.107  21.595  33.424  0.80 41.95           C  
ATOM    771  CD  GLN L 100      36.061  23.073  33.773  1.00 46.93           C  
ATOM    772  OE1 GLN L 100      35.004  23.699  33.782  1.00 43.30           O  
ATOM    773  NE2 GLN L 100      37.253  23.657  34.064  1.00 46.26           N  
ATOM    774  C   GLN L 100      33.774  19.834  33.786  1.00 30.89           C  
ATOM    775  O   GLN L 100      33.815  18.675  33.376  1.00 30.40           O  
ATOM    776  N   GLY L 101      33.886  20.128  35.097  1.00 29.15           N  
ATOM    777  CA  GLY L 101      33.938  19.077  36.078  1.00 28.75           C  
ATOM    778  C   GLY L 101      35.291  18.998  36.711  1.00 30.61           C  
ATOM    779  O   GLY L 101      36.301  19.395  36.131  1.00 28.90           O  
ATOM    780  N   THR L 102      35.320  18.492  37.963  1.00 29.21           N  
ATOM    781  CA  THR L 102      36.561  18.305  38.654  1.00 28.63           C  
ATOM    782  CB  THR L 102      36.744  19.243  39.823  1.00 27.21           C  
ATOM    783  OG1 THR L 102      38.092  19.214  40.246  1.00 28.12           O  
ATOM    784  CG2 THR L 102      35.836  18.852  40.997  1.00 25.01           C  
ATOM    785  C   THR L 102      36.611  16.876  39.124  1.00 30.30           C  
ATOM    786  O   THR L 102      35.711  16.397  39.814  1.00 29.68           O  
ATOM    787  N   LYS L 103      37.676  16.138  38.748  1.00 29.96           N  
ATOM    788  CA  LYS L 103      37.763  14.766  39.162  1.00 32.28           C  
ATOM    789  CB  LYS L 103      38.547  13.847  38.208  1.00 35.96           C  
ATOM    790  CG  LYS L 103      37.801  13.464  36.932  1.00 46.87           C  
ATOM    791  CD  LYS L 103      38.691  12.761  35.904  1.00 54.21           C  
ATOM    792  CE  LYS L 103      37.953  12.337  34.633  1.00 59.66           C  
ATOM    793  NZ  LYS L 103      38.891  11.668  33.704  1.00 62.16           N1+
ATOM    794  C   LYS L 103      38.488  14.712  40.466  1.00 31.81           C  
ATOM    795  O   LYS L 103      39.603  15.213  40.599  1.00 33.07           O  
ATOM    796  N   VAL L 104      37.857  14.077  41.470  1.00 28.80           N  
ATOM    797  CA  VAL L 104      38.466  13.953  42.761  1.00 27.27           C  
ATOM    798  CB  VAL L 104      37.509  14.215  43.889  1.00 28.17           C  
ATOM    799  CG1 VAL L 104      38.208  13.905  45.223  1.00 27.96           C  
ATOM    800  CG2 VAL L 104      37.010  15.666  43.775  1.00 28.05           C  
ATOM    801  C   VAL L 104      38.941  12.542  42.889  1.00 29.26           C  
ATOM    802  O   VAL L 104      38.201  11.594  42.622  1.00 27.99           O  
ATOM    803  N   GLU L 105      40.212  12.379  43.300  0.90 28.95           N  
ATOM    804  CA  GLU L 105      40.811  11.086  43.450  0.90 31.59           C  
ATOM    805  CB  GLU L 105      42.038  10.924  42.536  0.90 34.98           C  
ATOM    806  CG  GLU L 105      42.470   9.480  42.298  0.90 41.35           C  
ATOM    807  CD  GLU L 105      43.686   9.511  41.384  0.90 46.46           C  
ATOM    808  OE1 GLU L 105      44.714  10.117  41.790  0.90 46.76           O  
ATOM    809  OE2 GLU L 105      43.600   8.937  40.266  0.90 47.87           O1-
ATOM    810  C   GLU L 105      41.268  10.993  44.873  0.90 31.18           C  
ATOM    811  O   GLU L 105      41.618  12.003  45.481  0.90 29.45           O  
ATOM    812  N   ILE L 106      41.278   9.776  45.456  1.00 29.95           N  
ATOM    813  CA  ILE L 106      41.648   9.672  46.838  1.00 30.08           C  
ATOM    814  CB  ILE L 106      40.727   8.802  47.638  1.00 30.75           C  
ATOM    815  CG1 ILE L 106      39.329   9.434  47.656  1.00 31.98           C  
ATOM    816  CG2 ILE L 106      41.329   8.605  49.038  1.00 31.01           C  
ATOM    817  CD1 ILE L 106      38.248   8.517  48.208  1.00 33.72           C  
ATOM    818  C   ILE L 106      43.033   9.132  46.956  1.00 30.90           C  
ATOM    819  O   ILE L 106      43.397   8.133  46.337  1.00 30.28           O  
ATOM    820  N   LYS L 107      43.853   9.830  47.763  1.00 30.13           N  
ATOM    821  CA  LYS L 107      45.207   9.448  48.015  1.00 30.71           C  
ATOM    822  CB  LYS L 107      46.045  10.597  48.599  1.00 31.61           C  
ATOM    823  CG  LYS L 107      47.500  10.222  48.877  1.00 35.60           C  
ATOM    824  CD  LYS L 107      48.381  11.428  49.204  1.00 39.66           C  
ATOM    825  CE  LYS L 107      49.840  11.064  49.483  1.00 46.71           C  
ATOM    826  NZ  LYS L 107      50.614  12.287  49.787  1.00 51.03           N1+
ATOM    827  C   LYS L 107      45.153   8.355  49.071  1.00 31.37           C  
ATOM    828  O   LYS L 107      44.656   8.647  50.191  1.00 29.94           O  
ATOM    829  OXT LYS L 107      45.610   7.219  48.777  1.00  0.00           O1-
TER     830      LYS L 107 
ATOM    831  N   GLU H 108       8.148   5.867  45.185  1.00 51.90           N1+
ATOM    832  CA  GLU H 108       9.422   6.594  44.981  1.00 51.50           C  
ATOM    833  CB  GLU H 108      10.614   5.647  45.198  1.00 54.57           C  
ATOM    834  CG  GLU H 108      10.730   5.138  46.635  1.00 63.06           C  
ATOM    835  CD  GLU H 108      11.915   4.186  46.696  1.00 72.81           C  
ATOM    836  OE1 GLU H 108      13.047   4.624  46.356  1.00 75.41           O  
ATOM    837  OE2 GLU H 108      11.702   3.004  47.078  0.80 76.18           O1-
ATOM    838  C   GLU H 108       9.488   7.135  43.589  1.00 47.60           C  
ATOM    839  O   GLU H 108       8.946   6.544  42.657  1.00 47.25           O  
ATOM    840  N   VAL H 109      10.152   8.296  43.418  1.00 42.11           N  
ATOM    841  CA  VAL H 109      10.252   8.900  42.118  1.00 38.90           C  
ATOM    842  CB  VAL H 109      10.683  10.340  42.167  1.00 39.57           C  
ATOM    843  CG1 VAL H 109      10.916  10.834  40.731  1.00 38.84           C  
ATOM    844  CG2 VAL H 109       9.629  11.150  42.938  1.00 39.03           C  
ATOM    845  C   VAL H 109      11.285   8.159  41.332  1.00 38.08           C  
ATOM    846  O   VAL H 109      12.390   7.918  41.819  1.00 37.60           O  
ATOM    847  N   GLN H 110      10.948   7.763  40.082  1.00 36.58           N  
ATOM    848  CA  GLN H 110      11.902   7.075  39.256  1.00 37.03           C  
ATOM    849  CB  GLN H 110      11.754   5.542  39.263  1.00 39.79           C  
ATOM    850  CG  GLN H 110      12.085   4.879  40.599  1.00 50.45           C  
ATOM    851  CD  GLN H 110      11.893   3.375  40.444  1.00 57.97           C  
ATOM    852  OE1 GLN H 110      12.067   2.614  41.397  1.00 58.13           O  
ATOM    853  NE2 GLN H 110      11.519   2.927  39.216  1.00 56.49           N  
ATOM    854  C   GLN H 110      11.707   7.489  37.827  1.00 36.03           C  
ATOM    855  O   GLN H 110      10.584   7.711  37.374  1.00 35.97           O  
ATOM    856  N   LEU H 111      12.825   7.612  37.087  1.00 31.86           N  
ATOM    857  CA  LEU H 111      12.801   7.913  35.679  1.00 31.52           C  
ATOM    858  CB  LEU H 111      13.537   9.211  35.289  1.00 32.37           C  
ATOM    859  CG  LEU H 111      12.856  10.531  35.707  1.00 34.35           C  
ATOM    860  CD1 LEU H 111      11.542  10.760  34.946  1.00 34.19           C  
ATOM    861  CD2 LEU H 111      12.684  10.626  37.226  1.00 37.15           C  
ATOM    862  C   LEU H 111      13.541   6.808  34.987  1.00 31.29           C  
ATOM    863  O   LEU H 111      14.622   6.416  35.425  1.00 31.45           O  
ATOM    864  N   VAL H 112      12.975   6.262  33.889  1.00 30.82           N  
ATOM    865  CA  VAL H 112      13.674   5.215  33.194  1.00 31.59           C  
ATOM    866  CB  VAL H 112      12.975   3.889  33.291  1.00 33.16           C  
ATOM    867  CG1 VAL H 112      13.771   2.844  32.491  1.00 33.21           C  
ATOM    868  CG2 VAL H 112      12.800   3.538  34.779  1.00 33.69           C  
ATOM    869  C   VAL H 112      13.748   5.576  31.738  1.00 32.11           C  
ATOM    870  O   VAL H 112      12.720   5.738  31.080  1.00 31.68           O  
ATOM    871  N   GLU H 113      14.980   5.707  31.198  1.00 31.51           N  
ATOM    872  CA  GLU H 113      15.166   6.022  29.806  1.00 32.19           C  
ATOM    873  CB  GLU H 113      16.472   6.776  29.482  1.00 31.96           C  
ATOM    874  CG  GLU H 113      16.549   8.207  30.019  1.00 30.64           C  
ATOM    875  CD  GLU H 113      17.200   8.178  31.394  1.00 33.65           C  
ATOM    876  OE1 GLU H 113      17.406   7.055  31.928  1.00 36.11           O  
ATOM    877  OE2 GLU H 113      17.506   9.278  31.927  1.00 36.68           O1-
ATOM    878  C   GLU H 113      15.226   4.746  29.023  1.00 34.22           C  
ATOM    879  O   GLU H 113      15.606   3.699  29.547  1.00 32.87           O  
ATOM    880  N   SER H 114      14.837   4.807  27.730  1.00 33.54           N  
ATOM    881  CA  SER H 114      14.910   3.647  26.885  1.00 35.09           C  
ATOM    882  CB  SER H 114      13.683   2.726  27.000  1.00 35.76           C  
ATOM    883  OG  SER H 114      12.518   3.407  26.554  1.00 38.64           O  
ATOM    884  C   SER H 114      14.987   4.106  25.457  1.00 36.66           C  
ATOM    885  O   SER H 114      14.763   5.278  25.158  1.00 35.06           O  
ATOM    886  N   GLY H 115      15.315   3.173  24.534  1.00 36.75           N  
ATOM    887  CA  GLY H 115      15.337   3.481  23.129  1.00 37.29           C  
ATOM    888  C   GLY H 115      16.729   3.732  22.625  1.00 39.06           C  
ATOM    889  O   GLY H 115      16.913   3.978  21.434  1.00 40.19           O  
ATOM    890  N   GLY H 116      17.757   3.663  23.490  1.00 38.16           N  
ATOM    891  CA  GLY H 116      19.087   3.940  23.018  1.00 37.65           C  
ATOM    892  C   GLY H 116      19.592   2.765  22.243  1.00 38.42           C  
ATOM    893  O   GLY H 116      18.980   1.698  22.225  1.00 40.48           O  
ATOM    894  N   GLY H 117      20.745   2.938  21.568  1.00 36.84           N  
ATOM    895  CA  GLY H 117      21.275   1.848  20.806  1.00 35.97           C  
ATOM    896  C   GLY H 117      22.084   2.406  19.678  1.00 36.32           C  
ATOM    897  O   GLY H 117      22.464   3.576  19.676  1.00 35.40           O  
ATOM    898  N   LEU H 118      22.361   1.550  18.676  1.00 32.69           N  
ATOM    899  CA  LEU H 118      23.182   1.935  17.563  1.00 31.33           C  
ATOM    900  CB  LEU H 118      23.967   0.746  16.975  1.00 30.18           C  
ATOM    901  CG  LEU H 118      24.869   1.096  15.780  1.00 31.72           C  
ATOM    902  CD1 LEU H 118      25.984   2.078  16.189  1.00 32.11           C  
ATOM    903  CD2 LEU H 118      25.418  -0.169  15.111  1.00 31.42           C  
ATOM    904  C   LEU H 118      22.312   2.502  16.480  1.00 31.14           C  
ATOM    905  O   LEU H 118      21.229   1.990  16.200  1.00 31.08           O  
ATOM    906  N   VAL H 119      22.771   3.613  15.862  1.00 31.06           N  
ATOM    907  CA  VAL H 119      22.063   4.229  14.772  1.00 32.70           C  
ATOM    908  CB  VAL H 119      21.307   5.461  15.182  1.00 33.90           C  
ATOM    909  CG1 VAL H 119      20.596   6.040  13.949  1.00 34.02           C  
ATOM    910  CG2 VAL H 119      20.343   5.100  16.318  1.00 35.07           C  
ATOM    911  C   VAL H 119      23.097   4.652  13.772  1.00 33.68           C  
ATOM    912  O   VAL H 119      24.212   5.025  14.135  1.00 34.10           O  
ATOM    913  N   GLN H 120      22.753   4.597  12.469  1.00 32.84           N  
ATOM    914  CA  GLN H 120      23.685   4.980  11.449  1.00 33.61           C  
ATOM    915  CB  GLN H 120      23.384   4.374  10.071  1.00 35.61           C  
ATOM    916  CG  GLN H 120      23.545   2.853  10.037  1.00 45.37           C  
ATOM    917  CD  GLN H 120      23.216   2.379   8.632  1.00 53.02           C  
ATOM    918  OE1 GLN H 120      23.429   1.218   8.289  1.00 53.50           O  
ATOM    919  NE2 GLN H 120      22.695   3.307   7.785  1.00 52.92           N  
ATOM    920  C   GLN H 120      23.644   6.467  11.317  1.00 33.91           C  
ATOM    921  O   GLN H 120      22.678   7.112  11.719  1.00 34.35           O  
ATOM    922  N   PRO H 121      24.682   7.034  10.770  1.00 32.72           N  
ATOM    923  CA  PRO H 121      24.710   8.459  10.620  1.00 31.78           C  
ATOM    924  CD  PRO H 121      26.016   6.469  10.879  1.00 32.48           C  
ATOM    925  CB  PRO H 121      26.127   8.799  10.172  1.00 31.90           C  
ATOM    926  CG  PRO H 121      26.977   7.670  10.790  1.00 33.16           C  
ATOM    927  C   PRO H 121      23.631   8.896   9.687  1.00 32.99           C  
ATOM    928  O   PRO H 121      23.409   8.230   8.676  1.00 32.93           O  
ATOM    929  N   GLY H 122      22.950  10.011  10.014  1.00 32.16           N  
ATOM    930  CA  GLY H 122      21.898  10.519   9.184  1.00 32.72           C  
ATOM    931  C   GLY H 122      20.619   9.847   9.579  1.00 34.05           C  
ATOM    932  O   GLY H 122      19.558  10.157   9.039  1.00 33.78           O  
ATOM    933  N   GLY H 123      20.685   8.914  10.547  1.00 32.91           N  
ATOM    934  CA  GLY H 123      19.514   8.188  10.949  1.00 32.80           C  
ATOM    935  C   GLY H 123      18.793   8.954  12.009  1.00 34.50           C  
ATOM    936  O   GLY H 123      19.209  10.039  12.410  1.00 32.64           O  
ATOM    937  N   SER H 124      17.676   8.379  12.497  1.00 34.26           N  
ATOM    938  CA  SER H 124      16.885   9.039  13.491  1.00 34.19           C  
ATOM    939  CB  SER H 124      15.544   9.533  12.930  1.00 35.59           C  
ATOM    940  OG  SER H 124      14.801  10.180  13.948  1.00 40.31           O  
ATOM    941  C   SER H 124      16.598   8.054  14.584  1.00 35.24           C  
ATOM    942  O   SER H 124      16.595   6.844  14.360  1.00 35.57           O  
ATOM    943  N   LEU H 125      16.379   8.557  15.817  1.00 34.24           N  
ATOM    944  CA  LEU H 125      16.108   7.679  16.918  1.00 34.64           C  
ATOM    945  CB  LEU H 125      17.397   7.276  17.660  1.00 34.33           C  
ATOM    946  CG  LEU H 125      17.220   6.188  18.732  1.00 37.17           C  
ATOM    947  CD1 LEU H 125      16.744   4.867  18.110  1.00 39.78           C  
ATOM    948  CD2 LEU H 125      18.508   6.014  19.555  1.00 35.99           C  
ATOM    949  C   LEU H 125      15.210   8.415  17.869  1.00 34.70           C  
ATOM    950  O   LEU H 125      15.274   9.640  17.978  1.00 33.88           O  
ATOM    951  N   ARG H 126      14.319   7.680  18.568  1.00 33.06           N  
ATOM    952  CA  ARG H 126      13.420   8.296  19.503  1.00 34.14           C  
ATOM    953  CB  ARG H 126      11.947   8.029  19.145  1.00 36.50           C  
ATOM    954  CG  ARG H 126      10.914   8.788  19.982  1.00 41.06           C  
ATOM    955  CD  ARG H 126       9.479   8.434  19.580  1.00 47.68           C  
ATOM    956  NE  ARG H 126       8.546   9.331  20.316  1.00 52.27           N  
ATOM    957  CZ  ARG H 126       7.205   9.072  20.293  1.00 57.21           C  
ATOM    958  NH1 ARG H 126       6.738   7.962  19.650  1.00 53.79           N1+
ATOM    959  NH2 ARG H 126       6.329   9.915  20.911  1.00 56.62           N  
ATOM    960  C   ARG H 126      13.679   7.680  20.845  1.00 34.26           C  
ATOM    961  O   ARG H 126      13.608   6.462  21.002  1.00 33.86           O  
ATOM    962  N   LEU H 127      13.984   8.519  21.860  1.00 32.01           N  
ATOM    963  CA  LEU H 127      14.258   8.035  23.188  1.00 30.82           C  
ATOM    964  CB  LEU H 127      15.415   8.773  23.885  1.00 29.19           C  
ATOM    965  CG  LEU H 127      16.787   8.599  23.209  1.00 30.97           C  
ATOM    966  CD1 LEU H 127      17.877   9.364  23.969  1.00 30.61           C  
ATOM    967  CD2 LEU H 127      17.137   7.116  23.021  1.00 31.29           C  
ATOM    968  C   LEU H 127      13.044   8.291  24.027  1.00 32.47           C  
ATOM    969  O   LEU H 127      12.301   9.242  23.782  1.00 32.48           O  
ATOM    970  N   SER H 128      12.811   7.435  25.045  1.00 32.20           N  
ATOM    971  CA  SER H 128      11.664   7.602  25.893  1.00 34.06           C  
ATOM    972  CB  SER H 128      10.687   6.416  25.838  1.00 36.75           C  
ATOM    973  OG  SER H 128      10.142   6.287  24.533  1.00 42.88           O  
ATOM    974  C   SER H 128      12.126   7.719  27.315  1.00 34.43           C  
ATOM    975  O   SER H 128      13.157   7.166  27.696  1.00 34.52           O  
ATOM    976  N   CYS H 129      11.373   8.486  28.132  1.00 33.70           N  
ATOM    977  CA  CYS H 129      11.670   8.623  29.532  1.00 33.14           C  
ATOM    978  CB  CYS H 129      12.205  10.022  29.913  1.00 34.59           C  
ATOM    979  SG  CYS H 129      12.501  10.221  31.699  1.00 38.69           S  
ATOM    980  C   CYS H 129      10.388   8.387  30.272  1.00 33.45           C  
ATOM    981  O   CYS H 129       9.488   9.228  30.262  1.00 32.98           O  
ATOM    982  N   ALA H 130      10.285   7.229  30.955  1.00 31.77           N  
ATOM    983  CA  ALA H 130       9.079   6.895  31.657  1.00 31.90           C  
ATOM    984  CB  ALA H 130       8.783   5.386  31.686  1.00 31.06           C  
ATOM    985  C   ALA H 130       9.233   7.347  33.070  1.00 32.14           C  
ATOM    986  O   ALA H 130      10.233   7.061  33.726  1.00 32.19           O  
ATOM    987  N   ALA H 131       8.222   8.072  33.576  1.00 29.90           N  
ATOM    988  CA  ALA H 131       8.300   8.576  34.912  1.00 30.03           C  
ATOM    989  CB  ALA H 131       7.975  10.076  35.023  1.00 31.09           C  
ATOM    990  C   ALA H 131       7.302   7.844  35.747  1.00 32.16           C  
ATOM    991  O   ALA H 131       6.247   7.434  35.262  1.00 33.43           O  
ATOM    992  N   SER H 132       7.649   7.622  37.031  1.00 31.48           N  
ATOM    993  CA  SER H 132       6.749   6.983  37.944  1.00 34.34           C  
ATOM    994  CB  SER H 132       7.037   5.484  38.138  1.00 36.02           C  
ATOM    995  OG  SER H 132       8.322   5.306  38.715  1.00 41.07           O  
ATOM    996  C   SER H 132       6.919   7.647  39.276  1.00 34.63           C  
ATOM    997  O   SER H 132       7.976   8.202  39.573  1.00 33.74           O  
ATOM    998  N   GLY H 133       5.797   7.879  39.993  1.00 19.76           N  
ATOM    999  CA  GLY H 133       5.888   8.617  41.228  1.00 19.26           C  
ATOM   1000  C   GLY H 133       5.429  10.064  41.111  1.00 20.41           C  
ATOM   1001  O   GLY H 133       5.118  10.671  42.136  1.00 20.46           O  
ATOM   1002  N   PHE H 134       5.377  10.687  39.906  1.00 20.47           N  
ATOM   1003  CA  PHE H 134       4.917  12.057  39.848  1.00 20.99           C  
ATOM   1004  CB  PHE H 134       6.027  13.115  40.024  1.00 20.97           C  
ATOM   1005  CG  PHE H 134       7.109  12.937  39.012  1.00 18.92           C  
ATOM   1006  CD1 PHE H 134       7.014  13.487  37.757  1.00 19.10           C  
ATOM   1007  CD2 PHE H 134       8.238  12.218  39.315  1.00 19.16           C  
ATOM   1008  CE1 PHE H 134       8.020  13.324  36.833  1.00 19.41           C  
ATOM   1009  CE2 PHE H 134       9.245  12.053  38.392  1.00 20.06           C  
ATOM   1010  CZ  PHE H 134       9.143  12.605  37.142  1.00 17.59           C  
ATOM   1011  C   PHE H 134       4.192  12.304  38.554  1.00 22.91           C  
ATOM   1012  O   PHE H 134       4.141  11.433  37.688  1.00 23.68           O  
ATOM   1013  N   SER H 135       3.579  13.503  38.392  1.00 24.41           N  
ATOM   1014  CA  SER H 135       2.832  13.743  37.190  1.00 24.19           C  
ATOM   1015  CB  SER H 135       1.403  14.260  37.429  1.00 26.32           C  
ATOM   1016  OG  SER H 135       1.436  15.554  38.015  1.00 30.73           O  
ATOM   1017  C   SER H 135       3.547  14.766  36.374  1.00 22.57           C  
ATOM   1018  O   SER H 135       3.911  15.840  36.850  1.00 22.60           O  
ATOM   1019  N   LEU H 136       3.760  14.449  35.090  1.00 22.62           N  
ATOM   1020  CA  LEU H 136       4.479  15.337  34.237  1.00 21.07           C  
ATOM   1021  CB  LEU H 136       5.122  14.687  32.989  1.00 21.97           C  
ATOM   1022  CG  LEU H 136       6.251  13.673  33.228  1.00 25.86           C  
ATOM   1023  CD1 LEU H 136       6.774  13.121  31.890  1.00 22.45           C  
ATOM   1024  CD2 LEU H 136       7.376  14.286  34.072  1.00 25.38           C  
ATOM   1025  C   LEU H 136       3.642  16.547  33.929  1.00 21.58           C  
ATOM   1026  O   LEU H 136       4.154  17.567  33.478  1.00 21.65           O  
ATOM   1027  N   THR H 137       2.314  16.469  34.128  1.00 21.09           N  
ATOM   1028  CA  THR H 137       1.489  17.616  33.888  1.00 20.48           C  
ATOM   1029  CB  THR H 137       0.065  17.359  34.263  1.00 20.68           C  
ATOM   1030  OG1 THR H 137      -0.420  16.220  33.570  1.00 24.95           O  
ATOM   1031  CG2 THR H 137      -0.759  18.598  33.886  1.00 26.25           C  
ATOM   1032  C   THR H 137       2.009  18.706  34.783  1.00 21.42           C  
ATOM   1033  O   THR H 137       1.963  19.889  34.447  1.00 22.33           O  
ATOM   1034  N   VAL H 138       2.429  18.309  35.997  1.00 21.99           N  
ATOM   1035  CA  VAL H 138       2.965  19.141  37.040  1.00 22.39           C  
ATOM   1036  CB  VAL H 138       2.830  18.511  38.397  1.00 24.80           C  
ATOM   1037  CG1 VAL H 138       3.529  19.406  39.436  1.00  0.00           C  
ATOM   1038  CG2 VAL H 138       1.334  18.278  38.673  1.00  0.00           C  
ATOM   1039  C   VAL H 138       4.412  19.559  36.892  1.00 22.02           C  
ATOM   1040  O   VAL H 138       4.762  20.652  37.326  1.00 20.94           O  
ATOM   1041  N   TYR H 139       5.309  18.735  36.299  1.00 19.44           N  
ATOM   1042  CA  TYR H 139       6.716  19.061  36.455  1.00 19.64           C  
ATOM   1043  CB  TYR H 139       7.528  17.975  37.186  1.00 20.97           C  
ATOM   1044  CG  TYR H 139       7.119  17.884  38.616  1.00 22.42           C  
ATOM   1045  CD1 TYR H 139       6.038  17.128  39.000  1.00 24.00           C  
ATOM   1046  CD2 TYR H 139       7.832  18.550  39.582  1.00 24.51           C  
ATOM   1047  CE1 TYR H 139       5.673  17.040  40.323  1.00 26.74           C  
ATOM   1048  CE2 TYR H 139       7.475  18.469  40.905  1.00 27.88           C  
ATOM   1049  CZ  TYR H 139       6.393  17.713  41.279  1.00 27.63           C  
ATOM   1050  OH  TYR H 139       6.024  17.628  42.638  1.00 31.44           O  
ATOM   1051  C   TYR H 139       7.424  19.233  35.152  1.00 18.79           C  
ATOM   1052  O   TYR H 139       6.920  18.785  34.120  1.00 17.96           O  
ATOM   1053  N   SER H 140       8.628  19.889  35.187  1.00 29.51           N  
ATOM   1054  CA  SER H 140       9.294  20.081  33.933  1.00 27.82           C  
ATOM   1055  CB  SER H 140      10.042  21.421  33.819  1.00 31.77           C  
ATOM   1056  OG  SER H 140      10.670  21.521  32.551  1.00  0.00           O  
ATOM   1057  C   SER H 140      10.315  18.995  33.831  1.00 29.00           C  
ATOM   1058  O   SER H 140      10.934  18.611  34.823  1.00 30.23           O  
ATOM   1059  N   VAL H 141      10.500  18.456  32.611  1.00 27.72           N  
ATOM   1060  CA  VAL H 141      11.443  17.394  32.420  1.00 27.22           C  
ATOM   1061  CB  VAL H 141      10.852  16.178  31.768  1.00 28.74           C  
ATOM   1062  CG1 VAL H 141      11.981  15.162  31.518  1.00 34.91           C  
ATOM   1063  CG2 VAL H 141       9.718  15.644  32.660  1.00 33.12           C  
ATOM   1064  C   VAL H 141      12.512  17.907  31.511  1.00 29.09           C  
ATOM   1065  O   VAL H 141      12.240  18.633  30.556  1.00 30.12           O  
ATOM   1066  N   HIS H 142      13.773  17.537  31.799  1.00 26.24           N  
ATOM   1067  CA  HIS H 142      14.865  18.011  30.995  1.00 26.60           C  
ATOM   1068  ND1 HIS H 142      14.739  20.182  33.640  1.00 27.59           N  
ATOM   1069  CG  HIS H 142      15.361  20.125  32.412  1.00 29.26           C  
ATOM   1070  CB  HIS H 142      15.890  18.851  31.794  1.00 25.95           C  
ATOM   1071  NE2 HIS H 142      14.830  22.271  32.884  1.00 27.90           N  
ATOM   1072  CD2 HIS H 142      15.410  21.410  31.966  1.00 26.73           C  
ATOM   1073  CE1 HIS H 142      14.443  21.487  33.871  1.00 26.34           C  
ATOM   1074  C   HIS H 142      15.609  16.837  30.430  1.00 28.11           C  
ATOM   1075  O   HIS H 142      15.542  15.720  30.945  1.00 28.30           O  
ATOM   1076  N   TRP H 143      16.311  17.068  29.302  1.00 27.21           N  
ATOM   1077  CA  TRP H 143      17.162  16.065  28.726  1.00 26.01           C  
ATOM   1078  CB  TRP H 143      16.826  15.722  27.265  1.00 27.54           C  
ATOM   1079  CG  TRP H 143      15.535  14.954  27.099  1.00 28.66           C  
ATOM   1080  CD2 TRP H 143      15.449  13.520  27.132  1.00 29.70           C  
ATOM   1081  CD1 TRP H 143      14.267  15.412  26.893  1.00 30.99           C  
ATOM   1082  NE1 TRP H 143      13.395  14.353  26.791  1.00 31.24           N  
ATOM   1083  CE2 TRP H 143      14.110  13.183  26.937  1.00 30.68           C  
ATOM   1084  CE3 TRP H 143      16.408  12.565  27.309  1.00 30.86           C  
ATOM   1085  CZ2 TRP H 143      13.709  11.877  26.914  1.00 31.50           C  
ATOM   1086  CZ3 TRP H 143      16.000  11.249  27.287  1.00 32.23           C  
ATOM   1087  CH2 TRP H 143      14.676  10.913  27.093  1.00 30.80           C  
ATOM   1088  C   TRP H 143      18.557  16.619  28.771  1.00 27.50           C  
ATOM   1089  O   TRP H 143      18.781  17.776  28.415  1.00 28.78           O  
ATOM   1090  N   VAL H 144      19.524  15.802  29.245  1.00 26.28           N  
ATOM   1091  CA  VAL H 144      20.904  16.204  29.340  1.00 24.90           C  
ATOM   1092  CB  VAL H 144      21.365  16.412  30.758  1.00 24.93           C  
ATOM   1093  CG1 VAL H 144      22.864  16.755  30.750  1.00 24.17           C  
ATOM   1094  CG2 VAL H 144      20.486  17.494  31.419  1.00 24.31           C  
ATOM   1095  C   VAL H 144      21.723  15.092  28.749  1.00 26.44           C  
ATOM   1096  O   VAL H 144      21.412  13.916  28.938  1.00 26.43           O  
ATOM   1097  N   ARG H 145      22.805  15.435  28.014  1.00 26.00           N  
ATOM   1098  CA  ARG H 145      23.593  14.416  27.367  1.00 26.98           C  
ATOM   1099  CB  ARG H 145      23.564  14.523  25.832  1.00 26.71           C  
ATOM   1100  CG  ARG H 145      24.088  15.869  25.332  1.00 29.04           C  
ATOM   1101  CD  ARG H 145      23.724  16.195  23.883  1.00 28.83           C  
ATOM   1102  NE  ARG H 145      24.641  15.448  22.984  1.00 31.12           N  
ATOM   1103  CZ  ARG H 145      24.813  15.877  21.698  1.00 34.07           C  
ATOM   1104  NH1 ARG H 145      24.209  17.028  21.279  1.00 32.86           N1+
ATOM   1105  NH2 ARG H 145      25.574  15.152  20.830  1.00 28.44           N  
ATOM   1106  C   ARG H 145      25.024  14.534  27.790  1.00 28.16           C  
ATOM   1107  O   ARG H 145      25.489  15.610  28.162  1.00 27.85           O  
ATOM   1108  N   GLN H 146      25.755  13.398  27.764  1.00 26.72           N  
ATOM   1109  CA  GLN H 146      27.143  13.426  28.129  1.00 27.98           C  
ATOM   1110  CB  GLN H 146      27.389  12.940  29.570  1.00 27.53           C  
ATOM   1111  CG  GLN H 146      28.831  13.098  30.054  1.00 27.88           C  
ATOM   1112  CD  GLN H 146      28.886  12.630  31.503  1.00 31.94           C  
ATOM   1113  OE1 GLN H 146      28.032  11.870  31.958  1.00 32.26           O  
ATOM   1114  NE2 GLN H 146      29.916  13.103  32.257  1.00 30.36           N  
ATOM   1115  C   GLN H 146      27.906  12.531  27.197  1.00 29.19           C  
ATOM   1116  O   GLN H 146      27.692  11.319  27.169  1.00 28.60           O  
ATOM   1117  N   ALA H 147      28.838  13.114  26.415  1.00 31.17           N  
ATOM   1118  CA  ALA H 147      29.651  12.350  25.508  1.00 33.88           C  
ATOM   1119  CB  ALA H 147      30.450  13.214  24.517  1.00 35.80           C  
ATOM   1120  C   ALA H 147      30.627  11.585  26.343  1.00 37.67           C  
ATOM   1121  O   ALA H 147      30.945  11.986  27.461  1.00 36.83           O  
ATOM   1122  N   PRO H 148      31.119  10.486  25.841  1.00 39.74           N  
ATOM   1123  CA  PRO H 148      32.004   9.701  26.647  0.80 42.17           C  
ATOM   1124  CD  PRO H 148      30.384   9.674  24.886  1.00 40.12           C  
ATOM   1125  CB  PRO H 148      32.206   8.394  25.884  1.00 43.76           C  
ATOM   1126  CG  PRO H 148      30.882   8.233  25.110  1.00 43.51           C  
ATOM   1127  C   PRO H 148      33.253  10.432  27.013  1.00 41.84           C  
ATOM   1128  O   PRO H 148      33.963  10.900  26.125  1.00 41.35           O  
ATOM   1129  N   GLY H 149      33.538  10.517  28.328  1.00 40.62           N  
ATOM   1130  CA  GLY H 149      34.732  11.136  28.823  1.00 40.91           C  
ATOM   1131  C   GLY H 149      34.545  12.622  28.934  1.00 40.98           C  
ATOM   1132  O   GLY H 149      35.451  13.324  29.384  1.00 40.88           O  
ATOM   1133  N   LYS H 150      33.365  13.147  28.551  1.00 39.10           N  
ATOM   1134  CA  LYS H 150      33.162  14.572  28.583  1.00 38.36           C  
ATOM   1135  CB  LYS H 150      32.607  15.174  27.276  1.00 42.16           C  
ATOM   1136  CG  LYS H 150      33.661  15.537  26.224  1.00 48.45           C  
ATOM   1137  CD  LYS H 150      34.390  14.352  25.594  1.00 53.07           C  
ATOM   1138  CE  LYS H 150      35.279  14.743  24.409  1.00 57.58           C  
ATOM   1139  NZ  LYS H 150      36.456  15.510  24.875  1.00 58.99           N1+
ATOM   1140  C   LYS H 150      32.194  14.941  29.662  1.00 36.35           C  
ATOM   1141  O   LYS H 150      31.790  14.114  30.478  1.00 36.44           O  
ATOM   1142  N   GLY H 151      31.830  16.242  29.685  1.00 33.03           N  
ATOM   1143  CA  GLY H 151      30.962  16.809  30.680  1.00 31.67           C  
ATOM   1144  C   GLY H 151      29.528  16.746  30.244  1.00 31.75           C  
ATOM   1145  O   GLY H 151      29.182  16.088  29.266  1.00 32.11           O  
ATOM   1146  N   LEU H 152      28.660  17.480  30.975  1.00 29.85           N  
ATOM   1147  CA  LEU H 152      27.234  17.454  30.797  1.00 28.70           C  
ATOM   1148  CB  LEU H 152      26.502  17.622  32.141  1.00 27.08           C  
ATOM   1149  CG  LEU H 152      26.830  16.514  33.161  1.00 27.48           C  
ATOM   1150  CD1 LEU H 152      26.169  16.787  34.519  1.00 27.24           C  
ATOM   1151  CD2 LEU H 152      26.464  15.128  32.613  1.00 27.27           C  
ATOM   1152  C   LEU H 152      26.797  18.593  29.924  1.00 30.20           C  
ATOM   1153  O   LEU H 152      27.311  19.707  30.025  1.00 31.11           O  
ATOM   1154  N   GLU H 153      25.820  18.323  29.029  1.00 28.80           N  
ATOM   1155  CA  GLU H 153      25.293  19.324  28.140  1.00 29.21           C  
ATOM   1156  CB  GLU H 153      25.704  19.067  26.677  1.00 30.31           C  
ATOM   1157  CG  GLU H 153      25.269  20.141  25.679  1.00 33.83           C  
ATOM   1158  CD  GLU H 153      25.767  19.710  24.305  1.00 41.62           C  
ATOM   1159  OE1 GLU H 153      26.510  18.694  24.236  1.00 38.27           O  
ATOM   1160  OE2 GLU H 153      25.421  20.395  23.306  1.00 40.47           O1-
ATOM   1161  C   GLU H 153      23.795  19.265  28.219  1.00 30.13           C  
ATOM   1162  O   GLU H 153      23.204  18.193  28.101  1.00 29.81           O  
ATOM   1163  N   TRP H 154      23.134  20.428  28.412  1.00 28.64           N  
ATOM   1164  CA  TRP H 154      21.701  20.476  28.534  1.00 27.21           C  
ATOM   1165  CB  TRP H 154      21.228  21.699  29.342  1.00 27.06           C  
ATOM   1166  CG  TRP H 154      19.733  21.874  29.452  1.00 27.25           C  
ATOM   1167  CD2 TRP H 154      18.969  22.773  28.633  1.00 26.84           C  
ATOM   1168  CD1 TRP H 154      18.849  21.287  30.312  1.00 27.76           C  
ATOM   1169  NE1 TRP H 154      17.580  21.762  30.075  1.00 27.59           N  
ATOM   1170  CE2 TRP H 154      17.639  22.680  29.043  1.00 28.16           C  
ATOM   1171  CE3 TRP H 154      19.345  23.615  27.622  1.00 28.24           C  
ATOM   1172  CZ2 TRP H 154      16.662  23.426  28.449  1.00 28.54           C  
ATOM   1173  CZ3 TRP H 154      18.356  24.363  27.022  1.00 28.50           C  
ATOM   1174  CH2 TRP H 154      17.038  24.270  27.426  1.00 28.17           C  
ATOM   1175  C   TRP H 154      21.100  20.570  27.164  1.00 27.42           C  
ATOM   1176  O   TRP H 154      21.450  21.462  26.395  1.00 28.50           O  
ATOM   1177  N   VAL H 155      20.257  19.575  26.802  1.00 26.65           N  
ATOM   1178  CA  VAL H 155      19.569  19.512  25.535  1.00 26.61           C  
ATOM   1179  CB  VAL H 155      19.134  18.117  25.194  1.00 27.77           C  
ATOM   1180  CG1 VAL H 155      18.402  18.145  23.843  1.00 29.78           C  
ATOM   1181  CG2 VAL H 155      20.370  17.207  25.213  1.00 31.43           C  
ATOM   1182  C   VAL H 155      18.340  20.387  25.462  1.00 28.34           C  
ATOM   1183  O   VAL H 155      18.191  21.177  24.528  1.00 28.65           O  
ATOM   1184  N   GLY H 156      17.415  20.286  26.456  1.00 28.16           N  
ATOM   1185  CA  GLY H 156      16.174  21.021  26.357  1.00 28.68           C  
ATOM   1186  C   GLY H 156      15.207  20.551  27.418  1.00 29.56           C  
ATOM   1187  O   GLY H 156      15.554  19.718  28.256  1.00 29.14           O  
ATOM   1188  N   ALA H 157      13.951  21.082  27.405  1.00 28.17           N  
ATOM   1189  CA  ALA H 157      12.984  20.731  28.418  1.00 28.66           C  
ATOM   1190  CB  ALA H 157      13.063  21.624  29.672  1.00 28.25           C  
ATOM   1191  C   ALA H 157      11.569  20.840  27.896  1.00 28.93           C  
ATOM   1192  O   ALA H 157      11.328  21.432  26.845  1.00 29.56           O  
ATOM   1193  N   LEU H 158      10.595  20.233  28.627  1.00 28.35           N  
ATOM   1194  CA  LEU H 158       9.190  20.251  28.265  1.00 28.32           C  
ATOM   1195  CB  LEU H 158       8.729  18.963  27.564  1.00 28.10           C  
ATOM   1196  CG  LEU H 158       7.239  18.978  27.172  1.00  0.00           C  
ATOM   1197  CD1 LEU H 158       6.941  20.063  26.131  1.00 25.42           C  
ATOM   1198  CD2 LEU H 158       6.759  17.583  26.744  1.00  0.00           C  
ATOM   1199  C   LEU H 158       8.305  20.422  29.485  1.00 29.62           C  
ATOM   1200  O   LEU H 158       8.687  20.022  30.586  1.00 29.40           O  
ATOM   1201  N   TRP H 159       7.081  21.005  29.287  1.00 29.93           N  
ATOM   1202  CA  TRP H 159       6.076  21.309  30.300  1.00 31.04           C  
ATOM   1203  CB  TRP H 159       6.057  22.817  30.624  1.00 31.93           C  
ATOM   1204  CG  TRP H 159       5.061  23.280  31.662  1.00 39.03           C  
ATOM   1205  CD2 TRP H 159       5.325  23.310  33.070  1.00 40.42           C  
ATOM   1206  CD1 TRP H 159       3.795  23.762  31.495  1.00 49.01           C  
ATOM   1207  NE1 TRP H 159       3.254  24.089  32.715  1.00  0.00           N  
ATOM   1208  CE2 TRP H 159       4.186  23.817  33.696  1.00 50.49           C  
ATOM   1209  CE3 TRP H 159       6.432  22.950  33.789  1.00  0.00           C  
ATOM   1210  CZ2 TRP H 159       4.133  23.971  35.052  1.00  0.00           C  
ATOM   1211  CZ3 TRP H 159       6.374  23.102  35.155  1.00  0.00           C  
ATOM   1212  CH2 TRP H 159       5.247  23.603  35.773  1.00  0.00           C  
ATOM   1213  C   TRP H 159       4.669  20.923  29.789  1.00 32.42           C  
ATOM   1214  O   TRP H 159       4.532  20.511  28.641  1.00 32.58           O  
ATOM   1215  N   GLY H 160       4.225  20.697  31.054  1.00 19.14           N  
ATOM   1216  CA  GLY H 160       3.132  20.096  31.658  1.00 20.89           C  
ATOM   1217  C   GLY H 160       2.066  20.564  30.772  1.00 23.14           C  
ATOM   1218  O   GLY H 160       1.213  19.770  30.422  1.00 21.98           O  
ATOM   1219  N   SER H 161       2.132  21.852  30.393  1.00 23.90           N  
ATOM   1220  CA  SER H 161       1.349  22.547  29.416  1.00 20.35           C  
ATOM   1221  CB  SER H 161       1.632  24.060  29.392  1.00 15.12           C  
ATOM   1222  OG  SER H 161       1.238  24.655  30.621  1.00  0.00           O  
ATOM   1223  C   SER H 161       1.624  22.017  28.018  1.00 21.60           C  
ATOM   1224  O   SER H 161       0.701  21.633  27.311  1.00 23.28           O  
ATOM   1225  N   GLY H 162       2.904  21.945  27.592  1.00 23.21           N  
ATOM   1226  CA  GLY H 162       3.341  21.305  26.347  1.00 16.27           C  
ATOM   1227  C   GLY H 162       4.491  22.014  25.651  1.00 20.41           C  
ATOM   1228  O   GLY H 162       5.000  21.576  24.620  1.00 19.43           O  
ATOM   1229  N   GLY H 163       4.931  23.118  26.248  1.00 31.61           N  
ATOM   1230  CA  GLY H 163       5.870  24.152  25.941  1.00 32.55           C  
ATOM   1231  C   GLY H 163       7.230  23.542  25.955  1.00 32.79           C  
ATOM   1232  O   GLY H 163       7.547  22.724  26.819  1.00 30.75           O  
ATOM   1233  N   THR H 164       8.082  23.939  24.988  1.00 31.66           N  
ATOM   1234  CA  THR H 164       9.389  23.361  24.955  1.00 32.12           C  
ATOM   1235  CB  THR H 164       9.618  22.409  23.815  1.00 34.91           C  
ATOM   1236  OG1 THR H 164       9.514  23.092  22.575  1.00 36.49           O  
ATOM   1237  CG2 THR H 164       8.588  21.273  23.887  1.00 34.55           C  
ATOM   1238  C   THR H 164      10.405  24.441  24.791  1.00 32.18           C  
ATOM   1239  O   THR H 164      10.122  25.519  24.268  1.00 32.31           O  
ATOM   1240  N   GLU H 165      11.630  24.160  25.277  1.00 29.70           N  
ATOM   1241  CA  GLU H 165      12.755  25.038  25.134  1.00 28.70           C  
ATOM   1242  CB  GLU H 165      13.190  25.735  26.431  1.00 27.07           C  
ATOM   1243  CG  GLU H 165      12.270  26.863  26.878  1.00 33.30           C  
ATOM   1244  CD  GLU H 165      12.838  27.440  28.166  1.00 25.61           C  
ATOM   1245  OE1 GLU H 165      13.892  26.927  28.629  1.00  0.00           O  
ATOM   1246  OE2 GLU H 165      12.226  28.402  28.704  1.00  0.00           O1-
ATOM   1247  C   GLU H 165      13.919  24.187  24.748  1.00 30.68           C  
ATOM   1248  O   GLU H 165      14.039  23.043  25.184  1.00 30.08           O  
ATOM   1249  N   TYR H 166      14.827  24.734  23.919  1.00 31.42           N  
ATOM   1250  CA  TYR H 166      15.933  23.922  23.497  1.00 30.30           C  
ATOM   1251  CB  TYR H 166      15.859  23.470  22.024  1.00 31.38           C  
ATOM   1252  CG  TYR H 166      14.654  22.622  21.787  1.00 32.24           C  
ATOM   1253  CD1 TYR H 166      14.646  21.296  22.149  1.00 33.19           C  
ATOM   1254  CD2 TYR H 166      13.524  23.152  21.207  1.00 33.09           C  
ATOM   1255  CE1 TYR H 166      13.538  20.512  21.928  1.00 34.33           C  
ATOM   1256  CE2 TYR H 166      12.413  22.372  20.983  1.00 34.18           C  
ATOM   1257  CZ  TYR H 166      12.418  21.047  21.343  1.00 34.25           C  
ATOM   1258  OH  TYR H 166      11.281  20.244  21.114  1.00 35.53           O  
ATOM   1259  C   TYR H 166      17.204  24.709  23.594  1.00 31.81           C  
ATOM   1260  O   TYR H 166      17.194  25.938  23.632  1.00 31.66           O  
ATOM   1261  N   ASN H 167      18.344  23.988  23.679  1.00 29.49           N  
ATOM   1262  CA  ASN H 167      19.630  24.615  23.605  1.00 30.97           C  
ATOM   1263  CB  ASN H 167      20.791  23.709  24.075  1.00 30.76           C  
ATOM   1264  CG  ASN H 167      22.099  24.488  24.124  1.00 38.42           C  
ATOM   1265  OD1 ASN H 167      22.550  25.041  23.123  1.00 33.97           O  
ATOM   1266  ND2 ASN H 167      22.736  24.522  25.326  1.00 33.96           N  
ATOM   1267  C   ASN H 167      19.791  24.939  22.150  1.00 33.58           C  
ATOM   1268  O   ASN H 167      19.294  24.221  21.286  1.00 32.43           O  
ATOM   1269  N   SER H 168      20.496  26.036  21.834  1.00 35.24           N  
ATOM   1270  CA  SER H 168      20.580  26.505  20.481  1.00 38.94           C  
ATOM   1271  CB  SER H 168      21.438  27.777  20.354  1.00 41.74           C  
ATOM   1272  OG  SER H 168      20.842  28.840  21.083  1.00  0.00           O  
ATOM   1273  C   SER H 168      21.195  25.469  19.592  1.00 38.81           C  
ATOM   1274  O   SER H 168      20.837  25.361  18.421  1.00 39.43           O  
ATOM   1275  N   ASN H 169      22.133  24.666  20.121  1.00 38.00           N  
ATOM   1276  CA  ASN H 169      22.834  23.732  19.290  1.00 39.66           C  
ATOM   1277  CB  ASN H 169      23.922  22.969  20.064  1.00 40.08           C  
ATOM   1278  CG  ASN H 169      24.989  23.978  20.465  0.50 63.24           C  
ATOM   1279  OD1 ASN H 169      25.344  24.864  19.689  1.00 87.91           O  
ATOM   1280  ND2 ASN H 169      25.512  23.848  21.713  1.00 91.00           N  
ATOM   1281  C   ASN H 169      21.901  22.710  18.698  1.00 39.61           C  
ATOM   1282  O   ASN H 169      22.014  22.380  17.518  1.00 39.63           O  
ATOM   1283  N   LEU H 170      20.997  22.144  19.521  1.00 37.30           N  
ATOM   1284  CA  LEU H 170      20.083  21.091  19.145  1.00 36.29           C  
ATOM   1285  CB  LEU H 170      19.678  20.121  20.280  1.00 37.10           C  
ATOM   1286  CG  LEU H 170      18.854  20.694  21.445  1.00 41.83           C  
ATOM   1287  CD1 LEU H 170      19.686  21.688  22.254  1.00 43.17           C  
ATOM   1288  CD2 LEU H 170      17.495  21.247  20.991  1.00 44.19           C  
ATOM   1289  C   LEU H 170      18.840  21.488  18.384  1.00 37.63           C  
ATOM   1290  O   LEU H 170      18.194  20.621  17.799  1.00 37.95           O  
ATOM   1291  N   LYS H 171      18.449  22.776  18.360  1.00 38.21           N  
ATOM   1292  CA  LYS H 171      17.112  23.162  17.964  1.00 40.04           C  
ATOM   1293  CB  LYS H 171      16.954  24.686  17.821  1.00 43.64           C  
ATOM   1294  CG  LYS H 171      17.051  25.438  19.148  1.00 50.66           C  
ATOM   1295  CD  LYS H 171      17.213  26.950  18.986  1.00 54.83           C  
ATOM   1296  CE  LYS H 171      17.305  27.698  20.317  1.00 60.01           C  
ATOM   1297  NZ  LYS H 171      15.986  27.717  20.986  1.00 62.44           N1+
ATOM   1298  C   LYS H 171      16.595  22.558  16.683  1.00 39.74           C  
ATOM   1299  O   LYS H 171      15.487  22.030  16.655  1.00 38.61           O  
ATOM   1300  N   SER H 172      17.316  22.595  15.566  1.00 38.20           N  
ATOM   1301  CA  SER H 172      16.652  22.094  14.390  1.00 38.44           C  
ATOM   1302  CB  SER H 172      17.428  22.399  13.097  1.00 51.85           C  
ATOM   1303  OG  SER H 172      17.494  23.803  12.885  1.00  0.00           O  
ATOM   1304  C   SER H 172      16.449  20.604  14.438  1.00 36.89           C  
ATOM   1305  O   SER H 172      15.426  20.095  13.979  1.00 36.72           O  
ATOM   1306  N   ARG H 173      17.470  19.879  14.929  1.00 34.95           N  
ATOM   1307  CA  ARG H 173      17.572  18.442  14.942  1.00 34.21           C  
ATOM   1308  CB  ARG H 173      19.034  18.027  15.138  1.00 32.68           C  
ATOM   1309  CG  ARG H 173      19.929  18.633  14.055  1.00 34.17           C  
ATOM   1310  CD  ARG H 173      21.417  18.603  14.393  1.00 31.15           C  
ATOM   1311  NE  ARG H 173      21.934  17.261  14.024  1.00 31.67           N  
ATOM   1312  CZ  ARG H 173      22.919  16.689  14.775  1.00 34.17           C  
ATOM   1313  NH1 ARG H 173      23.372  17.314  15.901  1.00 30.73           N1+
ATOM   1314  NH2 ARG H 173      23.449  15.492  14.396  1.00 29.97           N  
ATOM   1315  C   ARG H 173      16.739  17.699  15.956  1.00 34.80           C  
ATOM   1316  O   ARG H 173      16.167  16.658  15.634  1.00 35.99           O  
ATOM   1317  N   PHE H 174      16.655  18.195  17.209  1.00 33.66           N  
ATOM   1318  CA  PHE H 174      16.050  17.430  18.271  1.00 33.43           C  
ATOM   1319  CB  PHE H 174      16.885  17.470  19.565  1.00 33.34           C  
ATOM   1320  CG  PHE H 174      18.180  16.756  19.347  1.00 34.45           C  
ATOM   1321  CD1 PHE H 174      19.119  17.248  18.469  1.00 35.50           C  
ATOM   1322  CD2 PHE H 174      18.478  15.613  20.053  1.00 35.85           C  
ATOM   1323  CE1 PHE H 174      20.315  16.596  18.277  1.00 37.81           C  
ATOM   1324  CE2 PHE H 174      19.673  14.958  19.865  1.00 37.79           C  
ATOM   1325  CZ  PHE H 174      20.596  15.445  18.973  1.00 36.60           C  
ATOM   1326  C   PHE H 174      14.707  17.994  18.619  1.00 33.67           C  
ATOM   1327  O   PHE H 174      14.508  19.209  18.605  1.00 33.35           O  
ATOM   1328  N   THR H 175      13.741  17.101  18.939  1.00 30.90           N  
ATOM   1329  CA  THR H 175      12.425  17.539  19.316  1.00 31.39           C  
ATOM   1330  CB  THR H 175      11.393  17.251  18.265  1.00 32.83           C  
ATOM   1331  OG1 THR H 175      11.757  17.873  17.041  1.00 34.20           O  
ATOM   1332  CG2 THR H 175      10.036  17.793  18.740  1.00 32.53           C  
ATOM   1333  C   THR H 175      12.028  16.797  20.560  1.00 32.56           C  
ATOM   1334  O   THR H 175      12.257  15.594  20.676  1.00 31.78           O  
ATOM   1335  N   ILE H 176      11.407  17.506  21.526  0.90 31.25           N  
ATOM   1336  CA  ILE H 176      10.995  16.893  22.758  0.90 31.08           C  
ATOM   1337  CB  ILE H 176      11.471  17.629  23.978  0.90 31.33           C  
ATOM   1338  CG1 ILE H 176      13.006  17.710  23.993  0.90 30.94           C  
ATOM   1339  CG2 ILE H 176      10.888  16.928  25.215  0.90 31.40           C  
ATOM   1340  CD1 ILE H 176      13.549  18.697  25.024  0.90 29.07           C  
ATOM   1341  C   ILE H 176       9.500  16.927  22.792  0.90 32.82           C  
ATOM   1342  O   ILE H 176       8.891  17.956  22.500  0.90 32.36           O  
ATOM   1343  N   SER H 177       8.871  15.783  23.136  1.00 32.76           N  
ATOM   1344  CA  SER H 177       7.437  15.696  23.199  1.00 33.79           C  
ATOM   1345  CB  SER H 177       6.823  14.966  21.994  1.00 34.55           C  
ATOM   1346  OG  SER H 177       7.329  13.641  21.915  1.00 36.18           O  
ATOM   1347  C   SER H 177       7.077  14.930  24.439  1.00 34.96           C  
ATOM   1348  O   SER H 177       7.952  14.421  25.138  1.00 35.13           O  
ATOM   1349  N   ARG H 178       5.771  14.872  24.779  1.00 34.79           N  
ATOM   1350  CA  ARG H 178       5.380  14.135  25.951  1.00 35.14           C  
ATOM   1351  CB  ARG H 178       5.334  14.964  27.243  1.00 34.35           C  
ATOM   1352  CG  ARG H 178       4.274  16.066  27.222  1.00 81.22           C  
ATOM   1353  CD  ARG H 178       4.082  16.726  28.585  1.00 96.49           C  
ATOM   1354  NE  ARG H 178       3.684  15.639  29.521  1.00107.35           N  
ATOM   1355  CZ  ARG H 178       3.120  15.927  30.729  1.00132.00           C  
ATOM   1356  NH1 ARG H 178       2.924  17.225  31.102  1.00122.29           N1+
ATOM   1357  NH2 ARG H 178       2.746  14.906  31.554  1.00126.94           N  
ATOM   1358  C   ARG H 178       3.993  13.606  25.766  1.00 37.70           C  
ATOM   1359  O   ARG H 178       3.175  14.187  25.055  1.00 37.56           O  
ATOM   1360  N   ASP H 179       3.709  12.462  26.419  1.00 35.75           N  
ATOM   1361  CA  ASP H 179       2.410  11.861  26.388  1.00 36.73           C  
ATOM   1362  CB  ASP H 179       2.448  10.416  25.855  1.00 37.29           C  
ATOM   1363  CG  ASP H 179       1.032   9.962  25.537  1.00 39.78           C  
ATOM   1364  OD1 ASP H 179       0.079  10.494  26.165  1.00 39.98           O  
ATOM   1365  OD2 ASP H 179       0.886   9.076  24.654  1.00 41.48           O1-
ATOM   1366  C   ASP H 179       1.952  11.830  27.812  1.00 38.04           C  
ATOM   1367  O   ASP H 179       2.440  11.043  28.618  1.00 38.05           O  
ATOM   1368  N   THR H 180       0.988  12.698  28.158  1.00 38.61           N  
ATOM   1369  CA  THR H 180       0.535  12.819  29.512  1.00 39.85           C  
ATOM   1370  CB  THR H 180      -0.477  13.913  29.679  1.00 41.71           C  
ATOM   1371  OG1 THR H 180       0.072  15.155  29.262  1.00 38.09           O  
ATOM   1372  CG2 THR H 180      -0.872  13.987  31.161  1.00 36.62           C  
ATOM   1373  C   THR H 180      -0.099  11.539  29.966  1.00 41.07           C  
ATOM   1374  O   THR H 180       0.071  11.138  31.115  1.00 42.04           O  
ATOM   1375  N   SER H 181      -0.859  10.862  29.085  1.00 39.13           N  
ATOM   1376  CA  SER H 181      -1.541   9.662  29.487  1.00 40.51           C  
ATOM   1377  CB  SER H 181      -2.447   9.085  28.384  1.00 42.11           C  
ATOM   1378  OG  SER H 181      -1.670   8.660  27.275  1.00 46.43           O  
ATOM   1379  C   SER H 181      -0.543   8.606  29.866  1.00 39.82           C  
ATOM   1380  O   SER H 181      -0.751   7.869  30.829  1.00 41.29           O  
ATOM   1381  N   LYS H 182       0.541   8.485  29.076  1.00 36.49           N  
ATOM   1382  CA  LYS H 182       1.611   7.542  29.266  1.00 35.81           C  
ATOM   1383  CB  LYS H 182       2.425   7.302  27.985  1.00 35.96           C  
ATOM   1384  CG  LYS H 182       1.603   6.524  26.953  1.00 41.02           C  
ATOM   1385  CD  LYS H 182       2.196   6.482  25.545  1.00 44.97           C  
ATOM   1386  CE  LYS H 182       1.337   5.687  24.558  1.00 48.96           C  
ATOM   1387  NZ  LYS H 182       1.973   5.673  23.222  1.00 51.98           N1+
ATOM   1388  C   LYS H 182       2.523   7.945  30.392  1.00 35.83           C  
ATOM   1389  O   LYS H 182       3.233   7.104  30.946  1.00 36.07           O  
ATOM   1390  N   ASN H 183       2.556   9.244  30.747  1.00 33.63           N  
ATOM   1391  CA  ASN H 183       3.443   9.720  31.773  1.00 32.19           C  
ATOM   1392  CB  ASN H 183       3.291   8.953  33.101  1.00 32.01           C  
ATOM   1393  CG  ASN H 183       3.912   9.779  34.218  1.00 37.76           C  
ATOM   1394  OD1 ASN H 183       4.264  10.942  34.028  1.00 37.10           O  
ATOM   1395  ND2 ASN H 183       4.049   9.163  35.422  1.00 36.24           N  
ATOM   1396  C   ASN H 183       4.848   9.540  31.283  1.00 32.88           C  
ATOM   1397  O   ASN H 183       5.758   9.227  32.051  1.00 32.09           O  
ATOM   1398  N   THR H 184       5.056   9.756  29.968  1.00 30.72           N  
ATOM   1399  CA  THR H 184       6.357   9.576  29.397  1.00 31.08           C  
ATOM   1400  CB  THR H 184       6.420   8.389  28.481  1.00 31.73           C  
ATOM   1401  OG1 THR H 184       6.039   7.214  29.183  1.00 31.84           O  
ATOM   1402  CG2 THR H 184       7.857   8.243  27.955  1.00 31.14           C  
ATOM   1403  C   THR H 184       6.722  10.791  28.593  1.00 33.33           C  
ATOM   1404  O   THR H 184       5.860  11.480  28.048  1.00 34.69           O  
ATOM   1405  N   VAL H 185       8.038  11.086  28.517  1.00 32.04           N  
ATOM   1406  CA  VAL H 185       8.545  12.184  27.739  1.00 31.88           C  
ATOM   1407  CB  VAL H 185       9.400  13.132  28.527  1.00 31.93           C  
ATOM   1408  CG1 VAL H 185       8.531  13.787  29.614  1.00  0.00           C  
ATOM   1409  CG2 VAL H 185      10.610  12.360  29.077  1.00  0.00           C  
ATOM   1410  C   VAL H 185       9.403  11.576  26.670  1.00 31.61           C  
ATOM   1411  O   VAL H 185       9.925  10.478  26.854  1.00 30.63           O  
ATOM   1412  N   TYR H 186       9.552  12.259  25.511  1.00 29.58           N  
ATOM   1413  CA  TYR H 186      10.315  11.653  24.452  1.00 29.30           C  
ATOM   1414  CB  TYR H 186       9.475  11.217  23.238  1.00 29.42           C  
ATOM   1415  CG  TYR H 186       8.354  10.337  23.674  1.00 31.51           C  
ATOM   1416  CD1 TYR H 186       8.562   9.032  24.054  1.00 30.84           C  
ATOM   1417  CD2 TYR H 186       7.073  10.834  23.721  1.00 32.25           C  
ATOM   1418  CE1 TYR H 186       7.511   8.238  24.452  1.00 32.92           C  
ATOM   1419  CE2 TYR H 186       6.019  10.046  24.116  1.00 34.88           C  
ATOM   1420  CZ  TYR H 186       6.236   8.743  24.482  1.00 36.00           C  
ATOM   1421  OH  TYR H 186       5.160   7.928  24.889  1.00 38.04           O  
ATOM   1422  C   TYR H 186      11.297  12.644  23.898  1.00 31.26           C  
ATOM   1423  O   TYR H 186      11.092  13.856  23.959  1.00 32.19           O  
ATOM   1424  N   LEU H 187      12.422  12.125  23.358  1.00 28.24           N  
ATOM   1425  CA  LEU H 187      13.399  12.941  22.697  1.00 28.28           C  
ATOM   1426  CB  LEU H 187      14.774  12.916  23.388  1.00 27.59           C  
ATOM   1427  CG  LEU H 187      15.844  13.780  22.696  1.00 27.83           C  
ATOM   1428  CD1 LEU H 187      15.437  15.258  22.654  1.00 26.73           C  
ATOM   1429  CD2 LEU H 187      17.222  13.564  23.340  1.00 28.22           C  
ATOM   1430  C   LEU H 187      13.576  12.383  21.313  1.00 31.13           C  
ATOM   1431  O   LEU H 187      14.072  11.271  21.136  1.00 32.09           O  
ATOM   1432  N   GLN H 188      13.170  13.163  20.293  1.00 29.88           N  
ATOM   1433  CA  GLN H 188      13.285  12.743  18.923  1.00 31.26           C  
ATOM   1434  CB  GLN H 188      12.132  13.263  18.047  1.00 33.17           C  
ATOM   1435  CG  GLN H 188      12.252  12.896  16.567  1.00 37.08           C  
ATOM   1436  CD  GLN H 188      11.971  11.411  16.415  1.00 43.18           C  
ATOM   1437  OE1 GLN H 188      11.218  10.823  17.189  1.00 41.77           O  
ATOM   1438  NE2 GLN H 188      12.595  10.783  15.385  1.00 43.53           N  
ATOM   1439  C   GLN H 188      14.553  13.328  18.385  1.00 33.19           C  
ATOM   1440  O   GLN H 188      14.756  14.542  18.426  1.00 33.57           O  
ATOM   1441  N   MET H 189      15.452  12.468  17.863  1.00 32.50           N  
ATOM   1442  CA  MET H 189      16.695  12.973  17.355  1.00 33.34           C  
ATOM   1443  CB  MET H 189      17.919  12.344  18.045  1.00 33.95           C  
ATOM   1444  CG  MET H 189      17.911  12.544  19.563  1.00 38.67           C  
ATOM   1445  SD  MET H 189      19.392  11.950  20.435  1.00 43.48           S  
ATOM   1446  CE  MET H 189      19.269  10.220  19.911  1.00 39.93           C  
ATOM   1447  C   MET H 189      16.770  12.632  15.899  1.00 34.74           C  
ATOM   1448  O   MET H 189      16.588  11.479  15.511  1.00 35.34           O  
ATOM   1449  N   ASN H 190      17.059  13.641  15.051  1.00 33.79           N  
ATOM   1450  CA  ASN H 190      17.106  13.423  13.630  1.00 33.77           C  
ATOM   1451  CB  ASN H 190      16.082  14.273  12.855  1.00 35.54           C  
ATOM   1452  CG  ASN H 190      14.679  13.848  13.262  1.00 42.66           C  
ATOM   1453  OD1 ASN H 190      14.318  12.675  13.174  1.00 42.32           O  
ATOM   1454  ND2 ASN H 190      13.862  14.830  13.728  1.00 42.36           N  
ATOM   1455  C   ASN H 190      18.458  13.838  13.130  1.00 33.19           C  
ATOM   1456  O   ASN H 190      19.184  14.572  13.796  1.00 32.79           O  
ATOM   1457  N   SER H 191      18.831  13.348  11.927  1.00 32.72           N  
ATOM   1458  CA  SER H 191      20.064  13.709  11.276  1.00 32.69           C  
ATOM   1459  CB  SER H 191      20.073  15.166  10.776  1.00 34.93           C  
ATOM   1460  OG  SER H 191      19.047  15.362   9.815  1.00 38.08           O  
ATOM   1461  C   SER H 191      21.208  13.550  12.223  1.00 33.05           C  
ATOM   1462  O   SER H 191      21.999  14.472  12.411  1.00 32.83           O  
ATOM   1463  N   LEU H 192      21.344  12.352  12.821  1.00 31.87           N  
ATOM   1464  CA  LEU H 192      22.362  12.090  13.798  1.00 31.55           C  
ATOM   1465  CB  LEU H 192      22.130  10.768  14.551  1.00 30.84           C  
ATOM   1466  CG  LEU H 192      20.896  10.804  15.472  1.00 30.59           C  
ATOM   1467  CD1 LEU H 192      20.701   9.462  16.197  1.00 31.80           C  
ATOM   1468  CD2 LEU H 192      20.981  11.979  16.462  1.00 31.31           C  
ATOM   1469  C   LEU H 192      23.725  12.033  13.175  1.00 33.20           C  
ATOM   1470  O   LEU H 192      23.898  11.637  12.024  1.00 32.72           O  
ATOM   1471  N   ARG H 193      24.740  12.456  13.957  0.90 34.03           N  
ATOM   1472  CA  ARG H 193      26.110  12.447  13.530  0.90 34.66           C  
ATOM   1473  CB  ARG H 193      26.621  13.832  13.093  0.90 36.35           C  
ATOM   1474  CG  ARG H 193      26.423  14.931  14.133  0.90 40.46           C  
ATOM   1475  CD  ARG H 193      26.823  16.321  13.636  0.90 41.61           C  
ATOM   1476  NE  ARG H 193      25.752  16.809  12.722  0.90 44.69           N  
ATOM   1477  CZ  ARG H 193      25.630  18.147  12.479  0.90 44.85           C  
ATOM   1478  NH1 ARG H 193      26.487  19.026  13.074  0.90 44.26           N1+
ATOM   1479  NH2 ARG H 193      24.650  18.605  11.647  0.90 39.94           N  
ATOM   1480  C   ARG H 193      26.952  11.882  14.640  0.90 35.15           C  
ATOM   1481  O   ARG H 193      26.465  11.625  15.740  0.90 33.39           O  
ATOM   1482  N   ALA H 194      28.256  11.683  14.369  1.00 34.93           N  
ATOM   1483  CA  ALA H 194      29.163  11.020  15.269  1.00 34.22           C  
ATOM   1484  CB  ALA H 194      30.596  10.943  14.713  1.00 34.26           C  
ATOM   1485  C   ALA H 194      29.230  11.739  16.584  1.00 34.33           C  
ATOM   1486  O   ALA H 194      29.288  11.100  17.634  1.00 34.42           O  
ATOM   1487  N   GLU H 195      29.199  13.083  16.564  1.00 32.76           N  
ATOM   1488  CA  GLU H 195      29.337  13.891  17.746  1.00 34.29           C  
ATOM   1489  CB  GLU H 195      29.306  15.403  17.455  1.00 37.51           C  
ATOM   1490  CG  GLU H 195      30.527  15.914  16.686  0.80 43.52           C  
ATOM   1491  CD  GLU H 195      30.342  15.598  15.209  1.00 47.39           C  
ATOM   1492  OE1 GLU H 195      29.535  16.308  14.552  1.00 45.88           O  
ATOM   1493  OE2 GLU H 195      30.998  14.642  14.716  1.00 48.95           O1-
ATOM   1494  C   GLU H 195      28.218  13.597  18.701  1.00 34.68           C  
ATOM   1495  O   GLU H 195      28.363  13.790  19.906  1.00 34.23           O  
ATOM   1496  N   ASP H 196      27.060  13.157  18.176  1.00 32.75           N  
ATOM   1497  CA  ASP H 196      25.878  12.861  18.944  1.00 31.77           C  
ATOM   1498  CB  ASP H 196      24.657  12.507  18.081  1.00 32.03           C  
ATOM   1499  CG  ASP H 196      24.145  13.780  17.433  1.00 33.13           C  
ATOM   1500  OD1 ASP H 196      24.324  14.875  18.031  1.00 33.52           O  
ATOM   1501  OD2 ASP H 196      23.563  13.667  16.323  1.00 33.85           O1-
ATOM   1502  C   ASP H 196      26.090  11.698  19.867  1.00 31.94           C  
ATOM   1503  O   ASP H 196      25.299  11.516  20.790  1.00 32.18           O  
ATOM   1504  N   THR H 197      27.095  10.833  19.621  1.00 30.39           N  
ATOM   1505  CA  THR H 197      27.254   9.701  20.497  1.00 29.71           C  
ATOM   1506  CB  THR H 197      28.425   8.806  20.190  1.00 31.50           C  
ATOM   1507  OG1 THR H 197      29.636   9.544  20.200  1.00 31.62           O  
ATOM   1508  CG2 THR H 197      28.216   8.133  18.831  1.00 31.80           C  
ATOM   1509  C   THR H 197      27.412  10.176  21.903  1.00 30.53           C  
ATOM   1510  O   THR H 197      28.309  10.960  22.216  1.00 30.71           O  
ATOM   1511  N   ALA H 198      26.510   9.711  22.794  1.00 29.07           N  
ATOM   1512  CA  ALA H 198      26.585  10.120  24.166  1.00 28.59           C  
ATOM   1513  CB  ALA H 198      26.312  11.621  24.372  1.00 28.64           C  
ATOM   1514  C   ALA H 198      25.545   9.385  24.949  1.00 29.22           C  
ATOM   1515  O   ALA H 198      24.675   8.716  24.391  1.00 30.28           O  
ATOM   1516  N   VAL H 199      25.656   9.462  26.292  1.00 26.90           N  
ATOM   1517  CA  VAL H 199      24.658   8.909  27.158  1.00 27.04           C  
ATOM   1518  CB  VAL H 199      25.178   8.571  28.524  1.00 27.76           C  
ATOM   1519  CG1 VAL H 199      24.013   8.044  29.380  1.00 26.99           C  
ATOM   1520  CG2 VAL H 199      26.343   7.578  28.374  1.00 27.23           C  
ATOM   1521  C   VAL H 199      23.635   9.991  27.308  1.00 28.37           C  
ATOM   1522  O   VAL H 199      23.984  11.152  27.520  1.00 28.67           O  
ATOM   1523  N   TYR H 200      22.338   9.644  27.204  1.00 27.38           N  
ATOM   1524  CA  TYR H 200      21.323  10.655  27.299  1.00 27.82           C  
ATOM   1525  CB  TYR H 200      20.336  10.660  26.114  1.00 28.02           C  
ATOM   1526  CG  TYR H 200      21.027  11.195  24.902  1.00 29.27           C  
ATOM   1527  CD1 TYR H 200      21.883  10.415  24.159  1.00 29.51           C  
ATOM   1528  CD2 TYR H 200      20.802  12.491  24.500  1.00 30.52           C  
ATOM   1529  CE1 TYR H 200      22.509  10.924  23.042  1.00 30.81           C  
ATOM   1530  CE2 TYR H 200      21.422  13.006  23.385  1.00 31.09           C  
ATOM   1531  CZ  TYR H 200      22.278  12.220  22.653  1.00 32.28           C  
ATOM   1532  OH  TYR H 200      22.915  12.743  21.508  1.00 33.65           O  
ATOM   1533  C   TYR H 200      20.531  10.413  28.542  1.00 28.78           C  
ATOM   1534  O   TYR H 200      20.070   9.299  28.794  1.00 29.07           O  
ATOM   1535  N   TYR H 201      20.354  11.475  29.357  1.00 28.00           N  
ATOM   1536  CA  TYR H 201      19.632  11.337  30.587  1.00 27.02           C  
ATOM   1537  CB  TYR H 201      20.377  11.820  31.850  1.00 27.34           C  
ATOM   1538  CG  TYR H 201      21.664  11.101  32.075  1.00 28.33           C  
ATOM   1539  CD1 TYR H 201      21.711   9.888  32.722  1.00 27.80           C  
ATOM   1540  CD2 TYR H 201      22.842  11.654  31.640  1.00 27.77           C  
ATOM   1541  CE1 TYR H 201      22.908   9.244  32.931  1.00 29.53           C  
ATOM   1542  CE2 TYR H 201      24.043  11.016  31.847  1.00 28.40           C  
ATOM   1543  CZ  TYR H 201      24.080   9.807  32.494  1.00 29.84           C  
ATOM   1544  OH  TYR H 201      25.310   9.148  32.708  1.00 31.45           O  
ATOM   1545  C   TYR H 201      18.446  12.245  30.536  1.00 29.33           C  
ATOM   1546  O   TYR H 201      18.463  13.294  29.889  1.00 29.66           O  
ATOM   1547  N   CYS H 202      17.351  11.817  31.193  0.90 28.54           N  
ATOM   1548  CA  CYS H 202      16.227  12.678  31.400  0.90 30.02           C  
ATOM   1549  CB  CYS H 202      14.855  12.055  31.048  0.90 32.37           C  
ATOM   1550  SG  CYS H 202      14.511  10.487  31.900  0.90 36.44           S  
ATOM   1551  C   CYS H 202      16.272  12.993  32.867  0.90 30.25           C  
ATOM   1552  O   CYS H 202      16.743  12.181  33.664  0.90 27.94           O  
ATOM   1553  N   ALA H 203      15.837  14.208  33.258  1.00 29.37           N  
ATOM   1554  CA  ALA H 203      15.881  14.561  34.648  1.00 27.60           C  
ATOM   1555  CB  ALA H 203      17.158  15.314  35.054  1.00 28.42           C  
ATOM   1556  C   ALA H 203      14.728  15.463  34.947  1.00 28.54           C  
ATOM   1557  O   ALA H 203      14.231  16.188  34.086  1.00 28.00           O  
ATOM   1558  N   ARG H 204      14.287  15.443  36.215  1.00 27.16           N  
ATOM   1559  CA  ARG H 204      13.158  16.216  36.641  1.00 27.89           C  
ATOM   1560  CB  ARG H 204      12.345  15.436  37.683  1.00 28.28           C  
ATOM   1561  CG  ARG H 204      11.099  16.143  38.197  1.00 29.36           C  
ATOM   1562  CD  ARG H 204      10.299  15.294  39.188  0.80 33.48           C  
ATOM   1563  NE  ARG H 204      10.823  15.549  40.558  1.00 34.73           N  
ATOM   1564  CZ  ARG H 204      10.042  15.295  41.638  1.00 35.24           C  
ATOM   1565  NH1 ARG H 204       8.771  14.809  41.478  1.00 34.13           N1+
ATOM   1566  NH2 ARG H 204      10.509  15.531  42.897  1.00 30.34           N  
ATOM   1567  C   ARG H 204      13.663  17.471  37.289  1.00 29.45           C  
ATOM   1568  O   ARG H 204      14.608  17.433  38.076  1.00 29.86           O  
ATOM   1569  N   ASP H 205      13.050  18.634  36.968  1.00 27.53           N  
ATOM   1570  CA  ASP H 205      13.506  19.847  37.587  1.00 28.47           C  
ATOM   1571  CB  ASP H 205      13.238  21.136  36.780  1.00 32.53           C  
ATOM   1572  CG  ASP H 205      11.741  21.329  36.634  1.00 26.43           C  
ATOM   1573  OD1 ASP H 205      11.010  20.305  36.702  1.00  0.00           O  
ATOM   1574  OD2 ASP H 205      11.307  22.496  36.435  1.00  0.00           O1-
ATOM   1575  C   ASP H 205      12.842  19.968  38.923  1.00 31.16           C  
ATOM   1576  O   ASP H 205      11.663  19.650  39.064  1.00 31.49           O  
ATOM   1577  N   GLN H 206      13.454  20.552  39.958  1.00 24.61           N  
ATOM   1578  CA  GLN H 206      12.797  20.491  41.254  1.00 25.18           C  
ATOM   1579  CB  GLN H 206      13.610  21.138  42.389  1.00 26.87           C  
ATOM   1580  CG  GLN H 206      14.721  20.245  42.935  1.00 29.05           C  
ATOM   1581  CD  GLN H 206      14.046  19.194  43.804  1.00 15.48           C  
ATOM   1582  OE1 GLN H 206      12.849  18.942  43.685  1.00  0.00           O  
ATOM   1583  NE2 GLN H 206      14.825  18.563  44.714  1.00 67.77           N  
ATOM   1584  C   GLN H 206      11.398  21.077  41.372  1.00 26.70           C  
ATOM   1585  O   GLN H 206      10.506  20.405  41.884  1.00 27.54           O  
ATOM   1586  N   GLY H 207      11.075  22.305  40.936  1.00 31.90           N  
ATOM   1587  CA  GLY H 207       9.686  22.545  41.212  1.00 33.56           C  
ATOM   1588  C   GLY H 207       9.343  23.989  41.220  1.00 34.34           C  
ATOM   1589  O   GLY H 207      10.057  24.852  40.716  1.00 34.27           O  
ATOM   1590  N   LEU H 208       8.180  24.266  41.825  1.00 41.16           N  
ATOM   1591  CA  LEU H 208       7.651  25.588  41.845  1.00 41.24           C  
ATOM   1592  CB  LEU H 208       6.198  25.628  42.363  1.00 47.53           C  
ATOM   1593  CG  LEU H 208       5.533  27.021  42.417  1.00  0.00           C  
ATOM   1594  CD1 LEU H 208       6.093  27.901  43.549  1.00 26.41           C  
ATOM   1595  CD2 LEU H 208       5.587  27.711  41.045  1.00  0.00           C  
ATOM   1596  C   LEU H 208       8.510  26.456  42.705  1.00 40.76           C  
ATOM   1597  O   LEU H 208       8.899  26.093  43.814  1.00 40.17           O  
ATOM   1598  N   ASN H 209       8.780  27.670  42.194  1.00 31.04           N  
ATOM   1599  CA  ASN H 209       9.595  28.663  42.820  1.00 30.48           C  
ATOM   1600  CB  ASN H 209       9.023  29.163  44.153  1.00 47.17           C  
ATOM   1601  CG  ASN H 209       9.607  30.544  44.417  1.00 57.54           C  
ATOM   1602  OD1 ASN H 209      10.822  30.723  44.474  1.00  0.00           O  
ATOM   1603  ND2 ASN H 209       8.711  31.558  44.557  1.00  0.00           N  
ATOM   1604  C   ASN H 209      10.945  28.088  43.048  1.00 30.66           C  
ATOM   1605  O   ASN H 209      11.599  28.323  44.059  1.00 30.14           O  
ATOM   1606  N   TYR H 210      11.408  27.329  42.056  1.00 34.06           N  
ATOM   1607  CA  TYR H 210      12.661  26.651  42.108  1.00 34.45           C  
ATOM   1608  CB  TYR H 210      12.513  25.131  41.856  1.00 36.00           C  
ATOM   1609  CG  TYR H 210      12.245  24.468  43.164  1.00 38.94           C  
ATOM   1610  CD1 TYR H 210      10.973  24.310  43.656  1.00 19.07           C  
ATOM   1611  CD2 TYR H 210      13.305  24.003  43.907  1.00 19.67           C  
ATOM   1612  CE1 TYR H 210      10.764  23.695  44.869  1.00 20.33           C  
ATOM   1613  CE2 TYR H 210      13.106  23.387  45.119  1.00 23.57           C  
ATOM   1614  CZ  TYR H 210      11.831  23.232  45.602  1.00 25.85           C  
ATOM   1615  OH  TYR H 210      11.619  22.601  46.846  1.00  0.00           O  
ATOM   1616  C   TYR H 210      13.516  27.100  40.968  1.00 33.80           C  
ATOM   1617  O   TYR H 210      13.030  27.498  39.908  1.00 35.74           O  
ATOM   1618  N   GLY H 211      14.844  27.071  41.185  1.00 33.21           N  
ATOM   1619  CA  GLY H 211      15.745  27.279  40.091  1.00 33.24           C  
ATOM   1620  C   GLY H 211      15.749  25.938  39.449  1.00 33.45           C  
ATOM   1621  O   GLY H 211      15.205  25.009  40.035  1.00 34.75           O  
ATOM   1622  N   SER H 212      16.346  25.754  38.256  1.00 26.04           N  
ATOM   1623  CA  SER H 212      16.203  24.427  37.741  1.00 25.37           C  
ATOM   1624  CB  SER H 212      15.926  24.331  36.240  1.00 27.52           C  
ATOM   1625  OG  SER H 212      14.540  24.534  36.032  1.00 23.23           O  
ATOM   1626  C   SER H 212      17.368  23.567  38.078  1.00 25.63           C  
ATOM   1627  O   SER H 212      18.284  23.360  37.280  1.00 26.66           O  
ATOM   1628  N   LEU H 213      17.316  23.023  39.308  1.00 28.89           N  
ATOM   1629  CA  LEU H 213      18.227  22.013  39.733  1.00 29.82           C  
ATOM   1630  CB  LEU H 213      18.505  22.011  41.250  1.00 26.91           C  
ATOM   1631  CG  LEU H 213      17.280  21.697  42.134  1.00 21.71           C  
ATOM   1632  CD1 LEU H 213      17.647  21.717  43.624  1.00  0.00           C  
ATOM   1633  CD2 LEU H 213      16.097  22.624  41.828  1.00  0.00           C  
ATOM   1634  C   LEU H 213      17.502  20.756  39.381  1.00 29.45           C  
ATOM   1635  O   LEU H 213      16.273  20.738  39.407  1.00 29.64           O  
ATOM   1636  N   PHE H 214      18.219  19.677  39.013  1.00 28.40           N  
ATOM   1637  CA  PHE H 214      17.498  18.488  38.640  1.00 29.08           C  
ATOM   1638  CB  PHE H 214      18.094  17.769  37.417  1.00 29.61           C  
ATOM   1639  CG  PHE H 214      18.346  18.769  36.341  1.00 31.28           C  
ATOM   1640  CD1 PHE H 214      17.319  19.409  35.688  1.00 19.00           C  
ATOM   1641  CD2 PHE H 214      19.643  19.044  35.972  1.00 19.12           C  
ATOM   1642  CE1 PHE H 214      17.590  20.322  34.696  1.00 17.92           C  
ATOM   1643  CE2 PHE H 214      19.921  19.955  34.980  1.00 19.93           C  
ATOM   1644  CZ  PHE H 214      18.890  20.599  34.343  1.00 19.16           C  
ATOM   1645  C   PHE H 214      17.661  17.519  39.775  1.00 30.26           C  
ATOM   1646  O   PHE H 214      18.761  17.031  40.027  1.00 30.00           O  
ATOM   1647  N   ASP H 215      16.570  17.238  40.514  1.00 31.46           N  
ATOM   1648  CA  ASP H 215      16.639  16.366  41.654  1.00 31.27           C  
ATOM   1649  CB  ASP H 215      15.497  16.592  42.669  1.00 29.89           C  
ATOM   1650  CG  ASP H 215      14.137  16.363  42.025  1.00 30.69           C  
ATOM   1651  OD1 ASP H 215      14.089  16.124  40.788  1.00 31.20           O  
ATOM   1652  OD2 ASP H 215      13.123  16.438  42.765  1.00 33.58           O1-
ATOM   1653  C   ASP H 215      16.746  14.902  41.323  1.00 31.64           C  
ATOM   1654  O   ASP H 215      17.484  14.179  41.989  1.00 32.49           O  
ATOM   1655  N   TYR H 216      16.022  14.415  40.295  1.00 25.97           N  
ATOM   1656  CA  TYR H 216      16.001  13.000  39.999  1.00 26.82           C  
ATOM   1657  CB  TYR H 216      14.621  12.312  40.178  1.00 28.26           C  
ATOM   1658  CG  TYR H 216      14.345  12.021  41.621  1.00 29.99           C  
ATOM   1659  CD1 TYR H 216      13.805  12.958  42.468  1.00 32.15           C  
ATOM   1660  CD2 TYR H 216      14.621  10.774  42.134  1.00 30.08           C  
ATOM   1661  CE1 TYR H 216      13.557  12.662  43.788  1.00 34.01           C  
ATOM   1662  CE2 TYR H 216      14.379  10.467  43.450  1.00 32.39           C  
ATOM   1663  CZ  TYR H 216      13.845  11.415  44.284  1.00 34.42           C  
ATOM   1664  OH  TYR H 216      13.592  11.108  45.639  1.00 35.76           O  
ATOM   1665  C   TYR H 216      16.413  12.808  38.578  1.00 29.44           C  
ATOM   1666  O   TYR H 216      16.030  13.579  37.701  1.00 28.96           O  
ATOM   1667  N   TRP H 217      17.218  11.755  38.329  1.00 28.10           N  
ATOM   1668  CA  TRP H 217      17.735  11.489  37.016  1.00 27.57           C  
ATOM   1669  CB  TRP H 217      19.261  11.676  36.940  1.00 26.91           C  
ATOM   1670  CG  TRP H 217      19.750  13.080  37.204  1.00 26.53           C  
ATOM   1671  CD2 TRP H 217      20.429  13.908  36.243  1.00 26.65           C  
ATOM   1672  CD1 TRP H 217      19.696  13.798  38.362  1.00 26.20           C  
ATOM   1673  NE1 TRP H 217      20.283  15.027  38.182  1.00 27.43           N  
ATOM   1674  CE2 TRP H 217      20.743  15.107  36.885  1.00 28.18           C  
ATOM   1675  CE3 TRP H 217      20.767  13.685  34.939  1.00 26.19           C  
ATOM   1676  CZ2 TRP H 217      21.402  16.107  36.228  1.00 28.19           C  
ATOM   1677  CZ3 TRP H 217      21.426  14.698  34.279  1.00 28.51           C  
ATOM   1678  CH2 TRP H 217      21.737  15.886  34.910  1.00 29.17           C  
ATOM   1679  C   TRP H 217      17.512  10.042  36.701  1.00 28.60           C  
ATOM   1680  O   TRP H 217      17.446   9.197  37.592  1.00 29.16           O  
ATOM   1681  N   GLY H 218      17.388   9.722  35.398  1.00 27.71           N  
ATOM   1682  CA  GLY H 218      17.252   8.353  34.984  1.00 28.43           C  
ATOM   1683  C   GLY H 218      18.636   7.775  34.919  1.00 30.39           C  
ATOM   1684  O   GLY H 218      19.619   8.482  35.127  1.00 31.46           O  
ATOM   1685  N   GLN H 219      18.733   6.460  34.629  1.00 30.36           N  
ATOM   1686  CA  GLN H 219      19.985   5.754  34.555  1.00 30.92           C  
ATOM   1687  CB  GLN H 219      19.847   4.225  34.419  1.00 32.25           C  
ATOM   1688  CG  GLN H 219      19.315   3.734  33.069  1.00 41.57           C  
ATOM   1689  CD  GLN H 219      17.828   4.022  32.964  1.00 47.41           C  
ATOM   1690  OE1 GLN H 219      17.193   4.461  33.920  1.00 46.40           O  
ATOM   1691  NE2 GLN H 219      17.251   3.762  31.760  1.00 43.37           N  
ATOM   1692  C   GLN H 219      20.761   6.242  33.369  1.00 33.17           C  
ATOM   1693  O   GLN H 219      21.992   6.238  33.382  1.00 33.29           O  
ATOM   1694  N   GLY H 220      20.058   6.630  32.287  1.00 32.91           N  
ATOM   1695  CA  GLY H 220      20.705   7.119  31.101  1.00 33.09           C  
ATOM   1696  C   GLY H 220      20.722   6.019  30.088  1.00 35.92           C  
ATOM   1697  O   GLY H 220      20.777   4.840  30.433  1.00 37.34           O  
ATOM   1698  N   THR H 221      20.663   6.393  28.793  1.00 34.57           N  
ATOM   1699  CA  THR H 221      20.703   5.423  27.734  1.00 34.91           C  
ATOM   1700  CB  THR H 221      19.432   5.357  26.936  1.00 37.70           C  
ATOM   1701  OG1 THR H 221      18.328   5.072  27.780  1.00 38.28           O  
ATOM   1702  CG2 THR H 221      19.572   4.233  25.907  1.00 37.40           C  
ATOM   1703  C   THR H 221      21.791   5.844  26.795  1.00 34.44           C  
ATOM   1704  O   THR H 221      21.958   7.030  26.516  1.00 33.02           O  
ATOM   1705  N   LEU H 222      22.557   4.871  26.260  1.00 32.35           N  
ATOM   1706  CA  LEU H 222      23.669   5.193  25.411  1.00 31.38           C  
ATOM   1707  CB  LEU H 222      24.850   4.218  25.571  1.00 32.09           C  
ATOM   1708  CG  LEU H 222      26.053   4.538  24.664  1.00 33.59           C  
ATOM   1709  CD1 LEU H 222      26.680   5.896  25.016  1.00 33.26           C  
ATOM   1710  CD2 LEU H 222      27.075   3.390  24.677  1.00 35.10           C  
ATOM   1711  C   LEU H 222      23.251   5.149  23.978  1.00 31.22           C  
ATOM   1712  O   LEU H 222      22.665   4.174  23.513  1.00 31.57           O  
ATOM   1713  N   VAL H 223      23.546   6.237  23.241  1.00 29.43           N  
ATOM   1714  CA  VAL H 223      23.263   6.283  21.836  1.00 27.90           C  
ATOM   1715  CB  VAL H 223      22.484   7.503  21.428  1.00 29.11           C  
ATOM   1716  CG1 VAL H 223      22.321   7.501  19.900  1.00 29.21           C  
ATOM   1717  CG2 VAL H 223      21.150   7.514  22.195  1.00 27.31           C  
ATOM   1718  C   VAL H 223      24.587   6.335  21.138  1.00 27.95           C  
ATOM   1719  O   VAL H 223      25.404   7.217  21.405  1.00 28.41           O  
ATOM   1720  N   THR H 224      24.845   5.369  20.234  1.00 26.55           N  
ATOM   1721  CA  THR H 224      26.083   5.366  19.504  1.00 26.71           C  
ATOM   1722  CB  THR H 224      26.881   4.100  19.631  1.00 27.37           C  
ATOM   1723  OG1 THR H 224      26.073   2.983  19.291  1.00 26.24           O  
ATOM   1724  CG2 THR H 224      27.434   3.959  21.054  1.00 25.94           C  
ATOM   1725  C   THR H 224      25.762   5.522  18.054  1.00 28.61           C  
ATOM   1726  O   THR H 224      24.968   4.767  17.494  1.00 29.06           O  
ATOM   1727  N   VAL H 225      26.385   6.525  17.409  1.00 27.23           N  
ATOM   1728  CA  VAL H 225      26.151   6.750  16.017  1.00 27.93           C  
ATOM   1729  CB  VAL H 225      25.940   8.198  15.684  1.00 28.40           C  
ATOM   1730  CG1 VAL H 225      25.749   8.334  14.164  1.00 28.04           C  
ATOM   1731  CG2 VAL H 225      24.756   8.720  16.516  1.00 27.61           C  
ATOM   1732  C   VAL H 225      27.373   6.300  15.285  1.00 29.99           C  
ATOM   1733  O   VAL H 225      28.450   6.876  15.440  1.00 29.97           O  
ATOM   1734  N   SER H 226      27.233   5.244  14.460  1.00 30.67           N  
ATOM   1735  CA  SER H 226      28.363   4.761  13.722  1.00 32.66           C  
ATOM   1736  CB  SER H 226      29.263   3.804  14.520  1.00 33.25           C  
ATOM   1737  OG  SER H 226      29.869   4.488  15.606  1.00 35.10           O  
ATOM   1738  C   SER H 226      27.855   3.995  12.545  1.00 34.93           C  
ATOM   1739  O   SER H 226      26.709   3.548  12.521  1.00 34.14           O  
ATOM   1740  N   SER H 227      28.713   3.831  11.523  1.00 36.43           N  
ATOM   1741  CA  SER H 227      28.323   3.098  10.356  1.00 38.67           C  
ATOM   1742  CB  SER H 227      29.110   3.497   9.096  1.00 41.26           C  
ATOM   1743  OG  SER H 227      28.674   2.730   7.984  1.00 47.02           O  
ATOM   1744  C   SER H 227      28.617   1.630  10.642  1.00 39.07           C  
ATOM   1745  O   SER H 227      28.366   0.788   9.738  1.00 39.73           O  
ATOM   1746  OXT SER H 227      29.098   1.334  11.768  1.00  0.00           O1-
TER    1747      SER H 227 
CONECT  162  665
CONECT  665  162
CONECT  979 1550
CONECT 1550  979
END
