# Supplementary material for: Fully automated antibody structure prediction using BIOVIA tools: Validation study
Source: PLoS One. 2017 May 18;12(5):e0177923. doi: 10.1371/journal.pone.0177923 (PMC5436848; doi:10.1371/journal.pone.0177923)
Supplement: S3 Dataset — Predicted structures using the Top5 framework method, Chothia CDR definition with canonical filtering, using up to 5 CDR templates rather than the default 3, and generating 10 CDR models. (ZIP) [file pone.0177923.s005.zip › 4LQF_LH_FV_FinalModel.pdb]

REMARK   Accelrys Discovery Studio PDB file
REMARK   Created:  2015-11-30T19:58:53Z
SSBOND   1 CYS L   23    CYS L   93                                     
SSBOND   2 CYS H  134    CYS H  208                                     
ATOM      1  N   ASP L   1      25.556  30.524  26.380  1.00 59.60           N1+
ATOM      2  CA  ASP L   1      25.736  31.844  27.017  1.00 58.40           C  
ATOM      3  CB  ASP L   1      24.399  32.401  27.538  1.00 59.18           C  
ATOM      4  CG  ASP L   1      23.642  33.033  26.372  1.00 60.54           C  
ATOM      5  OD1 ASP L   1      24.203  33.082  25.246  1.00 61.98           O  
ATOM      6  OD2 ASP L   1      22.491  33.494  26.603  1.00 66.39           O1-
ATOM      7  C   ASP L   1      26.722  31.834  28.142  1.00 57.10           C  
ATOM      8  O   ASP L   1      27.932  31.843  27.919  1.00 58.59           O  
ATOM      9  N   VAL L   2      26.237  31.810  29.399  1.00 54.01           N  
ATOM     10  CA  VAL L   2      27.181  31.879  30.474  1.00 52.63           C  
ATOM     11  CB  VAL L   2      26.591  32.117  31.833  1.00 51.60           C  
ATOM     12  CG1 VAL L   2      26.090  33.565  31.917  1.00 51.21           C  
ATOM     13  CG2 VAL L   2      25.475  31.091  32.057  1.00 52.43           C  
ATOM     14  C   VAL L   2      28.005  30.642  30.522  1.00 51.45           C  
ATOM     15  O   VAL L   2      27.504  29.517  30.480  1.00 51.58           O  
ATOM     16  N   VAL L   3      29.328  30.859  30.626  1.00 51.13           N  
ATOM     17  CA  VAL L   3      30.266  29.783  30.662  1.00 50.11           C  
ATOM     18  CB  VAL L   3      31.521  30.074  29.895  1.00 51.49           C  
ATOM     19  CG1 VAL L   3      32.468  28.873  30.032  1.00 54.39           C  
ATOM     20  CG2 VAL L   3      31.143  30.401  28.438  1.00 55.78           C  
ATOM     21  C   VAL L   3      30.636  29.570  32.091  1.00 49.31           C  
ATOM     22  O   VAL L   3      30.885  30.515  32.840  1.00 50.18           O  
ATOM     23  N   MET L   4      30.659  28.291  32.504  1.00 46.86           N  
ATOM     24  CA  MET L   4      30.981  27.951  33.855  1.00 46.35           C  
ATOM     25  CB  MET L   4      29.996  26.917  34.433  1.00 45.17           C  
ATOM     26  CG  MET L   4      28.537  27.388  34.416  1.00 44.80           C  
ATOM     27  SD  MET L   4      28.115  28.652  35.650  1.00 46.36           S  
ATOM     28  CE  MET L   4      27.839  27.452  36.983  1.00 46.17           C  
ATOM     29  C   MET L   4      32.336  27.315  33.815  1.00 47.19           C  
ATOM     30  O   MET L   4      32.557  26.358  33.075  1.00 47.17           O  
ATOM     31  N   THR L   5      33.292  27.837  34.612  1.00 48.08           N  
ATOM     32  CA  THR L   5      34.623  27.299  34.586  1.00 48.50           C  
ATOM     33  CB  THR L   5      35.658  28.329  34.251  1.00 50.35           C  
ATOM     34  OG1 THR L   5      35.358  28.924  32.996  1.00 50.66           O  
ATOM     35  CG2 THR L   5      37.034  27.644  34.190  1.00 49.98           C  
ATOM     36  C   THR L   5      34.941  26.777  35.955  1.00 47.58           C  
ATOM     37  O   THR L   5      34.673  27.440  36.955  1.00 47.85           O  
ATOM     38  N   GLN L   6      35.536  25.565  36.035  1.00 46.38           N  
ATOM     39  CA  GLN L   6      35.823  24.990  37.322  1.00 46.75           C  
ATOM     40  CB  GLN L   6      35.133  23.630  37.554  1.00 45.37           C  
ATOM     41  CG  GLN L   6      33.605  23.729  37.650  1.00 44.41           C  
ATOM     42  CD  GLN L   6      33.026  22.337  37.875  1.00 42.93           C  
ATOM     43  OE1 GLN L   6      32.149  21.890  37.139  1.00 42.10           O  
ATOM     44  NE2 GLN L   6      33.523  21.632  38.928  1.00 42.33           N  
ATOM     45  C   GLN L   6      37.300  24.784  37.474  1.00 49.18           C  
ATOM     46  O   GLN L   6      38.020  24.565  36.500  1.00 50.25           O  
ATOM     47  N   THR L   7      37.788  24.886  38.730  1.00 51.00           N  
ATOM     48  CA  THR L   7      39.176  24.693  39.038  1.00 53.43           C  
ATOM     49  CB  THR L   7      39.880  25.984  39.328  1.00 56.18           C  
ATOM     50  OG1 THR L   7      39.782  26.860  38.217  1.00 59.80           O  
ATOM     51  CG2 THR L   7      41.353  25.687  39.637  1.00 60.38           C  
ATOM     52  C   THR L   7      39.249  23.902  40.309  1.00 53.15           C  
ATOM     53  O   THR L   7      38.474  24.174  41.225  1.00 52.32           O  
ATOM     54  N   PRO L   8      40.131  22.943  40.450  1.00 52.58           N  
ATOM     55  CA  PRO L   8      41.043  22.523  39.420  1.00 52.64           C  
ATOM     56  CD  PRO L   8      40.682  22.692  41.778  1.00 52.43           C  
ATOM     57  CB  PRO L   8      42.193  21.806  40.116  1.00 53.36           C  
ATOM     58  CG  PRO L   8      42.156  22.328  41.554  1.00 52.90           C  
ATOM     59  C   PRO L   8      40.319  21.547  38.559  1.00 52.50           C  
ATOM     60  O   PRO L   8      39.179  21.207  38.867  1.00 52.52           O  
ATOM     61  N   LEU L   9      40.959  21.107  37.463  1.00 53.58           N  
ATOM     62  CA  LEU L   9      40.394  20.085  36.637  1.00 53.09           C  
ATOM     63  CB  LEU L   9      41.192  19.873  35.341  1.00 54.94           C  
ATOM     64  CG  LEU L   9      41.305  21.163  34.502  1.00 57.74           C  
ATOM     65  CD1 LEU L   9      41.967  20.903  33.143  1.00 57.77           C  
ATOM     66  CD2 LEU L   9      39.954  21.884  34.375  1.00 58.89           C  
ATOM     67  C   LEU L   9      40.399  18.804  37.421  1.00 51.82           C  
ATOM     68  O   LEU L   9      39.428  18.051  37.395  1.00 47.95           O  
ATOM     69  N   SER L  10      41.502  18.515  38.147  1.00 51.49           N  
ATOM     70  CA  SER L  10      41.548  17.293  38.905  1.00 52.10           C  
ATOM     71  CB  SER L  10      42.416  16.209  38.241  1.00 52.82           C  
ATOM     72  OG  SER L  10      42.364  15.005  38.991  1.00 53.84           O  
ATOM     73  C   SER L  10      42.144  17.599  40.250  1.00 50.92           C  
ATOM     74  O   SER L  10      43.047  18.430  40.349  1.00 52.13           O  
ATOM     75  N   LEU L  11      41.639  16.955  41.333  1.00 49.18           N  
ATOM     76  CA  LEU L  11      42.225  17.233  42.620  1.00 49.52           C  
ATOM     77  CB  LEU L  11      41.422  18.230  43.472  1.00 50.04           C  
ATOM     78  CG  LEU L  11      42.156  18.650  44.760  1.00 51.31           C  
ATOM     79  CD1 LEU L  11      43.495  19.328  44.424  1.00 52.53           C  
ATOM     80  CD2 LEU L  11      41.266  19.525  45.658  1.00 51.02           C  
ATOM     81  C   LEU L  11      42.391  15.962  43.412  1.00 49.64           C  
ATOM     82  O   LEU L  11      41.421  15.286  43.757  1.00 49.34           O  
ATOM     83  N   PRO L  12      43.631  15.624  43.676  1.00 49.19           N  
ATOM     84  CA  PRO L  12      43.926  14.475  44.496  1.00 49.65           C  
ATOM     85  CD  PRO L  12      44.655  15.830  42.665  1.00 49.54           C  
ATOM     86  CB  PRO L  12      45.352  14.052  44.152  1.00 50.73           C  
ATOM     87  CG  PRO L  12      45.565  14.595  42.732  1.00 51.17           C  
ATOM     88  C   PRO L  12      43.772  14.821  45.942  1.00 50.65           C  
ATOM     89  O   PRO L  12      44.082  15.949  46.321  1.00 52.85           O  
ATOM     90  N   VAL L  13      43.335  13.864  46.780  1.00 50.14           N  
ATOM     91  CA  VAL L  13      43.151  14.203  48.156  1.00 50.09           C  
ATOM     92  CB  VAL L  13      41.772  14.743  48.384  1.00 50.77           C  
ATOM     93  CG1 VAL L  13      40.772  13.642  48.002  1.00 51.88           C  
ATOM     94  CG2 VAL L  13      41.646  15.258  49.821  1.00 50.48           C  
ATOM     95  C   VAL L  13      43.314  12.960  48.975  1.00 49.99           C  
ATOM     96  O   VAL L  13      42.994  11.862  48.525  1.00 49.19           O  
ATOM     97  N   SER L  14      43.840  13.110  50.207  1.00 50.78           N  
ATOM     98  CA  SER L  14      44.022  12.001  51.098  1.00 51.91           C  
ATOM     99  CB  SER L  14      45.158  12.246  52.105  1.00 53.71           C  
ATOM    100  OG  SER L  14      46.372  12.497  51.413  1.00 54.55           O  
ATOM    101  C   SER L  14      42.749  11.857  51.870  1.00 51.26           C  
ATOM    102  O   SER L  14      42.030  12.833  52.071  1.00 52.27           O  
ATOM    103  N   LEU L  15      42.434  10.636  52.338  1.00 50.79           N  
ATOM    104  CA  LEU L  15      41.205  10.461  53.053  1.00 51.74           C  
ATOM    105  CB  LEU L  15      40.876   8.979  53.312  1.00 52.12           C  
ATOM    106  CG  LEU L  15      40.518   8.207  52.023  1.00 51.82           C  
ATOM    107  CD1 LEU L  15      40.274   6.717  52.308  1.00 52.02           C  
ATOM    108  CD2 LEU L  15      39.325   8.865  51.305  1.00 50.77           C  
ATOM    109  C   LEU L  15      41.318  11.202  54.348  1.00 53.54           C  
ATOM    110  O   LEU L  15      42.358  11.176  55.003  1.00 53.64           O  
ATOM    111  N   GLY L  16      40.241  11.919  54.725  1.00 54.63           N  
ATOM    112  CA  GLY L  16      40.218  12.650  55.961  1.00 55.40           C  
ATOM    113  C   GLY L  16      40.609  14.076  55.706  1.00 56.98           C  
ATOM    114  O   GLY L  16      40.334  14.954  56.522  1.00 59.06           O  
ATOM    115  N   ASP L  17      41.246  14.365  54.558  1.00 57.41           N  
ATOM    116  CA  ASP L  17      41.643  15.723  54.313  1.00 58.27           C  
ATOM    117  CB  ASP L  17      42.795  15.889  53.308  1.00 59.06           C  
ATOM    118  CG  ASP L  17      44.103  15.564  54.016  1.00 61.83           C  
ATOM    119  OD1 ASP L  17      44.057  15.146  55.203  1.00 61.94           O  
ATOM    120  OD2 ASP L  17      45.171  15.747  53.372  1.00 63.18           O1-
ATOM    121  C   ASP L  17      40.471  16.489  53.795  1.00 57.00           C  
ATOM    122  O   ASP L  17      39.387  15.941  53.609  1.00 56.21           O  
ATOM    123  N   GLN L  18      40.677  17.802  53.568  1.00 57.44           N  
ATOM    124  CA  GLN L  18      39.648  18.697  53.119  1.00 57.18           C  
ATOM    125  CB  GLN L  18      39.697  20.026  53.896  1.00 60.39           C  
ATOM    126  CG  GLN L  18      38.645  21.060  53.505  1.00 63.99           C  
ATOM    127  CD  GLN L  18      39.066  22.373  54.156  1.00 67.16           C  
ATOM    128  OE1 GLN L  18      39.503  23.299  53.478  1.00 73.11           O  
ATOM    129  NE2 GLN L  18      38.953  22.455  55.510  1.00 73.35           N  
ATOM    130  C   GLN L  18      39.893  19.009  51.675  1.00 54.67           C  
ATOM    131  O   GLN L  18      41.038  19.015  51.223  1.00 53.88           O  
ATOM    132  N   ALA L  19      38.813  19.265  50.899  1.00 52.65           N  
ATOM    133  CA  ALA L  19      38.974  19.559  49.497  1.00 51.83           C  
ATOM    134  CB  ALA L  19      38.485  18.426  48.579  1.00 50.98           C  
ATOM    135  C   ALA L  19      38.185  20.792  49.164  1.00 50.22           C  
ATOM    136  O   ALA L  19      37.146  21.067  49.765  1.00 47.64           O  
ATOM    137  N   SER L  20      38.680  21.586  48.187  1.00 49.04           N  
ATOM    138  CA  SER L  20      38.014  22.804  47.805  1.00 48.73           C  
ATOM    139  CB  SER L  20      38.777  24.055  48.269  1.00 50.07           C  
ATOM    140  OG  SER L  20      38.103  25.230  47.848  1.00 49.51           O  
ATOM    141  C   SER L  20      37.953  22.864  46.309  1.00 47.70           C  
ATOM    142  O   SER L  20      38.964  22.692  45.628  1.00 48.73           O  
ATOM    143  N   ILE L  21      36.751  23.132  45.754  1.00 47.37           N  
ATOM    144  CA  ILE L  21      36.598  23.203  44.327  1.00 47.22           C  
ATOM    145  CB  ILE L  21      35.694  22.138  43.775  1.00 46.66           C  
ATOM    146  CG1 ILE L  21      36.276  20.748  44.096  1.00 46.35           C  
ATOM    147  CG2 ILE L  21      35.504  22.382  42.269  1.00 46.93           C  
ATOM    148  CD1 ILE L  21      35.335  19.586  43.783  1.00 46.20           C  
ATOM    149  C   ILE L  21      36.000  24.542  44.004  1.00 47.22           C  
ATOM    150  O   ILE L  21      35.089  25.006  44.687  1.00 46.42           O  
ATOM    151  N   SER L  22      36.503  25.193  42.935  1.00 48.29           N  
ATOM    152  CA  SER L  22      36.057  26.515  42.601  1.00 48.92           C  
ATOM    153  CB  SER L  22      37.239  27.477  42.380  1.00 49.75           C  
ATOM    154  OG  SER L  22      36.759  28.774  42.063  1.00 51.73           O  
ATOM    155  C   SER L  22      35.269  26.466  41.327  1.00 47.76           C  
ATOM    156  O   SER L  22      35.532  25.640  40.454  1.00 47.29           O  
ATOM    157  N   CYS L  23      34.242  27.338  41.210  1.00 47.97           N  
ATOM    158  CA  CYS L  23      33.430  27.426  40.020  1.00 48.92           C  
ATOM    159  CB  CYS L  23      32.077  26.695  40.179  1.00 47.72           C  
ATOM    160  SG  CYS L  23      30.988  26.882  38.734  1.00 49.01           S  
ATOM    161  C   CYS L  23      33.168  28.888  39.755  1.00 49.96           C  
ATOM    162  O   CYS L  23      32.662  29.598  40.623  1.00 49.05           O  
ATOM    163  N   ARG L  24      33.507  29.380  38.540  0.90 50.97           N  
ATOM    164  CA  ARG L  24      33.302  30.771  38.211  0.90 53.29           C  
ATOM    165  CB  ARG L  24      34.551  31.540  37.743  0.90 56.33           C  
ATOM    166  CG  ARG L  24      35.477  32.028  38.854  0.90 59.72           C  
ATOM    167  CD  ARG L  24      36.442  33.116  38.381  0.90 63.85           C  
ATOM    168  NE  ARG L  24      37.284  32.527  37.306  0.90 66.00           N  
ATOM    169  CZ  ARG L  24      38.284  31.672  37.654  0.90 67.88           C  
ATOM    170  NH1 ARG L  24      38.436  31.315  38.961  0.90 68.78           N1+
ATOM    171  NH2 ARG L  24      39.125  31.165  36.703  0.90 69.42           N  
ATOM    172  C   ARG L  24      32.364  30.862  37.053  0.90 51.53           C  
ATOM    173  O   ARG L  24      32.371  30.018  36.161  0.90 51.60           O  
ATOM    174  N   SER L  25      31.541  31.928  37.034  1.00 51.21           N  
ATOM    175  CA  SER L  25      30.580  32.118  35.990  1.00 51.58           C  
ATOM    176  CB  SER L  25      29.163  32.344  36.545  1.00 50.09           C  
ATOM    177  OG  SER L  25      29.160  33.468  37.412  1.00 50.93           O  
ATOM    178  C   SER L  25      30.972  33.340  35.213  1.00 53.34           C  
ATOM    179  O   SER L  25      31.561  34.275  35.752  1.00 55.38           O  
ATOM    180  N   SER L  26      30.622  33.390  33.904  1.00 24.52           N  
ATOM    181  CA  SER L  26      30.941  34.533  33.082  1.00 26.14           C  
ATOM    182  CB  SER L  26      30.686  34.342  31.580  1.00 25.67           C  
ATOM    183  OG  SER L  26      31.043  35.534  30.895  1.00 26.22           O  
ATOM    184  C   SER L  26      30.096  35.700  33.477  1.00 28.03           C  
ATOM    185  O   SER L  26      30.545  36.844  33.407  1.00 28.45           O  
ATOM    186  N   GLN L  27      28.831  35.444  33.872  1.00 28.26           N  
ATOM    187  CA  GLN L  27      27.948  36.517  34.248  1.00 27.26           C  
ATOM    188  CB  GLN L  27      26.684  36.645  33.365  1.00 27.89           C  
ATOM    189  CG  GLN L  27      26.935  37.134  31.934  1.00 30.50           C  
ATOM    190  CD  GLN L  27      25.579  37.358  31.274  1.00 33.09           C  
ATOM    191  OE1 GLN L  27      24.809  38.227  31.685  1.00 33.84           O  
ATOM    192  NE2 GLN L  27      25.282  36.550  30.222  1.00 34.19           N  
ATOM    193  C   GLN L  27      27.476  36.249  35.641  1.00 26.54           C  
ATOM    194  O   GLN L  27      27.554  35.121  36.124  1.00 27.21           O  
ATOM    195  N   SER L  28      26.982  37.294  36.337  1.00 25.15           N  
ATOM    196  CA  SER L  28      26.546  37.102  37.688  1.00 24.29           C  
ATOM    197  CB  SER L  28      26.217  38.405  38.434  1.00 22.86           C  
ATOM    198  OG  SER L  28      25.773  38.114  39.751  1.00 24.69           O  
ATOM    199  C   SER L  28      25.320  36.244  37.674  1.00 23.40           C  
ATOM    200  O   SER L  28      24.431  36.389  36.837  1.00 23.35           O  
ATOM    201  N   LEU L  29      25.297  35.292  38.622  1.00 22.41           N  
ATOM    202  CA  LEU L  29      24.285  34.308  38.875  1.00 20.98           C  
ATOM    203  CB  LEU L  29      24.797  33.143  39.722  1.00 20.95           C  
ATOM    204  CG  LEU L  29      25.833  32.314  38.946  1.00 18.95           C  
ATOM    205  CD1 LEU L  29      26.237  31.049  39.719  1.00 19.29           C  
ATOM    206  CD2 LEU L  29      25.351  32.042  37.511  1.00 17.64           C  
ATOM    207  C   LEU L  29      23.085  34.886  39.536  1.00 21.75           C  
ATOM    208  O   LEU L  29      22.050  34.227  39.608  1.00 22.90           O  
ATOM    209  N   ILE L  30      23.229  36.075  40.142  1.00 21.19           N  
ATOM    210  CA  ILE L  30      22.144  36.692  40.842  1.00 20.84           C  
ATOM    211  CB  ILE L  30      22.538  38.031  41.387  1.00 19.79           C  
ATOM    212  CG1 ILE L  30      23.537  37.883  42.543  1.00 20.15           C  
ATOM    213  CG2 ILE L  30      21.269  38.803  41.746  1.00 19.66           C  
ATOM    214  CD1 ILE L  30      24.076  39.222  43.042  1.00 29.70           C  
ATOM    215  C   ILE L  30      21.010  36.915  39.896  1.00 21.06           C  
ATOM    216  O   ILE L  30      21.151  37.596  38.881  1.00 22.73           O  
ATOM    217  N   HIS L  31      19.836  36.353  40.242  1.00 21.69           N  
ATOM    218  CA  HIS L  31      18.651  36.453  39.441  1.00 23.93           C  
ATOM    219  ND1 HIS L  31      16.742  34.715  37.388  1.00 25.60           N  
ATOM    220  CG  HIS L  31      16.581  35.154  38.680  1.00 24.40           C  
ATOM    221  CB  HIS L  31      17.697  35.272  39.677  1.00 23.06           C  
ATOM    222  NE2 HIS L  31      14.569  35.106  37.656  1.00 24.81           N  
ATOM    223  CD2 HIS L  31      15.247  35.392  38.826  1.00 24.30           C  
ATOM    224  CE1 HIS L  31      15.508  34.704  36.819  1.00 25.25           C  
ATOM    225  C   HIS L  31      17.945  37.724  39.798  1.00 25.86           C  
ATOM    226  O   HIS L  31      18.223  38.333  40.827  1.00 26.58           O  
ATOM    227  N   THR L  32      17.000  38.157  38.942  1.00 25.82           N  
ATOM    228  CA  THR L  32      16.268  39.375  39.151  1.00 26.79           C  
ATOM    229  CB  THR L  32      15.270  39.634  38.061  1.00 26.90           C  
ATOM    230  OG1 THR L  32      14.360  38.548  37.960  1.00  0.00           O  
ATOM    231  CG2 THR L  32      16.029  39.846  36.737  1.00  0.00           C  
ATOM    232  C   THR L  32      15.534  39.257  40.451  1.00 27.49           C  
ATOM    233  O   THR L  32      15.444  40.218  41.213  1.00 28.49           O  
ATOM    234  N   ASN L  33      15.004  38.055  40.743  1.00 24.65           N  
ATOM    235  CA  ASN L  33      14.282  37.816  41.960  1.00 23.60           C  
ATOM    236  CB  ASN L  33      13.526  36.471  41.997  1.00 23.00           C  
ATOM    237  CG  ASN L  33      14.463  35.294  41.754  1.00 25.21           C  
ATOM    238  OD1 ASN L  33      15.672  35.388  41.943  1.00 23.39           O  
ATOM    239  ND2 ASN L  33      13.882  34.151  41.295  1.00 23.10           N  
ATOM    240  C   ASN L  33      15.202  37.949  43.135  1.00 24.63           C  
ATOM    241  O   ASN L  33      14.759  38.169  44.260  1.00 26.35           O  
ATOM    242  N   GLY L  34      16.520  37.791  42.932  1.00 25.65           N  
ATOM    243  CA  GLY L  34      17.405  37.976  44.048  1.00 24.26           C  
ATOM    244  C   GLY L  34      17.976  36.651  44.442  1.00 24.30           C  
ATOM    245  O   GLY L  34      18.861  36.573  45.294  1.00 25.46           O  
ATOM    246  N   ASN L  35      17.468  35.557  43.844  1.00 24.59           N  
ATOM    247  CA  ASN L  35      18.004  34.268  44.170  1.00 23.10           C  
ATOM    248  CB  ASN L  35      16.971  33.126  44.067  1.00 22.72           C  
ATOM    249  CG  ASN L  35      15.944  33.298  45.185  1.00 25.04           C  
ATOM    250  OD1 ASN L  35      16.287  33.326  46.366  1.00 27.09           O  
ATOM    251  ND2 ASN L  35      14.644  33.430  44.810  1.00 25.27           N  
ATOM    252  C   ASN L  35      19.161  33.967  43.260  1.00 22.94           C  
ATOM    253  O   ASN L  35      19.291  34.528  42.171  1.00 20.84           O  
ATOM    254  N   THR L  36      20.059  33.072  43.720  1.00 21.63           N  
ATOM    255  CA  THR L  36      21.207  32.691  42.948  1.00 20.03           C  
ATOM    256  CB  THR L  36      22.495  32.896  43.695  1.00 19.63           C  
ATOM    257  OG1 THR L  36      22.625  34.253  44.094  1.00 20.75           O  
ATOM    258  CG2 THR L  36      23.656  32.522  42.762  1.00 20.02           C  
ATOM    259  C   THR L  36      21.072  31.226  42.654  1.00 20.45           C  
ATOM    260  O   THR L  36      21.187  30.389  43.550  1.00 19.96           O  
ATOM    261  N   TYR L  37      20.860  30.867  41.368  1.00 19.96           N  
ATOM    262  CA  TYR L  37      20.616  29.480  41.084  1.00 19.44           C  
ATOM    263  CB  TYR L  37      19.536  29.254  40.004  1.00 20.77           C  
ATOM    264  CG  TYR L  37      18.248  29.829  40.489  1.00 23.47           C  
ATOM    265  CD1 TYR L  37      17.942  31.140  40.223  1.00 25.55           C  
ATOM    266  CD2 TYR L  37      17.346  29.075  41.207  1.00 23.62           C  
ATOM    267  CE1 TYR L  37      16.762  31.684  40.662  1.00 26.01           C  
ATOM    268  CE2 TYR L  37      16.160  29.614  41.652  1.00 24.84           C  
ATOM    269  CZ  TYR L  37      15.869  30.927  41.378  1.00 26.11           C  
ATOM    270  OH  TYR L  37      14.660  31.500  41.824  1.00 27.46           O  
ATOM    271  C   TYR L  37      21.865  28.831  40.566  1.00 18.14           C  
ATOM    272  O   TYR L  37      22.035  28.602  39.372  1.00 16.89           O  
ATOM    273  N   LEU L  38      22.760  28.484  41.497  1.00 38.89           N  
ATOM    274  CA  LEU L  38      23.982  27.780  41.258  1.00 37.62           C  
ATOM    275  CB  LEU L  38      25.240  28.498  41.762  1.00 38.64           C  
ATOM    276  CG  LEU L  38      26.513  27.654  41.569  1.00 38.86           C  
ATOM    277  CD1 LEU L  38      26.857  27.477  40.090  1.00 38.61           C  
ATOM    278  CD2 LEU L  38      27.685  28.200  42.371  1.00 38.69           C  
ATOM    279  C   LEU L  38      23.904  26.510  42.032  1.00 36.81           C  
ATOM    280  O   LEU L  38      23.661  26.525  43.239  1.00 35.93           O  
ATOM    281  N   HIS L  39      24.151  25.373  41.356  1.00 36.03           N  
ATOM    282  CA  HIS L  39      23.995  24.118  42.027  1.00 35.92           C  
ATOM    283  ND1 HIS L  39      20.937  24.791  42.314  1.00 41.34           N  
ATOM    284  CG  HIS L  39      21.587  24.153  41.277  1.00 37.27           C  
ATOM    285  CB  HIS L  39      22.822  23.313  41.444  1.00 36.07           C  
ATOM    286  NE2 HIS L  39      19.791  25.255  40.464  1.00 41.51           N  
ATOM    287  CD2 HIS L  39      20.872  24.448  40.157  1.00 41.11           C  
ATOM    288  CE1 HIS L  39      19.875  25.434  41.772  1.00 42.08           C  
ATOM    289  C   HIS L  39      25.241  23.300  41.857  1.00 35.04           C  
ATOM    290  O   HIS L  39      26.073  23.578  40.993  1.00 34.46           O  
ATOM    291  N   TRP L  40      25.411  22.277  42.724  1.00 34.97           N  
ATOM    292  CA  TRP L  40      26.532  21.377  42.652  1.00 34.48           C  
ATOM    293  CB  TRP L  40      27.417  21.431  43.906  1.00 35.45           C  
ATOM    294  CG  TRP L  40      28.083  22.777  44.059  1.00 35.96           C  
ATOM    295  CD2 TRP L  40      29.341  23.118  43.470  1.00 36.82           C  
ATOM    296  CD1 TRP L  40      27.643  23.890  44.709  1.00 36.58           C  
ATOM    297  NE1 TRP L  40      28.549  24.912  44.552  1.00 36.86           N  
ATOM    298  CE2 TRP L  40      29.601  24.450  43.787  1.00 37.06           C  
ATOM    299  CE3 TRP L  40      30.211  22.383  42.715  1.00 37.09           C  
ATOM    300  CZ2 TRP L  40      30.736  25.073  43.356  1.00 37.68           C  
ATOM    301  CZ3 TRP L  40      31.356  23.011  42.286  1.00 37.87           C  
ATOM    302  CH2 TRP L  40      31.614  24.329  42.597  1.00 37.71           C  
ATOM    303  C   TRP L  40      25.974  19.989  42.530  1.00 33.53           C  
ATOM    304  O   TRP L  40      25.002  19.630  43.195  1.00 32.97           O  
ATOM    305  N   TYR L  41      26.584  19.179  41.643  1.00 33.16           N  
ATOM    306  CA  TYR L  41      26.165  17.823  41.422  1.00 31.55           C  
ATOM    307  CB  TYR L  41      25.620  17.550  40.009  1.00 30.62           C  
ATOM    308  CG  TYR L  41      24.342  18.277  39.765  1.00 30.54           C  
ATOM    309  CD1 TYR L  41      24.337  19.571  39.286  1.00 30.89           C  
ATOM    310  CD2 TYR L  41      23.139  17.658  40.002  1.00 30.14           C  
ATOM    311  CE1 TYR L  41      23.149  20.228  39.052  1.00 30.90           C  
ATOM    312  CE2 TYR L  41      21.953  18.308  39.772  1.00 30.18           C  
ATOM    313  CZ  TYR L  41      21.954  19.599  39.295  1.00 30.53           C  
ATOM    314  OH  TYR L  41      20.731  20.258  39.060  1.00 31.75           O  
ATOM    315  C   TYR L  41      27.382  16.956  41.523  1.00 32.26           C  
ATOM    316  O   TYR L  41      28.495  17.381  41.213  1.00 32.30           O  
ATOM    317  N   LEU L  42      27.179  15.708  41.986  1.00 32.23           N  
ATOM    318  CA  LEU L  42      28.219  14.723  42.065  1.00 33.33           C  
ATOM    319  CB  LEU L  42      28.391  14.133  43.479  1.00 33.81           C  
ATOM    320  CG  LEU L  42      29.359  12.935  43.542  1.00 34.51           C  
ATOM    321  CD1 LEU L  42      30.750  13.306  43.007  1.00 34.73           C  
ATOM    322  CD2 LEU L  42      29.420  12.334  44.956  1.00 34.56           C  
ATOM    323  C   LEU L  42      27.810  13.594  41.175  1.00 33.13           C  
ATOM    324  O   LEU L  42      26.650  13.181  41.175  1.00 31.98           O  
ATOM    325  N   GLN L  43      28.765  13.095  40.366  1.00 32.47           N  
ATOM    326  CA  GLN L  43      28.513  11.970  39.513  1.00 32.69           C  
ATOM    327  CB  GLN L  43      28.709  12.255  38.009  1.00 32.12           C  
ATOM    328  CG  GLN L  43      28.430  11.021  37.144  1.00 31.31           C  
ATOM    329  CD  GLN L  43      28.735  11.307  35.676  1.00 30.97           C  
ATOM    330  OE1 GLN L  43      29.219  12.379  35.315  1.00 32.12           O  
ATOM    331  NE2 GLN L  43      28.446  10.307  34.800  1.00 30.76           N  
ATOM    332  C   GLN L  43      29.522  10.920  39.852  1.00 33.16           C  
ATOM    333  O   GLN L  43      30.728  11.129  39.707  1.00 32.53           O  
ATOM    334  N   LYS L  44      29.043   9.755  40.320  1.00 36.42           N  
ATOM    335  CA  LYS L  44      29.912   8.652  40.611  1.00 39.66           C  
ATOM    336  CB  LYS L  44      29.291   7.637  41.578  1.00 41.00           C  
ATOM    337  CG  LYS L  44      29.125   8.235  42.976  1.00 43.03           C  
ATOM    338  CD  LYS L  44      28.182   7.462  43.896  1.00 45.07           C  
ATOM    339  CE  LYS L  44      28.066   8.073  45.294  1.00 46.96           C  
ATOM    340  NZ  LYS L  44      29.267   7.742  46.096  1.00 48.36           N1+
ATOM    341  C   LYS L  44      30.165   7.974  39.306  1.00 40.85           C  
ATOM    342  O   LYS L  44      29.406   8.151  38.355  1.00 40.52           O  
ATOM    343  N   PRO L  45      31.201   7.187  39.229  1.00 42.99           N  
ATOM    344  CA  PRO L  45      31.611   6.580  37.998  1.00 44.54           C  
ATOM    345  CD  PRO L  45      32.151   6.992  40.310  1.00 44.32           C  
ATOM    346  CB  PRO L  45      32.771   5.652  38.371  1.00 44.93           C  
ATOM    347  CG  PRO L  45      33.351   6.288  39.654  1.00 46.24           C  
ATOM    348  C   PRO L  45      30.511   5.930  37.203  1.00 42.99           C  
ATOM    349  O   PRO L  45      30.328   6.304  36.049  1.00 42.66           O  
ATOM    350  N   GLY L  46      29.759   4.977  37.772  1.00 42.19           N  
ATOM    351  CA  GLY L  46      28.720   4.285  37.054  1.00 42.63           C  
ATOM    352  C   GLY L  46      27.475   5.089  36.818  1.00 44.78           C  
ATOM    353  O   GLY L  46      26.807   4.903  35.804  1.00 46.31           O  
ATOM    354  N   GLN L  47      27.121   5.990  37.751  1.00 44.91           N  
ATOM    355  CA  GLN L  47      25.781   6.513  37.786  1.00 43.66           C  
ATOM    356  CB  GLN L  47      25.230   6.413  39.207  1.00 46.82           C  
ATOM    357  CG  GLN L  47      26.120   7.137  40.212  1.00 50.18           C  
ATOM    358  CD  GLN L  47      25.751   6.599  41.582  1.00 54.18           C  
ATOM    359  OE1 GLN L  47      25.404   7.351  42.490  1.00 53.88           O  
ATOM    360  NE2 GLN L  47      25.826   5.249  41.736  1.00 56.22           N  
ATOM    361  C   GLN L  47      25.574   7.904  37.266  1.00 40.20           C  
ATOM    362  O   GLN L  47      26.453   8.535  36.683  1.00 39.32           O  
ATOM    363  N   SER L  48      24.312   8.371  37.427  1.00 39.08           N  
ATOM    364  CA  SER L  48      23.814   9.643  36.983  1.00 39.01           C  
ATOM    365  CB  SER L  48      22.287   9.671  37.004  1.00 40.52           C  
ATOM    366  OG  SER L  48      21.812   8.436  36.504  1.00 43.91           O  
ATOM    367  C   SER L  48      24.244  10.682  37.962  1.00 38.06           C  
ATOM    368  O   SER L  48      24.568  10.382  39.110  1.00 37.40           O  
ATOM    369  N   PRO L  49      24.240  11.915  37.540  1.00 36.24           N  
ATOM    370  CA  PRO L  49      24.597  12.949  38.459  1.00 36.84           C  
ATOM    371  CD  PRO L  49      24.618  12.242  36.173  1.00 35.85           C  
ATOM    372  CB  PRO L  49      24.822  14.195  37.607  1.00 36.48           C  
ATOM    373  CG  PRO L  49      25.286  13.624  36.252  1.00 36.05           C  
ATOM    374  C   PRO L  49      23.524  13.082  39.493  1.00 37.97           C  
ATOM    375  O   PRO L  49      22.354  12.860  39.176  1.00 39.41           O  
ATOM    376  N   LYS L  50      23.907  13.411  40.743  1.00 38.71           N  
ATOM    377  CA  LYS L  50      22.938  13.630  41.773  1.00 39.64           C  
ATOM    378  CB  LYS L  50      22.862  12.520  42.836  1.00 40.81           C  
ATOM    379  CG  LYS L  50      22.115  11.290  42.311  1.00 44.39           C  
ATOM    380  CD  LYS L  50      22.199  10.065  43.217  1.00 51.71           C  
ATOM    381  CE  LYS L  50      21.312   8.902  42.759  1.00 54.18           C  
ATOM    382  NZ  LYS L  50      21.896   8.240  41.569  1.00 55.53           N1+
ATOM    383  C   LYS L  50      23.270  14.930  42.423  1.00 38.19           C  
ATOM    384  O   LYS L  50      24.431  15.313  42.534  1.00 36.08           O  
ATOM    385  N   LEU L  51      22.224  15.659  42.841  1.00 38.02           N  
ATOM    386  CA  LEU L  51      22.374  16.970  43.398  1.00 37.52           C  
ATOM    387  CB  LEU L  51      21.024  17.713  43.401  1.00 37.55           C  
ATOM    388  CG  LEU L  51      21.040  19.129  43.994  1.00 38.49           C  
ATOM    389  CD1 LEU L  51      21.989  20.064  43.227  1.00 37.83           C  
ATOM    390  CD2 LEU L  51      19.606  19.681  44.076  1.00 38.51           C  
ATOM    391  C   LEU L  51      22.874  16.937  44.809  1.00 37.25           C  
ATOM    392  O   LEU L  51      22.308  16.237  45.648  1.00 36.66           O  
ATOM    393  N   LEU L  52      24.037  17.589  45.062  1.00 37.15           N  
ATOM    394  CA  LEU L  52      24.572  17.806  46.384  1.00 39.31           C  
ATOM    395  CB  LEU L  52      26.095  17.998  46.345  1.00 40.40           C  
ATOM    396  CG  LEU L  52      26.853  16.733  45.907  1.00 40.73           C  
ATOM    397  CD1 LEU L  52      28.349  17.014  45.722  1.00 41.11           C  
ATOM    398  CD2 LEU L  52      26.602  15.573  46.882  1.00 41.07           C  
ATOM    399  C   LEU L  52      24.003  19.032  47.042  1.00 40.06           C  
ATOM    400  O   LEU L  52      23.386  18.961  48.104  1.00 40.02           O  
ATOM    401  N   ILE L  53      24.177  20.198  46.376  1.00 39.15           N  
ATOM    402  CA  ILE L  53      23.841  21.470  46.952  1.00 39.54           C  
ATOM    403  CB  ILE L  53      25.059  22.282  47.288  1.00 40.23           C  
ATOM    404  CG1 ILE L  53      25.953  21.574  48.319  1.00 40.47           C  
ATOM    405  CG2 ILE L  53      24.578  23.668  47.739  1.00 41.05           C  
ATOM    406  CD1 ILE L  53      25.353  21.504  49.718  1.00 42.00           C  
ATOM    407  C   ILE L  53      23.117  22.284  45.931  1.00 39.16           C  
ATOM    408  O   ILE L  53      23.470  22.269  44.753  1.00 38.36           O  
ATOM    409  N   TYR L  54      22.084  23.036  46.365  1.00 39.66           N  
ATOM    410  CA  TYR L  54      21.411  23.862  45.412  1.00 39.97           C  
ATOM    411  CB  TYR L  54      20.056  23.312  44.920  1.00 40.09           C  
ATOM    412  CG  TYR L  54      19.022  23.327  45.988  1.00 41.42           C  
ATOM    413  CD1 TYR L  54      18.213  24.427  46.138  1.00 42.36           C  
ATOM    414  CD2 TYR L  54      18.843  22.254  46.828  1.00 42.89           C  
ATOM    415  CE1 TYR L  54      17.240  24.460  47.108  1.00 44.18           C  
ATOM    416  CE2 TYR L  54      17.872  22.281  47.800  1.00 43.96           C  
ATOM    417  CZ  TYR L  54      17.066  23.384  47.941  1.00 44.87           C  
ATOM    418  OH  TYR L  54      16.068  23.411  48.938  1.00 46.06           O  
ATOM    419  C   TYR L  54      21.264  25.232  45.999  1.00 41.38           C  
ATOM    420  O   TYR L  54      21.291  25.415  47.216  1.00 41.02           O  
ATOM    421  N   LYS L  55      21.112  26.253  45.125  1.00 18.90           N  
ATOM    422  CA  LYS L  55      21.039  27.638  45.525  1.00 18.07           C  
ATOM    423  CB  LYS L  55      19.762  28.088  46.277  1.00 20.31           C  
ATOM    424  CG  LYS L  55      18.494  28.163  45.416  1.00 22.78           C  
ATOM    425  CD  LYS L  55      17.286  28.789  46.134  1.00 25.63           C  
ATOM    426  CE  LYS L  55      16.854  28.104  47.431  1.00 28.28           C  
ATOM    427  NZ  LYS L  55      15.974  29.011  48.207  1.00 29.99           N1+
ATOM    428  C   LYS L  55      22.230  27.992  46.365  1.00 18.96           C  
ATOM    429  O   LYS L  55      22.110  28.592  47.434  1.00 18.95           O  
ATOM    430  N   VAL L  56      23.414  27.577  45.900  1.00 17.44           N  
ATOM    431  CA  VAL L  56      24.706  27.934  46.421  1.00 18.42           C  
ATOM    432  CB  VAL L  56      24.837  29.413  46.600  1.00 21.56           C  
ATOM    433  CG1 VAL L  56      26.231  29.722  47.179  1.00 18.58           C  
ATOM    434  CG2 VAL L  56      24.562  30.078  45.243  1.00 19.66           C  
ATOM    435  C   VAL L  56      25.054  27.288  47.732  1.00 19.06           C  
ATOM    436  O   VAL L  56      26.215  26.919  47.914  1.00 18.95           O  
ATOM    437  N   SER L  57      24.096  27.036  48.648  1.00 19.98           N  
ATOM    438  CA  SER L  57      24.583  26.515  49.898  1.00 20.06           C  
ATOM    439  CB  SER L  57      24.909  27.627  50.908  1.00 20.95           C  
ATOM    440  OG  SER L  57      23.723  28.335  51.242  1.00 23.19           O  
ATOM    441  C   SER L  57      23.558  25.651  50.567  1.00 20.99           C  
ATOM    442  O   SER L  57      23.745  25.299  51.732  1.00 22.62           O  
ATOM    443  N   ASN L  58      22.480  25.237  49.874  1.00 41.59           N  
ATOM    444  CA  ASN L  58      21.475  24.473  50.557  1.00 42.56           C  
ATOM    445  CB  ASN L  58      20.043  24.808  50.100  1.00 43.24           C  
ATOM    446  CG  ASN L  58      19.660  26.186  50.629  1.00 43.70           C  
ATOM    447  OD1 ASN L  58      20.190  27.209  50.202  1.00 43.82           O  
ATOM    448  ND2 ASN L  58      18.696  26.215  51.586  1.00 42.96           N  
ATOM    449  C   ASN L  58      21.719  23.027  50.249  1.00 43.46           C  
ATOM    450  O   ASN L  58      21.718  22.622  49.087  1.00 42.42           O  
ATOM    451  N   ARG L  59      21.935  22.200  51.296  1.00 44.75           N  
ATOM    452  CA  ARG L  59      22.212  20.811  51.065  1.00 45.70           C  
ATOM    453  CB  ARG L  59      22.977  20.124  52.218  1.00 47.57           C  
ATOM    454  CG  ARG L  59      22.289  20.172  53.582  1.00 49.54           C  
ATOM    455  CD  ARG L  59      23.178  19.649  54.715  1.00 52.06           C  
ATOM    456  NE  ARG L  59      24.065  20.765  55.146  1.00 55.37           N  
ATOM    457  CZ  ARG L  59      23.807  21.440  56.306  1.00 58.27           C  
ATOM    458  NH1 ARG L  59      22.770  21.053  57.104  1.00 58.83           N1+
ATOM    459  NH2 ARG L  59      24.611  22.476  56.684  1.00 58.96           N  
ATOM    460  C   ARG L  59      20.940  20.074  50.772  1.00 45.34           C  
ATOM    461  O   ARG L  59      19.901  20.302  51.393  1.00 45.46           O  
ATOM    462  N   PHE L  60      21.002  19.161  49.782  1.00 44.42           N  
ATOM    463  CA  PHE L  60      19.858  18.405  49.362  1.00 44.32           C  
ATOM    464  CB  PHE L  60      20.026  17.850  47.932  1.00 43.50           C  
ATOM    465  CG  PHE L  60      18.666  17.587  47.386  1.00 43.88           C  
ATOM    466  CD1 PHE L  60      17.818  18.642  47.137  1.00 44.35           C  
ATOM    467  CD2 PHE L  60      18.244  16.314  47.089  1.00 44.04           C  
ATOM    468  CE1 PHE L  60      16.558  18.432  46.628  1.00 43.81           C  
ATOM    469  CE2 PHE L  60      16.988  16.099  46.578  1.00 43.66           C  
ATOM    470  CZ  PHE L  60      16.138  17.156  46.351  1.00 43.77           C  
ATOM    471  C   PHE L  60      19.708  17.288  50.344  1.00 44.11           C  
ATOM    472  O   PHE L  60      20.685  16.878  50.967  1.00 41.48           O  
ATOM    473  N   SER L  61      18.480  16.767  50.542  1.00 46.03           N  
ATOM    474  CA  SER L  61      18.364  15.768  51.569  1.00 49.97           C  
ATOM    475  CB  SER L  61      16.937  15.279  51.870  1.00 51.62           C  
ATOM    476  OG  SER L  61      16.245  16.248  52.639  1.00 55.12           O  
ATOM    477  C   SER L  61      19.201  14.582  51.229  1.00 48.64           C  
ATOM    478  O   SER L  61      19.268  14.152  50.078  1.00 49.60           O  
ATOM    479  N   GLY L  62      19.858  14.030  52.273  1.00 48.59           N  
ATOM    480  CA  GLY L  62      20.709  12.880  52.172  1.00 46.43           C  
ATOM    481  C   GLY L  62      22.143  13.323  52.164  1.00 45.88           C  
ATOM    482  O   GLY L  62      23.047  12.519  52.391  1.00 47.60           O  
ATOM    483  N   VAL L  63      22.387  14.627  51.925  1.00 43.42           N  
ATOM    484  CA  VAL L  63      23.731  15.132  51.838  1.00 42.65           C  
ATOM    485  CB  VAL L  63      23.808  16.434  51.084  1.00 41.73           C  
ATOM    486  CG1 VAL L  63      25.236  17.000  51.186  1.00 40.71           C  
ATOM    487  CG2 VAL L  63      23.337  16.192  49.640  1.00 40.54           C  
ATOM    488  C   VAL L  63      24.272  15.389  53.216  1.00 45.62           C  
ATOM    489  O   VAL L  63      23.633  16.057  54.027  1.00 44.06           O  
ATOM    490  N   PRO L  64      25.461  14.901  53.483  1.00 48.43           N  
ATOM    491  CA  PRO L  64      26.081  15.078  54.778  1.00 50.33           C  
ATOM    492  CD  PRO L  64      25.898  13.668  52.844  1.00 49.59           C  
ATOM    493  CB  PRO L  64      27.228  14.070  54.835  1.00 51.09           C  
ATOM    494  CG  PRO L  64      26.787  12.953  53.877  1.00 50.75           C  
ATOM    495  C   PRO L  64      26.556  16.487  54.997  1.00 51.32           C  
ATOM    496  O   PRO L  64      26.771  17.216  54.032  1.00 48.69           O  
ATOM    497  N   ASP L  65      26.755  16.867  56.271  1.00 52.26           N  
ATOM    498  CA  ASP L  65      27.149  18.177  56.711  1.00 53.61           C  
ATOM    499  CB  ASP L  65      27.102  18.283  58.244  1.00 57.46           C  
ATOM    500  CG  ASP L  65      27.084  19.739  58.677  1.00 59.98           C  
ATOM    501  OD1 ASP L  65      27.329  20.635  57.828  1.00 59.60           O  
ATOM    502  OD2 ASP L  65      26.817  19.970  59.886  1.00 62.90           O1-
ATOM    503  C   ASP L  65      28.541  18.480  56.234  1.00 52.42           C  
ATOM    504  O   ASP L  65      28.951  19.636  56.159  1.00 51.89           O  
ATOM    505  N   ARG L  66      29.322  17.441  55.904  1.00 50.99           N  
ATOM    506  CA  ARG L  66      30.690  17.636  55.513  1.00 50.21           C  
ATOM    507  CB  ARG L  66      31.409  16.318  55.198  1.00 50.83           C  
ATOM    508  CG  ARG L  66      31.402  15.329  56.367  1.00 52.86           C  
ATOM    509  CD  ARG L  66      32.425  14.214  56.173  1.00 53.00           C  
ATOM    510  NE  ARG L  66      32.296  13.749  54.763  1.00 56.56           N  
ATOM    511  CZ  ARG L  66      31.592  12.623  54.462  1.00 52.88           C  
ATOM    512  NH1 ARG L  66      31.039  11.876  55.457  1.00 51.20           N1+
ATOM    513  NH2 ARG L  66      31.453  12.240  53.159  1.00 49.39           N  
ATOM    514  C   ARG L  66      30.747  18.522  54.298  1.00 47.76           C  
ATOM    515  O   ARG L  66      31.730  19.241  54.113  1.00 45.63           O  
ATOM    516  N   PHE L  67      29.713  18.469  53.424  1.00 46.56           N  
ATOM    517  CA  PHE L  67      29.696  19.255  52.216  1.00 46.54           C  
ATOM    518  CB  PHE L  67      28.860  18.635  51.089  1.00 46.46           C  
ATOM    519  CG  PHE L  67      29.534  17.380  50.664  1.00 46.44           C  
ATOM    520  CD1 PHE L  67      30.590  17.415  49.782  1.00 46.17           C  
ATOM    521  CD2 PHE L  67      29.101  16.166  51.146  1.00 46.99           C  
ATOM    522  CE1 PHE L  67      31.209  16.255  49.388  1.00 45.42           C  
ATOM    523  CE2 PHE L  67      29.715  15.004  50.755  1.00 47.56           C  
ATOM    524  CZ  PHE L  67      30.772  15.046  49.874  1.00 46.24           C  
ATOM    525  C   PHE L  67      29.083  20.601  52.472  1.00 46.55           C  
ATOM    526  O   PHE L  67      28.042  20.723  53.115  1.00 46.69           O  
ATOM    527  N   SER L  68      29.729  21.661  51.946  1.00 45.64           N  
ATOM    528  CA  SER L  68      29.204  22.985  52.110  1.00 46.21           C  
ATOM    529  CB  SER L  68      29.839  23.761  53.280  1.00 47.40           C  
ATOM    530  OG  SER L  68      31.211  24.020  53.028  1.00 47.52           O  
ATOM    531  C   SER L  68      29.510  23.759  50.869  1.00 45.45           C  
ATOM    532  O   SER L  68      30.528  23.523  50.218  1.00 45.78           O  
ATOM    533  N   GLY L  69      28.629  24.719  50.516  1.00 44.84           N  
ATOM    534  CA  GLY L  69      28.860  25.532  49.355  1.00 45.27           C  
ATOM    535  C   GLY L  69      28.725  26.961  49.771  1.00 45.61           C  
ATOM    536  O   GLY L  69      27.949  27.282  50.670  1.00 45.84           O  
ATOM    537  N   SER L  70      29.488  27.858  49.110  1.00 45.15           N  
ATOM    538  CA  SER L  70      29.452  29.254  49.444  1.00 46.87           C  
ATOM    539  CB  SER L  70      30.416  29.622  50.586  1.00 46.99           C  
ATOM    540  OG  SER L  70      31.756  29.322  50.221  1.00 48.07           O  
ATOM    541  C   SER L  70      29.857  30.047  48.238  1.00 47.21           C  
ATOM    542  O   SER L  70      30.308  29.494  47.235  1.00 45.74           O  
ATOM    543  N   GLY L  71      29.668  31.382  48.297  1.00 49.33           N  
ATOM    544  CA  GLY L  71      30.087  32.232  47.215  1.00 49.01           C  
ATOM    545  C   GLY L  71      28.964  33.152  46.854  1.00 48.98           C  
ATOM    546  O   GLY L  71      27.861  33.052  47.387  1.00 47.28           O  
ATOM    547  N   SER L  72      29.228  34.098  45.929  1.00 50.23           N  
ATOM    548  CA  SER L  72      28.179  34.980  45.518  1.00 51.16           C  
ATOM    549  CB  SER L  72      27.970  36.179  46.457  1.00 53.37           C  
ATOM    550  OG  SER L  72      29.092  37.047  46.395  1.00 54.65           O  
ATOM    551  C   SER L  72      28.523  35.534  44.175  1.00 51.26           C  
ATOM    552  O   SER L  72      29.681  35.520  43.759  1.00 52.03           O  
ATOM    553  N   GLY L  73      27.501  36.036  43.457  1.00 51.85           N  
ATOM    554  CA  GLY L  73      27.718  36.641  42.179  1.00 51.30           C  
ATOM    555  C   GLY L  73      28.287  35.635  41.228  1.00 51.01           C  
ATOM    556  O   GLY L  73      27.581  34.751  40.745  1.00 50.41           O  
ATOM    557  N   THR L  74      29.545  35.894  40.814  1.00 51.68           N  
ATOM    558  CA  THR L  74      30.368  35.126  39.911  1.00 51.88           C  
ATOM    559  CB  THR L  74      31.370  35.986  39.199  1.00 53.12           C  
ATOM    560  OG1 THR L  74      32.298  36.541  40.122  1.00 54.11           O  
ATOM    561  CG2 THR L  74      30.610  37.102  38.465  1.00 53.34           C  
ATOM    562  C   THR L  74      31.151  33.993  40.525  1.00 51.99           C  
ATOM    563  O   THR L  74      31.449  33.021  39.833  1.00 50.03           O  
ATOM    564  N   ASP L  75      31.573  34.092  41.806  1.00 52.77           N  
ATOM    565  CA  ASP L  75      32.518  33.122  42.313  1.00 53.92           C  
ATOM    566  CB  ASP L  75      33.695  33.786  43.047  1.00 57.38           C  
ATOM    567  CG  ASP L  75      34.540  34.552  42.042  1.00 60.96           C  
ATOM    568  OD1 ASP L  75      35.449  33.925  41.438  1.00 62.22           O  
ATOM    569  OD2 ASP L  75      34.286  35.774  41.863  1.00 64.24           O1-
ATOM    570  C   ASP L  75      31.876  32.208  43.312  1.00 51.50           C  
ATOM    571  O   ASP L  75      31.133  32.657  44.182  1.00 50.93           O  
ATOM    572  N   PHE L  76      32.165  30.889  43.221  1.00 49.52           N  
ATOM    573  CA  PHE L  76      31.582  29.975  44.163  1.00 47.42           C  
ATOM    574  CB  PHE L  76      30.296  29.317  43.653  1.00 46.52           C  
ATOM    575  CG  PHE L  76      29.299  30.407  43.461  1.00 46.51           C  
ATOM    576  CD1 PHE L  76      29.207  31.068  42.259  1.00 46.21           C  
ATOM    577  CD2 PHE L  76      28.460  30.761  44.487  1.00 47.26           C  
ATOM    578  CE1 PHE L  76      28.283  32.071  42.081  1.00 46.75           C  
ATOM    579  CE2 PHE L  76      27.535  31.766  44.315  1.00 48.29           C  
ATOM    580  CZ  PHE L  76      27.445  32.421  43.112  1.00 47.75           C  
ATOM    581  C   PHE L  76      32.557  28.879  44.469  1.00 46.73           C  
ATOM    582  O   PHE L  76      33.424  28.559  43.656  1.00 46.80           O  
ATOM    583  N   THR L  77      32.434  28.277  45.673  1.00 47.40           N  
ATOM    584  CA  THR L  77      33.328  27.225  46.066  1.00 47.30           C  
ATOM    585  CB  THR L  77      34.329  27.659  47.100  1.00 48.93           C  
ATOM    586  OG1 THR L  77      35.081  28.771  46.645  1.00 53.26           O  
ATOM    587  CG2 THR L  77      35.282  26.492  47.373  1.00 49.28           C  
ATOM    588  C   THR L  77      32.527  26.142  46.725  1.00 45.47           C  
ATOM    589  O   THR L  77      31.518  26.405  47.380  1.00 46.15           O  
ATOM    590  N   LEU L  78      32.969  24.878  46.552  1.00 44.74           N  
ATOM    591  CA  LEU L  78      32.352  23.762  47.212  1.00 44.38           C  
ATOM    592  CB  LEU L  78      31.892  22.662  46.237  1.00 42.49           C  
ATOM    593  CG  LEU L  78      31.228  21.454  46.925  1.00 42.13           C  
ATOM    594  CD1 LEU L  78      29.914  21.858  47.621  1.00 41.94           C  
ATOM    595  CD2 LEU L  78      31.055  20.282  45.946  1.00 41.85           C  
ATOM    596  C   LEU L  78      33.412  23.188  48.103  1.00 45.55           C  
ATOM    597  O   LEU L  78      34.551  23.008  47.675  1.00 45.17           O  
ATOM    598  N   LYS L  79      33.073  22.900  49.378  1.00 46.38           N  
ATOM    599  CA  LYS L  79      34.073  22.419  50.291  1.00 48.47           C  
ATOM    600  CB  LYS L  79      34.288  23.346  51.491  1.00 51.19           C  
ATOM    601  CG  LYS L  79      34.956  24.661  51.103  1.00 54.40           C  
ATOM    602  CD  LYS L  79      34.917  25.711  52.205  1.00 57.59           C  
ATOM    603  CE  LYS L  79      35.773  26.932  51.878  1.00 59.65           C  
ATOM    604  NZ  LYS L  79      37.165  26.504  51.620  1.00 60.86           N1+
ATOM    605  C   LYS L  79      33.667  21.097  50.849  1.00 47.60           C  
ATOM    606  O   LYS L  79      32.497  20.859  51.149  1.00 46.01           O  
ATOM    607  N   ILE L  80      34.657  20.194  50.992  1.00 48.79           N  
ATOM    608  CA  ILE L  80      34.399  18.911  51.564  1.00 49.72           C  
ATOM    609  CB  ILE L  80      34.771  17.773  50.658  1.00 48.31           C  
ATOM    610  CG1 ILE L  80      34.058  17.879  49.303  1.00 47.74           C  
ATOM    611  CG2 ILE L  80      34.450  16.469  51.406  1.00 48.80           C  
ATOM    612  CD1 ILE L  80      34.635  16.937  48.246  1.00 47.01           C  
ATOM    613  C   ILE L  80      35.293  18.775  52.750  1.00 52.12           C  
ATOM    614  O   ILE L  80      36.515  18.760  52.617  1.00 52.47           O  
ATOM    615  N   SER L  81      34.702  18.703  53.957  1.00 54.62           N  
ATOM    616  CA  SER L  81      35.501  18.415  55.105  1.00 56.68           C  
ATOM    617  CB  SER L  81      34.890  18.881  56.438  1.00 56.80           C  
ATOM    618  OG  SER L  81      34.824  20.298  56.485  1.00 56.50           O  
ATOM    619  C   SER L  81      35.510  16.924  55.139  1.00 58.31           C  
ATOM    620  O   SER L  81      34.583  16.302  54.627  1.00 60.27           O  
ATOM    621  N   ARG L  82      36.554  16.316  55.725  1.00 58.62           N  
ATOM    622  CA  ARG L  82      36.666  14.883  55.842  1.00 59.92           C  
ATOM    623  CB  ARG L  82      35.798  14.219  56.931  1.00 63.57           C  
ATOM    624  CG  ARG L  82      36.289  14.362  58.370  1.00 67.83           C  
ATOM    625  CD  ARG L  82      35.670  13.317  59.311  1.00 70.85           C  
ATOM    626  NE  ARG L  82      34.206  13.586  59.430  0.73 72.29           N  
ATOM    627  CZ  ARG L  82      33.333  12.567  59.690  1.00 74.54           C  
ATOM    628  NH1 ARG L  82      33.784  11.282  59.776  1.00 75.84           N1+
ATOM    629  NH2 ARG L  82      32.003  12.830  59.871  1.00 73.31           N  
ATOM    630  C   ARG L  82      36.281  14.181  54.579  1.00 56.72           C  
ATOM    631  O   ARG L  82      35.165  13.674  54.482  1.00 55.90           O  
ATOM    632  N   VAL L  83      37.155  14.154  53.558  1.00 53.68           N  
ATOM    633  CA  VAL L  83      36.773  13.408  52.394  1.00 50.99           C  
ATOM    634  CB  VAL L  83      37.585  13.673  51.158  1.00 50.19           C  
ATOM    635  CG1 VAL L  83      37.153  15.015  50.563  1.00 48.82           C  
ATOM    636  CG2 VAL L  83      39.069  13.656  51.543  1.00 49.06           C  
ATOM    637  C   VAL L  83      36.834  11.947  52.684  1.00 50.97           C  
ATOM    638  O   VAL L  83      37.774  11.449  53.302  1.00 51.89           O  
ATOM    639  N   GLU L  84      35.788  11.228  52.234  1.00 50.33           N  
ATOM    640  CA  GLU L  84      35.711   9.811  52.403  1.00 51.03           C  
ATOM    641  CB  GLU L  84      34.399   9.333  53.051  1.00 52.61           C  
ATOM    642  CG  GLU L  84      34.260   9.790  54.506  1.00 55.09           C  
ATOM    643  CD  GLU L  84      33.043   9.112  55.119  1.00 56.75           C  
ATOM    644  OE1 GLU L  84      32.279   8.445  54.373  1.00 56.68           O  
ATOM    645  OE2 GLU L  84      32.865   9.252  56.359  1.00 58.03           O1-
ATOM    646  C   GLU L  84      35.820   9.217  51.034  1.00 49.72           C  
ATOM    647  O   GLU L  84      35.803   9.935  50.036  1.00 46.52           O  
ATOM    648  N   ALA L  85      35.966   7.881  50.963  1.00 49.86           N  
ATOM    649  CA  ALA L  85      36.153   7.172  49.727  1.00 49.84           C  
ATOM    650  CB  ALA L  85      36.342   5.658  49.930  1.00 49.78           C  
ATOM    651  C   ALA L  85      34.959   7.352  48.837  1.00 48.91           C  
ATOM    652  O   ALA L  85      35.100   7.464  47.621  1.00 48.70           O  
ATOM    653  N   GLU L  86      33.753   7.390  49.430  1.00 49.98           N  
ATOM    654  CA  GLU L  86      32.506   7.484  48.717  1.00 50.38           C  
ATOM    655  CB  GLU L  86      31.280   7.461  49.642  1.00 55.17           C  
ATOM    656  CG  GLU L  86      31.049   6.108  50.305  1.00 59.83           C  
ATOM    657  CD  GLU L  86      30.016   6.309  51.402  1.00 61.56           C  
ATOM    658  OE1 GLU L  86      29.426   7.420  51.479  1.00 63.83           O  
ATOM    659  OE2 GLU L  86      29.808   5.346  52.186  1.00 60.71           O1-
ATOM    660  C   GLU L  86      32.431   8.769  47.947  1.00 47.72           C  
ATOM    661  O   GLU L  86      31.692   8.859  46.970  1.00 48.75           O  
ATOM    662  N   ASP L  87      33.157   9.804  48.400  1.00 45.57           N  
ATOM    663  CA  ASP L  87      33.156  11.137  47.855  1.00 43.87           C  
ATOM    664  CB  ASP L  87      33.979  12.112  48.713  1.00 45.30           C  
ATOM    665  CG  ASP L  87      33.321  12.226  50.083  1.00 45.51           C  
ATOM    666  OD1 ASP L  87      32.168  11.746  50.247  1.00 44.90           O  
ATOM    667  OD2 ASP L  87      33.977  12.800  50.994  1.00 46.93           O1-
ATOM    668  C   ASP L  87      33.735  11.194  46.468  1.00 42.50           C  
ATOM    669  O   ASP L  87      33.494  12.157  45.740  1.00 41.59           O  
ATOM    670  N   LEU L  88      34.558  10.208  46.072  1.00 42.26           N  
ATOM    671  CA  LEU L  88      35.222  10.263  44.799  1.00 41.74           C  
ATOM    672  CB  LEU L  88      36.174   9.079  44.565  1.00 43.01           C  
ATOM    673  CG  LEU L  88      37.436   9.129  45.438  1.00 43.95           C  
ATOM    674  CD1 LEU L  88      37.084   9.268  46.928  1.00 46.34           C  
ATOM    675  CD2 LEU L  88      38.325   7.908  45.164  1.00 44.55           C  
ATOM    676  C   LEU L  88      34.234  10.282  43.680  1.00 39.32           C  
ATOM    677  O   LEU L  88      33.176   9.656  43.738  1.00 37.82           O  
ATOM    678  N   GLY L  89      34.579  11.044  42.620  1.00 38.12           N  
ATOM    679  CA  GLY L  89      33.741  11.156  41.465  1.00 36.82           C  
ATOM    680  C   GLY L  89      34.008  12.491  40.843  1.00 35.87           C  
ATOM    681  O   GLY L  89      35.008  13.144  41.131  1.00 36.74           O  
ATOM    682  N   VAL L  90      33.092  12.921  39.955  1.00 34.25           N  
ATOM    683  CA  VAL L  90      33.246  14.169  39.274  1.00 33.98           C  
ATOM    684  CB  VAL L  90      33.037  14.024  37.796  1.00 34.24           C  
ATOM    685  CG1 VAL L  90      33.193  15.395  37.125  1.00 34.47           C  
ATOM    686  CG2 VAL L  90      34.017  12.958  37.275  1.00 33.85           C  
ATOM    687  C   VAL L  90      32.210  15.109  39.815  1.00 34.30           C  
ATOM    688  O   VAL L  90      31.036  14.760  39.921  1.00 33.06           O  
ATOM    689  N   TYR L  91      32.636  16.343  40.166  1.00 34.69           N  
ATOM    690  CA  TYR L  91      31.748  17.325  40.722  1.00 34.47           C  
ATOM    691  CB  TYR L  91      32.319  18.062  41.950  1.00 35.04           C  
ATOM    692  CG  TYR L  91      32.410  17.125  43.109  1.00 34.33           C  
ATOM    693  CD1 TYR L  91      33.453  16.235  43.231  1.00 34.91           C  
ATOM    694  CD2 TYR L  91      31.448  17.150  44.096  1.00 35.01           C  
ATOM    695  CE1 TYR L  91      33.530  15.382  44.307  1.00 35.55           C  
ATOM    696  CE2 TYR L  91      31.518  16.300  45.174  1.00 35.40           C  
ATOM    697  CZ  TYR L  91      32.561  15.412  45.283  1.00 35.35           C  
ATOM    698  OH  TYR L  91      32.643  14.536  46.387  1.00 36.01           O  
ATOM    699  C   TYR L  91      31.496  18.368  39.676  1.00 35.34           C  
ATOM    700  O   TYR L  91      32.424  18.871  39.042  1.00 36.06           O  
ATOM    701  N   PHE L  92      30.206  18.709  39.466  1.00 36.21           N  
ATOM    702  CA  PHE L  92      29.861  19.674  38.463  1.00 36.23           C  
ATOM    703  CB  PHE L  92      28.901  19.150  37.382  1.00 36.27           C  
ATOM    704  CG  PHE L  92      29.482  18.029  36.592  1.00 36.71           C  
ATOM    705  CD1 PHE L  92      29.301  16.727  36.994  1.00 36.88           C  
ATOM    706  CD2 PHE L  92      30.192  18.272  35.441  1.00 37.84           C  
ATOM    707  CE1 PHE L  92      29.823  15.687  36.258  1.00 37.86           C  
ATOM    708  CE2 PHE L  92      30.717  17.236  34.705  1.00 37.62           C  
ATOM    709  CZ  PHE L  92      30.533  15.937  35.112  1.00 37.14           C  
ATOM    710  C   PHE L  92      29.066  20.773  39.102  1.00 37.45           C  
ATOM    711  O   PHE L  92      28.225  20.526  39.965  1.00 36.05           O  
ATOM    712  N   CYS L  93      29.325  22.025  38.675  1.00 38.92           N  
ATOM    713  CA  CYS L  93      28.529  23.142  39.088  1.00 38.79           C  
ATOM    714  CB  CYS L  93      29.343  24.403  39.482  1.00 41.14           C  
ATOM    715  SG  CYS L  93      30.468  24.989  38.180  1.00 43.56           S  
ATOM    716  C   CYS L  93      27.651  23.450  37.910  1.00 38.40           C  
ATOM    717  O   CYS L  93      28.024  23.190  36.767  1.00 37.86           O  
ATOM    718  N   SER L  94      26.429  23.963  38.165  1.00 37.48           N  
ATOM    719  CA  SER L  94      25.491  24.251  37.114  1.00 37.61           C  
ATOM    720  CB  SER L  94      24.391  23.181  37.030  1.00 37.38           C  
ATOM    721  OG  SER L  94      23.334  23.615  36.192  1.00 42.44           O  
ATOM    722  C   SER L  94      24.833  25.547  37.459  1.00 37.71           C  
ATOM    723  O   SER L  94      24.849  25.967  38.615  1.00 38.32           O  
ATOM    724  N   GLN L  95      24.251  26.224  36.446  1.00 37.05           N  
ATOM    725  CA  GLN L  95      23.606  27.489  36.661  1.00 37.63           C  
ATOM    726  CB  GLN L  95      24.508  28.639  36.178  1.00 37.97           C  
ATOM    727  CG  GLN L  95      23.799  29.948  35.874  1.00 37.98           C  
ATOM    728  CD  GLN L  95      23.448  29.884  34.395  1.00 38.52           C  
ATOM    729  OE1 GLN L  95      22.682  30.703  33.889  1.00 40.70           O  
ATOM    730  NE2 GLN L  95      24.025  28.892  33.670  1.00 37.63           N  
ATOM    731  C   GLN L  95      22.305  27.501  35.908  1.00 37.64           C  
ATOM    732  O   GLN L  95      22.259  27.204  34.716  1.00 37.64           O  
ATOM    733  N   SER L  96      21.202  27.732  36.664  1.00 31.83           N  
ATOM    734  CA  SER L  96      19.839  27.888  36.221  1.00 32.01           C  
ATOM    735  CB  SER L  96      18.841  27.165  37.145  1.00 30.86           C  
ATOM    736  OG  SER L  96      19.089  25.767  37.141  1.00 16.10           O  
ATOM    737  C   SER L  96      19.408  29.337  36.166  1.00 34.41           C  
ATOM    738  O   SER L  96      18.224  29.611  35.980  1.00 36.24           O  
ATOM    739  N   THR L  97      20.299  30.309  36.416  1.00 35.20           N  
ATOM    740  CA  THR L  97      19.880  31.692  36.500  0.95 37.49           C  
ATOM    741  CB  THR L  97      21.029  32.578  36.872  0.95 36.33           C  
ATOM    742  OG1 THR L  97      21.567  32.181  38.124  1.00 18.62           O  
ATOM    743  CG2 THR L  97      20.543  34.036  36.917  1.00 19.59           C  
ATOM    744  C   THR L  97      19.344  32.199  35.195  1.00 42.92           C  
ATOM    745  O   THR L  97      18.219  32.693  35.125  1.00 46.68           O  
ATOM    746  N   HIS L  98      20.134  32.080  34.112  1.00 46.23           N  
ATOM    747  CA  HIS L  98      19.673  32.554  32.838  1.00 48.03           C  
ATOM    748  ND1 HIS L  98      20.594  35.684  32.830  1.00 27.54           N  
ATOM    749  CG  HIS L  98      21.255  34.477  32.784  1.00 56.62           C  
ATOM    750  CB  HIS L  98      20.751  33.289  32.035  1.00 52.56           C  
ATOM    751  NE2 HIS L  98      22.420  35.905  34.081  1.00 28.21           N  
ATOM    752  CD2 HIS L  98      22.369  34.628  33.551  1.00 26.01           C  
ATOM    753  CE1 HIS L  98      21.334  36.501  33.619  1.00 28.10           C  
ATOM    754  C   HIS L  98      19.333  31.322  32.074  1.00 44.82           C  
ATOM    755  O   HIS L  98      20.230  30.579  31.685  1.00 42.62           O  
ATOM    756  N   ILE L  99      18.032  31.070  31.828  1.00 42.21           N  
ATOM    757  CA  ILE L  99      17.705  29.786  31.278  1.00 41.11           C  
ATOM    758  CB  ILE L  99      17.275  28.843  32.362  1.00 41.84           C  
ATOM    759  CG1 ILE L  99      16.047  29.452  33.064  1.00 21.74           C  
ATOM    760  CG2 ILE L  99      18.466  28.574  33.297  1.00 24.07           C  
ATOM    761  CD1 ILE L  99      15.441  28.595  34.174  1.00 46.69           C  
ATOM    762  C   ILE L  99      16.550  29.859  30.351  1.00 42.93           C  
ATOM    763  O   ILE L  99      15.707  30.755  30.394  1.00 44.34           O  
ATOM    764  N   PRO L 100      16.543  28.873  29.499  1.00 44.61           N  
ATOM    765  CA  PRO L 100      17.702  28.012  29.452  1.00 45.22           C  
ATOM    766  CD  PRO L 100      15.314  28.093  29.461  1.00 43.85           C  
ATOM    767  CB  PRO L 100      17.195  26.575  29.298  1.00 45.87           C  
ATOM    768  CG  PRO L 100      15.730  26.646  29.770  1.00 44.61           C  
ATOM    769  C   PRO L 100      18.537  28.568  28.333  1.00 45.48           C  
ATOM    770  O   PRO L 100      18.152  29.638  27.863  1.00 45.03           O  
ATOM    771  N   PRO L 101      19.601  27.986  27.845  1.00 41.86           N  
ATOM    772  CA  PRO L 101      20.098  26.710  28.261  1.00 39.82           C  
ATOM    773  CD  PRO L 101      20.083  28.354  26.525  1.00 40.33           C  
ATOM    774  CB  PRO L 101      21.068  26.253  27.160  1.00 37.94           C  
ATOM    775  CG  PRO L 101      21.358  27.521  26.336  1.00 37.70           C  
ATOM    776  C   PRO L 101      20.723  26.736  29.608  1.00 38.72           C  
ATOM    777  O   PRO L 101      21.355  27.729  29.972  1.00 38.36           O  
ATOM    778  N   TRP L 102      20.559  25.637  30.359  1.00 37.60           N  
ATOM    779  CA  TRP L 102      21.213  25.553  31.621  1.00 35.10           C  
ATOM    780  CB  TRP L 102      20.725  24.409  32.518  1.00 35.37           C  
ATOM    781  CG  TRP L 102      19.403  24.731  33.137  1.00 39.96           C  
ATOM    782  CD2 TRP L 102      18.133  24.476  32.525  1.00 39.50           C  
ATOM    783  CD1 TRP L 102      19.151  25.342  34.327  1.00 40.98           C  
ATOM    784  NE1 TRP L 102      17.799  25.495  34.491  1.00 67.10           N  
ATOM    785  CE2 TRP L 102      17.160  24.961  33.392  1.00 42.44           C  
ATOM    786  CE3 TRP L 102      17.805  23.890  31.339  1.00 71.24           C  
ATOM    787  CZ2 TRP L 102      15.834  24.867  33.082  1.00 63.97           C  
ATOM    788  CZ3 TRP L 102      16.467  23.792  31.032  1.00 75.99           C  
ATOM    789  CH2 TRP L 102      15.499  24.272  31.888  1.00 73.04           C  
ATOM    790  C   TRP L 102      22.618  25.284  31.283  1.00 35.52           C  
ATOM    791  O   TRP L 102      22.899  24.624  30.284  1.00 35.11           O  
ATOM    792  N   THR L 103      23.558  25.803  32.085  1.00 38.20           N  
ATOM    793  CA  THR L 103      24.857  25.472  31.600  1.00 37.67           C  
ATOM    794  CB  THR L 103      25.682  26.683  31.287  1.00 39.76           C  
ATOM    795  OG1 THR L 103      25.016  27.505  30.341  1.00 40.09           O  
ATOM    796  CG2 THR L 103      27.035  26.218  30.725  1.00 38.86           C  
ATOM    797  C   THR L 103      25.547  24.764  32.721  1.00 37.12           C  
ATOM    798  O   THR L 103      25.216  24.962  33.890  1.00 37.02           O  
ATOM    799  N   PHE L 104      26.527  23.906  32.391  1.00 35.25           N  
ATOM    800  CA  PHE L 104      27.223  23.183  33.415  1.00 34.87           C  
ATOM    801  CB  PHE L 104      27.081  21.657  33.295  1.00 33.36           C  
ATOM    802  CG  PHE L 104      25.657  21.279  33.492  1.00 32.18           C  
ATOM    803  CD1 PHE L 104      24.764  21.323  32.445  1.00 32.52           C  
ATOM    804  CD2 PHE L 104      25.214  20.866  34.729  1.00 31.44           C  
ATOM    805  CE1 PHE L 104      23.451  20.965  32.632  1.00 32.51           C  
ATOM    806  CE2 PHE L 104      23.904  20.507  34.921  1.00 31.92           C  
ATOM    807  CZ  PHE L 104      23.017  20.553  33.870  1.00 31.89           C  
ATOM    808  C   PHE L 104      28.684  23.442  33.236  1.00 35.49           C  
ATOM    809  O   PHE L 104      29.135  23.796  32.148  1.00 36.30           O  
ATOM    810  N   GLY L 105      29.453  23.288  34.332  1.00 36.10           N  
ATOM    811  CA  GLY L 105      30.880  23.419  34.273  1.00 36.95           C  
ATOM    812  C   GLY L 105      31.401  22.107  33.763  1.00 37.54           C  
ATOM    813  O   GLY L 105      30.677  21.114  33.723  1.00 35.98           O  
ATOM    814  N   GLY L 106      32.694  22.084  33.384  1.00 38.31           N  
ATOM    815  CA  GLY L 106      33.386  20.956  32.818  1.00 38.82           C  
ATOM    816  C   GLY L 106      33.489  19.829  33.802  1.00 39.78           C  
ATOM    817  O   GLY L 106      33.580  18.667  33.408  1.00 38.43           O  
ATOM    818  N   GLY L 107      33.567  20.137  35.110  1.00 39.32           N  
ATOM    819  CA  GLY L 107      33.631  19.092  36.096  1.00 38.72           C  
ATOM    820  C   GLY L 107      35.002  19.038  36.691  1.00 40.00           C  
ATOM    821  O   GLY L 107      36.002  19.332  36.037  1.00 40.97           O  
ATOM    822  N   THR L 108      35.062  18.663  37.985  1.00 39.52           N  
ATOM    823  CA  THR L 108      36.309  18.532  38.678  1.00 40.53           C  
ATOM    824  CB  THR L 108      36.425  19.445  39.863  1.00 40.74           C  
ATOM    825  OG1 THR L 108      36.287  20.800  39.459  1.00 41.31           O  
ATOM    826  CG2 THR L 108      37.802  19.234  40.510  1.00 41.15           C  
ATOM    827  C   THR L 108      36.345  17.133  39.196  1.00 40.64           C  
ATOM    828  O   THR L 108      35.399  16.679  39.838  1.00 40.12           O  
ATOM    829  N   LYS L 109      37.448  16.405  38.940  1.00 42.00           N  
ATOM    830  CA  LYS L 109      37.494  15.036  39.360  1.00 42.80           C  
ATOM    831  CB  LYS L 109      38.232  14.118  38.379  1.00 44.02           C  
ATOM    832  CG  LYS L 109      38.088  12.635  38.716  1.00 46.00           C  
ATOM    833  CD  LYS L 109      38.775  11.731  37.698  1.00 48.48           C  
ATOM    834  CE  LYS L 109      39.314  12.500  36.492  1.00 49.71           C  
ATOM    835  NZ  LYS L 109      40.152  11.608  35.665  1.00 51.03           N1+
ATOM    836  C   LYS L 109      38.224  14.958  40.655  1.00 43.38           C  
ATOM    837  O   LYS L 109      39.352  15.432  40.785  1.00 42.37           O  
ATOM    838  N   LEU L 110      37.584  14.338  41.663  1.00 44.06           N  
ATOM    839  CA  LEU L 110      38.262  14.233  42.912  1.00 44.42           C  
ATOM    840  CB  LEU L 110      37.362  14.494  44.127  1.00 45.27           C  
ATOM    841  CG  LEU L 110      38.143  14.605  45.446  1.00 46.98           C  
ATOM    842  CD1 LEU L 110      39.142  15.775  45.401  1.00 48.19           C  
ATOM    843  CD2 LEU L 110      37.188  14.695  46.644  1.00 47.57           C  
ATOM    844  C   LEU L 110      38.803  12.847  42.975  1.00 44.51           C  
ATOM    845  O   LEU L 110      38.072  11.867  42.851  1.00 43.20           O  
ATOM    846  N   GLU L 111      40.131  12.748  43.150  0.90 46.06           N  
ATOM    847  CA  GLU L 111      40.785  11.479  43.167  0.90 47.24           C  
ATOM    848  CB  GLU L 111      41.953  11.441  42.167  0.90 49.56           C  
ATOM    849  CG  GLU L 111      42.607  10.078  41.952  0.90 53.34           C  
ATOM    850  CD  GLU L 111      43.567  10.236  40.780  0.90 57.03           C  
ATOM    851  OE1 GLU L 111      43.079  10.519  39.652  0.90 57.82           O  
ATOM    852  OE2 GLU L 111      44.799  10.083  40.996  0.90 59.08           O1-
ATOM    853  C   GLU L 111      41.319  11.282  44.545  0.90 47.86           C  
ATOM    854  O   GLU L 111      41.756  12.228  45.197  0.90 48.42           O  
ATOM    855  N   ILE L 112      41.266  10.029  45.034  1.00 47.13           N  
ATOM    856  CA  ILE L 112      41.763   9.761  46.348  1.00 48.31           C  
ATOM    857  CB  ILE L 112      41.021   8.654  47.053  1.00 48.64           C  
ATOM    858  CG1 ILE L 112      41.247   8.734  48.574  1.00 51.95           C  
ATOM    859  CG2 ILE L 112      41.399   7.303  46.425  1.00 52.08           C  
ATOM    860  CD1 ILE L 112      42.710   8.686  49.009  1.00 50.25           C  
ATOM    861  C   ILE L 112      43.220   9.351  46.155  1.00 49.59           C  
ATOM    862  O   ILE L 112      43.498   8.566  45.209  1.00 49.36           O  
ATOM    863  OXT ILE L 112      44.082   9.839  46.932  1.00  0.00           O1-
TER     864      ILE L 112 
ATOM    865  N   LYS H 113      10.463   4.779  45.382  1.00 50.92           N1+
ATOM    866  CA  LYS H 113      10.463   6.252  45.310  1.00 50.26           C  
ATOM    867  CB  LYS H 113      11.815   6.826  45.774  1.00 53.64           C  
ATOM    868  CG  LYS H 113      12.206   6.487  47.214  1.00 59.01           C  
ATOM    869  CD  LYS H 113      13.656   6.864  47.531  1.00 79.66           C  
ATOM    870  CE  LYS H 113      14.169   6.282  48.847  1.00  0.00           C  
ATOM    871  NZ  LYS H 113      14.706   4.926  48.607  1.00  0.00           N1+
ATOM    872  C   LYS H 113      10.256   6.661  43.893  1.00 47.42           C  
ATOM    873  O   LYS H 113       9.550   5.998  43.134  1.00 45.74           O  
ATOM    874  N   VAL H 114      10.878   7.790  43.513  1.00 52.97           N  
ATOM    875  CA  VAL H 114      10.776   8.298  42.182  1.00 51.07           C  
ATOM    876  CB  VAL H 114      11.238   9.721  42.066  1.00 50.10           C  
ATOM    877  CG1 VAL H 114      11.198  10.144  40.588  1.00 48.46           C  
ATOM    878  CG2 VAL H 114      10.380  10.599  42.991  1.00 51.10           C  
ATOM    879  C   VAL H 114      11.694   7.486  41.331  1.00 49.96           C  
ATOM    880  O   VAL H 114      12.809   7.164  41.741  1.00 46.20           O  
ATOM    881  N   LYS H 115      11.238   7.110  40.122  1.00 51.00           N  
ATOM    882  CA  LYS H 115      12.121   6.381  39.265  1.00 50.64           C  
ATOM    883  CB  LYS H 115      11.946   4.856  39.373  1.00 55.29           C  
ATOM    884  CG  LYS H 115      13.065   4.031  38.734  1.00 59.53           C  
ATOM    885  CD  LYS H 115      13.065   2.577  39.215  1.00 65.28           C  
ATOM    886  CE  LYS H 115      14.105   1.678  38.544  1.00 66.45           C  
ATOM    887  NZ  LYS H 115      13.545   1.089  37.306  1.00 66.55           N1+
ATOM    888  C   LYS H 115      11.833   6.785  37.853  1.00 47.41           C  
ATOM    889  O   LYS H 115      10.674   6.903  37.453  1.00 47.07           O  
ATOM    890  N   LEU H 116      12.902   7.030  37.069  1.00 44.35           N  
ATOM    891  CA  LEU H 116      12.778   7.399  35.687  1.00 42.26           C  
ATOM    892  CB  LEU H 116      13.429   8.758  35.372  1.00 40.60           C  
ATOM    893  CG  LEU H 116      12.809   9.932  36.147  1.00 40.79           C  
ATOM    894  CD1 LEU H 116      13.483  11.265  35.781  1.00 40.11           C  
ATOM    895  CD2 LEU H 116      11.285   9.971  35.975  1.00 41.16           C  
ATOM    896  C   LEU H 116      13.559   6.381  34.916  1.00 40.95           C  
ATOM    897  O   LEU H 116      14.701   6.095  35.272  1.00 41.00           O  
ATOM    898  N   VAL H 117      12.972   5.794  33.850  1.00 40.20           N  
ATOM    899  CA  VAL H 117      13.701   4.817  33.085  1.00 40.42           C  
ATOM    900  CB  VAL H 117      13.067   3.444  33.149  1.00 41.85           C  
ATOM    901  CG1 VAL H 117      13.851   2.484  32.243  1.00 41.30           C  
ATOM    902  CG2 VAL H 117      12.996   2.985  34.618  1.00 41.89           C  
ATOM    903  C   VAL H 117      13.697   5.253  31.646  1.00 39.94           C  
ATOM    904  O   VAL H 117      12.638   5.395  31.037  1.00 40.05           O  
ATOM    905  N   GLU H 118      14.891   5.480  31.057  1.00 38.68           N  
ATOM    906  CA  GLU H 118      14.982   5.900  29.681  1.00 38.90           C  
ATOM    907  CB  GLU H 118      16.151   6.854  29.381  1.00 38.08           C  
ATOM    908  CG  GLU H 118      16.070   8.199  30.103  1.00 38.75           C  
ATOM    909  CD  GLU H 118      16.829   8.096  31.417  1.00 38.55           C  
ATOM    910  OE1 GLU H 118      16.612   7.111  32.170  1.00 36.52           O  
ATOM    911  OE2 GLU H 118      17.649   9.011  31.687  1.00 39.26           O1-
ATOM    912  C   GLU H 118      15.198   4.693  28.817  1.00 39.23           C  
ATOM    913  O   GLU H 118      15.717   3.678  29.277  1.00 39.44           O  
ATOM    914  N   SER H 119      14.798   4.780  27.528  1.00 39.25           N  
ATOM    915  CA  SER H 119      14.982   3.675  26.625  1.00 39.13           C  
ATOM    916  CB  SER H 119      13.850   2.640  26.703  1.00 39.90           C  
ATOM    917  OG  SER H 119      12.645   3.223  26.230  1.00 41.02           O  
ATOM    918  C   SER H 119      14.931   4.198  25.219  1.00 38.37           C  
ATOM    919  O   SER H 119      14.573   5.353  24.991  1.00 38.94           O  
ATOM    920  N   GLY H 120      15.281   3.337  24.236  1.00 39.37           N  
ATOM    921  CA  GLY H 120      15.183   3.701  22.848  1.00 38.94           C  
ATOM    922  C   GLY H 120      16.527   4.014  22.262  1.00 38.44           C  
ATOM    923  O   GLY H 120      16.633   4.241  21.057  1.00 42.13           O  
ATOM    924  N   GLY H 121      17.600   4.007  23.071  1.00 37.95           N  
ATOM    925  CA  GLY H 121      18.885   4.358  22.534  1.00 37.46           C  
ATOM    926  C   GLY H 121      19.315   3.302  21.568  1.00 37.96           C  
ATOM    927  O   GLY H 121      18.783   2.193  21.554  1.00 38.87           O  
ATOM    928  N   GLY H 122      20.310   3.634  20.719  1.00 37.98           N  
ATOM    929  CA  GLY H 122      20.767   2.676  19.756  1.00 37.86           C  
ATOM    930  C   GLY H 122      21.673   3.367  18.783  1.00 38.59           C  
ATOM    931  O   GLY H 122      22.063   4.518  18.970  1.00 38.67           O  
ATOM    932  N   LEU H 123      22.024   2.649  17.698  1.00 38.93           N  
ATOM    933  CA  LEU H 123      22.932   3.136  16.700  1.00 39.29           C  
ATOM    934  CB  LEU H 123      23.808   1.980  16.159  1.00 39.68           C  
ATOM    935  CG  LEU H 123      25.004   2.368  15.270  1.00 41.59           C  
ATOM    936  CD1 LEU H 123      24.562   3.087  13.991  1.00 42.59           C  
ATOM    937  CD2 LEU H 123      26.073   3.124  16.076  1.00 43.55           C  
ATOM    938  C   LEU H 123      22.090   3.672  15.576  1.00 39.47           C  
ATOM    939  O   LEU H 123      21.086   3.062  15.211  1.00 39.34           O  
ATOM    940  N   VAL H 124      22.450   4.856  15.029  1.00 39.72           N  
ATOM    941  CA  VAL H 124      21.695   5.381  13.923  1.00 40.93           C  
ATOM    942  CB  VAL H 124      20.596   6.315  14.352  1.00 41.45           C  
ATOM    943  CG1 VAL H 124      21.207   7.631  14.853  1.00 43.28           C  
ATOM    944  CG2 VAL H 124      19.587   6.456  13.205  1.00 41.90           C  
ATOM    945  C   VAL H 124      22.639   6.084  12.986  1.00 42.16           C  
ATOM    946  O   VAL H 124      23.680   6.597  13.397  1.00 40.59           O  
ATOM    947  N   GLN H 125      22.287   6.107  11.681  1.00 42.77           N  
ATOM    948  CA  GLN H 125      23.096   6.683  10.639  1.00 44.21           C  
ATOM    949  CB  GLN H 125      22.591   6.347   9.226  1.00 47.53           C  
ATOM    950  CG  GLN H 125      22.539   4.852   8.923  1.00 45.66           C  
ATOM    951  CD  GLN H 125      23.968   4.340   8.854  1.00 49.76           C  
ATOM    952  OE1 GLN H 125      24.303   3.323   9.457  1.00  0.00           O  
ATOM    953  NE2 GLN H 125      24.836   5.060   8.094  1.00  0.00           N  
ATOM    954  C   GLN H 125      23.010   8.170  10.744  1.00 42.55           C  
ATOM    955  O   GLN H 125      22.055   8.714  11.298  1.00 41.86           O  
ATOM    956  N   PRO H 126      23.988   8.846  10.214  1.00 43.17           N  
ATOM    957  CA  PRO H 126      23.980  10.277  10.266  1.00 44.24           C  
ATOM    958  CD  PRO H 126      25.332   8.304  10.113  1.00 28.54           C  
ATOM    959  CB  PRO H 126      25.350  10.717   9.760  1.00 46.18           C  
ATOM    960  CG  PRO H 126      26.264   9.532  10.120  1.00 48.12           C  
ATOM    961  C   PRO H 126      22.838  10.800   9.465  1.00 45.17           C  
ATOM    962  O   PRO H 126      22.553  10.242   8.406  1.00 46.93           O  
ATOM    963  N   GLY H 127      22.173  11.862   9.959  1.00 45.16           N  
ATOM    964  CA  GLY H 127      21.073  12.455   9.262  1.00 44.79           C  
ATOM    965  C   GLY H 127      19.836  11.658   9.542  1.00 43.77           C  
ATOM    966  O   GLY H 127      18.783  11.928   8.969  1.00 43.70           O  
ATOM    967  N   GLY H 128      19.925  10.658  10.442  1.00 42.50           N  
ATOM    968  CA  GLY H 128      18.796   9.808  10.710  1.00 42.33           C  
ATOM    969  C   GLY H 128      17.985  10.370  11.837  1.00 42.27           C  
ATOM    970  O   GLY H 128      18.243  11.471  12.324  1.00 41.24           O  
ATOM    971  N   SER H 129      16.965   9.597  12.274  1.00 42.17           N  
ATOM    972  CA  SER H 129      16.098  10.025  13.337  1.00 42.32           C  
ATOM    973  CB  SER H 129      14.708  10.471  12.859  1.00 43.19           C  
ATOM    974  OG  SER H 129      14.825  11.630  12.045  1.00 46.04           O  
ATOM    975  C   SER H 129      15.888   8.888  14.293  1.00 41.18           C  
ATOM    976  O   SER H 129      15.993   7.717  13.927  1.00 40.66           O  
ATOM    977  N   LEU H 130      15.608   9.219  15.574  1.00 40.94           N  
ATOM    978  CA  LEU H 130      15.374   8.214  16.571  1.00 40.43           C  
ATOM    979  CB  LEU H 130      16.675   7.777  17.276  1.00 40.84           C  
ATOM    980  CG  LEU H 130      16.485   6.679  18.334  1.00 41.46           C  
ATOM    981  CD1 LEU H 130      15.979   5.374  17.702  1.00 42.66           C  
ATOM    982  CD2 LEU H 130      17.769   6.465  19.147  1.00 41.05           C  
ATOM    983  C   LEU H 130      14.451   8.803  17.600  1.00 39.82           C  
ATOM    984  O   LEU H 130      14.399  10.021  17.770  1.00 39.82           O  
ATOM    985  N   THR H 131      13.669   7.948  18.294  1.00 40.48           N  
ATOM    986  CA  THR H 131      12.772   8.431  19.308  1.00 41.64           C  
ATOM    987  CB  THR H 131      11.328   8.122  19.022  1.00 44.51           C  
ATOM    988  OG1 THR H 131      11.139   6.716  18.946  1.00  0.00           O  
ATOM    989  CG2 THR H 131      10.918   8.786  17.698  1.00  0.00           C  
ATOM    990  C   THR H 131      13.135   7.771  20.607  1.00 41.20           C  
ATOM    991  O   THR H 131      13.202   6.546  20.701  1.00 41.51           O  
ATOM    992  N   LEU H 132      13.382   8.584  21.654  1.00 40.30           N  
ATOM    993  CA  LEU H 132      13.745   8.072  22.946  1.00 40.15           C  
ATOM    994  CB  LEU H 132      14.923   8.840  23.577  1.00 38.48           C  
ATOM    995  CG  LEU H 132      16.232   8.705  22.775  1.00 37.22           C  
ATOM    996  CD1 LEU H 132      17.364   9.544  23.386  1.00 36.51           C  
ATOM    997  CD2 LEU H 132      16.633   7.232  22.619  1.00 36.42           C  
ATOM    998  C   LEU H 132      12.560   8.243  23.842  1.00 40.59           C  
ATOM    999  O   LEU H 132      11.765   9.164  23.662  1.00 41.16           O  
ATOM   1000  N   SER H 133      12.402   7.335  24.825  1.00 41.55           N  
ATOM   1001  CA  SER H 133      11.279   7.418  25.715  1.00 42.85           C  
ATOM   1002  CB  SER H 133      10.283   6.254  25.560  1.00 43.89           C  
ATOM   1003  OG  SER H 133       9.673   6.296  24.284  1.00 47.22           O  
ATOM   1004  C   SER H 133      11.794   7.392  27.117  1.00 41.54           C  
ATOM   1005  O   SER H 133      12.937   7.015  27.367  1.00 41.56           O  
ATOM   1006  N   CYS H 134      10.952   7.839  28.070  1.00 41.29           N  
ATOM   1007  CA  CYS H 134      11.310   7.871  29.459  1.00 41.86           C  
ATOM   1008  CB  CYS H 134      11.771   9.282  29.879  1.00 42.23           C  
ATOM   1009  SG  CYS H 134      11.962   9.522  31.669  1.00 44.73           S  
ATOM   1010  C   CYS H 134      10.072   7.515  30.228  1.00 42.10           C  
ATOM   1011  O   CYS H 134       9.045   8.177  30.096  1.00 41.76           O  
ATOM   1012  N   ALA H 135      10.139   6.455  31.060  1.00 41.99           N  
ATOM   1013  CA  ALA H 135       8.985   6.045  31.809  1.00 43.25           C  
ATOM   1014  CB  ALA H 135       8.837   4.519  31.919  1.00 43.55           C  
ATOM   1015  C   ALA H 135       9.146   6.565  33.196  1.00 44.12           C  
ATOM   1016  O   ALA H 135      10.196   6.396  33.814  1.00 45.26           O  
ATOM   1017  N   THR H 136       8.092   7.208  33.734  1.00 44.32           N  
ATOM   1018  CA  THR H 136       8.210   7.789  35.039  1.00 45.16           C  
ATOM   1019  CB  THR H 136       7.859   9.242  35.070  1.00 44.06           C  
ATOM   1020  OG1 THR H 136       8.274   9.804  36.302  1.00  0.00           O  
ATOM   1021  CG2 THR H 136       6.334   9.387  34.909  1.00  0.00           C  
ATOM   1022  C   THR H 136       7.274   7.099  35.977  1.00 46.65           C  
ATOM   1023  O   THR H 136       6.198   6.648  35.585  1.00 48.07           O  
ATOM   1024  N   SER H 137       7.688   6.981  37.256  1.00 46.08           N  
ATOM   1025  CA  SER H 137       6.845   6.362  38.239  1.00 47.02           C  
ATOM   1026  CB  SER H 137       6.999   4.831  38.297  1.00 48.09           C  
ATOM   1027  OG  SER H 137       8.317   4.487  38.691  1.00 48.80           O  
ATOM   1028  C   SER H 137       7.245   6.883  39.586  1.00 46.55           C  
ATOM   1029  O   SER H 137       8.340   7.417  39.756  1.00 44.29           O  
ATOM   1030  N   GLY H 138       6.352   6.734  40.579  1.00 36.76           N  
ATOM   1031  CA  GLY H 138       6.713   7.118  41.912  1.00 34.74           C  
ATOM   1032  C   GLY H 138       6.239   8.503  42.221  1.00 34.56           C  
ATOM   1033  O   GLY H 138       6.338   8.940  43.366  1.00 35.78           O  
ATOM   1034  N   PHE H 139       5.741   9.251  41.220  1.00 31.82           N  
ATOM   1035  CA  PHE H 139       5.231  10.549  41.544  1.00 30.01           C  
ATOM   1036  CB  PHE H 139       6.297  11.657  41.662  1.00 27.55           C  
ATOM   1037  CG  PHE H 139       7.034  11.790  40.378  1.00 23.84           C  
ATOM   1038  CD1 PHE H 139       8.125  10.997  40.111  1.00 22.25           C  
ATOM   1039  CD2 PHE H 139       6.643  12.716  39.441  1.00 21.07           C  
ATOM   1040  CE1 PHE H 139       8.812  11.125  38.927  1.00 19.54           C  
ATOM   1041  CE2 PHE H 139       7.329  12.845  38.257  1.00 18.04           C  
ATOM   1042  CZ  PHE H 139       8.414  12.048  37.992  1.00 19.03           C  
ATOM   1043  C   PHE H 139       4.214  10.935  40.522  1.00 32.05           C  
ATOM   1044  O   PHE H 139       4.097  10.314  39.464  1.00 34.11           O  
ATOM   1045  N   THR H 140       3.416  11.976  40.834  1.00 32.45           N  
ATOM   1046  CA  THR H 140       2.429  12.362  39.875  1.00 34.63           C  
ATOM   1047  CB  THR H 140       1.361  13.256  40.429  1.00 36.74           C  
ATOM   1048  OG1 THR H 140       0.738  12.630  41.541  1.00 39.25           O  
ATOM   1049  CG2 THR H 140       0.312  13.501  39.328  1.00 36.10           C  
ATOM   1050  C   THR H 140       3.155  13.088  38.794  1.00 34.41           C  
ATOM   1051  O   THR H 140       3.586  14.228  38.964  1.00 35.34           O  
ATOM   1052  N   PHE H 141       3.266  12.418  37.631  1.00 32.85           N  
ATOM   1053  CA  PHE H 141       4.010  12.873  36.490  1.00 32.86           C  
ATOM   1054  CB  PHE H 141       4.022  11.830  35.350  1.00 32.53           C  
ATOM   1055  CG  PHE H 141       4.891  12.306  34.233  1.00 28.75           C  
ATOM   1056  CD1 PHE H 141       6.259  12.315  34.370  1.00 28.39           C  
ATOM   1057  CD2 PHE H 141       4.353  12.717  33.034  1.00 26.31           C  
ATOM   1058  CE1 PHE H 141       7.078  12.739  33.350  1.00 28.10           C  
ATOM   1059  CE2 PHE H 141       5.166  13.142  32.008  1.00 26.49           C  
ATOM   1060  CZ  PHE H 141       6.531  13.158  32.164  1.00 27.62           C  
ATOM   1061  C   PHE H 141       3.426  14.156  35.976  1.00 33.41           C  
ATOM   1062  O   PHE H 141       4.168  15.053  35.582  1.00 33.50           O  
ATOM   1063  N   SER H 142       2.086  14.286  35.991  1.00 33.67           N  
ATOM   1064  CA  SER H 142       1.437  15.430  35.413  1.00 33.88           C  
ATOM   1065  CB  SER H 142      -0.096  15.338  35.437  1.00 35.62           C  
ATOM   1066  OG  SER H 142      -0.564  15.504  36.766  1.00 38.23           O  
ATOM   1067  C   SER H 142       1.806  16.692  36.141  1.00 32.14           C  
ATOM   1068  O   SER H 142       1.588  17.786  35.635  1.00 32.05           O  
ATOM   1069  N   ASP H 143       2.305  16.579  37.379  1.00 32.04           N  
ATOM   1070  CA  ASP H 143       2.664  17.695  38.210  1.00 33.64           C  
ATOM   1071  CB  ASP H 143       2.687  17.322  39.699  1.00 38.54           C  
ATOM   1072  CG  ASP H 143       1.231  17.253  40.156  1.00 42.43           C  
ATOM   1073  OD1 ASP H 143       0.410  18.049  39.622  1.00 45.40           O  
ATOM   1074  OD2 ASP H 143       0.921  16.415  41.044  1.00 43.84           O1-
ATOM   1075  C   ASP H 143       3.967  18.368  37.860  1.00 33.26           C  
ATOM   1076  O   ASP H 143       4.172  19.514  38.256  1.00 33.10           O  
ATOM   1077  N   TYR H 144       4.904  17.699  37.148  1.00 31.46           N  
ATOM   1078  CA  TYR H 144       6.210  18.298  37.030  1.00 28.53           C  
ATOM   1079  CB  TYR H 144       7.329  17.437  37.639  1.00 27.69           C  
ATOM   1080  CG  TYR H 144       7.068  17.321  39.098  1.00 29.61           C  
ATOM   1081  CD1 TYR H 144       6.152  16.402  39.553  1.00 31.53           C  
ATOM   1082  CD2 TYR H 144       7.728  18.120  40.004  1.00 30.92           C  
ATOM   1083  CE1 TYR H 144       5.893  16.284  40.897  1.00 33.93           C  
ATOM   1084  CE2 TYR H 144       7.472  18.005  41.351  1.00 33.64           C  
ATOM   1085  CZ  TYR H 144       6.553  17.086  41.797  1.00 34.60           C  
ATOM   1086  OH  TYR H 144       6.285  16.966  43.177  1.00 37.73           O  
ATOM   1087  C   TYR H 144       6.633  18.566  35.618  1.00 28.47           C  
ATOM   1088  O   TYR H 144       6.119  18.011  34.647  1.00 28.70           O  
ATOM   1089  N   TYR H 145       7.589  19.513  35.498  1.00 41.25           N  
ATOM   1090  CA  TYR H 145       8.244  19.819  34.253  1.00 40.34           C  
ATOM   1091  CB  TYR H 145       9.047  21.133  34.194  1.00 41.67           C  
ATOM   1092  CG  TYR H 145       8.173  22.333  34.305  1.00 43.45           C  
ATOM   1093  CD1 TYR H 145       7.049  22.455  33.535  1.00 44.81           C  
ATOM   1094  CD2 TYR H 145       8.507  23.379  35.124  1.00 44.39           C  
ATOM   1095  CE1 TYR H 145       6.250  23.568  33.610  1.00 46.28           C  
ATOM   1096  CE2 TYR H 145       7.723  24.498  35.219  1.00 45.75           C  
ATOM   1097  CZ  TYR H 145       6.583  24.591  34.456  1.00 46.81           C  
ATOM   1098  OH  TYR H 145       5.772  25.738  34.538  1.00 19.20           O  
ATOM   1099  C   TYR H 145       9.283  18.756  34.072  1.00 38.97           C  
ATOM   1100  O   TYR H 145       9.819  18.254  35.056  1.00 38.20           O  
ATOM   1101  N   ILE H 146       9.574  18.361  32.813  1.00 37.95           N  
ATOM   1102  CA  ILE H 146      10.552  17.329  32.586  1.00 37.15           C  
ATOM   1103  CB  ILE H 146       9.962  16.065  32.036  1.00 38.19           C  
ATOM   1104  CG1 ILE H 146      10.944  14.886  32.163  1.00  0.00           C  
ATOM   1105  CG2 ILE H 146       9.519  16.358  30.593  1.00  0.00           C  
ATOM   1106  CD1 ILE H 146      10.255  13.523  32.070  1.00 25.62           C  
ATOM   1107  C   ILE H 146      11.586  17.817  31.609  1.00 37.52           C  
ATOM   1108  O   ILE H 146      11.342  18.739  30.834  1.00 37.88           O  
ATOM   1109  N   TYR H 147      12.802  17.221  31.650  1.00 35.47           N  
ATOM   1110  CA  TYR H 147      13.862  17.670  30.784  1.00 34.43           C  
ATOM   1111  CB  TYR H 147      14.948  18.496  31.503  1.00 35.16           C  
ATOM   1112  CG  TYR H 147      14.365  19.697  32.157  1.00 16.89           C  
ATOM   1113  CD1 TYR H 147      14.147  20.852  31.450  1.00 17.28           C  
ATOM   1114  CD2 TYR H 147      14.059  19.665  33.498  1.00 17.03           C  
ATOM   1115  CE1 TYR H 147      13.613  21.956  32.072  1.00 18.15           C  
ATOM   1116  CE2 TYR H 147      13.523  20.767  34.124  1.00 17.91           C  
ATOM   1117  CZ  TYR H 147      13.294  21.915  33.406  1.00 17.84           C  
ATOM   1118  OH  TYR H 147      12.742  23.049  34.038  1.00 24.95           O  
ATOM   1119  C   TYR H 147      14.653  16.502  30.293  1.00 33.61           C  
ATOM   1120  O   TYR H 147      14.578  15.397  30.828  1.00 32.31           O  
ATOM   1121  N   TRP H 148      15.440  16.760  29.227  1.00 32.12           N  
ATOM   1122  CA  TRP H 148      16.403  15.829  28.719  1.00 31.27           C  
ATOM   1123  CB  TRP H 148      16.201  15.467  27.242  1.00 31.31           C  
ATOM   1124  CG  TRP H 148      15.006  14.592  26.990  1.00 31.27           C  
ATOM   1125  CD2 TRP H 148      15.046  13.164  27.127  1.00 31.28           C  
ATOM   1126  CD1 TRP H 148      13.737  14.913  26.611  1.00 31.83           C  
ATOM   1127  NE1 TRP H 148      12.982  13.770  26.490  1.00 32.44           N  
ATOM   1128  CE2 TRP H 148      13.774  12.688  26.808  1.00 31.85           C  
ATOM   1129  CE3 TRP H 148      16.056  12.327  27.489  1.00 30.83           C  
ATOM   1130  CZ2 TRP H 148      13.498  11.351  26.844  1.00 32.09           C  
ATOM   1131  CZ3 TRP H 148      15.772  10.977  27.526  1.00 31.32           C  
ATOM   1132  CH2 TRP H 148      14.520  10.502  27.209  1.00 32.00           C  
ATOM   1133  C   TRP H 148      17.722  16.530  28.805  1.00 29.91           C  
ATOM   1134  O   TRP H 148      17.843  17.689  28.413  1.00 30.35           O  
ATOM   1135  N   VAL H 149      18.740  15.840  29.355  1.00 29.00           N  
ATOM   1136  CA  VAL H 149      20.070  16.373  29.451  1.00 29.27           C  
ATOM   1137  CB  VAL H 149      20.509  16.669  30.857  1.00 29.00           C  
ATOM   1138  CG1 VAL H 149      21.979  17.123  30.824  1.00 28.54           C  
ATOM   1139  CG2 VAL H 149      19.547  17.705  31.462  1.00 28.91           C  
ATOM   1140  C   VAL H 149      20.953  15.290  28.930  1.00 29.19           C  
ATOM   1141  O   VAL H 149      20.677  14.110  29.137  1.00 30.02           O  
ATOM   1142  N   ARG H 150      22.039  15.653  28.223  1.00 30.00           N  
ATOM   1143  CA  ARG H 150      22.853  14.610  27.674  1.00 30.19           C  
ATOM   1144  CB  ARG H 150      22.725  14.481  26.148  1.00 30.20           C  
ATOM   1145  CG  ARG H 150      23.053  15.768  25.391  1.00 31.11           C  
ATOM   1146  CD  ARG H 150      22.571  15.740  23.941  1.00 31.17           C  
ATOM   1147  NE  ARG H 150      22.849  17.071  23.338  1.00 32.20           N  
ATOM   1148  CZ  ARG H 150      22.796  17.207  21.982  1.00 33.53           C  
ATOM   1149  NH1 ARG H 150      22.508  16.119  21.208  1.00 32.92           N1+
ATOM   1150  NH2 ARG H 150      23.033  18.420  21.405  1.00 33.97           N  
ATOM   1151  C   ARG H 150      24.282  14.825  28.047  1.00 30.36           C  
ATOM   1152  O   ARG H 150      24.703  15.942  28.340  1.00 30.78           O  
ATOM   1153  N   GLN H 151      25.055  13.718  28.084  1.00 31.89           N  
ATOM   1154  CA  GLN H 151      26.441  13.788  28.439  1.00 32.28           C  
ATOM   1155  CB  GLN H 151      26.769  12.996  29.717  1.00 31.77           C  
ATOM   1156  CG  GLN H 151      28.175  13.265  30.249  1.00 31.90           C  
ATOM   1157  CD  GLN H 151      28.312  12.588  31.606  1.00 32.70           C  
ATOM   1158  OE1 GLN H 151      27.546  11.694  31.958  1.00 32.93           O  
ATOM   1159  NE2 GLN H 151      29.323  13.036  32.397  1.00 33.69           N  
ATOM   1160  C   GLN H 151      27.238  13.216  27.307  1.00 33.46           C  
ATOM   1161  O   GLN H 151      26.993  12.097  26.857  1.00 33.85           O  
ATOM   1162  N   THR H 152      28.240  13.984  26.832  1.00 36.67           N  
ATOM   1163  CA  THR H 152      29.059  13.591  25.716  1.00 39.03           C  
ATOM   1164  CB  THR H 152      29.818  14.741  25.116  1.00 39.90           C  
ATOM   1165  OG1 THR H 152      30.689  15.307  26.082  1.00 42.43           O  
ATOM   1166  CG2 THR H 152      28.820  15.804  24.637  1.00 39.72           C  
ATOM   1167  C   THR H 152      30.076  12.592  26.180  1.00 40.26           C  
ATOM   1168  O   THR H 152      30.238  12.336  27.370  1.00 37.77           O  
ATOM   1169  N   PRO H 153      30.751  12.001  25.228  1.00 43.25           N  
ATOM   1170  CA  PRO H 153      31.778  11.052  25.552  1.00 44.28           C  
ATOM   1171  CD  PRO H 153      30.135  11.708  23.944  1.00 43.13           C  
ATOM   1172  CB  PRO H 153      32.164  10.387  24.236  1.00 44.00           C  
ATOM   1173  CG  PRO H 153      30.859  10.453  23.420  1.00 43.96           C  
ATOM   1174  C   PRO H 153      32.884  11.753  26.269  1.00 44.85           C  
ATOM   1175  O   PRO H 153      33.664  11.098  26.955  1.00 44.65           O  
ATOM   1176  N   GLU H 154      32.963  13.086  26.091  1.00 47.60           N  
ATOM   1177  CA  GLU H 154      33.892  13.993  26.706  1.00 49.84           C  
ATOM   1178  CB  GLU H 154      33.758  15.434  26.181  1.00 52.75           C  
ATOM   1179  CG  GLU H 154      33.806  15.556  24.657  1.00 56.20           C  
ATOM   1180  CD  GLU H 154      35.030  14.818  24.152  1.00 56.87           C  
ATOM   1181  OE1 GLU H 154      35.996  14.661  24.944  1.00 56.81           O  
ATOM   1182  OE2 GLU H 154      35.013  14.396  22.966  1.00 57.13           O1-
ATOM   1183  C   GLU H 154      33.511  14.048  28.156  1.00 48.31           C  
ATOM   1184  O   GLU H 154      34.306  14.434  29.011  1.00 46.52           O  
ATOM   1185  N   LYS H 155      32.256  13.655  28.460  1.00 47.36           N  
ATOM   1186  CA  LYS H 155      31.697  13.744  29.781  1.00 47.07           C  
ATOM   1187  CB  LYS H 155      32.624  13.227  30.895  1.00 48.78           C  
ATOM   1188  CG  LYS H 155      32.301  11.799  31.349  1.00 51.42           C  
ATOM   1189  CD  LYS H 155      32.349  10.720  30.267  1.00 54.03           C  
ATOM   1190  CE  LYS H 155      31.960   9.331  30.785  1.00 62.89           C  
ATOM   1191  NZ  LYS H 155      31.611   8.437  29.657  1.00 63.60           N1+
ATOM   1192  C   LYS H 155      31.267  15.134  30.126  1.00 46.44           C  
ATOM   1193  O   LYS H 155      31.206  15.487  31.303  1.00 45.52           O  
ATOM   1194  N   ARG H 156      30.933  15.962  29.121  1.00 45.44           N  
ATOM   1195  CA  ARG H 156      30.395  17.255  29.432  1.00 44.90           C  
ATOM   1196  CB  ARG H 156      30.912  18.367  28.510  1.00 48.24           C  
ATOM   1197  CG  ARG H 156      32.414  18.543  28.705  1.00 53.43           C  
ATOM   1198  CD  ARG H 156      33.064  19.665  27.901  1.00 58.92           C  
ATOM   1199  NE  ARG H 156      34.497  19.648  28.302  1.00 63.39           N  
ATOM   1200  CZ  ARG H 156      35.453  20.277  27.560  1.00 65.29           C  
ATOM   1201  NH1 ARG H 156      35.121  20.965  26.429  1.00 64.57           N1+
ATOM   1202  NH2 ARG H 156      36.759  20.208  27.953  1.00 66.01           N  
ATOM   1203  C   ARG H 156      28.901  17.158  29.353  1.00 42.16           C  
ATOM   1204  O   ARG H 156      28.357  16.339  28.616  1.00 40.30           O  
ATOM   1205  N   LEU H 157      28.195  17.997  30.141  1.00 38.90           N  
ATOM   1206  CA  LEU H 157      26.761  17.929  30.222  1.00 37.00           C  
ATOM   1207  CB  LEU H 157      26.250  18.098  31.665  1.00 36.50           C  
ATOM   1208  CG  LEU H 157      26.698  16.972  32.613  1.00 36.48           C  
ATOM   1209  CD1 LEU H 157      26.224  17.223  34.051  1.00 36.91           C  
ATOM   1210  CD2 LEU H 157      26.245  15.602  32.091  1.00 36.22           C  
ATOM   1211  C   LEU H 157      26.171  19.052  29.429  1.00 36.61           C  
ATOM   1212  O   LEU H 157      26.706  20.161  29.413  1.00 36.36           O  
ATOM   1213  N   GLU H 158      25.047  18.770  28.736  1.00 35.67           N  
ATOM   1214  CA  GLU H 158      24.366  19.763  27.955  1.00 35.79           C  
ATOM   1215  CB  GLU H 158      24.700  19.695  26.447  1.00 38.39           C  
ATOM   1216  CG  GLU H 158      24.247  20.918  25.644  1.00 41.99           C  
ATOM   1217  CD  GLU H 158      24.628  20.735  24.177  1.00 45.86           C  
ATOM   1218  OE1 GLU H 158      24.965  19.591  23.769  1.00 46.67           O  
ATOM   1219  OE2 GLU H 158      24.573  21.757  23.440  1.00 47.31           O1-
ATOM   1220  C   GLU H 158      22.887  19.539  28.083  1.00 33.91           C  
ATOM   1221  O   GLU H 158      22.399  18.413  27.979  1.00 33.37           O  
ATOM   1222  N   TRP H 159      22.133  20.633  28.310  1.00 33.34           N  
ATOM   1223  CA  TRP H 159      20.700  20.590  28.415  1.00 33.87           C  
ATOM   1224  CB  TRP H 159      20.148  21.800  29.170  1.00 33.60           C  
ATOM   1225  CG  TRP H 159      18.686  22.027  28.935  1.00 34.10           C  
ATOM   1226  CD2 TRP H 159      18.227  22.938  27.933  1.00 35.53           C  
ATOM   1227  CD1 TRP H 159      17.572  21.481  29.507  1.00 33.98           C  
ATOM   1228  NE1 TRP H 159      16.447  21.995  28.916  1.00 16.20           N  
ATOM   1229  CE2 TRP H 159      16.835  22.891  27.941  1.00 16.82           C  
ATOM   1230  CE3 TRP H 159      18.922  23.745  27.078  1.00 16.75           C  
ATOM   1231  CZ2 TRP H 159      16.107  23.651  27.085  1.00 17.09           C  
ATOM   1232  CZ3 TRP H 159      18.185  24.506  26.203  1.00 17.20           C  
ATOM   1233  CH2 TRP H 159      16.808  24.448  26.212  1.00 17.35           C  
ATOM   1234  C   TRP H 159      20.121  20.620  27.032  1.00 34.18           C  
ATOM   1235  O   TRP H 159      20.425  21.522  26.257  1.00 35.28           O  
ATOM   1236  N   VAL H 160      19.378  19.551  26.666  1.00 33.46           N  
ATOM   1237  CA  VAL H 160      18.706  19.352  25.406  1.00 34.25           C  
ATOM   1238  CB  VAL H 160      18.541  17.896  25.089  1.00 36.57           C  
ATOM   1239  CG1 VAL H 160      17.677  17.795  23.830  1.00 37.93           C  
ATOM   1240  CG2 VAL H 160      19.914  17.234  24.959  1.00 36.58           C  
ATOM   1241  C   VAL H 160      17.313  19.918  25.259  1.00 33.63           C  
ATOM   1242  O   VAL H 160      16.984  20.449  24.198  1.00 33.36           O  
ATOM   1243  N   ALA H 161      16.423  19.759  26.270  1.00 32.52           N  
ATOM   1244  CA  ALA H 161      15.052  20.181  26.067  1.00 33.52           C  
ATOM   1245  CB  ALA H 161      14.265  19.272  25.107  1.00 32.63           C  
ATOM   1246  C   ALA H 161      14.278  20.192  27.358  1.00 33.81           C  
ATOM   1247  O   ALA H 161      14.585  19.459  28.296  1.00 34.15           O  
ATOM   1248  N   TYR H 162      13.229  21.049  27.409  1.00 34.72           N  
ATOM   1249  CA  TYR H 162      12.363  21.219  28.548  1.00 34.98           C  
ATOM   1250  CB  TYR H 162      12.649  22.528  29.306  1.00 35.77           C  
ATOM   1251  CG  TYR H 162      11.387  23.043  29.915  1.00  0.00           C  
ATOM   1252  CD1 TYR H 162      10.907  22.572  31.114  1.00  0.00           C  
ATOM   1253  CD2 TYR H 162      10.667  24.011  29.250  1.00  0.00           C  
ATOM   1254  CE1 TYR H 162       9.744  23.067  31.647  1.00  0.00           C  
ATOM   1255  CE2 TYR H 162       9.500  24.513  29.776  1.00  0.00           C  
ATOM   1256  CZ  TYR H 162       9.039  24.040  30.981  1.00  0.00           C  
ATOM   1257  OH  TYR H 162       7.846  24.546  31.532  1.00  0.00           O  
ATOM   1258  C   TYR H 162      10.935  21.273  28.106  1.00 35.83           C  
ATOM   1259  O   TYR H 162      10.630  21.852  27.065  1.00 36.23           O  
ATOM   1260  N   ILE H 163      10.024  20.645  28.887  1.00 36.27           N  
ATOM   1261  CA  ILE H 163       8.626  20.741  28.581  1.00 38.26           C  
ATOM   1262  CB  ILE H 163       8.046  19.572  27.840  1.00 38.15           C  
ATOM   1263  CG1 ILE H 163       6.639  19.950  27.339  1.00 38.21           C  
ATOM   1264  CG2 ILE H 163       8.099  18.329  28.745  1.00 38.81           C  
ATOM   1265  CD1 ILE H 163       6.095  19.044  26.236  1.00 38.46           C  
ATOM   1266  C   ILE H 163       7.853  20.950  29.844  1.00 39.81           C  
ATOM   1267  O   ILE H 163       8.221  20.457  30.910  1.00 39.96           O  
ATOM   1268  N   SER H 164       6.739  21.708  29.736  1.00 40.81           N  
ATOM   1269  CA  SER H 164       5.924  22.046  30.871  1.00 41.75           C  
ATOM   1270  CB  SER H 164       4.951  23.221  30.632  1.00 42.38           C  
ATOM   1271  OG  SER H 164       3.973  22.872  29.664  1.00 20.57           O  
ATOM   1272  C   SER H 164       5.130  20.853  31.302  1.00 42.41           C  
ATOM   1273  O   SER H 164       5.089  19.833  30.620  1.00 41.50           O  
ATOM   1274  N   ASN H 165       4.336  21.169  32.331  1.00 75.50           N  
ATOM   1275  CA  ASN H 165       3.474  20.250  32.981  1.00 75.94           C  
ATOM   1276  CB  ASN H 165       2.639  20.925  34.082  1.00 76.10           C  
ATOM   1277  CG  ASN H 165       3.533  21.244  35.270  1.00 41.14           C  
ATOM   1278  OD1 ASN H 165       4.124  20.347  35.865  1.00 39.19           O  
ATOM   1279  ND2 ASN H 165       3.637  22.554  35.630  1.00 37.40           N  
ATOM   1280  C   ASN H 165       2.489  19.686  32.012  1.00 76.32           C  
ATOM   1281  O   ASN H 165       2.398  18.470  31.855  1.00 76.62           O  
ATOM   1282  N   SER H 166       1.704  20.560  31.359  1.00 76.91           N  
ATOM   1283  CA  SER H 166       0.678  20.144  30.447  1.00 77.01           C  
ATOM   1284  CB  SER H 166      -0.538  21.087  30.444  1.00  0.00           C  
ATOM   1285  OG  SER H 166      -1.123  21.103  31.740  1.00  0.00           O  
ATOM   1286  C   SER H 166       1.199  20.036  29.051  1.00 78.25           C  
ATOM   1287  O   SER H 166       0.419  19.842  28.118  1.00 79.09           O  
ATOM   1288  N   GLY H 167       2.514  20.203  28.845  1.00 77.52           N  
ATOM   1289  CA  GLY H 167       2.975  20.227  27.495  1.00 76.72           C  
ATOM   1290  C   GLY H 167       2.524  21.557  27.021  1.00 76.79           C  
ATOM   1291  O   GLY H 167       2.166  22.420  27.821  1.00 76.48           O  
ATOM   1292  N   GLY H 168       2.542  21.780  25.705  1.00 77.43           N  
ATOM   1293  CA  GLY H 168       2.069  23.037  25.228  1.00 78.39           C  
ATOM   1294  C   GLY H 168       3.233  23.947  25.287  1.00 78.19           C  
ATOM   1295  O   GLY H 168       3.360  24.854  24.465  1.00 79.16           O  
ATOM   1296  N   ASN H 169       4.157  23.724  26.242  1.00 49.43           N  
ATOM   1297  CA  ASN H 169       5.213  24.692  26.187  1.00 48.22           C  
ATOM   1298  CB  ASN H 169       5.254  25.617  27.416  1.00 49.55           C  
ATOM   1299  CG  ASN H 169       6.332  26.663  27.173  1.00 51.81           C  
ATOM   1300  OD1 ASN H 169       7.350  26.698  27.862  1.00 81.59           O  
ATOM   1301  ND2 ASN H 169       6.108  27.537  26.155  1.00 80.18           N  
ATOM   1302  C   ASN H 169       6.504  23.934  26.154  1.00 46.37           C  
ATOM   1303  O   ASN H 169       6.721  23.037  26.966  1.00 45.58           O  
ATOM   1304  N   THR H 170       7.403  24.277  25.205  1.00 43.96           N  
ATOM   1305  CA  THR H 170       8.655  23.570  25.117  1.00 41.57           C  
ATOM   1306  CB  THR H 170       8.687  22.585  23.984  1.00 42.19           C  
ATOM   1307  OG1 THR H 170       8.507  23.263  22.752  1.00 44.52           O  
ATOM   1308  CG2 THR H 170       7.563  21.553  24.177  1.00 41.87           C  
ATOM   1309  C   THR H 170       9.769  24.546  24.872  1.00 40.75           C  
ATOM   1310  O   THR H 170       9.557  25.617  24.301  1.00 39.50           O  
ATOM   1311  N   TYR H 171      10.997  24.202  25.326  1.00 40.36           N  
ATOM   1312  CA  TYR H 171      12.140  25.049  25.097  1.00 39.31           C  
ATOM   1313  CB  TYR H 171      12.491  25.923  26.316  1.00 39.27           C  
ATOM   1314  CG  TYR H 171      13.747  26.674  26.039  1.00 39.91           C  
ATOM   1315  CD1 TYR H 171      13.851  27.559  24.986  1.00 40.12           C  
ATOM   1316  CD2 TYR H 171      14.816  26.523  26.878  1.00 40.25           C  
ATOM   1317  CE1 TYR H 171      15.021  28.249  24.751  1.00 40.02           C  
ATOM   1318  CE2 TYR H 171      15.978  27.220  26.651  1.00 41.24           C  
ATOM   1319  CZ  TYR H 171      16.096  28.072  25.588  1.00 40.91           C  
ATOM   1320  OH  TYR H 171      17.307  28.765  25.377  1.00 41.73           O  
ATOM   1321  C   TYR H 171      13.320  24.209  24.695  1.00 38.30           C  
ATOM   1322  O   TYR H 171      13.505  23.096  25.184  1.00 36.36           O  
ATOM   1323  N   TYR H 172      14.136  24.722  23.745  1.00 37.81           N  
ATOM   1324  CA  TYR H 172      15.294  23.994  23.306  1.00 37.86           C  
ATOM   1325  CB  TYR H 172      15.157  23.357  21.911  1.00 38.02           C  
ATOM   1326  CG  TYR H 172      13.886  22.580  21.813  1.00 38.13           C  
ATOM   1327  CD1 TYR H 172      13.678  21.433  22.542  1.00 37.42           C  
ATOM   1328  CD2 TYR H 172      12.874  23.028  21.000  1.00 38.91           C  
ATOM   1329  CE1 TYR H 172      12.498  20.733  22.440  1.00 38.33           C  
ATOM   1330  CE2 TYR H 172      11.693  22.332  20.892  1.00 37.27           C  
ATOM   1331  CZ  TYR H 172      11.500  21.178  21.609  1.00 38.66           C  
ATOM   1332  OH  TYR H 172      10.289  20.461  21.499  1.00 38.32           O  
ATOM   1333  C   TYR H 172      16.413  24.976  23.149  1.00 38.61           C  
ATOM   1334  O   TYR H 172      16.187  26.154  22.882  1.00 41.17           O  
ATOM   1335  N   SER H 173      17.667  24.508  23.303  1.00 37.90           N  
ATOM   1336  CA  SER H 173      18.800  25.360  23.090  1.00 38.54           C  
ATOM   1337  CB  SER H 173      20.102  24.819  23.692  1.00 37.44           C  
ATOM   1338  OG  SER H 173      20.507  23.655  22.991  1.00  0.00           O  
ATOM   1339  C   SER H 173      18.997  25.428  21.609  1.00 40.74           C  
ATOM   1340  O   SER H 173      18.346  24.711  20.853  1.00 40.03           O  
ATOM   1341  N   ASP H 174      19.919  26.302  21.165  1.00 42.81           N  
ATOM   1342  CA  ASP H 174      20.170  26.561  19.776  1.00 45.60           C  
ATOM   1343  CB  ASP H 174      21.249  27.638  19.581  1.00 47.17           C  
ATOM   1344  CG  ASP H 174      20.758  28.914  20.246  1.00 49.68           C  
ATOM   1345  OD1 ASP H 174      19.604  28.912  20.749  1.00 49.08           O  
ATOM   1346  OD2 ASP H 174      21.535  29.906  20.266  1.00 51.47           O1-
ATOM   1347  C   ASP H 174      20.684  25.330  19.093  1.00 45.12           C  
ATOM   1348  O   ASP H 174      20.334  25.063  17.944  1.00 44.98           O  
ATOM   1349  N   ALA H 175      21.524  24.534  19.775  1.00 44.27           N  
ATOM   1350  CA  ALA H 175      22.161  23.444  19.090  1.00 43.92           C  
ATOM   1351  CB  ALA H 175      23.130  22.664  19.993  1.00 44.16           C  
ATOM   1352  C   ALA H 175      21.166  22.459  18.535  1.00 42.13           C  
ATOM   1353  O   ALA H 175      21.348  21.965  17.421  1.00 40.87           O  
ATOM   1354  N   VAL H 176      20.151  22.072  19.332  1.00 41.11           N  
ATOM   1355  CA  VAL H 176      19.128  21.130  18.942  1.00 40.76           C  
ATOM   1356  CB  VAL H 176      18.633  20.250  20.053  1.00 40.63           C  
ATOM   1357  CG1 VAL H 176      19.816  19.400  20.548  1.00 38.56           C  
ATOM   1358  CG2 VAL H 176      17.957  21.107  21.130  1.00 39.10           C  
ATOM   1359  C   VAL H 176      17.932  21.712  18.247  1.00 41.34           C  
ATOM   1360  O   VAL H 176      17.194  20.987  17.584  1.00 41.44           O  
ATOM   1361  N   LYS H 177      17.664  23.016  18.427  1.00 42.49           N  
ATOM   1362  CA  LYS H 177      16.453  23.632  17.962  1.00 44.73           C  
ATOM   1363  CB  LYS H 177      16.532  25.160  18.125  1.00 46.57           C  
ATOM   1364  CG  LYS H 177      15.235  25.940  17.937  1.00 48.63           C  
ATOM   1365  CD  LYS H 177      15.349  27.345  18.531  1.00 49.74           C  
ATOM   1366  CE  LYS H 177      15.714  27.312  20.019  1.00 50.99           C  
ATOM   1367  NZ  LYS H 177      15.691  28.674  20.594  1.00 50.63           N1+
ATOM   1368  C   LYS H 177      16.168  23.300  16.524  1.00 45.53           C  
ATOM   1369  O   LYS H 177      17.016  23.449  15.645  1.00 45.10           O  
ATOM   1370  N   GLY H 178      14.930  22.816  16.279  1.00 46.02           N  
ATOM   1371  CA  GLY H 178      14.411  22.509  14.977  1.00 46.40           C  
ATOM   1372  C   GLY H 178      14.503  21.032  14.733  1.00 46.03           C  
ATOM   1373  O   GLY H 178      13.615  20.439  14.120  1.00 46.61           O  
ATOM   1374  N   ARG H 179      15.629  20.420  15.148  1.00 44.87           N  
ATOM   1375  CA  ARG H 179      15.896  19.017  14.993  1.00 43.57           C  
ATOM   1376  CB  ARG H 179      17.397  18.714  15.083  1.00 43.04           C  
ATOM   1377  CG  ARG H 179      18.207  19.480  14.035  1.00 43.94           C  
ATOM   1378  CD  ARG H 179      19.696  19.133  14.029  1.00 44.15           C  
ATOM   1379  NE  ARG H 179      20.256  19.472  15.370  1.00 44.27           N  
ATOM   1380  CZ  ARG H 179      20.746  18.474  16.161  1.00 42.92           C  
ATOM   1381  NH1 ARG H 179      20.693  17.185  15.723  1.00 42.66           N1+
ATOM   1382  NH2 ARG H 179      21.292  18.743  17.382  1.00 42.38           N  
ATOM   1383  C   ARG H 179      15.192  18.153  16.006  1.00 42.11           C  
ATOM   1384  O   ARG H 179      14.722  17.064  15.678  1.00 41.51           O  
ATOM   1385  N   PHE H 180      15.115  18.617  17.273  1.00 41.24           N  
ATOM   1386  CA  PHE H 180      14.625  17.805  18.358  1.00 40.16           C  
ATOM   1387  CB  PHE H 180      15.535  17.896  19.599  1.00 39.52           C  
ATOM   1388  CG  PHE H 180      16.777  17.107  19.338  1.00 39.56           C  
ATOM   1389  CD1 PHE H 180      17.494  17.274  18.173  1.00 40.36           C  
ATOM   1390  CD2 PHE H 180      17.267  16.234  20.284  1.00 38.96           C  
ATOM   1391  CE1 PHE H 180      18.643  16.558  17.934  1.00 40.52           C  
ATOM   1392  CE2 PHE H 180      18.417  15.515  20.054  1.00 39.09           C  
ATOM   1393  CZ  PHE H 180      19.106  15.670  18.875  1.00 39.44           C  
ATOM   1394  C   PHE H 180      13.255  18.252  18.768  1.00 39.32           C  
ATOM   1395  O   PHE H 180      12.916  19.430  18.689  1.00 39.61           O  
ATOM   1396  N   THR H 181      12.417  17.281  19.195  1.00 40.00           N  
ATOM   1397  CA  THR H 181      11.100  17.603  19.662  1.00 40.94           C  
ATOM   1398  CB  THR H 181      10.016  17.198  18.709  1.00 42.73           C  
ATOM   1399  OG1 THR H 181      10.193  17.850  17.461  1.00 43.77           O  
ATOM   1400  CG2 THR H 181       8.657  17.578  19.317  1.00 41.82           C  
ATOM   1401  C   THR H 181      10.847  16.844  20.931  1.00 40.88           C  
ATOM   1402  O   THR H 181      10.933  15.619  20.955  1.00 40.91           O  
ATOM   1403  N   ILE H 182      10.492  17.561  22.018  1.00 39.85           N  
ATOM   1404  CA  ILE H 182      10.203  16.930  23.276  1.00 39.22           C  
ATOM   1405  CB  ILE H 182      10.721  17.708  24.451  1.00 38.48           C  
ATOM   1406  CG1 ILE H 182      10.563  16.924  25.762  1.00 37.99           C  
ATOM   1407  CG2 ILE H 182      10.023  19.076  24.458  1.00 39.12           C  
ATOM   1408  CD1 ILE H 182      11.383  17.521  26.905  1.00 37.38           C  
ATOM   1409  C   ILE H 182       8.709  16.878  23.381  1.00 40.85           C  
ATOM   1410  O   ILE H 182       8.032  17.813  22.960  1.00 41.59           O  
ATOM   1411  N   SER H 183       8.151  15.756  23.882  1.00 41.24           N  
ATOM   1412  CA  SER H 183       6.723  15.643  24.020  1.00 42.19           C  
ATOM   1413  CB  SER H 183       6.020  15.028  22.796  1.00 42.59           C  
ATOM   1414  OG  SER H 183       6.420  13.677  22.623  1.00 42.94           O  
ATOM   1415  C   SER H 183       6.430  14.753  25.185  1.00 43.21           C  
ATOM   1416  O   SER H 183       7.331  14.128  25.743  1.00 43.38           O  
ATOM   1417  N   ARG H 184       5.146  14.700  25.605  1.00 44.40           N  
ATOM   1418  CA  ARG H 184       4.825  13.875  26.734  1.00 44.84           C  
ATOM   1419  CB  ARG H 184       4.864  14.640  28.060  1.00 43.93           C  
ATOM   1420  CG  ARG H 184       3.887  15.815  28.144  1.00 44.62           C  
ATOM   1421  CD  ARG H 184       3.940  16.476  29.522  1.00 45.85           C  
ATOM   1422  NE  ARG H 184       5.252  16.084  30.111  1.00 44.00           N  
ATOM   1423  CZ  ARG H 184       5.628  16.479  31.364  1.00 43.18           C  
ATOM   1424  NH1 ARG H 184       4.844  17.302  32.111  1.00 41.12           N1+
ATOM   1425  NH2 ARG H 184       6.811  16.041  31.882  1.00 43.43           N  
ATOM   1426  C   ARG H 184       3.433  13.335  26.603  1.00 46.62           C  
ATOM   1427  O   ARG H 184       2.570  13.926  25.958  1.00 45.46           O  
ATOM   1428  N   ASP H 185       3.195  12.157  27.215  1.00 49.69           N  
ATOM   1429  CA  ASP H 185       1.880  11.584  27.281  1.00 52.64           C  
ATOM   1430  CB  ASP H 185       1.763  10.195  26.614  1.00 53.11           C  
ATOM   1431  CG  ASP H 185       0.299   9.760  26.628  1.00 41.77           C  
ATOM   1432  OD1 ASP H 185      -0.302   9.736  27.733  1.00 41.67           O  
ATOM   1433  OD2 ASP H 185      -0.243   9.457  25.532  1.00 44.36           O1-
ATOM   1434  C   ASP H 185       1.595  11.441  28.742  1.00 52.31           C  
ATOM   1435  O   ASP H 185       2.019  10.481  29.382  1.00 50.97           O  
ATOM   1436  N   ASN H 186       0.850  12.407  29.305  1.00 53.59           N  
ATOM   1437  CA  ASN H 186       0.590  12.443  30.715  1.00 54.49           C  
ATOM   1438  CB  ASN H 186      -0.135  13.724  31.152  1.00 53.14           C  
ATOM   1439  CG  ASN H 186       0.921  14.824  31.173  1.00 38.76           C  
ATOM   1440  OD1 ASN H 186       1.990  14.658  31.758  1.00 38.41           O  
ATOM   1441  ND2 ASN H 186       0.626  15.973  30.511  1.00 38.01           N  
ATOM   1442  C   ASN H 186      -0.193  11.243  31.153  1.00 57.36           C  
ATOM   1443  O   ASN H 186      -0.008  10.755  32.266  1.00 58.90           O  
ATOM   1444  N   ALA H 187      -1.112  10.738  30.312  1.00 57.86           N  
ATOM   1445  CA  ALA H 187      -1.872   9.586  30.715  1.00 59.83           C  
ATOM   1446  CB  ALA H 187      -2.941   9.191  29.679  1.00 60.36           C  
ATOM   1447  C   ALA H 187      -0.946   8.411  30.893  1.00 59.61           C  
ATOM   1448  O   ALA H 187      -1.071   7.641  31.844  1.00 61.05           O  
ATOM   1449  N   LYS H 188       0.003   8.255  29.949  1.00 57.95           N  
ATOM   1450  CA  LYS H 188       0.984   7.204  29.845  1.00 56.79           C  
ATOM   1451  CB  LYS H 188       1.656   7.177  28.462  1.00 59.20           C  
ATOM   1452  CG  LYS H 188       0.756   6.621  27.360  1.00 62.40           C  
ATOM   1453  CD  LYS H 188       0.482   5.124  27.502  1.00 65.48           C  
ATOM   1454  CE  LYS H 188       1.564   4.257  26.854  1.00 43.07           C  
ATOM   1455  NZ  LYS H 188       1.600   4.506  25.394  1.00 44.13           N1+
ATOM   1456  C   LYS H 188       2.072   7.296  30.882  1.00 53.92           C  
ATOM   1457  O   LYS H 188       2.705   6.289  31.192  1.00 52.58           O  
ATOM   1458  N   ASN H 189       2.350   8.493  31.437  1.00 51.05           N  
ATOM   1459  CA  ASN H 189       3.459   8.643  32.347  1.00 49.54           C  
ATOM   1460  CB  ASN H 189       3.486   7.601  33.485  1.00 49.73           C  
ATOM   1461  CG  ASN H 189       2.423   7.944  34.525  1.00 51.52           C  
ATOM   1462  OD1 ASN H 189       1.952   9.077  34.605  1.00 50.80           O  
ATOM   1463  ND2 ASN H 189       2.049   6.942  35.365  1.00 52.82           N  
ATOM   1464  C   ASN H 189       4.735   8.484  31.572  1.00 47.17           C  
ATOM   1465  O   ASN H 189       5.727   7.972  32.089  1.00 45.90           O  
ATOM   1466  N   THR H 190       4.745   8.938  30.299  1.00 45.86           N  
ATOM   1467  CA  THR H 190       5.934   8.802  29.503  1.00 44.42           C  
ATOM   1468  CB  THR H 190       5.759   7.830  28.378  1.00 45.70           C  
ATOM   1469  OG1 THR H 190       5.358   6.568  28.889  1.00 58.13           O  
ATOM   1470  CG2 THR H 190       7.102   7.686  27.647  1.00 57.05           C  
ATOM   1471  C   THR H 190       6.316  10.130  28.908  1.00 43.14           C  
ATOM   1472  O   THR H 190       5.461  10.949  28.568  1.00 42.44           O  
ATOM   1473  N   LEU H 191       7.644  10.363  28.789  1.00 41.71           N  
ATOM   1474  CA  LEU H 191       8.246  11.534  28.202  1.00 40.16           C  
ATOM   1475  CB  LEU H 191       9.290  12.209  29.112  1.00 38.46           C  
ATOM   1476  CG  LEU H 191       9.961  13.453  28.496  1.00 37.84           C  
ATOM   1477  CD1 LEU H 191       8.958  14.599  28.292  1.00 38.18           C  
ATOM   1478  CD2 LEU H 191      11.202  13.877  29.301  1.00 36.95           C  
ATOM   1479  C   LEU H 191       8.980  11.052  26.986  1.00 40.18           C  
ATOM   1480  O   LEU H 191       9.490   9.932  26.985  1.00 41.65           O  
ATOM   1481  N   PHE H 192       9.055  11.879  25.917  1.00 39.09           N  
ATOM   1482  CA  PHE H 192       9.674  11.405  24.708  1.00 39.45           C  
ATOM   1483  CB  PHE H 192       8.676  11.237  23.552  1.00 41.25           C  
ATOM   1484  CG  PHE H 192       7.571  10.321  23.951  1.00 42.54           C  
ATOM   1485  CD1 PHE H 192       7.694   8.959  23.835  1.00 43.88           C  
ATOM   1486  CD2 PHE H 192       6.392  10.847  24.431  1.00 43.99           C  
ATOM   1487  CE1 PHE H 192       6.656   8.131  24.202  1.00 45.49           C  
ATOM   1488  CE2 PHE H 192       5.352  10.024  24.796  1.00 45.78           C  
ATOM   1489  CZ  PHE H 192       5.485   8.663  24.684  1.00 46.94           C  
ATOM   1490  C   PHE H 192      10.612  12.447  24.192  1.00 38.32           C  
ATOM   1491  O   PHE H 192      10.535  13.620  24.556  1.00 39.40           O  
ATOM   1492  N   LEU H 193      11.563  12.020  23.337  1.00 36.94           N  
ATOM   1493  CA  LEU H 193      12.404  12.963  22.668  1.00 35.84           C  
ATOM   1494  CB  LEU H 193      13.802  13.111  23.293  1.00 33.60           C  
ATOM   1495  CG  LEU H 193      14.652  14.184  22.590  1.00 33.46           C  
ATOM   1496  CD1 LEU H 193      14.022  15.578  22.738  1.00 33.27           C  
ATOM   1497  CD2 LEU H 193      16.113  14.130  23.062  1.00 32.14           C  
ATOM   1498  C   LEU H 193      12.575  12.456  21.270  1.00 37.31           C  
ATOM   1499  O   LEU H 193      13.180  11.409  21.045  1.00 37.43           O  
ATOM   1500  N   GLN H 194      12.024  13.197  20.292  1.00 38.24           N  
ATOM   1501  CA  GLN H 194      12.148  12.874  18.898  1.00 39.64           C  
ATOM   1502  CB  GLN H 194      11.003  13.466  18.049  1.00 41.70           C  
ATOM   1503  CG  GLN H 194      11.312  13.603  16.552  1.00 43.41           C  
ATOM   1504  CD  GLN H 194      11.240  12.244  15.882  1.00 43.88           C  
ATOM   1505  OE1 GLN H 194      10.872  11.251  16.505  1.00 45.00           O  
ATOM   1506  NE2 GLN H 194      11.593  12.195  14.572  1.00 43.79           N  
ATOM   1507  C   GLN H 194      13.398  13.539  18.435  1.00 39.22           C  
ATOM   1508  O   GLN H 194      13.608  14.722  18.694  1.00 39.27           O  
ATOM   1509  N   MET H 195      14.275  12.788  17.747  1.00 38.62           N  
ATOM   1510  CA  MET H 195      15.480  13.389  17.266  1.00 40.27           C  
ATOM   1511  CB  MET H 195      16.756  12.738  17.828  1.00 40.08           C  
ATOM   1512  CG  MET H 195      16.832  12.816  19.355  1.00 41.21           C  
ATOM   1513  SD  MET H 195      18.383  12.220  20.094  1.00 41.07           S  
ATOM   1514  CE  MET H 195      18.260  10.525  19.462  1.00 40.56           C  
ATOM   1515  C   MET H 195      15.491  13.199  15.788  1.00 41.98           C  
ATOM   1516  O   MET H 195      15.006  12.189  15.280  1.00 44.00           O  
ATOM   1517  N   SER H 196      16.019  14.195  15.053  1.00 43.94           N  
ATOM   1518  CA  SER H 196      16.081  14.084  13.629  1.00 45.76           C  
ATOM   1519  CB  SER H 196      14.899  14.761  12.920  1.00 48.38           C  
ATOM   1520  OG  SER H 196      14.871  16.140  13.246  1.00 57.83           O  
ATOM   1521  C   SER H 196      17.334  14.765  13.184  1.00 44.94           C  
ATOM   1522  O   SER H 196      17.950  15.506  13.949  1.00 44.22           O  
ATOM   1523  N   ARG H 197      17.760  14.499  11.935  1.00 44.75           N  
ATOM   1524  CA  ARG H 197      18.914  15.147  11.371  1.00 44.83           C  
ATOM   1525  CB  ARG H 197      18.669  16.651  11.168  1.00 46.35           C  
ATOM   1526  CG  ARG H 197      19.677  17.342  10.252  1.00  0.00           C  
ATOM   1527  CD  ARG H 197      19.413  18.840  10.061  1.00  0.00           C  
ATOM   1528  NE  ARG H 197      20.502  19.590  10.748  1.00  0.00           N  
ATOM   1529  CZ  ARG H 197      21.123  20.617  10.097  1.00  0.00           C  
ATOM   1530  NH1 ARG H 197      20.708  20.984   8.848  1.00  0.00           N1+
ATOM   1531  NH2 ARG H 197      22.165  21.280  10.682  1.00  0.00           N  
ATOM   1532  C   ARG H 197      20.079  14.979  12.300  1.00 44.61           C  
ATOM   1533  O   ARG H 197      20.804  15.932  12.580  1.00 43.78           O  
ATOM   1534  N   LEU H 198      20.309  13.739  12.771  1.00 45.19           N  
ATOM   1535  CA  LEU H 198      21.320  13.455  13.752  1.00 44.30           C  
ATOM   1536  CB  LEU H 198      21.265  11.998  14.241  1.00 43.80           C  
ATOM   1537  CG  LEU H 198      19.987  11.703  15.047  1.00 44.55           C  
ATOM   1538  CD1 LEU H 198      19.887  10.226  15.451  1.00 44.71           C  
ATOM   1539  CD2 LEU H 198      19.890  12.638  16.261  1.00 43.56           C  
ATOM   1540  C   LEU H 198      22.695  13.714  13.224  1.00 45.32           C  
ATOM   1541  O   LEU H 198      23.025  13.372  12.089  1.00 46.89           O  
ATOM   1542  N   LYS H 199      23.538  14.336  14.076  1.00 44.80           N  
ATOM   1543  CA  LYS H 199      24.901  14.612  13.728  1.00 45.25           C  
ATOM   1544  CB  LYS H 199      25.337  16.075  13.934  1.00 46.28           C  
ATOM   1545  CG  LYS H 199      24.523  17.075  13.114  1.00 49.16           C  
ATOM   1546  CD  LYS H 199      24.944  18.536  13.305  1.00 49.91           C  
ATOM   1547  CE  LYS H 199      24.779  19.085  14.723  1.00 53.15           C  
ATOM   1548  NZ  LYS H 199      25.220  20.499  14.775  1.00 56.19           N1+
ATOM   1549  C   LYS H 199      25.749  13.786  14.638  1.00 44.51           C  
ATOM   1550  O   LYS H 199      25.251  13.178  15.583  1.00 43.68           O  
ATOM   1551  N   SER H 200      27.063  13.718  14.357  1.00 45.94           N  
ATOM   1552  CA  SER H 200      27.944  12.924  15.163  1.00 47.63           C  
ATOM   1553  CB  SER H 200      29.372  12.852  14.600  1.00 49.02           C  
ATOM   1554  OG  SER H 200      29.955  14.146  14.581  1.00 51.49           O  
ATOM   1555  C   SER H 200      28.025  13.523  16.535  1.00 45.95           C  
ATOM   1556  O   SER H 200      28.215  12.809  17.518  1.00 46.25           O  
ATOM   1557  N   GLU H 201      27.851  14.854  16.634  1.00 46.17           N  
ATOM   1558  CA  GLU H 201      27.944  15.577  17.872  1.00 45.83           C  
ATOM   1559  CB  GLU H 201      27.770  17.097  17.728  1.00 49.78           C  
ATOM   1560  CG  GLU H 201      29.014  17.816  17.212  1.00 49.68           C  
ATOM   1561  CD  GLU H 201      29.030  17.789  15.693  1.00 54.50           C  
ATOM   1562  OE1 GLU H 201      28.346  16.919  15.093  1.00 55.06           O  
ATOM   1563  OE2 GLU H 201      29.733  18.653  15.107  1.00 57.21           O1-
ATOM   1564  C   GLU H 201      26.878  15.114  18.812  1.00 42.37           C  
ATOM   1565  O   GLU H 201      27.008  15.267  20.024  1.00 41.68           O  
ATOM   1566  N   ASP H 202      25.767  14.595  18.268  1.00 39.87           N  
ATOM   1567  CA  ASP H 202      24.631  14.137  19.020  1.00 38.38           C  
ATOM   1568  CB  ASP H 202      23.418  13.852  18.119  1.00 38.48           C  
ATOM   1569  CG  ASP H 202      22.951  15.208  17.610  1.00 40.60           C  
ATOM   1570  OD1 ASP H 202      23.149  16.209  18.348  1.00 40.33           O  
ATOM   1571  OD2 ASP H 202      22.402  15.262  16.478  1.00 40.78           O1-
ATOM   1572  C   ASP H 202      24.943  12.895  19.817  1.00 36.45           C  
ATOM   1573  O   ASP H 202      24.172  12.523  20.698  1.00 35.78           O  
ATOM   1574  N   THR H 203      26.032  12.170  19.498  1.00 35.70           N  
ATOM   1575  CA  THR H 203      26.309  10.957  20.224  1.00 34.39           C  
ATOM   1576  CB  THR H 203      27.534  10.235  19.746  1.00 34.30           C  
ATOM   1577  OG1 THR H 203      27.410   9.925  18.365  1.00 35.72           O  
ATOM   1578  CG2 THR H 203      27.701   8.949  20.575  1.00 33.26           C  
ATOM   1579  C   THR H 203      26.524  11.301  21.662  1.00 33.13           C  
ATOM   1580  O   THR H 203      27.337  12.164  21.989  1.00 34.40           O  
ATOM   1581  N   ALA H 204      25.781  10.627  22.566  1.00 31.72           N  
ATOM   1582  CA  ALA H 204      25.924  10.924  23.961  1.00 31.80           C  
ATOM   1583  CB  ALA H 204      25.587  12.386  24.299  1.00 36.92           C  
ATOM   1584  C   ALA H 204      24.965  10.071  24.730  1.00 30.80           C  
ATOM   1585  O   ALA H 204      24.141   9.360  24.158  1.00 30.04           O  
ATOM   1586  N   VAL H 205      25.086  10.107  26.075  1.00 30.19           N  
ATOM   1587  CA  VAL H 205      24.165   9.401  26.911  1.00 30.20           C  
ATOM   1588  CB  VAL H 205      24.765   8.916  28.207  1.00 30.45           C  
ATOM   1589  CG1 VAL H 205      25.219  10.123  29.045  1.00  0.00           C  
ATOM   1590  CG2 VAL H 205      23.742   8.019  28.921  1.00  0.00           C  
ATOM   1591  C   VAL H 205      23.064  10.373  27.196  1.00 29.68           C  
ATOM   1592  O   VAL H 205      23.315  11.531  27.527  1.00 30.84           O  
ATOM   1593  N   TYR H 206      21.798   9.926  27.065  1.00 28.79           N  
ATOM   1594  CA  TYR H 206      20.685  10.820  27.232  1.00 29.03           C  
ATOM   1595  CB  TYR H 206      19.623  10.683  26.130  1.00 28.94           C  
ATOM   1596  CG  TYR H 206      20.132  11.390  24.925  1.00 28.83           C  
ATOM   1597  CD1 TYR H 206      21.154  10.871  24.162  1.00 28.67           C  
ATOM   1598  CD2 TYR H 206      19.560  12.586  24.563  1.00 29.55           C  
ATOM   1599  CE1 TYR H 206      21.598  11.554  23.054  1.00 27.98           C  
ATOM   1600  CE2 TYR H 206      19.997  13.272  23.457  1.00 29.35           C  
ATOM   1601  CZ  TYR H 206      21.022  12.752  22.704  1.00 28.74           C  
ATOM   1602  OH  TYR H 206      21.482  13.446  21.569  1.00 29.34           O  
ATOM   1603  C   TYR H 206      20.003  10.541  28.528  1.00 29.91           C  
ATOM   1604  O   TYR H 206      19.593   9.415  28.807  1.00 31.30           O  
ATOM   1605  N   TYR H 207      19.839  11.600  29.347  1.00 29.64           N  
ATOM   1606  CA  TYR H 207      19.227  11.441  30.633  1.00 30.02           C  
ATOM   1607  CB  TYR H 207      20.027  12.030  31.807  1.00 29.42           C  
ATOM   1608  CG  TYR H 207      21.288  11.280  32.090  1.00 29.11           C  
ATOM   1609  CD1 TYR H 207      21.256  10.059  32.727  1.00 29.36           C  
ATOM   1610  CD2 TYR H 207      22.512  11.813  31.754  1.00 28.96           C  
ATOM   1611  CE1 TYR H 207      22.419   9.380  33.004  1.00 29.04           C  
ATOM   1612  CE2 TYR H 207      23.680  11.141  32.030  1.00 28.75           C  
ATOM   1613  CZ  TYR H 207      23.634   9.918  32.654  1.00 28.81           C  
ATOM   1614  OH  TYR H 207      24.831   9.226  32.941  1.00 30.46           O  
ATOM   1615  C   TYR H 207      17.925  12.178  30.658  1.00 31.76           C  
ATOM   1616  O   TYR H 207      17.784  13.274  30.116  1.00 32.30           O  
ATOM   1617  N   CYS H 208      16.932  11.547  31.306  1.00 32.75           N  
ATOM   1618  CA  CYS H 208      15.629  12.081  31.548  1.00 34.50           C  
ATOM   1619  CB  CYS H 208      14.602  10.928  31.529  1.00 38.16           C  
ATOM   1620  SG  CYS H 208      12.863  11.342  31.818  1.00 44.26           S  
ATOM   1621  C   CYS H 208      15.721  12.673  32.928  1.00 33.97           C  
ATOM   1622  O   CYS H 208      16.290  12.061  33.832  1.00 33.74           O  
ATOM   1623  N   ALA H 209      15.202  13.902  33.128  1.00 33.70           N  
ATOM   1624  CA  ALA H 209      15.355  14.505  34.426  1.00 34.64           C  
ATOM   1625  CB  ALA H 209      16.482  15.552  34.486  1.00 34.47           C  
ATOM   1626  C   ALA H 209      14.085  15.209  34.807  1.00 34.84           C  
ATOM   1627  O   ALA H 209      13.331  15.687  33.960  1.00 34.19           O  
ATOM   1628  N   ARG H 210      13.835  15.300  36.129  1.00 36.13           N  
ATOM   1629  CA  ARG H 210      12.650  15.909  36.664  1.00 36.27           C  
ATOM   1630  CB  ARG H 210      11.989  15.066  37.774  1.00 36.78           C  
ATOM   1631  CG  ARG H 210      10.704  15.669  38.358  1.00 38.87           C  
ATOM   1632  CD  ARG H 210      10.087  14.838  39.493  1.00 39.41           C  
ATOM   1633  NE  ARG H 210      10.352  15.540  40.784  1.00 39.28           N  
ATOM   1634  CZ  ARG H 210       9.916  15.000  41.960  1.00 40.43           C  
ATOM   1635  NH1 ARG H 210       9.310  13.780  41.963  1.00 40.59           N1+
ATOM   1636  NH2 ARG H 210      10.068  15.669  43.141  1.00 39.95           N  
ATOM   1637  C   ARG H 210      13.044  17.200  37.292  1.00 36.98           C  
ATOM   1638  O   ARG H 210      14.111  17.312  37.896  1.00 37.38           O  
ATOM   1639  N   GLN H 211      12.186  18.228  37.146  1.00 37.63           N  
ATOM   1640  CA  GLN H 211      12.527  19.472  37.762  1.00 38.90           C  
ATOM   1641  CB  GLN H 211      12.054  20.738  37.056  1.00 38.74           C  
ATOM   1642  CG  GLN H 211      10.549  20.929  37.204  1.00 38.29           C  
ATOM   1643  CD  GLN H 211      10.324  22.431  37.218  1.00 46.60           C  
ATOM   1644  OE1 GLN H 211       9.357  22.919  37.798  1.00  0.00           O  
ATOM   1645  NE2 GLN H 211      11.245  23.187  36.566  1.00  0.00           N  
ATOM   1646  C   GLN H 211      11.783  19.555  39.047  1.00 40.75           C  
ATOM   1647  O   GLN H 211      10.815  18.835  39.288  1.00 41.75           O  
ATOM   1648  N   TRP H 212      12.338  20.364  39.963  1.00 32.90           N  
ATOM   1649  CA  TRP H 212      11.702  20.580  41.220  1.00 34.60           C  
ATOM   1650  CB  TRP H 212      11.929  19.405  42.181  1.00 35.99           C  
ATOM   1651  CG  TRP H 212      11.258  19.524  43.520  1.00 42.30           C  
ATOM   1652  CD2 TRP H 212      11.824  20.201  44.647  1.00 44.02           C  
ATOM   1653  CD1 TRP H 212      10.055  19.031  43.927  1.00 41.60           C  
ATOM   1654  NE1 TRP H 212       9.841  19.343  45.247  1.00 40.29           N  
ATOM   1655  CE2 TRP H 212      10.924  20.064  45.706  1.00 43.45           C  
ATOM   1656  CE3 TRP H 212      13.001  20.874  44.788  1.00 43.16           C  
ATOM   1657  CZ2 TRP H 212      11.191  20.605  46.932  1.00 42.81           C  
ATOM   1658  CZ3 TRP H 212      13.263  21.421  46.021  1.00 43.18           C  
ATOM   1659  CH2 TRP H 212      12.379  21.289  47.074  1.00 42.67           C  
ATOM   1660  C   TRP H 212      12.354  21.789  41.822  1.00 38.48           C  
ATOM   1661  O   TRP H 212      13.573  21.834  41.977  1.00 40.34           O  
ATOM   1662  N   GLY H 213      11.563  22.822  42.157  1.00 40.35           N  
ATOM   1663  CA  GLY H 213      12.099  23.969  42.836  1.00 41.03           C  
ATOM   1664  C   GLY H 213      13.117  24.678  41.988  1.00 42.70           C  
ATOM   1665  O   GLY H 213      14.067  25.250  42.518  1.00 47.88           O  
ATOM   1666  N   GLY H 214      12.976  24.666  40.651  1.00 37.43           N  
ATOM   1667  CA  GLY H 214      13.914  25.405  39.852  1.00 38.55           C  
ATOM   1668  C   GLY H 214      15.221  24.676  39.787  1.00 37.31           C  
ATOM   1669  O   GLY H 214      16.258  25.285  39.518  1.00 35.99           O  
ATOM   1670  N   ALA H 215      15.209  23.353  40.042  1.00 36.63           N  
ATOM   1671  CA  ALA H 215      16.418  22.583  39.969  1.00 34.83           C  
ATOM   1672  CB  ALA H 215      17.120  22.407  41.325  1.00 34.60           C  
ATOM   1673  C   ALA H 215      16.049  21.224  39.467  1.00 33.04           C  
ATOM   1674  O   ALA H 215      14.875  20.859  39.444  1.00 32.91           O  
ATOM   1675  N   MET H 216      17.053  20.446  39.016  1.00 32.60           N  
ATOM   1676  CA  MET H 216      16.788  19.122  38.538  1.00 33.20           C  
ATOM   1677  CB  MET H 216      17.710  18.713  37.365  1.00 33.22           C  
ATOM   1678  CG  MET H 216      17.550  19.566  36.101  1.00 34.30           C  
ATOM   1679  SD  MET H 216      18.685  19.133  34.746  1.00 38.35           S  
ATOM   1680  CE  MET H 216      18.200  20.522  33.681  1.00 29.16           C  
ATOM   1681  C   MET H 216      17.080  18.193  39.666  1.00 32.82           C  
ATOM   1682  O   MET H 216      18.211  17.747  39.851  1.00 34.16           O  
ATOM   1683  N   ASP H 217      16.047  17.882  40.463  1.00 33.83           N  
ATOM   1684  CA  ASP H 217      16.236  17.023  41.585  1.00 33.59           C  
ATOM   1685  CB  ASP H 217      15.076  17.075  42.603  1.00 34.67           C  
ATOM   1686  CG  ASP H 217      13.753  16.685  41.950  1.00 35.57           C  
ATOM   1687  OD1 ASP H 217      13.645  16.733  40.696  1.00 37.98           O  
ATOM   1688  OD2 ASP H 217      12.817  16.338  42.716  1.00 37.53           O1-
ATOM   1689  C   ASP H 217      16.458  15.638  41.118  1.00 35.34           C  
ATOM   1690  O   ASP H 217      17.345  14.950  41.630  1.00 38.77           O  
ATOM   1691  N   TYR H 218      15.705  15.184  40.098  1.00 39.24           N  
ATOM   1692  CA  TYR H 218      15.992  13.752  39.870  1.00 39.08           C  
ATOM   1693  CB  TYR H 218      14.817  12.826  40.254  1.00 41.01           C  
ATOM   1694  CG  TYR H 218      14.640  12.834  41.740  1.00 43.23           C  
ATOM   1695  CD1 TYR H 218      15.382  11.984  42.523  1.00 44.14           C  
ATOM   1696  CD2 TYR H 218      13.749  13.681  42.358  1.00 43.91           C  
ATOM   1697  CE1 TYR H 218      15.238  11.971  43.890  1.00 44.94           C  
ATOM   1698  CE2 TYR H 218      13.596  13.676  43.727  1.00 45.34           C  
ATOM   1699  CZ  TYR H 218      14.343  12.819  44.494  1.00 46.85           C  
ATOM   1700  OH  TYR H 218      14.193  12.809  45.896  1.00 49.29           O  
ATOM   1701  C   TYR H 218      16.378  13.374  38.449  1.00 37.50           C  
ATOM   1702  O   TYR H 218      15.984  14.035  37.492  1.00 35.48           O  
ATOM   1703  N   TRP H 219      17.161  12.259  38.286  1.00 36.23           N  
ATOM   1704  CA  TRP H 219      17.672  11.814  36.997  1.00 34.66           C  
ATOM   1705  CB  TRP H 219      19.176  12.121  36.851  1.00 32.73           C  
ATOM   1706  CG  TRP H 219      19.559  13.589  36.864  1.00 32.61           C  
ATOM   1707  CD2 TRP H 219      20.448  14.216  35.929  1.00 31.88           C  
ATOM   1708  CD1 TRP H 219      19.231  14.549  37.780  1.00 32.46           C  
ATOM   1709  NE1 TRP H 219      19.853  15.732  37.467  1.00 32.40           N  
ATOM   1710  CE2 TRP H 219      20.612  15.545  36.332  1.00 32.38           C  
ATOM   1711  CE3 TRP H 219      21.095  13.723  34.828  1.00 31.30           C  
ATOM   1712  CZ2 TRP H 219      21.421  16.398  35.645  1.00 32.18           C  
ATOM   1713  CZ3 TRP H 219      21.898  14.594  34.126  1.00 31.66           C  
ATOM   1714  CH2 TRP H 219      22.058  15.902  34.528  1.00 31.89           C  
ATOM   1715  C   TRP H 219      17.528  10.305  36.841  1.00 34.83           C  
ATOM   1716  O   TRP H 219      17.485   9.569  37.825  1.00 35.95           O  
ATOM   1717  N   GLY H 220      17.445   9.809  35.573  1.00 35.20           N  
ATOM   1718  CA  GLY H 220      17.344   8.397  35.263  1.00 35.31           C  
ATOM   1719  C   GLY H 220      18.724   7.866  34.994  1.00 36.04           C  
ATOM   1720  O   GLY H 220      19.701   8.602  35.068  1.00 35.21           O  
ATOM   1721  N   GLN H 221      18.827   6.557  34.681  1.00 36.02           N  
ATOM   1722  CA  GLN H 221      20.063   5.879  34.384  1.00 38.28           C  
ATOM   1723  CB  GLN H 221      19.869   4.362  34.325  1.00 42.94           C  
ATOM   1724  CG  GLN H 221      19.393   3.818  35.670  1.00 48.60           C  
ATOM   1725  CD  GLN H 221      18.994   2.370  35.479  1.00 52.74           C  
ATOM   1726  OE1 GLN H 221      18.305   2.028  34.517  1.00 53.80           O  
ATOM   1727  NE2 GLN H 221      19.439   1.493  36.415  1.00 51.41           N  
ATOM   1728  C   GLN H 221      20.617   6.344  33.066  1.00 37.03           C  
ATOM   1729  O   GLN H 221      21.832   6.446  32.901  1.00 35.88           O  
ATOM   1730  N   GLY H 222      19.739   6.598  32.073  1.00 36.67           N  
ATOM   1731  CA  GLY H 222      20.170   7.124  30.800  1.00 36.22           C  
ATOM   1732  C   GLY H 222      20.227   6.059  29.737  1.00 35.34           C  
ATOM   1733  O   GLY H 222      20.420   4.878  30.018  1.00 35.18           O  
ATOM   1734  N   THR H 223      20.054   6.483  28.458  1.00 34.88           N  
ATOM   1735  CA  THR H 223      20.163   5.591  27.327  1.00 34.04           C  
ATOM   1736  CB  THR H 223      18.936   5.457  26.463  1.00 34.86           C  
ATOM   1737  OG1 THR H 223      18.643   6.690  25.829  1.00 35.13           O  
ATOM   1738  CG2 THR H 223      17.741   4.998  27.307  1.00 34.40           C  
ATOM   1739  C   THR H 223      21.213   6.165  26.426  1.00 33.90           C  
ATOM   1740  O   THR H 223      21.371   7.382  26.338  1.00 33.07           O  
ATOM   1741  N   SER H 224      21.953   5.304  25.699  1.00 33.95           N  
ATOM   1742  CA  SER H 224      23.028   5.834  24.903  1.00 33.48           C  
ATOM   1743  CB  SER H 224      24.321   5.000  24.977  1.00 34.12           C  
ATOM   1744  OG  SER H 224      24.860   5.027  26.290  1.00 20.04           O  
ATOM   1745  C   SER H 224      22.626   5.898  23.464  1.00 34.29           C  
ATOM   1746  O   SER H 224      21.943   5.015  22.946  1.00 35.20           O  
ATOM   1747  N   VAL H 225      23.050   6.984  22.782  1.00 34.52           N  
ATOM   1748  CA  VAL H 225      22.784   7.162  21.382  1.00 35.65           C  
ATOM   1749  CB  VAL H 225      22.019   8.418  21.072  1.00 36.09           C  
ATOM   1750  CG1 VAL H 225      21.903   8.570  19.544  1.00 22.64           C  
ATOM   1751  CG2 VAL H 225      20.661   8.344  21.787  1.00 22.36           C  
ATOM   1752  C   VAL H 225      24.104   7.266  20.684  1.00 36.09           C  
ATOM   1753  O   VAL H 225      24.998   7.994  21.120  1.00 35.56           O  
ATOM   1754  N   THR H 226      24.262   6.516  19.575  1.00 35.63           N  
ATOM   1755  CA  THR H 226      25.482   6.570  18.821  1.00 36.45           C  
ATOM   1756  CB  THR H 226      26.200   5.259  18.782  1.00 35.84           C  
ATOM   1757  OG1 THR H 226      26.514   4.837  20.101  1.00 39.11           O  
ATOM   1758  CG2 THR H 226      27.484   5.431  17.953  1.00 39.66           C  
ATOM   1759  C   THR H 226      25.129   6.904  17.407  1.00 37.34           C  
ATOM   1760  O   THR H 226      24.279   6.257  16.800  1.00 38.69           O  
ATOM   1761  N   VAL H 227      25.779   7.940  16.842  1.00 38.37           N  
ATOM   1762  CA  VAL H 227      25.494   8.282  15.478  1.00 38.93           C  
ATOM   1763  CB  VAL H 227      25.124   9.728  15.298  1.00 39.10           C  
ATOM   1764  CG1 VAL H 227      24.940  10.008  13.798  1.00 40.82           C  
ATOM   1765  CG2 VAL H 227      23.873  10.026  16.142  1.00 39.20           C  
ATOM   1766  C   VAL H 227      26.743   8.034  14.699  1.00 39.10           C  
ATOM   1767  O   VAL H 227      27.747   8.721  14.887  1.00 40.01           O  
ATOM   1768  N   SER H 228      26.713   7.035  13.796  1.00 39.86           N  
ATOM   1769  CA  SER H 228      27.893   6.757  13.035  1.00 40.79           C  
ATOM   1770  CB  SER H 228      28.899   5.839  13.754  1.00 40.26           C  
ATOM   1771  OG  SER H 228      29.435   6.494  14.894  1.00 40.00           O  
ATOM   1772  C   SER H 228      27.496   6.061  11.778  1.00 41.00           C  
ATOM   1773  O   SER H 228      26.388   5.544  11.654  1.00 39.78           O  
ATOM   1774  N   SER H 229      28.420   6.060  10.802  1.00 41.60           N  
ATOM   1775  CA  SER H 229      28.189   5.409   9.551  1.00 43.79           C  
ATOM   1776  CB  SER H 229      28.756   6.191   8.353  1.00 44.91           C  
ATOM   1777  OG  SER H 229      28.491   5.486   7.153  1.00 46.21           O  
ATOM   1778  C   SER H 229      28.943   4.088   9.625  1.00 43.29           C  
ATOM   1779  O   SER H 229      28.330   3.025   9.344  1.00 44.39           O  
ATOM   1780  OXT SER H 229      30.156   4.127   9.970  1.00  0.00           O1-
TER    1781      SER H 229 
CONECT  160  715
CONECT  715  160
CONECT 1009 1620
CONECT 1620 1009
END
