# Supplementary material for: Fully automated antibody structure prediction using BIOVIA tools: Validation study
Source: PLoS One. 2017 May 18;12(5):e0177923. doi: 10.1371/journal.pone.0177923 (PMC5436848; doi:10.1371/journal.pone.0177923)
Supplement: S3 Dataset — Predicted structures using the Top5 framework method, Chothia CDR definition with canonical filtering, using up to 5 CDR templates rather than the default 3, and generating 10 CDR models. (ZIP) [file pone.0177923.s005.zip › 4LSS_LH_FV_FinalModel.pdb]

REMARK   Accelrys Discovery Studio PDB file
REMARK   Created:  2015-11-30T15:34:16Z
SSBOND   1 CYS L   21    CYS L   84                                     
SSBOND   2 CYS H  121    CYS H  195                                     
SSBOND   3 CYS H  131    CYS H  201                                     
ATOM      1  N   VAL L   1      30.537  30.179  30.007  1.00112.19           N1+
ATOM      2  CA  VAL L   1      30.041  31.104  31.048  1.00110.71           C  
ATOM      3  CB  VAL L   1      28.546  31.150  31.005  1.00111.14           C  
ATOM      4  CG1 VAL L   1      28.018  29.753  31.355  1.00105.22           C  
ATOM      5  CG2 VAL L   1      28.060  32.246  31.967  1.00110.70           C  
ATOM      6  C   VAL L   1      30.450  30.598  32.391  1.00101.68           C  
ATOM      7  O   VAL L   1      30.698  31.377  33.310  1.00102.75           O  
ATOM      8  N   LEU L   2      30.543  29.261  32.530  1.00 92.44           N  
ATOM      9  CA  LEU L   2      30.900  28.671  33.785  1.00 84.63           C  
ATOM     10  CB  LEU L   2      30.013  27.470  34.154  1.00 75.71           C  
ATOM     11  CG  LEU L   2      28.533  27.838  34.381  1.00 70.07           C  
ATOM     12  CD1 LEU L   2      27.704  26.594  34.745  1.00 72.36           C  
ATOM     13  CD2 LEU L   2      28.393  28.964  35.419  1.00 74.37           C  
ATOM     14  C   LEU L   2      32.295  28.143  33.680  1.00 90.76           C  
ATOM     15  O   LEU L   2      32.579  27.273  32.857  1.00 93.01           O  
ATOM     16  N   THR L   3      33.209  28.657  34.529  1.00 92.02           N  
ATOM     17  CA  THR L   3      34.563  28.176  34.519  1.00 93.12           C  
ATOM     18  CB  THR L   3      35.591  29.265  34.433  1.00103.03           C  
ATOM     19  OG1 THR L   3      35.496  30.124  35.561  1.00107.84           O  
ATOM     20  CG2 THR L   3      35.363  30.056  33.134  1.00104.67           C  
ATOM     21  C   THR L   3      34.781  27.470  35.816  1.00 87.99           C  
ATOM     22  O   THR L   3      34.673  28.065  36.887  1.00 91.64           O  
ATOM     23  N   GLN L   4      35.114  26.168  35.745  1.00 82.15           N  
ATOM     24  CA  GLN L   4      35.268  25.389  36.937  1.00 82.67           C  
ATOM     25  CB  GLN L   4      34.388  24.126  36.893  1.00 81.26           C  
ATOM     26  CG  GLN L   4      34.352  23.310  38.183  1.00 79.73           C  
ATOM     27  CD  GLN L   4      33.332  22.197  37.977  1.00 81.33           C  
ATOM     28  OE1 GLN L   4      32.581  22.201  37.002  1.00 84.97           O  
ATOM     29  NE2 GLN L   4      33.301  21.218  38.920  1.00 80.79           N  
ATOM     30  C   GLN L   4      36.704  24.978  37.043  1.00 88.86           C  
ATOM     31  O   GLN L   4      37.345  24.655  36.044  1.00 93.63           O  
ATOM     32  N   SER L   5      37.258  25.012  38.274  1.00 89.17           N  
ATOM     33  CA  SER L   5      38.624  24.617  38.477  1.00 91.11           C  
ATOM     34  CB  SER L   5      39.620  25.782  38.356  1.00 91.86           C  
ATOM     35  OG  SER L   5      39.355  26.755  39.356  1.00 97.08           O  
ATOM     36  C   SER L   5      38.732  24.077  39.867  1.00 92.41           C  
ATOM     37  O   SER L   5      37.909  24.398  40.724  1.00 96.12           O  
ATOM     38  N   PRO L   6      39.715  23.258  40.143  1.00 88.38           N  
ATOM     39  CA  PRO L   6      40.690  22.813  39.178  1.00 86.37           C  
ATOM     40  CD  PRO L   6      40.213  23.154  41.504  1.00 85.20           C  
ATOM     41  CB  PRO L   6      41.930  22.414  39.982  1.00 87.11           C  
ATOM     42  CG  PRO L   6      41.407  22.196  41.410  1.00 87.05           C  
ATOM     43  C   PRO L   6      40.131  21.671  38.393  1.00 88.18           C  
ATOM     44  O   PRO L   6      39.058  21.180  38.735  1.00 94.20           O  
ATOM     45  N   GLY L   7      40.829  21.261  37.316  1.00 86.76           N  
ATOM     46  CA  GLY L   7      40.398  20.152  36.517  1.00 88.98           C  
ATOM     47  C   GLY L   7      40.469  18.885  37.314  1.00 92.03           C  
ATOM     48  O   GLY L   7      39.555  18.064  37.255  1.00 92.97           O  
ATOM     49  N   THR L   8      41.564  18.676  38.074  1.00 91.10           N  
ATOM     50  CA  THR L   8      41.690  17.443  38.803  1.00 89.48           C  
ATOM     51  CB  THR L   8      42.703  16.516  38.200  1.00 91.84           C  
ATOM     52  OG1 THR L   8      42.360  16.228  36.853  1.00 94.47           O  
ATOM     53  CG2 THR L   8      42.729  15.216  39.019  1.00 89.17           C  
ATOM     54  C   THR L   8      42.140  17.752  40.197  1.00 90.27           C  
ATOM     55  O   THR L   8      42.811  18.755  40.437  1.00 93.35           O  
ATOM     56  N   LEU L   9      41.760  16.895  41.169  1.00 87.85           N  
ATOM     57  CA  LEU L   9      42.165  17.152  42.520  1.00 88.91           C  
ATOM     58  CB  LEU L   9      41.038  17.822  43.326  1.00 85.44           C  
ATOM     59  CG  LEU L   9      41.459  18.353  44.704  1.00 89.80           C  
ATOM     60  CD1 LEU L   9      42.529  19.449  44.566  1.00 90.10           C  
ATOM     61  CD2 LEU L   9      40.237  18.829  45.506  1.00 87.58           C  
ATOM     62  C   LEU L   9      42.510  15.833  43.154  1.00 93.77           C  
ATOM     63  O   LEU L   9      41.662  14.946  43.256  1.00 96.77           O  
ATOM     64  N   SER L  10      43.771  15.669  43.611  1.00 94.39           N  
ATOM     65  CA  SER L  10      44.168  14.422  44.211  1.00 93.35           C  
ATOM     66  CB  SER L  10      45.551  13.931  43.751  1.00 97.13           C  
ATOM     67  OG  SER L  10      45.540  13.666  42.356  1.00101.40           O  
ATOM     68  C   SER L  10      44.273  14.637  45.687  1.00 96.43           C  
ATOM     69  O   SER L  10      45.096  15.426  46.151  1.00 98.03           O  
ATOM     70  N   LEU L  11      43.445  13.913  46.471  1.00 97.70           N  
ATOM     71  CA  LEU L  11      43.449  14.106  47.895  1.00 99.24           C  
ATOM     72  CB  LEU L  11      42.252  14.934  48.393  1.00 96.03           C  
ATOM     73  CG  LEU L  11      42.230  16.382  47.874  1.00 98.86           C  
ATOM     74  CD1 LEU L  11      41.011  17.143  48.421  1.00 99.49           C  
ATOM     75  CD2 LEU L  11      43.555  17.103  48.169  1.00102.01           C  
ATOM     76  C   LEU L  11      43.338  12.779  48.578  1.00 99.20           C  
ATOM     77  O   LEU L  11      42.861  11.801  48.005  1.00 96.06           O  
ATOM     78  N   SER L  12      43.815  12.721  49.839  1.00101.98           N  
ATOM     79  CA  SER L  12      43.714  11.538  50.644  1.00104.69           C  
ATOM     80  CB  SER L  12      44.882  11.373  51.629  1.00109.57           C  
ATOM     81  OG  SER L  12      46.105  11.256  50.919  1.00114.29           O  
ATOM     82  C   SER L  12      42.464  11.665  51.456  1.00102.74           C  
ATOM     83  O   SER L  12      41.942  12.761  51.649  1.00102.72           O  
ATOM     84  N   PRO L  13      41.967  10.567  51.951  1.00 99.36           N  
ATOM     85  CA  PRO L  13      40.776  10.635  52.746  1.00 96.53           C  
ATOM     86  CD  PRO L  13      42.086   9.296  51.257  1.00 99.11           C  
ATOM     87  CB  PRO L  13      40.317   9.192  52.930  1.00 94.45           C  
ATOM     88  CG  PRO L  13      40.837   8.492  51.660  1.00 95.54           C  
ATOM     89  C   PRO L  13      41.069  11.366  54.014  1.00101.12           C  
ATOM     90  O   PRO L  13      42.120  11.131  54.607  1.00107.78           O  
ATOM     91  N   GLY L  14      40.147  12.241  54.455  1.00 96.39           N  
ATOM     92  CA  GLY L  14      40.348  12.981  55.666  1.00 98.28           C  
ATOM     93  C   GLY L  14      40.682  14.408  55.338  1.00102.30           C  
ATOM     94  O   GLY L  14      40.489  15.297  56.163  1.00104.17           O  
ATOM     95  N   GLU L  15      41.178  14.669  54.114  1.00103.48           N  
ATOM     96  CA  GLU L  15      41.527  16.005  53.722  1.00107.03           C  
ATOM     97  CB  GLU L  15      42.523  16.063  52.552  1.00109.13           C  
ATOM     98  CG  GLU L  15      43.908  15.513  52.901  1.00120.39           C  
ATOM     99  CD  GLU L  15      44.781  15.631  51.659  1.00122.19           C  
ATOM    100  OE1 GLU L  15      44.310  16.250  50.670  1.00125.60           O  
ATOM    101  OE2 GLU L  15      45.925  15.105  51.679  1.00121.93           O1-
ATOM    102  C   GLU L  15      40.270  16.697  53.296  1.00103.30           C  
ATOM    103  O   GLU L  15      39.202  16.093  53.276  1.00 97.48           O  
ATOM    104  N   THR L  16      40.357  18.013  52.999  1.00100.77           N  
ATOM    105  CA  THR L  16      39.190  18.736  52.570  1.00 99.35           C  
ATOM    106  CB  THR L  16      38.931  19.984  53.365  1.00101.87           C  
ATOM    107  OG1 THR L  16      40.016  20.889  53.224  1.00109.64           O  
ATOM    108  CG2 THR L  16      38.749  19.600  54.842  1.00101.08           C  
ATOM    109  C   THR L  16      39.385  19.147  51.140  1.00 94.12           C  
ATOM    110  O   THR L  16      40.454  19.618  50.756  1.00 90.23           O  
ATOM    111  N   ALA L  17      38.336  18.977  50.307  1.00 91.51           N  
ATOM    112  CA  ALA L  17      38.452  19.311  48.915  1.00 88.34           C  
ATOM    113  CB  ALA L  17      37.830  18.261  47.979  1.00 80.25           C  
ATOM    114  C   ALA L  17      37.736  20.601  48.673  1.00 90.93           C  
ATOM    115  O   ALA L  17      36.619  20.807  49.143  1.00 94.55           O  
ATOM    116  N   ILE L  18      38.389  21.520  47.934  1.00 89.79           N  
ATOM    117  CA  ILE L  18      37.763  22.774  47.642  1.00 89.12           C  
ATOM    118  CB  ILE L  18      38.497  23.929  48.259  1.00 86.52           C  
ATOM    119  CG1 ILE L  18      38.535  23.753  49.789  1.00 91.19           C  
ATOM    120  CG2 ILE L  18      37.824  25.235  47.808  1.00 83.15           C  
ATOM    121  CD1 ILE L  18      39.536  24.667  50.491  1.00 94.89           C  
ATOM    122  C   ILE L  18      37.754  22.951  46.154  1.00 90.10           C  
ATOM    123  O   ILE L  18      38.806  23.065  45.525  1.00 96.71           O  
ATOM    124  N   ILE L  19      36.550  22.995  45.548  1.00 82.87           N  
ATOM    125  CA  ILE L  19      36.459  23.180  44.127  1.00 79.66           C  
ATOM    126  CB  ILE L  19      35.798  22.043  43.397  1.00 78.49           C  
ATOM    127  CG1 ILE L  19      34.351  21.840  43.850  1.00 79.13           C  
ATOM    128  CG2 ILE L  19      36.661  20.790  43.589  1.00 73.84           C  
ATOM    129  CD1 ILE L  19      33.611  20.806  43.001  1.00 84.57           C  
ATOM    130  C   ILE L  19      35.689  24.441  43.882  1.00 79.40           C  
ATOM    131  O   ILE L  19      34.758  24.762  44.619  1.00 79.04           O  
ATOM    132  N   SER L  20      36.075  25.205  42.836  1.00 78.47           N  
ATOM    133  CA  SER L  20      35.453  26.481  42.612  1.00 85.22           C  
ATOM    134  CB  SER L  20      36.434  27.664  42.672  1.00 92.27           C  
ATOM    135  OG  SER L  20      36.974  27.800  43.977  1.00100.49           O  
ATOM    136  C   SER L  20      34.829  26.543  41.252  1.00 82.66           C  
ATOM    137  O   SER L  20      35.186  25.798  40.342  1.00 84.13           O  
ATOM    138  N   CYS L  21      33.842  27.454  41.101  1.00 81.96           N  
ATOM    139  CA  CYS L  21      33.174  27.654  39.846  1.00 82.27           C  
ATOM    140  CB  CYS L  21      31.836  26.864  39.779  1.00 80.06           C  
ATOM    141  SG  CYS L  21      30.932  26.938  38.198  1.00117.04           S  
ATOM    142  C   CYS L  21      32.921  29.132  39.718  1.00 85.69           C  
ATOM    143  O   CYS L  21      32.326  29.749  40.600  1.00 92.30           O  
ATOM    144  N   ARG L  22      33.386  29.758  38.614  1.00 84.55           N  
ATOM    145  CA  ARG L  22      33.169  31.175  38.464  1.00 92.74           C  
ATOM    146  CB  ARG L  22      34.422  31.966  38.041  1.00103.03           C  
ATOM    147  CG  ARG L  22      34.193  33.480  38.017  1.00116.54           C  
ATOM    148  CD  ARG L  22      35.360  34.276  37.429  1.00129.31           C  
ATOM    149  NE  ARG L  22      36.548  34.033  38.292  1.00139.01           N  
ATOM    150  CZ  ARG L  22      36.783  34.838  39.369  1.00144.97           C  
ATOM    151  NH1 ARG L  22      35.936  35.871  39.647  1.00146.43           N1+
ATOM    152  NH2 ARG L  22      37.863  34.601  40.169  1.00145.41           N  
ATOM    153  C   ARG L  22      32.142  31.371  37.394  1.00 90.97           C  
ATOM    154  O   ARG L  22      32.224  30.775  36.320  1.00 91.61           O  
ATOM    155  N   THR L  23      31.133  32.219  37.674  1.00 91.73           N  
ATOM    156  CA  THR L  23      30.075  32.425  36.727  1.00 90.69           C  
ATOM    157  CB  THR L  23      28.755  31.893  37.214  1.00 91.37           C  
ATOM    158  OG1 THR L  23      27.743  32.116  36.244  1.00101.04           O  
ATOM    159  CG2 THR L  23      28.397  32.567  38.546  1.00 85.73           C  
ATOM    160  C   THR L  23      29.942  33.886  36.441  1.00 98.13           C  
ATOM    161  O   THR L  23      30.105  34.730  37.319  1.00101.07           O  
ATOM    162  N   SER L  24      29.670  34.225  35.164  1.00102.57           N  
ATOM    163  CA  SER L  24      29.479  35.589  34.754  1.00106.59           C  
ATOM    164  CB  SER L  24      29.466  35.753  33.226  1.00108.14           C  
ATOM    165  OG  SER L  24      30.719  35.368  32.683  1.00111.50           O  
ATOM    166  C   SER L  24      28.156  36.097  35.248  1.00109.63           C  
ATOM    167  O   SER L  24      28.083  37.154  35.873  1.00112.72           O  
ATOM    168  N   GLN L  25      27.079  35.330  34.974  1.00108.46           N  
ATOM    169  CA  GLN L  25      25.729  35.718  35.276  1.00111.32           C  
ATOM    170  CB  GLN L  25      24.684  35.160  34.293  1.00114.81           C  
ATOM    171  CG  GLN L  25      24.772  35.758  32.888  1.00120.77           C  
ATOM    172  CD  GLN L  25      24.295  37.202  32.961  1.00126.98           C  
ATOM    173  OE1 GLN L  25      23.999  37.719  34.037  1.00132.52           O  
ATOM    174  NE2 GLN L  25      24.223  37.877  31.783  1.00121.42           N  
ATOM    175  C   GLN L  25      25.358  35.237  36.640  1.00110.24           C  
ATOM    176  O   GLN L  25      26.124  34.554  37.314  1.00109.05           O  
ATOM    177  N   TYR L  26      24.141  35.611  37.071  1.00111.43           N  
ATOM    178  CA  TYR L  26      23.607  35.324  38.369  1.00112.87           C  
ATOM    179  CB  TYR L  26      23.112  36.633  39.021  1.00120.23           C  
ATOM    180  CG  TYR L  26      22.302  36.419  40.253  1.00156.95           C  
ATOM    181  CD1 TYR L  26      22.904  36.175  41.465  1.00164.31           C  
ATOM    182  CD2 TYR L  26      20.928  36.501  40.201  1.00158.98           C  
ATOM    183  CE1 TYR L  26      22.145  35.993  42.599  1.00167.89           C  
ATOM    184  CE2 TYR L  26      20.163  36.321  41.330  1.00161.50           C  
ATOM    185  CZ  TYR L  26      20.774  36.063  42.533  1.00165.79           C  
ATOM    186  OH  TYR L  26      19.998  35.876  43.695  1.00167.73           O  
ATOM    187  C   TYR L  26      22.437  34.409  38.173  1.00109.45           C  
ATOM    188  O   TYR L  26      21.659  34.565  37.235  1.00108.74           O  
ATOM    189  N   GLY L  27      22.313  33.396  39.050  1.00104.29           N  
ATOM    190  CA  GLY L  27      21.227  32.464  38.976  1.00 89.39           C  
ATOM    191  C   GLY L  27      21.541  31.408  39.978  1.00 80.54           C  
ATOM    192  O   GLY L  27      22.682  31.296  40.419  1.00 81.57           O  
ATOM    193  N   SER L  28      20.543  30.587  40.352  1.00 76.54           N  
ATOM    194  CA  SER L  28      20.809  29.594  41.348  1.00 77.82           C  
ATOM    195  CB  SER L  28      19.592  28.716  41.683  1.00 84.48           C  
ATOM    196  OG  SER L  28      18.560  29.513  42.244  1.00 94.98           O  
ATOM    197  C   SER L  28      21.884  28.701  40.819  1.00 76.80           C  
ATOM    198  O   SER L  28      21.819  28.231  39.686  1.00 77.05           O  
ATOM    199  N   LEU L  29      22.918  28.449  41.646  1.00 75.37           N  
ATOM    200  CA  LEU L  29      24.004  27.609  41.218  1.00 66.94           C  
ATOM    201  CB  LEU L  29      25.395  28.142  41.589  1.00 64.21           C  
ATOM    202  CG  LEU L  29      26.537  27.265  41.037  1.00 67.53           C  
ATOM    203  CD1 LEU L  29      26.876  27.643  39.588  1.00 76.20           C  
ATOM    204  CD2 LEU L  29      27.744  27.210  41.982  1.00 63.36           C  
ATOM    205  C   LEU L  29      23.892  26.335  41.998  1.00 65.99           C  
ATOM    206  O   LEU L  29      23.621  26.357  43.198  1.00 69.75           O  
ATOM    207  N   ALA L  30      24.126  25.182  41.339  1.00 60.86           N  
ATOM    208  CA  ALA L  30      24.002  23.925  42.022  1.00 60.60           C  
ATOM    209  CB  ALA L  30      22.784  23.106  41.563  1.00 58.18           C  
ATOM    210  C   ALA L  30      25.219  23.092  41.755  1.00 62.94           C  
ATOM    211  O   ALA L  30      25.964  23.337  40.807  1.00 66.20           O  
ATOM    212  N   TRP L  31      25.464  22.086  42.625  1.00 63.70           N  
ATOM    213  CA  TRP L  31      26.599  21.221  42.461  1.00 63.01           C  
ATOM    214  CB  TRP L  31      27.590  21.300  43.635  1.00 63.64           C  
ATOM    215  CG  TRP L  31      28.273  22.642  43.756  1.00 68.67           C  
ATOM    216  CD2 TRP L  31      29.474  23.000  43.056  1.00 69.93           C  
ATOM    217  CD1 TRP L  31      27.915  23.731  44.495  1.00 75.43           C  
ATOM    218  NE1 TRP L  31      28.820  24.748  44.298  1.00 74.55           N  
ATOM    219  CE2 TRP L  31      29.784  24.311  43.415  1.00 70.04           C  
ATOM    220  CE3 TRP L  31      30.253  22.295  42.185  1.00 68.18           C  
ATOM    221  CZ2 TRP L  31      30.885  24.939  42.906  1.00 76.16           C  
ATOM    222  CZ3 TRP L  31      31.362  22.932  41.674  1.00 72.05           C  
ATOM    223  CH2 TRP L  31      31.672  24.228  42.028  1.00 74.01           C  
ATOM    224  C   TRP L  31      26.113  19.802  42.383  1.00 64.86           C  
ATOM    225  O   TRP L  31      25.165  19.421  43.070  1.00 68.95           O  
ATOM    226  N   TYR L  32      26.767  18.979  41.532  1.00 62.78           N  
ATOM    227  CA  TYR L  32      26.371  17.607  41.357  1.00 59.53           C  
ATOM    228  CB  TYR L  32      25.841  17.290  39.944  1.00 56.19           C  
ATOM    229  CG  TYR L  32      24.572  18.038  39.707  1.00 58.15           C  
ATOM    230  CD1 TYR L  32      24.590  19.326  39.216  1.00 56.12           C  
ATOM    231  CD2 TYR L  32      23.357  17.448  39.972  1.00 60.17           C  
ATOM    232  CE1 TYR L  32      23.416  20.010  38.994  1.00 56.42           C  
ATOM    233  CE2 TYR L  32      22.182  18.126  39.753  1.00 60.28           C  
ATOM    234  CZ  TYR L  32      22.210  19.410  39.265  1.00 59.42           C  
ATOM    235  OH  TYR L  32      20.999  20.101  39.044  1.00 61.45           O  
ATOM    236  C   TYR L  32      27.562  16.716  41.566  1.00 63.26           C  
ATOM    237  O   TYR L  32      28.704  17.105  41.321  1.00 70.42           O  
ATOM    238  N   GLN L  33      27.302  15.480  42.044  1.00 65.86           N  
ATOM    239  CA  GLN L  33      28.330  14.506  42.298  1.00 64.62           C  
ATOM    240  CB  GLN L  33      28.272  13.981  43.741  1.00 67.61           C  
ATOM    241  CG  GLN L  33      29.310  12.910  44.075  1.00 72.07           C  
ATOM    242  CD  GLN L  33      28.933  12.329  45.431  1.00 85.60           C  
ATOM    243  OE1 GLN L  33      27.785  12.424  45.864  1.00 86.88           O  
ATOM    244  NE2 GLN L  33      29.923  11.703  46.118  1.00 95.23           N  
ATOM    245  C   GLN L  33      28.074  13.318  41.420  1.00 67.53           C  
ATOM    246  O   GLN L  33      26.965  12.790  41.383  1.00 71.99           O  
ATOM    247  N   GLN L  34      29.103  12.854  40.680  1.00 68.10           N  
ATOM    248  CA  GLN L  34      28.901  11.696  39.853  1.00 71.08           C  
ATOM    249  CB  GLN L  34      29.094  11.982  38.351  1.00 68.17           C  
ATOM    250  CG  GLN L  34      28.879  10.764  37.451  1.00 75.34           C  
ATOM    251  CD  GLN L  34      29.092  11.193  36.005  1.00 78.91           C  
ATOM    252  OE1 GLN L  34      29.713  12.217  35.729  1.00 83.49           O  
ATOM    253  NE2 GLN L  34      28.563  10.381  35.050  1.00 75.10           N  
ATOM    254  C   GLN L  34      29.914  10.660  40.241  1.00 79.17           C  
ATOM    255  O   GLN L  34      31.117  10.847  40.058  1.00 85.90           O  
ATOM    256  N   ARG L  35      29.435   9.529  40.796  1.00 79.97           N  
ATOM    257  CA  ARG L  35      30.288   8.441  41.178  1.00 82.55           C  
ATOM    258  CB  ARG L  35      29.678   7.574  42.291  1.00 86.82           C  
ATOM    259  CG  ARG L  35      29.365   8.376  43.558  1.00 95.20           C  
ATOM    260  CD  ARG L  35      28.671   7.563  44.654  1.00111.00           C  
ATOM    261  NE  ARG L  35      28.209   8.521  45.697  1.00122.58           N  
ATOM    262  CZ  ARG L  35      27.182   8.181  46.530  1.00129.09           C  
ATOM    263  NH1 ARG L  35      26.585   6.959  46.418  1.00127.03           N1+
ATOM    264  NH2 ARG L  35      26.749   9.063  47.478  1.00132.12           N  
ATOM    265  C   ARG L  35      30.472   7.604  39.952  1.00 86.56           C  
ATOM    266  O   ARG L  35      29.648   7.640  39.037  1.00 88.58           O  
ATOM    267  N   PRO L  36      31.530   6.844  39.889  1.00 92.22           N  
ATOM    268  CA  PRO L  36      31.765   6.096  38.691  1.00 94.85           C  
ATOM    269  CD  PRO L  36      32.768   7.185  40.570  1.00 94.04           C  
ATOM    270  CB  PRO L  36      33.167   5.511  38.837  1.00 97.59           C  
ATOM    271  CG  PRO L  36      33.886   6.555  39.718  1.00 96.57           C  
ATOM    272  C   PRO L  36      30.682   5.117  38.370  1.00 95.59           C  
ATOM    273  O   PRO L  36      30.398   4.237  39.182  1.00 98.33           O  
ATOM    274  N   GLY L  37      30.086   5.252  37.168  1.00 92.61           N  
ATOM    275  CA  GLY L  37      29.100   4.329  36.685  1.00 95.18           C  
ATOM    276  C   GLY L  37      27.740   4.638  37.234  1.00 97.42           C  
ATOM    277  O   GLY L  37      26.788   3.904  36.971  1.00 98.74           O  
ATOM    278  N   GLN L  38      27.585   5.735  37.997  1.00 94.69           N  
ATOM    279  CA  GLN L  38      26.284   5.984  38.554  1.00 89.69           C  
ATOM    280  CB  GLN L  38      26.273   6.044  40.089  1.00 93.09           C  
ATOM    281  CG  GLN L  38      26.633   4.705  40.734  1.00102.40           C  
ATOM    282  CD  GLN L  38      26.591   4.884  42.244  1.00115.55           C  
ATOM    283  OE1 GLN L  38      27.094   5.866  42.780  1.00118.98           O  
ATOM    284  NE2 GLN L  38      25.959   3.908  42.949  1.00118.94           N  
ATOM    285  C   GLN L  38      25.776   7.296  38.046  1.00 84.05           C  
ATOM    286  O   GLN L  38      26.496   8.047  37.391  1.00 84.12           O  
ATOM    287  N   ALA L  39      24.482   7.576  38.307  1.00 75.71           N  
ATOM    288  CA  ALA L  39      23.862   8.801  37.887  1.00 71.09           C  
ATOM    289  CB  ALA L  39      22.324   8.757  37.926  1.00 70.02           C  
ATOM    290  C   ALA L  39      24.307   9.899  38.805  1.00 73.60           C  
ATOM    291  O   ALA L  39      24.643   9.660  39.963  1.00 81.28           O  
ATOM    292  N   PRO L  40      24.302  11.108  38.310  1.00 72.75           N  
ATOM    293  CA  PRO L  40      24.714  12.241  39.096  1.00 68.10           C  
ATOM    294  CD  PRO L  40      24.481  11.334  36.884  1.00 74.20           C  
ATOM    295  CB  PRO L  40      24.808  13.408  38.114  1.00 65.87           C  
ATOM    296  CG  PRO L  40      25.121  12.727  36.769  1.00 69.52           C  
ATOM    297  C   PRO L  40      23.747  12.470  40.216  1.00 70.53           C  
ATOM    298  O   PRO L  40      22.592  12.068  40.098  1.00 72.62           O  
ATOM    299  N   ARG L  41      24.212  13.091  41.319  1.00 70.04           N  
ATOM    300  CA  ARG L  41      23.375  13.338  42.457  1.00 68.23           C  
ATOM    301  CB  ARG L  41      23.869  12.603  43.715  1.00 70.88           C  
ATOM    302  CG  ARG L  41      23.082  12.963  44.972  1.00 82.65           C  
ATOM    303  CD  ARG L  41      23.845  12.732  46.278  1.00 97.61           C  
ATOM    304  NE  ARG L  41      23.873  11.273  46.561  1.00109.69           N  
ATOM    305  CZ  ARG L  41      23.836  10.850  47.858  1.00117.54           C  
ATOM    306  NH1 ARG L  41      23.701  11.755  48.871  1.00122.81           N1+
ATOM    307  NH2 ARG L  41      23.938   9.519  48.142  1.00115.82           N  
ATOM    308  C   ARG L  41      23.449  14.801  42.774  1.00 70.38           C  
ATOM    309  O   ARG L  41      24.512  15.411  42.675  1.00 75.27           O  
ATOM    310  N   LEU L  42      22.312  15.403  43.183  1.00 65.56           N  
ATOM    311  CA  LEU L  42      22.286  16.804  43.512  1.00 63.45           C  
ATOM    312  CB  LEU L  42      20.863  17.388  43.493  1.00 58.00           C  
ATOM    313  CG  LEU L  42      20.784  18.879  43.863  1.00 60.68           C  
ATOM    314  CD1 LEU L  42      21.522  19.756  42.840  1.00 60.46           C  
ATOM    315  CD2 LEU L  42      19.326  19.312  44.084  1.00 60.29           C  
ATOM    316  C   LEU L  42      22.815  16.968  44.906  1.00 72.00           C  
ATOM    317  O   LEU L  42      22.237  16.447  45.857  1.00 74.55           O  
ATOM    318  N   VAL L  43      24.015  17.579  45.037  1.00 69.44           N  
ATOM    319  CA  VAL L  43      24.617  17.860  46.316  1.00 68.35           C  
ATOM    320  CB  VAL L  43      26.110  17.937  46.232  1.00 61.66           C  
ATOM    321  CG1 VAL L  43      26.666  18.338  47.608  1.00 71.11           C  
ATOM    322  CG2 VAL L  43      26.623  16.580  45.722  1.00 59.70           C  
ATOM    323  C   VAL L  43      24.134  19.138  46.947  1.00 70.83           C  
ATOM    324  O   VAL L  43      23.726  19.156  48.107  1.00 70.98           O  
ATOM    325  N   ILE L  44      24.191  20.259  46.192  1.00 72.10           N  
ATOM    326  CA  ILE L  44      23.833  21.531  46.757  1.00 68.48           C  
ATOM    327  CB  ILE L  44      25.012  22.297  47.279  1.00 68.18           C  
ATOM    328  CG1 ILE L  44      25.629  21.538  48.466  1.00 70.93           C  
ATOM    329  CG2 ILE L  44      24.560  23.725  47.626  1.00 68.90           C  
ATOM    330  CD1 ILE L  44      26.958  22.117  48.942  1.00 76.41           C  
ATOM    331  C   ILE L  44      23.162  22.358  45.710  1.00 70.28           C  
ATOM    332  O   ILE L  44      23.465  22.241  44.524  1.00 75.84           O  
ATOM    333  N   TYR L  45      22.204  23.210  46.131  1.00 64.11           N  
ATOM    334  CA  TYR L  45      21.545  24.068  45.192  1.00 64.46           C  
ATOM    335  CB  TYR L  45      20.174  23.550  44.713  1.00 62.32           C  
ATOM    336  CG  TYR L  45      19.250  23.390  45.871  1.00 64.51           C  
ATOM    337  CD1 TYR L  45      19.308  22.266  46.664  1.00 65.74           C  
ATOM    338  CD2 TYR L  45      18.312  24.356  46.154  1.00 65.17           C  
ATOM    339  CE1 TYR L  45      18.452  22.114  47.730  1.00 67.46           C  
ATOM    340  CE2 TYR L  45      17.453  24.211  47.218  1.00 66.95           C  
ATOM    341  CZ  TYR L  45      17.522  23.088  48.007  1.00 71.71           C  
ATOM    342  OH  TYR L  45      16.642  22.934  49.098  1.00 77.26           O  
ATOM    343  C   TYR L  45      21.372  25.417  45.816  1.00 71.13           C  
ATOM    344  O   TYR L  45      21.466  25.574  47.032  1.00 76.55           O  
ATOM    345  N   SER L  46      21.129  26.440  44.971  1.00 75.65           N  
ATOM    346  CA  SER L  46      20.956  27.795  45.416  1.00 77.29           C  
ATOM    347  CB  SER L  46      19.875  27.947  46.501  1.00 76.90           C  
ATOM    348  OG  SER L  46      18.597  27.632  45.967  1.00 86.52           O  
ATOM    349  C   SER L  46      22.252  28.301  45.970  1.00 80.30           C  
ATOM    350  O   SER L  46      22.290  29.334  46.636  1.00 85.11           O  
ATOM    351  N   GLY L  47      23.350  27.570  45.712  1.00 77.15           N  
ATOM    352  CA  GLY L  47      24.659  28.039  46.062  1.00 75.34           C  
ATOM    353  C   GLY L  47      25.099  27.515  47.392  1.00 82.57           C  
ATOM    354  O   GLY L  47      26.271  27.176  47.557  1.00 84.01           O  
ATOM    355  N   SER L  48      24.191  27.416  48.387  1.00 82.86           N  
ATOM    356  CA  SER L  48      24.699  26.975  49.656  1.00 83.37           C  
ATOM    357  CB  SER L  48      25.031  28.144  50.598  1.00 86.65           C  
ATOM    358  OG  SER L  48      26.033  28.972  50.027  1.00 96.39           O  
ATOM    359  C   SER L  48      23.679  26.149  50.376  1.00 81.56           C  
ATOM    360  O   SER L  48      23.815  25.921  51.577  1.00 84.95           O  
ATOM    361  N   THR L  49      22.660  25.623  49.677  1.00 75.87           N  
ATOM    362  CA  THR L  49      21.671  24.868  50.394  1.00 73.71           C  
ATOM    363  CB  THR L  49      20.267  25.198  49.978  1.00 82.48           C  
ATOM    364  OG1 THR L  49      20.014  26.581  50.175  1.00 79.69           O  
ATOM    365  CG2 THR L  49      19.288  24.361  50.820  1.00 68.78           C  
ATOM    366  C   THR L  49      21.904  23.416  50.116  1.00 81.71           C  
ATOM    367  O   THR L  49      22.020  23.001  48.964  1.00 83.82           O  
ATOM    368  N   ARG L  50      21.992  22.596  51.184  1.00 81.77           N  
ATOM    369  CA  ARG L  50      22.261  21.201  50.981  1.00 83.41           C  
ATOM    370  CB  ARG L  50      22.986  20.511  52.152  1.00 87.19           C  
ATOM    371  CG  ARG L  50      22.244  20.543  53.484  1.00 90.20           C  
ATOM    372  CD  ARG L  50      23.010  19.844  54.611  1.00 92.80           C  
ATOM    373  NE  ARG L  50      24.079  20.775  55.071  1.00 95.52           N  
ATOM    374  CZ  ARG L  50      23.817  21.681  56.058  1.00101.44           C  
ATOM    375  NH1 ARG L  50      22.589  21.706  56.651  1.00102.26           N1+
ATOM    376  NH2 ARG L  50      24.782  22.561  56.457  1.00101.13           N  
ATOM    377  C   ARG L  50      20.992  20.469  50.667  1.00 79.09           C  
ATOM    378  O   ARG L  50      19.911  20.821  51.135  1.00 84.90           O  
ATOM    379  N   ALA L  51      21.120  19.424  49.824  1.00 76.11           N  
ATOM    380  CA  ALA L  51      20.032  18.600  49.379  1.00 74.91           C  
ATOM    381  CB  ALA L  51      20.320  17.864  48.059  1.00 74.07           C  
ATOM    382  C   ALA L  51      19.741  17.567  50.418  1.00 83.76           C  
ATOM    383  O   ALA L  51      20.485  17.402  51.384  1.00 94.16           O  
ATOM    384  N   ALA L  52      18.612  16.853  50.252  1.00 87.02           N  
ATOM    385  CA  ALA L  52      18.237  15.866  51.220  1.00 91.04           C  
ATOM    386  CB  ALA L  52      16.842  15.268  50.976  1.00 84.52           C  
ATOM    387  C   ALA L  52      19.222  14.738  51.191  1.00 96.36           C  
ATOM    388  O   ALA L  52      19.647  14.289  50.128  1.00100.73           O  
ATOM    389  N   GLY L  53      19.609  14.251  52.388  1.00 95.39           N  
ATOM    390  CA  GLY L  53      20.485  13.121  52.500  1.00 96.13           C  
ATOM    391  C   GLY L  53      21.914  13.557  52.396  1.00 98.33           C  
ATOM    392  O   GLY L  53      22.816  12.720  52.402  1.00103.98           O  
ATOM    393  N   ILE L  54      22.170  14.878  52.318  1.00 91.92           N  
ATOM    394  CA  ILE L  54      23.526  15.339  52.189  1.00 87.03           C  
ATOM    395  CB  ILE L  54      23.652  16.541  51.295  1.00 84.15           C  
ATOM    396  CG1 ILE L  54      23.207  16.186  49.866  1.00 80.14           C  
ATOM    397  CG2 ILE L  54      25.096  17.058  51.379  1.00 82.39           C  
ATOM    398  CD1 ILE L  54      24.042  15.077  49.225  1.00 75.32           C  
ATOM    399  C   ILE L  54      24.022  15.725  53.551  1.00 90.64           C  
ATOM    400  O   ILE L  54      23.373  16.471  54.283  1.00 91.68           O  
ATOM    401  N   PRO L  55      25.178  15.209  53.892  1.00 90.31           N  
ATOM    402  CA  PRO L  55      25.771  15.460  55.184  1.00 91.81           C  
ATOM    403  CD  PRO L  55      25.582  13.919  53.355  1.00 90.40           C  
ATOM    404  CB  PRO L  55      26.867  14.412  55.353  1.00 92.67           C  
ATOM    405  CG  PRO L  55      26.403  13.246  54.467  1.00 91.16           C  
ATOM    406  C   PRO L  55      26.295  16.859  55.300  1.00 96.63           C  
ATOM    407  O   PRO L  55      26.517  17.512  54.283  1.00 99.52           O  
ATOM    408  N   ASP L  56      26.529  17.314  56.543  1.00104.02           N  
ATOM    409  CA  ASP L  56      26.986  18.635  56.876  1.00108.62           C  
ATOM    410  CB  ASP L  56      27.108  18.852  58.391  1.00119.58           C  
ATOM    411  CG  ASP L  56      25.712  18.830  58.991  1.00132.68           C  
ATOM    412  OD1 ASP L  56      24.933  19.785  58.726  1.00136.85           O  
ATOM    413  OD2 ASP L  56      25.408  17.856  59.727  1.00137.52           O1-
ATOM    414  C   ASP L  56      28.351  18.840  56.299  1.00103.83           C  
ATOM    415  O   ASP L  56      28.795  19.972  56.121  1.00100.66           O  
ATOM    416  N   ARG L  57      29.059  17.738  56.007  1.00103.71           N  
ATOM    417  CA  ARG L  57      30.414  17.798  55.540  1.00100.08           C  
ATOM    418  CB  ARG L  57      30.977  16.403  55.219  1.00 97.00           C  
ATOM    419  CG  ARG L  57      30.993  15.485  56.444  1.00105.76           C  
ATOM    420  CD  ARG L  57      31.631  14.112  56.211  1.00108.54           C  
ATOM    421  NE  ARG L  57      30.785  13.358  55.244  1.00103.97           N  
ATOM    422  CZ  ARG L  57      31.073  13.395  53.910  1.00 97.10           C  
ATOM    423  NH1 ARG L  57      32.139  14.125  53.468  1.00 95.86           N1+
ATOM    424  NH2 ARG L  57      30.310  12.693  53.024  1.00 93.60           N  
ATOM    425  C   ARG L  57      30.475  18.623  54.288  1.00 99.38           C  
ATOM    426  O   ARG L  57      31.455  19.336  54.068  1.00 98.26           O  
ATOM    427  N   PHE L  58      29.447  18.527  53.420  1.00 91.31           N  
ATOM    428  CA  PHE L  58      29.421  19.287  52.200  1.00 87.84           C  
ATOM    429  CB  PHE L  58      28.467  18.695  51.146  1.00 86.24           C  
ATOM    430  CG  PHE L  58      28.962  17.344  50.758  1.00 86.81           C  
ATOM    431  CD1 PHE L  58      28.688  16.249  51.546  1.00 90.52           C  
ATOM    432  CD2 PHE L  58      29.688  17.167  49.603  1.00 84.58           C  
ATOM    433  CE1 PHE L  58      29.140  14.999  51.193  1.00 92.25           C  
ATOM    434  CE2 PHE L  58      30.140  15.920  49.245  1.00 86.78           C  
ATOM    435  CZ  PHE L  58      29.870  14.834  50.041  1.00 89.83           C  
ATOM    436  C   PHE L  58      28.894  20.660  52.501  1.00 90.29           C  
ATOM    437  O   PHE L  58      27.921  20.812  53.237  1.00 95.32           O  
ATOM    438  N   SER L  59      29.533  21.710  51.938  1.00 88.21           N  
ATOM    439  CA  SER L  59      29.034  23.042  52.146  1.00 86.72           C  
ATOM    440  CB  SER L  59      29.540  23.702  53.441  1.00 87.18           C  
ATOM    441  OG  SER L  59      30.952  23.850  53.406  1.00 97.66           O  
ATOM    442  C   SER L  59      29.453  23.897  50.986  1.00 85.95           C  
ATOM    443  O   SER L  59      30.493  23.666  50.370  1.00 86.90           O  
ATOM    444  N   GLY L  60      28.640  24.928  50.660  1.00 83.45           N  
ATOM    445  CA  GLY L  60      28.960  25.785  49.554  1.00 83.06           C  
ATOM    446  C   GLY L  60      28.937  27.203  50.037  1.00 85.88           C  
ATOM    447  O   GLY L  60      28.235  27.535  50.990  1.00 90.30           O  
ATOM    448  N   SER L  61      29.714  28.084  49.372  1.00 84.84           N  
ATOM    449  CA  SER L  61      29.771  29.465  49.764  1.00 92.15           C  
ATOM    450  CB  SER L  61      31.005  29.799  50.621  1.00 96.62           C  
ATOM    451  OG  SER L  61      32.193  29.524  49.894  1.00101.73           O  
ATOM    452  C   SER L  61      29.831  30.308  48.525  1.00 89.68           C  
ATOM    453  O   SER L  61      30.152  29.812  47.445  1.00 88.57           O  
ATOM    454  N   ARG L  62      29.502  31.614  48.645  1.00 93.56           N  
ATOM    455  CA  ARG L  62      29.511  32.448  47.475  1.00 92.81           C  
ATOM    456  CB  ARG L  62      28.101  32.741  46.918  1.00 94.43           C  
ATOM    457  CG  ARG L  62      28.101  33.556  45.618  1.00 97.88           C  
ATOM    458  CD  ARG L  62      26.709  33.987  45.135  1.00101.52           C  
ATOM    459  NE  ARG L  62      26.869  34.563  43.766  1.00105.05           N  
ATOM    460  CZ  ARG L  62      25.859  35.258  43.163  1.00108.70           C  
ATOM    461  NH1 ARG L  62      24.690  35.496  43.824  1.00108.40           N1+
ATOM    462  NH2 ARG L  62      26.019  35.714  41.886  1.00110.01           N  
ATOM    463  C   ARG L  62      30.123  33.776  47.787  1.00100.95           C  
ATOM    464  O   ARG L  62      29.865  34.375  48.831  1.00105.59           O  
ATOM    465  N   TRP L  63      30.988  34.254  46.873  1.00105.16           N  
ATOM    466  CA  TRP L  63      31.543  35.569  46.980  1.00113.38           C  
ATOM    467  CB  TRP L  63      32.990  35.571  47.503  1.00124.13           C  
ATOM    468  CG  TRP L  63      33.632  36.936  47.559  1.00135.86           C  
ATOM    469  CD2 TRP L  63      33.464  37.874  48.632  1.00140.11           C  
ATOM    470  CD1 TRP L  63      34.451  37.533  46.648  1.00146.75           C  
ATOM    471  NE1 TRP L  63      34.808  38.785  47.086  1.00149.66           N  
ATOM    472  CE2 TRP L  63      34.208  39.008  48.307  1.00144.54           C  
ATOM    473  CE3 TRP L  63      32.750  37.797  49.793  1.00138.03           C  
ATOM    474  CZ2 TRP L  63      34.250  40.087  49.142  1.00146.23           C  
ATOM    475  CZ3 TRP L  63      32.795  38.889  50.633  1.00139.99           C  
ATOM    476  CH2 TRP L  63      33.531  40.012  50.313  1.00144.78           C  
ATOM    477  C   TRP L  63      31.559  36.125  45.594  1.00111.60           C  
ATOM    478  O   TRP L  63      32.437  35.800  44.797  1.00110.32           O  
ATOM    479  N   GLY L  64      30.592  37.002  45.269  1.00111.02           N  
ATOM    480  CA  GLY L  64      30.572  37.558  43.950  1.00108.97           C  
ATOM    481  C   GLY L  64      30.270  36.461  42.978  1.00105.05           C  
ATOM    482  O   GLY L  64      29.375  35.642  43.176  1.00101.42           O  
ATOM    483  N   PRO L  65      30.980  36.485  41.887  1.00105.99           N  
ATOM    484  CA  PRO L  65      30.811  35.483  40.867  1.00104.04           C  
ATOM    485  CD  PRO L  65      31.386  37.763  41.328  1.00146.11           C  
ATOM    486  CB  PRO L  65      31.451  36.058  39.606  1.00102.32           C  
ATOM    487  CG  PRO L  65      31.351  37.579  39.804  1.00147.57           C  
ATOM    488  C   PRO L  65      31.371  34.145  41.249  1.00105.28           C  
ATOM    489  O   PRO L  65      31.047  33.163  40.581  1.00104.56           O  
ATOM    490  N   ASP L  66      32.221  34.084  42.292  1.00101.85           N  
ATOM    491  CA  ASP L  66      32.892  32.861  42.639  1.00100.33           C  
ATOM    492  CB  ASP L  66      34.236  33.099  43.344  1.00110.45           C  
ATOM    493  CG  ASP L  66      35.179  33.747  42.346  1.00117.23           C  
ATOM    494  OD1 ASP L  66      35.331  33.189  41.227  1.00116.45           O  
ATOM    495  OD2 ASP L  66      35.747  34.818  42.685  1.00120.25           O1-
ATOM    496  C   ASP L  66      32.059  32.046  43.583  1.00 96.25           C  
ATOM    497  O   ASP L  66      31.474  32.569  44.530  1.00 98.76           O  
ATOM    498  N   TYR L  67      31.997  30.721  43.330  1.00 86.39           N  
ATOM    499  CA  TYR L  67      31.277  29.801  44.169  1.00 80.56           C  
ATOM    500  CB  TYR L  67      30.133  29.047  43.461  1.00 73.93           C  
ATOM    501  CG  TYR L  67      28.973  29.942  43.182  1.00 75.40           C  
ATOM    502  CD1 TYR L  67      28.933  30.745  42.066  1.00 79.05           C  
ATOM    503  CD2 TYR L  67      27.902  29.956  44.043  1.00 78.85           C  
ATOM    504  CE1 TYR L  67      27.845  31.554  41.824  1.00 82.22           C  
ATOM    505  CE2 TYR L  67      26.813  30.761  43.807  1.00 81.73           C  
ATOM    506  CZ  TYR L  67      26.781  31.562  42.694  1.00 82.11           C  
ATOM    507  OH  TYR L  67      25.663  32.387  42.452  1.00 81.22           O  
ATOM    508  C   TYR L  67      32.242  28.732  44.582  1.00 82.45           C  
ATOM    509  O   TYR L  67      33.074  28.302  43.785  1.00 84.56           O  
ATOM    510  N   THR L  68      32.159  28.273  45.850  1.00 88.72           N  
ATOM    511  CA  THR L  68      33.059  27.248  46.288  1.00 90.12           C  
ATOM    512  CB  THR L  68      34.001  27.707  47.363  1.00125.14           C  
ATOM    513  OG1 THR L  68      34.753  28.825  46.916  1.00  0.00           O  
ATOM    514  CG2 THR L  68      34.943  26.544  47.715  1.00  0.00           C  
ATOM    515  C   THR L  68      32.273  26.115  46.871  1.00 82.92           C  
ATOM    516  O   THR L  68      31.305  26.317  47.602  1.00 86.08           O  
ATOM    517  N   LEU L  69      32.678  24.878  46.529  1.00 79.72           N  
ATOM    518  CA  LEU L  69      32.094  23.701  47.102  1.00 80.50           C  
ATOM    519  CB  LEU L  69      31.624  22.677  46.054  1.00 78.24           C  
ATOM    520  CG  LEU L  69      31.097  21.363  46.661  1.00 73.10           C  
ATOM    521  CD1 LEU L  69      29.879  21.605  47.567  1.00 70.44           C  
ATOM    522  CD2 LEU L  69      30.827  20.319  45.566  1.00 70.21           C  
ATOM    523  C   LEU L  69      33.185  23.063  47.897  1.00 83.25           C  
ATOM    524  O   LEU L  69      34.240  22.734  47.358  1.00 91.30           O  
ATOM    525  N   THR L  70      32.965  22.881  49.215  1.00 84.78           N  
ATOM    526  CA  THR L  70      34.006  22.310  50.015  1.00 85.41           C  
ATOM    527  CB  THR L  70      34.517  23.225  51.087  1.00 86.10           C  
ATOM    528  OG1 THR L  70      35.563  22.593  51.813  1.00113.31           O  
ATOM    529  CG2 THR L  70      33.357  23.588  52.025  1.00104.47           C  
ATOM    530  C   THR L  70      33.500  21.077  50.683  1.00 87.54           C  
ATOM    531  O   THR L  70      32.403  21.050  51.240  1.00 88.81           O  
ATOM    532  N   ILE L  71      34.314  20.006  50.632  1.00 87.50           N  
ATOM    533  CA  ILE L  71      33.944  18.765  51.240  1.00 92.66           C  
ATOM    534  CB  ILE L  71      33.981  17.628  50.265  1.00 89.76           C  
ATOM    535  CG1 ILE L  71      33.022  17.911  49.096  1.00 83.70           C  
ATOM    536  CG2 ILE L  71      33.664  16.331  51.025  1.00 89.84           C  
ATOM    537  CD1 ILE L  71      33.248  17.014  47.882  1.00 80.00           C  
ATOM    538  C   ILE L  71      34.955  18.482  52.295  1.00101.05           C  
ATOM    539  O   ILE L  71      36.141  18.332  52.006  1.00104.53           O  
ATOM    540  N   SER L  72      34.511  18.423  53.564  1.00102.92           N  
ATOM    541  CA  SER L  72      35.431  18.136  54.620  1.00107.68           C  
ATOM    542  CB  SER L  72      35.086  18.855  55.936  1.00109.52           C  
ATOM    543  OG  SER L  72      33.799  18.460  56.381  1.00117.40           O  
ATOM    544  C   SER L  72      35.406  16.661  54.866  1.00113.14           C  
ATOM    545  O   SER L  72      34.433  15.978  54.555  1.00116.23           O  
ATOM    546  N   ASN L  73      36.497  16.135  55.449  1.00112.28           N  
ATOM    547  CA  ASN L  73      36.582  14.748  55.814  1.00111.89           C  
ATOM    548  CB  ASN L  73      35.713  14.420  57.041  1.00122.80           C  
ATOM    549  CG  ASN L  73      36.132  13.071  57.601  1.00135.08           C  
ATOM    550  OD1 ASN L  73      36.695  12.235  56.897  1.00141.18           O  
ATOM    551  ND2 ASN L  73      35.845  12.847  58.911  1.00137.09           N  
ATOM    552  C   ASN L  73      36.171  13.848  54.682  1.00106.25           C  
ATOM    553  O   ASN L  73      35.197  13.106  54.798  1.00106.07           O  
ATOM    554  N   LEU L  74      36.928  13.856  53.564  1.00104.00           N  
ATOM    555  CA  LEU L  74      36.580  13.033  52.434  1.00101.16           C  
ATOM    556  CB  LEU L  74      37.535  13.151  51.228  1.00 99.70           C  
ATOM    557  CG  LEU L  74      37.324  14.409  50.363  1.00 97.35           C  
ATOM    558  CD1 LEU L  74      37.505  15.703  51.163  1.00 99.49           C  
ATOM    559  CD2 LEU L  74      38.209  14.369  49.107  1.00 98.17           C  
ATOM    560  C   LEU L  74      36.521  11.590  52.832  1.00100.54           C  
ATOM    561  O   LEU L  74      37.266  11.123  53.692  1.00107.49           O  
ATOM    562  N   GLU L  75      35.573  10.862  52.202  1.00 97.28           N  
ATOM    563  CA  GLU L  75      35.335   9.466  52.441  1.00100.49           C  
ATOM    564  CB  GLU L  75      33.947   9.188  53.040  1.00103.15           C  
ATOM    565  CG  GLU L  75      33.750   9.804  54.423  1.00110.85           C  
ATOM    566  CD  GLU L  75      32.330   9.500  54.879  1.00114.75           C  
ATOM    567  OE1 GLU L  75      31.604   8.791  54.132  1.00115.72           O  
ATOM    568  OE2 GLU L  75      31.951   9.977  55.982  1.00111.67           O1-
ATOM    569  C   GLU L  75      35.371   8.779  51.108  1.00104.38           C  
ATOM    570  O   GLU L  75      35.369   9.425  50.063  1.00102.65           O  
ATOM    571  N   SER L  76      35.379   7.432  51.109  1.00108.94           N  
ATOM    572  CA  SER L  76      35.510   6.684  49.888  1.00112.02           C  
ATOM    573  CB  SER L  76      35.450   5.163  50.112  1.00117.09           C  
ATOM    574  OG  SER L  76      34.164   4.787  50.581  1.00125.50           O  
ATOM    575  C   SER L  76      34.400   7.042  48.944  1.00109.98           C  
ATOM    576  O   SER L  76      34.611   7.139  47.737  1.00111.50           O  
ATOM    577  N   GLY L  77      33.184   7.252  49.477  1.00105.59           N  
ATOM    578  CA  GLY L  77      32.016   7.549  48.694  1.00101.33           C  
ATOM    579  C   GLY L  77      32.133   8.880  48.010  1.00 99.02           C  
ATOM    580  O   GLY L  77      31.541   9.092  46.956  1.00101.29           O  
ATOM    581  N   ASP L  78      32.852   9.827  48.633  1.00 94.84           N  
ATOM    582  CA  ASP L  78      32.955  11.195  48.196  1.00 86.21           C  
ATOM    583  CB  ASP L  78      33.678  12.069  49.232  1.00 87.97           C  
ATOM    584  CG  ASP L  78      32.802  12.102  50.477  1.00100.23           C  
ATOM    585  OD1 ASP L  78      31.631  11.646  50.384  1.00102.03           O  
ATOM    586  OD2 ASP L  78      33.290  12.575  51.538  1.00100.52           O1-
ATOM    587  C   ASP L  78      33.672  11.349  46.879  1.00 82.57           C  
ATOM    588  O   ASP L  78      33.433  12.322  46.164  1.00 78.09           O  
ATOM    589  N   PHE L  79      34.596  10.435  46.527  1.00 85.02           N  
ATOM    590  CA  PHE L  79      35.370  10.613  45.327  1.00 87.70           C  
ATOM    591  CB  PHE L  79      36.579   9.664  45.237  1.00 93.40           C  
ATOM    592  CG  PHE L  79      37.513  10.055  46.332  1.00101.41           C  
ATOM    593  CD1 PHE L  79      38.454  11.040  46.137  1.00100.97           C  
ATOM    594  CD2 PHE L  79      37.441   9.435  47.558  1.00102.63           C  
ATOM    595  CE1 PHE L  79      39.313  11.401  47.149  1.00101.41           C  
ATOM    596  CE2 PHE L  79      38.296   9.792  48.574  1.00104.88           C  
ATOM    597  CZ  PHE L  79      39.234  10.775  48.370  1.00105.26           C  
ATOM    598  C   PHE L  79      34.521  10.430  44.104  1.00 89.96           C  
ATOM    599  O   PHE L  79      33.576   9.642  44.091  1.00 93.77           O  
ATOM    600  N   GLY L  80      34.849  11.190  43.032  1.00 85.56           N  
ATOM    601  CA  GLY L  80      34.116  11.130  41.796  1.00 77.40           C  
ATOM    602  C   GLY L  80      34.357  12.421  41.074  1.00 77.52           C  
ATOM    603  O   GLY L  80      35.390  13.058  41.267  1.00 86.71           O  
ATOM    604  N   VAL L  81      33.414  12.830  40.194  1.00 73.20           N  
ATOM    605  CA  VAL L  81      33.579  14.075  39.492  1.00 74.09           C  
ATOM    606  CB  VAL L  81      33.510  13.960  37.993  1.00 74.78           C  
ATOM    607  CG1 VAL L  81      34.545  12.930  37.522  1.00 82.27           C  
ATOM    608  CG2 VAL L  81      32.069  13.650  37.567  1.00 70.98           C  
ATOM    609  C   VAL L  81      32.444  14.975  39.891  1.00 72.10           C  
ATOM    610  O   VAL L  81      31.310  14.525  40.049  1.00 71.85           O  
ATOM    611  N   TYR L  82      32.720  16.286  40.053  1.00 71.64           N  
ATOM    612  CA  TYR L  82      31.691  17.200  40.472  1.00 66.88           C  
ATOM    613  CB  TYR L  82      32.017  17.954  41.777  1.00 65.13           C  
ATOM    614  CG  TYR L  82      31.919  17.007  42.925  1.00 67.69           C  
ATOM    615  CD1 TYR L  82      32.936  16.124  43.209  1.00 66.70           C  
ATOM    616  CD2 TYR L  82      30.801  17.013  43.730  1.00 69.40           C  
ATOM    617  CE1 TYR L  82      32.834  15.259  44.273  1.00 66.56           C  
ATOM    618  CE2 TYR L  82      30.694  16.150  44.796  1.00 71.90           C  
ATOM    619  CZ  TYR L  82      31.713  15.270  45.068  1.00 70.66           C  
ATOM    620  OH  TYR L  82      31.609  14.383  46.160  1.00 72.84           O  
ATOM    621  C   TYR L  82      31.482  18.237  39.409  1.00 68.92           C  
ATOM    622  O   TYR L  82      32.428  18.669  38.751  1.00 71.69           O  
ATOM    623  N   TYR L  83      30.208  18.648  39.207  1.00 65.83           N  
ATOM    624  CA  TYR L  83      29.897  19.621  38.194  1.00 61.33           C  
ATOM    625  CB  TYR L  83      29.006  19.075  37.062  1.00 59.08           C  
ATOM    626  CG  TYR L  83      29.690  17.946  36.366  1.00 62.82           C  
ATOM    627  CD1 TYR L  83      30.679  18.175  35.438  1.00 64.87           C  
ATOM    628  CD2 TYR L  83      29.317  16.648  36.632  1.00 62.98           C  
ATOM    629  CE1 TYR L  83      31.296  17.125  34.797  1.00 66.58           C  
ATOM    630  CE2 TYR L  83      29.928  15.594  35.994  1.00 63.69           C  
ATOM    631  CZ  TYR L  83      30.921  15.832  35.075  1.00 67.55           C  
ATOM    632  OH  TYR L  83      31.550  14.753  34.418  1.00 68.73           O  
ATOM    633  C   TYR L  83      29.101  20.739  38.810  1.00 65.49           C  
ATOM    634  O   TYR L  83      28.274  20.511  39.693  1.00 70.46           O  
ATOM    635  N   CYS L  84      29.349  21.990  38.358  1.00 69.11           N  
ATOM    636  CA  CYS L  84      28.571  23.118  38.795  1.00 68.61           C  
ATOM    637  CB  CYS L  84      29.395  24.404  39.097  1.00 63.06           C  
ATOM    638  SG  CYS L  84      30.449  25.001  37.732  1.00 86.39           S  
ATOM    639  C   CYS L  84      27.570  23.403  37.713  1.00 68.70           C  
ATOM    640  O   CYS L  84      27.817  23.123  36.539  1.00 71.41           O  
ATOM    641  N   GLN L  85      26.386  23.938  38.086  1.00 63.69           N  
ATOM    642  CA  GLN L  85      25.372  24.153  37.091  1.00 58.88           C  
ATOM    643  CB  GLN L  85      24.276  23.080  37.108  1.00 60.92           C  
ATOM    644  CG  GLN L  85      23.195  23.318  36.053  1.00 63.74           C  
ATOM    645  CD  GLN L  85      21.951  22.564  36.492  1.00 68.28           C  
ATOM    646  OE1 GLN L  85      21.893  22.050  37.607  1.00 72.69           O  
ATOM    647  NE2 GLN L  85      20.922  22.512  35.605  1.00 71.63           N  
ATOM    648  C   GLN L  85      24.641  25.430  37.352  1.00 63.72           C  
ATOM    649  O   GLN L  85      24.361  25.791  38.494  1.00 68.38           O  
ATOM    650  N   GLN L  86      24.311  26.153  36.265  1.00 64.29           N  
ATOM    651  CA  GLN L  86      23.507  27.333  36.372  1.00 64.73           C  
ATOM    652  CB  GLN L  86      24.317  28.634  36.228  1.00 66.53           C  
ATOM    653  CG  GLN L  86      23.474  29.904  36.339  1.00 76.10           C  
ATOM    654  CD  GLN L  86      24.406  31.096  36.178  1.00 81.66           C  
ATOM    655  OE1 GLN L  86      25.374  31.248  36.919  1.00 86.20           O  
ATOM    656  NE2 GLN L  86      24.110  31.968  35.177  1.00 83.87           N  
ATOM    657  C   GLN L  86      22.551  27.261  35.230  1.00 68.32           C  
ATOM    658  O   GLN L  86      22.962  27.377  34.075  1.00 72.40           O  
ATOM    659  N   TYR L  87      21.231  27.103  35.486  1.00 64.54           N  
ATOM    660  CA  TYR L  87      20.408  26.996  34.313  1.00 61.10           C  
ATOM    661  CB  TYR L  87      20.469  28.190  33.332  1.00 57.16           C  
ATOM    662  CG  TYR L  87      19.762  29.363  33.911  1.00 62.56           C  
ATOM    663  CD1 TYR L  87      20.341  30.161  34.873  1.00 66.70           C  
ATOM    664  CD2 TYR L  87      18.504  29.675  33.459  1.00 63.36           C  
ATOM    665  CE1 TYR L  87      19.662  31.243  35.384  1.00 68.04           C  
ATOM    666  CE2 TYR L  87      17.823  30.755  33.964  1.00 65.34           C  
ATOM    667  CZ  TYR L  87      18.402  31.540  34.930  1.00 71.47           C  
ATOM    668  OH  TYR L  87      17.702  32.649  35.451  1.00 79.53           O  
ATOM    669  C   TYR L  87      20.842  25.770  33.576  1.00 66.67           C  
ATOM    670  O   TYR L  87      21.276  24.783  34.160  1.00 70.56           O  
ATOM    671  N   GLU L  88      20.652  25.802  32.255  1.00 65.32           N  
ATOM    672  CA  GLU L  88      20.990  24.759  31.339  1.00 60.04           C  
ATOM    673  CB  GLU L  88      20.620  25.150  29.908  1.00 55.97           C  
ATOM    674  CG  GLU L  88      19.124  25.382  29.717  1.00 63.40           C  
ATOM    675  CD  GLU L  88      18.986  26.178  28.434  1.00 73.52           C  
ATOM    676  OE1 GLU L  88      20.014  26.765  28.004  1.00 82.84           O  
ATOM    677  OE2 GLU L  88      17.861  26.215  27.872  1.00 71.70           O1-
ATOM    678  C   GLU L  88      22.474  24.483  31.329  1.00 62.23           C  
ATOM    679  O   GLU L  88      22.867  23.371  30.981  1.00 63.89           O  
ATOM    680  N   PHE L  89      23.345  25.469  31.662  1.00 61.14           N  
ATOM    681  CA  PHE L  89      24.759  25.255  31.454  1.00 61.54           C  
ATOM    682  CB  PHE L  89      25.522  26.559  31.180  1.00 63.83           C  
ATOM    683  CG  PHE L  89      24.936  27.127  29.935  1.00 67.62           C  
ATOM    684  CD1 PHE L  89      25.431  26.772  28.703  1.00 65.70           C  
ATOM    685  CD2 PHE L  89      23.875  28.001  29.999  1.00 73.01           C  
ATOM    686  CE1 PHE L  89      24.888  27.293  27.553  1.00 67.75           C  
ATOM    687  CE2 PHE L  89      23.327  28.527  28.853  1.00 70.77           C  
ATOM    688  CZ  PHE L  89      23.835  28.172  27.627  1.00 69.80           C  
ATOM    689  C   PHE L  89      25.428  24.566  32.615  1.00 65.20           C  
ATOM    690  O   PHE L  89      25.041  24.727  33.771  1.00 70.41           O  
ATOM    691  N   PHE L  90      26.481  23.770  32.301  1.00 62.40           N  
ATOM    692  CA  PHE L  90      27.235  23.023  33.276  1.00 62.29           C  
ATOM    693  CB  PHE L  90      27.177  21.497  33.076  1.00 61.54           C  
ATOM    694  CG  PHE L  90      25.833  20.978  33.445  1.00 56.75           C  
ATOM    695  CD1 PHE L  90      24.763  21.100  32.588  1.00 58.58           C  
ATOM    696  CD2 PHE L  90      25.651  20.346  34.653  1.00 55.22           C  
ATOM    697  CE1 PHE L  90      23.528  20.609  32.940  1.00 61.86           C  
ATOM    698  CE2 PHE L  90      24.420  19.852  35.009  1.00 58.65           C  
ATOM    699  CZ  PHE L  90      23.354  19.985  34.152  1.00 61.83           C  
ATOM    700  C   PHE L  90      28.688  23.373  33.142  1.00 68.30           C  
ATOM    701  O   PHE L  90      29.115  23.956  32.147  1.00 74.95           O  
ATOM    702  N   GLY L  91      29.483  23.038  34.182  1.00 65.07           N  
ATOM    703  CA  GLY L  91      30.899  23.267  34.158  1.00 68.35           C  
ATOM    704  C   GLY L  91      31.559  22.073  33.533  1.00 73.60           C  
ATOM    705  O   GLY L  91      30.924  21.052  33.274  1.00 75.23           O  
ATOM    706  N   GLN L  92      32.882  22.188  33.306  1.00 75.45           N  
ATOM    707  CA  GLN L  92      33.715  21.186  32.701  1.00 79.73           C  
ATOM    708  CB  GLN L  92      35.166  21.659  32.509  1.00 85.53           C  
ATOM    709  CG  GLN L  92      35.317  22.906  31.637  1.00 98.98           C  
ATOM    710  CD  GLN L  92      35.015  24.133  32.490  1.00109.94           C  
ATOM    711  OE1 GLN L  92      34.709  24.027  33.676  1.00109.13           O  
ATOM    712  NE2 GLN L  92      35.111  25.341  31.875  1.00117.03           N  
ATOM    713  C   GLN L  92      33.777  20.001  33.614  1.00 80.32           C  
ATOM    714  O   GLN L  92      33.934  18.866  33.165  1.00 84.99           O  
ATOM    715  N   GLY L  93      33.712  20.243  34.935  1.00 74.47           N  
ATOM    716  CA  GLY L  93      33.755  19.158  35.875  1.00 72.17           C  
ATOM    717  C   GLY L  93      35.101  19.123  36.528  1.00 74.82           C  
ATOM    718  O   GLY L  93      36.094  19.592  35.971  1.00 81.22           O  
ATOM    719  N   THR L  94      35.147  18.577  37.763  1.00 74.52           N  
ATOM    720  CA  THR L  94      36.376  18.438  38.492  1.00 75.31           C  
ATOM    721  CB  THR L  94      36.462  19.341  39.689  1.00 74.18           C  
ATOM    722  OG1 THR L  94      36.351  20.699  39.287  1.00 79.42           O  
ATOM    723  CG2 THR L  94      37.808  19.110  40.395  1.00 71.71           C  
ATOM    724  C   THR L  94      36.439  17.032  39.002  1.00 80.58           C  
ATOM    725  O   THR L  94      35.523  16.563  39.674  1.00 83.42           O  
ATOM    726  N   LYS L  95      37.547  16.325  38.713  1.00 77.67           N  
ATOM    727  CA  LYS L  95      37.662  14.959  39.135  1.00 77.72           C  
ATOM    728  CB  LYS L  95      38.473  14.105  38.147  1.00 78.48           C  
ATOM    729  CG  LYS L  95      38.621  12.639  38.555  1.00 84.84           C  
ATOM    730  CD  LYS L  95      39.350  11.794  37.509  1.00 95.49           C  
ATOM    731  CE  LYS L  95      40.816  12.198  37.345  1.00106.01           C  
ATOM    732  NZ  LYS L  95      41.472  11.345  36.331  1.00110.29           N1+
ATOM    733  C   LYS L  95      38.402  14.922  40.437  1.00 79.84           C  
ATOM    734  O   LYS L  95      39.562  15.322  40.519  1.00 87.73           O  
ATOM    735  N   VAL L  96      37.734  14.434  41.501  1.00 75.74           N  
ATOM    736  CA  VAL L  96      38.383  14.279  42.772  1.00 78.27           C  
ATOM    737  CB  VAL L  96      37.539  14.690  43.946  1.00 77.82           C  
ATOM    738  CG1 VAL L  96      37.410  16.219  43.965  1.00 75.95           C  
ATOM    739  CG2 VAL L  96      36.176  13.990  43.823  1.00 81.61           C  
ATOM    740  C   VAL L  96      38.698  12.823  42.917  1.00 83.69           C  
ATOM    741  O   VAL L  96      37.807  11.976  42.921  1.00 86.16           O  
ATOM    742  N   GLN L  97      40.000  12.501  43.052  1.00 87.90           N  
ATOM    743  CA  GLN L  97      40.418  11.130  43.100  1.00 89.14           C  
ATOM    744  CB  GLN L  97      41.253  10.745  41.866  1.00 91.24           C  
ATOM    745  CG  GLN L  97      42.526  11.581  41.725  1.00 96.29           C  
ATOM    746  CD  GLN L  97      43.198  11.221  40.406  1.00 98.68           C  
ATOM    747  OE1 GLN L  97      42.761  10.316  39.699  1.00 96.49           O  
ATOM    748  NE2 GLN L  97      44.290  11.955  40.064  1.00101.52           N  
ATOM    749  C   GLN L  97      41.243  10.892  44.326  1.00 92.22           C  
ATOM    750  O   GLN L  97      41.811  11.814  44.908  1.00 90.59           O  
ATOM    751  N   VAL L  98      41.313   9.612  44.749  1.00 95.24           N  
ATOM    752  CA  VAL L  98      42.024   9.238  45.938  1.00101.46           C  
ATOM    753  CB  VAL L  98      41.638   7.886  46.461  1.00112.74           C  
ATOM    754  CG1 VAL L  98      42.466   7.603  47.721  1.00112.96           C  
ATOM    755  CG2 VAL L  98      40.125   7.846  46.699  1.00111.20           C  
ATOM    756  C   VAL L  98      43.483   9.170  45.624  1.00103.79           C  
ATOM    757  O   VAL L  98      43.890   8.673  44.576  1.00101.35           O  
ATOM    758  N   ASP L  99      44.315   9.685  46.547  1.00106.34           N  
ATOM    759  CA  ASP L  99      45.732   9.636  46.364  1.00108.60           C  
ATOM    760  CB  ASP L  99      46.398  11.018  46.432  1.00113.94           C  
ATOM    761  CG  ASP L  99      47.874  10.849  46.103  1.00119.87           C  
ATOM    762  OD1 ASP L  99      48.247   9.766  45.577  1.00124.94           O  
ATOM    763  OD2 ASP L  99      48.650  11.804  46.372  1.00116.27           O1-
ATOM    764  C   ASP L  99      46.263   8.829  47.537  1.00108.23           C  
ATOM    765  O   ASP L  99      46.131   9.326  48.688  1.00108.35           O  
ATOM    766  OXT ASP L  99      46.802   7.714  47.306  1.00  0.00           O1-
TER     767      ASP L  99 
ATOM    768  N   GLN H 100       7.127   8.147  46.182  1.00 90.70           N1+
ATOM    769  CA  GLN H 100       8.554   8.204  45.793  1.00 83.75           C  
ATOM    770  CB  GLN H 100       9.228   6.846  46.058  1.00 89.69           C  
ATOM    771  CG  GLN H 100      10.714   6.804  45.699  1.00100.35           C  
ATOM    772  CD  GLN H 100      11.233   5.407  46.011  1.00107.69           C  
ATOM    773  OE1 GLN H 100      11.945   5.200  46.993  1.00144.74           O  
ATOM    774  NE2 GLN H 100      10.860   4.416  45.157  1.00137.65           N  
ATOM    775  C   GLN H 100       8.683   8.528  44.340  1.00 76.98           C  
ATOM    776  O   GLN H 100       8.253   7.761  43.481  1.00 79.65           O  
ATOM    777  N   VAL H 101       9.277   9.696  44.033  1.00 89.84           N  
ATOM    778  CA  VAL H 101       9.434  10.092  42.667  1.00 75.40           C  
ATOM    779  CB  VAL H 101       9.844  11.532  42.523  1.00 68.03           C  
ATOM    780  CG1 VAL H 101      10.106  11.838  41.039  1.00 60.28           C  
ATOM    781  CG2 VAL H 101       8.758  12.416  43.159  1.00 69.03           C  
ATOM    782  C   VAL H 101      10.513   9.244  42.078  1.00 75.21           C  
ATOM    783  O   VAL H 101      11.599   9.128  42.647  1.00 78.72           O  
ATOM    784  N   GLN H 102      10.240   8.609  40.919  1.00 74.66           N  
ATOM    785  CA  GLN H 102      11.270   7.808  40.321  1.00 71.04           C  
ATOM    786  CB  GLN H 102      11.196   6.308  40.653  1.00 77.04           C  
ATOM    787  CG  GLN H 102       9.984   5.594  40.056  1.00 93.59           C  
ATOM    788  CD  GLN H 102      10.086   4.125  40.436  1.00103.25           C  
ATOM    789  OE1 GLN H 102       9.156   3.349  40.224  1.00138.38           O  
ATOM    790  NE2 GLN H 102      11.252   3.727  41.014  1.00150.10           N  
ATOM    791  C   GLN H 102      11.170   7.920  38.832  1.00 69.61           C  
ATOM    792  O   GLN H 102      10.079   8.001  38.270  1.00 77.65           O  
ATOM    793  N   LEU H 103      12.333   7.932  38.149  1.00 65.28           N  
ATOM    794  CA  LEU H 103      12.326   7.985  36.716  1.00 58.46           C  
ATOM    795  CB  LEU H 103      13.113   9.168  36.127  1.00 52.71           C  
ATOM    796  CG  LEU H 103      12.520  10.534  36.521  1.00 53.57           C  
ATOM    797  CD1 LEU H 103      12.709  10.809  38.019  1.00 59.67           C  
ATOM    798  CD2 LEU H 103      13.052  11.666  35.637  1.00 51.74           C  
ATOM    799  C   LEU H 103      12.941   6.719  36.208  1.00 64.98           C  
ATOM    800  O   LEU H 103      14.082   6.394  36.536  1.00 70.11           O  
ATOM    801  N   VAL H 104      12.188   5.972  35.375  1.00 60.98           N  
ATOM    802  CA  VAL H 104      12.669   4.720  34.862  1.00 59.17           C  
ATOM    803  CB  VAL H 104      11.632   3.634  34.895  1.00 63.32           C  
ATOM    804  CG1 VAL H 104      12.212   2.378  34.223  1.00 86.89           C  
ATOM    805  CG2 VAL H 104      11.182   3.421  36.349  1.00 65.11           C  
ATOM    806  C   VAL H 104      13.027   4.918  33.424  1.00 62.61           C  
ATOM    807  O   VAL H 104      12.212   5.389  32.631  1.00 69.19           O  
ATOM    808  N   GLN H 105      14.264   4.537  33.045  1.00 59.68           N  
ATOM    809  CA  GLN H 105      14.688   4.727  31.687  1.00 57.86           C  
ATOM    810  CB  GLN H 105      16.031   5.466  31.533  1.00 50.48           C  
ATOM    811  CG  GLN H 105      15.988   6.934  31.965  1.00 55.81           C  
ATOM    812  CD  GLN H 105      17.357   7.546  31.700  1.00 58.02           C  
ATOM    813  OE1 GLN H 105      17.899   8.274  32.531  1.00 65.45           O  
ATOM    814  NE2 GLN H 105      17.932   7.258  30.501  1.00 56.06           N  
ATOM    815  C   GLN H 105      14.852   3.403  31.015  1.00 64.43           C  
ATOM    816  O   GLN H 105      14.940   2.357  31.659  1.00 68.16           O  
ATOM    817  N   SER H 106      14.876   3.440  29.668  1.00 64.04           N  
ATOM    818  CA  SER H 106      15.058   2.271  28.856  1.00 62.30           C  
ATOM    819  CB  SER H 106      14.695   2.492  27.377  1.00 66.38           C  
ATOM    820  OG  SER H 106      15.539   3.481  26.808  1.00 70.80           O  
ATOM    821  C   SER H 106      16.511   1.915  28.926  1.00 65.29           C  
ATOM    822  O   SER H 106      17.308   2.647  29.506  1.00 68.77           O  
ATOM    823  N   GLY H 107      16.895   0.766  28.337  1.00 70.05           N  
ATOM    824  CA  GLY H 107      18.250   0.296  28.436  1.00 72.26           C  
ATOM    825  C   GLY H 107      19.125   0.997  27.444  1.00 71.89           C  
ATOM    826  O   GLY H 107      18.670   1.823  26.654  1.00 73.63           O  
ATOM    827  N   GLY H 108      20.433   0.661  27.479  1.00 71.00           N  
ATOM    828  CA  GLY H 108      21.418   1.256  26.618  1.00 69.78           C  
ATOM    829  C   GLY H 108      21.308   0.644  25.259  1.00 72.29           C  
ATOM    830  O   GLY H 108      20.688  -0.404  25.083  1.00 81.68           O  
ATOM    831  N   GLN H 109      21.930   1.293  24.251  1.00 71.78           N  
ATOM    832  CA  GLN H 109      21.828   0.794  22.909  1.00 70.85           C  
ATOM    833  CB  GLN H 109      20.757   1.532  22.090  1.00 67.14           C  
ATOM    834  CG  GLN H 109      19.347   1.417  22.672  1.00 70.15           C  
ATOM    835  CD  GLN H 109      18.447   2.390  21.925  1.00 78.40           C  
ATOM    836  OE1 GLN H 109      18.564   2.560  20.712  1.00 78.14           O  
ATOM    837  NE2 GLN H 109      17.528   3.059  22.672  1.00 84.61           N  
ATOM    838  C   GLN H 109      23.126   1.028  22.194  1.00 69.91           C  
ATOM    839  O   GLN H 109      23.894   1.925  22.541  1.00 71.72           O  
ATOM    840  N   MET H 110      23.403   0.198  21.168  1.00 68.92           N  
ATOM    841  CA  MET H 110      24.573   0.386  20.355  1.00 67.78           C  
ATOM    842  CB  MET H 110      25.431  -0.880  20.174  1.00 69.57           C  
ATOM    843  CG  MET H 110      26.132  -1.343  21.452  1.00 76.12           C  
ATOM    844  SD  MET H 110      27.148  -2.838  21.251  1.00120.47           S  
ATOM    845  CE  MET H 110      28.411  -2.024  20.231  1.00 99.25           C  
ATOM    846  C   MET H 110      24.074   0.777  18.999  1.00 69.12           C  
ATOM    847  O   MET H 110      23.216   0.104  18.432  1.00 73.95           O  
ATOM    848  N   LYS H 111      24.600   1.887  18.442  1.00 71.90           N  
ATOM    849  CA  LYS H 111      24.101   2.329  17.171  1.00 73.13           C  
ATOM    850  CB  LYS H 111      23.359   3.675  17.240  1.00 70.16           C  
ATOM    851  CG  LYS H 111      22.201   3.677  18.241  1.00 71.36           C  
ATOM    852  CD  LYS H 111      21.172   2.569  18.007  1.00 76.71           C  
ATOM    853  CE  LYS H 111      20.016   2.976  17.093  1.00 76.93           C  
ATOM    854  NZ  LYS H 111      19.121   1.821  16.862  1.00 72.02           N1+
ATOM    855  C   LYS H 111      25.247   2.522  16.231  1.00 75.01           C  
ATOM    856  O   LYS H 111      26.411   2.521  16.627  1.00 79.79           O  
ATOM    857  N   LYS H 112      24.921   2.669  14.931  1.00 72.16           N  
ATOM    858  CA  LYS H 112      25.910   2.913  13.923  1.00 74.50           C  
ATOM    859  CB  LYS H 112      25.797   1.959  12.723  1.00 75.30           C  
ATOM    860  CG  LYS H 112      26.017   0.500  13.132  1.00 83.08           C  
ATOM    861  CD  LYS H 112      25.606  -0.522  12.073  1.00 87.89           C  
ATOM    862  CE  LYS H 112      25.597  -1.961  12.595  1.00 93.09           C  
ATOM    863  NZ  LYS H 112      26.927  -2.313  13.139  1.00102.44           N1+
ATOM    864  C   LYS H 112      25.669   4.310  13.451  1.00 74.46           C  
ATOM    865  O   LYS H 112      24.585   4.859  13.644  1.00 69.60           O  
ATOM    866  N   PRO H 113      26.652   4.918  12.853  1.00 76.27           N  
ATOM    867  CA  PRO H 113      26.469   6.274  12.430  1.00 74.06           C  
ATOM    868  CD  PRO H 113      28.036   4.636  13.198  1.00 80.45           C  
ATOM    869  CB  PRO H 113      27.861   6.782  12.061  1.00 76.31           C  
ATOM    870  CG  PRO H 113      28.792   5.957  12.971  1.00 79.00           C  
ATOM    871  C   PRO H 113      25.440   6.395  11.354  1.00 73.94           C  
ATOM    872  O   PRO H 113      25.404   5.551  10.460  1.00 78.63           O  
ATOM    873  N   GLY H 114      24.595   7.445  11.431  1.00 71.56           N  
ATOM    874  CA  GLY H 114      23.589   7.687  10.437  1.00 71.64           C  
ATOM    875  C   GLY H 114      22.266   7.184  10.929  1.00 74.36           C  
ATOM    876  O   GLY H 114      21.219   7.596  10.435  1.00 77.51           O  
ATOM    877  N   GLU H 115      22.275   6.288  11.932  1.00 73.03           N  
ATOM    878  CA  GLU H 115      21.062   5.715  12.440  1.00 73.35           C  
ATOM    879  CB  GLU H 115      21.281   4.360  13.130  1.00 72.95           C  
ATOM    880  CG  GLU H 115      21.762   3.275  12.164  1.00 82.49           C  
ATOM    881  CD  GLU H 115      22.019   2.005  12.960  1.00 94.45           C  
ATOM    882  OE1 GLU H 115      21.925   2.065  14.216  1.00 97.28           O  
ATOM    883  OE2 GLU H 115      22.314   0.958  12.324  1.00 99.82           O1-
ATOM    884  C   GLU H 115      20.469   6.662  13.439  1.00 72.74           C  
ATOM    885  O   GLU H 115      21.055   7.694  13.756  1.00 78.39           O  
ATOM    886  N   SER H 116      19.247   6.350  13.919  1.00 66.16           N  
ATOM    887  CA  SER H 116      18.591   7.181  14.889  1.00 64.28           C  
ATOM    888  CB  SER H 116      17.258   7.760  14.386  1.00 67.86           C  
ATOM    889  OG  SER H 116      16.357   6.709  14.073  1.00 76.46           O  
ATOM    890  C   SER H 116      18.296   6.340  16.095  1.00 65.98           C  
ATOM    891  O   SER H 116      18.255   5.113  16.011  1.00 73.20           O  
ATOM    892  N   MET H 117      18.102   6.982  17.269  1.00 63.22           N  
ATOM    893  CA  MET H 117      17.837   6.216  18.457  1.00 63.16           C  
ATOM    894  CB  MET H 117      18.997   6.215  19.468  1.00 64.29           C  
ATOM    895  CG  MET H 117      19.261   7.580  20.108  1.00 67.24           C  
ATOM    896  SD  MET H 117      20.591   7.577  21.348  1.00 95.34           S  
ATOM    897  CE  MET H 117      20.557   9.371  21.620  1.00174.18           C  
ATOM    898  C   MET H 117      16.642   6.777  19.166  1.00 63.30           C  
ATOM    899  O   MET H 117      16.311   7.954  19.027  1.00 63.41           O  
ATOM    900  N   ARG H 118      15.941   5.910  19.929  1.00 63.56           N  
ATOM    901  CA  ARG H 118      14.811   6.346  20.700  1.00 64.33           C  
ATOM    902  CB  ARG H 118      13.455   5.835  20.186  1.00 66.63           C  
ATOM    903  CG  ARG H 118      12.928   6.578  18.958  1.00 79.25           C  
ATOM    904  CD  ARG H 118      11.492   6.184  18.596  1.00 86.49           C  
ATOM    905  NE  ARG H 118      10.742   6.036  19.877  1.00 89.43           N  
ATOM    906  CZ  ARG H 118       9.452   6.469  19.993  1.00 88.86           C  
ATOM    907  NH1 ARG H 118       8.837   7.099  18.950  1.00 81.13           N1+
ATOM    908  NH2 ARG H 118       8.774   6.273  21.160  1.00 89.17           N  
ATOM    909  C   ARG H 118      14.961   5.812  22.091  1.00 64.68           C  
ATOM    910  O   ARG H 118      15.228   4.628  22.289  1.00 68.31           O  
ATOM    911  N   ILE H 119      14.791   6.689  23.101  1.00 56.92           N  
ATOM    912  CA  ILE H 119      14.881   6.259  24.465  1.00 54.88           C  
ATOM    913  CB  ILE H 119      16.149   6.691  25.148  1.00 60.31           C  
ATOM    914  CG1 ILE H 119      16.291   8.219  25.160  1.00 88.35           C  
ATOM    915  CG2 ILE H 119      17.317   5.966  24.457  1.00 88.44           C  
ATOM    916  CD1 ILE H 119      17.490   8.697  25.977  1.00 60.28           C  
ATOM    917  C   ILE H 119      13.684   6.775  25.200  1.00 53.20           C  
ATOM    918  O   ILE H 119      13.123   7.814  24.851  1.00 56.98           O  
ATOM    919  N   SER H 120      13.236   6.029  26.233  1.00 53.69           N  
ATOM    920  CA  SER H 120      12.051   6.420  26.942  1.00 56.26           C  
ATOM    921  CB  SER H 120      10.926   5.371  26.861  1.00 57.60           C  
ATOM    922  OG  SER H 120      11.342   4.166  27.487  1.00 66.83           O  
ATOM    923  C   SER H 120      12.370   6.617  28.390  1.00 59.59           C  
ATOM    924  O   SER H 120      13.333   6.058  28.913  1.00 63.75           O  
ATOM    925  N   CYS H 121      11.568   7.468  29.066  1.00 59.66           N  
ATOM    926  CA  CYS H 121      11.733   7.723  30.470  1.00 56.21           C  
ATOM    927  CB  CYS H 121      12.426   9.083  30.749  1.00 58.07           C  
ATOM    928  SG  CYS H 121      12.668   9.471  32.514  1.00 75.98           S  
ATOM    929  C   CYS H 121      10.359   7.729  31.072  1.00 60.30           C  
ATOM    930  O   CYS H 121       9.548   8.607  30.782  1.00 65.20           O  
ATOM    931  N   ARG H 122      10.057   6.740  31.936  1.00 60.54           N  
ATOM    932  CA  ARG H 122       8.743   6.677  32.512  1.00 58.31           C  
ATOM    933  CB  ARG H 122       8.162   5.254  32.590  1.00 63.77           C  
ATOM    934  CG  ARG H 122       6.760   5.200  33.199  1.00 67.96           C  
ATOM    935  CD  ARG H 122       6.047   3.863  32.982  1.00 70.67           C  
ATOM    936  NE  ARG H 122       6.918   2.799  33.550  1.00 70.47           N  
ATOM    937  CZ  ARG H 122       7.879   2.222  32.771  1.00 80.52           C  
ATOM    938  NH1 ARG H 122       8.041   2.615  31.474  1.00 84.45           N1+
ATOM    939  NH2 ARG H 122       8.682   1.251  33.292  1.00 83.84           N  
ATOM    940  C   ARG H 122       8.829   7.233  33.895  1.00 61.34           C  
ATOM    941  O   ARG H 122       9.761   6.942  34.641  1.00 71.62           O  
ATOM    942  N   ALA H 123       7.841   8.066  34.271  1.00 59.21           N  
ATOM    943  CA  ALA H 123       7.874   8.705  35.554  1.00 59.30           C  
ATOM    944  CB  ALA H 123       7.640  10.223  35.483  1.00 61.46           C  
ATOM    945  C   ALA H 123       6.798   8.131  36.415  1.00 66.73           C  
ATOM    946  O   ALA H 123       5.779   7.650  35.919  1.00 69.46           O  
ATOM    947  N   SER H 124       7.036   8.130  37.745  1.00 68.50           N  
ATOM    948  CA  SER H 124       6.060   7.641  38.674  1.00 70.88           C  
ATOM    949  CB  SER H 124       6.209   6.145  39.003  1.00 75.32           C  
ATOM    950  OG  SER H 124       5.995   5.355  37.843  1.00 76.97           O  
ATOM    951  C   SER H 124       6.259   8.362  39.970  1.00 66.19           C  
ATOM    952  O   SER H 124       7.336   8.890  40.243  1.00 73.33           O  
ATOM    953  N   GLY H 125       5.201   8.413  40.798  1.00 56.52           N  
ATOM    954  CA  GLY H 125       5.321   9.006  42.097  1.00 57.28           C  
ATOM    955  C   GLY H 125       4.721  10.376  42.124  1.00 60.84           C  
ATOM    956  O   GLY H 125       4.388  10.874  43.198  1.00 66.67           O  
ATOM    957  N   TYR H 126       4.563  11.036  40.962  1.00 59.76           N  
ATOM    958  CA  TYR H 126       4.010  12.360  41.018  1.00 59.16           C  
ATOM    959  CB  TYR H 126       5.071  13.477  41.096  1.00 54.39           C  
ATOM    960  CG  TYR H 126       5.888  13.485  39.849  1.00 51.68           C  
ATOM    961  CD1 TYR H 126       6.900  12.574  39.658  1.00 51.81           C  
ATOM    962  CD2 TYR H 126       5.654  14.425  38.873  1.00 49.10           C  
ATOM    963  CE1 TYR H 126       7.655  12.594  38.508  1.00 46.75           C  
ATOM    964  CE2 TYR H 126       6.406  14.451  37.722  1.00 47.36           C  
ATOM    965  CZ  TYR H 126       7.410  13.531  37.535  1.00 46.75           C  
ATOM    966  OH  TYR H 126       8.183  13.556  36.356  1.00 48.33           O  
ATOM    967  C   TYR H 126       3.149  12.597  39.818  1.00 60.96           C  
ATOM    968  O   TYR H 126       3.063  11.761  38.919  1.00 61.14           O  
ATOM    969  N   GLU H 127       2.452  13.754  39.800  1.00 61.71           N  
ATOM    970  CA  GLU H 127       1.620  14.078  38.680  1.00 60.24           C  
ATOM    971  CB  GLU H 127       0.645  15.240  38.935  1.00 64.93           C  
ATOM    972  CG  GLU H 127      -0.319  15.472  37.771  1.00101.15           C  
ATOM    973  CD  GLU H 127      -1.289  14.301  37.734  1.00109.24           C  
ATOM    974  OE1 GLU H 127      -1.780  13.914  38.827  1.00110.28           O  
ATOM    975  OE2 GLU H 127      -1.547  13.770  36.622  1.00111.34           O1-
ATOM    976  C   GLU H 127       2.530  14.474  37.563  1.00 58.08           C  
ATOM    977  O   GLU H 127       3.310  15.419  37.673  1.00 58.42           O  
ATOM    978  N   PHE H 128       2.409  13.756  36.436  1.00 56.35           N  
ATOM    979  CA  PHE H 128       3.272  13.880  35.297  1.00 52.27           C  
ATOM    980  CB  PHE H 128       2.946  12.808  34.240  1.00 48.85           C  
ATOM    981  CG  PHE H 128       4.024  12.781  33.215  1.00 45.14           C  
ATOM    982  CD1 PHE H 128       5.260  12.261  33.522  1.00 46.32           C  
ATOM    983  CD2 PHE H 128       3.792  13.243  31.940  1.00 44.33           C  
ATOM    984  CE1 PHE H 128       6.257  12.225  32.579  1.00 47.27           C  
ATOM    985  CE2 PHE H 128       4.786  13.207  30.992  1.00 45.00           C  
ATOM    986  CZ  PHE H 128       6.021  12.699  31.311  1.00 46.51           C  
ATOM    987  C   PHE H 128       3.152  15.240  34.670  1.00 55.38           C  
ATOM    988  O   PHE H 128       4.146  15.834  34.255  1.00 58.65           O  
ATOM    989  N   ILE H 129       1.917  15.761  34.583  1.00 54.42           N  
ATOM    990  CA  ILE H 129       1.597  17.005  33.939  1.00 53.76           C  
ATOM    991  CB  ILE H 129       0.116  17.250  33.881  1.00 54.07           C  
ATOM    992  CG1 ILE H 129      -0.465  17.374  35.300  1.00 51.03           C  
ATOM    993  CG2 ILE H 129      -0.511  16.120  33.044  1.00 47.34           C  
ATOM    994  CD1 ILE H 129      -1.911  17.868  35.334  1.00 63.84           C  
ATOM    995  C   ILE H 129       2.238  18.163  34.644  1.00 56.85           C  
ATOM    996  O   ILE H 129       2.543  19.178  34.023  1.00 59.06           O  
ATOM    997  N   ASP H 130       2.394  18.077  35.975  1.00 56.46           N  
ATOM    998  CA  ASP H 130       2.862  19.196  36.747  1.00 56.88           C  
ATOM    999  CB  ASP H 130       2.804  18.924  38.260  1.00 61.78           C  
ATOM   1000  CG  ASP H 130       1.335  18.855  38.651  1.00 68.60           C  
ATOM   1001  OD1 ASP H 130       0.481  19.235  37.806  1.00 68.57           O  
ATOM   1002  OD2 ASP H 130       1.046  18.421  39.799  1.00 85.72           O1-
ATOM   1003  C   ASP H 130       4.267  19.647  36.424  1.00 56.60           C  
ATOM   1004  O   ASP H 130       4.487  20.845  36.244  1.00 60.10           O  
ATOM   1005  N   CYS H 131       5.258  18.733  36.320  1.00 52.49           N  
ATOM   1006  CA  CYS H 131       6.625  19.179  36.153  1.00 51.42           C  
ATOM   1007  CB  CYS H 131       7.626  18.490  37.105  1.00 52.05           C  
ATOM   1008  SG  CYS H 131       7.855  19.276  38.734  1.00 88.09           S  
ATOM   1009  C   CYS H 131       7.129  18.924  34.757  1.00 48.27           C  
ATOM   1010  O   CYS H 131       6.621  18.062  34.046  1.00 49.85           O  
ATOM   1011  N   THR H 132       8.153  19.705  34.330  1.00 56.63           N  
ATOM   1012  CA  THR H 132       8.799  19.569  33.051  1.00 55.16           C  
ATOM   1013  CB  THR H 132       9.472  20.828  32.597  1.00 53.42           C  
ATOM   1014  OG1 THR H 132      10.556  21.140  33.460  1.00 75.75           O  
ATOM   1015  CG2 THR H 132       8.441  21.967  32.627  1.00 74.90           C  
ATOM   1016  C   THR H 132       9.872  18.525  33.176  1.00 56.94           C  
ATOM   1017  O   THR H 132      10.421  18.315  34.256  1.00 61.26           O  
ATOM   1018  N   LEU H 133      10.189  17.830  32.059  1.00 56.87           N  
ATOM   1019  CA  LEU H 133      11.221  16.830  32.064  1.00 54.08           C  
ATOM   1020  CB  LEU H 133      10.759  15.442  31.587  1.00 53.89           C  
ATOM   1021  CG  LEU H 133       9.991  14.650  32.663  1.00 73.67           C  
ATOM   1022  CD1 LEU H 133       8.762  15.413  33.179  1.00 70.32           C  
ATOM   1023  CD2 LEU H 133       9.650  13.236  32.163  1.00 83.44           C  
ATOM   1024  C   LEU H 133      12.341  17.285  31.182  1.00 58.28           C  
ATOM   1025  O   LEU H 133      12.128  17.984  30.193  1.00 65.39           O  
ATOM   1026  N   ASN H 134      13.586  16.899  31.535  1.00 56.89           N  
ATOM   1027  CA  ASN H 134      14.732  17.344  30.790  1.00 54.15           C  
ATOM   1028  CB  ASN H 134      15.695  18.201  31.630  1.00 51.02           C  
ATOM   1029  CG  ASN H 134      14.960  19.463  32.061  1.00 56.54           C  
ATOM   1030  OD1 ASN H 134      15.054  20.505  31.417  1.00 58.66           O  
ATOM   1031  ND2 ASN H 134      14.195  19.360  33.181  1.00 60.22           N  
ATOM   1032  C   ASN H 134      15.522  16.153  30.337  1.00 54.68           C  
ATOM   1033  O   ASN H 134      15.376  15.052  30.865  1.00 57.02           O  
ATOM   1034  N   TRP H 135      16.361  16.349  29.297  1.00 55.56           N  
ATOM   1035  CA  TRP H 135      17.228  15.300  28.839  1.00 51.20           C  
ATOM   1036  CB  TRP H 135      16.894  14.797  27.425  1.00 51.76           C  
ATOM   1037  CG  TRP H 135      15.587  14.043  27.360  1.00 56.56           C  
ATOM   1038  CD2 TRP H 135      15.459  12.640  27.631  1.00 54.75           C  
ATOM   1039  CD1 TRP H 135      14.335  14.496  27.063  1.00 54.30           C  
ATOM   1040  NE1 TRP H 135      13.433  13.461  27.131  1.00 53.04           N  
ATOM   1041  CE2 TRP H 135      14.112  12.312  27.480  1.00 53.88           C  
ATOM   1042  CE3 TRP H 135      16.388  11.703  27.981  1.00 54.30           C  
ATOM   1043  CZ2 TRP H 135      13.671  11.035  27.678  1.00 53.32           C  
ATOM   1044  CZ3 TRP H 135      15.940  10.416  28.176  1.00 50.57           C  
ATOM   1045  CH2 TRP H 135      14.609  10.090  28.028  1.00 54.87           C  
ATOM   1046  C   TRP H 135      18.627  15.839  28.831  1.00 57.27           C  
ATOM   1047  O   TRP H 135      18.897  16.884  28.239  1.00 61.95           O  
ATOM   1048  N   ILE H 136      19.559  15.130  29.504  1.00 55.08           N  
ATOM   1049  CA  ILE H 136      20.917  15.594  29.579  1.00 47.39           C  
ATOM   1050  CB  ILE H 136      21.250  16.111  30.948  1.00 55.20           C  
ATOM   1051  CG1 ILE H 136      20.285  17.262  31.283  1.00 59.21           C  
ATOM   1052  CG2 ILE H 136      22.730  16.527  30.980  1.00 54.53           C  
ATOM   1053  CD1 ILE H 136      20.290  17.682  32.748  1.00 70.47           C  
ATOM   1054  C   ILE H 136      21.836  14.456  29.239  1.00 53.93           C  
ATOM   1055  O   ILE H 136      21.606  13.318  29.647  1.00 64.60           O  
ATOM   1056  N   ARG H 137      22.908  14.734  28.463  1.00 53.51           N  
ATOM   1057  CA  ARG H 137      23.816  13.679  28.093  1.00 55.97           C  
ATOM   1058  CB  ARG H 137      24.036  13.527  26.575  1.00 54.99           C  
ATOM   1059  CG  ARG H 137      24.672  14.752  25.910  1.00 58.07           C  
ATOM   1060  CD  ARG H 137      23.775  15.450  24.889  1.00 60.52           C  
ATOM   1061  NE  ARG H 137      23.650  14.557  23.701  1.00 60.52           N  
ATOM   1062  CZ  ARG H 137      24.408  14.768  22.583  1.00 62.32           C  
ATOM   1063  NH1 ARG H 137      25.286  15.810  22.532  1.00 54.75           N1+
ATOM   1064  NH2 ARG H 137      24.273  13.943  21.503  1.00 67.41           N  
ATOM   1065  C   ARG H 137      25.163  13.975  28.678  1.00 58.02           C  
ATOM   1066  O   ARG H 137      25.611  15.121  28.684  1.00 62.71           O  
ATOM   1067  N   LEU H 138      25.840  12.936  29.214  1.00 63.12           N  
ATOM   1068  CA  LEU H 138      27.163  13.142  29.733  1.00 61.57           C  
ATOM   1069  CB  LEU H 138      27.338  12.835  31.235  1.00 58.45           C  
ATOM   1070  CG  LEU H 138      26.584  13.788  32.183  1.00 66.23           C  
ATOM   1071  CD1 LEU H 138      25.071  13.551  32.135  1.00 56.51           C  
ATOM   1072  CD2 LEU H 138      27.152  13.730  33.609  1.00 65.95           C  
ATOM   1073  C   LEU H 138      28.107  12.237  29.010  1.00 69.11           C  
ATOM   1074  O   LEU H 138      27.963  11.017  29.033  1.00 69.98           O  
ATOM   1075  N   ALA H 139      29.122  12.827  28.352  1.00 71.47           N  
ATOM   1076  CA  ALA H 139      30.121  12.054  27.676  1.00 77.65           C  
ATOM   1077  CB  ALA H 139      30.481  12.591  26.282  1.00 76.08           C  
ATOM   1078  C   ALA H 139      31.337  12.154  28.535  1.00 83.19           C  
ATOM   1079  O   ALA H 139      31.573  13.183  29.166  1.00 82.13           O  
ATOM   1080  N   PRO H 140      32.115  11.113  28.603  1.00 92.31           N  
ATOM   1081  CA  PRO H 140      33.254  11.174  29.468  1.00 93.29           C  
ATOM   1082  CD  PRO H 140      31.601   9.760  28.473  1.00 95.29           C  
ATOM   1083  CB  PRO H 140      33.790   9.748  29.546  1.00 90.45           C  
ATOM   1084  CG  PRO H 140      32.528   8.888  29.340  1.00 95.10           C  
ATOM   1085  C   PRO H 140      34.237  12.205  29.025  1.00 94.88           C  
ATOM   1086  O   PRO H 140      34.570  12.249  27.842  1.00 90.93           O  
ATOM   1087  N   GLY H 141      34.717  13.036  29.970  1.00 95.49           N  
ATOM   1088  CA  GLY H 141      35.696  14.036  29.666  1.00 96.88           C  
ATOM   1089  C   GLY H 141      35.059  15.169  28.918  1.00 95.89           C  
ATOM   1090  O   GLY H 141      35.745  15.898  28.203  1.00101.46           O  
ATOM   1091  N   LYS H 142      33.729  15.353  29.047  1.00 89.02           N  
ATOM   1092  CA  LYS H 142      33.103  16.443  28.346  1.00 84.52           C  
ATOM   1093  CB  LYS H 142      32.288  16.014  27.111  1.00 85.19           C  
ATOM   1094  CG  LYS H 142      33.123  15.540  25.919  1.00 93.89           C  
ATOM   1095  CD  LYS H 142      32.302  14.774  24.877  1.00102.49           C  
ATOM   1096  CE  LYS H 142      31.480  15.662  23.941  1.00118.95           C  
ATOM   1097  NZ  LYS H 142      32.190  15.840  22.654  1.00119.67           N1+
ATOM   1098  C   LYS H 142      32.127  17.101  29.267  1.00 78.76           C  
ATOM   1099  O   LYS H 142      31.661  16.500  30.234  1.00 77.13           O  
ATOM   1100  N   ARG H 143      31.787  18.373  28.971  1.00 74.20           N  
ATOM   1101  CA  ARG H 143      30.857  19.114  29.773  1.00 70.56           C  
ATOM   1102  CB  ARG H 143      30.743  20.585  29.349  1.00 65.99           C  
ATOM   1103  CG  ARG H 143      32.084  21.313  29.337  1.00 65.98           C  
ATOM   1104  CD  ARG H 143      32.004  22.722  28.750  1.00 67.71           C  
ATOM   1105  NE  ARG H 143      33.401  23.197  28.536  1.00 74.75           N  
ATOM   1106  CZ  ARG H 143      33.687  24.529  28.619  1.00 84.93           C  
ATOM   1107  NH1 ARG H 143      32.704  25.417  28.942  1.00 88.30           N1+
ATOM   1108  NH2 ARG H 143      34.956  24.977  28.387  1.00 85.01           N  
ATOM   1109  C   ARG H 143      29.510  18.501  29.555  1.00 70.85           C  
ATOM   1110  O   ARG H 143      29.165  18.111  28.441  1.00 75.19           O  
ATOM   1111  N   PRO H 144      28.730  18.420  30.597  1.00 61.41           N  
ATOM   1112  CA  PRO H 144      27.421  17.847  30.478  1.00 55.59           C  
ATOM   1113  CD  PRO H 144      29.261  18.294  31.944  1.00 60.73           C  
ATOM   1114  CB  PRO H 144      26.890  17.733  31.904  1.00 49.74           C  
ATOM   1115  CG  PRO H 144      28.169  17.562  32.746  1.00 57.15           C  
ATOM   1116  C   PRO H 144      26.611  18.714  29.573  1.00 60.39           C  
ATOM   1117  O   PRO H 144      26.787  19.932  29.605  1.00 67.65           O  
ATOM   1118  N   GLU H 145      25.723  18.112  28.759  1.00 56.59           N  
ATOM   1119  CA  GLU H 145      25.002  18.911  27.815  1.00 56.24           C  
ATOM   1120  CB  GLU H 145      25.337  18.520  26.366  1.00 55.97           C  
ATOM   1121  CG  GLU H 145      24.934  19.551  25.314  1.00 67.89           C  
ATOM   1122  CD  GLU H 145      25.356  19.001  23.957  1.00 78.87           C  
ATOM   1123  OE1 GLU H 145      26.075  17.965  23.936  1.00 82.30           O  
ATOM   1124  OE2 GLU H 145      24.970  19.610  22.924  1.00 80.81           O1-
ATOM   1125  C   GLU H 145      23.529  18.743  28.031  1.00 59.57           C  
ATOM   1126  O   GLU H 145      23.009  17.628  28.087  1.00 63.97           O  
ATOM   1127  N   TRP H 146      22.818  19.880  28.150  1.00 59.00           N  
ATOM   1128  CA  TRP H 146      21.396  19.889  28.336  1.00 54.88           C  
ATOM   1129  CB  TRP H 146      20.948  21.131  29.123  1.00 55.96           C  
ATOM   1130  CG  TRP H 146      19.462  21.353  29.201  1.00 57.20           C  
ATOM   1131  CD2 TRP H 146      18.764  22.236  28.315  1.00 55.66           C  
ATOM   1132  CD1 TRP H 146      18.532  20.843  30.058  1.00 56.56           C  
ATOM   1133  NE1 TRP H 146      17.291  21.352  29.755  1.00 59.20           N  
ATOM   1134  CE2 TRP H 146      17.421  22.213  28.684  1.00 57.20           C  
ATOM   1135  CE3 TRP H 146      19.209  23.006  27.279  1.00 56.35           C  
ATOM   1136  CZ2 TRP H 146      16.496  22.964  28.017  1.00 57.76           C  
ATOM   1137  CZ3 TRP H 146      18.275  23.760  26.606  1.00 57.25           C  
ATOM   1138  CH2 TRP H 146      16.944  23.739  26.970  1.00 55.96           C  
ATOM   1139  C   TRP H 146      20.787  19.937  26.967  1.00 60.01           C  
ATOM   1140  O   TRP H 146      20.996  20.893  26.223  1.00 64.72           O  
ATOM   1141  N   MET H 147      20.093  18.846  26.580  1.00 55.87           N  
ATOM   1142  CA  MET H 147      19.454  18.681  25.301  1.00 50.92           C  
ATOM   1143  CB  MET H 147      19.069  17.213  25.056  1.00 50.62           C  
ATOM   1144  CG  MET H 147      20.288  16.287  25.031  1.00 53.58           C  
ATOM   1145  SD  MET H 147      19.915  14.525  24.781  1.00 61.80           S  
ATOM   1146  CE  MET H 147      19.419  14.710  23.043  1.00 68.63           C  
ATOM   1147  C   MET H 147      18.217  19.523  25.150  1.00 52.98           C  
ATOM   1148  O   MET H 147      18.005  20.133  24.102  1.00 54.67           O  
ATOM   1149  N   GLY H 148      17.358  19.576  26.189  1.00 56.19           N  
ATOM   1150  CA  GLY H 148      16.137  20.330  26.078  1.00 52.88           C  
ATOM   1151  C   GLY H 148      15.153  19.816  27.086  1.00 58.01           C  
ATOM   1152  O   GLY H 148      15.366  18.783  27.721  1.00 62.71           O  
ATOM   1153  N   TRP H 149      14.025  20.539  27.251  1.00 58.27           N  
ATOM   1154  CA  TRP H 149      13.017  20.127  28.185  1.00 54.19           C  
ATOM   1155  CB  TRP H 149      12.861  21.070  29.395  1.00 54.07           C  
ATOM   1156  CG  TRP H 149      12.746  22.539  29.064  1.00 54.88           C  
ATOM   1157  CD2 TRP H 149      11.536  23.198  28.666  1.00 57.31           C  
ATOM   1158  CD1 TRP H 149      13.719  23.495  29.078  1.00 52.08           C  
ATOM   1159  NE1 TRP H 149      13.191  24.710  28.719  1.00 55.40           N  
ATOM   1160  CE2 TRP H 149      11.847  24.542  28.461  1.00 56.59           C  
ATOM   1161  CE3 TRP H 149      10.269  22.722  28.486  1.00 60.84           C  
ATOM   1162  CZ2 TRP H 149      10.892  25.435  28.070  1.00 54.48           C  
ATOM   1163  CZ3 TRP H 149       9.307  23.626  28.092  1.00 59.61           C  
ATOM   1164  CH2 TRP H 149       9.616  24.955  27.889  1.00 55.14           C  
ATOM   1165  C   TRP H 149      11.701  19.993  27.485  1.00 56.01           C  
ATOM   1166  O   TRP H 149      11.493  20.530  26.397  1.00 59.38           O  
ATOM   1167  N   LEU H 150      10.793  19.209  28.100  1.00 58.94           N  
ATOM   1168  CA  LEU H 150       9.491  18.938  27.561  1.00 52.38           C  
ATOM   1169  CB  LEU H 150       9.444  17.512  26.969  1.00 49.29           C  
ATOM   1170  CG  LEU H 150       8.061  16.935  26.621  1.00 53.59           C  
ATOM   1171  CD1 LEU H 150       7.340  16.473  27.889  1.00 60.58           C  
ATOM   1172  CD2 LEU H 150       7.215  17.898  25.783  1.00 52.75           C  
ATOM   1173  C   LEU H 150       8.479  19.084  28.656  1.00 57.36           C  
ATOM   1174  O   LEU H 150       8.660  18.570  29.758  1.00 61.52           O  
ATOM   1175  N   LYS H 151       7.380  19.819  28.378  1.00 57.75           N  
ATOM   1176  CA  LYS H 151       6.337  19.958  29.357  1.00 52.50           C  
ATOM   1177  CB  LYS H 151       5.810  21.396  29.495  1.00 48.22           C  
ATOM   1178  CG  LYS H 151       6.841  22.323  30.143  1.00 52.31           C  
ATOM   1179  CD  LYS H 151       6.481  23.808  30.092  1.00 53.28           C  
ATOM   1180  CE  LYS H 151       7.525  24.703  30.765  1.00 60.27           C  
ATOM   1181  NZ  LYS H 151       7.068  26.110  30.754  1.00 69.39           N1+
ATOM   1182  C   LYS H 151       5.219  19.062  28.925  1.00 60.32           C  
ATOM   1183  O   LYS H 151       4.599  19.252  27.880  1.00 66.25           O  
ATOM   1184  N   PRO H 152       4.935  18.111  29.766  1.00 62.51           N  
ATOM   1185  CA  PRO H 152       3.993  17.073  29.464  1.00 62.94           C  
ATOM   1186  CD  PRO H 152       5.840  17.747  30.843  1.00 58.95           C  
ATOM   1187  CB  PRO H 152       4.024  16.134  30.667  1.00 61.70           C  
ATOM   1188  CG  PRO H 152       5.450  16.309  31.225  1.00 59.42           C  
ATOM   1189  C   PRO H 152       2.645  17.607  29.134  1.00 66.81           C  
ATOM   1190  O   PRO H 152       1.902  16.930  28.422  1.00 68.66           O  
ATOM   1191  N   ARG H 153       2.284  18.795  29.640  1.00 64.73           N  
ATOM   1192  CA  ARG H 153       0.997  19.295  29.271  1.00 71.71           C  
ATOM   1193  CB  ARG H 153       0.311  20.133  30.366  1.00 77.77           C  
ATOM   1194  CG  ARG H 153      -1.046  20.695  29.934  1.00 87.33           C  
ATOM   1195  CD  ARG H 153      -1.883  21.255  31.086  1.00 87.76           C  
ATOM   1196  NE  ARG H 153      -2.432  20.090  31.832  1.00 94.89           N  
ATOM   1197  CZ  ARG H 153      -3.204  20.282  32.943  1.00104.25           C  
ATOM   1198  NH1 ARG H 153      -3.431  21.543  33.412  1.00103.96           N1+
ATOM   1199  NH2 ARG H 153      -3.749  19.208  33.584  1.00104.57           N  
ATOM   1200  C   ARG H 153       1.180  20.156  28.068  1.00 74.51           C  
ATOM   1201  O   ARG H 153       1.856  21.183  28.111  1.00 79.08           O  
ATOM   1202  N   GLY H 154       0.589  19.729  26.938  1.00 69.02           N  
ATOM   1203  CA  GLY H 154       0.659  20.490  25.729  1.00 68.01           C  
ATOM   1204  C   GLY H 154       1.776  19.951  24.900  1.00 66.55           C  
ATOM   1205  O   GLY H 154       1.753  20.061  23.676  1.00 72.62           O  
ATOM   1206  N   GLY H 155       2.780  19.338  25.553  1.00 61.05           N  
ATOM   1207  CA  GLY H 155       3.874  18.766  24.828  1.00 59.16           C  
ATOM   1208  C   GLY H 155       4.803  19.853  24.381  1.00 61.27           C  
ATOM   1209  O   GLY H 155       5.608  19.636  23.477  1.00 61.64           O  
ATOM   1210  N   ALA H 156       4.734  21.047  25.008  1.00 59.58           N  
ATOM   1211  CA  ALA H 156       5.591  22.123  24.595  1.00 55.33           C  
ATOM   1212  CB  ALA H 156       5.357  23.432  25.368  1.00 56.49           C  
ATOM   1213  C   ALA H 156       7.003  21.695  24.842  1.00 57.31           C  
ATOM   1214  O   ALA H 156       7.280  20.961  25.789  1.00 63.15           O  
ATOM   1215  N   VAL H 157       7.941  22.133  23.976  1.00 61.65           N  
ATOM   1216  CA  VAL H 157       9.290  21.687  24.156  1.00 55.13           C  
ATOM   1217  CB  VAL H 157       9.603  20.486  23.311  1.00 52.96           C  
ATOM   1218  CG1 VAL H 157       9.580  20.901  21.833  1.00 54.23           C  
ATOM   1219  CG2 VAL H 157      10.921  19.867  23.791  1.00 64.04           C  
ATOM   1220  C   VAL H 157      10.243  22.794  23.814  1.00 60.85           C  
ATOM   1221  O   VAL H 157       9.889  23.749  23.123  1.00 64.10           O  
ATOM   1222  N   ASN H 158      11.480  22.705  24.351  1.00 60.93           N  
ATOM   1223  CA  ASN H 158      12.506  23.676  24.085  1.00 56.91           C  
ATOM   1224  CB  ASN H 158      12.755  24.601  25.289  1.00 53.19           C  
ATOM   1225  CG  ASN H 158      13.633  25.763  24.850  1.00 60.95           C  
ATOM   1226  OD1 ASN H 158      14.594  25.587  24.104  1.00 71.42           O  
ATOM   1227  ND2 ASN H 158      13.292  26.991  25.325  1.00 60.39           N  
ATOM   1228  C   ASN H 158      13.770  22.908  23.829  1.00 56.67           C  
ATOM   1229  O   ASN H 158      14.228  22.155  24.687  1.00 60.44           O  
ATOM   1230  N   TYR H 159      14.399  23.106  22.652  1.00 59.20           N  
ATOM   1231  CA  TYR H 159      15.555  22.314  22.329  1.00 54.79           C  
ATOM   1232  CB  TYR H 159      15.514  21.655  20.936  1.00 55.04           C  
ATOM   1233  CG  TYR H 159      14.315  20.776  20.821  1.00 54.68           C  
ATOM   1234  CD1 TYR H 159      14.156  19.679  21.635  1.00 53.51           C  
ATOM   1235  CD2 TYR H 159      13.366  21.034  19.860  1.00 55.86           C  
ATOM   1236  CE1 TYR H 159      13.051  18.869  21.511  1.00 55.40           C  
ATOM   1237  CE2 TYR H 159      12.260  20.227  19.729  1.00 57.02           C  
ATOM   1238  CZ  TYR H 159      12.100  19.144  20.559  1.00 56.51           C  
ATOM   1239  OH  TYR H 159      10.967  18.314  20.428  1.00 57.57           O  
ATOM   1240  C   TYR H 159      16.756  23.206  22.296  1.00 58.59           C  
ATOM   1241  O   TYR H 159      16.669  24.379  21.935  1.00 64.56           O  
ATOM   1242  N   ALA H 160      17.920  22.658  22.699  1.00 56.24           N  
ATOM   1243  CA  ALA H 160      19.142  23.403  22.670  1.00 55.86           C  
ATOM   1244  CB  ALA H 160      20.332  22.666  23.307  1.00 48.10           C  
ATOM   1245  C   ALA H 160      19.466  23.657  21.234  1.00 65.64           C  
ATOM   1246  O   ALA H 160      19.085  22.894  20.348  1.00 69.63           O  
ATOM   1247  N   ARG H 161      20.193  24.756  20.973  1.00 68.71           N  
ATOM   1248  CA  ARG H 161      20.469  25.176  19.632  1.00 74.80           C  
ATOM   1249  CB  ARG H 161      21.311  26.457  19.577  1.00 84.23           C  
ATOM   1250  CG  ARG H 161      20.611  27.663  20.200  1.00 97.80           C  
ATOM   1251  CD  ARG H 161      21.281  28.987  19.844  1.00109.96           C  
ATOM   1252  NE  ARG H 161      21.060  29.199  18.387  1.00117.84           N  
ATOM   1253  CZ  ARG H 161      21.545  30.319  17.778  1.00118.73           C  
ATOM   1254  NH1 ARG H 161      22.236  31.242  18.507  1.00117.91           N1+
ATOM   1255  NH2 ARG H 161      21.339  30.515  16.442  1.00117.02           N  
ATOM   1256  C   ARG H 161      21.222  24.121  18.886  1.00 73.77           C  
ATOM   1257  O   ARG H 161      20.897  23.844  17.734  1.00 80.48           O  
ATOM   1258  N   PRO H 162      22.205  23.502  19.472  1.00 67.88           N  
ATOM   1259  CA  PRO H 162      22.971  22.560  18.707  1.00 69.65           C  
ATOM   1260  CD  PRO H 162      22.992  24.114  20.529  1.00 77.64           C  
ATOM   1261  CB  PRO H 162      24.169  22.201  19.583  1.00 68.96           C  
ATOM   1262  CG  PRO H 162      24.388  23.474  20.423  1.00 74.86           C  
ATOM   1263  C   PRO H 162      22.183  21.387  18.216  1.00 72.68           C  
ATOM   1264  O   PRO H 162      22.515  20.847  17.163  1.00 79.12           O  
ATOM   1265  N   LEU H 163      21.190  20.943  18.998  1.00 69.63           N  
ATOM   1266  CA  LEU H 163      20.352  19.812  18.713  1.00 66.48           C  
ATOM   1267  CB  LEU H 163      19.755  19.207  19.991  1.00 59.90           C  
ATOM   1268  CG  LEU H 163      20.862  18.683  20.926  1.00 60.46           C  
ATOM   1269  CD1 LEU H 163      20.280  18.063  22.202  1.00 63.39           C  
ATOM   1270  CD2 LEU H 163      21.819  17.737  20.184  1.00 60.99           C  
ATOM   1271  C   LEU H 163      19.249  20.079  17.729  1.00 68.18           C  
ATOM   1272  O   LEU H 163      18.761  19.151  17.089  1.00 70.89           O  
ATOM   1273  N   GLN H 164      18.795  21.341  17.613  1.00 66.83           N  
ATOM   1274  CA  GLN H 164      17.622  21.667  16.845  1.00 69.61           C  
ATOM   1275  CB  GLN H 164      17.417  23.188  16.727  1.00 71.05           C  
ATOM   1276  CG  GLN H 164      17.205  23.859  18.087  1.00 81.69           C  
ATOM   1277  CD  GLN H 164      17.256  25.367  17.896  1.00 93.00           C  
ATOM   1278  OE1 GLN H 164      18.075  25.881  17.135  1.00 96.86           O  
ATOM   1279  NE2 GLN H 164      16.359  26.103  18.606  1.00 93.99           N  
ATOM   1280  C   GLN H 164      17.678  21.076  15.469  1.00 70.81           C  
ATOM   1281  O   GLN H 164      18.637  21.264  14.722  1.00 73.89           O  
ATOM   1282  N   GLY H 165      16.607  20.323  15.126  1.00 68.60           N  
ATOM   1283  CA  GLY H 165      16.413  19.697  13.848  1.00 68.41           C  
ATOM   1284  C   GLY H 165      16.653  18.221  13.977  1.00 73.55           C  
ATOM   1285  O   GLY H 165      15.963  17.417  13.351  1.00 78.37           O  
ATOM   1286  N   ARG H 166      17.693  17.844  14.743  1.00 68.85           N  
ATOM   1287  CA  ARG H 166      18.072  16.480  14.995  1.00 67.53           C  
ATOM   1288  CB  ARG H 166      19.527  16.363  15.474  1.00 67.91           C  
ATOM   1289  CG  ARG H 166      20.533  16.749  14.390  1.00 72.23           C  
ATOM   1290  CD  ARG H 166      21.985  16.831  14.869  1.00 74.07           C  
ATOM   1291  NE  ARG H 166      22.471  15.444  15.117  1.00 74.51           N  
ATOM   1292  CZ  ARG H 166      22.441  14.924  16.378  1.00 72.66           C  
ATOM   1293  NH1 ARG H 166      21.966  15.673  17.415  1.00 73.01           N1+
ATOM   1294  NH2 ARG H 166      22.897  13.657  16.604  1.00 67.76           N  
ATOM   1295  C   ARG H 166      17.207  15.800  16.019  1.00 67.07           C  
ATOM   1296  O   ARG H 166      16.936  14.605  15.909  1.00 73.10           O  
ATOM   1297  N   VAL H 167      16.756  16.542  17.054  1.00 60.43           N  
ATOM   1298  CA  VAL H 167      16.126  15.902  18.178  1.00 55.55           C  
ATOM   1299  CB  VAL H 167      16.684  16.365  19.490  1.00 54.82           C  
ATOM   1300  CG1 VAL H 167      16.350  17.856  19.659  1.00 59.12           C  
ATOM   1301  CG2 VAL H 167      16.126  15.471  20.608  1.00 55.47           C  
ATOM   1302  C   VAL H 167      14.651  16.150  18.221  1.00 59.98           C  
ATOM   1303  O   VAL H 167      14.159  17.175  17.753  1.00 62.59           O  
ATOM   1304  N   THR H 168      13.903  15.166  18.771  1.00 59.24           N  
ATOM   1305  CA  THR H 168      12.482  15.301  18.929  1.00 60.51           C  
ATOM   1306  CB  THR H 168      11.697  14.540  17.899  1.00 63.56           C  
ATOM   1307  OG1 THR H 168      12.019  15.008  16.597  1.00 71.52           O  
ATOM   1308  CG2 THR H 168      10.197  14.728  18.178  1.00 56.66           C  
ATOM   1309  C   THR H 168      12.100  14.761  20.276  1.00 59.80           C  
ATOM   1310  O   THR H 168      12.519  13.671  20.662  1.00 63.78           O  
ATOM   1311  N   MET H 169      11.280  15.521  21.034  1.00 55.76           N  
ATOM   1312  CA  MET H 169      10.861  15.068  22.330  1.00 53.29           C  
ATOM   1313  CB  MET H 169      11.271  16.006  23.479  1.00 50.63           C  
ATOM   1314  CG  MET H 169      12.784  16.092  23.690  1.00 50.63           C  
ATOM   1315  SD  MET H 169      13.285  17.196  25.044  1.00 58.17           S  
ATOM   1316  CE  MET H 169      15.065  17.083  24.703  1.00 62.62           C  
ATOM   1317  C   MET H 169       9.366  15.003  22.337  1.00 55.95           C  
ATOM   1318  O   MET H 169       8.690  15.963  21.968  1.00 63.52           O  
ATOM   1319  N   THR H 170       8.811  13.850  22.767  1.00 56.75           N  
ATOM   1320  CA  THR H 170       7.387  13.674  22.812  1.00 59.25           C  
ATOM   1321  CB  THR H 170       6.864  12.834  21.685  1.00 64.19           C  
ATOM   1322  OG1 THR H 170       7.448  11.540  21.732  1.00 66.72           O  
ATOM   1323  CG2 THR H 170       7.208  13.523  20.355  1.00 63.59           C  
ATOM   1324  C   THR H 170       7.058  12.962  24.086  1.00 61.18           C  
ATOM   1325  O   THR H 170       7.955  12.564  24.827  1.00 60.91           O  
ATOM   1326  N   ARG H 171       5.752  12.819  24.402  1.00 61.33           N  
ATOM   1327  CA  ARG H 171       5.407  12.110  25.603  1.00 62.50           C  
ATOM   1328  CB  ARG H 171       5.276  13.002  26.849  1.00 62.10           C  
ATOM   1329  CG  ARG H 171       4.095  13.974  26.791  1.00 63.67           C  
ATOM   1330  CD  ARG H 171       4.037  14.801  25.508  1.00 62.54           C  
ATOM   1331  NE  ARG H 171       2.818  15.652  25.579  1.00 60.19           N  
ATOM   1332  CZ  ARG H 171       2.221  16.065  24.424  1.00 62.28           C  
ATOM   1333  NH1 ARG H 171       2.729  15.671  23.220  1.00 61.54           N1+
ATOM   1334  NH2 ARG H 171       1.117  16.865  24.470  1.00 67.91           N  
ATOM   1335  C   ARG H 171       4.059  11.486  25.419  1.00 62.81           C  
ATOM   1336  O   ARG H 171       3.292  11.872  24.538  1.00 69.82           O  
ATOM   1337  N   ASP H 172       3.759  10.465  26.249  1.00 63.51           N  
ATOM   1338  CA  ASP H 172       2.468   9.839  26.264  1.00 62.22           C  
ATOM   1339  CB  ASP H 172       2.522   8.319  26.037  1.00 67.63           C  
ATOM   1340  CG  ASP H 172       1.100   7.820  25.821  1.00 82.41           C  
ATOM   1341  OD1 ASP H 172       0.147   8.549  26.203  1.00 89.30           O  
ATOM   1342  OD2 ASP H 172       0.947   6.704  25.256  1.00 88.72           O1-
ATOM   1343  C   ASP H 172       1.940  10.086  27.643  1.00 67.35           C  
ATOM   1344  O   ASP H 172       2.370   9.456  28.606  1.00 74.15           O  
ATOM   1345  N   VAL H 173       0.973  11.014  27.768  1.00 66.92           N  
ATOM   1346  CA  VAL H 173       0.494  11.434  29.054  1.00 67.55           C  
ATOM   1347  CB  VAL H 173      -0.511  12.549  28.973  1.00 68.74           C  
ATOM   1348  CG1 VAL H 173      -0.951  12.910  30.397  1.00 67.47           C  
ATOM   1349  CG2 VAL H 173       0.112  13.728  28.209  1.00 68.04           C  
ATOM   1350  C   VAL H 173      -0.141  10.283  29.768  1.00 69.46           C  
ATOM   1351  O   VAL H 173      -0.018  10.149  30.985  1.00 72.99           O  
ATOM   1352  N   TYR H 174      -0.841   9.412  29.026  1.00 71.16           N  
ATOM   1353  CA  TYR H 174      -1.546   8.322  29.635  1.00 74.21           C  
ATOM   1354  CB  TYR H 174      -2.280   7.493  28.565  1.00 78.28           C  
ATOM   1355  CG  TYR H 174      -3.130   6.456  29.208  1.00 85.32           C  
ATOM   1356  CD1 TYR H 174      -4.400   6.764  29.639  1.00 91.19           C  
ATOM   1357  CD2 TYR H 174      -2.663   5.173  29.369  1.00 86.15           C  
ATOM   1358  CE1 TYR H 174      -5.193   5.807  30.231  1.00 94.31           C  
ATOM   1359  CE2 TYR H 174      -3.450   4.212  29.959  1.00 88.61           C  
ATOM   1360  CZ  TYR H 174      -4.717   4.527  30.388  1.00 95.55           C  
ATOM   1361  OH  TYR H 174      -5.524   3.542  30.992  1.00103.57           O  
ATOM   1362  C   TYR H 174      -0.556   7.437  30.342  1.00 78.90           C  
ATOM   1363  O   TYR H 174      -0.782   7.046  31.486  1.00 80.21           O  
ATOM   1364  N   SER H 175       0.558   7.087  29.666  1.00 73.36           N  
ATOM   1365  CA  SER H 175       1.573   6.207  30.190  1.00 69.34           C  
ATOM   1366  CB  SER H 175       2.333   5.433  29.092  1.00 65.77           C  
ATOM   1367  OG  SER H 175       3.043   6.322  28.246  1.00 91.31           O  
ATOM   1368  C   SER H 175       2.580   6.909  31.063  1.00 72.74           C  
ATOM   1369  O   SER H 175       3.432   6.253  31.662  1.00 72.48           O  
ATOM   1370  N   ASP H 176       2.541   8.253  31.153  1.00 70.70           N  
ATOM   1371  CA  ASP H 176       3.503   8.966  31.954  1.00 64.42           C  
ATOM   1372  CB  ASP H 176       3.481   8.567  33.442  1.00 67.84           C  
ATOM   1373  CG  ASP H 176       2.201   9.093  34.076  1.00 86.40           C  
ATOM   1374  OD1 ASP H 176       1.459   9.842  33.386  1.00 94.31           O  
ATOM   1375  OD2 ASP H 176       1.951   8.756  35.264  1.00 90.50           O1-
ATOM   1376  C   ASP H 176       4.884   8.685  31.442  1.00 64.49           C  
ATOM   1377  O   ASP H 176       5.842   8.636  32.214  1.00 68.29           O  
ATOM   1378  N   THR H 177       5.040   8.525  30.113  1.00 61.65           N  
ATOM   1379  CA  THR H 177       6.342   8.226  29.590  1.00 59.78           C  
ATOM   1380  CB  THR H 177       6.376   6.939  28.819  1.00 61.33           C  
ATOM   1381  OG1 THR H 177       5.967   5.863  29.650  1.00 71.42           O  
ATOM   1382  CG2 THR H 177       7.806   6.702  28.308  1.00 56.11           C  
ATOM   1383  C   THR H 177       6.767   9.326  28.661  1.00 58.48           C  
ATOM   1384  O   THR H 177       5.964   9.861  27.899  1.00 59.08           O  
ATOM   1385  N   ALA H 178       8.067   9.691  28.710  1.00 58.37           N  
ATOM   1386  CA  ALA H 178       8.596  10.722  27.859  1.00 55.04           C  
ATOM   1387  CB  ALA H 178       9.402  11.795  28.611  1.00 51.81           C  
ATOM   1388  C   ALA H 178       9.523  10.059  26.885  1.00 59.48           C  
ATOM   1389  O   ALA H 178      10.144   9.045  27.204  1.00 66.79           O  
ATOM   1390  N   PHE H 179       9.631  10.610  25.655  1.00 59.85           N  
ATOM   1391  CA  PHE H 179      10.442   9.964  24.660  1.00 57.05           C  
ATOM   1392  CB  PHE H 179       9.632   9.439  23.461  1.00 54.27           C  
ATOM   1393  CG  PHE H 179       8.656   8.427  23.959  1.00 56.00           C  
ATOM   1394  CD1 PHE H 179       9.001   7.099  24.042  1.00 60.90           C  
ATOM   1395  CD2 PHE H 179       7.394   8.810  24.345  1.00 56.91           C  
ATOM   1396  CE1 PHE H 179       8.101   6.167  24.503  1.00 62.21           C  
ATOM   1397  CE2 PHE H 179       6.488   7.884  24.807  1.00 57.98           C  
ATOM   1398  CZ  PHE H 179       6.840   6.558  24.883  1.00 59.19           C  
ATOM   1399  C   PHE H 179      11.435  10.935  24.095  1.00 57.12           C  
ATOM   1400  O   PHE H 179      11.183  12.136  24.016  1.00 62.08           O  
ATOM   1401  N   LEU H 180      12.612  10.411  23.692  1.00 54.67           N  
ATOM   1402  CA  LEU H 180      13.650  11.203  23.095  1.00 52.35           C  
ATOM   1403  CB  LEU H 180      14.897  11.320  23.986  1.00 59.23           C  
ATOM   1404  CG  LEU H 180      16.032  12.149  23.359  1.00 58.56           C  
ATOM   1405  CD1 LEU H 180      15.641  13.629  23.230  1.00 61.68           C  
ATOM   1406  CD2 LEU H 180      17.356  11.934  24.107  1.00 61.42           C  
ATOM   1407  C   LEU H 180      14.094  10.511  21.842  1.00 54.13           C  
ATOM   1408  O   LEU H 180      14.342   9.306  21.846  1.00 61.60           O  
ATOM   1409  N   GLU H 181      14.202  11.263  20.728  1.00 56.94           N  
ATOM   1410  CA  GLU H 181      14.657  10.671  19.501  1.00 59.82           C  
ATOM   1411  CB  GLU H 181      13.562  10.592  18.422  1.00 62.93           C  
ATOM   1412  CG  GLU H 181      14.011   9.899  17.134  1.00 77.32           C  
ATOM   1413  CD  GLU H 181      12.832   9.893  16.172  1.00 91.95           C  
ATOM   1414  OE1 GLU H 181      11.696   9.605  16.634  1.00 99.13           O  
ATOM   1415  OE2 GLU H 181      13.049  10.177  14.963  1.00 92.00           O1-
ATOM   1416  C   GLU H 181      15.758  11.532  18.969  1.00 61.47           C  
ATOM   1417  O   GLU H 181      15.642  12.757  18.939  1.00 64.60           O  
ATOM   1418  N   LEU H 182      16.874  10.904  18.550  1.00 59.90           N  
ATOM   1419  CA  LEU H 182      17.977  11.658  18.029  1.00 57.24           C  
ATOM   1420  CB  LEU H 182      19.209  11.581  18.947  1.00 54.18           C  
ATOM   1421  CG  LEU H 182      20.355  12.518  18.546  1.00 62.49           C  
ATOM   1422  CD1 LEU H 182      19.908  13.987  18.618  1.00 60.46           C  
ATOM   1423  CD2 LEU H 182      21.611  12.245  19.391  1.00 61.66           C  
ATOM   1424  C   LEU H 182      18.328  11.059  16.696  1.00 61.59           C  
ATOM   1425  O   LEU H 182      18.594   9.862  16.595  1.00 65.74           O  
ATOM   1426  N   ARG H 183      18.347  11.889  15.632  1.00 61.59           N  
ATOM   1427  CA  ARG H 183      18.578  11.394  14.301  1.00 67.11           C  
ATOM   1428  CB  ARG H 183      17.631  12.004  13.252  1.00 66.34           C  
ATOM   1429  CG  ARG H 183      16.183  11.536  13.392  1.00 74.25           C  
ATOM   1430  CD  ARG H 183      15.219  12.228  12.427  1.00 77.57           C  
ATOM   1431  NE  ARG H 183      15.099  13.649  12.858  1.00 79.99           N  
ATOM   1432  CZ  ARG H 183      14.198  13.986  13.826  1.00 74.79           C  
ATOM   1433  NH1 ARG H 183      13.418  13.020  14.393  1.00 72.40           N1+
ATOM   1434  NH2 ARG H 183      14.078  15.283  14.233  1.00 63.55           N  
ATOM   1435  C   ARG H 183      19.976  11.709  13.856  1.00 75.49           C  
ATOM   1436  O   ARG H 183      20.687  12.491  14.484  1.00 73.00           O  
ATOM   1437  N   SER H 184      20.396  11.066  12.743  1.00 77.72           N  
ATOM   1438  CA  SER H 184      21.685  11.267  12.135  1.00 76.76           C  
ATOM   1439  CB  SER H 184      21.796  12.571  11.316  1.00 82.01           C  
ATOM   1440  OG  SER H 184      21.650  13.707  12.155  1.00 86.95           O  
ATOM   1441  C   SER H 184      22.758  11.236  13.175  1.00 73.79           C  
ATOM   1442  O   SER H 184      23.448  12.228  13.406  1.00 73.06           O  
ATOM   1443  N   LEU H 185      22.931  10.067  13.820  1.00 70.08           N  
ATOM   1444  CA  LEU H 185      23.889   9.900  14.878  1.00 64.42           C  
ATOM   1445  CB  LEU H 185      23.733   8.561  15.621  1.00 62.78           C  
ATOM   1446  CG  LEU H 185      22.415   8.422  16.402  1.00 60.11           C  
ATOM   1447  CD1 LEU H 185      22.338   7.061  17.112  1.00 57.14           C  
ATOM   1448  CD2 LEU H 185      22.224   9.597  17.376  1.00 57.59           C  
ATOM   1449  C   LEU H 185      25.288   9.929  14.343  1.00 67.89           C  
ATOM   1450  O   LEU H 185      25.563   9.506  13.220  1.00 70.92           O  
ATOM   1451  N   THR H 186      26.212  10.461  15.170  1.00 69.18           N  
ATOM   1452  CA  THR H 186      27.614  10.498  14.866  1.00 71.85           C  
ATOM   1453  CB  THR H 186      28.146  11.867  14.556  1.00 76.53           C  
ATOM   1454  OG1 THR H 186      28.020  12.714  15.687  1.00 79.89           O  
ATOM   1455  CG2 THR H 186      27.360  12.446  13.370  1.00 74.65           C  
ATOM   1456  C   THR H 186      28.303  10.047  16.111  1.00 68.98           C  
ATOM   1457  O   THR H 186      27.678   9.956  17.164  1.00 69.67           O  
ATOM   1458  N   VAL H 187      29.622   9.793  16.024  1.00 69.70           N  
ATOM   1459  CA  VAL H 187      30.403   9.282  17.117  1.00 70.57           C  
ATOM   1460  CB  VAL H 187      31.844   9.068  16.754  1.00 75.74           C  
ATOM   1461  CG1 VAL H 187      32.500  10.433  16.493  1.00 99.46           C  
ATOM   1462  CG2 VAL H 187      32.512   8.245  17.869  1.00 91.90           C  
ATOM   1463  C   VAL H 187      30.347  10.250  18.259  1.00 73.86           C  
ATOM   1464  O   VAL H 187      30.457   9.861  19.419  1.00 76.59           O  
ATOM   1465  N   ASP H 188      30.182  11.546  17.956  1.00 77.57           N  
ATOM   1466  CA  ASP H 188      30.149  12.568  18.963  0.80 78.62           C  
ATOM   1467  CB  ASP H 188      29.963  13.975  18.371  0.80 85.85           C  
ATOM   1468  CG  ASP H 188      31.239  14.349  17.628  0.80 98.87           C  
ATOM   1469  OD1 ASP H 188      32.284  13.688  17.872  0.80102.13           O  
ATOM   1470  OD2 ASP H 188      31.187  15.305  16.809  0.80102.98           O1-
ATOM   1471  C   ASP H 188      28.991  12.313  19.879  1.00 74.73           C  
ATOM   1472  O   ASP H 188      29.028  12.681  21.051  1.00 77.96           O  
ATOM   1473  N   ASP H 189      27.925  11.688  19.351  1.00 70.38           N  
ATOM   1474  CA  ASP H 189      26.700  11.410  20.045  1.00 63.96           C  
ATOM   1475  CB  ASP H 189      25.588  10.913  19.109  1.00 62.10           C  
ATOM   1476  CG  ASP H 189      25.173  12.104  18.258  1.00 66.26           C  
ATOM   1477  OD1 ASP H 189      25.154  13.240  18.804  1.00 62.18           O  
ATOM   1478  OD2 ASP H 189      24.883  11.900  17.049  1.00 72.82           O1-
ATOM   1479  C   ASP H 189      26.901  10.398  21.132  1.00 62.65           C  
ATOM   1480  O   ASP H 189      26.018  10.214  21.968  1.00 59.49           O  
ATOM   1481  N   THR H 190      28.021   9.653  21.124  1.00 58.67           N  
ATOM   1482  CA  THR H 190      28.190   8.652  22.137  1.00 56.85           C  
ATOM   1483  CB  THR H 190      29.424   7.822  21.930  1.00 62.73           C  
ATOM   1484  OG1 THR H 190      29.350   6.640  22.707  1.00 65.94           O  
ATOM   1485  CG2 THR H 190      30.667   8.630  22.324  1.00 50.02           C  
ATOM   1486  C   THR H 190      28.221   9.307  23.490  1.00 59.25           C  
ATOM   1487  O   THR H 190      28.967  10.256  23.729  1.00 67.18           O  
ATOM   1488  N   ALA H 191      27.369   8.816  24.419  1.00 55.19           N  
ATOM   1489  CA  ALA H 191      27.312   9.378  25.739  1.00 55.58           C  
ATOM   1490  CB  ALA H 191      26.930  10.870  25.753  1.00 55.89           C  
ATOM   1491  C   ALA H 191      26.257   8.646  26.514  1.00 57.91           C  
ATOM   1492  O   ALA H 191      25.589   7.756  25.991  1.00 63.28           O  
ATOM   1493  N   VAL H 192      26.105   8.994  27.810  1.00 54.64           N  
ATOM   1494  CA  VAL H 192      25.088   8.402  28.633  1.00 54.70           C  
ATOM   1495  CB  VAL H 192      25.548   8.134  30.036  1.00 54.35           C  
ATOM   1496  CG1 VAL H 192      24.376   7.537  30.834  1.00 53.80           C  
ATOM   1497  CG2 VAL H 192      26.793   7.233  29.980  1.00 49.58           C  
ATOM   1498  C   VAL H 192      23.974   9.403  28.702  1.00 59.13           C  
ATOM   1499  O   VAL H 192      24.186  10.552  29.087  1.00 62.10           O  
ATOM   1500  N   TYR H 193      22.743   8.985  28.341  1.00 58.90           N  
ATOM   1501  CA  TYR H 193      21.638   9.903  28.278  1.00 54.31           C  
ATOM   1502  CB  TYR H 193      20.733   9.661  27.058  1.00 49.19           C  
ATOM   1503  CG  TYR H 193      21.496  10.046  25.838  1.00 49.11           C  
ATOM   1504  CD1 TYR H 193      22.496   9.243  25.340  1.00 47.69           C  
ATOM   1505  CD2 TYR H 193      21.196  11.217  25.182  1.00 54.13           C  
ATOM   1506  CE1 TYR H 193      23.192   9.611  24.211  1.00 50.56           C  
ATOM   1507  CE2 TYR H 193      21.887  11.590  24.054  1.00 50.82           C  
ATOM   1508  CZ  TYR H 193      22.888  10.786  23.568  1.00 49.42           C  
ATOM   1509  OH  TYR H 193      23.599  11.168  22.410  1.00 56.47           O  
ATOM   1510  C   TYR H 193      20.782   9.756  29.498  1.00 55.62           C  
ATOM   1511  O   TYR H 193      20.398   8.649  29.870  1.00 60.93           O  
ATOM   1512  N   PHE H 194      20.457  10.896  30.151  1.00 51.71           N  
ATOM   1513  CA  PHE H 194      19.673  10.873  31.356  1.00 51.78           C  
ATOM   1514  CB  PHE H 194      20.399  11.477  32.574  1.00 50.42           C  
ATOM   1515  CG  PHE H 194      21.582  10.646  32.945  1.00 50.50           C  
ATOM   1516  CD1 PHE H 194      21.451   9.570  33.794  1.00 52.07           C  
ATOM   1517  CD2 PHE H 194      22.830  10.955  32.453  1.00 52.25           C  
ATOM   1518  CE1 PHE H 194      22.546   8.812  34.139  1.00 52.72           C  
ATOM   1519  CE2 PHE H 194      23.927  10.200  32.795  1.00 53.25           C  
ATOM   1520  CZ  PHE H 194      23.786   9.125  33.638  1.00 52.23           C  
ATOM   1521  C   PHE H 194      18.455  11.734  31.178  1.00 57.44           C  
ATOM   1522  O   PHE H 194      18.432  12.650  30.355  1.00 59.23           O  
ATOM   1523  N   CYS H 195      17.388  11.421  31.945  1.00 57.81           N  
ATOM   1524  CA  CYS H 195      16.206  12.239  32.008  1.00 58.30           C  
ATOM   1525  CB  CYS H 195      14.884  11.476  31.715  1.00 54.78           C  
ATOM   1526  SG  CYS H 195      14.641   9.975  32.719  1.00 87.15           S  
ATOM   1527  C   CYS H 195      16.173  12.773  33.413  1.00 59.47           C  
ATOM   1528  O   CYS H 195      16.440  12.036  34.362  1.00 60.81           O  
ATOM   1529  N   THR H 196      15.865  14.078  33.588  1.00 58.30           N  
ATOM   1530  CA  THR H 196      15.922  14.653  34.907  1.00 56.94           C  
ATOM   1531  CB  THR H 196      17.096  15.566  35.098  1.00 59.88           C  
ATOM   1532  OG1 THR H 196      17.016  16.657  34.193  1.00 71.38           O  
ATOM   1533  CG2 THR H 196      18.391  14.771  34.855  1.00 58.78           C  
ATOM   1534  C   THR H 196      14.694  15.466  35.177  1.00 56.56           C  
ATOM   1535  O   THR H 196      13.971  15.861  34.266  1.00 58.06           O  
ATOM   1536  N   ARG H 197      14.433  15.722  36.477  1.00 53.55           N  
ATOM   1537  CA  ARG H 197      13.298  16.493  36.898  1.00 52.39           C  
ATOM   1538  CB  ARG H 197      12.140  15.572  37.322  1.00 53.74           C  
ATOM   1539  CG  ARG H 197      10.855  16.249  37.793  1.00 53.85           C  
ATOM   1540  CD  ARG H 197      10.699  16.173  39.310  1.00 54.30           C  
ATOM   1541  NE  ARG H 197       9.270  16.378  39.652  1.00 55.16           N  
ATOM   1542  CZ  ARG H 197       8.891  16.354  40.962  1.00 61.76           C  
ATOM   1543  NH1 ARG H 197       9.839  16.360  41.942  1.00 66.18           N1+
ATOM   1544  NH2 ARG H 197       7.567  16.295  41.288  1.00 59.33           N  
ATOM   1545  C   ARG H 197      13.751  17.337  38.055  1.00 59.15           C  
ATOM   1546  O   ARG H 197      14.612  16.932  38.834  1.00 65.11           O  
ATOM   1547  N   GLY H 198      13.172  18.547  38.198  1.00 53.76           N  
ATOM   1548  CA  GLY H 198      13.591  19.462  39.227  1.00 56.14           C  
ATOM   1549  C   GLY H 198      13.107  18.972  40.556  1.00 59.97           C  
ATOM   1550  O   GLY H 198      12.259  18.087  40.646  1.00 61.51           O  
ATOM   1551  N   LYS H 199      13.679  19.564  41.616  1.00 65.82           N  
ATOM   1552  CA  LYS H 199      13.317  19.206  42.946  1.00 65.34           C  
ATOM   1553  CB  LYS H 199      14.099  19.992  44.009  1.00 65.10           C  
ATOM   1554  CG  LYS H 199      13.904  19.438  45.419  1.00 67.09           C  
ATOM   1555  CD  LYS H 199      14.889  19.994  46.448  1.00 77.66           C  
ATOM   1556  CE  LYS H 199      14.885  19.207  47.761  1.00 87.87           C  
ATOM   1557  NZ  LYS H 199      13.500  19.054  48.257  1.00 86.05           N1+
ATOM   1558  C   LYS H 199      11.871  19.542  43.109  1.00 67.33           C  
ATOM   1559  O   LYS H 199      11.095  18.750  43.642  1.00 70.11           O  
ATOM   1560  N   ASN H 200      11.470  20.737  42.630  1.00 70.64           N  
ATOM   1561  CA  ASN H 200      10.103  21.156  42.732  1.00 79.78           C  
ATOM   1562  CB  ASN H 200       9.892  22.358  43.670  1.00 92.63           C  
ATOM   1563  CG  ASN H 200      10.244  21.940  45.088  1.00102.97           C  
ATOM   1564  OD1 ASN H 200       9.842  20.875  45.553  1.00 82.75           O  
ATOM   1565  ND2 ASN H 200      11.025  22.802  45.791  1.00 67.90           N  
ATOM   1566  C   ASN H 200       9.688  21.627  41.375  1.00 82.64           C  
ATOM   1567  O   ASN H 200      10.518  22.008  40.551  1.00 84.59           O  
ATOM   1568  N   CYS H 201       8.369  21.614  41.116  1.00 84.65           N  
ATOM   1569  CA  CYS H 201       7.836  22.028  39.850  1.00 87.11           C  
ATOM   1570  CB  CYS H 201       6.338  21.722  39.670  1.00 87.91           C  
ATOM   1571  SG  CYS H 201       6.031  19.967  39.293  1.00245.83           S  
ATOM   1572  C   CYS H 201       8.068  23.497  39.656  1.00 87.02           C  
ATOM   1573  O   CYS H 201       8.137  23.973  38.522  1.00 88.81           O  
ATOM   1574  N   ASP H 202       8.159  24.263  40.759  1.00 80.41           N  
ATOM   1575  CA  ASP H 202       8.345  25.685  40.675  1.00 82.25           C  
ATOM   1576  CB  ASP H 202       8.377  26.356  42.060  1.00 92.27           C  
ATOM   1577  CG  ASP H 202       6.985  26.254  42.662  1.00 96.86           C  
ATOM   1578  OD1 ASP H 202       6.026  25.977  41.894  1.00 83.32           O  
ATOM   1579  OD2 ASP H 202       6.861  26.455  43.899  1.00 85.73           O1-
ATOM   1580  C   ASP H 202       9.652  25.997  40.008  1.00 80.32           C  
ATOM   1581  O   ASP H 202       9.715  26.883  39.155  1.00 80.43           O  
ATOM   1582  N   TYR H 203      10.736  25.281  40.376  1.00 74.55           N  
ATOM   1583  CA  TYR H 203      12.024  25.576  39.808  1.00 69.93           C  
ATOM   1584  CB  TYR H 203      13.037  25.971  40.902  1.00 73.25           C  
ATOM   1585  CG  TYR H 203      14.357  26.365  40.333  1.00 71.92           C  
ATOM   1586  CD1 TYR H 203      14.495  27.506  39.576  1.00 73.22           C  
ATOM   1587  CD2 TYR H 203      15.476  25.615  40.601  1.00 75.50           C  
ATOM   1588  CE1 TYR H 203      15.720  27.873  39.071  1.00 75.67           C  
ATOM   1589  CE2 TYR H 203      16.703  25.979  40.098  1.00 70.48           C  
ATOM   1590  CZ  TYR H 203      16.830  27.109  39.329  1.00 75.34           C  
ATOM   1591  OH  TYR H 203      18.088  27.484  38.814  1.00 78.35           O  
ATOM   1592  C   TYR H 203      12.489  24.346  39.087  1.00 69.25           C  
ATOM   1593  O   TYR H 203      12.681  23.282  39.672  1.00 72.12           O  
ATOM   1594  N   ASN H 204      12.650  24.479  37.762  1.00 65.97           N  
ATOM   1595  CA  ASN H 204      12.980  23.387  36.896  1.00 62.10           C  
ATOM   1596  CB  ASN H 204      12.726  23.730  35.419  1.00 65.81           C  
ATOM   1597  CG  ASN H 204      12.923  22.461  34.606  1.00 70.32           C  
ATOM   1598  OD1 ASN H 204      13.335  22.508  33.449  1.00 69.11           O  
ATOM   1599  ND2 ASN H 204      12.621  21.291  35.229  1.00 77.42           N  
ATOM   1600  C   ASN H 204      14.400  22.903  36.998  1.00 63.27           C  
ATOM   1601  O   ASN H 204      14.655  21.707  36.898  1.00 65.38           O  
ATOM   1602  N   TRP H 205      15.358  23.825  37.178  1.00 63.81           N  
ATOM   1603  CA  TRP H 205      16.762  23.559  37.002  1.00 62.28           C  
ATOM   1604  CB  TRP H 205      17.525  24.868  36.790  1.00 61.96           C  
ATOM   1605  CG  TRP H 205      16.911  25.588  35.612  1.00 65.17           C  
ATOM   1606  CD2 TRP H 205      16.964  25.122  34.251  1.00 60.12           C  
ATOM   1607  CD1 TRP H 205      16.134  26.710  35.605  1.00 63.54           C  
ATOM   1608  NE1 TRP H 205      15.699  26.970  34.327  1.00 62.22           N  
ATOM   1609  CE2 TRP H 205      16.200  26.001  33.483  1.00 61.52           C  
ATOM   1610  CE3 TRP H 205      17.586  24.043  33.686  1.00 55.31           C  
ATOM   1611  CZ2 TRP H 205      16.047  25.816  32.138  1.00 60.97           C  
ATOM   1612  CZ3 TRP H 205      17.438  23.864  32.327  1.00 55.14           C  
ATOM   1613  CH2 TRP H 205      16.683  24.734  31.568  1.00 56.86           C  
ATOM   1614  C   TRP H 205      17.434  22.690  38.032  1.00 63.09           C  
ATOM   1615  O   TRP H 205      18.373  21.975  37.686  1.00 63.97           O  
ATOM   1616  N   ASP H 206      17.039  22.732  39.319  1.00 62.12           N  
ATOM   1617  CA  ASP H 206      17.769  21.918  40.258  1.00 60.55           C  
ATOM   1618  CB  ASP H 206      17.506  22.293  41.727  1.00 64.87           C  
ATOM   1619  CG  ASP H 206      18.158  23.644  41.978  1.00 73.72           C  
ATOM   1620  OD1 ASP H 206      19.232  23.903  41.373  1.00 84.58           O  
ATOM   1621  OD2 ASP H 206      17.587  24.438  42.772  1.00 88.29           O1-
ATOM   1622  C   ASP H 206      17.347  20.496  40.066  1.00 61.03           C  
ATOM   1623  O   ASP H 206      16.272  20.101  40.511  1.00 63.02           O  
ATOM   1624  N   PHE H 207      18.209  19.673  39.428  1.00 55.32           N  
ATOM   1625  CA  PHE H 207      17.786  18.340  39.102  1.00 50.13           C  
ATOM   1626  CB  PHE H 207      18.454  17.782  37.832  1.00 52.48           C  
ATOM   1627  CG  PHE H 207      18.038  18.658  36.696  1.00 52.81           C  
ATOM   1628  CD1 PHE H 207      16.770  18.572  36.173  1.00 53.81           C  
ATOM   1629  CD2 PHE H 207      18.895  19.597  36.173  1.00 53.81           C  
ATOM   1630  CE1 PHE H 207      16.377  19.377  35.128  1.00 50.55           C  
ATOM   1631  CE2 PHE H 207      18.508  20.404  35.129  1.00 53.44           C  
ATOM   1632  CZ  PHE H 207      17.247  20.296  34.597  1.00 54.72           C  
ATOM   1633  C   PHE H 207      18.067  17.399  40.234  1.00 54.70           C  
ATOM   1634  O   PHE H 207      19.172  16.880  40.382  1.00 59.40           O  
ATOM   1635  N   GLU H 208      17.048  17.185  41.088  1.00 53.64           N  
ATOM   1636  CA  GLU H 208      17.102  16.261  42.185  1.00 58.08           C  
ATOM   1637  CB  GLU H 208      15.978  16.457  43.211  1.00 62.70           C  
ATOM   1638  CG  GLU H 208      16.081  15.444  44.353  1.00 66.09           C  
ATOM   1639  CD  GLU H 208      14.910  15.638  45.300  1.00 82.99           C  
ATOM   1640  OE1 GLU H 208      14.082  16.550  45.037  1.00 89.77           O  
ATOM   1641  OE2 GLU H 208      14.825  14.873  46.298  1.00128.23           O1-
ATOM   1642  C   GLU H 208      16.963  14.849  41.705  1.00 58.48           C  
ATOM   1643  O   GLU H 208      17.600  13.946  42.247  1.00 61.83           O  
ATOM   1644  N   HIS H 209      16.114  14.625  40.676  1.00 64.13           N  
ATOM   1645  CA  HIS H 209      15.764  13.291  40.266  1.00 61.10           C  
ATOM   1646  ND1 HIS H 209      13.259  12.773  42.413  1.00 62.52           N  
ATOM   1647  CG  HIS H 209      13.464  13.546  41.291  1.00 60.41           C  
ATOM   1648  CB  HIS H 209      14.248  13.113  40.088  1.00 56.49           C  
ATOM   1649  NE2 HIS H 209      12.230  14.711  42.779  1.00 72.88           N  
ATOM   1650  CD2 HIS H 209      12.828  14.725  41.532  1.00 63.32           C  
ATOM   1651  CE1 HIS H 209      12.516  13.518  43.269  1.00 68.73           C  
ATOM   1652  C   HIS H 209      16.386  12.980  38.941  1.00 63.61           C  
ATOM   1653  O   HIS H 209      16.229  13.722  37.973  1.00 65.77           O  
ATOM   1654  N   TRP H 210      17.097  11.836  38.867  1.00 63.19           N  
ATOM   1655  CA  TRP H 210      17.741  11.441  37.647  1.00 57.09           C  
ATOM   1656  CB  TRP H 210      19.277  11.484  37.743  1.00 53.98           C  
ATOM   1657  CG  TRP H 210      19.862  12.870  37.879  1.00 56.51           C  
ATOM   1658  CD2 TRP H 210      20.692  13.496  36.887  1.00 55.96           C  
ATOM   1659  CD1 TRP H 210      19.776  13.748  38.920  1.00 56.46           C  
ATOM   1660  NE1 TRP H 210      20.489  14.888  38.635  1.00 58.29           N  
ATOM   1661  CE2 TRP H 210      21.062  14.745  37.387  1.00 56.26           C  
ATOM   1662  CE3 TRP H 210      21.115  13.064  35.662  1.00 54.06           C  
ATOM   1663  CZ2 TRP H 210      21.863  15.584  36.667  1.00 52.78           C  
ATOM   1664  CZ3 TRP H 210      21.919  13.915  34.936  1.00 53.71           C  
ATOM   1665  CH2 TRP H 210      22.286  15.151  35.429  1.00 51.79           C  
ATOM   1666  C   TRP H 210      17.379  10.015  37.371  1.00 60.60           C  
ATOM   1667  O   TRP H 210      17.057   9.251  38.280  1.00 61.91           O  
ATOM   1668  N   GLY H 211      17.392   9.632  36.080  1.00 56.74           N  
ATOM   1669  CA  GLY H 211      17.157   8.265  35.724  1.00 57.47           C  
ATOM   1670  C   GLY H 211      18.483   7.581  35.856  1.00 62.12           C  
ATOM   1671  O   GLY H 211      19.511   8.230  36.030  1.00 64.53           O  
ATOM   1672  N   ARG H 212      18.489   6.241  35.745  1.00 64.30           N  
ATOM   1673  CA  ARG H 212      19.681   5.451  35.872  1.00 61.78           C  
ATOM   1674  CB  ARG H 212      19.392   3.944  35.792  1.00 64.90           C  
ATOM   1675  CG  ARG H 212      18.612   3.440  37.006  1.00 77.65           C  
ATOM   1676  CD  ARG H 212      17.232   4.087  37.158  1.00 96.97           C  
ATOM   1677  NE  ARG H 212      16.678   3.656  38.473  1.00108.19           N  
ATOM   1678  CZ  ARG H 212      15.975   4.542  39.239  1.00110.90           C  
ATOM   1679  NH1 ARG H 212      15.756   5.812  38.787  1.00111.07           N1+
ATOM   1680  NH2 ARG H 212      15.500   4.163  40.460  1.00109.74           N  
ATOM   1681  C   ARG H 212      20.609   5.818  34.757  1.00 61.83           C  
ATOM   1682  O   ARG H 212      21.829   5.775  34.911  1.00 65.53           O  
ATOM   1683  N   GLY H 213      20.051   6.168  33.585  1.00 60.88           N  
ATOM   1684  CA  GLY H 213      20.864   6.561  32.471  1.00 55.60           C  
ATOM   1685  C   GLY H 213      20.867   5.459  31.463  1.00 62.50           C  
ATOM   1686  O   GLY H 213      20.716   4.284  31.793  1.00 69.13           O  
ATOM   1687  N   THR H 214      21.022   5.839  30.181  1.00 61.07           N  
ATOM   1688  CA  THR H 214      21.066   4.884  29.115  1.00 62.30           C  
ATOM   1689  CB  THR H 214      19.844   4.983  28.241  1.00 62.21           C  
ATOM   1690  OG1 THR H 214      19.898   4.040  27.184  1.00 99.31           O  
ATOM   1691  CG2 THR H 214      19.695   6.415  27.707  1.00 85.49           C  
ATOM   1692  C   THR H 214      22.308   5.139  28.307  1.00 62.42           C  
ATOM   1693  O   THR H 214      22.421   6.143  27.604  1.00 67.05           O  
ATOM   1694  N   PRO H 215      23.263   4.249  28.398  1.00 60.47           N  
ATOM   1695  CA  PRO H 215      24.477   4.443  27.653  1.00 57.36           C  
ATOM   1696  CD  PRO H 215      23.506   3.554  29.652  1.00 61.19           C  
ATOM   1697  CB  PRO H 215      25.509   3.503  28.271  1.00 54.23           C  
ATOM   1698  CG  PRO H 215      25.031   3.352  29.725  1.00 58.84           C  
ATOM   1699  C   PRO H 215      24.257   4.225  26.193  1.00 59.92           C  
ATOM   1700  O   PRO H 215      23.649   3.222  25.825  1.00 61.42           O  
ATOM   1701  N   VAL H 216      24.760   5.135  25.340  1.00 57.98           N  
ATOM   1702  CA  VAL H 216      24.595   4.947  23.931  1.00 54.67           C  
ATOM   1703  CB  VAL H 216      23.710   5.974  23.288  1.00 55.03           C  
ATOM   1704  CG1 VAL H 216      23.750   5.775  21.763  1.00 56.36           C  
ATOM   1705  CG2 VAL H 216      22.300   5.847  23.891  1.00 52.68           C  
ATOM   1706  C   VAL H 216      25.941   5.075  23.303  1.00 61.37           C  
ATOM   1707  O   VAL H 216      26.620   6.090  23.457  1.00 64.02           O  
ATOM   1708  N   ILE H 217      26.361   4.037  22.560  1.00 63.41           N  
ATOM   1709  CA  ILE H 217      27.639   4.117  21.927  1.00 64.50           C  
ATOM   1710  CB  ILE H 217      28.577   3.011  22.317  1.00 68.49           C  
ATOM   1711  CG1 ILE H 217      29.989   3.317  21.804  1.00 72.51           C  
ATOM   1712  CG2 ILE H 217      28.007   1.672  21.828  1.00 71.60           C  
ATOM   1713  CD1 ILE H 217      31.053   2.374  22.363  1.00 73.64           C  
ATOM   1714  C   ILE H 217      27.416   4.056  20.455  1.00 70.19           C  
ATOM   1715  O   ILE H 217      26.713   3.185  19.943  1.00 70.84           O  
ATOM   1716  N   VAL H 218      27.989   5.023  19.721  1.00 67.48           N  
ATOM   1717  CA  VAL H 218      27.802   4.975  18.310  1.00 64.63           C  
ATOM   1718  CB  VAL H 218      27.117   6.200  17.794  1.00 66.19           C  
ATOM   1719  CG1 VAL H 218      28.003   7.412  18.077  1.00 66.72           C  
ATOM   1720  CG2 VAL H 218      26.763   5.993  16.317  1.00 70.10           C  
ATOM   1721  C   VAL H 218      29.145   4.795  17.680  1.00 71.29           C  
ATOM   1722  O   VAL H 218      30.049   5.617  17.826  1.00 75.29           O  
ATOM   1723  N   SER H 219      29.316   3.670  16.962  1.00 81.47           N  
ATOM   1724  CA  SER H 219      30.580   3.412  16.345  1.00 84.66           C  
ATOM   1725  CB  SER H 219      31.477   2.467  17.163  1.00 86.51           C  
ATOM   1726  OG  SER H 219      32.711   2.260  16.492  1.00 91.89           O  
ATOM   1727  C   SER H 219      30.309   2.740  15.043  1.00 88.26           C  
ATOM   1728  O   SER H 219      29.230   2.198  14.820  1.00 86.25           O  
ATOM   1729  N   SER H 220      31.299   2.775  14.135  1.00 93.67           N  
ATOM   1730  CA  SER H 220      31.143   2.137  12.863  1.00 97.91           C  
ATOM   1731  CB  SER H 220      32.091   2.698  11.791  1.00 99.21           C  
ATOM   1732  OG  SER H 220      31.888   2.014  10.562  1.00100.74           O  
ATOM   1733  C   SER H 220      31.498   0.670  13.073  1.00100.24           C  
ATOM   1734  O   SER H 220      31.460  -0.105  12.079  1.00102.37           O  
ATOM   1735  OXT SER H 220      31.810   0.304  14.238  1.00  0.00           O1-
TER    1736      SER H 220 
CONECT  141  638
CONECT  638  141
CONECT  928 1526
CONECT 1008 1571
CONECT 1526  928
CONECT 1571 1008
END
