# Supplementary material for: Fully automated antibody structure prediction using BIOVIA tools: Validation study
Source: PLoS One. 2017 May 18;12(5):e0177923. doi: 10.1371/journal.pone.0177923 (PMC5436848; doi:10.1371/journal.pone.0177923)
Supplement: S3 Dataset — Predicted structures using the Top5 framework method, Chothia CDR definition with canonical filtering, using up to 5 CDR templates rather than the default 3, and generating 10 CDR models. (ZIP) [file pone.0177923.s005.zip › 4LSU_LH_FV_FinalModel.pdb]

REMARK   Accelrys Discovery Studio PDB file
REMARK   Created:  2015-11-30T15:36:01Z
SSBOND   1 CYS L   21    CYS L   83                                     
SSBOND   2 CYS H  121    CYS H  195                                     
ATOM      1  N   SER L   1      31.131  25.307  27.886  1.00 52.94           N1+
ATOM      2  CA  SER L   1      31.593  25.446  29.281  1.00 46.69           C  
ATOM      3  CB  SER L   1      33.110  25.683  29.286  1.00 56.06           C  
ATOM      4  OG  SER L   1      33.765  24.583  28.671  1.00 63.48           O  
ATOM      5  C   SER L   1      30.907  26.607  29.924  1.00 47.90           C  
ATOM      6  O   SER L   1      29.872  26.451  30.567  1.00 54.90           O  
ATOM      7  N   ALA L   2      31.479  27.812  29.747  1.00 51.65           N  
ATOM      8  CA  ALA L   2      30.930  29.030  30.268  1.00 46.68           C  
ATOM      9  CB  ALA L   2      29.422  29.169  30.009  1.00 45.51           C  
ATOM     10  C   ALA L   2      31.146  29.074  31.744  1.00 45.12           C  
ATOM     11  O   ALA L   2      31.042  30.134  32.357  1.00 46.43           O  
ATOM     12  N   LEU L   3      31.485  27.929  32.355  1.00 43.34           N  
ATOM     13  CA  LEU L   3      31.829  27.955  33.743  1.00 39.71           C  
ATOM     14  CB  LEU L   3      30.812  27.300  34.687  1.00 37.47           C  
ATOM     15  CG  LEU L   3      29.517  28.128  34.773  1.00 36.25           C  
ATOM     16  CD1 LEU L   3      28.583  27.595  35.868  1.00 33.65           C  
ATOM     17  CD2 LEU L   3      29.820  29.630  34.918  1.00 38.12           C  
ATOM     18  C   LEU L   3      33.120  27.233  33.840  1.00 40.46           C  
ATOM     19  O   LEU L   3      33.286  26.167  33.248  1.00 40.30           O  
ATOM     20  N   THR L   4      34.083  27.805  34.586  1.00 37.52           N  
ATOM     21  CA  THR L   4      35.362  27.169  34.630  1.00 35.83           C  
ATOM     22  CB  THR L   4      36.532  28.106  34.543  1.00 37.19           C  
ATOM     23  OG1 THR L   4      36.593  28.909  35.708  1.00 41.37           O  
ATOM     24  CG2 THR L   4      36.382  28.999  33.303  1.00 35.99           C  
ATOM     25  C   THR L   4      35.514  26.513  35.958  1.00 35.56           C  
ATOM     26  O   THR L   4      35.199  27.088  36.999  1.00 36.06           O  
ATOM     27  N   GLN L   5      36.000  25.264  35.922  1.00 35.19           N  
ATOM     28  CA  GLN L   5      36.303  24.495  37.088  1.00 34.47           C  
ATOM     29  CB  GLN L   5      35.336  23.324  37.317  1.00 35.47           C  
ATOM     30  CG  GLN L   5      33.927  23.745  37.719  1.00 34.94           C  
ATOM     31  CD  GLN L   5      33.041  22.509  37.666  1.00 34.12           C  
ATOM     32  OE1 GLN L   5      32.221  22.373  36.759  1.00 37.59           O  
ATOM     33  NE2 GLN L   5      33.198  21.584  38.651  1.00 30.74           N  
ATOM     34  C   GLN L   5      37.629  23.871  36.800  1.00 36.07           C  
ATOM     35  O   GLN L   5      37.984  23.709  35.634  1.00 36.60           O  
ATOM     36  N   PRO L   6      38.396  23.513  37.792  1.00 36.37           N  
ATOM     37  CA  PRO L   6      39.654  22.874  37.533  1.00 37.28           C  
ATOM     38  CD  PRO L   6      38.353  24.134  39.104  1.00 37.64           C  
ATOM     39  CB  PRO L   6      40.444  22.940  38.845  1.00 38.17           C  
ATOM     40  CG  PRO L   6      39.407  23.352  39.906  1.00 39.24           C  
ATOM     41  C   PRO L   6      39.363  21.493  37.046  1.00 37.39           C  
ATOM     42  O   PRO L   6      38.414  20.890  37.545  1.00 37.44           O  
ATOM     43  N   PRO L   7      40.111  20.982  36.110  1.00 37.68           N  
ATOM     44  CA  PRO L   7      39.823  19.673  35.598  1.00 39.25           C  
ATOM     45  CD  PRO L   7      40.738  21.817  35.104  1.00 29.53           C  
ATOM     46  CB  PRO L   7      40.645  19.525  34.312  1.00 40.77           C  
ATOM     47  CG  PRO L   7      41.505  20.805  34.241  1.00 34.01           C  
ATOM     48  C   PRO L   7      40.004  18.591  36.613  1.00 39.25           C  
ATOM     49  O   PRO L   7      39.316  17.574  36.522  1.00 38.81           O  
ATOM     50  N   SER L   8      40.915  18.768  37.588  1.00 37.82           N  
ATOM     51  CA  SER L   8      41.071  17.712  38.543  1.00 38.40           C  
ATOM     52  CB  SER L   8      42.020  16.596  38.080  1.00 39.45           C  
ATOM     53  OG  SER L   8      43.335  17.102  37.913  1.00 45.03           O  
ATOM     54  C   SER L   8      41.616  18.265  39.819  1.00 39.02           C  
ATOM     55  O   SER L   8      42.281  19.299  39.835  1.00 39.54           O  
ATOM     56  N   VAL L   9      41.310  17.571  40.934  1.00 38.54           N  
ATOM     57  CA  VAL L   9      41.790  17.947  42.232  1.00 39.86           C  
ATOM     58  CB  VAL L   9      40.787  18.728  43.029  1.00 37.36           C  
ATOM     59  CG1 VAL L   9      40.549  20.088  42.356  1.00 38.90           C  
ATOM     60  CG2 VAL L   9      39.509  17.881  43.135  1.00 38.93           C  
ATOM     61  C   VAL L   9      42.056  16.682  42.994  1.00 41.57           C  
ATOM     62  O   VAL L   9      41.456  15.643  42.714  1.00 40.01           O  
ATOM     63  N   SER L  10      42.975  16.739  43.984  1.00 39.89           N  
ATOM     64  CA  SER L  10      43.270  15.579  44.780  1.00 40.69           C  
ATOM     65  CB  SER L  10      44.621  14.925  44.446  1.00 40.63           C  
ATOM     66  OG  SER L  10      44.612  14.431  43.118  1.00 44.32           O  
ATOM     67  C   SER L  10      43.363  16.000  46.215  1.00 41.79           C  
ATOM     68  O   SER L  10      43.594  17.169  46.522  1.00 42.56           O  
ATOM     69  N   GLY L  11      43.167  15.031  47.136  1.00 41.47           N  
ATOM     70  CA  GLY L  11      43.290  15.300  48.542  1.00 42.99           C  
ATOM     71  C   GLY L  11      43.389  13.989  49.260  1.00 46.13           C  
ATOM     72  O   GLY L  11      42.999  12.948  48.734  1.00 44.70           O  
ATOM     73  N   SER L  12      43.938  14.001  50.492  1.00 46.25           N  
ATOM     74  CA  SER L  12      44.045  12.787  51.252  1.00 46.41           C  
ATOM     75  CB  SER L  12      45.365  12.666  52.029  1.00 50.61           C  
ATOM     76  OG  SER L  12      45.570  13.811  52.840  1.00 58.96           O  
ATOM     77  C   SER L  12      42.876  12.695  52.182  1.00 44.51           C  
ATOM     78  O   SER L  12      42.166  13.672  52.401  1.00 45.76           O  
ATOM     79  N   PRO L  13      42.666  11.531  52.746  1.00 44.57           N  
ATOM     80  CA  PRO L  13      41.524  11.329  53.594  1.00 45.59           C  
ATOM     81  CD  PRO L  13      43.110  10.291  52.130  1.00 45.72           C  
ATOM     82  CB  PRO L  13      41.466   9.824  53.867  1.00 46.59           C  
ATOM     83  CG  PRO L  13      42.132   9.207  52.620  1.00 47.97           C  
ATOM     84  C   PRO L  13      41.583  12.177  54.822  1.00 45.51           C  
ATOM     85  O   PRO L  13      42.662  12.343  55.387  1.00 45.77           O  
ATOM     86  N   GLY L  14      40.427  12.738  55.228  1.00 44.97           N  
ATOM     87  CA  GLY L  14      40.335  13.511  56.432  1.00 46.19           C  
ATOM     88  C   GLY L  14      40.573  14.952  56.115  1.00 46.30           C  
ATOM     89  O   GLY L  14      40.174  15.840  56.863  1.00 48.86           O  
ATOM     90  N   GLN L  15      41.217  15.213  54.968  1.00 45.99           N  
ATOM     91  CA  GLN L  15      41.550  16.531  54.520  1.00 45.60           C  
ATOM     92  CB  GLN L  15      42.557  16.457  53.364  1.00 46.61           C  
ATOM     93  CG  GLN L  15      42.915  17.779  52.704  1.00 51.44           C  
ATOM     94  CD  GLN L  15      43.628  17.422  51.406  1.00 54.98           C  
ATOM     95  OE1 GLN L  15      44.626  16.701  51.402  1.00 56.04           O  
ATOM     96  NE2 GLN L  15      43.084  17.925  50.268  1.00 53.31           N  
ATOM     97  C   GLN L  15      40.301  17.157  53.984  1.00 49.20           C  
ATOM     98  O   GLN L  15      39.331  16.461  53.687  1.00 48.02           O  
ATOM     99  N   SER L  16      40.277  18.503  53.890  1.00 45.18           N  
ATOM    100  CA  SER L  16      39.136  19.142  53.301  1.00 46.46           C  
ATOM    101  CB  SER L  16      38.492  20.237  54.167  1.00 46.20           C  
ATOM    102  OG  SER L  16      39.352  21.360  54.267  1.00 48.71           O  
ATOM    103  C   SER L  16      39.602  19.770  52.023  1.00 45.63           C  
ATOM    104  O   SER L  16      40.728  20.254  51.925  1.00 45.56           O  
ATOM    105  N   ILE L  17      38.738  19.756  50.990  1.00 42.49           N  
ATOM    106  CA  ILE L  17      39.119  20.241  49.695  1.00 42.03           C  
ATOM    107  CB  ILE L  17      39.344  19.081  48.773  1.00 44.42           C  
ATOM    108  CG1 ILE L  17      39.823  19.510  47.389  1.00 45.71           C  
ATOM    109  CG2 ILE L  17      38.065  18.236  48.774  1.00 47.00           C  
ATOM    110  CD1 ILE L  17      40.293  18.328  46.546  1.00 51.90           C  
ATOM    111  C   ILE L  17      38.011  21.093  49.147  1.00 42.58           C  
ATOM    112  O   ILE L  17      36.849  20.916  49.505  1.00 42.77           O  
ATOM    113  N   THR L  18      38.352  22.066  48.275  1.00 40.90           N  
ATOM    114  CA  THR L  18      37.344  22.930  47.726  1.00 39.96           C  
ATOM    115  CB  THR L  18      37.434  24.308  48.309  1.00 40.80           C  
ATOM    116  OG1 THR L  18      36.437  25.158  47.767  1.00 44.54           O  
ATOM    117  CG2 THR L  18      38.834  24.860  48.023  1.00 40.71           C  
ATOM    118  C   THR L  18      37.521  23.014  46.232  1.00 39.83           C  
ATOM    119  O   THR L  18      38.644  23.091  45.735  1.00 40.14           O  
ATOM    120  N   LEU L  19      36.397  22.980  45.476  1.00 39.75           N  
ATOM    121  CA  LEU L  19      36.421  23.089  44.037  1.00 38.21           C  
ATOM    122  CB  LEU L  19      35.569  22.035  43.302  1.00 37.18           C  
ATOM    123  CG  LEU L  19      36.104  20.591  43.348  1.00  0.00           C  
ATOM    124  CD1 LEU L  19      36.189  20.057  44.786  1.00 36.07           C  
ATOM    125  CD2 LEU L  19      35.278  19.679  42.426  1.00  0.00           C  
ATOM    126  C   LEU L  19      35.802  24.407  43.676  1.00 38.10           C  
ATOM    127  O   LEU L  19      34.703  24.725  44.124  1.00 38.99           O  
ATOM    128  N   SER L  20      36.491  25.202  42.833  1.00 39.08           N  
ATOM    129  CA  SER L  20      35.993  26.499  42.467  1.00 39.48           C  
ATOM    130  CB  SER L  20      37.111  27.539  42.289  1.00 39.35           C  
ATOM    131  OG  SER L  20      37.953  27.171  41.204  1.00 43.60           O  
ATOM    132  C   SER L  20      35.257  26.409  41.165  1.00 38.29           C  
ATOM    133  O   SER L  20      35.531  25.538  40.341  1.00 39.48           O  
ATOM    134  N   CYS L  21      34.275  27.314  40.967  1.00 38.68           N  
ATOM    135  CA  CYS L  21      33.519  27.381  39.744  1.00 39.21           C  
ATOM    136  CB  CYS L  21      32.135  26.699  39.875  1.00 39.42           C  
ATOM    137  SG  CYS L  21      31.083  26.830  38.394  1.00 40.88           S  
ATOM    138  C   CYS L  21      33.302  28.841  39.448  1.00 41.05           C  
ATOM    139  O   CYS L  21      32.594  29.521  40.185  1.00 42.82           O  
ATOM    140  N   THR L  22      33.883  29.389  38.360  1.00 41.42           N  
ATOM    141  CA  THR L  22      33.639  30.794  38.153  1.00 42.45           C  
ATOM    142  CB  THR L  22      34.872  31.656  38.183  1.00 44.00           C  
ATOM    143  OG1 THR L  22      34.521  33.023  38.016  1.00 48.91           O  
ATOM    144  CG2 THR L  22      35.841  31.204  37.085  1.00 47.26           C  
ATOM    145  C   THR L  22      32.876  31.009  36.875  1.00 41.64           C  
ATOM    146  O   THR L  22      33.091  30.304  35.888  1.00 40.65           O  
ATOM    147  N   GLY L  23      32.277  32.219  36.840  1.00 35.10           N  
ATOM    148  CA  GLY L  23      31.592  32.728  35.702  1.00 36.02           C  
ATOM    149  C   GLY L  23      30.123  32.703  35.951  1.00 38.09           C  
ATOM    150  O   GLY L  23      29.349  32.987  35.042  1.00 40.07           O  
ATOM    151  N   ALA L  24      29.688  32.383  37.186  1.00 35.80           N  
ATOM    152  CA  ALA L  24      28.276  32.277  37.434  1.00 40.86           C  
ATOM    153  CB  ALA L  24      27.917  31.150  38.418  1.00 42.80           C  
ATOM    154  C   ALA L  24      27.721  33.552  38.001  1.00 39.52           C  
ATOM    155  O   ALA L  24      28.101  33.987  39.087  1.00 36.25           O  
ATOM    156  N   SER L  25      26.788  34.182  37.254  1.00 40.69           N  
ATOM    157  CA  SER L  25      26.152  35.401  37.664  1.00 41.51           C  
ATOM    158  CB  SER L  25      25.456  36.133  36.502  1.00 44.13           C  
ATOM    159  OG  SER L  25      26.420  36.597  35.569  1.00 42.24           O  
ATOM    160  C   SER L  25      25.105  35.153  38.714  1.00 42.72           C  
ATOM    161  O   SER L  25      24.926  35.975  39.612  1.00 43.54           O  
ATOM    162  N   THR L  26      24.374  34.020  38.633  1.00 28.61           N  
ATOM    163  CA  THR L  26      23.267  33.856  39.538  1.00 29.37           C  
ATOM    164  CB  THR L  26      21.990  33.564  38.789  1.00 31.84           C  
ATOM    165  OG1 THR L  26      21.887  34.446  37.683  1.00 19.07           O  
ATOM    166  CG2 THR L  26      20.785  33.869  39.702  1.00 24.55           C  
ATOM    167  C   THR L  26      23.562  32.719  40.491  1.00 26.46           C  
ATOM    168  O   THR L  26      24.718  32.388  40.752  1.00 27.41           O  
ATOM    169  N   SER L  27      22.493  32.096  41.036  1.00 26.50           N  
ATOM    170  CA  SER L  27      22.542  31.027  41.995  1.00 24.94           C  
ATOM    171  CB  SER L  27      21.158  30.641  42.537  1.00 26.40           C  
ATOM    172  OG  SER L  27      20.365  30.116  41.484  1.00  0.00           O  
ATOM    173  C   SER L  27      23.129  29.822  41.345  1.00 24.05           C  
ATOM    174  O   SER L  27      23.239  29.739  40.127  1.00 23.63           O  
ATOM    175  N   VAL L  28      23.474  28.817  42.164  1.00 35.56           N  
ATOM    176  CA  VAL L  28      24.367  27.796  41.688  1.00 35.26           C  
ATOM    177  CB  VAL L  28      25.817  28.075  41.975  1.00 34.46           C  
ATOM    178  CG1 VAL L  28      26.659  26.890  41.471  1.00 34.88           C  
ATOM    179  CG2 VAL L  28      26.204  29.420  41.346  1.00 35.81           C  
ATOM    180  C   VAL L  28      24.069  26.504  42.375  1.00 36.08           C  
ATOM    181  O   VAL L  28      23.660  26.484  43.535  1.00 34.38           O  
ATOM    182  N   ALA L  29      24.279  25.378  41.657  1.00 33.39           N  
ATOM    183  CA  ALA L  29      24.050  24.081  42.228  1.00 33.76           C  
ATOM    184  CB  ALA L  29      22.813  23.370  41.660  1.00 33.41           C  
ATOM    185  C   ALA L  29      25.232  23.215  41.918  1.00 33.55           C  
ATOM    186  O   ALA L  29      25.992  23.496  40.993  1.00 34.72           O  
ATOM    187  N   TRP L  30      25.426  22.137  42.712  1.00 33.96           N  
ATOM    188  CA  TRP L  30      26.539  21.257  42.487  1.00 33.07           C  
ATOM    189  CB  TRP L  30      27.601  21.336  43.603  1.00 33.58           C  
ATOM    190  CG  TRP L  30      28.321  22.668  43.639  1.00 34.90           C  
ATOM    191  CD2 TRP L  30      29.597  22.907  43.032  1.00 34.56           C  
ATOM    192  CD1 TRP L  30      27.935  23.852  44.201  1.00 33.47           C  
ATOM    193  NE1 TRP L  30      28.887  24.815  43.968  1.00 34.56           N  
ATOM    194  CE2 TRP L  30      29.919  24.248  43.250  1.00 34.89           C  
ATOM    195  CE3 TRP L  30      30.435  22.079  42.344  1.00 32.96           C  
ATOM    196  CZ2 TRP L  30      31.084  24.777  42.777  1.00 36.47           C  
ATOM    197  CZ3 TRP L  30      31.611  22.616  41.875  1.00 33.37           C  
ATOM    198  CH2 TRP L  30      31.931  23.941  42.085  1.00 34.58           C  
ATOM    199  C   TRP L  30      26.040  19.841  42.393  1.00 33.31           C  
ATOM    200  O   TRP L  30      25.120  19.441  43.107  1.00 33.48           O  
ATOM    201  N   TYR L  31      26.651  19.042  41.489  1.00 33.16           N  
ATOM    202  CA  TYR L  31      26.230  17.676  41.312  1.00 32.67           C  
ATOM    203  CB  TYR L  31      25.707  17.330  39.912  1.00 32.33           C  
ATOM    204  CG  TYR L  31      24.485  18.113  39.597  1.00 32.10           C  
ATOM    205  CD1 TYR L  31      24.593  19.384  39.092  1.00 31.49           C  
ATOM    206  CD2 TYR L  31      23.234  17.575  39.787  1.00 31.82           C  
ATOM    207  CE1 TYR L  31      23.467  20.110  38.789  1.00 33.66           C  
ATOM    208  CE2 TYR L  31      22.103  18.297  39.485  1.00 31.10           C  
ATOM    209  CZ  TYR L  31      22.220  19.570  38.984  1.00 32.79           C  
ATOM    210  OH  TYR L  31      21.068  20.319  38.670  1.00 35.31           O  
ATOM    211  C   TYR L  31      27.420  16.775  41.465  1.00 33.33           C  
ATOM    212  O   TYR L  31      28.552  17.157  41.160  1.00 34.13           O  
ATOM    213  N   GLN L  32      27.179  15.538  41.953  1.00 33.69           N  
ATOM    214  CA  GLN L  32      28.233  14.569  42.069  1.00 32.63           C  
ATOM    215  CB  GLN L  32      28.397  13.960  43.474  1.00 32.38           C  
ATOM    216  CG  GLN L  32      29.565  12.972  43.545  1.00 33.58           C  
ATOM    217  CD  GLN L  32      29.617  12.316  44.919  1.00 37.58           C  
ATOM    218  OE1 GLN L  32      28.592  11.908  45.463  1.00 36.59           O  
ATOM    219  NE2 GLN L  32      30.847  12.207  45.490  1.00 37.89           N  
ATOM    220  C   GLN L  32      27.891  13.435  41.150  1.00 33.94           C  
ATOM    221  O   GLN L  32      26.735  13.016  41.080  1.00 34.25           O  
ATOM    222  N   GLN L  33      28.890  12.925  40.397  1.00 32.84           N  
ATOM    223  CA  GLN L  33      28.629  11.847  39.485  1.00 32.89           C  
ATOM    224  CB  GLN L  33      28.722  12.258  38.000  1.00 31.74           C  
ATOM    225  CG  GLN L  33      28.524  11.078  37.043  1.00 31.71           C  
ATOM    226  CD  GLN L  33      28.536  11.566  35.598  1.00 34.80           C  
ATOM    227  OE1 GLN L  33      29.427  12.300  35.171  1.00 35.01           O  
ATOM    228  NE2 GLN L  33      27.500  11.146  34.821  1.00 34.16           N  
ATOM    229  C   GLN L  33      29.632  10.757  39.681  1.00 35.03           C  
ATOM    230  O   GLN L  33      30.838  10.974  39.580  1.00 35.87           O  
ATOM    231  N   TYR L  34      29.122   9.540  39.946  1.00 36.04           N  
ATOM    232  CA  TYR L  34      29.870   8.325  40.107  1.00 37.47           C  
ATOM    233  CB  TYR L  34      29.120   7.276  40.947  1.00 36.49           C  
ATOM    234  CG  TYR L  34      28.703   7.870  42.254  1.00 37.41           C  
ATOM    235  CD1 TYR L  34      27.590   8.677  42.323  1.00 23.09           C  
ATOM    236  CD2 TYR L  34      29.400   7.612  43.409  1.00 40.17           C  
ATOM    237  CE1 TYR L  34      27.187   9.224  43.517  1.00 39.00           C  
ATOM    238  CE2 TYR L  34      29.003   8.157  44.606  1.00 29.79           C  
ATOM    239  CZ  TYR L  34      27.891   8.962  44.664  1.00 26.42           C  
ATOM    240  OH  TYR L  34      27.482   9.521  45.894  1.00  0.00           O  
ATOM    241  C   TYR L  34      29.944   7.752  38.719  1.00 40.27           C  
ATOM    242  O   TYR L  34      29.050   7.986  37.909  1.00 39.96           O  
ATOM    243  N   ALA L  35      31.012   7.004  38.381  1.00 41.59           N  
ATOM    244  CA  ALA L  35      31.134   6.509  37.037  1.00 43.66           C  
ATOM    245  CB  ALA L  35      32.391   5.654  36.813  1.00 48.12           C  
ATOM    246  C   ALA L  35      29.936   5.676  36.684  1.00 42.32           C  
ATOM    247  O   ALA L  35      29.451   4.883  37.489  1.00 42.29           O  
ATOM    248  N   ASP L  36      29.436   5.882  35.446  1.00 42.94           N  
ATOM    249  CA  ASP L  36      28.324   5.197  34.839  1.00 41.97           C  
ATOM    250  CB  ASP L  36      28.609   3.735  34.460  1.00  0.00           C  
ATOM    251  CG  ASP L  36      29.368   3.755  33.139  1.00  0.00           C  
ATOM    252  OD1 ASP L  36      28.987   4.568  32.252  1.00  0.00           O  
ATOM    253  OD2 ASP L  36      30.326   2.953  32.993  1.00  0.00           O1-
ATOM    254  C   ASP L  36      27.072   5.281  35.658  1.00 44.54           C  
ATOM    255  O   ASP L  36      26.227   4.391  35.593  1.00 43.86           O  
ATOM    256  N   LYS L  37      26.898   6.376  36.422  1.00 41.50           N  
ATOM    257  CA  LYS L  37      25.681   6.557  37.161  1.00 38.69           C  
ATOM    258  CB  LYS L  37      25.821   6.355  38.680  1.00 43.73           C  
ATOM    259  CG  LYS L  37      26.047   4.889  39.057  1.00 55.29           C  
ATOM    260  CD  LYS L  37      26.351   4.664  40.534  1.00 59.10           C  
ATOM    261  CE  LYS L  37      25.110   4.710  41.427  1.00 62.41           C  
ATOM    262  NZ  LYS L  37      25.450   4.195  42.772  1.00 63.63           N1+
ATOM    263  C   LYS L  37      25.219   7.960  36.895  1.00 37.70           C  
ATOM    264  O   LYS L  37      25.968   8.775  36.357  1.00 37.62           O  
ATOM    265  N   ALA L  38      23.947   8.269  37.223  1.00 36.90           N  
ATOM    266  CA  ALA L  38      23.406   9.581  36.977  1.00 36.48           C  
ATOM    267  CB  ALA L  38      21.870   9.627  37.040  1.00 35.72           C  
ATOM    268  C   ALA L  38      23.934  10.532  38.011  1.00 35.99           C  
ATOM    269  O   ALA L  38      24.304  10.132  39.111  1.00 35.84           O  
ATOM    270  N   PRO L  39      23.971  11.795  37.662  1.00 35.05           N  
ATOM    271  CA  PRO L  39      24.447  12.812  38.566  1.00 35.37           C  
ATOM    272  CD  PRO L  39      24.185  12.158  36.269  1.00 34.51           C  
ATOM    273  CB  PRO L  39      24.608  14.070  37.710  1.00 35.06           C  
ATOM    274  CG  PRO L  39      24.899  13.518  36.301  1.00 34.62           C  
ATOM    275  C   PRO L  39      23.510  12.972  39.725  1.00 36.30           C  
ATOM    276  O   PRO L  39      22.319  12.698  39.573  1.00 36.11           O  
ATOM    277  N   ARG L  40      24.036  13.398  40.893  1.00 34.27           N  
ATOM    278  CA  ARG L  40      23.239  13.544  42.080  1.00 34.90           C  
ATOM    279  CB  ARG L  40      23.688  12.578  43.195  1.00 35.49           C  
ATOM    280  CG  ARG L  40      22.723  12.465  44.373  1.00 39.80           C  
ATOM    281  CD  ARG L  40      23.205  11.460  45.422  1.00 44.85           C  
ATOM    282  NE  ARG L  40      24.060  12.191  46.399  1.00  0.00           N  
ATOM    283  CZ  ARG L  40      25.381  12.413  46.146  1.00  0.00           C  
ATOM    284  NH1 ARG L  40      25.918  12.044  44.945  1.00  0.00           N1+
ATOM    285  NH2 ARG L  40      26.146  13.024  47.098  1.00  0.00           N  
ATOM    286  C   ARG L  40      23.410  14.954  42.568  1.00 35.27           C  
ATOM    287  O   ARG L  40      24.509  15.501  42.536  1.00 35.61           O  
ATOM    288  N   LEU L  41      22.317  15.589  43.028  1.00 34.78           N  
ATOM    289  CA  LEU L  41      22.398  16.961  43.456  1.00 33.02           C  
ATOM    290  CB  LEU L  41      21.025  17.647  43.447  1.00 32.13           C  
ATOM    291  CG  LEU L  41      21.041  19.139  43.819  1.00 33.25           C  
ATOM    292  CD1 LEU L  41      21.790  20.004  42.783  1.00 32.09           C  
ATOM    293  CD2 LEU L  41      19.608  19.623  44.069  1.00 32.07           C  
ATOM    294  C   LEU L  41      22.939  17.014  44.861  1.00 34.08           C  
ATOM    295  O   LEU L  41      22.398  16.379  45.767  1.00 35.06           O  
ATOM    296  N   ILE L  42      24.127  17.636  45.038  1.00 33.81           N  
ATOM    297  CA  ILE L  42      24.738  17.873  46.323  1.00 34.36           C  
ATOM    298  CB  ILE L  42      26.235  17.922  46.255  1.00 35.61           C  
ATOM    299  CG1 ILE L  42      26.810  16.624  45.671  1.00  0.00           C  
ATOM    300  CG2 ILE L  42      26.740  18.209  47.678  1.00  0.00           C  
ATOM    301  CD1 ILE L  42      28.297  16.725  45.336  1.00 25.20           C  
ATOM    302  C   ILE L  42      24.313  19.158  46.990  1.00 34.30           C  
ATOM    303  O   ILE L  42      24.017  19.190  48.185  1.00 35.42           O  
ATOM    304  N   VAL L  43      24.332  20.277  46.223  1.00 33.76           N  
ATOM    305  CA  VAL L  43      24.091  21.573  46.798  1.00 34.18           C  
ATOM    306  CB  VAL L  43      25.359  22.340  47.035  1.00 36.13           C  
ATOM    307  CG1 VAL L  43      25.008  23.715  47.627  1.00 34.64           C  
ATOM    308  CG2 VAL L  43      26.290  21.493  47.919  1.00 35.68           C  
ATOM    309  C   VAL L  43      23.273  22.375  45.837  1.00 35.84           C  
ATOM    310  O   VAL L  43      23.469  22.293  44.626  1.00 35.05           O  
ATOM    311  N   PHE L  44      22.342  23.188  46.376  1.00 33.70           N  
ATOM    312  CA  PHE L  44      21.474  23.976  45.557  1.00 34.60           C  
ATOM    313  CB  PHE L  44      20.098  23.322  45.417  1.00 34.88           C  
ATOM    314  CG  PHE L  44      19.361  23.231  46.714  1.00 37.00           C  
ATOM    315  CD1 PHE L  44      19.722  22.339  47.697  1.00 36.39           C  
ATOM    316  CD2 PHE L  44      18.291  24.056  46.952  1.00 37.73           C  
ATOM    317  CE1 PHE L  44      19.026  22.267  48.881  1.00 36.60           C  
ATOM    318  CE2 PHE L  44      17.588  23.992  48.132  1.00 38.65           C  
ATOM    319  CZ  PHE L  44      17.955  23.095  49.102  1.00 37.96           C  
ATOM    320  C   PHE L  44      21.315  25.318  46.191  1.00 36.19           C  
ATOM    321  O   PHE L  44      21.585  25.497  47.377  1.00 35.13           O  
ATOM    322  N   ASP L  45      20.877  26.338  45.426  1.00 31.38           N  
ATOM    323  CA  ASP L  45      20.622  27.617  46.031  1.00 32.67           C  
ATOM    324  CB  ASP L  45      19.536  27.490  47.118  1.00 33.79           C  
ATOM    325  CG  ASP L  45      18.947  28.853  47.446  1.00 37.73           C  
ATOM    326  OD1 ASP L  45      19.592  29.883  47.122  1.00 39.76           O  
ATOM    327  OD2 ASP L  45      17.830  28.873  48.027  1.00 39.29           O1-
ATOM    328  C   ASP L  45      21.890  28.127  46.658  1.00 33.52           C  
ATOM    329  O   ASP L  45      21.859  28.864  47.641  1.00 34.08           O  
ATOM    330  N   GLY L  46      23.050  27.705  46.124  1.00 32.56           N  
ATOM    331  CA  GLY L  46      24.318  28.227  46.546  1.00 32.74           C  
ATOM    332  C   GLY L  46      24.850  27.479  47.732  1.00 32.82           C  
ATOM    333  O   GLY L  46      25.992  27.020  47.715  1.00 32.53           O  
ATOM    334  N   ASN L  47      24.036  27.315  48.800  1.00 32.61           N  
ATOM    335  CA  ASN L  47      24.610  26.701  49.966  1.00 32.57           C  
ATOM    336  CB  ASN L  47      25.100  27.731  51.000  1.00 33.65           C  
ATOM    337  CG  ASN L  47      23.893  28.499  51.514  1.00 39.43           C  
ATOM    338  OD1 ASN L  47      22.913  28.693  50.797  1.00 36.67           O  
ATOM    339  ND2 ASN L  47      23.956  28.950  52.794  1.00 42.34           N  
ATOM    340  C   ASN L  47      23.629  25.814  50.663  1.00 33.29           C  
ATOM    341  O   ASN L  47      23.864  25.408  51.802  1.00 34.43           O  
ATOM    342  N   LYS L  48      22.509  25.460  50.018  1.00 38.57           N  
ATOM    343  CA  LYS L  48      21.649  24.542  50.710  1.00 38.32           C  
ATOM    344  CB  LYS L  48      20.146  24.845  50.568  1.00 41.02           C  
ATOM    345  CG  LYS L  48      19.708  26.117  51.296  1.00 42.34           C  
ATOM    346  CD  LYS L  48      18.219  26.430  51.140  1.00 38.19           C  
ATOM    347  CE  LYS L  48      17.322  25.569  52.031  1.00  0.00           C  
ATOM    348  NZ  LYS L  48      17.721  25.726  53.448  1.00  0.00           N1+
ATOM    349  C   LYS L  48      21.877  23.133  50.263  1.00 41.42           C  
ATOM    350  O   LYS L  48      22.237  22.869  49.116  1.00 40.10           O  
ATOM    351  N   ARG L  49      21.644  22.183  51.197  1.00 40.56           N  
ATOM    352  CA  ARG L  49      21.844  20.779  50.958  1.00 40.16           C  
ATOM    353  CB  ARG L  49      22.525  20.046  52.134  1.00 41.61           C  
ATOM    354  CG  ARG L  49      23.893  20.610  52.526  1.00 45.36           C  
ATOM    355  CD  ARG L  49      24.556  19.855  53.682  1.00 47.22           C  
ATOM    356  NE  ARG L  49      23.610  19.885  54.833  1.00 51.35           N  
ATOM    357  CZ  ARG L  49      23.977  20.446  56.022  1.00 54.46           C  
ATOM    358  NH1 ARG L  49      25.216  20.995  56.169  1.00 54.16           N1+
ATOM    359  NH2 ARG L  49      23.101  20.456  57.068  1.00 52.28           N  
ATOM    360  C   ARG L  49      20.491  20.136  50.799  1.00 42.45           C  
ATOM    361  O   ARG L  49      19.510  20.507  51.447  1.00 43.89           O  
ATOM    362  N   PRO L  50      20.415  19.168  49.926  1.00 43.90           N  
ATOM    363  CA  PRO L  50      19.186  18.447  49.743  1.00 43.72           C  
ATOM    364  CD  PRO L  50      21.229  19.186  48.720  1.00 41.88           C  
ATOM    365  CB  PRO L  50      19.363  17.656  48.449  1.00 43.28           C  
ATOM    366  CG  PRO L  50      20.378  18.491  47.647  1.00 42.08           C  
ATOM    367  C   PRO L  50      19.001  17.594  50.940  1.00 46.70           C  
ATOM    368  O   PRO L  50      19.980  17.367  51.644  1.00 45.61           O  
ATOM    369  N   SER L  51      17.770  17.125  51.207  1.00 49.37           N  
ATOM    370  CA  SER L  51      17.612  16.309  52.372  1.00 50.64           C  
ATOM    371  CB  SER L  51      16.155  15.888  52.639  1.00 52.02           C  
ATOM    372  OG  SER L  51      15.347  17.029  52.894  1.00 55.02           O  
ATOM    373  C   SER L  51      18.412  15.060  52.155  1.00 50.53           C  
ATOM    374  O   SER L  51      18.421  14.497  51.063  1.00 49.25           O  
ATOM    375  N   ASP L  52      19.069  14.581  53.230  1.00 49.91           N  
ATOM    376  CA  ASP L  52      19.873  13.386  53.241  1.00 47.45           C  
ATOM    377  CB  ASP L  52      19.189  12.194  52.555  1.00 39.12           C  
ATOM    378  CG  ASP L  52      17.981  11.784  53.383  1.00  0.00           C  
ATOM    379  OD1 ASP L  52      17.760  12.387  54.467  1.00  0.00           O  
ATOM    380  OD2 ASP L  52      17.260  10.854  52.933  1.00  0.00           O1-
ATOM    381  C   ASP L  52      21.208  13.550  52.565  1.00 46.91           C  
ATOM    382  O   ASP L  52      21.895  12.557  52.325  1.00 49.84           O  
ATOM    383  N   ILE L  53      21.644  14.788  52.273  1.00 45.86           N  
ATOM    384  CA  ILE L  53      22.962  14.973  51.720  1.00 45.94           C  
ATOM    385  CB  ILE L  53      23.080  16.226  50.893  1.00 45.96           C  
ATOM    386  CG1 ILE L  53      22.083  16.207  49.718  1.00 44.49           C  
ATOM    387  CG2 ILE L  53      24.547  16.382  50.462  1.00 45.28           C  
ATOM    388  CD1 ILE L  53      22.309  15.067  48.724  1.00  0.00           C  
ATOM    389  C   ILE L  53      23.857  15.149  52.909  1.00 47.56           C  
ATOM    390  O   ILE L  53      23.493  15.845  53.855  1.00 46.71           O  
ATOM    391  N   SER L  54      25.043  14.507  52.903  1.00 46.92           N  
ATOM    392  CA  SER L  54      25.952  14.600  54.017  1.00 48.86           C  
ATOM    393  CB  SER L  54      27.254  13.805  53.796  1.00 48.18           C  
ATOM    394  OG  SER L  54      28.115  13.948  54.917  1.00 60.69           O  
ATOM    395  C   SER L  54      26.328  16.040  54.224  1.00 50.29           C  
ATOM    396  O   SER L  54      26.499  16.799  53.275  1.00 47.74           O  
ATOM    397  N   SER L  55      26.461  16.439  55.507  1.00 47.74           N  
ATOM    398  CA  SER L  55      26.780  17.779  55.922  1.00 48.08           C  
ATOM    399  CB  SER L  55      26.588  17.990  57.431  1.00 53.97           C  
ATOM    400  OG  SER L  55      27.477  17.151  58.152  1.00  0.00           O  
ATOM    401  C   SER L  55      28.212  18.091  55.606  1.00 46.16           C  
ATOM    402  O   SER L  55      28.646  19.237  55.729  1.00 48.33           O  
ATOM    403  N   ARG L  56      28.991  17.080  55.189  1.00 45.38           N  
ATOM    404  CA  ARG L  56      30.381  17.285  54.894  1.00 45.22           C  
ATOM    405  CB  ARG L  56      31.115  16.009  54.442  1.00 44.98           C  
ATOM    406  CG  ARG L  56      31.152  14.889  55.484  1.00 46.12           C  
ATOM    407  CD  ARG L  56      32.257  13.848  55.262  1.00 46.98           C  
ATOM    408  NE  ARG L  56      32.123  13.278  53.890  1.00 42.74           N  
ATOM    409  CZ  ARG L  56      31.314  12.205  53.662  1.00 44.12           C  
ATOM    410  NH1 ARG L  56      30.548  11.707  54.676  1.00 45.42           N1+
ATOM    411  NH2 ARG L  56      31.262  11.626  52.427  1.00 41.84           N  
ATOM    412  C   ARG L  56      30.484  18.259  53.761  1.00 43.81           C  
ATOM    413  O   ARG L  56      31.487  18.963  53.634  1.00 43.19           O  
ATOM    414  N   PHE L  57      29.461  18.283  52.880  1.00 42.36           N  
ATOM    415  CA  PHE L  57      29.480  19.132  51.718  1.00 41.76           C  
ATOM    416  CB  PHE L  57      28.671  18.563  50.540  1.00 39.18           C  
ATOM    417  CG  PHE L  57      29.330  17.312  50.072  1.00 38.02           C  
ATOM    418  CD1 PHE L  57      28.981  16.096  50.614  1.00 39.69           C  
ATOM    419  CD2 PHE L  57      30.298  17.350  49.096  1.00 40.99           C  
ATOM    420  CE1 PHE L  57      29.587  14.938  50.187  1.00 40.38           C  
ATOM    421  CE2 PHE L  57      30.906  16.195  48.665  1.00 39.92           C  
ATOM    422  CZ  PHE L  57      30.551  14.984  49.209  1.00 35.48           C  
ATOM    423  C   PHE L  57      28.872  20.470  52.022  1.00 39.42           C  
ATOM    424  O   PHE L  57      27.783  20.567  52.587  1.00 42.21           O  
ATOM    425  N   SER L  58      29.575  21.554  51.622  1.00 39.39           N  
ATOM    426  CA  SER L  58      29.094  22.888  51.851  1.00 40.38           C  
ATOM    427  CB  SER L  58      29.856  23.630  52.960  1.00 41.94           C  
ATOM    428  OG  SER L  58      31.208  23.818  52.569  1.00 45.13           O  
ATOM    429  C   SER L  58      29.323  23.673  50.600  1.00 41.71           C  
ATOM    430  O   SER L  58      30.183  23.329  49.789  1.00 41.39           O  
ATOM    431  N   GLY L  59      28.555  24.762  50.408  1.00 40.35           N  
ATOM    432  CA  GLY L  59      28.743  25.538  49.221  1.00 39.87           C  
ATOM    433  C   GLY L  59      28.776  26.978  49.600  1.00 41.98           C  
ATOM    434  O   GLY L  59      28.157  27.396  50.578  1.00 43.26           O  
ATOM    435  N   SER L  60      29.530  27.776  48.820  1.00 42.05           N  
ATOM    436  CA  SER L  60      29.600  29.183  49.057  1.00 42.45           C  
ATOM    437  CB  SER L  60      30.867  29.638  49.796  1.00 41.73           C  
ATOM    438  OG  SER L  60      30.847  29.157  51.129  1.00 45.95           O  
ATOM    439  C   SER L  60      29.637  29.838  47.721  1.00 43.08           C  
ATOM    440  O   SER L  60      29.983  29.214  46.719  1.00 40.05           O  
ATOM    441  N   GLN L  61      29.226  31.115  47.664  1.00 41.14           N  
ATOM    442  CA  GLN L  61      29.355  31.787  46.412  1.00 43.94           C  
ATOM    443  CB  GLN L  61      28.094  31.735  45.524  1.00 43.27           C  
ATOM    444  CG  GLN L  61      28.306  32.382  44.154  1.00 45.59           C  
ATOM    445  CD  GLN L  61      27.030  32.248  43.332  1.00 45.92           C  
ATOM    446  OE1 GLN L  61      26.107  31.524  43.701  1.00  0.00           O  
ATOM    447  NE2 GLN L  61      26.982  32.970  42.180  1.00  0.00           N  
ATOM    448  C   GLN L  61      29.680  33.213  46.695  1.00 45.30           C  
ATOM    449  O   GLN L  61      28.902  33.929  47.324  1.00 45.32           O  
ATOM    450  N   SER L  62      30.870  33.660  46.246  1.00 44.81           N  
ATOM    451  CA  SER L  62      31.245  35.032  46.410  1.00 45.22           C  
ATOM    452  CB  SER L  62      32.557  35.251  47.187  1.00 44.92           C  
ATOM    453  OG  SER L  62      32.367  35.040  48.579  1.00 49.68           O  
ATOM    454  C   SER L  62      31.475  35.588  45.046  1.00 45.45           C  
ATOM    455  O   SER L  62      32.222  35.026  44.245  1.00 45.09           O  
ATOM    456  N   GLY L  63      30.824  36.725  44.751  1.00 43.34           N  
ATOM    457  CA  GLY L  63      31.021  37.342  43.479  1.00 43.97           C  
ATOM    458  C   GLY L  63      30.583  36.382  42.423  1.00 43.99           C  
ATOM    459  O   GLY L  63      29.557  35.714  42.538  1.00 44.63           O  
ATOM    460  N   GLY L  64      31.380  36.360  41.342  1.00 43.51           N  
ATOM    461  CA  GLY L  64      31.289  35.593  40.132  1.00 46.33           C  
ATOM    462  C   GLY L  64      31.585  34.136  40.342  1.00 45.85           C  
ATOM    463  O   GLY L  64      31.300  33.333  39.453  1.00 42.69           O  
ATOM    464  N   THR L  65      32.272  33.769  41.443  1.00 44.05           N  
ATOM    465  CA  THR L  65      32.702  32.404  41.608  1.00 44.67           C  
ATOM    466  CB  THR L  65      34.143  32.324  41.991  1.00 46.48           C  
ATOM    467  OG1 THR L  65      34.579  30.973  42.014  1.00 51.61           O  
ATOM    468  CG2 THR L  65      34.281  32.963  43.385  1.00 51.02           C  
ATOM    469  C   THR L  65      31.940  31.708  42.704  1.00 44.02           C  
ATOM    470  O   THR L  65      31.453  32.323  43.651  1.00 42.62           O  
ATOM    471  N   ALA L  66      31.839  30.364  42.597  1.00 41.57           N  
ATOM    472  CA  ALA L  66      31.154  29.549  43.561  1.00 38.79           C  
ATOM    473  CB  ALA L  66      29.947  28.797  42.975  1.00 36.59           C  
ATOM    474  C   ALA L  66      32.131  28.518  44.011  1.00 37.59           C  
ATOM    475  O   ALA L  66      33.056  28.189  43.273  1.00 37.81           O  
ATOM    476  N   SER L  67      31.976  27.999  45.249  1.00 37.95           N  
ATOM    477  CA  SER L  67      32.927  27.018  45.682  0.92 41.06           C  
ATOM    478  CB  SER L  67      34.048  27.585  46.573  0.92 40.96           C  
ATOM    479  OG  SER L  67      34.888  28.449  45.819  0.92 42.41           O  
ATOM    480  C   SER L  67      32.232  25.937  46.450  1.00 39.59           C  
ATOM    481  O   SER L  67      31.310  26.185  47.226  1.00 40.54           O  
ATOM    482  N   LEU L  68      32.686  24.690  46.224  1.00 38.58           N  
ATOM    483  CA  LEU L  68      32.190  23.525  46.889  1.00 37.61           C  
ATOM    484  CB  LEU L  68      31.955  22.356  45.917  1.00 37.20           C  
ATOM    485  CG  LEU L  68      31.485  21.055  46.585  1.00 37.21           C  
ATOM    486  CD1 LEU L  68      30.088  21.213  47.204  1.00 36.36           C  
ATOM    487  CD2 LEU L  68      31.585  19.874  45.608  1.00 38.68           C  
ATOM    488  C   LEU L  68      33.271  23.088  47.819  1.00 38.84           C  
ATOM    489  O   LEU L  68      34.428  22.991  47.416  1.00 39.54           O  
ATOM    490  N   THR L  69      32.922  22.823  49.096  1.00 39.44           N  
ATOM    491  CA  THR L  69      33.921  22.384  50.031  1.00 39.11           C  
ATOM    492  CB  THR L  69      34.113  23.317  51.193  1.00 39.04           C  
ATOM    493  OG1 THR L  69      34.512  24.600  50.735  1.00 47.88           O  
ATOM    494  CG2 THR L  69      35.171  22.730  52.143  1.00 45.31           C  
ATOM    495  C   THR L  69      33.497  21.071  50.603  1.00 38.46           C  
ATOM    496  O   THR L  69      32.360  20.895  51.038  1.00 39.06           O  
ATOM    497  N   ILE L  70      34.434  20.101  50.613  1.00 40.06           N  
ATOM    498  CA  ILE L  70      34.152  18.812  51.170  1.00 40.71           C  
ATOM    499  CB  ILE L  70      34.419  17.687  50.214  1.00 40.90           C  
ATOM    500  CG1 ILE L  70      33.570  17.863  48.947  1.00 42.16           C  
ATOM    501  CG2 ILE L  70      34.134  16.364  50.944  1.00 41.74           C  
ATOM    502  CD1 ILE L  70      33.987  16.947  47.797  1.00 41.66           C  
ATOM    503  C   ILE L  70      35.080  18.638  52.331  1.00 43.15           C  
ATOM    504  O   ILE L  70      36.299  18.718  52.182  1.00 41.84           O  
ATOM    505  N   SER L  71      34.522  18.381  53.530  1.00 43.66           N  
ATOM    506  CA  SER L  71      35.363  18.220  54.680  1.00 46.97           C  
ATOM    507  CB  SER L  71      34.893  19.038  55.893  1.00 45.17           C  
ATOM    508  OG  SER L  71      33.639  18.556  56.350  1.00 48.17           O  
ATOM    509  C   SER L  71      35.347  16.777  55.080  1.00 48.62           C  
ATOM    510  O   SER L  71      34.410  16.045  54.766  1.00 49.25           O  
ATOM    511  N   GLY L  72      36.418  16.318  55.762  1.00 47.27           N  
ATOM    512  CA  GLY L  72      36.451  14.963  56.235  1.00 45.29           C  
ATOM    513  C   GLY L  72      36.345  14.064  55.051  1.00 45.18           C  
ATOM    514  O   GLY L  72      35.567  13.111  55.046  1.00 44.95           O  
ATOM    515  N   LEU L  73      37.163  14.345  54.022  1.00 44.72           N  
ATOM    516  CA  LEU L  73      37.106  13.661  52.764  1.00 44.02           C  
ATOM    517  CB  LEU L  73      38.188  14.190  51.794  1.00 41.38           C  
ATOM    518  CG  LEU L  73      38.179  13.638  50.354  1.00 42.85           C  
ATOM    519  CD1 LEU L  73      36.885  13.993  49.607  1.00 43.13           C  
ATOM    520  CD2 LEU L  73      39.427  14.112  49.586  1.00 42.69           C  
ATOM    521  C   LEU L  73      37.292  12.190  52.978  1.00 44.61           C  
ATOM    522  O   LEU L  73      38.149  11.751  53.742  1.00 45.46           O  
ATOM    523  N   GLN L  74      36.441  11.387  52.302  1.00 44.33           N  
ATOM    524  CA  GLN L  74      36.500   9.960  52.415  1.00 42.80           C  
ATOM    525  CB  GLN L  74      35.277   9.361  53.114  1.00 43.44           C  
ATOM    526  CG  GLN L  74      35.177   9.893  54.542  1.00 46.95           C  
ATOM    527  CD  GLN L  74      33.991   9.242  55.216  1.00 51.65           C  
ATOM    528  OE1 GLN L  74      33.263   9.871  55.982  1.00 55.75           O  
ATOM    529  NE2 GLN L  74      33.797   7.927  54.933  1.00 53.61           N  
ATOM    530  C   GLN L  74      36.605   9.387  51.039  1.00 44.16           C  
ATOM    531  O   GLN L  74      36.363  10.064  50.041  1.00 42.86           O  
ATOM    532  N   SER L  75      36.965   8.094  50.960  1.00 42.98           N  
ATOM    533  CA  SER L  75      37.205   7.451  49.700  1.00 43.25           C  
ATOM    534  CB  SER L  75      37.611   5.974  49.848  1.00 43.09           C  
ATOM    535  OG  SER L  75      36.562   5.231  50.451  1.00 48.24           O  
ATOM    536  C   SER L  75      35.983   7.500  48.832  1.00 43.89           C  
ATOM    537  O   SER L  75      36.102   7.635  47.615  1.00 42.10           O  
ATOM    538  N   GLU L  76      34.776   7.432  49.425  1.00 43.10           N  
ATOM    539  CA  GLU L  76      33.561   7.386  48.647  1.00 44.08           C  
ATOM    540  CB  GLU L  76      32.266   7.191  49.473  1.00 43.88           C  
ATOM    541  CG  GLU L  76      31.974   8.237  50.560  1.00 48.75           C  
ATOM    542  CD  GLU L  76      32.143   7.578  51.927  1.00 56.61           C  
ATOM    543  OE1 GLU L  76      33.069   6.740  52.084  1.00 56.21           O  
ATOM    544  OE2 GLU L  76      31.329   7.903  52.833  1.00 57.48           O1-
ATOM    545  C   GLU L  76      33.400   8.635  47.833  1.00 42.67           C  
ATOM    546  O   GLU L  76      32.779   8.615  46.772  1.00 44.11           O  
ATOM    547  N   ASP L  77      33.953   9.756  48.319  1.00 40.75           N  
ATOM    548  CA  ASP L  77      33.823  11.057  47.722  1.00 40.44           C  
ATOM    549  CB  ASP L  77      34.425  12.151  48.622  1.00 40.31           C  
ATOM    550  CG  ASP L  77      33.564  12.203  49.888  1.00 43.04           C  
ATOM    551  OD1 ASP L  77      32.368  11.820  49.799  1.00 44.60           O  
ATOM    552  OD2 ASP L  77      34.089  12.619  50.956  1.00 42.23           O1-
ATOM    553  C   ASP L  77      34.460  11.102  46.356  1.00 39.42           C  
ATOM    554  O   ASP L  77      34.193  12.017  45.578  1.00 40.30           O  
ATOM    555  N   GLU L  78      35.366  10.162  46.031  1.00 39.69           N  
ATOM    556  CA  GLU L  78      35.965  10.210  44.726  1.00 38.97           C  
ATOM    557  CB  GLU L  78      36.954   9.055  44.492  1.00 38.85           C  
ATOM    558  CG  GLU L  78      37.821   9.197  43.245  1.00 42.34           C  
ATOM    559  CD  GLU L  78      38.820   8.052  43.278  1.00 51.46           C  
ATOM    560  OE1 GLU L  78      38.505   7.017  43.924  1.00 57.73           O  
ATOM    561  OE2 GLU L  78      39.913   8.190  42.665  1.00 48.82           O1-
ATOM    562  C   GLU L  78      34.871  10.134  43.701  1.00 40.35           C  
ATOM    563  O   GLU L  78      34.055   9.215  43.710  1.00 39.50           O  
ATOM    564  N   ALA L  79      34.830  11.127  42.786  1.00 39.09           N  
ATOM    565  CA  ALA L  79      33.812  11.175  41.772  1.00 36.41           C  
ATOM    566  CB  ALA L  79      32.375  11.224  42.336  1.00 35.93           C  
ATOM    567  C   ALA L  79      34.038  12.428  40.978  1.00 38.89           C  
ATOM    568  O   ALA L  79      35.021  13.136  41.188  1.00 38.98           O  
ATOM    569  N   TYR L  80      33.121  12.730  40.034  1.00 36.90           N  
ATOM    570  CA  TYR L  80      33.240  13.909  39.221  1.00 36.32           C  
ATOM    571  CB  TYR L  80      32.825  13.702  37.752  1.00 37.14           C  
ATOM    572  CG  TYR L  80      33.748  12.719  37.120  1.00 42.45           C  
ATOM    573  CD1 TYR L  80      33.630  11.372  37.386  1.00  0.00           C  
ATOM    574  CD2 TYR L  80      34.715  13.140  36.239  1.00  0.00           C  
ATOM    575  CE1 TYR L  80      34.478  10.463  36.799  1.00  0.00           C  
ATOM    576  CE2 TYR L  80      35.564  12.235  35.649  1.00  0.00           C  
ATOM    577  CZ  TYR L  80      35.448  10.897  35.930  1.00  0.00           C  
ATOM    578  OH  TYR L  80      36.323   9.974  35.319  1.00  0.00           O  
ATOM    579  C   TYR L  80      32.262  14.897  39.779  1.00 35.80           C  
ATOM    580  O   TYR L  80      31.165  14.524  40.190  1.00 35.76           O  
ATOM    581  N   TYR L  81      32.654  16.187  39.844  1.00 34.01           N  
ATOM    582  CA  TYR L  81      31.760  17.169  40.388  1.00 33.95           C  
ATOM    583  CB  TYR L  81      32.313  17.911  41.617  1.00 31.91           C  
ATOM    584  CG  TYR L  81      32.456  16.932  42.726  1.00 33.16           C  
ATOM    585  CD1 TYR L  81      31.412  16.712  43.591  1.00 32.15           C  
ATOM    586  CD2 TYR L  81      33.626  16.234  42.898  1.00 31.35           C  
ATOM    587  CE1 TYR L  81      31.533  15.812  44.621  1.00 32.49           C  
ATOM    588  CE2 TYR L  81      33.753  15.332  43.929  1.00 30.76           C  
ATOM    589  CZ  TYR L  81      32.705  15.117  44.787  1.00 33.37           C  
ATOM    590  OH  TYR L  81      32.829  14.191  45.845  1.00 33.46           O  
ATOM    591  C   TYR L  81      31.509  18.230  39.365  1.00 34.55           C  
ATOM    592  O   TYR L  81      32.430  18.701  38.698  1.00 35.97           O  
ATOM    593  N   HIS L  82      30.230  18.639  39.211  1.00 33.51           N  
ATOM    594  CA  HIS L  82      29.931  19.690  38.284  1.00 34.19           C  
ATOM    595  ND1 HIS L  82      29.251  16.700  36.863  1.00  0.00           N  
ATOM    596  CG  HIS L  82      28.606  17.896  37.080  1.00 32.63           C  
ATOM    597  CB  HIS L  82      29.278  19.226  36.968  1.00 33.19           C  
ATOM    598  NE2 HIS L  82      27.158  16.203  37.422  1.00  0.00           N  
ATOM    599  CD2 HIS L  82      27.330  17.575  37.417  1.00 30.91           C  
ATOM    600  CE1 HIS L  82      28.340  15.719  37.081  1.00 34.21           C  
ATOM    601  C   HIS L  82      29.098  20.751  38.931  1.00 33.64           C  
ATOM    602  O   HIS L  82      28.254  20.487  39.785  1.00 34.74           O  
ATOM    603  N   CYS L  83      29.367  22.012  38.545  1.00 33.63           N  
ATOM    604  CA  CYS L  83      28.610  23.127  39.035  1.00 34.45           C  
ATOM    605  CB  CYS L  83      29.474  24.374  39.355  1.00 35.34           C  
ATOM    606  SG  CYS L  83      30.505  24.920  37.954  1.00 41.60           S  
ATOM    607  C   CYS L  83      27.639  23.480  37.952  1.00 34.08           C  
ATOM    608  O   CYS L  83      27.877  23.196  36.779  1.00 34.63           O  
ATOM    609  N   ASN L  84      26.481  24.065  38.326  1.00 33.51           N  
ATOM    610  CA  ASN L  84      25.520  24.452  37.335  1.00 33.09           C  
ATOM    611  CB  ASN L  84      24.419  23.405  37.063  1.00 32.04           C  
ATOM    612  CG  ASN L  84      23.628  23.137  38.334  1.00 42.52           C  
ATOM    613  OD1 ASN L  84      24.188  22.761  39.363  1.00  0.00           O  
ATOM    614  ND2 ASN L  84      22.285  23.332  38.265  1.00  0.00           N  
ATOM    615  C   ASN L  84      24.882  25.731  37.766  1.00 33.98           C  
ATOM    616  O   ASN L  84      24.827  26.059  38.951  1.00 35.07           O  
ATOM    617  N   ALA L  85      24.385  26.502  36.786  1.00 34.26           N  
ATOM    618  CA  ALA L  85      23.807  27.764  37.113  1.00 34.55           C  
ATOM    619  CB  ALA L  85      24.749  28.955  36.862  1.00 33.52           C  
ATOM    620  C   ALA L  85      22.636  27.939  36.235  1.00 37.22           C  
ATOM    621  O   ALA L  85      22.413  27.149  35.316  1.00 35.61           O  
ATOM    622  N   PHE L  86      21.822  28.978  36.513  1.00 36.77           N  
ATOM    623  CA  PHE L  86      20.777  29.246  35.579  1.00 35.10           C  
ATOM    624  CB  PHE L  86      19.639  30.113  36.149  1.00 33.56           C  
ATOM    625  CG  PHE L  86      18.443  29.882  35.289  1.00 34.09           C  
ATOM    626  CD1 PHE L  86      17.615  28.810  35.545  1.00 35.27           C  
ATOM    627  CD2 PHE L  86      18.137  30.713  34.236  1.00 32.73           C  
ATOM    628  CE1 PHE L  86      16.507  28.570  34.767  1.00  0.00           C  
ATOM    629  CE2 PHE L  86      17.030  30.478  33.453  1.00 33.66           C  
ATOM    630  CZ  PHE L  86      16.212  29.405  33.716  1.00  0.00           C  
ATOM    631  C   PHE L  86      21.503  30.034  34.530  1.00 37.72           C  
ATOM    632  O   PHE L  86      21.343  31.245  34.394  1.00 37.49           O  
ATOM    633  N   GLU L  87      22.353  29.282  33.813  1.00 36.76           N  
ATOM    634  CA  GLU L  87      23.280  29.499  32.750  1.00 38.48           C  
ATOM    635  CB  GLU L  87      24.678  29.964  33.172  1.00 37.64           C  
ATOM    636  CG  GLU L  87      25.563  30.180  31.946  1.00 43.41           C  
ATOM    637  CD  GLU L  87      24.742  31.016  30.974  1.00  0.00           C  
ATOM    638  OE1 GLU L  87      24.282  32.117  31.380  1.00  0.00           O  
ATOM    639  OE2 GLU L  87      24.549  30.557  29.816  1.00  0.00           O1-
ATOM    640  C   GLU L  87      23.388  28.061  32.235  1.00 39.31           C  
ATOM    641  O   GLU L  87      22.353  27.467  31.951  1.00 36.98           O  
ATOM    642  N   PHE L  88      24.600  27.444  32.128  1.00 33.11           N  
ATOM    643  CA  PHE L  88      24.834  26.070  31.718  1.00 33.02           C  
ATOM    644  CB  PHE L  88      25.709  25.911  30.460  1.00 33.09           C  
ATOM    645  CG  PHE L  88      24.895  26.246  29.256  1.00  0.00           C  
ATOM    646  CD1 PHE L  88      24.701  27.550  28.868  1.00  0.00           C  
ATOM    647  CD2 PHE L  88      24.336  25.235  28.509  1.00  0.00           C  
ATOM    648  CE1 PHE L  88      23.949  27.840  27.754  1.00  0.00           C  
ATOM    649  CE2 PHE L  88      23.584  25.519  27.395  1.00  0.00           C  
ATOM    650  CZ  PHE L  88      23.392  26.825  27.013  1.00  0.00           C  
ATOM    651  C   PHE L  88      25.577  25.354  32.820  1.00 32.91           C  
ATOM    652  O   PHE L  88      25.442  25.696  33.992  1.00 32.83           O  
ATOM    653  N   PHE L  89      26.349  24.295  32.462  1.00 33.52           N  
ATOM    654  CA  PHE L  89      27.095  23.507  33.419  1.00 33.05           C  
ATOM    655  CB  PHE L  89      26.971  21.990  33.207  1.00 32.27           C  
ATOM    656  CG  PHE L  89      25.600  21.562  33.591  1.00 32.03           C  
ATOM    657  CD1 PHE L  89      24.568  21.599  32.681  1.00 32.09           C  
ATOM    658  CD2 PHE L  89      25.355  21.122  34.869  1.00 30.81           C  
ATOM    659  CE1 PHE L  89      23.307  21.199  33.049  1.00 32.09           C  
ATOM    660  CE2 PHE L  89      24.095  20.722  35.240  1.00 31.23           C  
ATOM    661  CZ  PHE L  89      23.069  20.760  34.328  1.00 31.33           C  
ATOM    662  C   PHE L  89      28.558  23.807  33.285  1.00 34.50           C  
ATOM    663  O   PHE L  89      29.007  24.370  32.286  1.00 35.52           O  
ATOM    664  N   GLY L  90      29.335  23.450  34.335  1.00 32.90           N  
ATOM    665  CA  GLY L  90      30.759  23.632  34.346  1.00 33.37           C  
ATOM    666  C   GLY L  90      31.386  22.457  33.658  1.00 34.79           C  
ATOM    667  O   GLY L  90      30.721  21.476  33.330  1.00 34.49           O  
ATOM    668  N   GLY L  91      32.712  22.534  33.438  1.00 33.34           N  
ATOM    669  CA  GLY L  91      33.461  21.526  32.741  1.00 33.34           C  
ATOM    670  C   GLY L  91      33.465  20.236  33.501  1.00 32.56           C  
ATOM    671  O   GLY L  91      33.484  19.163  32.903  1.00 32.50           O  
ATOM    672  N   GLY L  92      33.500  20.302  34.843  1.00 31.87           N  
ATOM    673  CA  GLY L  92      33.544  19.105  35.633  1.00 32.41           C  
ATOM    674  C   GLY L  92      34.910  18.994  36.238  1.00 33.96           C  
ATOM    675  O   GLY L  92      35.904  19.410  35.644  1.00 34.84           O  
ATOM    676  N   THR L  93      34.978  18.436  37.467  1.00 34.13           N  
ATOM    677  CA  THR L  93      36.237  18.277  38.137  1.00 34.11           C  
ATOM    678  CB  THR L  93      36.375  19.163  39.344  1.00 33.42           C  
ATOM    679  OG1 THR L  93      36.235  20.525  38.969  1.00 32.96           O  
ATOM    680  CG2 THR L  93      37.751  18.928  39.990  1.00 29.64           C  
ATOM    681  C   THR L  93      36.333  16.863  38.629  1.00 36.68           C  
ATOM    682  O   THR L  93      35.435  16.367  39.306  1.00 36.40           O  
ATOM    683  N   LYS L  94      37.451  16.181  38.310  1.00 36.31           N  
ATOM    684  CA  LYS L  94      37.657  14.828  38.754  1.00 36.98           C  
ATOM    685  CB  LYS L  94      38.574  14.016  37.812  1.00 39.27           C  
ATOM    686  CG  LYS L  94      39.014  12.644  38.343  1.00 44.55           C  
ATOM    687  CD  LYS L  94      37.926  11.569  38.357  1.00 51.30           C  
ATOM    688  CE  LYS L  94      38.386  10.248  38.982  1.00 57.22           C  
ATOM    689  NZ  LYS L  94      39.585   9.732  38.280  1.00 55.30           N1+
ATOM    690  C   LYS L  94      38.346  14.895  40.079  1.00 39.02           C  
ATOM    691  O   LYS L  94      39.471  15.376  40.182  1.00 38.41           O  
ATOM    692  N   LEU L  95      37.671  14.401  41.133  1.00 38.43           N  
ATOM    693  CA  LEU L  95      38.238  14.418  42.452  1.00 38.85           C  
ATOM    694  CB  LEU L  95      37.192  14.582  43.561  1.00 38.13           C  
ATOM    695  CG  LEU L  95      37.808  14.593  44.969  1.00 39.01           C  
ATOM    696  CD1 LEU L  95      38.432  15.952  45.307  1.00 38.96           C  
ATOM    697  CD2 LEU L  95      36.819  14.087  46.023  1.00 38.37           C  
ATOM    698  C   LEU L  95      38.834  13.074  42.710  1.00 40.36           C  
ATOM    699  O   LEU L  95      38.180  12.050  42.525  1.00 40.00           O  
ATOM    700  N   THR L  96      40.102  13.041  43.158  1.00 39.14           N  
ATOM    701  CA  THR L  96      40.701  11.774  43.461  1.00 39.61           C  
ATOM    702  CB  THR L  96      41.927  11.474  42.651  1.00 40.68           C  
ATOM    703  OG1 THR L  96      41.623  11.500  41.267  1.00 38.63           O  
ATOM    704  CG2 THR L  96      42.416  10.069  43.020  1.00 39.37           C  
ATOM    705  C   THR L  96      41.115  11.801  44.898  1.00 40.49           C  
ATOM    706  O   THR L  96      41.632  12.801  45.392  1.00 40.05           O  
ATOM    707  N   VAL L  97      40.883  10.683  45.613  1.00 41.61           N  
ATOM    708  CA  VAL L  97      41.253  10.614  46.997  1.00 42.74           C  
ATOM    709  CB  VAL L  97      40.228   9.890  47.828  1.00 44.13           C  
ATOM    710  CG1 VAL L  97      40.716   9.811  49.286  1.00 43.34           C  
ATOM    711  CG2 VAL L  97      38.874  10.603  47.658  1.00 42.59           C  
ATOM    712  C   VAL L  97      42.533   9.836  47.048  1.00 43.62           C  
ATOM    713  O   VAL L  97      42.586   8.689  46.606  1.00 43.98           O  
ATOM    714  N   LEU L  98      43.607  10.450  47.596  1.00 44.08           N  
ATOM    715  CA  LEU L  98      44.895   9.809  47.645  1.00 45.29           C  
ATOM    716  CB  LEU L  98      46.093  10.740  47.915  1.00 45.54           C  
ATOM    717  CG  LEU L  98      46.500  11.658  46.746  1.00 46.24           C  
ATOM    718  CD1 LEU L  98      46.952  10.843  45.523  1.00 47.05           C  
ATOM    719  CD2 LEU L  98      45.418  12.696  46.430  1.00 43.58           C  
ATOM    720  C   LEU L  98      44.911   8.796  48.740  1.00 45.92           C  
ATOM    721  O   LEU L  98      44.073   8.803  49.637  1.00 46.94           O  
ATOM    722  N   SER L  99      45.882   7.867  48.664  1.00 46.37           N  
ATOM    723  CA  SER L  99      46.027   6.844  49.653  1.00 49.15           C  
ATOM    724  CB  SER L  99      47.074   5.783  49.267  1.00  0.00           C  
ATOM    725  OG  SER L  99      48.352   6.387  49.128  1.00  0.00           O  
ATOM    726  C   SER L  99      46.483   7.497  50.951  1.00 51.71           C  
ATOM    727  O   SER L  99      47.223   6.812  51.708  1.00 49.21           O  
ATOM    728  OXT SER L  99      46.108   8.672  51.207  1.00  0.00           O1-
TER     729      SER L  99 
HETATM  730  N   UNK H 100       7.192   6.994  45.373  1.00 64.35           N  
HETATM  731  CA  UNK H 100       8.382   7.790  45.007  1.00 52.95           C  
HETATM  732  C   UNK H 100       8.303   8.052  43.542  1.00 32.81           C  
HETATM  733  O   UNK H 100       8.055   7.139  42.758  1.00 35.26           O  
ATOM    734  N   VAL H 101       8.500   9.318  43.126  1.00 44.68           N  
ATOM    735  CA  VAL H 101       8.361   9.618  41.735  1.00 44.85           C  
ATOM    736  CB  VAL H 101       8.351  11.092  41.418  1.00 42.98           C  
ATOM    737  CG1 VAL H 101       8.303  11.278  39.892  1.00 38.72           C  
ATOM    738  CG2 VAL H 101       7.178  11.762  42.149  1.00 44.03           C  
ATOM    739  C   VAL H 101       9.541   9.050  41.029  1.00 37.97           C  
ATOM    740  O   VAL H 101      10.679   9.142  41.491  1.00 40.56           O  
ATOM    741  N   HIS H 102       9.275   8.420  39.874  1.00 47.31           N  
ATOM    742  CA  HIS H 102      10.330   7.894  39.083  1.00 46.28           C  
ATOM    743  ND1 HIS H 102      10.382   4.455  40.581  1.00  0.00           N  
ATOM    744  CG  HIS H 102      10.921   5.594  40.027  1.00 54.67           C  
ATOM    745  CB  HIS H 102      10.304   6.364  38.899  1.00 48.55           C  
ATOM    746  NE2 HIS H 102      12.311   4.818  41.628  1.00 66.83           N  
ATOM    747  CD2 HIS H 102      12.097   5.802  40.680  1.00  0.00           C  
ATOM    748  CE1 HIS H 102      11.252   4.031  41.533  1.00  0.00           C  
ATOM    749  C   HIS H 102      10.213   8.463  37.724  1.00 46.13           C  
ATOM    750  O   HIS H 102       9.134   8.835  37.264  1.00 47.80           O  
ATOM    751  N   LEU H 103      11.373   8.577  37.063  1.00 42.50           N  
ATOM    752  CA  LEU H 103      11.394   8.978  35.697  1.00 40.81           C  
ATOM    753  CB  LEU H 103      12.360  10.137  35.413  1.00 38.68           C  
ATOM    754  CG  LEU H 103      12.032  11.424  36.190  1.00 40.36           C  
ATOM    755  CD1 LEU H 103      12.997  12.555  35.812  1.00 38.97           C  
ATOM    756  CD2 LEU H 103      10.558  11.820  36.029  1.00 40.33           C  
ATOM    757  C   LEU H 103      11.915   7.779  34.962  1.00 41.39           C  
ATOM    758  O   LEU H 103      12.975   7.247  35.293  1.00 41.05           O  
ATOM    759  N   MET H 104      11.162   7.313  33.944  1.00 38.87           N  
ATOM    760  CA  MET H 104      11.561   6.136  33.226  1.00 38.49           C  
ATOM    761  CB  MET H 104      10.468   5.053  33.232  1.00 40.73           C  
ATOM    762  CG  MET H 104      10.012   4.642  34.636  1.00  0.00           C  
ATOM    763  SD  MET H 104       8.547   3.563  34.651  1.00  0.00           S  
ATOM    764  CE  MET H 104       8.133   3.891  36.387  1.00  0.00           C  
ATOM    765  C   MET H 104      11.755   6.545  31.800  1.00 38.13           C  
ATOM    766  O   MET H 104      10.864   7.128  31.183  1.00 38.82           O  
ATOM    767  N   GLN H 105      12.934   6.234  31.230  1.00 36.56           N  
ATOM    768  CA  GLN H 105      13.199   6.626  29.876  1.00 36.46           C  
ATOM    769  CB  GLN H 105      14.573   7.279  29.662  1.00 35.72           C  
ATOM    770  CG  GLN H 105      14.753   8.607  30.393  1.00 34.87           C  
ATOM    771  CD  GLN H 105      16.127   9.151  30.030  1.00 36.51           C  
ATOM    772  OE1 GLN H 105      17.044   9.153  30.849  1.00 35.30           O  
ATOM    773  NE2 GLN H 105      16.277   9.617  28.762  1.00 36.23           N  
ATOM    774  C   GLN H 105      13.188   5.415  29.004  1.00 36.83           C  
ATOM    775  O   GLN H 105      13.230   4.281  29.476  1.00 37.32           O  
ATOM    776  N   SER H 106      13.137   5.661  27.678  1.00 35.55           N  
ATOM    777  CA  SER H 106      13.097   4.633  26.678  1.00 34.98           C  
ATOM    778  CB  SER H 106      12.745   5.161  25.279  1.00 36.49           C  
ATOM    779  OG  SER H 106      13.719   6.107  24.863  1.00 35.91           O  
ATOM    780  C   SER H 106      14.442   3.979  26.586  1.00 37.07           C  
ATOM    781  O   SER H 106      15.412   4.428  27.195  1.00 36.79           O  
ATOM    782  N   GLY H 107      14.528   2.885  25.801  1.00 36.70           N  
ATOM    783  CA  GLY H 107      15.728   2.096  25.720  1.00 34.42           C  
ATOM    784  C   GLY H 107      16.739   2.742  24.825  1.00 34.68           C  
ATOM    785  O   GLY H 107      16.461   3.723  24.138  1.00 35.35           O  
ATOM    786  N   THR H 108      17.952   2.151  24.809  1.00 34.99           N  
ATOM    787  CA  THR H 108      19.084   2.606  24.051  1.00 34.92           C  
ATOM    788  CB  THR H 108      20.308   1.785  24.341  1.00 36.14           C  
ATOM    789  OG1 THR H 108      21.433   2.272  23.626  1.00  0.00           O  
ATOM    790  CG2 THR H 108      20.009   0.326  23.959  1.00  0.00           C  
ATOM    791  C   THR H 108      18.784   2.449  22.596  1.00 34.64           C  
ATOM    792  O   THR H 108      17.977   1.610  22.199  1.00 36.23           O  
ATOM    793  N   GLU H 109      19.419   3.290  21.752  1.00 35.38           N  
ATOM    794  CA  GLU H 109      19.180   3.140  20.349  1.00 35.34           C  
ATOM    795  CB  GLU H 109      18.041   4.012  19.793  1.00 35.55           C  
ATOM    796  CG  GLU H 109      16.658   3.581  20.293  1.00 39.21           C  
ATOM    797  CD  GLU H 109      15.596   4.284  19.463  1.00 44.83           C  
ATOM    798  OE1 GLU H 109      15.489   3.962  18.250  1.00 44.48           O  
ATOM    799  OE2 GLU H 109      14.873   5.147  20.029  1.00 43.32           O1-
ATOM    800  C   GLU H 109      20.412   3.463  19.566  1.00 35.58           C  
ATOM    801  O   GLU H 109      21.329   4.134  20.040  1.00 36.26           O  
ATOM    802  N   MET H 110      20.460   2.936  18.327  1.00 35.07           N  
ATOM    803  CA  MET H 110      21.524   3.246  17.419  1.00 34.61           C  
ATOM    804  CB  MET H 110      22.245   2.033  16.805  1.00 35.49           C  
ATOM    805  CG  MET H 110      23.524   2.419  16.052  1.00  0.00           C  
ATOM    806  SD  MET H 110      24.007   1.271  14.724  1.00  0.00           S  
ATOM    807  CE  MET H 110      23.830  -0.245  15.711  1.00  0.00           C  
ATOM    808  C   MET H 110      20.874   3.922  16.257  1.00 34.24           C  
ATOM    809  O   MET H 110      19.806   3.509  15.809  1.00 35.60           O  
ATOM    810  N   LYS H 111      21.490   5.005  15.751  1.00 33.30           N  
ATOM    811  CA  LYS H 111      20.943   5.667  14.604  1.00 34.17           C  
ATOM    812  CB  LYS H 111      20.239   7.004  14.892  1.00 33.74           C  
ATOM    813  CG  LYS H 111      18.720   6.907  15.039  1.00 35.13           C  
ATOM    814  CD  LYS H 111      18.227   6.062  16.200  1.00 36.12           C  
ATOM    815  CE  LYS H 111      16.711   6.150  16.390  1.00 41.42           C  
ATOM    816  NZ  LYS H 111      15.993   5.550  15.240  1.00 42.50           N1+
ATOM    817  C   LYS H 111      22.026   5.943  13.619  1.00 34.98           C  
ATOM    818  O   LYS H 111      23.198   6.082  13.967  1.00 36.31           O  
ATOM    819  N   LYS H 112      21.622   6.007  12.339  1.00 35.52           N  
ATOM    820  CA  LYS H 112      22.500   6.292  11.246  1.00 35.45           C  
ATOM    821  CB  LYS H 112      21.867   5.934   9.894  1.00 35.87           C  
ATOM    822  CG  LYS H 112      21.199   4.560   9.877  1.00 39.75           C  
ATOM    823  CD  LYS H 112      20.315   4.344   8.646  1.00 44.72           C  
ATOM    824  CE  LYS H 112      19.234   3.270   8.805  1.00 47.46           C  
ATOM    825  NZ  LYS H 112      17.938   3.902   9.140  1.00 48.27           N1+
ATOM    826  C   LYS H 112      22.663   7.775  11.252  1.00 36.43           C  
ATOM    827  O   LYS H 112      21.771   8.490  11.703  1.00 38.19           O  
ATOM    828  N   PRO H 113      23.759   8.277  10.771  1.00 36.61           N  
ATOM    829  CA  PRO H 113      23.925   9.698  10.781  1.00 36.76           C  
ATOM    830  CD  PRO H 113      25.029   7.589  10.878  1.00 37.70           C  
ATOM    831  CB  PRO H 113      25.408   9.957  10.492  1.00 37.16           C  
ATOM    832  CG  PRO H 113      26.000   8.562  10.191  1.00 39.60           C  
ATOM    833  C   PRO H 113      22.948  10.359   9.863  1.00 38.83           C  
ATOM    834  O   PRO H 113      22.716   9.850   8.768  1.00 39.93           O  
ATOM    835  N   GLY H 114      22.364  11.493  10.302  1.00 37.74           N  
ATOM    836  CA  GLY H 114      21.420  12.226   9.509  1.00 38.32           C  
ATOM    837  C   GLY H 114      20.026  11.852   9.919  1.00 38.14           C  
ATOM    838  O   GLY H 114      19.063  12.513   9.537  1.00 39.08           O  
ATOM    839  N   ALA H 115      19.888  10.782  10.723  1.00 37.75           N  
ATOM    840  CA  ALA H 115      18.610  10.285  11.162  1.00 38.12           C  
ATOM    841  CB  ALA H 115      18.645   8.809  11.590  1.00 39.15           C  
ATOM    842  C   ALA H 115      18.143  11.080  12.342  1.00 37.73           C  
ATOM    843  O   ALA H 115      18.815  12.007  12.793  1.00 36.86           O  
ATOM    844  N   SER H 116      16.930  10.754  12.838  0.91 37.43           N  
ATOM    845  CA  SER H 116      16.359  11.451  13.955  0.91 38.53           C  
ATOM    846  CB  SER H 116      15.006  12.098  13.597  0.91 38.89           C  
ATOM    847  OG  SER H 116      14.476  12.813  14.702  0.91 44.72           O  
ATOM    848  C   SER H 116      16.118  10.447  15.049  0.91 38.93           C  
ATOM    849  O   SER H 116      15.915   9.263  14.781  0.91 38.98           O  
ATOM    850  N   VAL H 117      16.163  10.896  16.324  1.00 37.79           N  
ATOM    851  CA  VAL H 117      15.918  10.002  17.421  1.00 35.71           C  
ATOM    852  CB  VAL H 117      17.164   9.644  18.180  1.00 37.16           C  
ATOM    853  CG1 VAL H 117      17.818  10.945  18.680  1.00 34.05           C  
ATOM    854  CG2 VAL H 117      16.796   8.655  19.304  1.00 36.01           C  
ATOM    855  C   VAL H 117      14.975  10.672  18.372  1.00 36.28           C  
ATOM    856  O   VAL H 117      15.067  11.872  18.627  1.00 35.84           O  
ATOM    857  N   ARG H 118      14.015   9.896  18.913  1.00 37.02           N  
ATOM    858  CA  ARG H 118      13.084  10.463  19.841  1.00 37.04           C  
ATOM    859  CB  ARG H 118      11.651  10.455  19.288  1.00 38.09           C  
ATOM    860  CG  ARG H 118      10.634  11.278  20.076  1.00 36.86           C  
ATOM    861  CD  ARG H 118       9.329  11.451  19.297  1.00 38.83           C  
ATOM    862  NE  ARG H 118       8.326  12.099  20.183  1.00  0.00           N  
ATOM    863  CZ  ARG H 118       7.000  11.981  19.882  1.00  0.00           C  
ATOM    864  NH1 ARG H 118       6.613  11.279  18.776  1.00  0.00           N1+
ATOM    865  NH2 ARG H 118       6.060  12.547  20.692  1.00  0.00           N  
ATOM    866  C   ARG H 118      13.158   9.646  21.094  1.00 37.72           C  
ATOM    867  O   ARG H 118      12.882   8.446  21.095  1.00 38.52           O  
ATOM    868  N   VAL H 119      13.538  10.300  22.210  1.00 36.20           N  
ATOM    869  CA  VAL H 119      13.679   9.618  23.465  1.00 35.82           C  
ATOM    870  CB  VAL H 119      14.974   9.932  24.157  1.00 35.23           C  
ATOM    871  CG1 VAL H 119      15.012   9.216  25.516  1.00 35.32           C  
ATOM    872  CG2 VAL H 119      16.120   9.530  23.213  1.00 34.71           C  
ATOM    873  C   VAL H 119      12.553  10.057  24.344  1.00 35.41           C  
ATOM    874  O   VAL H 119      12.172  11.227  24.343  1.00 34.34           O  
ATOM    875  N   THR H 120      11.987   9.120  25.129  1.00 34.91           N  
ATOM    876  CA  THR H 120      10.845   9.457  25.929  1.00 35.57           C  
ATOM    877  CB  THR H 120       9.684   8.520  25.747  1.00 35.43           C  
ATOM    878  OG1 THR H 120      10.049   7.196  26.110  1.00  0.00           O  
ATOM    879  CG2 THR H 120       9.226   8.570  24.278  1.00  0.00           C  
ATOM    880  C   THR H 120      11.207   9.417  27.384  1.00 35.84           C  
ATOM    881  O   THR H 120      12.118   8.703  27.794  1.00 35.93           O  
ATOM    882  N   CYS H 121      10.500  10.227  28.200  1.00 34.12           N  
ATOM    883  CA  CYS H 121      10.727  10.254  29.619  1.00 35.21           C  
ATOM    884  CB  CYS H 121      11.449  11.539  30.081  1.00 35.93           C  
ATOM    885  SG  CYS H 121      11.789  11.596  31.865  1.00 39.48           S  
ATOM    886  C   CYS H 121       9.378  10.228  30.258  1.00 36.73           C  
ATOM    887  O   CYS H 121       8.561  11.117  30.028  1.00 36.70           O  
ATOM    888  N   GLN H 122       9.092   9.203  31.086  1.00 36.30           N  
ATOM    889  CA  GLN H 122       7.772   9.165  31.640  1.00 38.90           C  
ATOM    890  CB  GLN H 122       7.037   7.843  31.384  1.00 38.36           C  
ATOM    891  CG  GLN H 122       5.593   7.868  31.882  1.00 41.37           C  
ATOM    892  CD  GLN H 122       4.864   6.678  31.274  1.00 45.93           C  
ATOM    893  OE1 GLN H 122       3.872   6.199  31.820  1.00  0.00           O  
ATOM    894  NE2 GLN H 122       5.356   6.193  30.103  1.00  0.00           N  
ATOM    895  C   GLN H 122       7.838   9.411  33.108  1.00 39.59           C  
ATOM    896  O   GLN H 122       8.603   8.776  33.833  1.00 40.69           O  
ATOM    897  N   THR H 123       7.009  10.362  33.581  0.92 41.26           N  
ATOM    898  CA  THR H 123       6.998  10.671  34.975  0.92 42.74           C  
ATOM    899  CB  THR H 123       6.722  12.125  35.284  0.92 43.21           C  
ATOM    900  OG1 THR H 123       6.731  12.333  36.688  1.00  0.00           O  
ATOM    901  CG2 THR H 123       5.378  12.569  34.680  1.00  0.00           C  
ATOM    902  C   THR H 123       5.955   9.812  35.597  0.92 44.81           C  
ATOM    903  O   THR H 123       4.755  10.015  35.428  0.92 46.45           O  
ATOM    904  N   SER H 124       6.411   8.769  36.302  1.00 47.31           N  
ATOM    905  CA  SER H 124       5.492   7.945  37.013  1.00 51.85           C  
ATOM    906  CB  SER H 124       5.750   6.454  36.799  1.00 54.97           C  
ATOM    907  OG  SER H 124       4.889   5.699  37.633  1.00 57.01           O  
ATOM    908  C   SER H 124       5.803   8.229  38.436  1.00 51.84           C  
ATOM    909  O   SER H 124       6.501   7.461  39.094  1.00 52.57           O  
ATOM    910  N   GLY H 125       5.003   9.139  39.096  1.00 27.23           N  
ATOM    911  CA  GLY H 125       5.136   9.403  40.524  1.00 27.14           C  
ATOM    912  C   GLY H 125       4.176  10.478  40.999  1.00 27.29           C  
ATOM    913  O   GLY H 125       3.335  10.230  41.859  1.00 28.20           O  
ATOM    914  N   TYR H 126       4.309  11.717  40.473  1.00 28.81           N  
ATOM    915  CA  TYR H 126       3.541  12.884  40.876  1.00 28.85           C  
ATOM    916  CB  TYR H 126       4.325  14.067  41.487  1.00 29.47           C  
ATOM    917  CG  TYR H 126       5.627  14.138  40.781  1.00 29.21           C  
ATOM    918  CD1 TYR H 126       5.745  13.904  39.438  1.00 26.99           C  
ATOM    919  CD2 TYR H 126       6.733  14.550  41.474  1.00 29.49           C  
ATOM    920  CE1 TYR H 126       6.976  13.949  38.861  1.00 24.50           C  
ATOM    921  CE2 TYR H 126       7.967  14.590  40.879  1.00 27.50           C  
ATOM    922  CZ  TYR H 126       8.089  14.265  39.564  1.00 25.42           C  
ATOM    923  OH  TYR H 126       9.344  14.272  38.937  1.00 28.47           O  
ATOM    924  C   TYR H 126       2.848  13.536  39.723  1.00 29.38           C  
ATOM    925  O   TYR H 126       2.788  13.008  38.616  1.00 30.33           O  
ATOM    926  N   THR H 127       2.297  14.740  40.003  1.00 27.36           N  
ATOM    927  CA  THR H 127       1.584  15.524  39.035  1.00 26.35           C  
ATOM    928  CB  THR H 127       0.658  16.538  39.641  1.00 26.59           C  
ATOM    929  OG1 THR H 127      -0.306  15.892  40.456  1.00 19.29           O  
ATOM    930  CG2 THR H 127      -0.031  17.324  38.513  1.00 18.75           C  
ATOM    931  C   THR H 127       2.592  16.277  38.259  1.00 25.63           C  
ATOM    932  O   THR H 127       3.143  17.266  38.733  1.00 25.06           O  
ATOM    933  N   PHE H 128       2.748  15.849  36.997  1.00 28.57           N  
ATOM    934  CA  PHE H 128       3.746  16.232  36.047  1.00 27.34           C  
ATOM    935  CB  PHE H 128       3.452  15.890  34.679  1.00 27.32           C  
ATOM    936  CG  PHE H 128       4.449  15.077  33.968  1.00 27.89           C  
ATOM    937  CD1 PHE H 128       5.693  15.287  34.315  1.00 27.38           C  
ATOM    938  CD2 PHE H 128       4.291  14.341  32.760  1.00 27.35           C  
ATOM    939  CE1 PHE H 128       6.833  14.815  33.842  1.00 27.36           C  
ATOM    940  CE2 PHE H 128       5.511  13.944  32.250  1.00 25.94           C  
ATOM    941  CZ  PHE H 128       6.744  14.076  32.706  1.00 26.99           C  
ATOM    942  C   PHE H 128       3.682  17.675  35.716  1.00 28.52           C  
ATOM    943  O   PHE H 128       4.710  18.275  35.409  1.00 30.22           O  
ATOM    944  N   SER H 129       2.472  18.232  35.659  1.00 29.38           N  
ATOM    945  CA  SER H 129       2.318  19.570  35.185  1.00 29.66           C  
ATOM    946  CB  SER H 129       0.850  20.032  35.199  1.00 29.77           C  
ATOM    947  OG  SER H 129       0.062  19.172  34.391  1.00 44.27           O  
ATOM    948  C   SER H 129       3.077  20.505  36.074  1.00 29.13           C  
ATOM    949  O   SER H 129       3.335  21.647  35.702  1.00 30.62           O  
ATOM    950  N   ASP H 130       3.445  20.048  37.281  1.00 33.77           N  
ATOM    951  CA  ASP H 130       4.069  20.897  38.252  1.00 32.85           C  
ATOM    952  CB  ASP H 130       4.115  20.256  39.649  1.00 31.75           C  
ATOM    953  CG  ASP H 130       2.688  20.273  40.181  1.00 34.73           C  
ATOM    954  OD1 ASP H 130       1.886  21.103  39.675  1.00 35.42           O  
ATOM    955  OD2 ASP H 130       2.376  19.462  41.095  1.00 34.26           O1-
ATOM    956  C   ASP H 130       5.457  21.406  37.903  1.00 32.97           C  
ATOM    957  O   ASP H 130       5.726  22.571  38.187  1.00 33.19           O  
ATOM    958  N   TYR H 131       6.392  20.625  37.298  1.00 24.57           N  
ATOM    959  CA  TYR H 131       7.729  21.203  37.193  1.00 21.90           C  
ATOM    960  CB  TYR H 131       8.738  20.510  38.137  1.00 23.05           C  
ATOM    961  CG  TYR H 131       8.015  20.296  39.426  1.00 23.36           C  
ATOM    962  CD1 TYR H 131       7.461  21.334  40.129  1.00 23.60           C  
ATOM    963  CD2 TYR H 131       7.825  19.027  39.910  1.00 25.12           C  
ATOM    964  CE1 TYR H 131       6.773  21.086  41.292  1.00 23.39           C  
ATOM    965  CE2 TYR H 131       7.144  18.759  41.065  1.00 24.41           C  
ATOM    966  CZ  TYR H 131       6.613  19.804  41.763  1.00 23.75           C  
ATOM    967  OH  TYR H 131       5.903  19.560  42.954  1.00 27.05           O  
ATOM    968  C   TYR H 131       8.282  21.084  35.769  1.00 21.40           C  
ATOM    969  O   TYR H 131       7.751  20.259  35.029  1.00 21.44           O  
ATOM    970  N   PHE H 132       9.309  21.902  35.304  1.00 33.48           N  
ATOM    971  CA  PHE H 132       9.761  21.558  34.002  1.00 31.32           C  
ATOM    972  CB  PHE H 132      10.327  22.743  33.186  1.00 30.19           C  
ATOM    973  CG  PHE H 132      11.205  23.606  34.032  1.00  0.00           C  
ATOM    974  CD1 PHE H 132      12.490  23.250  34.362  1.00  0.00           C  
ATOM    975  CD2 PHE H 132      10.721  24.818  34.479  1.00  0.00           C  
ATOM    976  CE1 PHE H 132      13.256  24.091  35.139  1.00  0.00           C  
ATOM    977  CE2 PHE H 132      11.482  25.661  35.253  1.00  0.00           C  
ATOM    978  CZ  PHE H 132      12.760  25.293  35.588  1.00  0.00           C  
ATOM    979  C   PHE H 132      10.669  20.382  34.019  1.00 31.51           C  
ATOM    980  O   PHE H 132      11.272  20.026  35.031  1.00 30.61           O  
ATOM    981  N   ILE H 133      10.701  19.703  32.861  1.00 30.80           N  
ATOM    982  CA  ILE H 133      11.489  18.529  32.683  1.00 31.01           C  
ATOM    983  CB  ILE H 133      10.739  17.427  31.994  1.00 32.21           C  
ATOM    984  CG1 ILE H 133       9.611  16.946  32.921  1.00 34.17           C  
ATOM    985  CG2 ILE H 133      11.728  16.328  31.572  1.00 31.87           C  
ATOM    986  CD1 ILE H 133       8.581  16.048  32.245  1.00 38.16           C  
ATOM    987  C   ILE H 133      12.642  18.930  31.838  1.00 31.10           C  
ATOM    988  O   ILE H 133      12.477  19.442  30.732  1.00 31.73           O  
ATOM    989  N   HIS H 134      13.852  18.734  32.386  1.00 36.09           N  
ATOM    990  CA  HIS H 134      15.057  19.131  31.719  1.00 34.95           C  
ATOM    991  ND1 HIS H 134      15.110  20.129  34.902  1.00  0.00           N  
ATOM    992  CG  HIS H 134      15.764  20.498  33.748  1.00 49.26           C  
ATOM    993  CB  HIS H 134      16.176  19.533  32.686  1.00 35.82           C  
ATOM    994  NE2 HIS H 134      15.451  22.320  35.034  1.00  0.00           N  
ATOM    995  CD2 HIS H 134      15.962  21.840  33.842  1.00  0.00           C  
ATOM    996  CE1 HIS H 134      14.951  21.258  35.636  1.00  0.00           C  
ATOM    997  C   HIS H 134      15.651  17.962  30.989  1.00 34.14           C  
ATOM    998  O   HIS H 134      15.468  16.806  31.368  1.00 34.27           O  
ATOM    999  N   TRP H 135      16.404  18.249  29.907  1.00 33.42           N  
ATOM   1000  CA  TRP H 135      17.114  17.220  29.193  1.00 32.91           C  
ATOM   1001  CB  TRP H 135      16.701  17.066  27.714  1.00 32.30           C  
ATOM   1002  CG  TRP H 135      15.334  16.457  27.510  1.00 33.63           C  
ATOM   1003  CD2 TRP H 135      15.073  15.048  27.433  1.00 32.49           C  
ATOM   1004  CD1 TRP H 135      14.126  17.070  27.373  1.00 33.83           C  
ATOM   1005  NE1 TRP H 135      13.131  16.137  27.223  1.00 33.14           N  
ATOM   1006  CE2 TRP H 135      13.700  14.886  27.257  1.00 32.61           C  
ATOM   1007  CE3 TRP H 135      15.914  13.976  27.490  1.00 31.45           C  
ATOM   1008  CZ2 TRP H 135      13.141  13.648  27.139  1.00 34.14           C  
ATOM   1009  CZ3 TRP H 135      15.345  12.728  27.388  1.00 33.92           C  
ATOM   1010  CH2 TRP H 135      13.985  12.562  27.218  1.00 34.39           C  
ATOM   1011  C   TRP H 135      18.570  17.584  29.220  1.00 32.99           C  
ATOM   1012  O   TRP H 135      18.943  18.689  28.823  1.00 33.13           O  
ATOM   1013  N   LEU H 136      19.426  16.657  29.706  1.00 31.50           N  
ATOM   1014  CA  LEU H 136      20.843  16.895  29.782  1.00 31.98           C  
ATOM   1015  CB  LEU H 136      21.388  16.959  31.222  1.00 31.63           C  
ATOM   1016  CG  LEU H 136      20.854  18.143  32.045  1.00  0.00           C  
ATOM   1017  CD1 LEU H 136      19.334  18.041  32.223  1.00  0.00           C  
ATOM   1018  CD2 LEU H 136      21.599  18.270  33.384  1.00  0.00           C  
ATOM   1019  C   LEU H 136      21.535  15.733  29.140  1.00 33.56           C  
ATOM   1020  O   LEU H 136      21.120  14.588  29.314  1.00 33.94           O  
ATOM   1021  N   ARG H 137      22.619  15.990  28.379  1.00 33.28           N  
ATOM   1022  CA  ARG H 137      23.287  14.870  27.772  1.00 32.38           C  
ATOM   1023  CB  ARG H 137      23.268  14.840  26.232  1.00 33.28           C  
ATOM   1024  CG  ARG H 137      24.020  15.981  25.546  1.00 32.27           C  
ATOM   1025  CD  ARG H 137      24.142  15.746  24.037  1.00 33.45           C  
ATOM   1026  NE  ARG H 137      24.961  16.836  23.439  1.00 35.47           N  
ATOM   1027  CZ  ARG H 137      25.111  16.887  22.084  1.00 37.08           C  
ATOM   1028  NH1 ARG H 137      24.457  15.990  21.290  1.00 35.62           N1+
ATOM   1029  NH2 ARG H 137      25.918  17.833  21.523  1.00 36.21           N  
ATOM   1030  C   ARG H 137      24.724  14.863  28.196  1.00 32.63           C  
ATOM   1031  O   ARG H 137      25.267  15.869  28.652  1.00 32.73           O  
ATOM   1032  N   GLN H 138      25.360  13.678  28.095  1.00 33.55           N  
ATOM   1033  CA  GLN H 138      26.748  13.522  28.427  1.00 33.49           C  
ATOM   1034  CB  GLN H 138      26.978  12.767  29.751  1.00 32.69           C  
ATOM   1035  CG  GLN H 138      28.459  12.569  30.095  1.00 32.44           C  
ATOM   1036  CD  GLN H 138      28.561  11.618  31.283  1.00 33.31           C  
ATOM   1037  OE1 GLN H 138      27.814  10.648  31.392  1.00 33.47           O  
ATOM   1038  NE2 GLN H 138      29.522  11.905  32.203  1.00 32.77           N  
ATOM   1039  C   GLN H 138      27.380  12.665  27.375  1.00 35.16           C  
ATOM   1040  O   GLN H 138      27.071  11.480  27.265  1.00 35.57           O  
ATOM   1041  N   VAL H 139      28.310  13.250  26.594  1.00 34.73           N  
ATOM   1042  CA  VAL H 139      29.043  12.548  25.579  1.00 36.34           C  
ATOM   1043  CB  VAL H 139      29.684  13.491  24.600  1.00 36.65           C  
ATOM   1044  CG1 VAL H 139      30.570  12.695  23.628  1.00  0.00           C  
ATOM   1045  CG2 VAL H 139      28.559  14.295  23.920  1.00  0.00           C  
ATOM   1046  C   VAL H 139      30.101  11.782  26.309  1.00 39.30           C  
ATOM   1047  O   VAL H 139      30.532  12.201  27.382  1.00 39.87           O  
ATOM   1048  N   PRO H 140      30.549  10.676  25.786  1.00 39.69           N  
ATOM   1049  CA  PRO H 140      31.463   9.849  26.519  1.00 40.85           C  
ATOM   1050  CD  PRO H 140      29.860   9.958  24.729  1.00 39.58           C  
ATOM   1051  CB  PRO H 140      31.689   8.620  25.639  1.00 41.29           C  
ATOM   1052  CG  PRO H 140      30.380   8.513  24.826  1.00 41.18           C  
ATOM   1053  C   PRO H 140      32.702  10.588  26.901  1.00 41.44           C  
ATOM   1054  O   PRO H 140      33.346  11.168  26.029  1.00 41.24           O  
ATOM   1055  N   GLY H 141      33.040  10.574  28.206  1.00 41.77           N  
ATOM   1056  CA  GLY H 141      34.240  11.188  28.699  1.00 41.58           C  
ATOM   1057  C   GLY H 141      34.051  12.674  28.778  1.00 46.33           C  
ATOM   1058  O   GLY H 141      34.940  13.395  29.229  1.00 44.45           O  
ATOM   1059  N   ARG H 142      32.875  13.168  28.351  1.00 41.90           N  
ATOM   1060  CA  ARG H 142      32.608  14.580  28.297  0.90 40.84           C  
ATOM   1061  CB  ARG H 142      31.804  14.973  27.041  0.90 41.86           C  
ATOM   1062  CG  ARG H 142      31.667  16.477  26.789  0.90 48.31           C  
ATOM   1063  CD  ARG H 142      30.817  16.812  25.558  0.90 52.74           C  
ATOM   1064  NE  ARG H 142      31.593  16.439  24.339  1.00  0.00           N  
ATOM   1065  CZ  ARG H 142      32.323  17.388  23.679  1.00  0.00           C  
ATOM   1066  NH1 ARG H 142      32.350  18.670  24.144  1.00  0.00           N1+
ATOM   1067  NH2 ARG H 142      33.018  17.066  22.550  1.00  0.00           N  
ATOM   1068  C   ARG H 142      31.811  14.963  29.506  1.00 39.99           C  
ATOM   1069  O   ARG H 142      31.389  14.109  30.283  1.00 39.95           O  
ATOM   1070  N   GLY H 143      31.630  16.283  29.712  1.00 39.40           N  
ATOM   1071  CA  GLY H 143      30.889  16.765  30.843  1.00 39.38           C  
ATOM   1072  C   GLY H 143      29.436  16.859  30.490  1.00 39.18           C  
ATOM   1073  O   GLY H 143      29.037  16.614  29.352  1.00 38.92           O  
ATOM   1074  N   PHE H 144      28.602  17.237  31.484  1.00 37.24           N  
ATOM   1075  CA  PHE H 144      27.191  17.356  31.261  1.00 35.33           C  
ATOM   1076  CB  PHE H 144      26.301  17.251  32.513  1.00 34.51           C  
ATOM   1077  CG  PHE H 144      26.133  15.785  32.777  1.00 33.73           C  
ATOM   1078  CD1 PHE H 144      25.148  15.063  32.134  1.00 32.89           C  
ATOM   1079  CD2 PHE H 144      26.949  15.125  33.664  1.00 32.82           C  
ATOM   1080  CE1 PHE H 144      24.982  13.715  32.358  1.00  0.00           C  
ATOM   1081  CE2 PHE H 144      26.791  13.777  33.895  1.00  0.00           C  
ATOM   1082  CZ  PHE H 144      25.804  13.068  33.249  1.00  0.00           C  
ATOM   1083  C   PHE H 144      26.889  18.589  30.483  1.00 35.65           C  
ATOM   1084  O   PHE H 144      27.600  19.590  30.550  1.00 36.50           O  
ATOM   1085  N   GLU H 145      25.818  18.504  29.672  1.00 35.32           N  
ATOM   1086  CA  GLU H 145      25.450  19.576  28.801  1.00 35.22           C  
ATOM   1087  CB  GLU H 145      25.861  19.273  27.348  1.00 35.48           C  
ATOM   1088  CG  GLU H 145      25.892  20.476  26.408  1.00 40.11           C  
ATOM   1089  CD  GLU H 145      26.571  19.998  25.129  1.00 54.94           C  
ATOM   1090  OE1 GLU H 145      27.824  20.097  25.052  1.00 55.27           O  
ATOM   1091  OE2 GLU H 145      25.844  19.520  24.218  1.00 57.42           O1-
ATOM   1092  C   GLU H 145      23.955  19.715  28.867  1.00 35.80           C  
ATOM   1093  O   GLU H 145      23.227  18.728  28.803  1.00 35.53           O  
ATOM   1094  N   TRP H 146      23.447  20.957  28.991  1.00 34.34           N  
ATOM   1095  CA  TRP H 146      22.029  21.172  29.104  1.00 33.84           C  
ATOM   1096  CB  TRP H 146      21.726  22.417  29.951  1.00 34.30           C  
ATOM   1097  CG  TRP H 146      20.274  22.763  30.151  1.00 33.51           C  
ATOM   1098  CD2 TRP H 146      19.570  23.776  29.414  1.00 33.29           C  
ATOM   1099  CD1 TRP H 146      19.394  22.269  31.068  1.00 32.81           C  
ATOM   1100  NE1 TRP H 146      18.189  22.920  30.959  1.00 33.09           N  
ATOM   1101  CE2 TRP H 146      18.284  23.850  29.943  1.00 33.00           C  
ATOM   1102  CE3 TRP H 146      19.969  24.584  28.387  1.00 32.69           C  
ATOM   1103  CZ2 TRP H 146      17.369  24.738  29.450  1.00 33.78           C  
ATOM   1104  CZ3 TRP H 146      19.046  25.477  27.887  1.00 33.87           C  
ATOM   1105  CH2 TRP H 146      17.772  25.551  28.412  1.00 34.95           C  
ATOM   1106  C   TRP H 146      21.461  21.404  27.728  1.00 33.35           C  
ATOM   1107  O   TRP H 146      21.955  22.243  26.982  1.00 34.55           O  
ATOM   1108  N   MET H 147      20.506  20.552  27.296  1.00 33.32           N  
ATOM   1109  CA  MET H 147      19.824  20.699  26.034  1.00 33.59           C  
ATOM   1110  CB  MET H 147      19.311  19.347  25.527  1.00 34.24           C  
ATOM   1111  CG  MET H 147      20.470  18.362  25.357  1.00 35.89           C  
ATOM   1112  SD  MET H 147      20.002  16.732  24.715  1.00 39.51           S  
ATOM   1113  CE  MET H 147      19.832  17.289  22.994  1.00 35.14           C  
ATOM   1114  C   MET H 147      18.695  21.696  26.038  1.00 35.02           C  
ATOM   1115  O   MET H 147      18.609  22.540  25.146  1.00 35.19           O  
ATOM   1116  N   GLY H 148      17.813  21.645  27.066  1.00 33.78           N  
ATOM   1117  CA  GLY H 148      16.628  22.471  27.102  1.00 33.58           C  
ATOM   1118  C   GLY H 148      15.658  21.844  28.055  1.00 34.70           C  
ATOM   1119  O   GLY H 148      15.977  20.847  28.698  1.00 33.94           O  
ATOM   1120  N   TRP H 149      14.449  22.437  28.198  1.00 35.21           N  
ATOM   1121  CA  TRP H 149      13.436  21.845  29.034  1.00 36.22           C  
ATOM   1122  CB  TRP H 149      13.477  22.201  30.543  1.00 47.69           C  
ATOM   1123  CG  TRP H 149      13.386  23.658  30.954  1.00 47.02           C  
ATOM   1124  CD2 TRP H 149      12.187  24.451  30.929  1.00  0.00           C  
ATOM   1125  CD1 TRP H 149      14.376  24.478  31.410  1.00  0.00           C  
ATOM   1126  NE1 TRP H 149      13.870  25.727  31.676  1.00  0.00           N  
ATOM   1127  CE2 TRP H 149      12.523  25.728  31.381  1.00  0.00           C  
ATOM   1128  CE3 TRP H 149      10.905  24.146  30.567  1.00  0.00           C  
ATOM   1129  CZ2 TRP H 149      11.587  26.719  31.476  1.00  0.00           C  
ATOM   1130  CZ3 TRP H 149       9.967  25.151  30.655  1.00  0.00           C  
ATOM   1131  CH2 TRP H 149      10.298  26.413  31.101  1.00  0.00           C  
ATOM   1132  C   TRP H 149      12.095  22.241  28.510  1.00 37.02           C  
ATOM   1133  O   TRP H 149      11.991  22.963  27.518  1.00 36.06           O  
ATOM   1134  N   MET H 150      11.028  21.712  29.147  1.00 37.22           N  
ATOM   1135  CA  MET H 150       9.694  22.053  28.756  1.00 38.25           C  
ATOM   1136  CB  MET H 150       9.095  21.045  27.781  1.00 37.46           C  
ATOM   1137  CG  MET H 150       7.669  21.361  27.350  1.00  0.00           C  
ATOM   1138  SD  MET H 150       7.072  20.120  26.179  1.00  0.00           S  
ATOM   1139  CE  MET H 150       7.795  18.802  27.197  1.00  0.00           C  
ATOM   1140  C   MET H 150       8.823  22.087  29.969  1.00 39.39           C  
ATOM   1141  O   MET H 150       8.932  21.246  30.862  1.00 39.28           O  
ATOM   1142  N   ASN H 151       7.918  23.081  30.013  1.00 40.22           N  
ATOM   1143  CA  ASN H 151       7.003  23.233  31.104  1.00 42.21           C  
ATOM   1144  CB  ASN H 151       6.868  24.699  31.544  1.00 43.58           C  
ATOM   1145  CG  ASN H 151       6.005  24.773  32.792  1.00 64.31           C  
ATOM   1146  OD1 ASN H 151       6.511  24.945  33.900  1.00  0.00           O  
ATOM   1147  ND2 ASN H 151       4.664  24.650  32.609  1.00  0.00           N  
ATOM   1148  C   ASN H 151       5.672  22.783  30.595  1.00 43.00           C  
ATOM   1149  O   ASN H 151       5.119  23.352  29.658  1.00 44.10           O  
ATOM   1150  N   PRO H 152       5.262  21.717  31.238  1.00 61.44           N  
ATOM   1151  CA  PRO H 152       4.158  20.864  30.842  1.00 61.74           C  
ATOM   1152  CD  PRO H 152       5.478  21.681  32.674  1.00 60.26           C  
ATOM   1153  CB  PRO H 152       3.767  20.070  32.090  1.00 58.51           C  
ATOM   1154  CG  PRO H 152       4.869  20.350  33.124  1.00 61.68           C  
ATOM   1155  C   PRO H 152       2.945  21.630  30.456  1.00 65.21           C  
ATOM   1156  O   PRO H 152       2.220  21.182  29.567  1.00 62.83           O  
ATOM   1157  N   GLN H 153       2.663  22.734  31.164  1.00 64.59           N  
ATOM   1158  CA  GLN H 153       1.487  23.477  30.840  1.00 65.09           C  
ATOM   1159  CB  GLN H 153       0.947  24.320  32.009  1.00 69.48           C  
ATOM   1160  CG  GLN H 153       0.358  23.491  33.152  1.00 81.76           C  
ATOM   1161  CD  GLN H 153      -1.031  23.019  32.737  1.00 84.88           C  
ATOM   1162  OE1 GLN H 153      -1.904  22.815  33.579  1.00  0.00           O  
ATOM   1163  NE2 GLN H 153      -1.249  22.840  31.407  1.00  0.00           N  
ATOM   1164  C   GLN H 153       1.846  24.417  29.739  1.00 66.08           C  
ATOM   1165  O   GLN H 153       2.747  25.242  29.873  1.00 64.34           O  
ATOM   1166  N   TRP H 154       1.139  24.281  28.606  1.00 58.99           N  
ATOM   1167  CA  TRP H 154       1.285  25.104  27.444  1.00 60.92           C  
ATOM   1168  CB  TRP H 154       1.431  26.601  27.760  1.00 60.20           C  
ATOM   1169  CG  TRP H 154       0.188  27.211  28.359  1.00 69.45           C  
ATOM   1170  CD2 TRP H 154      -1.121  27.011  27.808  1.00 60.19           C  
ATOM   1171  CD1 TRP H 154       0.027  27.967  29.482  1.00 77.13           C  
ATOM   1172  NE1 TRP H 154      -1.302  28.270  29.655  1.00 77.63           N  
ATOM   1173  CE2 TRP H 154      -2.021  27.684  28.634  1.00 65.06           C  
ATOM   1174  CE3 TRP H 154      -1.535  26.323  26.708  1.00 57.21           C  
ATOM   1175  CZ2 TRP H 154      -3.361  27.674  28.368  1.00 62.19           C  
ATOM   1176  CZ3 TRP H 154      -2.885  26.318  26.439  1.00 57.65           C  
ATOM   1177  CH2 TRP H 154      -3.779  26.982  27.252  1.00 64.69           C  
ATOM   1178  C   TRP H 154       2.498  24.688  26.693  1.00 59.86           C  
ATOM   1179  O   TRP H 154       2.634  24.979  25.506  1.00 63.05           O  
ATOM   1180  N   GLY H 155       3.395  23.953  27.366  1.00 52.03           N  
ATOM   1181  CA  GLY H 155       4.539  23.450  26.692  1.00 51.63           C  
ATOM   1182  C   GLY H 155       5.459  24.554  26.241  1.00 55.51           C  
ATOM   1183  O   GLY H 155       6.097  24.317  25.212  1.00 56.28           O  
ATOM   1184  N   GLN H 156       5.546  25.768  26.899  1.00 45.57           N  
ATOM   1185  CA  GLN H 156       6.671  26.509  26.413  1.00 43.67           C  
ATOM   1186  CB  GLN H 156       6.852  27.892  27.062  1.00 45.50           C  
ATOM   1187  CG  GLN H 156       7.926  28.741  26.375  1.00  0.00           C  
ATOM   1188  CD  GLN H 156       8.011  30.081  27.096  1.00  0.00           C  
ATOM   1189  OE1 GLN H 156       7.741  30.181  28.292  1.00  0.00           O  
ATOM   1190  NE2 GLN H 156       8.391  31.147  26.341  1.00  0.00           N  
ATOM   1191  C   GLN H 156       7.917  25.716  26.638  1.00 43.20           C  
ATOM   1192  O   GLN H 156       8.103  25.066  27.668  1.00 42.10           O  
ATOM   1193  N   VAL H 157       8.813  25.761  25.636  1.00 42.23           N  
ATOM   1194  CA  VAL H 157      10.032  25.015  25.695  1.00 40.96           C  
ATOM   1195  CB  VAL H 157      10.160  24.008  24.590  1.00 40.92           C  
ATOM   1196  CG1 VAL H 157      11.564  23.383  24.650  1.00  0.00           C  
ATOM   1197  CG2 VAL H 157       9.013  22.992  24.722  1.00 22.50           C  
ATOM   1198  C   VAL H 157      11.182  25.968  25.547  1.00 41.58           C  
ATOM   1199  O   VAL H 157      11.067  27.002  24.891  1.00 41.71           O  
ATOM   1200  N   ASN H 158      12.325  25.636  26.183  1.00 39.89           N  
ATOM   1201  CA  ASN H 158      13.507  26.452  26.076  1.00 39.58           C  
ATOM   1202  CB  ASN H 158      13.992  27.035  27.415  1.00 40.16           C  
ATOM   1203  CG  ASN H 158      13.038  28.154  27.801  1.00 53.93           C  
ATOM   1204  OD1 ASN H 158      12.805  29.083  27.029  1.00 54.78           O  
ATOM   1205  ND2 ASN H 158      12.461  28.057  29.028  1.00 50.85           N  
ATOM   1206  C   ASN H 158      14.615  25.593  25.545  1.00 39.84           C  
ATOM   1207  O   ASN H 158      14.695  24.407  25.862  1.00 40.65           O  
ATOM   1208  N   TYR H 159      15.507  26.177  24.710  1.00 39.16           N  
ATOM   1209  CA  TYR H 159      16.561  25.385  24.135  1.00 38.89           C  
ATOM   1210  CB  TYR H 159      16.459  25.181  22.613  1.00 37.79           C  
ATOM   1211  CG  TYR H 159      15.158  24.551  22.266  1.00 38.46           C  
ATOM   1212  CD1 TYR H 159      14.903  23.235  22.568  1.00 38.66           C  
ATOM   1213  CD2 TYR H 159      14.180  25.298  21.654  1.00 38.24           C  
ATOM   1214  CE1 TYR H 159      13.695  22.664  22.239  1.00 40.09           C  
ATOM   1215  CE2 TYR H 159      12.974  24.731  21.323  1.00 39.31           C  
ATOM   1216  CZ  TYR H 159      12.727  23.414  21.616  1.00 40.05           C  
ATOM   1217  OH  TYR H 159      11.488  22.836  21.272  1.00 40.68           O  
ATOM   1218  C   TYR H 159      17.874  26.078  24.315  1.00 39.08           C  
ATOM   1219  O   TYR H 159      17.948  27.304  24.372  1.00 40.45           O  
ATOM   1220  N   ALA H 160      18.957  25.283  24.425  1.00 38.18           N  
ATOM   1221  CA  ALA H 160      20.283  25.835  24.468  1.00 38.63           C  
ATOM   1222  CB  ALA H 160      21.359  24.820  24.879  1.00 37.68           C  
ATOM   1223  C   ALA H 160      20.565  26.261  23.067  1.00 39.87           C  
ATOM   1224  O   ALA H 160      20.043  25.668  22.127  1.00 38.98           O  
ATOM   1225  N   ARG H 161      21.409  27.293  22.891  1.00 42.13           N  
ATOM   1226  CA  ARG H 161      21.646  27.846  21.589  1.00 44.44           C  
ATOM   1227  CB  ARG H 161      22.595  29.066  21.602  1.00 47.78           C  
ATOM   1228  CG  ARG H 161      24.019  28.785  22.096  1.00 53.99           C  
ATOM   1229  CD  ARG H 161      24.848  30.046  22.377  1.00 62.64           C  
ATOM   1230  NE  ARG H 161      25.000  30.819  21.110  1.00  0.00           N  
ATOM   1231  CZ  ARG H 161      25.184  32.173  21.153  1.00  0.00           C  
ATOM   1232  NH1 ARG H 161      25.249  32.833  22.348  1.00  0.00           N1+
ATOM   1233  NH2 ARG H 161      25.302  32.871  19.986  1.00  0.00           N  
ATOM   1234  C   ARG H 161      22.244  26.809  20.697  1.00 42.94           C  
ATOM   1235  O   ARG H 161      21.870  26.704  19.529  1.00 43.37           O  
ATOM   1236  N   THR H 162      23.169  25.987  21.224  1.00 43.42           N  
ATOM   1237  CA  THR H 162      23.855  25.063  20.368  1.00 43.74           C  
ATOM   1238  CB  THR H 162      24.883  24.235  21.082  1.00 45.27           C  
ATOM   1239  OG1 THR H 162      25.584  23.429  20.144  1.00  0.00           O  
ATOM   1240  CG2 THR H 162      24.193  23.354  22.138  1.00  0.00           C  
ATOM   1241  C   THR H 162      22.882  24.128  19.721  1.00 44.21           C  
ATOM   1242  O   THR H 162      23.007  23.825  18.536  1.00 45.16           O  
ATOM   1243  N   PHE H 163      21.909  23.625  20.496  1.00 44.61           N  
ATOM   1244  CA  PHE H 163      20.902  22.696  20.057  1.00 42.53           C  
ATOM   1245  CB  PHE H 163      20.191  21.993  21.224  1.00 42.39           C  
ATOM   1246  CG  PHE H 163      21.185  21.087  21.861  1.00 39.43           C  
ATOM   1247  CD1 PHE H 163      21.460  19.865  21.293  1.00 37.75           C  
ATOM   1248  CD2 PHE H 163      21.831  21.453  23.019  1.00 37.81           C  
ATOM   1249  CE1 PHE H 163      22.375  19.020  21.870  1.00 40.28           C  
ATOM   1250  CE2 PHE H 163      22.747  20.611  23.599  1.00 39.85           C  
ATOM   1251  CZ  PHE H 163      23.016  19.392  23.026  1.00 41.26           C  
ATOM   1252  C   PHE H 163      19.834  23.329  19.221  1.00 42.80           C  
ATOM   1253  O   PHE H 163      19.217  22.656  18.396  1.00 43.05           O  
ATOM   1254  N   GLN H 164      19.547  24.622  19.447  1.00 44.52           N  
ATOM   1255  CA  GLN H 164      18.425  25.278  18.836  1.00 45.44           C  
ATOM   1256  CB  GLN H 164      18.412  26.797  19.097  1.00 47.68           C  
ATOM   1257  CG  GLN H 164      18.198  27.150  20.573  1.00 52.80           C  
ATOM   1258  CD  GLN H 164      18.214  28.664  20.726  1.00 60.72           C  
ATOM   1259  OE1 GLN H 164      17.796  29.401  19.835  1.00 64.99           O  
ATOM   1260  NE2 GLN H 164      18.718  29.145  21.894  1.00 58.83           N  
ATOM   1261  C   GLN H 164      18.362  25.035  17.360  1.00 44.43           C  
ATOM   1262  O   GLN H 164      19.346  25.155  16.631  1.00 44.02           O  
ATOM   1263  N   GLY H 165      17.150  24.636  16.918  1.00 43.99           N  
ATOM   1264  CA  GLY H 165      16.797  24.393  15.550  1.00 44.46           C  
ATOM   1265  C   GLY H 165      16.714  22.916  15.313  1.00 44.62           C  
ATOM   1266  O   GLY H 165      15.753  22.432  14.718  1.00 46.39           O  
ATOM   1267  N   ARG H 166      17.757  22.176  15.737  1.00 40.61           N  
ATOM   1268  CA  ARG H 166      17.875  20.752  15.571  1.00 40.97           C  
ATOM   1269  CB  ARG H 166      19.339  20.275  15.558  1.00 41.23           C  
ATOM   1270  CG  ARG H 166      20.120  20.605  16.824  1.00 43.07           C  
ATOM   1271  CD  ARG H 166      21.599  20.893  16.563  1.00 38.77           C  
ATOM   1272  NE  ARG H 166      22.187  19.673  15.953  1.00 36.35           N  
ATOM   1273  CZ  ARG H 166      22.824  18.762  16.745  1.00 35.30           C  
ATOM   1274  NH1 ARG H 166      22.874  18.956  18.093  1.00 37.44           N1+
ATOM   1275  NH2 ARG H 166      23.435  17.676  16.188  1.00 35.76           N  
ATOM   1276  C   ARG H 166      17.075  19.944  16.554  1.00 40.79           C  
ATOM   1277  O   ARG H 166      16.658  18.834  16.226  1.00 40.21           O  
ATOM   1278  N   VAL H 167      16.864  20.444  17.792  1.00 38.56           N  
ATOM   1279  CA  VAL H 167      16.198  19.650  18.792  1.00 37.58           C  
ATOM   1280  CB  VAL H 167      16.913  19.657  20.113  1.00 38.68           C  
ATOM   1281  CG1 VAL H 167      16.994  21.107  20.625  1.00 36.98           C  
ATOM   1282  CG2 VAL H 167      16.193  18.698  21.078  1.00 36.46           C  
ATOM   1283  C   VAL H 167      14.811  20.167  19.016  1.00 37.84           C  
ATOM   1284  O   VAL H 167      14.558  21.366  18.921  1.00 37.89           O  
ATOM   1285  N   THR H 168      13.862  19.241  19.278  1.00 36.31           N  
ATOM   1286  CA  THR H 168      12.499  19.589  19.567  1.00 36.71           C  
ATOM   1287  CB  THR H 168      11.541  19.146  18.491  1.00 38.06           C  
ATOM   1288  OG1 THR H 168      11.868  19.753  17.252  1.00 40.93           O  
ATOM   1289  CG2 THR H 168      10.105  19.524  18.896  1.00 39.57           C  
ATOM   1290  C   THR H 168      12.108  18.860  20.815  1.00 36.39           C  
ATOM   1291  O   THR H 168      12.194  17.634  20.870  1.00 36.33           O  
ATOM   1292  N   MET H 169      11.666  19.597  21.856  1.00 35.11           N  
ATOM   1293  CA  MET H 169      11.249  18.974  23.083  1.00 36.23           C  
ATOM   1294  CB  MET H 169      11.852  19.616  24.344  1.00 35.05           C  
ATOM   1295  CG  MET H 169      13.306  19.243  24.631  1.00  0.00           C  
ATOM   1296  SD  MET H 169      14.008  20.130  26.056  1.00  0.00           S  
ATOM   1297  CE  MET H 169      12.703  19.632  27.219  1.00  0.00           C  
ATOM   1298  C   MET H 169       9.778  19.175  23.195  1.00 37.75           C  
ATOM   1299  O   MET H 169       9.283  20.293  23.075  1.00 37.98           O  
ATOM   1300  N   THR H 170       9.025  18.086  23.431  1.00 36.45           N  
ATOM   1301  CA  THR H 170       7.608  18.251  23.522  1.00 37.30           C  
ATOM   1302  CB  THR H 170       6.901  17.880  22.247  1.00 38.22           C  
ATOM   1303  OG1 THR H 170       5.537  18.257  22.319  1.00 51.03           O  
ATOM   1304  CG2 THR H 170       7.037  16.372  21.995  1.00 50.97           C  
ATOM   1305  C   THR H 170       7.107  17.408  24.655  1.00 37.46           C  
ATOM   1306  O   THR H 170       7.837  16.565  25.173  1.00 36.97           O  
ATOM   1307  N   ARG H 171       5.854  17.658  25.103  1.00 37.05           N  
ATOM   1308  CA  ARG H 171       5.283  16.897  26.183  1.00 37.62           C  
ATOM   1309  CB  ARG H 171       5.103  17.671  27.494  1.00 37.42           C  
ATOM   1310  CG  ARG H 171       4.401  16.843  28.571  1.00  0.00           C  
ATOM   1311  CD  ARG H 171       4.008  17.673  29.792  1.00  0.00           C  
ATOM   1312  NE  ARG H 171       5.261  18.138  30.449  1.00  0.00           N  
ATOM   1313  CZ  ARG H 171       5.598  17.662  31.683  1.00  0.00           C  
ATOM   1314  NH1 ARG H 171       4.845  16.686  32.269  1.00  0.00           N1+
ATOM   1315  NH2 ARG H 171       6.673  18.185  32.341  1.00  0.00           N  
ATOM   1316  C   ARG H 171       3.891  16.498  25.809  1.00 40.65           C  
ATOM   1317  O   ARG H 171       3.144  17.287  25.232  1.00 41.83           O  
ATOM   1318  N   ASP H 172       3.512  15.244  26.135  1.00 39.21           N  
ATOM   1319  CA  ASP H 172       2.168  14.802  25.901  1.00 40.88           C  
ATOM   1320  CB  ASP H 172       2.068  13.436  25.194  1.00 42.70           C  
ATOM   1321  CG  ASP H 172       0.614  13.190  24.789  1.00 49.49           C  
ATOM   1322  OD1 ASP H 172      -0.221  14.119  24.964  1.00 49.02           O  
ATOM   1323  OD2 ASP H 172       0.321  12.067  24.302  1.00 50.59           O1-
ATOM   1324  C   ASP H 172       1.560  14.658  27.258  1.00 40.99           C  
ATOM   1325  O   ASP H 172       1.902  13.748  28.011  1.00 41.38           O  
ATOM   1326  N   VAL H 173       0.629  15.568  27.594  1.00 41.55           N  
ATOM   1327  CA  VAL H 173       0.012  15.627  28.887  1.00 43.07           C  
ATOM   1328  CB  VAL H 173      -0.888  16.817  29.044  1.00 44.46           C  
ATOM   1329  CG1 VAL H 173      -0.031  18.094  29.012  1.00 28.53           C  
ATOM   1330  CG2 VAL H 173      -1.949  16.761  27.934  1.00 28.25           C  
ATOM   1331  C   VAL H 173      -0.795  14.388  29.139  1.00 44.24           C  
ATOM   1332  O   VAL H 173      -0.873  13.920  30.272  1.00 43.49           O  
ATOM   1333  N   TYR H 174      -1.422  13.814  28.096  1.00 43.74           N  
ATOM   1334  CA  TYR H 174      -2.273  12.678  28.308  1.00 43.26           C  
ATOM   1335  CB  TYR H 174      -2.858  12.124  26.998  1.00 43.00           C  
ATOM   1336  CG  TYR H 174      -3.779  11.010  27.353  1.00 25.31           C  
ATOM   1337  CD1 TYR H 174      -5.079  11.301  27.685  1.00 26.75           C  
ATOM   1338  CD2 TYR H 174      -3.361   9.701  27.365  1.00 27.36           C  
ATOM   1339  CE1 TYR H 174      -5.960  10.302  28.016  1.00 28.22           C  
ATOM   1340  CE2 TYR H 174      -4.239   8.694  27.697  1.00 24.88           C  
ATOM   1341  CZ  TYR H 174      -5.542   8.996  28.023  1.00 23.28           C  
ATOM   1342  OH  TYR H 174      -6.452   7.974  28.366  1.00  0.00           O  
ATOM   1343  C   TYR H 174      -1.456  11.574  28.902  1.00 44.59           C  
ATOM   1344  O   TYR H 174      -1.892  10.902  29.835  1.00 44.55           O  
ATOM   1345  N   ARG H 175      -0.274  11.331  28.315  1.00 44.94           N  
ATOM   1346  CA  ARG H 175       0.689  10.338  28.711  1.00 44.43           C  
ATOM   1347  CB  ARG H 175       1.683  10.013  27.588  1.00 44.85           C  
ATOM   1348  CG  ARG H 175       1.006   9.402  26.362  1.00  0.00           C  
ATOM   1349  CD  ARG H 175       1.989   8.823  25.346  1.00  0.00           C  
ATOM   1350  NE  ARG H 175       2.805   7.810  26.072  1.00  0.00           N  
ATOM   1351  CZ  ARG H 175       2.274   6.575  26.304  1.00  0.00           C  
ATOM   1352  NH1 ARG H 175       0.986   6.319  25.932  1.00  0.00           N1+
ATOM   1353  NH2 ARG H 175       3.016   5.608  26.921  1.00  0.00           N  
ATOM   1354  C   ARG H 175       1.490  10.734  29.925  1.00 44.35           C  
ATOM   1355  O   ARG H 175       1.995   9.867  30.636  1.00 44.53           O  
ATOM   1356  N   GLU H 176       1.664  12.044  30.200  1.00 42.99           N  
ATOM   1357  CA  GLU H 176       2.556  12.458  31.255  1.00 41.78           C  
ATOM   1358  CB  GLU H 176       2.297  11.759  32.600  1.00 41.82           C  
ATOM   1359  CG  GLU H 176       0.945  12.104  33.214  1.00 32.39           C  
ATOM   1360  CD  GLU H 176       0.989  13.564  33.628  1.00  0.00           C  
ATOM   1361  OE1 GLU H 176       2.060  14.016  34.116  1.00  0.00           O  
ATOM   1362  OE2 GLU H 176      -0.054  14.249  33.457  1.00  0.00           O1-
ATOM   1363  C   GLU H 176       3.945  12.071  30.848  1.00 41.03           C  
ATOM   1364  O   GLU H 176       4.759  11.668  31.677  1.00 40.94           O  
ATOM   1365  N   VAL H 177       4.252  12.181  29.541  1.00 39.34           N  
ATOM   1366  CA  VAL H 177       5.566  11.831  29.085  1.00 39.17           C  
ATOM   1367  CB  VAL H 177       5.582  10.605  28.215  1.00 38.99           C  
ATOM   1368  CG1 VAL H 177       4.740  10.888  26.962  1.00  0.00           C  
ATOM   1369  CG2 VAL H 177       7.039  10.231  27.901  1.00 37.82           C  
ATOM   1370  C   VAL H 177       6.131  12.969  28.286  1.00 38.89           C  
ATOM   1371  O   VAL H 177       5.434  13.625  27.512  1.00 39.75           O  
ATOM   1372  N   ALA H 178       7.445  13.222  28.467  1.00 36.75           N  
ATOM   1373  CA  ALA H 178       8.124  14.262  27.754  1.00 36.71           C  
ATOM   1374  CB  ALA H 178       9.053  15.110  28.638  1.00 36.47           C  
ATOM   1375  C   ALA H 178       8.985  13.608  26.716  1.00 37.03           C  
ATOM   1376  O   ALA H 178       9.509  12.512  26.928  1.00 37.34           O  
ATOM   1377  N   TYR H 179       9.151  14.274  25.553  1.00 36.37           N  
ATOM   1378  CA  TYR H 179       9.915  13.691  24.488  1.00 36.90           C  
ATOM   1379  CB  TYR H 179       9.088  13.428  23.207  1.00 35.00           C  
ATOM   1380  CG  TYR H 179       7.923  12.535  23.500  1.00 37.53           C  
ATOM   1381  CD1 TYR H 179       6.731  13.062  23.947  1.00 37.51           C  
ATOM   1382  CD2 TYR H 179       7.999  11.171  23.314  1.00 37.59           C  
ATOM   1383  CE1 TYR H 179       5.646  12.257  24.213  1.00 39.13           C  
ATOM   1384  CE2 TYR H 179       6.918  10.361  23.578  1.00 39.90           C  
ATOM   1385  CZ  TYR H 179       5.740  10.901  24.031  1.00 40.15           C  
ATOM   1386  OH  TYR H 179       4.631  10.069  24.303  1.00 42.75           O  
ATOM   1387  C   TYR H 179      10.986  14.660  24.090  1.00 36.86           C  
ATOM   1388  O   TYR H 179      10.803  15.875  24.122  1.00 37.28           O  
ATOM   1389  N   LEU H 180      12.161  14.118  23.716  1.00 36.54           N  
ATOM   1390  CA  LEU H 180      13.261  14.912  23.256  1.00 37.19           C  
ATOM   1391  CB  LEU H 180      14.488  14.696  24.156  1.00 36.42           C  
ATOM   1392  CG  LEU H 180      15.698  15.605  23.893  1.00 39.51           C  
ATOM   1393  CD1 LEU H 180      15.415  17.055  24.321  1.00  0.00           C  
ATOM   1394  CD2 LEU H 180      16.962  15.019  24.542  1.00  0.00           C  
ATOM   1395  C   LEU H 180      13.582  14.360  21.895  1.00 38.45           C  
ATOM   1396  O   LEU H 180      13.875  13.174  21.759  1.00 39.23           O  
ATOM   1397  N   ASP H 181      13.526  15.204  20.845  1.00 38.04           N  
ATOM   1398  CA  ASP H 181      13.783  14.739  19.511  1.00 38.29           C  
ATOM   1399  CB  ASP H 181      12.615  15.055  18.559  1.00 38.69           C  
ATOM   1400  CG  ASP H 181      12.856  14.421  17.196  1.00 40.69           C  
ATOM   1401  OD1 ASP H 181      13.403  13.289  17.148  1.00  0.00           O  
ATOM   1402  OD2 ASP H 181      12.498  15.076  16.179  1.00  0.00           O1-
ATOM   1403  C   ASP H 181      14.980  15.479  19.017  1.00 38.56           C  
ATOM   1404  O   ASP H 181      15.054  16.699  19.137  1.00 39.36           O  
ATOM   1405  N   LEU H 182      15.963  14.749  18.461  1.00 37.88           N  
ATOM   1406  CA  LEU H 182      17.155  15.376  17.974  1.00 37.82           C  
ATOM   1407  CB  LEU H 182      18.391  14.906  18.761  1.00 36.73           C  
ATOM   1408  CG  LEU H 182      19.723  15.554  18.344  1.00 37.33           C  
ATOM   1409  CD1 LEU H 182      19.726  17.067  18.611  1.00 38.78           C  
ATOM   1410  CD2 LEU H 182      20.909  14.838  19.010  1.00 36.28           C  
ATOM   1411  C   LEU H 182      17.302  14.940  16.547  1.00 38.60           C  
ATOM   1412  O   LEU H 182      17.190  13.755  16.241  1.00 39.46           O  
ATOM   1413  N   ARG H 183      17.574  15.885  15.624  0.93 39.61           N  
ATOM   1414  CA  ARG H 183      17.646  15.510  14.238  0.93 39.49           C  
ATOM   1415  CB  ARG H 183      16.599  16.229  13.374  0.93 41.39           C  
ATOM   1416  CG  ARG H 183      15.172  15.834  13.764  0.81 27.22           C  
ATOM   1417  CD  ARG H 183      14.076  16.685  13.120  1.00  0.00           C  
ATOM   1418  NE  ARG H 183      14.372  18.107  13.449  1.00  0.00           N  
ATOM   1419  CZ  ARG H 183      14.959  18.906  12.508  1.00  0.00           C  
ATOM   1420  NH1 ARG H 183      15.129  18.442  11.236  1.00  0.00           N1+
ATOM   1421  NH2 ARG H 183      15.359  20.171  12.828  1.00  0.00           N  
ATOM   1422  C   ARG H 183      19.007  15.852  13.723  0.93 39.43           C  
ATOM   1423  O   ARG H 183      19.840  16.377  14.456  0.93 38.80           O  
ATOM   1424  N   SER H 184      19.271  15.527  12.438  1.00 40.45           N  
ATOM   1425  CA  SER H 184      20.547  15.834  11.857  1.00 40.97           C  
ATOM   1426  CB  SER H 184      20.804  17.357  11.819  1.00 41.79           C  
ATOM   1427  OG  SER H 184      22.068  17.656  11.245  1.00 46.06           O  
ATOM   1428  C   SER H 184      21.608  15.200  12.690  1.00 40.00           C  
ATOM   1429  O   SER H 184      22.642  15.810  12.955  1.00 41.32           O  
ATOM   1430  N   LEU H 185      21.394  13.936  13.099  1.00 40.66           N  
ATOM   1431  CA  LEU H 185      22.329  13.291  13.977  1.00 40.45           C  
ATOM   1432  CB  LEU H 185      21.901  11.888  14.437  1.00 38.93           C  
ATOM   1433  CG  LEU H 185      20.686  11.876  15.374  1.00 38.68           C  
ATOM   1434  CD1 LEU H 185      20.343  10.442  15.804  1.00 36.06           C  
ATOM   1435  CD2 LEU H 185      20.901  12.826  16.564  1.00 36.12           C  
ATOM   1436  C   LEU H 185      23.661  13.122  13.325  1.00 41.89           C  
ATOM   1437  O   LEU H 185      23.770  12.728  12.166  1.00 42.07           O  
ATOM   1438  N   THR H 186      24.722  13.427  14.094  1.00 41.48           N  
ATOM   1439  CA  THR H 186      26.066  13.221  13.649  1.00 42.68           C  
ATOM   1440  CB  THR H 186      26.866  14.475  13.455  1.00 44.09           C  
ATOM   1441  OG1 THR H 186      26.991  15.179  14.681  1.00 24.34           O  
ATOM   1442  CG2 THR H 186      26.188  15.344  12.382  1.00 23.30           C  
ATOM   1443  C   THR H 186      26.723  12.416  14.729  1.00 44.34           C  
ATOM   1444  O   THR H 186      26.114  12.116  15.752  1.00 42.36           O  
ATOM   1445  N   PHE H 187      28.002  12.068  14.520  1.00 42.86           N  
ATOM   1446  CA  PHE H 187      28.793  11.240  15.386  1.00 43.77           C  
ATOM   1447  CB  PHE H 187      30.213  11.071  14.817  1.00 45.09           C  
ATOM   1448  CG  PHE H 187      30.987  10.087  15.622  1.00  0.00           C  
ATOM   1449  CD1 PHE H 187      30.937   8.746  15.320  1.00  0.00           C  
ATOM   1450  CD2 PHE H 187      31.771  10.503  16.672  1.00  0.00           C  
ATOM   1451  CE1 PHE H 187      31.657   7.831  16.053  1.00  0.00           C  
ATOM   1452  CE2 PHE H 187      32.491   9.592  17.409  1.00  0.00           C  
ATOM   1453  CZ  PHE H 187      32.434   8.254  17.103  1.00  0.00           C  
ATOM   1454  C   PHE H 187      28.906  11.920  16.715  1.00 41.46           C  
ATOM   1455  O   PHE H 187      28.925  11.270  17.759  1.00 43.11           O  
ATOM   1456  N   ALA H 188      28.976  13.260  16.703  1.00 40.92           N  
ATOM   1457  CA  ALA H 188      29.140  14.069  17.878  1.00 42.13           C  
ATOM   1458  CB  ALA H 188      29.155  15.574  17.561  1.00 42.74           C  
ATOM   1459  C   ALA H 188      28.004  13.841  18.831  1.00 40.56           C  
ATOM   1460  O   ALA H 188      28.185  13.944  20.042  1.00 39.66           O  
ATOM   1461  N   ASP H 189      26.801  13.560  18.299  1.00 38.50           N  
ATOM   1462  CA  ASP H 189      25.587  13.388  19.047  1.00 36.42           C  
ATOM   1463  CB  ASP H 189      24.344  13.272  18.142  1.00 37.71           C  
ATOM   1464  CG  ASP H 189      24.075  14.650  17.535  1.00 40.95           C  
ATOM   1465  OD1 ASP H 189      24.147  15.653  18.294  1.00 39.90           O  
ATOM   1466  OD2 ASP H 189      23.800  14.720  16.306  1.00 38.84           O1-
ATOM   1467  C   ASP H 189      25.647  12.182  19.940  1.00 36.75           C  
ATOM   1468  O   ASP H 189      24.852  12.068  20.872  1.00 36.36           O  
ATOM   1469  N   THR H 190      26.548  11.220  19.668  1.00 34.95           N  
ATOM   1470  CA  THR H 190      26.600  10.039  20.486  1.00 33.71           C  
ATOM   1471  CB  THR H 190      27.721   9.116  20.103  1.00 34.61           C  
ATOM   1472  OG1 THR H 190      27.590   8.744  18.739  1.00 37.25           O  
ATOM   1473  CG2 THR H 190      27.678   7.862  20.994  1.00 30.44           C  
ATOM   1474  C   THR H 190      26.801  10.452  21.912  1.00 34.31           C  
ATOM   1475  O   THR H 190      27.778  11.126  22.239  1.00 35.11           O  
ATOM   1476  N   ALA H 191      25.857  10.059  22.800  1.00 33.23           N  
ATOM   1477  CA  ALA H 191      25.954  10.434  24.183  1.00 32.65           C  
ATOM   1478  CB  ALA H 191      25.795  11.947  24.407  1.00 29.51           C  
ATOM   1479  C   ALA H 191      24.850   9.770  24.948  1.00 32.63           C  
ATOM   1480  O   ALA H 191      24.013   9.061  24.390  1.00 32.00           O  
ATOM   1481  N   VAL H 192      24.859   9.971  26.281  1.00 31.70           N  
ATOM   1482  CA  VAL H 192      23.835   9.467  27.149  1.00 30.93           C  
ATOM   1483  CB  VAL H 192      24.354   9.125  28.514  1.00 31.72           C  
ATOM   1484  CG1 VAL H 192      23.181   8.628  29.374  1.00 29.50           C  
ATOM   1485  CG2 VAL H 192      25.503   8.115  28.367  1.00 29.89           C  
ATOM   1486  C   VAL H 192      22.893  10.614  27.329  1.00 31.64           C  
ATOM   1487  O   VAL H 192      23.329  11.738  27.576  1.00 31.14           O  
ATOM   1488  N   TYR H 193      21.576  10.365  27.202  1.00 30.46           N  
ATOM   1489  CA  TYR H 193      20.619  11.429  27.320  1.00 30.85           C  
ATOM   1490  CB  TYR H 193      19.631  11.481  26.142  1.00 29.31           C  
ATOM   1491  CG  TYR H 193      20.335  12.054  24.965  1.00 30.06           C  
ATOM   1492  CD1 TYR H 193      21.312  11.357  24.292  1.00 31.05           C  
ATOM   1493  CD2 TYR H 193      19.987  13.307  24.527  1.00 30.56           C  
ATOM   1494  CE1 TYR H 193      21.939  11.915  23.203  1.00 31.58           C  
ATOM   1495  CE2 TYR H 193      20.610  13.864  23.439  1.00 30.78           C  
ATOM   1496  CZ  TYR H 193      21.587  13.171  22.773  1.00 32.12           C  
ATOM   1497  OH  TYR H 193      22.222  13.751  21.656  1.00 34.00           O  
ATOM   1498  C   TYR H 193      19.794  11.214  28.553  1.00 31.02           C  
ATOM   1499  O   TYR H 193      19.174  10.166  28.722  1.00 31.86           O  
ATOM   1500  N   PHE H 194      19.747  12.231  29.441  1.00 30.81           N  
ATOM   1501  CA  PHE H 194      19.028  12.099  30.680  1.00 30.67           C  
ATOM   1502  CB  PHE H 194      19.865  12.451  31.928  1.00 29.13           C  
ATOM   1503  CG  PHE H 194      20.999  11.501  32.136  1.00 29.62           C  
ATOM   1504  CD1 PHE H 194      20.826  10.339  32.853  1.00 30.02           C  
ATOM   1505  CD2 PHE H 194      22.248  11.786  31.633  1.00 29.98           C  
ATOM   1506  CE1 PHE H 194      21.878   9.472  33.050  1.00 29.82           C  
ATOM   1507  CE2 PHE H 194      23.303  10.924  31.826  1.00 30.18           C  
ATOM   1508  CZ  PHE H 194      23.119   9.763  32.536  1.00 31.02           C  
ATOM   1509  C   PHE H 194      17.906  13.098  30.723  1.00 31.99           C  
ATOM   1510  O   PHE H 194      17.999  14.188  30.163  1.00 32.53           O  
ATOM   1511  N   CYS H 195      16.791  12.726  31.388  1.00 31.43           N  
ATOM   1512  CA  CYS H 195      15.745  13.672  31.665  1.00 32.13           C  
ATOM   1513  CB  CYS H 195      14.320  13.203  31.272  1.00 32.78           C  
ATOM   1514  SG  CYS H 195      13.822  11.602  31.987  1.00 42.51           S  
ATOM   1515  C   CYS H 195      15.804  13.886  33.151  1.00 33.02           C  
ATOM   1516  O   CYS H 195      16.157  12.966  33.886  1.00 33.64           O  
ATOM   1517  N   ALA H 196      15.511  15.119  33.633  1.00 32.56           N  
ATOM   1518  CA  ALA H 196      15.566  15.388  35.048  1.00 33.04           C  
ATOM   1519  CB  ALA H 196      16.903  15.999  35.504  1.00 33.91           C  
ATOM   1520  C   ALA H 196      14.476  16.357  35.402  1.00 35.09           C  
ATOM   1521  O   ALA H 196      14.056  17.154  34.565  1.00 34.98           O  
ATOM   1522  N   ARG H 197      13.985  16.298  36.664  1.00 35.23           N  
ATOM   1523  CA  ARG H 197      12.913  17.162  37.098  1.00 36.04           C  
ATOM   1524  CB  ARG H 197      11.555  16.453  36.959  1.00 35.98           C  
ATOM   1525  CG  ARG H 197      10.329  17.232  37.423  1.00 38.19           C  
ATOM   1526  CD  ARG H 197       9.056  16.400  37.267  1.00 37.62           C  
ATOM   1527  NE  ARG H 197       7.899  17.192  37.756  1.00 40.53           N  
ATOM   1528  CZ  ARG H 197       6.650  16.811  37.372  1.00 43.76           C  
ATOM   1529  NH1 ARG H 197       6.499  15.746  36.531  1.00 40.80           N1+
ATOM   1530  NH2 ARG H 197       5.556  17.499  37.808  1.00 46.02           N  
ATOM   1531  C   ARG H 197      13.094  17.517  38.563  1.00 35.79           C  
ATOM   1532  O   ARG H 197      13.362  16.658  39.399  1.00 35.00           O  
ATOM   1533  N   ARG H 198      12.919  18.809  38.929  1.00 34.88           N  
ATOM   1534  CA  ARG H 198      13.064  19.266  40.297  1.00 34.71           C  
ATOM   1535  CB  ARG H 198      13.239  20.774  40.437  1.00 34.19           C  
ATOM   1536  CG  ARG H 198      14.517  21.333  39.828  1.00 34.03           C  
ATOM   1537  CD  ARG H 198      14.557  22.856  39.930  1.00  0.00           C  
ATOM   1538  NE  ARG H 198      15.846  23.331  39.361  1.00  0.00           N  
ATOM   1539  CZ  ARG H 198      15.906  24.575  38.811  1.00 45.25           C  
ATOM   1540  NH1 ARG H 198      14.774  25.336  38.734  1.00  0.00           N1+
ATOM   1541  NH2 ARG H 198      17.090  25.055  38.332  1.00  0.00           N  
ATOM   1542  C   ARG H 198      11.794  19.016  41.066  1.00 35.56           C  
ATOM   1543  O   ARG H 198      10.742  18.788  40.474  1.00 37.37           O  
ATOM   1544  N   MET H 199      12.076  19.073  42.340  1.00 28.49           N  
ATOM   1545  CA  MET H 199      11.091  19.157  43.311  1.00 29.53           C  
ATOM   1546  CB  MET H 199      11.647  18.799  44.697  1.00 39.17           C  
ATOM   1547  CG  MET H 199      10.707  19.037  45.881  1.00 69.48           C  
ATOM   1548  SD  MET H 199       9.339  17.852  46.056  1.00  0.00           S  
ATOM   1549  CE  MET H 199       8.857  18.443  47.702  1.00  0.00           C  
ATOM   1550  C   MET H 199      10.759  20.606  43.321  1.00 29.83           C  
ATOM   1551  O   MET H 199      11.640  21.456  43.430  1.00 31.35           O  
ATOM   1552  N   ARG H 200       9.460  20.893  43.201  1.00 30.12           N  
ATOM   1553  CA  ARG H 200       8.864  22.196  43.219  1.00 30.00           C  
ATOM   1554  CB  ARG H 200       8.719  22.745  44.647  1.00 38.14           C  
ATOM   1555  CG  ARG H 200       8.063  21.787  45.641  1.00 18.65           C  
ATOM   1556  CD  ARG H 200       8.196  22.262  47.090  1.00  0.00           C  
ATOM   1557  NE  ARG H 200       7.739  21.158  47.977  1.00  0.00           N  
ATOM   1558  CZ  ARG H 200       7.834  21.277  49.335  1.00 19.14           C  
ATOM   1559  NH1 ARG H 200       8.315  22.424  49.895  1.00  0.00           N1+
ATOM   1560  NH2 ARG H 200       7.440  20.241  50.134  1.00  0.00           N  
ATOM   1561  C   ARG H 200       9.723  23.166  42.509  1.00 29.72           C  
ATOM   1562  O   ARG H 200      10.464  23.910  43.142  1.00 29.63           O  
ATOM   1563  N   SER H 201       9.560  23.183  41.176  1.00 29.64           N  
ATOM   1564  CA  SER H 201      10.277  23.994  40.248  1.00 30.47           C  
ATOM   1565  CB  SER H 201      10.188  23.479  38.807  1.00 23.62           C  
ATOM   1566  OG  SER H 201      10.855  22.232  38.702  1.00 10.70           O  
ATOM   1567  C   SER H 201       9.789  25.404  40.248  1.00 31.19           C  
ATOM   1568  O   SER H 201      10.327  26.233  39.518  1.00 31.17           O  
ATOM   1569  N   GLN H 202       8.749  25.717  41.041  1.00 31.14           N  
ATOM   1570  CA  GLN H 202       8.237  27.053  41.050  1.00 31.33           C  
ATOM   1571  CB  GLN H 202       7.093  27.207  42.069  1.00 29.84           C  
ATOM   1572  CG  GLN H 202       5.933  26.238  41.816  1.00 35.80           C  
ATOM   1573  CD  GLN H 202       4.978  26.317  42.999  1.00  0.00           C  
ATOM   1574  OE1 GLN H 202       4.841  27.362  43.632  1.00  0.00           O  
ATOM   1575  NE2 GLN H 202       4.304  25.178  43.313  1.00  0.00           N  
ATOM   1576  C   GLN H 202       9.369  27.931  41.483  1.00 32.30           C  
ATOM   1577  O   GLN H 202       9.606  28.997  40.920  1.00 31.82           O  
ATOM   1578  N   ASP H 203      10.130  27.473  42.488  1.00 32.44           N  
ATOM   1579  CA  ASP H 203      11.250  28.193  43.022  1.00 33.29           C  
ATOM   1580  CB  ASP H 203      11.758  27.589  44.341  0.80 35.13           C  
ATOM   1581  CG  ASP H 203      12.031  26.100  44.161  0.75 43.62           C  
ATOM   1582  OD1 ASP H 203      12.277  25.662  43.008  1.00 47.23           O  
ATOM   1583  OD2 ASP H 203      11.970  25.385  45.195  1.00 53.87           O1-
ATOM   1584  C   ASP H 203      12.349  28.309  41.999  1.00 32.38           C  
ATOM   1585  O   ASP H 203      13.145  29.242  42.047  1.00 32.09           O  
ATOM   1586  N   ARG H 204      12.444  27.378  41.033  1.00 29.45           N  
ATOM   1587  CA  ARG H 204      13.478  27.499  40.044  1.00 29.38           C  
ATOM   1588  CB  ARG H 204      13.547  28.870  39.357  1.00 30.25           C  
ATOM   1589  CG  ARG H 204      12.270  29.351  38.675  1.00 35.61           C  
ATOM   1590  CD  ARG H 204      12.495  30.727  38.042  1.00 53.25           C  
ATOM   1591  NE  ARG H 204      11.181  31.299  37.637  1.00  0.00           N  
ATOM   1592  CZ  ARG H 204      11.091  32.647  37.426  1.00  7.25           C  
ATOM   1593  NH1 ARG H 204      12.198  33.433  37.579  1.00  0.00           N1+
ATOM   1594  NH2 ARG H 204       9.902  33.207  37.067  1.00  0.00           N  
ATOM   1595  C   ARG H 204      14.826  27.337  40.676  1.00 29.24           C  
ATOM   1596  O   ARG H 204      15.765  28.027  40.304  1.00 30.88           O  
ATOM   1597  N   GLU H 205      14.994  26.357  41.575  1.00 29.10           N  
ATOM   1598  CA  GLU H 205      16.311  26.194  42.109  1.00 27.96           C  
ATOM   1599  CB  GLU H 205      16.348  26.149  43.648  1.00 29.81           C  
ATOM   1600  CG  GLU H 205      15.975  27.466  44.334  1.00 25.63           C  
ATOM   1601  CD  GLU H 205      15.754  27.149  45.808  1.00 44.79           C  
ATOM   1602  OE1 GLU H 205      15.892  25.947  46.157  1.00  0.00           O  
ATOM   1603  OE2 GLU H 205      15.441  28.082  46.596  1.00  0.00           O1-
ATOM   1604  C   GLU H 205      16.776  24.876  41.636  1.00 28.70           C  
ATOM   1605  O   GLU H 205      16.094  23.909  41.940  1.00 29.82           O  
ATOM   1606  N   TRP H 206      17.960  24.835  40.969  1.00 26.58           N  
ATOM   1607  CA  TRP H 206      18.553  23.720  40.257  1.00 26.31           C  
ATOM   1608  CB  TRP H 206      19.932  24.050  39.658  1.00 26.45           C  
ATOM   1609  CG  TRP H 206      19.866  24.991  38.476  1.00 25.63           C  
ATOM   1610  CD2 TRP H 206      19.613  24.608  37.103  1.00 27.81           C  
ATOM   1611  CD1 TRP H 206      19.827  26.356  38.502  1.00 25.76           C  
ATOM   1612  NE1 TRP H 206      19.530  26.843  37.253  1.00 29.03           N  
ATOM   1613  CE2 TRP H 206      19.400  25.781  36.379  1.00 26.21           C  
ATOM   1614  CE3 TRP H 206      19.514  23.385  36.498  1.00 30.95           C  
ATOM   1615  CZ2 TRP H 206      19.090  25.752  35.046  1.00 29.89           C  
ATOM   1616  CZ3 TRP H 206      19.244  23.370  35.142  1.00 31.06           C  
ATOM   1617  CH2 TRP H 206      19.032  24.523  34.427  1.00 28.60           C  
ATOM   1618  C   TRP H 206      18.710  22.537  41.090  1.00 28.36           C  
ATOM   1619  O   TRP H 206      19.808  22.125  41.444  1.00 29.64           O  
ATOM   1620  N   ASP H 207      17.577  21.891  41.322  1.00 27.18           N  
ATOM   1621  CA  ASP H 207      17.620  20.760  42.143  1.00 26.31           C  
ATOM   1622  CB  ASP H 207      16.689  20.873  43.367  1.00 31.78           C  
ATOM   1623  CG  ASP H 207      17.059  22.120  44.161  1.00 33.94           C  
ATOM   1624  OD1 ASP H 207      17.988  22.849  43.726  1.00  0.00           O  
ATOM   1625  OD2 ASP H 207      16.401  22.371  45.206  1.00  0.00           O1-
ATOM   1626  C   ASP H 207      17.005  19.753  41.279  1.00 26.91           C  
ATOM   1627  O   ASP H 207      15.803  19.542  41.406  1.00 26.98           O  
ATOM   1628  N   PHE H 208      17.777  19.156  40.349  1.00 27.17           N  
ATOM   1629  CA  PHE H 208      17.110  18.140  39.616  1.00 26.79           C  
ATOM   1630  CB  PHE H 208      17.879  17.514  38.445  1.00 26.18           C  
ATOM   1631  CG  PHE H 208      18.301  18.573  37.493  1.00 26.15           C  
ATOM   1632  CD1 PHE H 208      17.405  19.491  37.001  1.00 25.03           C  
ATOM   1633  CD2 PHE H 208      19.601  18.604  37.055  1.00 24.30           C  
ATOM   1634  CE1 PHE H 208      17.825  20.451  36.110  1.00 22.19           C  
ATOM   1635  CE2 PHE H 208      20.025  19.562  36.165  1.00 21.09           C  
ATOM   1636  CZ  PHE H 208      19.134  20.488  35.696  1.00 23.18           C  
ATOM   1637  C   PHE H 208      17.008  17.071  40.643  1.00 28.45           C  
ATOM   1638  O   PHE H 208      17.975  16.365  40.919  1.00 29.06           O  
ATOM   1639  N   GLN H 209      15.828  16.966  41.269  1.00 28.59           N  
ATOM   1640  CA  GLN H 209      15.655  16.074  42.356  1.00 29.07           C  
ATOM   1641  CB  GLN H 209      14.300  16.252  43.058  1.00 31.09           C  
ATOM   1642  CG  GLN H 209      14.241  17.541  43.878  1.00 28.23           C  
ATOM   1643  CD  GLN H 209      15.223  17.385  45.031  1.00  0.00           C  
ATOM   1644  OE1 GLN H 209      15.181  16.402  45.770  1.00  0.00           O  
ATOM   1645  NE2 GLN H 209      16.142  18.375  45.185  1.00 71.32           N  
ATOM   1646  C   GLN H 209      15.741  14.729  41.805  1.00 30.12           C  
ATOM   1647  O   GLN H 209      16.368  13.845  42.384  1.00 31.22           O  
ATOM   1648  N   HIS H 210      15.135  14.546  40.628  1.00 36.96           N  
ATOM   1649  CA  HIS H 210      15.210  13.175  40.223  1.00 36.17           C  
ATOM   1650  ND1 HIS H 210      13.722  10.816  42.233  1.00  0.00           N  
ATOM   1651  CG  HIS H 210      13.461  12.047  41.669  1.00 61.65           C  
ATOM   1652  CB  HIS H 210      13.861  12.430  40.276  1.00 39.60           C  
ATOM   1653  NE2 HIS H 210      12.660  12.007  43.780  1.00  0.00           N  
ATOM   1654  CD2 HIS H 210      12.810  12.761  42.629  1.00 63.90           C  
ATOM   1655  CE1 HIS H 210      13.222  10.844  43.493  1.00 66.03           C  
ATOM   1656  C   HIS H 210      15.727  13.116  38.826  1.00 36.47           C  
ATOM   1657  O   HIS H 210      15.431  13.977  37.999  1.00 36.39           O  
ATOM   1658  N   TRP H 211      16.519  12.067  38.534  1.00 34.80           N  
ATOM   1659  CA  TRP H 211      17.085  11.928  37.227  1.00 34.55           C  
ATOM   1660  CB  TRP H 211      18.628  11.908  37.235  1.00 32.37           C  
ATOM   1661  CG  TRP H 211      19.273  13.240  37.543  1.00 32.10           C  
ATOM   1662  CD2 TRP H 211      20.113  13.962  36.629  1.00 31.43           C  
ATOM   1663  CD1 TRP H 211      19.234  13.975  38.690  1.00 30.79           C  
ATOM   1664  NE1 TRP H 211      19.974  15.124  38.538  1.00 32.91           N  
ATOM   1665  CE2 TRP H 211      20.528  15.124  37.278  1.00 33.38           C  
ATOM   1666  CE3 TRP H 211      20.518  13.673  35.360  1.00 30.84           C  
ATOM   1667  CZ2 TRP H 211      21.356  16.018  36.662  1.00 32.84           C  
ATOM   1668  CZ3 TRP H 211      21.342  14.582  34.734  1.00 34.48           C  
ATOM   1669  CH2 TRP H 211      21.752  15.734  35.373  1.00 33.61           C  
ATOM   1670  C   TRP H 211      16.639  10.613  36.674  1.00 33.99           C  
ATOM   1671  O   TRP H 211      16.413   9.650  37.406  1.00 35.89           O  
ATOM   1672  N   GLY H 212      16.488  10.549  35.339  1.00 33.74           N  
ATOM   1673  CA  GLY H 212      16.104   9.320  34.714  1.00 33.63           C  
ATOM   1674  C   GLY H 212      17.329   8.461  34.653  1.00 32.94           C  
ATOM   1675  O   GLY H 212      18.425   8.897  34.997  1.00 34.36           O  
ATOM   1676  N   GLN H 213      17.159   7.201  34.210  1.00 33.17           N  
ATOM   1677  CA  GLN H 213      18.243   6.262  34.134  1.00 34.02           C  
ATOM   1678  CB  GLN H 213      17.811   4.808  33.838  1.00 33.99           C  
ATOM   1679  CG  GLN H 213      17.206   4.558  32.453  1.00 35.59           C  
ATOM   1680  CD  GLN H 213      15.708   4.823  32.500  1.00 37.86           C  
ATOM   1681  OE1 GLN H 213      15.246   5.782  33.114  1.00 38.39           O  
ATOM   1682  NE2 GLN H 213      14.923   3.939  31.829  1.00 35.74           N  
ATOM   1683  C   GLN H 213      19.216   6.700  33.081  1.00 34.45           C  
ATOM   1684  O   GLN H 213      20.412   6.429  33.180  1.00 34.08           O  
ATOM   1685  N   GLY H 214      18.718   7.363  32.017  1.00 33.14           N  
ATOM   1686  CA  GLY H 214      19.564   7.803  30.942  1.00 31.95           C  
ATOM   1687  C   GLY H 214      19.381   6.842  29.812  1.00 31.91           C  
ATOM   1688  O   GLY H 214      19.059   5.674  30.025  1.00 32.72           O  
ATOM   1689  N   THR H 215      19.551   7.332  28.567  1.00 31.26           N  
ATOM   1690  CA  THR H 215      19.440   6.476  27.421  1.00 31.62           C  
ATOM   1691  CB  THR H 215      18.233   6.763  26.580  1.00 32.11           C  
ATOM   1692  OG1 THR H 215      18.312   8.071  26.032  1.00 33.78           O  
ATOM   1693  CG2 THR H 215      16.990   6.652  27.474  1.00 32.05           C  
ATOM   1694  C   THR H 215      20.638   6.731  26.565  1.00 31.89           C  
ATOM   1695  O   THR H 215      20.988   7.879  26.298  1.00 31.91           O  
ATOM   1696  N   ARG H 216      21.299   5.660  26.089  1.00 32.33           N  
ATOM   1697  CA  ARG H 216      22.469   5.890  25.299  1.00 31.06           C  
ATOM   1698  CB  ARG H 216      23.637   4.943  25.633  1.00 32.39           C  
ATOM   1699  CG  ARG H 216      23.345   3.450  25.507  1.00 41.42           C  
ATOM   1700  CD  ARG H 216      24.098   2.645  26.566  1.00  0.00           C  
ATOM   1701  NE  ARG H 216      23.937   1.203  26.240  1.00  0.00           N  
ATOM   1702  CZ  ARG H 216      24.872   0.599  25.453  1.00  0.00           C  
ATOM   1703  NH1 ARG H 216      25.963   1.304  25.034  1.00  0.00           N1+
ATOM   1704  NH2 ARG H 216      24.736  -0.709  25.090  1.00  0.00           N  
ATOM   1705  C   ARG H 216      22.111   5.804  23.858  1.00 32.02           C  
ATOM   1706  O   ARG H 216      21.525   4.829  23.392  1.00 33.20           O  
ATOM   1707  N   ILE H 217      22.438   6.877  23.116  1.00 30.79           N  
ATOM   1708  CA  ILE H 217      22.179   6.895  21.711  1.00 30.00           C  
ATOM   1709  CB  ILE H 217      21.369   8.082  21.265  1.00 30.49           C  
ATOM   1710  CG1 ILE H 217      20.857   7.870  19.832  1.00 28.57           C  
ATOM   1711  CG2 ILE H 217      22.201   9.360  21.457  1.00 27.32           C  
ATOM   1712  CD1 ILE H 217      19.744   8.838  19.445  1.00  0.00           C  
ATOM   1713  C   ILE H 217      23.508   6.888  21.030  1.00 31.57           C  
ATOM   1714  O   ILE H 217      24.383   7.709  21.310  1.00 32.31           O  
ATOM   1715  N   ILE H 218      23.700   5.907  20.127  1.00 32.42           N  
ATOM   1716  CA  ILE H 218      24.953   5.792  19.446  1.00 33.30           C  
ATOM   1717  CB  ILE H 218      25.545   4.406  19.514  1.00 33.69           C  
ATOM   1718  CG1 ILE H 218      24.640   3.392  18.795  1.00  0.00           C  
ATOM   1719  CG2 ILE H 218      25.762   4.056  20.996  1.00 33.16           C  
ATOM   1720  CD1 ILE H 218      25.277   2.017  18.619  1.00  0.00           C  
ATOM   1721  C   ILE H 218      24.704   6.113  18.012  1.00 33.32           C  
ATOM   1722  O   ILE H 218      23.773   5.597  17.397  1.00 33.34           O  
ATOM   1723  N   VAL H 219      25.525   7.020  17.450  1.00 33.19           N  
ATOM   1724  CA  VAL H 219      25.365   7.391  16.075  1.00 33.91           C  
ATOM   1725  CB  VAL H 219      25.468   8.877  15.854  1.00 33.26           C  
ATOM   1726  CG1 VAL H 219      25.390   9.156  14.344  1.00 34.62           C  
ATOM   1727  CG2 VAL H 219      24.383   9.595  16.675  1.00 32.24           C  
ATOM   1728  C   VAL H 219      26.493   6.762  15.326  1.00 36.33           C  
ATOM   1729  O   VAL H 219      27.652   7.120  15.528  1.00 36.30           O  
ATOM   1730  N   SER H 220      26.183   5.807  14.425  1.00 36.45           N  
ATOM   1731  CA  SER H 220      27.252   5.174  13.709  1.00 36.85           C  
ATOM   1732  CB  SER H 220      27.752   3.887  14.378  1.00 38.56           C  
ATOM   1733  OG  SER H 220      28.280   4.170  15.665  1.00 39.07           O  
ATOM   1734  C   SER H 220      26.744   4.755  12.376  1.00 38.79           C  
ATOM   1735  O   SER H 220      25.546   4.540  12.194  1.00 38.84           O  
ATOM   1736  N   SER H 221      27.659   4.631  11.395  1.00 39.10           N  
ATOM   1737  CA  SER H 221      27.246   4.160  10.112  1.00 40.25           C  
ATOM   1738  CB  SER H 221      28.038   4.764   8.934  1.00 39.87           C  
ATOM   1739  OG  SER H 221      29.397   4.355   8.974  1.00 43.24           O  
ATOM   1740  C   SER H 221      27.504   2.658  10.140  1.00 42.47           C  
ATOM   1741  O   SER H 221      27.228   1.987   9.111  1.00 42.72           O  
ATOM   1742  OXT SER H 221      27.980   2.163  11.197  1.00  0.00           O  
TER    1743      SER H 221 
CONECT  137  606
CONECT  606  137
CONECT  730  731
CONECT  731  730  732
CONECT  732  731  733
CONECT  733  732
CONECT  885 1514
CONECT 1514  885
END
