# Supplementary material for: Fully automated antibody structure prediction using BIOVIA tools: Validation study
Source: PLoS One. 2017 May 18;12(5):e0177923. doi: 10.1371/journal.pone.0177923 (PMC5436848; doi:10.1371/journal.pone.0177923)
Supplement: S3 Dataset — Predicted structures using the Top5 framework method, Chothia CDR definition with canonical filtering, using up to 5 CDR templates rather than the default 3, and generating 10 CDR models. (ZIP) [file pone.0177923.s005.zip › 4LU5_LH_FV_FinalModel.pdb]

REMARK   Accelrys Discovery Studio PDB file
REMARK   Created:  2015-11-30T20:13:50Z
SSBOND   1 CYS L   23    CYS L   93                                     
SSBOND   2 CYS H  134    CYS H  208                                     
ATOM      1  N   ASP L   1      25.992  32.320  25.703  1.00 47.62           N1+
ATOM      2  CA  ASP L   1      25.752  31.380  26.823  1.00 46.91           C  
ATOM      3  CB  ASP L   1      26.086  29.938  26.395  1.00 47.76           C  
ATOM      4  CG  ASP L   1      25.101  29.492  25.319  1.00 49.61           C  
ATOM      5  OD1 ASP L   1      24.110  30.228  25.070  1.00 52.60           O  
ATOM      6  OD2 ASP L   1      25.333  28.404  24.727  1.00 55.68           O1-
ATOM      7  C   ASP L   1      26.651  31.740  27.961  1.00 45.62           C  
ATOM      8  O   ASP L   1      27.719  32.318  27.760  1.00 47.32           O  
ATOM      9  N   VAL L   2      26.221  31.422  29.198  1.00 42.61           N  
ATOM     10  CA  VAL L   2      27.025  31.714  30.347  1.00 40.73           C  
ATOM     11  CB  VAL L   2      26.249  31.772  31.629  1.00 40.18           C  
ATOM     12  CG1 VAL L   2      27.241  31.956  32.789  1.00 39.99           C  
ATOM     13  CG2 VAL L   2      25.208  32.899  31.521  1.00 40.13           C  
ATOM     14  C   VAL L   2      28.017  30.609  30.472  1.00 39.27           C  
ATOM     15  O   VAL L   2      27.662  29.432  30.535  1.00 38.77           O  
ATOM     16  N   VAL L   3      29.308  30.970  30.520  1.00 38.93           N  
ATOM     17  CA  VAL L   3      30.311  29.959  30.599  1.00 39.02           C  
ATOM     18  CB  VAL L   3      31.596  30.351  29.928  1.00 40.32           C  
ATOM     19  CG1 VAL L   3      32.629  29.230  30.124  1.00 41.44           C  
ATOM     20  CG2 VAL L   3      31.293  30.664  28.453  1.00 42.43           C  
ATOM     21  C   VAL L   3      30.599  29.726  32.041  1.00 38.11           C  
ATOM     22  O   VAL L   3      30.701  30.664  32.830  1.00 37.08           O  
ATOM     23  N   MET L   4      30.707  28.443  32.430  1.00 35.97           N  
ATOM     24  CA  MET L   4      31.035  28.164  33.791  1.00 35.27           C  
ATOM     25  CB  MET L   4      29.972  27.323  34.512  1.00 33.91           C  
ATOM     26  CG  MET L   4      28.632  28.064  34.530  1.00 33.15           C  
ATOM     27  SD  MET L   4      27.432  27.493  35.764  1.00 34.35           S  
ATOM     28  CE  MET L   4      28.257  28.320  37.153  1.00 34.06           C  
ATOM     29  C   MET L   4      32.347  27.450  33.769  1.00 36.22           C  
ATOM     30  O   MET L   4      32.529  26.489  33.023  1.00 35.90           O  
ATOM     31  N   THR L   5      33.314  27.931  34.578  1.00 36.84           N  
ATOM     32  CA  THR L   5      34.623  27.343  34.560  1.00 37.69           C  
ATOM     33  CB  THR L   5      35.701  28.324  34.209  1.00 39.70           C  
ATOM     34  OG1 THR L   5      35.434  28.912  32.945  1.00 40.27           O  
ATOM     35  CG2 THR L   5      37.047  27.583  34.163  1.00 40.23           C  
ATOM     36  C   THR L   5      34.927  26.824  35.929  1.00 36.41           C  
ATOM     37  O   THR L   5      34.696  27.506  36.928  1.00 35.58           O  
ATOM     38  N   GLN L   6      35.469  25.591  36.006  1.00 35.87           N  
ATOM     39  CA  GLN L   6      35.757  25.012  37.287  1.00 37.38           C  
ATOM     40  CB  GLN L   6      35.072  23.649  37.517  1.00 36.46           C  
ATOM     41  CG  GLN L   6      33.543  23.723  37.528  1.00 34.77           C  
ATOM     42  CD  GLN L   6      32.983  22.326  37.765  1.00 32.87           C  
ATOM     43  OE1 GLN L   6      31.854  22.028  37.384  1.00 32.93           O  
ATOM     44  NE2 GLN L   6      33.785  21.444  38.419  1.00 31.07           N  
ATOM     45  C   GLN L   6      37.231  24.792  37.406  1.00 40.55           C  
ATOM     46  O   GLN L   6      37.916  24.488  36.430  1.00 41.94           O  
ATOM     47  N   THR L   7      37.760  24.987  38.629  1.00 41.41           N  
ATOM     48  CA  THR L   7      39.146  24.748  38.913  0.94 43.60           C  
ATOM     49  CB  THR L   7      39.926  26.014  39.126  0.94 46.12           C  
ATOM     50  OG1 THR L   7      39.857  26.840  37.974  0.93 48.57           O  
ATOM     51  CG2 THR L   7      41.387  25.654  39.428  0.93 48.44           C  
ATOM     52  C   THR L   7      39.173  24.019  40.216  1.00 42.74           C  
ATOM     53  O   THR L   7      38.357  24.319  41.089  1.00 41.22           O  
ATOM     54  N   PRO L   8      40.049  23.068  40.415  1.00 42.73           N  
ATOM     55  CA  PRO L   8      40.992  22.601  39.430  1.00 42.38           C  
ATOM     56  CD  PRO L   8      40.468  22.740  41.768  1.00 42.59           C  
ATOM     57  CB  PRO L   8      42.158  21.999  40.216  1.00 42.80           C  
ATOM     58  CG  PRO L   8      41.557  21.672  41.592  1.00 42.47           C  
ATOM     59  C   PRO L   8      40.311  21.572  38.582  1.00 41.89           C  
ATOM     60  O   PRO L   8      39.181  21.201  38.894  1.00 41.94           O  
ATOM     61  N   LEU L   9      40.962  21.127  37.488  1.00 42.51           N  
ATOM     62  CA  LEU L   9      40.425  20.078  36.669  1.00 42.58           C  
ATOM     63  CB  LEU L   9      41.235  19.828  35.388  1.00 44.27           C  
ATOM     64  CG  LEU L   9      41.134  20.974  34.367  1.00 47.01           C  
ATOM     65  CD1 LEU L   9      41.959  20.668  33.109  1.00 48.44           C  
ATOM     66  CD2 LEU L   9      39.667  21.306  34.044  1.00 48.65           C  
ATOM     67  C   LEU L   9      40.430  18.801  37.453  1.00 41.00           C  
ATOM     68  O   LEU L   9      39.476  18.026  37.396  1.00 38.52           O  
ATOM     69  N   THR L  10      41.522  18.537  38.196  1.00 41.05           N  
ATOM     70  CA  THR L  10      41.601  17.320  38.957  1.00 42.12           C  
ATOM     71  CB  THR L  10      42.560  16.313  38.384  1.00 42.93           C  
ATOM     72  OG1 THR L  10      42.178  15.965  37.063  1.00 30.23           O  
ATOM     73  CG2 THR L  10      42.562  15.061  39.279  1.00 30.43           C  
ATOM     74  C   THR L  10      42.112  17.650  40.323  1.00 41.39           C  
ATOM     75  O   THR L  10      42.915  18.567  40.493  1.00 42.05           O  
ATOM     76  N   LEU L  11      41.647  16.902  41.345  1.00 40.43           N  
ATOM     77  CA  LEU L  11      42.109  17.167  42.676  1.00 41.55           C  
ATOM     78  CB  LEU L  11      41.079  17.978  43.480  1.00 41.97           C  
ATOM     79  CG  LEU L  11      41.549  18.400  44.879  1.00 44.60           C  
ATOM     80  CD1 LEU L  11      42.785  19.308  44.797  1.00 46.71           C  
ATOM     81  CD2 LEU L  11      40.401  19.046  45.670  1.00 44.42           C  
ATOM     82  C   LEU L  11      42.327  15.847  43.355  1.00 41.82           C  
ATOM     83  O   LEU L  11      41.437  14.999  43.361  1.00 41.82           O  
ATOM     84  N   SER L  12      43.528  15.629  43.936  1.00 41.52           N  
ATOM     85  CA  SER L  12      43.784  14.404  44.646  1.00 42.49           C  
ATOM     86  CB  SER L  12      45.123  13.725  44.303  1.00 43.89           C  
ATOM     87  OG  SER L  12      45.078  13.147  43.010  1.00 37.25           O  
ATOM     88  C   SER L  12      43.856  14.755  46.094  1.00 43.42           C  
ATOM     89  O   SER L  12      44.494  15.737  46.467  1.00 45.16           O  
ATOM     90  N   VAL L  13      43.193  13.952  46.954  1.00 42.05           N  
ATOM     91  CA  VAL L  13      43.178  14.279  48.352  1.00 42.17           C  
ATOM     92  CB  VAL L  13      41.901  14.947  48.780  1.00 42.41           C  
ATOM     93  CG1 VAL L  13      41.943  15.183  50.294  1.00 42.23           C  
ATOM     94  CG2 VAL L  13      41.718  16.238  47.973  1.00 42.90           C  
ATOM     95  C   VAL L  13      43.268  13.013  49.144  1.00 41.73           C  
ATOM     96  O   VAL L  13      42.794  11.963  48.715  1.00 40.61           O  
ATOM     97  N   THR L  14      43.889  13.086  50.340  1.00 42.39           N  
ATOM     98  CA  THR L  14      43.987  11.938  51.195  1.00 43.19           C  
ATOM     99  CB  THR L  14      45.152  11.997  52.134  1.00 45.19           C  
ATOM    100  OG1 THR L  14      46.360  12.135  51.400  1.00 37.01           O  
ATOM    101  CG2 THR L  14      45.185  10.701  52.961  1.00 37.01           C  
ATOM    102  C   THR L  14      42.736  11.897  52.018  1.00 41.97           C  
ATOM    103  O   THR L  14      42.073  12.915  52.206  1.00 42.07           O  
ATOM    104  N   ILE L  15      42.383  10.712  52.551  1.00 41.36           N  
ATOM    105  CA  ILE L  15      41.154  10.613  53.283  1.00 42.45           C  
ATOM    106  CB  ILE L  15      40.734   9.206  53.598  1.00 42.85           C  
ATOM    107  CG1 ILE L  15      40.538   8.405  52.298  1.00 28.16           C  
ATOM    108  CG2 ILE L  15      39.466   9.277  54.471  1.00 26.08           C  
ATOM    109  CD1 ILE L  15      40.384   6.901  52.526  1.00 44.99           C  
ATOM    110  C   ILE L  15      41.276  11.362  54.571  1.00 44.03           C  
ATOM    111  O   ILE L  15      42.281  11.268  55.273  1.00 44.52           O  
ATOM    112  N   GLY L  16      40.233  12.153  54.891  1.00 44.98           N  
ATOM    113  CA  GLY L  16      40.195  12.897  56.115  1.00 45.35           C  
ATOM    114  C   GLY L  16      40.627  14.306  55.859  1.00 46.43           C  
ATOM    115  O   GLY L  16      40.464  15.166  56.723  1.00 49.00           O  
ATOM    116  N   GLN L  17      41.185  14.586  54.666  1.00 45.72           N  
ATOM    117  CA  GLN L  17      41.648  15.916  54.379  1.00 46.57           C  
ATOM    118  CB  GLN L  17      42.868  15.939  53.446  1.00 47.31           C  
ATOM    119  CG  GLN L  17      44.047  15.117  53.975  1.00 50.41           C  
ATOM    120  CD  GLN L  17      44.506  15.694  55.308  1.00 43.65           C  
ATOM    121  OE1 GLN L  17      45.290  15.071  56.021  1.00 44.57           O  
ATOM    122  NE2 GLN L  17      44.009  16.909  55.663  1.00 45.05           N  
ATOM    123  C   GLN L  17      40.539  16.669  53.709  1.00 45.53           C  
ATOM    124  O   GLN L  17      39.624  16.073  53.146  1.00 45.27           O  
ATOM    125  N   PRO L  18      40.577  17.975  53.804  1.00 45.36           N  
ATOM    126  CA  PRO L  18      39.574  18.793  53.166  1.00 45.19           C  
ATOM    127  CD  PRO L  18      41.116  18.612  54.993  1.00 52.68           C  
ATOM    128  CB  PRO L  18      39.494  20.086  53.979  1.00 47.18           C  
ATOM    129  CG  PRO L  18      40.787  20.100  54.812  1.00 50.36           C  
ATOM    130  C   PRO L  18      39.861  19.027  51.714  1.00 43.86           C  
ATOM    131  O   PRO L  18      41.014  18.903  51.306  1.00 43.88           O  
ATOM    132  N   ALA L  19      38.825  19.368  50.915  1.00 42.13           N  
ATOM    133  CA  ALA L  19      39.019  19.644  49.520  1.00 42.34           C  
ATOM    134  CB  ALA L  19      38.569  18.504  48.592  1.00 42.96           C  
ATOM    135  C   ALA L  19      38.196  20.847  49.169  1.00 41.16           C  
ATOM    136  O   ALA L  19      37.193  21.141  49.821  1.00 39.26           O  
ATOM    137  N   SER L  20      38.617  21.595  48.129  1.00 40.34           N  
ATOM    138  CA  SER L  20      37.877  22.763  47.745  1.00 40.20           C  
ATOM    139  CB  SER L  20      38.536  24.062  48.246  1.00 41.98           C  
ATOM    140  OG  SER L  20      37.781  25.194  47.846  1.00 43.88           O  
ATOM    141  C   SER L  20      37.832  22.821  46.248  1.00 38.74           C  
ATOM    142  O   SER L  20      38.843  22.618  45.578  1.00 39.91           O  
ATOM    143  N   ILE L  21      36.639  23.107  45.682  1.00 37.50           N  
ATOM    144  CA  ILE L  21      36.495  23.193  44.255  1.00 37.71           C  
ATOM    145  CB  ILE L  21      35.584  22.141  43.686  1.00 36.62           C  
ATOM    146  CG1 ILE L  21      36.149  20.739  43.958  1.00 36.93           C  
ATOM    147  CG2 ILE L  21      35.378  22.435  42.190  1.00 36.94           C  
ATOM    148  CD1 ILE L  21      35.157  19.618  43.652  1.00 37.53           C  
ATOM    149  C   ILE L  21      35.891  24.528  43.946  1.00 37.32           C  
ATOM    150  O   ILE L  21      34.951  24.965  44.610  1.00 37.23           O  
ATOM    151  N   SER L  22      36.415  25.213  42.910  1.00 37.02           N  
ATOM    152  CA  SER L  22      35.937  26.531  42.600  0.90 37.81           C  
ATOM    153  CB  SER L  22      37.076  27.548  42.411  0.90 38.81           C  
ATOM    154  OG  SER L  22      36.545  28.828  42.110  0.90 41.78           O  
ATOM    155  C   SER L  22      35.156  26.489  41.321  1.00 36.39           C  
ATOM    156  O   SER L  22      35.451  25.710  40.416  1.00 34.94           O  
ATOM    157  N   CYS L  23      34.094  27.319  41.239  1.00 36.85           N  
ATOM    158  CA  CYS L  23      33.305  27.431  40.042  1.00 37.51           C  
ATOM    159  CB  CYS L  23      31.915  26.750  40.154  1.00 36.76           C  
ATOM    160  SG  CYS L  23      30.902  26.886  38.644  1.00 41.01           S  
ATOM    161  C   CYS L  23      33.101  28.897  39.786  1.00 38.09           C  
ATOM    162  O   CYS L  23      32.633  29.628  40.660  1.00 36.73           O  
ATOM    163  N   LYS L  24      33.466  29.369  38.573  0.90 38.87           N  
ATOM    164  CA  LYS L  24      33.310  30.763  38.246  0.90 40.22           C  
ATOM    165  CB  LYS L  24      34.614  31.473  37.845  0.90 42.55           C  
ATOM    166  CG  LYS L  24      35.542  31.807  39.010  0.90 45.13           C  
ATOM    167  CD  LYS L  24      36.939  32.234  38.557  0.90 49.15           C  
ATOM    168  CE  LYS L  24      37.756  32.904  39.661  1.00 37.96           C  
ATOM    169  NZ  LYS L  24      37.678  32.103  40.901  1.00 40.89           N1+
ATOM    170  C   LYS L  24      32.400  30.875  37.065  0.90 39.04           C  
ATOM    171  O   LYS L  24      32.416  30.034  36.168  0.90 40.21           O  
ATOM    172  N   SER L  25      31.585  31.947  37.032  1.00 38.17           N  
ATOM    173  CA  SER L  25      30.659  32.125  35.952  1.00 38.07           C  
ATOM    174  CB  SER L  25      29.193  32.224  36.419  1.00 36.28           C  
ATOM    175  OG  SER L  25      29.033  33.306  37.326  1.00 37.40           O  
ATOM    176  C   SER L  25      31.017  33.382  35.226  1.00 39.37           C  
ATOM    177  O   SER L  25      31.576  34.313  35.803  1.00 39.45           O  
ATOM    178  N   SER L  26      30.703  33.424  33.917  1.00 26.09           N  
ATOM    179  CA  SER L  26      31.005  34.546  33.076  1.00 26.20           C  
ATOM    180  CB  SER L  26      30.701  34.272  31.596  1.00 25.94           C  
ATOM    181  OG  SER L  26      31.022  35.418  30.822  1.00 27.37           O  
ATOM    182  C   SER L  26      30.173  35.720  33.479  1.00 27.14           C  
ATOM    183  O   SER L  26      30.617  36.864  33.380  1.00 27.60           O  
ATOM    184  N   GLN L  27      28.930  35.468  33.935  1.00 26.37           N  
ATOM    185  CA  GLN L  27      28.048  36.548  34.280  1.00 26.97           C  
ATOM    186  CB  GLN L  27      26.881  36.702  33.285  1.00 27.50           C  
ATOM    187  CG  GLN L  27      26.075  37.992  33.443  1.00 31.70           C  
ATOM    188  CD  GLN L  27      26.806  39.123  32.730  1.00 34.66           C  
ATOM    189  OE1 GLN L  27      27.037  39.067  31.523  1.00 37.67           O  
ATOM    190  NE2 GLN L  27      27.177  40.183  33.498  1.00 35.34           N  
ATOM    191  C   GLN L  27      27.469  36.257  35.633  1.00 26.64           C  
ATOM    192  O   GLN L  27      27.509  35.123  36.106  1.00 26.11           O  
ATOM    193  N   SER L  28      26.916  37.293  36.296  1.00 24.91           N  
ATOM    194  CA  SER L  28      26.386  37.132  37.621  1.00 25.28           C  
ATOM    195  CB  SER L  28      25.967  38.457  38.280  1.00 24.88           C  
ATOM    196  OG  SER L  28      25.454  38.213  39.583  1.00 26.11           O  
ATOM    197  C   SER L  28      25.186  36.238  37.585  1.00 25.18           C  
ATOM    198  O   SER L  28      24.331  36.328  36.707  1.00 24.30           O  
ATOM    199  N   LEU L  29      25.155  35.312  38.557  1.00 24.55           N  
ATOM    200  CA  LEU L  29      24.150  34.325  38.839  1.00 24.30           C  
ATOM    201  CB  LEU L  29      24.679  33.204  39.743  1.00 22.75           C  
ATOM    202  CG  LEU L  29      25.499  32.150  38.981  1.00 23.87           C  
ATOM    203  CD1 LEU L  29      24.595  31.093  38.339  1.00 23.53           C  
ATOM    204  CD2 LEU L  29      26.372  32.809  37.915  1.00 22.64           C  
ATOM    205  C   LEU L  29      22.945  34.924  39.483  1.00 24.44           C  
ATOM    206  O   LEU L  29      21.888  34.298  39.505  1.00 23.92           O  
ATOM    207  N   LEU L  30      23.088  36.111  40.099  1.00 24.73           N  
ATOM    208  CA  LEU L  30      21.989  36.695  40.810  1.00 24.88           C  
ATOM    209  CB  LEU L  30      22.324  38.082  41.389  1.00 24.99           C  
ATOM    210  CG  LEU L  30      21.168  38.737  42.165  1.00 26.18           C  
ATOM    211  CD1 LEU L  30      20.794  37.916  43.411  1.00 24.99           C  
ATOM    212  CD2 LEU L  30      21.484  40.205  42.492  1.00 26.09           C  
ATOM    213  C   LEU L  30      20.839  36.841  39.865  1.00 25.69           C  
ATOM    214  O   LEU L  30      20.993  37.222  38.705  1.00 25.16           O  
ATOM    215  N   TYR L  31      19.627  36.542  40.369  1.00 26.32           N  
ATOM    216  CA  TYR L  31      18.445  36.553  39.560  1.00 28.07           C  
ATOM    217  CB  TYR L  31      17.666  35.227  39.672  1.00 28.68           C  
ATOM    218  CG  TYR L  31      16.577  35.189  38.656  1.00 30.91           C  
ATOM    219  CD1 TYR L  31      16.879  35.005  37.328  1.00 32.97           C  
ATOM    220  CD2 TYR L  31      15.257  35.302  39.027  1.00 32.90           C  
ATOM    221  CE1 TYR L  31      15.885  34.960  36.381  1.00 34.00           C  
ATOM    222  CE2 TYR L  31      14.257  35.258  38.086  1.00 34.21           C  
ATOM    223  CZ  TYR L  31      14.570  35.089  36.759  1.00 35.20           C  
ATOM    224  OH  TYR L  31      13.547  35.043  35.788  1.00 36.54           O  
ATOM    225  C   TYR L  31      17.599  37.677  40.082  1.00 28.66           C  
ATOM    226  O   TYR L  31      17.786  38.134  41.208  1.00 28.06           O  
ATOM    227  N   SER L  32      16.652  38.165  39.257  1.00 29.23           N  
ATOM    228  CA  SER L  32      15.866  39.319  39.588  1.00 31.06           C  
ATOM    229  CB  SER L  32      14.838  39.667  38.498  1.00 30.67           C  
ATOM    230  OG  SER L  32      15.506  40.019  37.297  1.00 34.12           O  
ATOM    231  C   SER L  32      15.107  39.087  40.855  1.00 31.35           C  
ATOM    232  O   SER L  32      14.861  40.026  41.612  1.00 31.50           O  
ATOM    233  N   ASN L  33      14.704  37.831  41.117  1.00 30.45           N  
ATOM    234  CA  ASN L  33      13.959  37.532  42.304  1.00 29.04           C  
ATOM    235  CB  ASN L  33      13.248  36.164  42.300  1.00 29.25           C  
ATOM    236  CG  ASN L  33      14.242  35.021  42.240  1.00 30.48           C  
ATOM    237  OD1 ASN L  33      15.453  35.217  42.177  1.00 28.78           O  
ATOM    238  ND2 ASN L  33      13.697  33.777  42.253  1.00 31.66           N  
ATOM    239  C   ASN L  33      14.842  37.679  43.506  1.00 29.65           C  
ATOM    240  O   ASN L  33      14.354  37.843  44.622  1.00 30.37           O  
ATOM    241  N   GLY L  34      16.174  37.604  43.330  1.00 28.82           N  
ATOM    242  CA  GLY L  34      17.025  37.804  44.470  1.00 28.19           C  
ATOM    243  C   GLY L  34      17.696  36.523  44.842  1.00 28.60           C  
ATOM    244  O   GLY L  34      18.517  36.493  45.756  1.00 27.73           O  
ATOM    245  N   LYS L  35      17.365  35.417  44.154  1.00 28.19           N  
ATOM    246  CA  LYS L  35      18.044  34.203  44.489  1.00 27.71           C  
ATOM    247  CB  LYS L  35      17.101  33.012  44.731  1.00 29.17           C  
ATOM    248  CG  LYS L  35      16.002  32.847  43.688  1.00 33.54           C  
ATOM    249  CD  LYS L  35      15.166  31.585  43.906  1.00 38.41           C  
ATOM    250  CE  LYS L  35      14.470  31.545  45.270  1.00 40.44           C  
ATOM    251  NZ  LYS L  35      13.380  32.545  45.317  1.00 41.39           N1+
ATOM    252  C   LYS L  35      19.039  33.894  43.413  1.00 26.30           C  
ATOM    253  O   LYS L  35      18.943  34.390  42.291  1.00 25.11           O  
ATOM    254  N   THR L  36      20.065  33.094  43.762  1.00 25.47           N  
ATOM    255  CA  THR L  36      21.118  32.763  42.844  1.00 25.09           C  
ATOM    256  CB  THR L  36      22.472  33.005  43.445  1.00 25.42           C  
ATOM    257  OG1 THR L  36      22.595  34.364  43.838  1.00 26.16           O  
ATOM    258  CG2 THR L  36      23.552  32.658  42.412  1.00 26.37           C  
ATOM    259  C   THR L  36      21.002  31.303  42.538  1.00 24.95           C  
ATOM    260  O   THR L  36      21.148  30.463  43.426  1.00 24.90           O  
ATOM    261  N   TYR L  37      20.785  30.953  41.252  1.00 23.99           N  
ATOM    262  CA  TYR L  37      20.558  29.569  40.954  1.00 24.47           C  
ATOM    263  CB  TYR L  37      19.632  29.330  39.750  1.00 25.64           C  
ATOM    264  CG  TYR L  37      18.323  30.007  39.971  1.00 28.91           C  
ATOM    265  CD1 TYR L  37      17.359  29.452  40.776  1.00 30.36           C  
ATOM    266  CD2 TYR L  37      18.068  31.219  39.376  1.00 28.96           C  
ATOM    267  CE1 TYR L  37      16.154  30.082  40.965  1.00 30.10           C  
ATOM    268  CE2 TYR L  37      16.863  31.854  39.561  1.00 31.16           C  
ATOM    269  CZ  TYR L  37      15.903  31.281  40.355  1.00 31.20           C  
ATOM    270  OH  TYR L  37      14.663  31.919  40.552  1.00 28.65           O  
ATOM    271  C   TYR L  37      21.858  28.937  40.571  1.00 24.18           C  
ATOM    272  O   TYR L  37      22.232  28.904  39.399  1.00 24.14           O  
ATOM    273  N   LEU L  38      22.567  28.387  41.572  1.00 27.38           N  
ATOM    274  CA  LEU L  38      23.820  27.725  41.348  1.00 27.63           C  
ATOM    275  CB  LEU L  38      25.015  28.436  41.989  1.00 28.60           C  
ATOM    276  CG  LEU L  38      26.306  27.612  41.853  1.00 29.66           C  
ATOM    277  CD1 LEU L  38      26.843  27.593  40.419  1.00 29.23           C  
ATOM    278  CD2 LEU L  38      27.352  28.038  42.874  1.00 29.52           C  
ATOM    279  C   LEU L  38      23.729  26.404  42.041  1.00 27.10           C  
ATOM    280  O   LEU L  38      23.405  26.344  43.227  1.00 26.85           O  
ATOM    281  N   ASN L  39      24.048  25.309  41.324  1.00 25.44           N  
ATOM    282  CA  ASN L  39      23.886  24.003  41.897  1.00 25.84           C  
ATOM    283  CB  ASN L  39      22.807  23.181  41.175  1.00 25.42           C  
ATOM    284  CG  ASN L  39      21.494  23.946  41.247  1.00 27.06           C  
ATOM    285  OD1 ASN L  39      20.838  23.989  42.286  1.00 20.83           O  
ATOM    286  ND2 ASN L  39      21.102  24.575  40.106  1.00 20.12           N  
ATOM    287  C   ASN L  39      25.154  23.221  41.743  1.00 26.34           C  
ATOM    288  O   ASN L  39      25.983  23.513  40.882  1.00 26.11           O  
ATOM    289  N   TRP L  40      25.330  22.198  42.609  1.00 26.34           N  
ATOM    290  CA  TRP L  40      26.466  21.320  42.528  1.00 26.78           C  
ATOM    291  CB  TRP L  40      27.397  21.396  43.749  1.00 27.32           C  
ATOM    292  CG  TRP L  40      28.150  22.698  43.863  1.00 27.24           C  
ATOM    293  CD2 TRP L  40      29.407  22.954  43.215  1.00 28.02           C  
ATOM    294  CD1 TRP L  40      27.832  23.831  44.553  1.00 27.77           C  
ATOM    295  NE1 TRP L  40      28.814  24.777  44.380  1.00 28.61           N  
ATOM    296  CE2 TRP L  40      29.788  24.250  43.557  1.00 29.05           C  
ATOM    297  CE3 TRP L  40      30.176  22.172  42.403  1.00 29.27           C  
ATOM    298  CZ2 TRP L  40      30.955  24.785  43.090  1.00 30.23           C  
ATOM    299  CZ3 TRP L  40      31.350  22.714  41.932  1.00 30.66           C  
ATOM    300  CH2 TRP L  40      31.732  23.997  42.269  1.00 30.21           C  
ATOM    301  C   TRP L  40      25.961  19.913  42.444  1.00 26.54           C  
ATOM    302  O   TRP L  40      25.002  19.535  43.120  1.00 26.21           O  
ATOM    303  N   LEU L  41      26.595  19.099  41.574  1.00 26.17           N  
ATOM    304  CA  LEU L  41      26.201  17.725  41.454  1.00 25.49           C  
ATOM    305  CB  LEU L  41      25.347  17.424  40.203  1.00 25.49           C  
ATOM    306  CG  LEU L  41      26.033  17.621  38.838  1.00 25.27           C  
ATOM    307  CD1 LEU L  41      27.076  16.526  38.567  1.00 25.57           C  
ATOM    308  CD2 LEU L  41      24.992  17.744  37.712  1.00 24.44           C  
ATOM    309  C   LEU L  41      27.420  16.854  41.473  1.00 25.81           C  
ATOM    310  O   LEU L  41      28.519  17.280  41.118  1.00 26.02           O  
ATOM    311  N   LEU L  42      27.243  15.603  41.944  1.00 26.19           N  
ATOM    312  CA  LEU L  42      28.305  14.638  41.992  1.00 27.00           C  
ATOM    313  CB  LEU L  42      28.539  14.061  43.402  1.00 27.51           C  
ATOM    314  CG  LEU L  42      29.566  12.911  43.465  1.00 28.82           C  
ATOM    315  CD1 LEU L  42      30.971  13.370  43.047  1.00 28.78           C  
ATOM    316  CD2 LEU L  42      29.552  12.238  44.847  1.00 29.39           C  
ATOM    317  C   LEU L  42      27.908  13.492  41.121  1.00 27.04           C  
ATOM    318  O   LEU L  42      26.771  13.022  41.180  1.00 26.43           O  
ATOM    319  N   GLN L  43      28.839  13.038  40.260  1.00 26.64           N  
ATOM    320  CA  GLN L  43      28.580  11.893  39.439  1.00 26.91           C  
ATOM    321  CB  GLN L  43      28.656  12.192  37.929  1.00 26.97           C  
ATOM    322  CG  GLN L  43      28.307  10.999  37.035  1.00 27.39           C  
ATOM    323  CD  GLN L  43      28.256  11.489  35.592  1.00 28.72           C  
ATOM    324  OE1 GLN L  43      29.202  12.093  35.091  1.00 31.89           O  
ATOM    325  NE2 GLN L  43      27.111  11.232  34.904  1.00 28.09           N  
ATOM    326  C   GLN L  43      29.634  10.884  39.768  1.00 27.34           C  
ATOM    327  O   GLN L  43      30.813  11.072  39.471  1.00 26.89           O  
ATOM    328  N   ARG L  44      29.221   9.778  40.414  1.00 29.47           N  
ATOM    329  CA  ARG L  44      30.133   8.730  40.762  1.00 31.88           C  
ATOM    330  CB  ARG L  44      29.617   7.794  41.867  1.00 32.98           C  
ATOM    331  CG  ARG L  44      29.469   8.459  43.235  1.00 33.95           C  
ATOM    332  CD  ARG L  44      28.876   7.518  44.282  1.00 37.43           C  
ATOM    333  NE  ARG L  44      28.786   8.261  45.566  1.00 26.91           N  
ATOM    334  CZ  ARG L  44      27.857   7.883  46.491  1.00 28.77           C  
ATOM    335  NH1 ARG L  44      27.014   6.843  46.223  1.00 29.70           N1+
ATOM    336  NH2 ARG L  44      27.769   8.547  47.679  1.00 25.53           N  
ATOM    337  C   ARG L  44      30.299   7.905  39.535  1.00 33.10           C  
ATOM    338  O   ARG L  44      29.515   8.008  38.592  1.00 32.90           O  
ATOM    339  N   PRO L  45      31.313   7.095  39.499  1.00 35.88           N  
ATOM    340  CA  PRO L  45      31.499   6.285  38.339  1.00 37.03           C  
ATOM    341  CD  PRO L  45      32.559   7.346  40.196  1.00 37.40           C  
ATOM    342  CB  PRO L  45      32.910   5.701  38.448  1.00 38.67           C  
ATOM    343  CG  PRO L  45      33.391   6.099  39.860  1.00 39.31           C  
ATOM    344  C   PRO L  45      30.389   5.290  38.221  1.00 36.13           C  
ATOM    345  O   PRO L  45      30.036   4.657  39.216  1.00 35.83           O  
ATOM    346  N   GLY L  46      29.827   5.146  37.005  1.00 35.95           N  
ATOM    347  CA  GLY L  46      28.801   4.179  36.758  1.00 36.54           C  
ATOM    348  C   GLY L  46      27.468   4.670  37.241  1.00 37.13           C  
ATOM    349  O   GLY L  46      26.527   3.882  37.337  1.00 38.17           O  
ATOM    350  N   GLN L  47      27.331   5.972  37.566  1.00 36.00           N  
ATOM    351  CA  GLN L  47      26.046   6.439  38.017  1.00 34.36           C  
ATOM    352  CB  GLN L  47      25.952   6.742  39.525  1.00 37.07           C  
ATOM    353  CG  GLN L  47      26.034   5.524  40.445  1.00 40.76           C  
ATOM    354  CD  GLN L  47      25.889   6.030  41.877  1.00 45.18           C  
ATOM    355  OE1 GLN L  47      26.551   6.985  42.281  1.00 46.68           O  
ATOM    356  NE2 GLN L  47      24.989   5.388  42.669  1.00 46.87           N  
ATOM    357  C   GLN L  47      25.723   7.737  37.340  1.00 31.52           C  
ATOM    358  O   GLN L  47      26.569   8.350  36.692  1.00 31.28           O  
ATOM    359  N   SER L  48      24.448   8.171  37.456  1.00 29.58           N  
ATOM    360  CA  SER L  48      24.026   9.435  36.923  0.94 29.39           C  
ATOM    361  CB  SER L  48      22.522   9.500  36.604  0.94 30.38           C  
ATOM    362  OG  SER L  48      21.761   9.248  37.776  0.94 34.63           O  
ATOM    363  C   SER L  48      24.350  10.482  37.946  1.00 28.28           C  
ATOM    364  O   SER L  48      24.670  10.159  39.088  1.00 27.85           O  
ATOM    365  N   PRO L  49      24.283  11.735  37.575  1.00 26.87           N  
ATOM    366  CA  PRO L  49      24.606  12.789  38.494  1.00 27.22           C  
ATOM    367  CD  PRO L  49      24.436  12.147  36.187  1.00 26.90           C  
ATOM    368  CB  PRO L  49      24.648  14.068  37.660  1.00 26.64           C  
ATOM    369  CG  PRO L  49      25.004  13.576  36.246  1.00 27.25           C  
ATOM    370  C   PRO L  49      23.587  12.842  39.591  1.00 27.39           C  
ATOM    371  O   PRO L  49      22.423  12.521  39.341  1.00 27.20           O  
ATOM    372  N   LYS L  50      24.015  13.236  40.808  1.00 28.47           N  
ATOM    373  CA  LYS L  50      23.161  13.339  41.960  0.90 29.08           C  
ATOM    374  CB  LYS L  50      23.643  12.495  43.156  0.90 30.75           C  
ATOM    375  CG  LYS L  50      23.770  10.989  42.907  0.90 35.00           C  
ATOM    376  CD  LYS L  50      22.451  10.260  42.659  0.88 40.82           C  
ATOM    377  CE  LYS L  50      22.644   8.764  42.401  1.00 46.73           C  
ATOM    378  NZ  LYS L  50      21.416   8.183  41.819  1.00 47.96           N1+
ATOM    379  C   LYS L  50      23.278  14.758  42.436  1.00 27.76           C  
ATOM    380  O   LYS L  50      24.344  15.359  42.335  1.00 26.13           O  
ATOM    381  N   ARG L  51      22.186  15.334  42.981  1.00 27.35           N  
ATOM    382  CA  ARG L  51      22.218  16.702  43.446  1.00 26.16           C  
ATOM    383  CB  ARG L  51      20.830  17.350  43.615  1.00 25.85           C  
ATOM    384  CG  ARG L  51      20.918  18.671  44.388  1.00 25.88           C  
ATOM    385  CD  ARG L  51      19.670  19.034  45.201  1.00 15.33           C  
ATOM    386  NE  ARG L  51      18.710  19.767  44.332  1.00 18.43           N  
ATOM    387  CZ  ARG L  51      17.525  20.183  44.867  1.00 23.00           C  
ATOM    388  NH1 ARG L  51      17.190  19.815  46.137  1.00 23.56           N1+
ATOM    389  NH2 ARG L  51      16.681  20.976  44.144  1.00 18.48           N  
ATOM    390  C   ARG L  51      22.817  16.765  44.819  1.00 26.55           C  
ATOM    391  O   ARG L  51      22.369  16.061  45.722  1.00 26.39           O  
ATOM    392  N   LEU L  52      23.944  17.500  44.973  1.00 25.45           N  
ATOM    393  CA  LEU L  52      24.524  17.785  46.261  1.00 27.77           C  
ATOM    394  CB  LEU L  52      26.048  17.972  46.184  1.00 29.68           C  
ATOM    395  CG  LEU L  52      26.812  16.689  45.812  1.00 31.65           C  
ATOM    396  CD1 LEU L  52      28.325  16.941  45.751  1.00 32.80           C  
ATOM    397  CD2 LEU L  52      26.455  15.533  46.761  1.00 32.53           C  
ATOM    398  C   LEU L  52      23.968  19.020  46.920  1.00 27.43           C  
ATOM    399  O   LEU L  52      23.525  18.978  48.067  1.00 27.97           O  
ATOM    400  N   ILE L  53      23.976  20.157  46.177  1.00 26.43           N  
ATOM    401  CA  ILE L  53      23.677  21.453  46.734  1.00 26.32           C  
ATOM    402  CB  ILE L  53      24.919  22.278  46.926  1.00 27.25           C  
ATOM    403  CG1 ILE L  53      25.965  21.547  47.784  1.00 28.11           C  
ATOM    404  CG2 ILE L  53      24.494  23.633  47.511  1.00 28.15           C  
ATOM    405  CD1 ILE L  53      25.549  21.331  49.235  1.00 28.81           C  
ATOM    406  C   ILE L  53      22.879  22.228  45.728  1.00 25.77           C  
ATOM    407  O   ILE L  53      23.115  22.119  44.525  1.00 24.63           O  
ATOM    408  N   TYR L  54      21.912  23.044  46.195  1.00 25.68           N  
ATOM    409  CA  TYR L  54      21.173  23.874  45.288  1.00 26.26           C  
ATOM    410  CB  TYR L  54      19.756  23.353  44.973  1.00 25.96           C  
ATOM    411  CG  TYR L  54      18.897  23.451  46.185  1.00 29.34           C  
ATOM    412  CD1 TYR L  54      18.891  22.457  47.135  1.00 31.07           C  
ATOM    413  CD2 TYR L  54      18.098  24.554  46.370  1.00 30.63           C  
ATOM    414  CE1 TYR L  54      18.088  22.564  48.247  1.00 32.55           C  
ATOM    415  CE2 TYR L  54      17.293  24.668  47.477  1.00 32.84           C  
ATOM    416  CZ  TYR L  54      17.289  23.669  48.419  1.00 33.45           C  
ATOM    417  OH  TYR L  54      16.466  23.777  49.560  1.00 34.87           O  
ATOM    418  C   TYR L  54      21.075  25.233  45.915  1.00 27.25           C  
ATOM    419  O   TYR L  54      21.212  25.379  47.127  1.00 28.13           O  
ATOM    420  N   LEU L  55      20.848  26.282  45.091  1.00 24.34           N  
ATOM    421  CA  LEU L  55      20.756  27.642  45.557  1.00 23.92           C  
ATOM    422  CB  LEU L  55      19.447  28.022  46.272  1.00 24.46           C  
ATOM    423  CG  LEU L  55      18.287  28.225  45.272  1.00 25.93           C  
ATOM    424  CD1 LEU L  55      17.851  26.908  44.618  1.00 26.95           C  
ATOM    425  CD2 LEU L  55      17.124  29.007  45.896  1.00 23.82           C  
ATOM    426  C   LEU L  55      21.956  28.021  46.368  1.00 24.86           C  
ATOM    427  O   LEU L  55      21.859  28.634  47.431  1.00 23.57           O  
ATOM    428  N   VAL L  56      23.130  27.619  45.858  1.00 23.17           N  
ATOM    429  CA  VAL L  56      24.434  27.985  46.331  1.00 22.89           C  
ATOM    430  CB  VAL L  56      24.557  29.464  46.555  1.00 25.37           C  
ATOM    431  CG1 VAL L  56      25.953  29.755  47.133  1.00 24.66           C  
ATOM    432  CG2 VAL L  56      24.248  30.196  45.239  1.00 23.78           C  
ATOM    433  C   VAL L  56      24.814  27.330  47.624  1.00 23.37           C  
ATOM    434  O   VAL L  56      25.964  26.916  47.768  1.00 23.48           O  
ATOM    435  N   SER L  57      23.882  27.125  48.577  1.00 23.05           N  
ATOM    436  CA  SER L  57      24.401  26.594  49.808  1.00 23.95           C  
ATOM    437  CB  SER L  57      24.754  27.697  50.821  1.00 24.59           C  
ATOM    438  OG  SER L  57      23.583  28.402  51.201  1.00 26.72           O  
ATOM    439  C   SER L  57      23.413  25.696  50.485  1.00 24.93           C  
ATOM    440  O   SER L  57      23.612  25.355  51.649  1.00 25.43           O  
ATOM    441  N   LYS L  58      22.346  25.246  49.797  1.00 29.05           N  
ATOM    442  CA  LYS L  58      21.421  24.396  50.488  1.00 29.94           C  
ATOM    443  CB  LYS L  58      19.959  24.711  50.148  1.00 29.67           C  
ATOM    444  CG  LYS L  58      19.544  26.084  50.676  1.00 33.11           C  
ATOM    445  CD  LYS L  58      18.246  26.615  50.076  1.00 31.66           C  
ATOM    446  CE  LYS L  58      17.838  27.972  50.650  1.00 37.56           C  
ATOM    447  NZ  LYS L  58      17.441  27.821  52.068  1.00 42.21           N1+
ATOM    448  C   LYS L  58      21.709  22.962  50.165  1.00 30.27           C  
ATOM    449  O   LYS L  58      21.807  22.575  49.002  1.00 28.05           O  
ATOM    450  N   LEU L  59      21.860  22.136  51.222  1.00 30.84           N  
ATOM    451  CA  LEU L  59      22.169  20.740  51.064  1.00 31.35           C  
ATOM    452  CB  LEU L  59      22.737  20.063  52.325  1.00 33.11           C  
ATOM    453  CG  LEU L  59      24.149  20.519  52.721  1.00 35.84           C  
ATOM    454  CD1 LEU L  59      24.168  22.000  53.110  1.00 25.15           C  
ATOM    455  CD2 LEU L  59      24.737  19.610  53.811  1.00 23.62           C  
ATOM    456  C   LEU L  59      20.933  19.971  50.730  1.00 30.86           C  
ATOM    457  O   LEU L  59      19.867  20.194  51.302  1.00 29.17           O  
ATOM    458  N   ASP L  60      21.067  19.013  49.792  1.00 29.53           N  
ATOM    459  CA  ASP L  60      19.973  18.157  49.449  1.00 30.22           C  
ATOM    460  CB  ASP L  60      20.225  17.360  48.155  1.00 29.93           C  
ATOM    461  CG  ASP L  60      18.916  16.782  47.628  1.00 31.40           C  
ATOM    462  OD1 ASP L  60      17.865  16.915  48.309  1.00 29.08           O  
ATOM    463  OD2 ASP L  60      18.957  16.198  46.514  1.00 29.38           O1-
ATOM    464  C   ASP L  60      19.854  17.190  50.584  1.00 30.81           C  
ATOM    465  O   ASP L  60      20.816  16.964  51.316  1.00 29.10           O  
ATOM    466  N   SER L  61      18.662  16.598  50.778  1.00 32.57           N  
ATOM    467  CA  SER L  61      18.503  15.684  51.868  1.00 35.95           C  
ATOM    468  CB  SER L  61      17.054  15.216  52.073  1.00 37.86           C  
ATOM    469  OG  SER L  61      16.615  14.495  50.931  1.00 42.50           O  
ATOM    470  C   SER L  61      19.330  14.476  51.584  1.00 35.44           C  
ATOM    471  O   SER L  61      19.378  13.985  50.458  1.00 36.52           O  
ATOM    472  N   GLY L  62      20.015  13.970  52.624  1.00 35.19           N  
ATOM    473  CA  GLY L  62      20.810  12.788  52.489  1.00 33.66           C  
ATOM    474  C   GLY L  62      22.247  13.171  52.330  1.00 33.15           C  
ATOM    475  O   GLY L  62      23.131  12.358  52.597  1.00 35.08           O  
ATOM    476  N   VAL L  63      22.525  14.419  51.900  1.00 31.02           N  
ATOM    477  CA  VAL L  63      23.895  14.827  51.741  1.00 30.34           C  
ATOM    478  CB  VAL L  63      24.055  16.079  50.921  1.00 29.50           C  
ATOM    479  CG1 VAL L  63      25.544  16.458  50.885  1.00 29.21           C  
ATOM    480  CG2 VAL L  63      23.439  15.849  49.531  1.00 28.57           C  
ATOM    481  C   VAL L  63      24.444  15.130  53.100  1.00 33.06           C  
ATOM    482  O   VAL L  63      23.794  15.792  53.907  1.00 32.53           O  
ATOM    483  N   PRO L  64      25.641  14.668  53.363  1.00 35.05           N  
ATOM    484  CA  PRO L  64      26.249  14.892  54.653  1.00 37.01           C  
ATOM    485  CD  PRO L  64      26.102  13.427  52.758  1.00 35.96           C  
ATOM    486  CB  PRO L  64      27.416  13.909  54.741  1.00 37.68           C  
ATOM    487  CG  PRO L  64      27.000  12.757  53.812  1.00 37.57           C  
ATOM    488  C   PRO L  64      26.671  16.324  54.824  1.00 38.57           C  
ATOM    489  O   PRO L  64      26.907  17.005  53.831  1.00 36.18           O  
ATOM    490  N   ASP L  65      26.803  16.774  56.087  1.00 40.13           N  
ATOM    491  CA  ASP L  65      27.146  18.119  56.467  1.00 41.53           C  
ATOM    492  CB  ASP L  65      27.124  18.343  57.984  1.00 45.60           C  
ATOM    493  CG  ASP L  65      25.683  18.243  58.444  1.00 48.90           C  
ATOM    494  OD1 ASP L  65      24.826  18.990  57.901  1.00 54.43           O  
ATOM    495  OD2 ASP L  65      25.424  17.413  59.356  1.00 52.37           O1-
ATOM    496  C   ASP L  65      28.536  18.431  56.014  1.00 40.29           C  
ATOM    497  O   ASP L  65      28.929  19.593  55.949  1.00 40.63           O  
ATOM    498  N   ARG L  66      29.331  17.392  55.720  1.00 38.63           N  
ATOM    499  CA  ARG L  66      30.698  17.583  55.335  1.00 38.44           C  
ATOM    500  CB  ARG L  66      31.392  16.267  54.948  1.00 39.69           C  
ATOM    501  CG  ARG L  66      31.549  15.303  56.124  1.00 42.40           C  
ATOM    502  CD  ARG L  66      32.260  14.000  55.760  1.00 43.08           C  
ATOM    503  NE  ARG L  66      31.326  13.175  54.942  1.00 43.31           N  
ATOM    504  CZ  ARG L  66      31.786  12.538  53.828  1.00 41.73           C  
ATOM    505  NH1 ARG L  66      33.079  12.725  53.432  1.00 40.86           N1+
ATOM    506  NH2 ARG L  66      30.958  11.723  53.111  1.00 38.66           N  
ATOM    507  C   ARG L  66      30.741  18.482  54.133  1.00 36.15           C  
ATOM    508  O   ARG L  66      31.709  19.222  53.955  1.00 35.60           O  
ATOM    509  N   PHE L  67      29.716  18.416  53.257  1.00 34.73           N  
ATOM    510  CA  PHE L  67      29.693  19.215  52.060  1.00 34.54           C  
ATOM    511  CB  PHE L  67      28.832  18.600  50.942  1.00 33.43           C  
ATOM    512  CG  PHE L  67      29.439  17.300  50.538  1.00 33.94           C  
ATOM    513  CD1 PHE L  67      29.076  16.136  51.175  1.00 34.68           C  
ATOM    514  CD2 PHE L  67      30.372  17.245  49.529  1.00 33.70           C  
ATOM    515  CE1 PHE L  67      29.630  14.932  50.809  1.00 35.52           C  
ATOM    516  CE2 PHE L  67      30.930  16.044  49.157  1.00 33.69           C  
ATOM    517  CZ  PHE L  67      30.559  14.886  49.798  1.00 35.34           C  
ATOM    518  C   PHE L  67      29.085  20.554  52.358  1.00 34.81           C  
ATOM    519  O   PHE L  67      28.088  20.657  53.072  1.00 35.57           O  
ATOM    520  N   THR L  68      29.690  21.629  51.812  1.00 34.41           N  
ATOM    521  CA  THR L  68      29.165  22.950  52.012  1.00 35.09           C  
ATOM    522  CB  THR L  68      29.838  23.653  53.158  1.00 36.51           C  
ATOM    523  OG1 THR L  68      29.211  24.894  53.428  1.00 24.70           O  
ATOM    524  CG2 THR L  68      31.322  23.861  52.823  1.00 24.14           C  
ATOM    525  C   THR L  68      29.398  23.737  50.753  1.00 34.49           C  
ATOM    526  O   THR L  68      30.361  23.491  50.028  1.00 35.48           O  
ATOM    527  N   GLY L  69      28.509  24.713  50.456  1.00 33.54           N  
ATOM    528  CA  GLY L  69      28.668  25.521  49.277  1.00 33.38           C  
ATOM    529  C   GLY L  69      28.562  26.958  49.686  1.00 33.87           C  
ATOM    530  O   GLY L  69      27.852  27.290  50.635  1.00 33.22           O  
ATOM    531  N   SER L  70      29.271  27.860  48.972  1.00 34.15           N  
ATOM    532  CA  SER L  70      29.218  29.254  49.315  1.00 36.09           C  
ATOM    533  CB  SER L  70      30.207  29.657  50.423  1.00 37.97           C  
ATOM    534  OG  SER L  70      31.539  29.448  49.980  1.00 40.13           O  
ATOM    535  C   SER L  70      29.571  30.056  48.101  1.00 36.62           C  
ATOM    536  O   SER L  70      29.816  29.506  47.027  1.00 34.00           O  
ATOM    537  N   GLY L  71      29.601  31.398  48.256  1.00 38.08           N  
ATOM    538  CA  GLY L  71      29.959  32.272  47.172  1.00 38.31           C  
ATOM    539  C   GLY L  71      28.763  33.068  46.751  1.00 38.19           C  
ATOM    540  O   GLY L  71      27.649  32.847  47.223  1.00 36.98           O  
ATOM    541  N   SER L  72      28.989  34.060  45.863  1.00 38.93           N  
ATOM    542  CA  SER L  72      27.908  34.872  45.389  1.00 39.49           C  
ATOM    543  CB  SER L  72      27.532  36.006  46.359  1.00 41.28           C  
ATOM    544  OG  SER L  72      26.450  36.760  45.835  1.00 43.39           O  
ATOM    545  C   SER L  72      28.345  35.497  44.103  1.00 39.86           C  
ATOM    546  O   SER L  72      29.523  35.463  43.751  1.00 40.88           O  
ATOM    547  N   GLY L  73      27.388  36.074  43.350  1.00 40.80           N  
ATOM    548  CA  GLY L  73      27.733  36.721  42.121  1.00 40.07           C  
ATOM    549  C   GLY L  73      28.288  35.699  41.178  1.00 39.14           C  
ATOM    550  O   GLY L  73      27.579  34.810  40.712  1.00 39.19           O  
ATOM    551  N   THR L  74      29.548  35.929  40.763  1.00 39.53           N  
ATOM    552  CA  THR L  74      30.330  35.115  39.874  1.00 38.97           C  
ATOM    553  CB  THR L  74      31.322  35.935  39.104  1.00 40.14           C  
ATOM    554  OG1 THR L  74      32.048  35.105  38.213  1.00 40.89           O  
ATOM    555  CG2 THR L  74      32.271  36.646  40.084  1.00 40.32           C  
ATOM    556  C   THR L  74      31.084  33.972  40.512  1.00 38.81           C  
ATOM    557  O   THR L  74      31.371  32.989  39.829  1.00 38.12           O  
ATOM    558  N   ASP L  75      31.483  34.079  41.802  1.00 39.09           N  
ATOM    559  CA  ASP L  75      32.404  33.118  42.371  1.00 40.44           C  
ATOM    560  CB  ASP L  75      33.542  33.784  43.166  1.00 43.96           C  
ATOM    561  CG  ASP L  75      34.503  34.456  42.197  1.00 48.72           C  
ATOM    562  OD1 ASP L  75      34.979  33.755  41.266  1.00 51.97           O  
ATOM    563  OD2 ASP L  75      34.769  35.674  42.370  1.00 53.14           O1-
ATOM    564  C   ASP L  75      31.737  32.189  43.335  1.00 38.77           C  
ATOM    565  O   ASP L  75      31.044  32.628  44.251  1.00 37.87           O  
ATOM    566  N   PHE L  76      31.967  30.866  43.173  1.00 36.42           N  
ATOM    567  CA  PHE L  76      31.352  29.931  44.072  1.00 35.26           C  
ATOM    568  CB  PHE L  76      30.092  29.276  43.485  1.00 34.37           C  
ATOM    569  CG  PHE L  76      29.110  30.371  43.239  1.00 34.09           C  
ATOM    570  CD1 PHE L  76      28.283  30.809  44.246  1.00 34.24           C  
ATOM    571  CD2 PHE L  76      29.020  30.970  42.004  1.00 34.41           C  
ATOM    572  CE1 PHE L  76      27.375  31.818  44.029  1.00 35.09           C  
ATOM    573  CE2 PHE L  76      28.112  31.979  41.781  1.00 34.82           C  
ATOM    574  CZ  PHE L  76      27.287  32.405  42.792  1.00 35.46           C  
ATOM    575  C   PHE L  76      32.329  28.844  44.404  1.00 35.09           C  
ATOM    576  O   PHE L  76      33.234  28.543  43.628  1.00 35.12           O  
ATOM    577  N   THR L  77      32.175  28.228  45.597  1.00 35.01           N  
ATOM    578  CA  THR L  77      33.101  27.201  45.968  1.00 35.41           C  
ATOM    579  CB  THR L  77      34.184  27.722  46.866  1.00 36.99           C  
ATOM    580  OG1 THR L  77      35.190  26.743  47.058  1.00 40.98           O  
ATOM    581  CG2 THR L  77      33.562  28.131  48.209  1.00 36.98           C  
ATOM    582  C   THR L  77      32.368  26.102  46.678  1.00 34.01           C  
ATOM    583  O   THR L  77      31.411  26.346  47.413  1.00 34.29           O  
ATOM    584  N   LEU L  78      32.800  24.845  46.442  1.00 33.14           N  
ATOM    585  CA  LEU L  78      32.246  23.700  47.106  1.00 32.83           C  
ATOM    586  CB  LEU L  78      31.893  22.556  46.137  1.00 31.30           C  
ATOM    587  CG  LEU L  78      31.292  21.309  46.813  1.00 31.58           C  
ATOM    588  CD1 LEU L  78      29.927  21.617  47.451  1.00 31.21           C  
ATOM    589  CD2 LEU L  78      31.230  20.124  45.836  1.00 30.08           C  
ATOM    590  C   LEU L  78      33.333  23.208  48.016  1.00 33.40           C  
ATOM    591  O   LEU L  78      34.480  23.067  47.596  1.00 32.99           O  
ATOM    592  N   LYS L  79      32.999  22.945  49.298  1.00 33.70           N  
ATOM    593  CA  LYS L  79      33.984  22.532  50.267  1.00 35.84           C  
ATOM    594  CB  LYS L  79      33.944  23.368  51.562  1.00 38.34           C  
ATOM    595  CG  LYS L  79      34.297  24.853  51.459  1.00 42.89           C  
ATOM    596  CD  LYS L  79      35.781  25.163  51.270  1.00 47.14           C  
ATOM    597  CE  LYS L  79      36.068  26.666  51.253  1.00 49.61           C  
ATOM    598  NZ  LYS L  79      35.564  27.293  52.498  1.00 49.84           N1+
ATOM    599  C   LYS L  79      33.625  21.160  50.753  1.00 35.62           C  
ATOM    600  O   LYS L  79      32.449  20.856  50.947  1.00 34.58           O  
ATOM    601  N   ILE L  80      34.642  20.293  50.952  1.00 36.29           N  
ATOM    602  CA  ILE L  80      34.417  19.016  51.569  1.00 37.21           C  
ATOM    603  CB  ILE L  80      34.805  17.851  50.704  1.00 36.07           C  
ATOM    604  CG1 ILE L  80      34.041  17.914  49.369  1.00 34.85           C  
ATOM    605  CG2 ILE L  80      34.515  16.559  51.488  1.00 36.98           C  
ATOM    606  CD1 ILE L  80      34.543  16.925  48.316  1.00 34.13           C  
ATOM    607  C   ILE L  80      35.294  19.030  52.792  1.00 39.18           C  
ATOM    608  O   ILE L  80      36.517  19.104  52.687  1.00 39.68           O  
ATOM    609  N   SER L  81      34.685  18.967  53.993  1.00 40.17           N  
ATOM    610  CA  SER L  81      35.408  19.111  55.231  1.00 42.45           C  
ATOM    611  CB  SER L  81      34.488  19.025  56.459  1.00 42.06           C  
ATOM    612  OG  SER L  81      33.528  20.072  56.431  1.00 42.79           O  
ATOM    613  C   SER L  81      36.432  18.039  55.382  1.00 44.55           C  
ATOM    614  O   SER L  81      37.620  18.328  55.532  1.00 46.69           O  
ATOM    615  N   ARG L  82      35.980  16.769  55.391  1.00 45.20           N  
ATOM    616  CA  ARG L  82      36.874  15.655  55.472  0.90 46.20           C  
ATOM    617  CB  ARG L  82      36.926  15.010  56.869  0.90 49.05           C  
ATOM    618  CG  ARG L  82      35.577  14.555  57.422  0.90 53.53           C  
ATOM    619  CD  ARG L  82      35.645  14.238  58.915  0.90 57.56           C  
ATOM    620  NE  ARG L  82      34.276  13.871  59.365  0.78 60.38           N  
ATOM    621  CZ  ARG L  82      33.387  14.852  59.699  0.90 62.71           C  
ATOM    622  NH1 ARG L  82      33.732  16.167  59.578  0.90 62.60           N1+
ATOM    623  NH2 ARG L  82      32.146  14.516  60.153  0.90 63.68           N  
ATOM    624  C   ARG L  82      36.409  14.668  54.452  1.00 43.96           C  
ATOM    625  O   ARG L  82      35.286  14.170  54.504  1.00 42.97           O  
ATOM    626  N   VAL L  83      37.296  14.363  53.488  1.00 41.99           N  
ATOM    627  CA  VAL L  83      36.952  13.545  52.361  1.00 39.84           C  
ATOM    628  CB  VAL L  83      37.910  13.682  51.211  1.00 39.01           C  
ATOM    629  CG1 VAL L  83      37.518  12.671  50.121  1.00 38.19           C  
ATOM    630  CG2 VAL L  83      37.903  15.143  50.732  1.00 37.41           C  
ATOM    631  C   VAL L  83      36.939  12.104  52.733  1.00 40.28           C  
ATOM    632  O   VAL L  83      37.796  11.622  53.473  1.00 41.40           O  
ATOM    633  N   GLU L  84      35.941  11.374  52.201  1.00 39.84           N  
ATOM    634  CA  GLU L  84      35.870   9.966  52.436  1.00 40.98           C  
ATOM    635  CB  GLU L  84      34.668   9.543  53.291  1.00 42.08           C  
ATOM    636  CG  GLU L  84      34.826  10.078  54.718  1.00 44.88           C  
ATOM    637  CD  GLU L  84      33.701   9.559  55.590  1.00 48.06           C  
ATOM    638  OE1 GLU L  84      32.887   8.738  55.091  1.00 48.04           O  
ATOM    639  OE2 GLU L  84      33.649   9.978  56.777  1.00 50.05           O1-
ATOM    640  C   GLU L  84      35.852   9.294  51.097  1.00 39.65           C  
ATOM    641  O   GLU L  84      35.724   9.948  50.064  1.00 36.65           O  
ATOM    642  N   ALA L  85      35.985   7.955  51.092  1.00 40.01           N  
ATOM    643  CA  ALA L  85      36.140   7.179  49.892  1.00 40.25           C  
ATOM    644  CB  ALA L  85      36.286   5.674  50.177  1.00 40.47           C  
ATOM    645  C   ALA L  85      34.962   7.350  48.979  1.00 39.31           C  
ATOM    646  O   ALA L  85      35.124   7.414  47.761  1.00 38.72           O  
ATOM    647  N   GLU L  86      33.748   7.452  49.542  1.00 39.59           N  
ATOM    648  CA  GLU L  86      32.524   7.517  48.787  1.00 40.28           C  
ATOM    649  CB  GLU L  86      31.294   7.695  49.684  1.00 43.98           C  
ATOM    650  CG  GLU L  86      31.031   6.534  50.632  1.00 49.93           C  
ATOM    651  CD  GLU L  86      29.902   6.983  51.543  1.00 54.11           C  
ATOM    652  OE1 GLU L  86      28.908   7.542  51.009  1.00 57.05           O  
ATOM    653  OE2 GLU L  86      30.021   6.789  52.782  1.00 53.40           O1-
ATOM    654  C   GLU L  86      32.514   8.721  47.899  1.00 37.91           C  
ATOM    655  O   GLU L  86      31.867   8.722  46.855  1.00 37.78           O  
ATOM    656  N   ASP L  87      33.215   9.781  48.322  1.00 36.14           N  
ATOM    657  CA  ASP L  87      33.236  11.083  47.720  1.00 34.47           C  
ATOM    658  CB  ASP L  87      34.014  12.089  48.584  1.00 34.87           C  
ATOM    659  CG  ASP L  87      33.270  12.233  49.907  1.00 36.73           C  
ATOM    660  OD1 ASP L  87      32.106  11.756  49.996  1.00 35.75           O  
ATOM    661  OD2 ASP L  87      33.862  12.819  50.853  1.00 38.60           O1-
ATOM    662  C   ASP L  87      33.836  11.099  46.338  1.00 33.58           C  
ATOM    663  O   ASP L  87      33.626  12.065  45.606  1.00 32.47           O  
ATOM    664  N   LEU L  88      34.631  10.085  45.937  1.00 33.25           N  
ATOM    665  CA  LEU L  88      35.295  10.216  44.665  1.00 33.36           C  
ATOM    666  CB  LEU L  88      36.391   9.165  44.379  1.00 34.16           C  
ATOM    667  CG  LEU L  88      35.939   7.870  43.673  1.00 36.44           C  
ATOM    668  CD1 LEU L  88      37.128   6.918  43.458  1.00 38.49           C  
ATOM    669  CD2 LEU L  88      34.764   7.193  44.389  1.00 36.31           C  
ATOM    670  C   LEU L  88      34.315  10.208  43.532  1.00 31.64           C  
ATOM    671  O   LEU L  88      33.279   9.545  43.575  1.00 29.38           O  
ATOM    672  N   GLY L  89      34.634  10.990  42.476  1.00 30.76           N  
ATOM    673  CA  GLY L  89      33.794  11.090  41.315  1.00 30.03           C  
ATOM    674  C   GLY L  89      34.060  12.421  40.679  1.00 29.22           C  
ATOM    675  O   GLY L  89      35.075  13.060  40.953  1.00 30.26           O  
ATOM    676  N   ILE L  90      33.140  12.875  39.800  1.00 27.81           N  
ATOM    677  CA  ILE L  90      33.325  14.136  39.140  1.00 27.47           C  
ATOM    678  CB  ILE L  90      33.171  14.074  37.642  1.00 28.16           C  
ATOM    679  CG1 ILE L  90      34.179  13.087  37.031  1.00 28.74           C  
ATOM    680  CG2 ILE L  90      33.324  15.499  37.082  1.00 28.14           C  
ATOM    681  CD1 ILE L  90      33.906  12.780  35.556  1.00 21.21           C  
ATOM    682  C   ILE L  90      32.261  15.062  39.647  1.00 27.53           C  
ATOM    683  O   ILE L  90      31.081  14.719  39.665  1.00 26.64           O  
ATOM    684  N   TYR L  91      32.671  16.274  40.071  1.00 27.43           N  
ATOM    685  CA  TYR L  91      31.763  17.251  40.603  1.00 27.27           C  
ATOM    686  CB  TYR L  91      32.317  18.013  41.824  1.00 27.09           C  
ATOM    687  CG  TYR L  91      32.411  17.088  42.991  1.00 27.31           C  
ATOM    688  CD1 TYR L  91      33.470  16.221  43.135  1.00 27.38           C  
ATOM    689  CD2 TYR L  91      31.435  17.103  43.957  1.00 27.26           C  
ATOM    690  CE1 TYR L  91      33.548  15.377  44.219  1.00 28.04           C  
ATOM    691  CE2 TYR L  91      31.506  16.262  45.042  1.00 27.33           C  
ATOM    692  CZ  TYR L  91      32.561  15.395  45.174  1.00 28.38           C  
ATOM    693  OH  TYR L  91      32.628  14.534  46.290  1.00 29.07           O  
ATOM    694  C   TYR L  91      31.527  18.286  39.545  1.00 28.20           C  
ATOM    695  O   TYR L  91      32.475  18.765  38.921  1.00 29.71           O  
ATOM    696  N   TYR L  92      30.243  18.640  39.299  1.00 28.36           N  
ATOM    697  CA  TYR L  92      29.952  19.644  38.312  1.00 27.71           C  
ATOM    698  CB  TYR L  92      29.072  19.204  37.121  1.00 27.66           C  
ATOM    699  CG  TYR L  92      29.638  18.076  36.321  1.00 28.76           C  
ATOM    700  CD1 TYR L  92      30.633  18.266  35.393  1.00 28.67           C  
ATOM    701  CD2 TYR L  92      29.151  16.804  36.500  1.00 28.37           C  
ATOM    702  CE1 TYR L  92      31.126  17.208  34.664  1.00 30.14           C  
ATOM    703  CE2 TYR L  92      29.636  15.741  35.777  1.00 30.19           C  
ATOM    704  CZ  TYR L  92      30.629  15.943  34.853  1.00 30.54           C  
ATOM    705  OH  TYR L  92      31.138  14.864  34.101  1.00 23.71           O  
ATOM    706  C   TYR L  92      29.112  20.711  38.947  1.00 28.11           C  
ATOM    707  O   TYR L  92      28.253  20.431  39.784  1.00 26.34           O  
ATOM    708  N   CYS L  93      29.353  21.979  38.554  1.00 29.06           N  
ATOM    709  CA  CYS L  93      28.522  23.069  38.974  1.00 29.37           C  
ATOM    710  CB  CYS L  93      29.292  24.358  39.365  1.00 31.32           C  
ATOM    711  SG  CYS L  93      30.435  24.975  38.088  1.00 34.50           S  
ATOM    712  C   CYS L  93      27.621  23.362  37.811  1.00 29.25           C  
ATOM    713  O   CYS L  93      27.946  23.025  36.672  1.00 29.19           O  
ATOM    714  N   VAL L  94      26.429  23.939  38.077  1.00 27.43           N  
ATOM    715  CA  VAL L  94      25.517  24.255  37.011  1.00 26.34           C  
ATOM    716  CB  VAL L  94      24.474  23.198  36.792  1.00 25.86           C  
ATOM    717  CG1 VAL L  94      23.638  23.058  38.077  1.00  0.00           C  
ATOM    718  CG2 VAL L  94      23.645  23.578  35.552  1.00  0.00           C  
ATOM    719  C   VAL L  94      24.791  25.512  37.373  1.00 26.74           C  
ATOM    720  O   VAL L  94      24.568  25.785  38.552  1.00 26.90           O  
ATOM    721  N   GLN L  95      24.405  26.315  36.356  1.00 26.30           N  
ATOM    722  CA  GLN L  95      23.700  27.535  36.638  1.00 26.71           C  
ATOM    723  CB  GLN L  95      24.495  28.803  36.276  1.00 26.53           C  
ATOM    724  CG  GLN L  95      24.742  28.982  34.780  1.00 27.71           C  
ATOM    725  CD  GLN L  95      23.570  29.776  34.232  1.00 28.50           C  
ATOM    726  OE1 GLN L  95      23.176  30.786  34.813  1.00 30.25           O  
ATOM    727  NE2 GLN L  95      22.992  29.316  33.092  1.00 26.39           N  
ATOM    728  C   GLN L  95      22.407  27.537  35.870  1.00 26.36           C  
ATOM    729  O   GLN L  95      22.373  27.264  34.672  1.00 25.63           O  
ATOM    730  N   GLY L  96      21.302  27.707  36.639  1.00 23.77           N  
ATOM    731  CA  GLY L  96      19.909  27.866  36.290  1.00 25.03           C  
ATOM    732  C   GLY L  96      19.485  29.266  35.916  1.00 25.63           C  
ATOM    733  O   GLY L  96      18.494  29.447  35.212  1.00 26.28           O  
ATOM    734  N   THR L  97      20.169  30.298  36.448  1.00 25.56           N  
ATOM    735  CA  THR L  97      19.703  31.662  36.372  1.00 26.30           C  
ATOM    736  CB  THR L  97      20.627  32.613  37.071  1.00 25.05           C  
ATOM    737  OG1 THR L  97      20.769  32.236  38.433  1.00 25.07           O  
ATOM    738  CG2 THR L  97      20.038  34.032  36.978  1.00 24.50           C  
ATOM    739  C   THR L  97      19.532  32.156  34.970  1.00 27.14           C  
ATOM    740  O   THR L  97      18.524  32.793  34.663  1.00 28.06           O  
ATOM    741  N   HIS L  98      20.497  31.890  34.073  1.00 27.78           N  
ATOM    742  CA  HIS L  98      20.364  32.463  32.766  1.00 28.20           C  
ATOM    743  ND1 HIS L  98      21.080  35.650  33.183  1.00 33.70           N  
ATOM    744  CG  HIS L  98      21.798  34.475  33.260  1.00 32.58           C  
ATOM    745  CB  HIS L  98      21.582  33.303  32.352  1.00 30.63           C  
ATOM    746  NE2 HIS L  98      22.518  35.891  34.863  1.00 34.21           N  
ATOM    747  CD2 HIS L  98      22.670  34.640  34.290  1.00 33.26           C  
ATOM    748  CE1 HIS L  98      21.552  36.459  34.162  1.00 33.69           C  
ATOM    749  C   HIS L  98      20.198  31.385  31.745  1.00 28.21           C  
ATOM    750  O   HIS L  98      20.553  30.226  31.952  1.00 28.74           O  
ATOM    751  N   PHE L  99      19.615  31.778  30.601  1.00 41.07           N  
ATOM    752  CA  PHE L  99      19.376  30.923  29.479  1.00 40.72           C  
ATOM    753  CB  PHE L  99      18.154  31.406  28.674  1.00 26.28           C  
ATOM    754  CG  PHE L  99      18.190  30.832  27.299  1.00 26.48           C  
ATOM    755  CD1 PHE L  99      17.631  29.612  27.009  1.00 26.86           C  
ATOM    756  CD2 PHE L  99      18.791  31.540  26.285  1.00 26.76           C  
ATOM    757  CE1 PHE L  99      17.677  29.111  25.728  1.00 27.46           C  
ATOM    758  CE2 PHE L  99      18.840  31.045  25.003  1.00 26.85           C  
ATOM    759  CZ  PHE L  99      18.284  29.821  24.722  1.00 27.65           C  
ATOM    760  C   PHE L  99      20.567  31.021  28.583  1.00 40.21           C  
ATOM    761  O   PHE L  99      21.073  32.119  28.351  1.00 41.21           O  
ATOM    762  N   PRO L 100      21.060  29.919  28.073  1.00 27.77           N  
ATOM    763  CA  PRO L 100      20.554  28.607  28.394  1.00 27.29           C  
ATOM    764  CD  PRO L 100      21.658  29.954  26.749  1.00 24.59           C  
ATOM    765  CB  PRO L 100      20.857  27.720  27.184  1.00 24.69           C  
ATOM    766  CG  PRO L 100      21.943  28.484  26.411  1.00 24.73           C  
ATOM    767  C   PRO L 100      21.218  28.124  29.646  1.00 26.89           C  
ATOM    768  O   PRO L 100      22.202  28.731  30.064  1.00 27.21           O  
ATOM    769  N   TYR L 101      20.709  27.027  30.248  1.00 23.11           N  
ATOM    770  CA  TYR L 101      21.259  26.519  31.476  1.00 22.41           C  
ATOM    771  CB  TYR L 101      20.318  25.540  32.192  1.00 25.76           C  
ATOM    772  CG  TYR L 101      19.010  26.252  32.246  1.00 26.39           C  
ATOM    773  CD1 TYR L 101      18.883  27.452  32.908  1.00 19.03           C  
ATOM    774  CD2 TYR L 101      17.903  25.707  31.638  1.00 20.24           C  
ATOM    775  CE1 TYR L 101      17.674  28.105  32.948  1.00 19.68           C  
ATOM    776  CE2 TYR L 101      16.692  26.357  31.676  1.00 20.81           C  
ATOM    777  CZ  TYR L 101      16.575  27.558  32.330  1.00 21.66           C  
ATOM    778  OH  TYR L 101      15.332  28.226  32.366  1.00 24.73           O  
ATOM    779  C   TYR L 101      22.522  25.814  31.111  1.00 21.67           C  
ATOM    780  O   TYR L 101      22.567  25.065  30.136  1.00 22.06           O  
ATOM    781  N   THR L 102      23.598  26.055  31.884  1.00 27.51           N  
ATOM    782  CA  THR L 102      24.861  25.514  31.467  1.00 28.36           C  
ATOM    783  CB  THR L 102      25.777  26.553  30.894  1.00 29.42           C  
ATOM    784  OG1 THR L 102      26.051  27.553  31.865  1.00 30.41           O  
ATOM    785  CG2 THR L 102      25.095  27.180  29.665  1.00 29.57           C  
ATOM    786  C   THR L 102      25.565  24.880  32.628  1.00 27.57           C  
ATOM    787  O   THR L 102      25.323  25.217  33.786  1.00 27.60           O  
ATOM    788  N   PHE L 103      26.476  23.929  32.324  1.00 26.58           N  
ATOM    789  CA  PHE L 103      27.201  23.240  33.356  1.00 26.70           C  
ATOM    790  CB  PHE L 103      27.103  21.702  33.303  1.00 25.47           C  
ATOM    791  CG  PHE L 103      25.722  21.225  33.606  1.00 23.97           C  
ATOM    792  CD1 PHE L 103      24.790  21.095  32.604  1.00 24.87           C  
ATOM    793  CD2 PHE L 103      25.362  20.888  34.890  1.00 23.26           C  
ATOM    794  CE1 PHE L 103      23.520  20.645  32.881  1.00 24.75           C  
ATOM    795  CE2 PHE L 103      24.093  20.438  35.174  1.00 24.51           C  
ATOM    796  CZ  PHE L 103      23.167  20.316  34.166  1.00 24.61           C  
ATOM    797  C   PHE L 103      28.662  23.514  33.196  1.00 28.29           C  
ATOM    798  O   PHE L 103      29.142  23.858  32.117  1.00 28.18           O  
ATOM    799  N   GLY L 104      29.403  23.380  34.311  1.00 27.92           N  
ATOM    800  CA  GLY L 104      30.832  23.487  34.282  1.00 28.43           C  
ATOM    801  C   GLY L 104      31.338  22.189  33.716  1.00 28.96           C  
ATOM    802  O   GLY L 104      30.589  21.221  33.589  1.00 28.15           O  
ATOM    803  N   GLY L 105      32.637  22.160  33.355  1.00 29.85           N  
ATOM    804  CA  GLY L 105      33.339  21.048  32.766  1.00 30.26           C  
ATOM    805  C   GLY L 105      33.481  19.897  33.722  1.00 30.69           C  
ATOM    806  O   GLY L 105      33.586  18.748  33.294  1.00 30.09           O  
ATOM    807  N   GLY L 106      33.581  20.169  35.036  1.00 30.35           N  
ATOM    808  CA  GLY L 106      33.696  19.093  35.986  1.00 30.45           C  
ATOM    809  C   GLY L 106      35.078  19.046  36.567  1.00 32.69           C  
ATOM    810  O   GLY L 106      36.063  19.425  35.934  1.00 34.19           O  
ATOM    811  N   THR L 107      35.159  18.578  37.831  1.00 32.03           N  
ATOM    812  CA  THR L 107      36.406  18.426  38.525  1.00 32.62           C  
ATOM    813  CB  THR L 107      36.527  19.330  39.720  1.00 32.72           C  
ATOM    814  OG1 THR L 107      36.407  20.688  39.322  1.00 33.79           O  
ATOM    815  CG2 THR L 107      37.891  19.096  40.393  1.00 33.13           C  
ATOM    816  C   THR L 107      36.435  17.013  39.032  1.00 32.76           C  
ATOM    817  O   THR L 107      35.509  16.575  39.711  1.00 31.85           O  
ATOM    818  N   LYS L 108      37.512  16.266  38.725  1.00 33.56           N  
ATOM    819  CA  LYS L 108      37.617  14.890  39.127  1.00 35.18           C  
ATOM    820  CB  LYS L 108      38.526  14.077  38.185  1.00 36.59           C  
ATOM    821  CG  LYS L 108      38.477  12.559  38.371  1.00 40.69           C  
ATOM    822  CD  LYS L 108      37.221  11.916  37.783  1.00 45.53           C  
ATOM    823  CE  LYS L 108      37.300  10.391  37.698  1.00 46.40           C  
ATOM    824  NZ  LYS L 108      36.140   9.868  36.945  1.00 48.42           N1+
ATOM    825  C   LYS L 108      38.270  14.852  40.473  1.00 35.26           C  
ATOM    826  O   LYS L 108      39.361  15.389  40.658  1.00 35.79           O  
ATOM    827  N   LEU L 109      37.618  14.200  41.454  1.00 35.41           N  
ATOM    828  CA  LEU L 109      38.197  14.114  42.763  1.00 35.83           C  
ATOM    829  CB  LEU L 109      37.164  14.324  43.887  1.00 35.75           C  
ATOM    830  CG  LEU L 109      37.746  14.306  45.315  1.00 39.15           C  
ATOM    831  CD1 LEU L 109      38.689  15.498  45.547  1.00 41.38           C  
ATOM    832  CD2 LEU L 109      36.631  14.239  46.370  1.00 40.64           C  
ATOM    833  C   LEU L 109      38.752  12.732  42.896  1.00 36.01           C  
ATOM    834  O   LEU L 109      38.020  11.750  42.786  1.00 34.46           O  
ATOM    835  N   GLU L 110      40.078  12.621  43.121  0.90 37.16           N  
ATOM    836  CA  GLU L 110      40.685  11.331  43.271  0.90 38.94           C  
ATOM    837  CB  GLU L 110      41.910  11.085  42.372  0.90 40.30           C  
ATOM    838  CG  GLU L 110      42.516   9.692  42.574  0.90 43.95           C  
ATOM    839  CD  GLU L 110      43.717   9.532  41.653  0.90 46.91           C  
ATOM    840  OE1 GLU L 110      44.003  10.487  40.884  0.90 48.35           O  
ATOM    841  OE2 GLU L 110      44.369   8.454  41.706  0.90 48.43           O1-
ATOM    842  C   GLU L 110      41.155  11.214  44.683  0.90 39.39           C  
ATOM    843  O   GLU L 110      41.483  12.205  45.333  0.90 40.86           O  
ATOM    844  N   ILE L 111      41.186   9.971  45.196  1.00 38.56           N  
ATOM    845  CA  ILE L 111      41.587   9.754  46.552  1.00 39.91           C  
ATOM    846  CB  ILE L 111      40.707   8.782  47.280  1.00 40.80           C  
ATOM    847  CG1 ILE L 111      39.270   9.322  47.347  1.00 43.04           C  
ATOM    848  CG2 ILE L 111      41.322   8.512  48.664  1.00 42.25           C  
ATOM    849  CD1 ILE L 111      38.252   8.289  47.817  1.00 43.24           C  
ATOM    850  C   ILE L 111      42.956   9.165  46.528  1.00 40.86           C  
ATOM    851  O   ILE L 111      43.242   8.252  45.755  1.00 40.90           O  
ATOM    852  N   LYS L 112      43.862   9.716  47.355  1.00 42.15           N  
ATOM    853  CA  LYS L 112      45.163   9.124  47.408  1.00 44.56           C  
ATOM    854  CB  LYS L 112      46.288  10.055  47.895  1.00 46.44           C  
ATOM    855  CG  LYS L 112      46.826  10.993  46.813  1.00 48.86           C  
ATOM    856  CD  LYS L 112      47.915  11.936  47.328  1.00 51.51           C  
ATOM    857  CE  LYS L 112      47.443  13.374  47.540  1.00 53.03           C  
ATOM    858  NZ  LYS L 112      47.448  14.100  46.251  1.00 55.89           N1+
ATOM    859  C   LYS L 112      45.069   7.961  48.382  1.00 44.57           C  
ATOM    860  O   LYS L 112      44.669   8.200  49.553  1.00 45.81           O  
ATOM    861  OXT LYS L 112      45.387   6.815  47.968  1.00  0.00           O1-
TER     862      LYS L 112 
ATOM    863  N   GLU H 113      10.411   5.014  46.188  1.00 47.63           N1+
ATOM    864  CA  GLU H 113      10.853   6.411  45.989  1.00 47.20           C  
ATOM    865  CB  GLU H 113      12.320   6.569  46.425  1.00 50.58           C  
ATOM    866  CG  GLU H 113      12.517   6.345  47.927  1.00 58.04           C  
ATOM    867  CD  GLU H 113      14.005   6.414  48.240  1.00 66.17           C  
ATOM    868  OE1 GLU H 113      14.783   6.813  47.334  1.00 70.97           O  
ATOM    869  OE2 GLU H 113      14.385   6.067  49.391  1.00 63.72           O1-
ATOM    870  C   GLU H 113      10.711   6.814  44.558  1.00 43.49           C  
ATOM    871  O   GLU H 113      10.128   6.094  43.750  1.00 42.10           O  
ATOM    872  N   VAL H 114      11.243   8.001  44.213  1.00 40.92           N  
ATOM    873  CA  VAL H 114      11.125   8.510  42.879  1.00 37.43           C  
ATOM    874  CB  VAL H 114      11.525   9.957  42.785  1.00 36.52           C  
ATOM    875  CG1 VAL H 114      11.517  10.400  41.312  1.00 34.40           C  
ATOM    876  CG2 VAL H 114      10.589  10.773  43.692  1.00 36.17           C  
ATOM    877  C   VAL H 114      12.032   7.732  41.980  1.00 36.71           C  
ATOM    878  O   VAL H 114      13.193   7.494  42.310  1.00 35.00           O  
ATOM    879  N   LYS H 115      11.517   7.292  40.812  1.00 35.84           N  
ATOM    880  CA  LYS H 115      12.396   6.607  39.909  1.00 35.21           C  
ATOM    881  CB  LYS H 115      12.381   5.071  40.015  1.00 40.18           C  
ATOM    882  CG  LYS H 115      11.145   4.388  39.433  1.00 45.82           C  
ATOM    883  CD  LYS H 115      11.351   2.884  39.238  1.00 49.69           C  
ATOM    884  CE  LYS H 115      10.155   2.164  38.614  1.00 51.28           C  
ATOM    885  NZ  LYS H 115      10.514   0.757  38.324  1.00 55.64           N1+
ATOM    886  C   LYS H 115      12.046   6.989  38.504  1.00 32.57           C  
ATOM    887  O   LYS H 115      10.879   7.169  38.156  1.00 31.40           O  
ATOM    888  N   LEU H 116      13.089   7.155  37.665  1.00 29.23           N  
ATOM    889  CA  LEU H 116      12.916   7.478  36.277  1.00 27.88           C  
ATOM    890  CB  LEU H 116      13.468   8.863  35.898  1.00 26.13           C  
ATOM    891  CG  LEU H 116      12.740  10.026  36.599  1.00 26.30           C  
ATOM    892  CD1 LEU H 116      13.327  11.387  36.188  1.00 25.33           C  
ATOM    893  CD2 LEU H 116      11.221   9.952  36.373  1.00 26.30           C  
ATOM    894  C   LEU H 116      13.698   6.466  35.503  1.00 27.25           C  
ATOM    895  O   LEU H 116      14.857   6.203  35.823  1.00 26.89           O  
ATOM    896  N   VAL H 117      13.076   5.860  34.469  1.00 27.36           N  
ATOM    897  CA  VAL H 117      13.765   4.866  33.693  1.00 27.88           C  
ATOM    898  CB  VAL H 117      13.144   3.501  33.820  1.00 29.31           C  
ATOM    899  CG1 VAL H 117      13.894   2.523  32.902  1.00 30.21           C  
ATOM    900  CG2 VAL H 117      13.145   3.088  35.302  1.00 29.83           C  
ATOM    901  C   VAL H 117      13.679   5.254  32.246  1.00 28.11           C  
ATOM    902  O   VAL H 117      12.593   5.315  31.674  1.00 28.15           O  
ATOM    903  N   GLU H 118      14.842   5.510  31.613  1.00 27.95           N  
ATOM    904  CA  GLU H 118      14.891   5.901  30.231  1.00 28.51           C  
ATOM    905  CB  GLU H 118      16.117   6.765  29.887  1.00 27.91           C  
ATOM    906  CG  GLU H 118      16.193   8.093  30.640  1.00 27.62           C  
ATOM    907  CD  GLU H 118      16.867   7.847  31.982  1.00 28.23           C  
ATOM    908  OE1 GLU H 118      17.088   6.657  32.329  1.00 28.24           O  
ATOM    909  OE2 GLU H 118      17.174   8.852  32.677  1.00 27.74           O1-
ATOM    910  C   GLU H 118      15.010   4.670  29.387  1.00 28.93           C  
ATOM    911  O   GLU H 118      15.516   3.642  29.839  1.00 28.93           O  
ATOM    912  N   SER H 119      14.539   4.749  28.124  1.00 28.60           N  
ATOM    913  CA  SER H 119      14.657   3.641  27.216  1.00 29.46           C  
ATOM    914  CB  SER H 119      13.499   2.633  27.318  1.00 30.02           C  
ATOM    915  OG  SER H 119      13.488   2.019  28.597  1.00 32.56           O  
ATOM    916  C   SER H 119      14.594   4.189  25.825  1.00 29.02           C  
ATOM    917  O   SER H 119      14.276   5.360  25.624  1.00 28.87           O  
ATOM    918  N   GLY H 120      14.896   3.338  24.819  1.00 30.41           N  
ATOM    919  CA  GLY H 120      14.765   3.741  23.445  1.00 30.89           C  
ATOM    920  C   GLY H 120      16.085   4.062  22.803  1.00 31.57           C  
ATOM    921  O   GLY H 120      16.128   4.342  21.605  1.00 34.06           O  
ATOM    922  N   GLY H 121      17.206   4.014  23.547  1.00 31.24           N  
ATOM    923  CA  GLY H 121      18.464   4.369  22.946  1.00 30.79           C  
ATOM    924  C   GLY H 121      18.878   3.296  21.985  1.00 32.00           C  
ATOM    925  O   GLY H 121      18.371   2.176  22.026  1.00 33.83           O  
ATOM    926  N   GLY H 122      19.831   3.623  21.086  1.00 31.70           N  
ATOM    927  CA  GLY H 122      20.280   2.652  20.129  1.00 32.18           C  
ATOM    928  C   GLY H 122      21.119   3.345  19.101  1.00 32.91           C  
ATOM    929  O   GLY H 122      21.508   4.502  19.263  1.00 32.23           O  
ATOM    930  N   LEU H 123      21.420   2.625  18.001  1.00 33.26           N  
ATOM    931  CA  LEU H 123      22.230   3.150  16.939  1.00 33.34           C  
ATOM    932  CB  LEU H 123      23.130   2.090  16.277  1.00 34.05           C  
ATOM    933  CG  LEU H 123      23.973   2.629  15.105  1.00 35.24           C  
ATOM    934  CD1 LEU H 123      24.998   3.672  15.574  1.00 34.65           C  
ATOM    935  CD2 LEU H 123      24.607   1.485  14.298  1.00 35.73           C  
ATOM    936  C   LEU H 123      21.321   3.676  15.875  1.00 33.63           C  
ATOM    937  O   LEU H 123      20.333   3.037  15.515  1.00 34.24           O  
ATOM    938  N   VAL H 124      21.633   4.884  15.358  1.00 33.56           N  
ATOM    939  CA  VAL H 124      20.838   5.468  14.317  1.00 34.84           C  
ATOM    940  CB  VAL H 124      19.954   6.575  14.817  1.00 34.93           C  
ATOM    941  CG1 VAL H 124      19.194   7.186  13.632  1.00 36.17           C  
ATOM    942  CG2 VAL H 124      19.039   6.010  15.913  1.00 36.32           C  
ATOM    943  C   VAL H 124      21.772   6.060  13.306  1.00 35.84           C  
ATOM    944  O   VAL H 124      22.867   6.513  13.642  1.00 34.57           O  
ATOM    945  N   GLN H 125      21.354   6.064  12.024  1.00 36.43           N  
ATOM    946  CA  GLN H 125      22.158   6.587  10.954  1.00 37.90           C  
ATOM    947  CB  GLN H 125      21.720   6.081   9.567  1.00 40.27           C  
ATOM    948  CG  GLN H 125      21.834   4.561   9.399  1.00 35.99           C  
ATOM    949  CD  GLN H 125      23.308   4.187   9.361  1.00 40.68           C  
ATOM    950  OE1 GLN H 125      24.180   5.055   9.328  1.00  0.00           O  
ATOM    951  NE2 GLN H 125      23.600   2.857   9.363  1.00  0.00           N  
ATOM    952  C   GLN H 125      22.016   8.077  10.957  1.00 37.36           C  
ATOM    953  O   GLN H 125      21.001   8.627  11.382  1.00 36.90           O  
ATOM    954  N   PRO H 126      23.035   8.746  10.503  1.00 37.77           N  
ATOM    955  CA  PRO H 126      23.036  10.181  10.447  1.00 37.77           C  
ATOM    956  CD  PRO H 126      23.990   8.153   9.582  1.00 30.57           C  
ATOM    957  CB  PRO H 126      24.330  10.549   9.729  1.00 39.01           C  
ATOM    958  CG  PRO H 126      24.565   9.342   8.799  1.00 40.25           C  
ATOM    959  C   PRO H 126      21.840  10.643   9.672  1.00 38.27           C  
ATOM    960  O   PRO H 126      21.557  10.066   8.623  1.00 38.41           O  
ATOM    961  N   GLY H 127      21.134  11.684  10.167  1.00 37.30           N  
ATOM    962  CA  GLY H 127      20.003  12.238   9.479  1.00 38.22           C  
ATOM    963  C   GLY H 127      18.766  11.471   9.843  1.00 38.41           C  
ATOM    964  O   GLY H 127      17.675  11.798   9.380  1.00 39.11           O  
ATOM    965  N   GLY H 128      18.896  10.442  10.705  1.00 37.82           N  
ATOM    966  CA  GLY H 128      17.766   9.617  11.037  1.00 37.78           C  
ATOM    967  C   GLY H 128      17.038  10.187  12.216  1.00 37.20           C  
ATOM    968  O   GLY H 128      17.328  11.294  12.668  1.00 36.22           O  
ATOM    969  N   SER H 129      16.055   9.422  12.743  1.00 36.62           N  
ATOM    970  CA  SER H 129      15.270   9.882  13.857  1.00 36.44           C  
ATOM    971  CB  SER H 129      13.867  10.361  13.446  1.00 36.44           C  
ATOM    972  OG  SER H 129      13.171   9.326  12.768  1.00 39.93           O  
ATOM    973  C   SER H 129      15.125   8.774  14.860  1.00 34.99           C  
ATOM    974  O   SER H 129      15.219   7.593  14.524  1.00 35.10           O  
ATOM    975  N   LEU H 130      14.928   9.140  16.146  1.00 34.21           N  
ATOM    976  CA  LEU H 130      14.785   8.156  17.183  1.00 33.45           C  
ATOM    977  CB  LEU H 130      16.140   7.802  17.825  1.00 34.99           C  
ATOM    978  CG  LEU H 130      16.110   6.634  18.826  1.00 36.24           C  
ATOM    979  CD1 LEU H 130      15.752   5.313  18.123  1.00 37.90           C  
ATOM    980  CD2 LEU H 130      17.426   6.550  19.617  1.00 36.48           C  
ATOM    981  C   LEU H 130      13.900   8.754  18.239  1.00 32.37           C  
ATOM    982  O   LEU H 130      13.877   9.970  18.423  1.00 31.33           O  
ATOM    983  N   LYS H 131      13.126   7.912  18.952  1.00 31.58           N  
ATOM    984  CA  LYS H 131      12.243   8.393  19.980  1.00 31.55           C  
ATOM    985  CB  LYS H 131      10.792   7.953  19.749  1.00 33.02           C  
ATOM    986  CG  LYS H 131       9.807   8.435  20.812  1.00 36.23           C  
ATOM    987  CD  LYS H 131       8.359   8.125  20.434  1.00 40.83           C  
ATOM    988  CE  LYS H 131       7.330   8.566  21.472  1.00 41.73           C  
ATOM    989  NZ  LYS H 131       5.980   8.116  21.063  1.00 43.81           N1+
ATOM    990  C   LYS H 131      12.672   7.789  21.284  1.00 30.87           C  
ATOM    991  O   LYS H 131      12.752   6.569  21.414  1.00 30.97           O  
ATOM    992  N   LEU H 132      12.953   8.640  22.291  1.00 29.54           N  
ATOM    993  CA  LEU H 132      13.351   8.144  23.580  1.00 29.28           C  
ATOM    994  CB  LEU H 132      14.502   8.936  24.229  1.00 27.09           C  
ATOM    995  CG  LEU H 132      15.822   8.914  23.434  1.00 26.99           C  
ATOM    996  CD1 LEU H 132      16.933   9.665  24.187  1.00 25.81           C  
ATOM    997  CD2 LEU H 132      16.224   7.484  23.040  1.00 26.62           C  
ATOM    998  C   LEU H 132      12.176   8.287  24.495  1.00 29.27           C  
ATOM    999  O   LEU H 132      11.327   9.154  24.299  1.00 29.09           O  
ATOM   1000  N   SER H 133      12.090   7.412  25.517  1.00 29.59           N  
ATOM   1001  CA  SER H 133      10.998   7.491  26.444  1.00 30.84           C  
ATOM   1002  CB  SER H 133       9.973   6.356  26.280  1.00 32.34           C  
ATOM   1003  OG  SER H 133      10.611   5.096  26.409  1.00 37.33           O  
ATOM   1004  C   SER H 133      11.558   7.425  27.834  1.00 29.14           C  
ATOM   1005  O   SER H 133      12.668   6.943  28.048  1.00 27.98           O  
ATOM   1006  N   CYS H 134      10.804   7.964  28.814  1.00 29.40           N  
ATOM   1007  CA  CYS H 134      11.222   7.934  30.188  1.00 30.07           C  
ATOM   1008  CB  CYS H 134      11.803   9.294  30.657  1.00 30.21           C  
ATOM   1009  SG  CYS H 134      12.191   9.384  32.434  1.00 35.29           S  
ATOM   1010  C   CYS H 134      10.001   7.609  31.002  1.00 29.92           C  
ATOM   1011  O   CYS H 134       8.992   8.306  30.926  1.00 30.02           O  
ATOM   1012  N   ALA H 135      10.057   6.526  31.807  1.00 29.28           N  
ATOM   1013  CA  ALA H 135       8.916   6.142  32.590  1.00 30.14           C  
ATOM   1014  CB  ALA H 135       8.737   4.618  32.699  1.00 31.28           C  
ATOM   1015  C   ALA H 135       9.138   6.667  33.971  1.00 30.52           C  
ATOM   1016  O   ALA H 135      10.212   6.495  34.544  1.00 31.43           O  
ATOM   1017  N   THR H 136       8.110   7.318  34.548  1.00 30.40           N  
ATOM   1018  CA  THR H 136       8.277   7.916  35.840  1.00 30.07           C  
ATOM   1019  CB  THR H 136       7.915   9.371  35.861  1.00 28.81           C  
ATOM   1020  OG1 THR H 136       6.527   9.524  35.602  1.00  0.00           O  
ATOM   1021  CG2 THR H 136       8.736  10.106  34.787  1.00  0.00           C  
ATOM   1022  C   THR H 136       7.357   7.252  36.813  1.00 31.77           C  
ATOM   1023  O   THR H 136       6.253   6.838  36.460  1.00 32.37           O  
ATOM   1024  N   SER H 137       7.811   7.119  38.078  1.00 31.92           N  
ATOM   1025  CA  SER H 137       6.970   6.535  39.080  1.00 33.15           C  
ATOM   1026  CB  SER H 137       7.022   4.999  39.091  1.00 34.97           C  
ATOM   1027  OG  SER H 137       8.341   4.562  39.379  1.00 36.07           O  
ATOM   1028  C   SER H 137       7.432   7.017  40.421  1.00 32.65           C  
ATOM   1029  O   SER H 137       8.560   7.482  40.572  1.00 30.77           O  
ATOM   1030  N   GLY H 138       6.560   6.922  41.443  1.00 36.76           N  
ATOM   1031  CA  GLY H 138       6.972   7.276  42.771  1.00 34.74           C  
ATOM   1032  C   GLY H 138       6.615   8.693  43.092  1.00 34.56           C  
ATOM   1033  O   GLY H 138       6.755   9.115  44.239  1.00 35.78           O  
ATOM   1034  N   PHE H 139       6.155   9.479  42.103  1.00 31.82           N  
ATOM   1035  CA  PHE H 139       5.812  10.835  42.422  1.00 30.01           C  
ATOM   1036  CB  PHE H 139       6.999  11.815  42.320  1.00 27.55           C  
ATOM   1037  CG  PHE H 139       7.558  11.797  40.936  1.00 23.84           C  
ATOM   1038  CD1 PHE H 139       8.428  10.807  40.543  1.00 22.25           C  
ATOM   1039  CD2 PHE H 139       7.231  12.779  40.032  1.00 21.07           C  
ATOM   1040  CE1 PHE H 139       8.951  10.790  39.270  1.00 19.54           C  
ATOM   1041  CE2 PHE H 139       7.751  12.767  38.758  1.00 18.04           C  
ATOM   1042  CZ  PHE H 139       8.613  11.771  38.372  1.00 19.03           C  
ATOM   1043  C   PHE H 139       4.724  11.290  41.507  1.00 32.05           C  
ATOM   1044  O   PHE H 139       4.442  10.659  40.489  1.00 34.11           O  
ATOM   1045  N   THR H 140       4.066  12.411  41.866  1.00 32.45           N  
ATOM   1046  CA  THR H 140       2.997  12.895  41.047  1.00 34.63           C  
ATOM   1047  CB  THR H 140       2.140  13.907  41.749  1.00 36.74           C  
ATOM   1048  OG1 THR H 140       1.614  13.350  42.944  1.00 39.25           O  
ATOM   1049  CG2 THR H 140       0.988  14.316  40.817  1.00 36.10           C  
ATOM   1050  C   THR H 140       3.637  13.543  39.865  1.00 34.41           C  
ATOM   1051  O   THR H 140       4.082  14.688  39.916  1.00 35.34           O  
ATOM   1052  N   PHE H 141       3.645  12.805  38.743  1.00 32.85           N  
ATOM   1053  CA  PHE H 141       4.294  13.186  37.524  1.00 32.86           C  
ATOM   1054  CB  PHE H 141       4.129  12.104  36.440  1.00 32.53           C  
ATOM   1055  CG  PHE H 141       4.813  12.530  35.186  1.00 28.75           C  
ATOM   1056  CD1 PHE H 141       6.182  12.478  35.075  1.00 28.39           C  
ATOM   1057  CD2 PHE H 141       4.074  12.959  34.107  1.00 26.31           C  
ATOM   1058  CE1 PHE H 141       6.807  12.865  33.911  1.00 28.10           C  
ATOM   1059  CE2 PHE H 141       4.691  13.346  32.943  1.00 26.49           C  
ATOM   1060  CZ  PHE H 141       6.061  13.301  32.842  1.00 27.62           C  
ATOM   1061  C   PHE H 141       3.696  14.461  37.018  1.00 33.41           C  
ATOM   1062  O   PHE H 141       4.410  15.349  36.559  1.00 33.50           O  
ATOM   1063  N   SER H 142       2.362  14.593  37.120  1.00 33.67           N  
ATOM   1064  CA  SER H 142       1.667  15.715  36.554  1.00 33.88           C  
ATOM   1065  CB  SER H 142       0.140  15.589  36.678  1.00 35.62           C  
ATOM   1066  OG  SER H 142      -0.243  15.579  38.046  1.00 38.23           O  
ATOM   1067  C   SER H 142       2.075  17.010  37.204  1.00 32.14           C  
ATOM   1068  O   SER H 142       1.824  18.082  36.659  1.00 32.05           O  
ATOM   1069  N   ASP H 143       2.651  16.955  38.413  1.00 32.04           N  
ATOM   1070  CA  ASP H 143       3.061  18.112  39.165  1.00 33.64           C  
ATOM   1071  CB  ASP H 143       3.206  17.835  40.669  1.00 38.54           C  
ATOM   1072  CG  ASP H 143       1.803  17.763  41.251  1.00 42.43           C  
ATOM   1073  OD1 ASP H 143       0.849  18.174  40.538  1.00 45.40           O  
ATOM   1074  OD2 ASP H 143       1.667  17.306  42.417  1.00 43.84           O1-
ATOM   1075  C   ASP H 143       4.345  18.754  38.714  1.00 33.26           C  
ATOM   1076  O   ASP H 143       4.584  19.904  39.078  1.00 33.10           O  
ATOM   1077  N   TYR H 144       5.230  18.059  37.964  1.00 31.46           N  
ATOM   1078  CA  TYR H 144       6.548  18.626  37.796  1.00 28.53           C  
ATOM   1079  CB  TYR H 144       7.662  17.703  38.317  1.00 27.69           C  
ATOM   1080  CG  TYR H 144       7.478  17.461  39.776  1.00 29.61           C  
ATOM   1081  CD1 TYR H 144       6.546  16.551  40.220  1.00 31.53           C  
ATOM   1082  CD2 TYR H 144       8.251  18.127  40.700  1.00 30.92           C  
ATOM   1083  CE1 TYR H 144       6.376  16.318  41.564  1.00 33.93           C  
ATOM   1084  CE2 TYR H 144       8.087  17.897  42.046  1.00 33.64           C  
ATOM   1085  CZ  TYR H 144       7.150  16.991  42.479  1.00 34.60           C  
ATOM   1086  OH  TYR H 144       6.981  16.752  43.859  1.00 37.73           O  
ATOM   1087  C   TYR H 144       6.914  18.883  36.361  1.00 28.47           C  
ATOM   1088  O   TYR H 144       6.394  18.266  35.434  1.00 28.70           O  
ATOM   1089  N   TYR H 145       7.832  19.860  36.163  1.00 24.37           N  
ATOM   1090  CA  TYR H 145       8.446  20.113  34.889  1.00 24.55           C  
ATOM   1091  CB  TYR H 145       9.272  21.408  34.817  1.00 24.58           C  
ATOM   1092  CG  TYR H 145       8.395  22.603  34.703  1.00 26.66           C  
ATOM   1093  CD1 TYR H 145       7.659  23.064  35.769  1.00 29.40           C  
ATOM   1094  CD2 TYR H 145       8.341  23.280  33.508  1.00 28.71           C  
ATOM   1095  CE1 TYR H 145       6.868  24.182  35.639  1.00 31.20           C  
ATOM   1096  CE2 TYR H 145       7.552  24.393  33.376  1.00 29.63           C  
ATOM   1097  CZ  TYR H 145       6.816  24.847  34.439  1.00 31.70           C  
ATOM   1098  OH  TYR H 145       6.013  25.995  34.289  1.00 19.20           O  
ATOM   1099  C   TYR H 145       9.446  19.017  34.711  1.00 23.90           C  
ATOM   1100  O   TYR H 145       9.978  18.507  35.696  1.00 22.77           O  
ATOM   1101  N   ILE H 146       9.706  18.593  33.457  1.00 23.21           N  
ATOM   1102  CA  ILE H 146      10.650  17.528  33.260  1.00 23.01           C  
ATOM   1103  CB  ILE H 146      10.027  16.263  32.750  1.00 23.15           C  
ATOM   1104  CG1 ILE H 146      10.926  15.056  33.055  1.00  0.00           C  
ATOM   1105  CG2 ILE H 146       9.748  16.451  31.255  1.00  0.00           C  
ATOM   1106  CD1 ILE H 146      10.958  14.699  34.541  1.00  0.00           C  
ATOM   1107  C   ILE H 146      11.671  17.977  32.249  1.00 24.02           C  
ATOM   1108  O   ILE H 146      11.408  18.877  31.451  1.00 23.95           O  
ATOM   1109  N   TYR H 147      12.884  17.379  32.273  1.00 22.83           N  
ATOM   1110  CA  TYR H 147      13.921  17.814  31.373  1.00 23.38           C  
ATOM   1111  CB  TYR H 147      15.052  18.614  32.054  1.00 23.81           C  
ATOM   1112  CG  TYR H 147      14.547  19.788  32.821  1.00 16.89           C  
ATOM   1113  CD1 TYR H 147      14.255  20.981  32.202  1.00 17.28           C  
ATOM   1114  CD2 TYR H 147      14.392  19.691  34.185  1.00 17.03           C  
ATOM   1115  CE1 TYR H 147      13.804  22.050  32.941  1.00 18.15           C  
ATOM   1116  CE2 TYR H 147      13.942  20.757  34.925  1.00 17.91           C  
ATOM   1117  CZ  TYR H 147      13.644  21.941  34.300  1.00 17.84           C  
ATOM   1118  OH  TYR H 147      13.180  23.041  35.054  1.00 24.95           O  
ATOM   1119  C   TYR H 147      14.658  16.623  30.825  1.00 23.20           C  
ATOM   1120  O   TYR H 147      14.575  15.509  31.346  1.00 22.81           O  
ATOM   1121  N   TRP H 148      15.393  16.854  29.714  1.00 22.89           N  
ATOM   1122  CA  TRP H 148      16.313  15.884  29.195  1.00 22.54           C  
ATOM   1123  CB  TRP H 148      16.021  15.416  27.758  1.00 22.43           C  
ATOM   1124  CG  TRP H 148      14.798  14.536  27.643  1.00 23.48           C  
ATOM   1125  CD2 TRP H 148      14.816  13.101  27.744  1.00 23.32           C  
ATOM   1126  CD1 TRP H 148      13.499  14.891  27.435  1.00 23.25           C  
ATOM   1127  NE1 TRP H 148      12.704  13.769  27.403  1.00 24.18           N  
ATOM   1128  CE2 TRP H 148      13.502  12.661  27.591  1.00 24.07           C  
ATOM   1129  CE3 TRP H 148      15.842  12.220  27.944  1.00 23.46           C  
ATOM   1130  CZ2 TRP H 148      13.192  11.330  27.637  1.00 23.67           C  
ATOM   1131  CZ3 TRP H 148      15.525  10.880  27.991  1.00 22.80           C  
ATOM   1132  CH2 TRP H 148      14.225  10.444  27.841  1.00 22.87           C  
ATOM   1133  C   TRP H 148      17.657  16.556  29.212  1.00 21.85           C  
ATOM   1134  O   TRP H 148      17.780  17.733  28.872  1.00 22.59           O  
ATOM   1135  N   VAL H 149      18.698  15.827  29.666  1.00 21.45           N  
ATOM   1136  CA  VAL H 149      20.042  16.340  29.706  1.00 21.64           C  
ATOM   1137  CB  VAL H 149      20.524  16.652  31.095  1.00 21.44           C  
ATOM   1138  CG1 VAL H 149      21.992  17.104  31.026  1.00 23.97           C  
ATOM   1139  CG2 VAL H 149      19.588  17.705  31.713  1.00 23.13           C  
ATOM   1140  C   VAL H 149      20.907  15.246  29.162  1.00 22.57           C  
ATOM   1141  O   VAL H 149      20.624  14.069  29.382  1.00 23.43           O  
ATOM   1142  N   ARG H 150      21.984  15.595  28.427  1.00 23.81           N  
ATOM   1143  CA  ARG H 150      22.784  14.543  27.862  1.00 24.47           C  
ATOM   1144  CB  ARG H 150      22.712  14.464  26.327  1.00 24.41           C  
ATOM   1145  CG  ARG H 150      23.192  15.714  25.589  1.00 27.58           C  
ATOM   1146  CD  ARG H 150      23.068  15.561  24.071  1.00 28.36           C  
ATOM   1147  NE  ARG H 150      23.559  16.816  23.437  1.00 29.42           N  
ATOM   1148  CZ  ARG H 150      23.170  17.136  22.168  1.00 31.00           C  
ATOM   1149  NH1 ARG H 150      22.285  16.339  21.499  1.00 31.02           N1+
ATOM   1150  NH2 ARG H 150      23.660  18.258  21.565  1.00 30.91           N  
ATOM   1151  C   ARG H 150      24.217  14.727  28.250  1.00 24.83           C  
ATOM   1152  O   ARG H 150      24.655  15.829  28.578  1.00 25.08           O  
ATOM   1153  N   GLN H 151      24.975  13.608  28.258  1.00 25.65           N  
ATOM   1154  CA  GLN H 151      26.377  13.638  28.567  1.00 26.08           C  
ATOM   1155  CB  GLN H 151      26.748  12.818  29.820  1.00 26.33           C  
ATOM   1156  CG  GLN H 151      28.238  12.868  30.177  1.00 27.05           C  
ATOM   1157  CD  GLN H 151      28.460  12.069  31.458  1.00 29.11           C  
ATOM   1158  OE1 GLN H 151      27.926  10.973  31.625  1.00 28.94           O  
ATOM   1159  NE2 GLN H 151      29.267  12.634  32.398  1.00 30.17           N  
ATOM   1160  C   GLN H 151      27.100  13.050  27.392  1.00 27.14           C  
ATOM   1161  O   GLN H 151      26.801  11.940  26.955  1.00 27.08           O  
ATOM   1162  N   THR H 152      28.089  13.792  26.853  1.00 28.90           N  
ATOM   1163  CA  THR H 152      28.813  13.353  25.690  1.00 30.30           C  
ATOM   1164  CB  THR H 152      29.419  14.482  24.907  1.00 31.21           C  
ATOM   1165  OG1 THR H 152      30.301  15.233  25.728  1.00 31.97           O  
ATOM   1166  CG2 THR H 152      28.287  15.375  24.370  1.00 31.59           C  
ATOM   1167  C   THR H 152      29.913  12.422  26.100  1.00 31.11           C  
ATOM   1168  O   THR H 152      30.150  12.183  27.283  1.00 29.09           O  
ATOM   1169  N   PRO H 153      30.577  11.865  25.120  1.00 33.06           N  
ATOM   1170  CA  PRO H 153      31.657  10.956  25.388  1.00 34.17           C  
ATOM   1171  CD  PRO H 153      29.945  11.600  23.838  1.00 33.01           C  
ATOM   1172  CB  PRO H 153      32.032  10.357  24.035  1.00 34.59           C  
ATOM   1173  CG  PRO H 153      30.707  10.399  23.249  1.00 33.58           C  
ATOM   1174  C   PRO H 153      32.771  11.646  26.116  1.00 34.70           C  
ATOM   1175  O   PRO H 153      33.504  10.983  26.846  1.00 35.13           O  
ATOM   1176  N   GLU H 154      32.915  12.969  25.912  1.00 36.00           N  
ATOM   1177  CA  GLU H 154      33.871  13.820  26.568  1.00 38.78           C  
ATOM   1178  CB  GLU H 154      33.965  15.230  25.963  1.00 41.61           C  
ATOM   1179  CG  GLU H 154      34.805  15.289  24.687  1.00 46.57           C  
ATOM   1180  CD  GLU H 154      34.042  14.615  23.561  1.00 48.45           C  
ATOM   1181  OE1 GLU H 154      32.979  15.156  23.159  1.00 48.99           O  
ATOM   1182  OE2 GLU H 154      34.518  13.550  23.083  1.00 48.72           O1-
ATOM   1183  C   GLU H 154      33.451  13.945  28.001  1.00 37.55           C  
ATOM   1184  O   GLU H 154      34.227  14.363  28.859  1.00 36.69           O  
ATOM   1185  N   LYS H 155      32.186  13.587  28.283  1.00 36.07           N  
ATOM   1186  CA  LYS H 155      31.600  13.655  29.593  1.00 36.19           C  
ATOM   1187  CB  LYS H 155      32.491  13.053  30.690  1.00 37.18           C  
ATOM   1188  CG  LYS H 155      32.692  11.555  30.465  1.00 39.84           C  
ATOM   1189  CD  LYS H 155      33.628  10.877  31.460  1.00 43.08           C  
ATOM   1190  CE  LYS H 155      34.034   9.474  31.013  1.00 48.69           C  
ATOM   1191  NZ  LYS H 155      32.860   8.769  30.452  1.00 49.91           N1+
ATOM   1192  C   LYS H 155      31.208  15.049  29.961  1.00 35.25           C  
ATOM   1193  O   LYS H 155      31.140  15.393  31.141  1.00 36.11           O  
ATOM   1194  N   ARG H 156      30.918  15.890  28.950  1.00 34.18           N  
ATOM   1195  CA  ARG H 156      30.387  17.199  29.213  1.00 34.18           C  
ATOM   1196  CB  ARG H 156      30.746  18.219  28.117  1.00 37.98           C  
ATOM   1197  CG  ARG H 156      32.254  18.469  28.065  1.00 44.30           C  
ATOM   1198  CD  ARG H 156      32.740  19.379  26.936  1.00 51.29           C  
ATOM   1199  NE  ARG H 156      34.229  19.334  26.986  1.00 56.30           N  
ATOM   1200  CZ  ARG H 156      34.994  19.872  25.991  1.00 57.10           C  
ATOM   1201  NH1 ARG H 156      34.420  20.540  24.949  1.00 57.89           N1+
ATOM   1202  NH2 ARG H 156      36.351  19.738  26.044  1.00 56.27           N  
ATOM   1203  C   ARG H 156      28.892  17.051  29.294  1.00 30.97           C  
ATOM   1204  O   ARG H 156      28.314  16.177  28.650  1.00 29.03           O  
ATOM   1205  N   LEU H 157      28.226  17.899  30.109  1.00 27.66           N  
ATOM   1206  CA  LEU H 157      26.801  17.815  30.304  1.00 26.36           C  
ATOM   1207  CB  LEU H 157      26.401  17.929  31.786  1.00 25.75           C  
ATOM   1208  CG  LEU H 157      26.867  16.735  32.641  1.00 26.37           C  
ATOM   1209  CD1 LEU H 157      26.521  16.938  34.123  1.00 25.66           C  
ATOM   1210  CD2 LEU H 157      26.304  15.414  32.096  1.00 27.14           C  
ATOM   1211  C   LEU H 157      26.145  18.952  29.578  1.00 26.16           C  
ATOM   1212  O   LEU H 157      26.628  20.083  29.610  1.00 26.23           O  
ATOM   1213  N   GLU H 158      25.017  18.666  28.889  1.00 25.03           N  
ATOM   1214  CA  GLU H 158      24.331  19.696  28.163  1.00 25.73           C  
ATOM   1215  CB  GLU H 158      24.629  19.650  26.653  1.00 27.73           C  
ATOM   1216  CG  GLU H 158      24.029  20.816  25.867  1.00 31.45           C  
ATOM   1217  CD  GLU H 158      24.124  20.491  24.381  1.00 35.71           C  
ATOM   1218  OE1 GLU H 158      24.708  19.428  24.042  1.00 37.22           O  
ATOM   1219  OE2 GLU H 158      23.602  21.299  23.565  1.00 37.77           O1-
ATOM   1220  C   GLU H 158      22.850  19.498  28.318  1.00 24.19           C  
ATOM   1221  O   GLU H 158      22.334  18.398  28.132  1.00 23.20           O  
ATOM   1222  N   TRP H 159      22.130  20.585  28.667  1.00 23.33           N  
ATOM   1223  CA  TRP H 159      20.696  20.578  28.794  1.00 23.05           C  
ATOM   1224  CB  TRP H 159      20.199  21.817  29.562  1.00 22.99           C  
ATOM   1225  CG  TRP H 159      18.747  22.102  29.316  1.00 23.34           C  
ATOM   1226  CD2 TRP H 159      18.314  23.078  28.358  1.00 24.15           C  
ATOM   1227  CD1 TRP H 159      17.625  21.520  29.821  1.00 23.21           C  
ATOM   1228  NE1 TRP H 159      16.513  22.049  29.210  1.00 17.59           N  
ATOM   1229  CE2 TRP H 159      16.923  23.007  28.307  1.00 17.70           C  
ATOM   1230  CE3 TRP H 159      19.019  23.953  27.579  1.00 18.62           C  
ATOM   1231  CZ2 TRP H 159      16.213  23.805  27.459  1.00 17.90           C  
ATOM   1232  CZ3 TRP H 159      18.303  24.764  26.730  1.00 18.34           C  
ATOM   1233  CH2 TRP H 159      16.928  24.675  26.667  1.00 18.33           C  
ATOM   1234  C   TRP H 159      20.093  20.600  27.415  1.00 23.78           C  
ATOM   1235  O   TRP H 159      20.379  21.503  26.634  1.00 25.50           O  
ATOM   1236  N   VAL H 160      19.346  19.531  27.041  1.00 23.34           N  
ATOM   1237  CA  VAL H 160      18.688  19.391  25.762  1.00 24.31           C  
ATOM   1238  CB  VAL H 160      18.745  17.989  25.224  1.00 25.80           C  
ATOM   1239  CG1 VAL H 160      20.221  17.637  24.987  1.00 27.35           C  
ATOM   1240  CG2 VAL H 160      18.054  17.029  26.196  1.00 25.74           C  
ATOM   1241  C   VAL H 160      17.266  19.895  25.648  1.00 24.01           C  
ATOM   1242  O   VAL H 160      16.891  20.407  24.593  1.00 24.26           O  
ATOM   1243  N   ALA H 161      16.405  19.719  26.681  1.00 22.96           N  
ATOM   1244  CA  ALA H 161      15.026  20.121  26.509  1.00 22.92           C  
ATOM   1245  CB  ALA H 161      14.217  19.159  25.621  1.00 22.29           C  
ATOM   1246  C   ALA H 161      14.319  20.199  27.834  1.00 22.92           C  
ATOM   1247  O   ALA H 161      14.687  19.536  28.802  1.00 23.10           O  
ATOM   1248  N   TYR H 162      13.259  21.036  27.887  1.00 22.88           N  
ATOM   1249  CA  TYR H 162      12.467  21.304  29.060  1.00 23.01           C  
ATOM   1250  CB  TYR H 162      12.953  22.639  29.657  1.00 23.66           C  
ATOM   1251  CG  TYR H 162      11.907  23.511  30.255  1.00  0.00           C  
ATOM   1252  CD1 TYR H 162      11.178  24.318  29.415  1.00  0.00           C  
ATOM   1253  CD2 TYR H 162      11.679  23.582  31.608  1.00  0.00           C  
ATOM   1254  CE1 TYR H 162      10.223  25.169  29.910  1.00  0.00           C  
ATOM   1255  CE2 TYR H 162      10.723  24.431  32.114  1.00  0.00           C  
ATOM   1256  CZ  TYR H 162       9.996  25.225  31.261  1.00  0.00           C  
ATOM   1257  OH  TYR H 162       9.017  26.107  31.760  1.00  0.00           O  
ATOM   1258  C   TYR H 162      11.015  21.370  28.686  1.00 23.62           C  
ATOM   1259  O   TYR H 162      10.664  21.927  27.647  1.00 24.37           O  
ATOM   1260  N   ILE H 163      10.131  20.768  29.519  1.00 23.39           N  
ATOM   1261  CA  ILE H 163       8.714  20.828  29.275  1.00 24.74           C  
ATOM   1262  CB  ILE H 163       8.133  19.566  28.699  1.00 24.52           C  
ATOM   1263  CG1 ILE H 163       6.709  19.817  28.175  1.00 24.79           C  
ATOM   1264  CG2 ILE H 163       8.212  18.473  29.772  1.00 25.35           C  
ATOM   1265  CD1 ILE H 163       6.174  18.690  27.293  1.00 26.30           C  
ATOM   1266  C   ILE H 163       8.022  21.112  30.579  1.00 25.10           C  
ATOM   1267  O   ILE H 163       8.416  20.608  31.629  1.00 25.43           O  
ATOM   1268  N   SER H 164       6.954  21.937  30.533  1.00 25.04           N  
ATOM   1269  CA  SER H 164       6.222  22.318  31.711  1.00 25.94           C  
ATOM   1270  CB  SER H 164       5.304  23.534  31.500  1.00 26.23           C  
ATOM   1271  OG  SER H 164       4.291  23.225  30.556  1.00 20.23           O  
ATOM   1272  C   SER H 164       5.383  21.162  32.163  1.00 25.93           C  
ATOM   1273  O   SER H 164       5.211  20.180  31.445  1.00 24.87           O  
ATOM   1274  N   ASN H 165       4.609  21.521  33.200  1.00 55.60           N  
ATOM   1275  CA  ASN H 165       3.687  20.690  33.901  1.00 56.23           C  
ATOM   1276  CB  ASN H 165       2.919  21.465  34.984  1.00 56.25           C  
ATOM   1277  CG  ASN H 165       3.874  21.745  36.128  1.00 41.14           C  
ATOM   1278  OD1 ASN H 165       4.419  20.820  36.724  1.00 39.19           O  
ATOM   1279  ND2 ASN H 165       4.090  23.052  36.442  1.00 37.40           N  
ATOM   1280  C   ASN H 165       2.649  20.119  32.983  1.00 56.54           C  
ATOM   1281  O   ASN H 165       2.402  18.915  33.023  1.00 56.98           O  
ATOM   1282  N   GLY H 166       2.020  20.936  32.114  1.00 56.79           N  
ATOM   1283  CA  GLY H 166       0.952  20.371  31.336  1.00 56.80           C  
ATOM   1284  C   GLY H 166       1.312  20.345  29.885  1.00 57.78           C  
ATOM   1285  O   GLY H 166       0.441  20.208  29.027  1.00 58.73           O  
ATOM   1286  N   GLY H 167       2.611  20.483  29.567  1.00 56.67           N  
ATOM   1287  CA  GLY H 167       3.041  20.351  28.207  1.00 55.43           C  
ATOM   1288  C   GLY H 167       2.744  21.589  27.436  1.00 55.11           C  
ATOM   1289  O   GLY H 167       2.989  21.629  26.234  1.00 54.84           O  
ATOM   1290  N   TYR H 168       2.226  22.640  28.089  1.00 55.14           N  
ATOM   1291  CA  TYR H 168       1.905  23.827  27.357  1.00 55.71           C  
ATOM   1292  CB  TYR H 168       1.238  24.927  28.205  1.00  6.67           C  
ATOM   1293  CG  TYR H 168      -0.150  24.500  28.540  1.00  7.66           C  
ATOM   1294  CD1 TYR H 168      -0.407  23.711  29.637  1.00  9.29           C  
ATOM   1295  CD2 TYR H 168      -1.204  24.898  27.748  1.00  8.80           C  
ATOM   1296  CE1 TYR H 168      -1.693  23.324  29.936  1.00  8.51           C  
ATOM   1297  CE2 TYR H 168      -2.491  24.514  28.041  1.00  7.03           C  
ATOM   1298  CZ  TYR H 168      -2.737  23.727  29.139  1.00  7.54           C  
ATOM   1299  OH  TYR H 168      -4.056  23.331  29.445  1.00 10.19           O  
ATOM   1300  C   TYR H 168       3.159  24.404  26.806  1.00 55.22           C  
ATOM   1301  O   TYR H 168       3.189  24.848  25.659  1.00 56.15           O  
ATOM   1302  N   LYS H 169       4.241  24.410  27.606  1.00 33.94           N  
ATOM   1303  CA  LYS H 169       5.402  25.106  27.114  1.00 32.75           C  
ATOM   1304  CB  LYS H 169       5.830  26.318  27.963  1.00 34.21           C  
ATOM   1305  CG  LYS H 169       4.971  27.568  27.753  1.00 37.42           C  
ATOM   1306  CD  LYS H 169       5.255  28.678  28.770  1.00  0.00           C  
ATOM   1307  CE  LYS H 169       4.436  29.951  28.541  1.00  0.00           C  
ATOM   1308  NZ  LYS H 169       4.784  30.972  29.555  1.00  0.00           N1+
ATOM   1309  C   LYS H 169       6.593  24.200  27.025  1.00 31.34           C  
ATOM   1310  O   LYS H 169       6.769  23.284  27.827  1.00 30.12           O  
ATOM   1311  N   THR H 170       7.445  24.455  26.006  1.00 29.95           N  
ATOM   1312  CA  THR H 170       8.646  23.697  25.799  1.00 28.49           C  
ATOM   1313  CB  THR H 170       8.592  22.784  24.611  1.00 29.39           C  
ATOM   1314  OG1 THR H 170       8.369  23.535  23.427  1.00 32.65           O  
ATOM   1315  CG2 THR H 170       7.462  21.763  24.823  1.00 30.65           C  
ATOM   1316  C   THR H 170       9.775  24.652  25.570  1.00 28.52           C  
ATOM   1317  O   THR H 170       9.586  25.791  25.145  1.00 28.77           O  
ATOM   1318  N   TYR H 171      10.998  24.201  25.880  1.00 27.48           N  
ATOM   1319  CA  TYR H 171      12.134  25.056  25.755  1.00 27.38           C  
ATOM   1320  CB  TYR H 171      12.281  25.783  27.106  1.00 27.42           C  
ATOM   1321  CG  TYR H 171      13.641  26.227  27.436  1.00 28.61           C  
ATOM   1322  CD1 TYR H 171      14.364  27.068  26.632  1.00 28.75           C  
ATOM   1323  CD2 TYR H 171      14.150  25.806  28.639  1.00 29.84           C  
ATOM   1324  CE1 TYR H 171      15.626  27.446  27.022  1.00 29.99           C  
ATOM   1325  CE2 TYR H 171      15.404  26.184  29.032  1.00 31.09           C  
ATOM   1326  CZ  TYR H 171      16.146  26.998  28.216  1.00 30.69           C  
ATOM   1327  OH  TYR H 171      17.440  27.367  28.627  1.00 34.55           O  
ATOM   1328  C   TYR H 171      13.308  24.235  25.288  1.00 27.17           C  
ATOM   1329  O   TYR H 171      13.489  23.099  25.727  1.00 26.78           O  
ATOM   1330  N   TYR H 172      14.105  24.773  24.328  1.00 27.01           N  
ATOM   1331  CA  TYR H 172      15.235  24.051  23.794  1.00 27.67           C  
ATOM   1332  CB  TYR H 172      15.022  23.481  22.381  1.00 27.61           C  
ATOM   1333  CG  TYR H 172      13.811  22.620  22.343  1.00 27.68           C  
ATOM   1334  CD1 TYR H 172      13.834  21.344  22.849  1.00 26.92           C  
ATOM   1335  CD2 TYR H 172      12.643  23.100  21.803  1.00 27.59           C  
ATOM   1336  CE1 TYR H 172      12.709  20.556  22.809  1.00 27.79           C  
ATOM   1337  CE2 TYR H 172      11.516  22.316  21.760  1.00 26.87           C  
ATOM   1338  CZ  TYR H 172      11.549  21.040  22.262  1.00 26.84           C  
ATOM   1339  OH  TYR H 172      10.394  20.233  22.220  1.00 26.77           O  
ATOM   1340  C   TYR H 172      16.365  25.016  23.598  1.00 28.30           C  
ATOM   1341  O   TYR H 172      16.149  26.208  23.389  1.00 29.46           O  
ATOM   1342  N   PRO H 173      17.576  24.519  23.654  1.00 28.05           N  
ATOM   1343  CA  PRO H 173      18.765  25.281  23.380  1.00 28.68           C  
ATOM   1344  CD  PRO H 173      17.870  23.198  24.185  1.00 26.53           C  
ATOM   1345  CB  PRO H 173      19.914  24.484  23.996  1.00 27.49           C  
ATOM   1346  CG  PRO H 173      19.390  23.038  24.006  1.00 27.09           C  
ATOM   1347  C   PRO H 173      18.858  25.355  21.885  1.00 30.60           C  
ATOM   1348  O   PRO H 173      18.205  24.562  21.207  1.00 29.89           O  
ATOM   1349  N   ASP H 174      19.677  26.276  21.347  1.00 32.24           N  
ATOM   1350  CA  ASP H 174      19.782  26.475  19.927  1.00 35.39           C  
ATOM   1351  CB  ASP H 174      20.666  27.674  19.549  1.00 36.88           C  
ATOM   1352  CG  ASP H 174      19.867  28.940  19.831  1.00 39.47           C  
ATOM   1353  OD1 ASP H 174      18.655  28.819  20.153  1.00 40.06           O  
ATOM   1354  OD2 ASP H 174      20.459  30.045  19.718  1.00 41.90           O1-
ATOM   1355  C   ASP H 174      20.330  25.261  19.238  1.00 35.19           C  
ATOM   1356  O   ASP H 174      19.974  24.991  18.092  1.00 35.58           O  
ATOM   1357  N   THR H 175      21.207  24.487  19.899  1.00 34.19           N  
ATOM   1358  CA  THR H 175      21.826  23.387  19.213  1.00 34.62           C  
ATOM   1359  CB  THR H 175      22.813  22.650  20.079  1.00 35.69           C  
ATOM   1360  OG1 THR H 175      23.490  21.666  19.314  1.00 66.63           O  
ATOM   1361  CG2 THR H 175      22.086  21.998  21.268  1.00 69.70           C  
ATOM   1362  C   THR H 175      20.795  22.410  18.715  1.00 33.79           C  
ATOM   1363  O   THR H 175      20.903  21.888  17.606  1.00 32.80           O  
ATOM   1364  N   VAL H 176      19.825  22.078  19.579  1.00 31.39           N  
ATOM   1365  CA  VAL H 176      18.742  21.154  19.380  1.00 31.29           C  
ATOM   1366  CB  VAL H 176      18.258  20.675  20.712  1.00 30.75           C  
ATOM   1367  CG1 VAL H 176      17.104  19.708  20.511  1.00 29.60           C  
ATOM   1368  CG2 VAL H 176      19.433  20.061  21.477  1.00 29.72           C  
ATOM   1369  C   VAL H 176      17.553  21.722  18.654  1.00 31.16           C  
ATOM   1370  O   VAL H 176      16.820  20.988  17.993  1.00 31.09           O  
ATOM   1371  N   LYS H 177      17.302  23.037  18.794  1.00 32.29           N  
ATOM   1372  CA  LYS H 177      16.062  23.616  18.353  1.00 34.08           C  
ATOM   1373  CB  LYS H 177      16.009  25.142  18.529  1.00 35.86           C  
ATOM   1374  CG  LYS H 177      14.627  25.725  18.236  1.00 38.02           C  
ATOM   1375  CD  LYS H 177      14.430  27.138  18.783  1.00 39.14           C  
ATOM   1376  CE  LYS H 177      14.301  27.183  20.305  1.00 42.52           C  
ATOM   1377  NZ  LYS H 177      14.123  28.579  20.753  1.00 39.79           N1+
ATOM   1378  C   LYS H 177      15.743  23.294  16.927  1.00 35.10           C  
ATOM   1379  O   LYS H 177      16.578  23.405  16.030  1.00 35.41           O  
ATOM   1380  N   GLY H 178      14.480  22.862  16.715  1.00 35.21           N  
ATOM   1381  CA  GLY H 178      13.919  22.569  15.429  1.00 35.78           C  
ATOM   1382  C   GLY H 178      13.975  21.093  15.196  1.00 35.52           C  
ATOM   1383  O   GLY H 178      13.063  20.519  14.604  1.00 35.78           O  
ATOM   1384  N   ARG H 179      15.091  20.461  15.601  1.00 33.72           N  
ATOM   1385  CA  ARG H 179      15.317  19.053  15.425  1.00 33.56           C  
ATOM   1386  CB  ARG H 179      16.818  18.725  15.423  1.00 33.11           C  
ATOM   1387  CG  ARG H 179      17.549  19.494  14.319  1.00 34.79           C  
ATOM   1388  CD  ARG H 179      19.002  19.074  14.090  1.00 34.57           C  
ATOM   1389  NE  ARG H 179      19.790  19.412  15.309  1.00 34.36           N  
ATOM   1390  CZ  ARG H 179      20.267  18.409  16.103  1.00 33.57           C  
ATOM   1391  NH1 ARG H 179      19.980  17.110  15.801  1.00 33.08           N1+
ATOM   1392  NH2 ARG H 179      21.039  18.703  17.189  1.00 33.09           N  
ATOM   1393  C   ARG H 179      14.617  18.181  16.437  1.00 32.51           C  
ATOM   1394  O   ARG H 179      14.104  17.118  16.089  1.00 32.18           O  
ATOM   1395  N   PHE H 180      14.572  18.603  17.720  1.00 31.30           N  
ATOM   1396  CA  PHE H 180      14.070  17.751  18.775  1.00 30.74           C  
ATOM   1397  CB  PHE H 180      14.971  17.742  20.022  1.00 29.82           C  
ATOM   1398  CG  PHE H 180      16.240  16.991  19.796  1.00 30.84           C  
ATOM   1399  CD1 PHE H 180      16.961  17.126  18.633  1.00 31.51           C  
ATOM   1400  CD2 PHE H 180      16.759  16.217  20.809  1.00 30.00           C  
ATOM   1401  CE1 PHE H 180      18.141  16.444  18.456  1.00 32.23           C  
ATOM   1402  CE2 PHE H 180      17.941  15.534  20.642  1.00 30.47           C  
ATOM   1403  CZ  PHE H 180      18.632  15.643  19.459  1.00 31.50           C  
ATOM   1404  C   PHE H 180      12.756  18.258  19.276  1.00 29.78           C  
ATOM   1405  O   PHE H 180      12.484  19.458  19.253  1.00 31.31           O  
ATOM   1406  N   THR H 181      11.897  17.325  19.737  1.00 29.41           N  
ATOM   1407  CA  THR H 181      10.640  17.699  20.317  1.00 30.03           C  
ATOM   1408  CB  THR H 181       9.457  17.339  19.468  1.00 31.56           C  
ATOM   1409  OG1 THR H 181       9.578  17.932  18.185  1.00 33.03           O  
ATOM   1410  CG2 THR H 181       8.183  17.858  20.156  1.00 32.12           C  
ATOM   1411  C   THR H 181      10.501  16.931  21.597  1.00 29.02           C  
ATOM   1412  O   THR H 181      10.727  15.723  21.638  1.00 28.82           O  
ATOM   1413  N   ILE H 182      10.117  17.622  22.687  1.00 27.84           N  
ATOM   1414  CA  ILE H 182       9.912  16.975  23.950  1.00 26.83           C  
ATOM   1415  CB  ILE H 182      10.544  17.711  25.095  1.00 26.57           C  
ATOM   1416  CG1 ILE H 182      10.384  16.919  26.401  1.00 25.10           C  
ATOM   1417  CG2 ILE H 182       9.953  19.129  25.136  1.00 25.55           C  
ATOM   1418  CD1 ILE H 182      11.234  17.464  27.547  1.00 24.72           C  
ATOM   1419  C   ILE H 182       8.431  16.966  24.175  1.00 27.92           C  
ATOM   1420  O   ILE H 182       7.752  17.945  23.876  1.00 27.90           O  
ATOM   1421  N   SER H 183       7.877  15.833  24.658  1.00 28.23           N  
ATOM   1422  CA  SER H 183       6.460  15.759  24.893  1.00 28.97           C  
ATOM   1423  CB  SER H 183       5.670  15.155  23.715  1.00 29.62           C  
ATOM   1424  OG  SER H 183       6.060  13.808  23.495  1.00 30.57           O  
ATOM   1425  C   SER H 183       6.236  14.890  26.090  1.00 29.00           C  
ATOM   1426  O   SER H 183       7.157  14.229  26.565  1.00 29.38           O  
ATOM   1427  N   ARG H 184       5.000  14.893  26.637  1.00 29.25           N  
ATOM   1428  CA  ARG H 184       4.742  14.092  27.800  1.00 29.47           C  
ATOM   1429  CB  ARG H 184       4.940  14.867  29.115  1.00 28.13           C  
ATOM   1430  CG  ARG H 184       4.017  16.081  29.242  1.00 29.10           C  
ATOM   1431  CD  ARG H 184       4.413  17.055  30.356  1.00 28.67           C  
ATOM   1432  NE  ARG H 184       4.224  16.372  31.667  1.00 27.34           N  
ATOM   1433  CZ  ARG H 184       4.971  16.745  32.747  1.00 26.25           C  
ATOM   1434  NH1 ARG H 184       5.919  17.721  32.625  1.00 24.36           N1+
ATOM   1435  NH2 ARG H 184       4.773  16.139  33.954  1.00 26.92           N  
ATOM   1436  C   ARG H 184       3.320  13.621  27.777  1.00 30.34           C  
ATOM   1437  O   ARG H 184       2.440  14.281  27.227  1.00 30.25           O  
ATOM   1438  N   ASP H 185       3.083  12.433  28.372  1.00 31.59           N  
ATOM   1439  CA  ASP H 185       1.767  11.874  28.504  1.00 34.01           C  
ATOM   1440  CB  ASP H 185       1.656  10.462  27.904  1.00 35.28           C  
ATOM   1441  CG  ASP H 185       0.196  10.030  27.917  1.00 37.98           C  
ATOM   1442  OD1 ASP H 185      -0.648  10.782  28.472  1.00 38.30           O  
ATOM   1443  OD2 ASP H 185      -0.095   8.933  27.373  1.00 41.58           O1-
ATOM   1444  C   ASP H 185       1.524  11.759  29.978  1.00 33.43           C  
ATOM   1445  O   ASP H 185       2.030  10.854  30.637  1.00 33.91           O  
ATOM   1446  N   ASN H 186       0.726  12.689  30.530  1.00 34.39           N  
ATOM   1447  CA  ASN H 186       0.485  12.747  31.941  1.00 35.70           C  
ATOM   1448  CB  ASN H 186      -0.290  14.007  32.354  1.00 34.30           C  
ATOM   1449  CG  ASN H 186       0.663  15.184  32.164  1.00 33.59           C  
ATOM   1450  OD1 ASN H 186       1.845  15.097  32.492  1.00 33.75           O  
ATOM   1451  ND2 ASN H 186       0.142  16.311  31.610  1.00 33.64           N  
ATOM   1452  C   ASN H 186      -0.253  11.530  32.410  1.00 38.27           C  
ATOM   1453  O   ASN H 186      -0.048  11.079  33.535  1.00 39.11           O  
ATOM   1454  N   ALA H 187      -1.163  10.979  31.586  1.00 38.45           N  
ATOM   1455  CA  ALA H 187      -1.908   9.819  32.000  1.00 40.45           C  
ATOM   1456  CB  ALA H 187      -2.959   9.393  30.963  1.00 40.91           C  
ATOM   1457  C   ALA H 187      -0.976   8.655  32.189  1.00 40.30           C  
ATOM   1458  O   ALA H 187      -1.104   7.898  33.149  1.00 41.11           O  
ATOM   1459  N   LYS H 188      -0.041   8.473  31.237  1.00 39.24           N  
ATOM   1460  CA  LYS H 188       0.931   7.411  31.196  1.00 39.48           C  
ATOM   1461  CB  LYS H 188       1.505   7.152  29.795  1.00 41.61           C  
ATOM   1462  CG  LYS H 188       0.502   6.433  28.893  1.00 45.90           C  
ATOM   1463  CD  LYS H 188       0.904   6.372  27.422  1.00 50.96           C  
ATOM   1464  CE  LYS H 188      -0.108   5.613  26.562  1.00 46.47           C  
ATOM   1465  NZ  LYS H 188       0.259   5.720  25.135  1.00 47.86           N1+
ATOM   1466  C   LYS H 188       2.074   7.591  32.155  1.00 37.50           C  
ATOM   1467  O   LYS H 188       2.768   6.624  32.464  1.00 36.68           O  
ATOM   1468  N   ASN H 189       2.344   8.822  32.630  1.00 35.08           N  
ATOM   1469  CA  ASN H 189       3.497   9.031  33.465  1.00 34.68           C  
ATOM   1470  CB  ASN H 189       3.557   8.095  34.686  1.00 34.79           C  
ATOM   1471  CG  ASN H 189       2.555   8.565  35.733  1.00 37.40           C  
ATOM   1472  OD1 ASN H 189       2.187   9.738  35.778  1.00 36.77           O  
ATOM   1473  ND2 ASN H 189       2.113   7.627  36.612  1.00 39.97           N  
ATOM   1474  C   ASN H 189       4.729   8.787  32.642  1.00 33.62           C  
ATOM   1475  O   ASN H 189       5.725   8.252  33.130  1.00 33.09           O  
ATOM   1476  N   ILE H 190       4.692   9.196  31.357  1.00 31.91           N  
ATOM   1477  CA  ILE H 190       5.822   9.005  30.494  0.90 31.41           C  
ATOM   1478  CB  ILE H 190       5.551   8.054  29.363  0.90 33.31           C  
ATOM   1479  CG1 ILE H 190       5.195   6.660  29.905  1.00  0.00           C  
ATOM   1480  CG2 ILE H 190       6.779   8.057  28.436  1.00 40.35           C  
ATOM   1481  CD1 ILE H 190       6.302   6.033  30.751  1.00  0.00           C  
ATOM   1482  C   ILE H 190       6.209  10.320  29.880  1.00 29.81           C  
ATOM   1483  O   ILE H 190       5.370  11.182  29.624  1.00 29.24           O  
ATOM   1484  N   LEU H 191       7.530  10.495  29.662  1.00 28.82           N  
ATOM   1485  CA  LEU H 191       8.127  11.651  29.045  1.00 28.05           C  
ATOM   1486  CB  LEU H 191       9.203  12.279  29.948  1.00 26.57           C  
ATOM   1487  CG  LEU H 191       9.891  13.512  29.345  1.00 26.67           C  
ATOM   1488  CD1 LEU H 191       8.887  14.647  29.092  1.00 25.81           C  
ATOM   1489  CD2 LEU H 191      11.094  13.941  30.201  1.00 26.56           C  
ATOM   1490  C   LEU H 191       8.805  11.160  27.795  1.00 28.28           C  
ATOM   1491  O   LEU H 191       9.369  10.068  27.795  1.00 28.58           O  
ATOM   1492  N   TYR H 192       8.769  11.947  26.692  1.00 27.99           N  
ATOM   1493  CA  TYR H 192       9.340  11.477  25.453  1.00 29.10           C  
ATOM   1494  CB  TYR H 192       8.297  11.231  24.349  1.00 30.78           C  
ATOM   1495  CG  TYR H 192       7.300  10.234  24.830  1.00 32.63           C  
ATOM   1496  CD1 TYR H 192       7.592   8.889  24.843  1.00 34.12           C  
ATOM   1497  CD2 TYR H 192       6.059  10.652  25.254  1.00 34.30           C  
ATOM   1498  CE1 TYR H 192       6.662   7.977  25.284  1.00 35.68           C  
ATOM   1499  CE2 TYR H 192       5.126   9.745  25.695  1.00 35.61           C  
ATOM   1500  CZ  TYR H 192       5.427   8.405  25.710  1.00 37.35           C  
ATOM   1501  OH  TYR H 192       4.469   7.474  26.163  1.00 38.58           O  
ATOM   1502  C   TYR H 192      10.257  12.517  24.881  1.00 28.10           C  
ATOM   1503  O   TYR H 192      10.153  13.705  25.185  1.00 28.93           O  
ATOM   1504  N   LEU H 193      11.222  12.069  24.050  1.00 27.15           N  
ATOM   1505  CA  LEU H 193      12.076  12.983  23.354  1.00 26.26           C  
ATOM   1506  CB  LEU H 193      13.501  13.021  23.930  1.00 25.02           C  
ATOM   1507  CG  LEU H 193      14.428  14.015  23.212  1.00 25.42           C  
ATOM   1508  CD1 LEU H 193      13.942  15.459  23.405  1.00 23.41           C  
ATOM   1509  CD2 LEU H 193      15.891  13.815  23.636  1.00 25.00           C  
ATOM   1510  C   LEU H 193      12.164  12.480  21.946  1.00 27.79           C  
ATOM   1511  O   LEU H 193      12.700  11.402  21.696  1.00 27.52           O  
ATOM   1512  N   GLN H 194      11.630  13.255  20.983  1.00 28.94           N  
ATOM   1513  CA  GLN H 194      11.670  12.855  19.605  1.00 30.53           C  
ATOM   1514  CB  GLN H 194      10.432  13.305  18.809  1.00 32.08           C  
ATOM   1515  CG  GLN H 194      10.452  12.887  17.339  1.00 34.63           C  
ATOM   1516  CD  GLN H 194      10.141  11.403  17.275  1.00 36.75           C  
ATOM   1517  OE1 GLN H 194       9.576  10.836  18.208  1.00 38.83           O  
ATOM   1518  NE2 GLN H 194      10.513  10.747  16.144  1.00 35.69           N  
ATOM   1519  C   GLN H 194      12.855  13.541  19.014  1.00 30.46           C  
ATOM   1520  O   GLN H 194      13.002  14.755  19.138  1.00 30.53           O  
ATOM   1521  N   MET H 195      13.746  12.772  18.361  1.00 30.42           N  
ATOM   1522  CA  MET H 195      14.921  13.373  17.805  1.00 31.90           C  
ATOM   1523  CB  MET H 195      16.220  12.727  18.317  1.00 32.21           C  
ATOM   1524  CG  MET H 195      16.392  12.859  19.832  1.00 34.13           C  
ATOM   1525  SD  MET H 195      17.911  12.116  20.496  1.00 37.68           S  
ATOM   1526  CE  MET H 195      17.342  10.403  20.318  1.00 37.46           C  
ATOM   1527  C   MET H 195      14.878  13.175  16.323  1.00 33.09           C  
ATOM   1528  O   MET H 195      14.521  12.101  15.841  1.00 33.36           O  
ATOM   1529  N   SER H 196      15.235  14.230  15.558  1.00 34.40           N  
ATOM   1530  CA  SER H 196      15.236  14.139  14.124  1.00 35.70           C  
ATOM   1531  CB  SER H 196      14.075  14.898  13.457  1.00 37.19           C  
ATOM   1532  OG  SER H 196      12.829  14.313  13.810  1.00 56.69           O  
ATOM   1533  C   SER H 196      16.499  14.772  13.622  1.00 35.58           C  
ATOM   1534  O   SER H 196      17.160  15.515  14.344  1.00 35.15           O  
ATOM   1535  N   ARG H 197      16.871  14.464  12.361  1.00 35.71           N  
ATOM   1536  CA  ARG H 197      18.022  15.044  11.727  1.00 35.81           C  
ATOM   1537  CB  ARG H 197      17.801  16.527  11.367  1.00 37.14           C  
ATOM   1538  CG  ARG H 197      16.657  16.693  10.359  1.00  0.00           C  
ATOM   1539  CD  ARG H 197      16.309  18.139   9.998  1.00  0.00           C  
ATOM   1540  NE  ARG H 197      15.188  18.085   9.015  1.00  0.00           N  
ATOM   1541  CZ  ARG H 197      14.395  19.178   8.810  1.00  0.00           C  
ATOM   1542  NH1 ARG H 197      14.645  20.338   9.483  1.00  0.00           N1+
ATOM   1543  NH2 ARG H 197      13.348  19.109   7.937  1.00  0.00           N  
ATOM   1544  C   ARG H 197      19.207  14.891  12.629  1.00 35.07           C  
ATOM   1545  O   ARG H 197      19.945  15.842  12.882  1.00 35.44           O  
ATOM   1546  N   LEU H 198      19.430  13.653  13.108  1.00 34.61           N  
ATOM   1547  CA  LEU H 198      20.475  13.359  14.044  1.00 34.98           C  
ATOM   1548  CB  LEU H 198      20.397  11.920  14.581  1.00 34.20           C  
ATOM   1549  CG  LEU H 198      19.180  11.676  15.491  1.00 34.55           C  
ATOM   1550  CD1 LEU H 198      19.131  10.223  15.984  1.00 34.30           C  
ATOM   1551  CD2 LEU H 198      19.162  12.673  16.662  1.00 33.42           C  
ATOM   1552  C   LEU H 198      21.819  13.547  13.417  1.00 36.21           C  
ATOM   1553  O   LEU H 198      22.033  13.245  12.243  1.00 37.70           O  
ATOM   1554  N   LYS H 199      22.764  14.070  14.226  1.00 36.04           N  
ATOM   1555  CA  LYS H 199      24.110  14.318  13.796  1.00 37.13           C  
ATOM   1556  CB  LYS H 199      24.568  15.769  13.988  1.00 38.50           C  
ATOM   1557  CG  LYS H 199      23.723  16.829  13.290  1.00 42.32           C  
ATOM   1558  CD  LYS H 199      24.036  18.225  13.830  1.00 44.96           C  
ATOM   1559  CE  LYS H 199      23.196  19.342  13.220  1.00 47.74           C  
ATOM   1560  NZ  LYS H 199      23.586  20.638  13.819  1.00 51.40           N1+
ATOM   1561  C   LYS H 199      24.999  13.532  14.704  1.00 36.31           C  
ATOM   1562  O   LYS H 199      24.570  13.037  15.743  1.00 34.11           O  
ATOM   1563  N   SER H 200      26.285  13.417  14.330  1.00 36.83           N  
ATOM   1564  CA  SER H 200      27.220  12.665  15.113  1.00 38.54           C  
ATOM   1565  CB  SER H 200      28.614  12.591  14.470  1.00 40.00           C  
ATOM   1566  OG  SER H 200      29.489  11.837  15.296  1.00 43.87           O  
ATOM   1567  C   SER H 200      27.377  13.325  16.453  1.00 37.19           C  
ATOM   1568  O   SER H 200      27.642  12.653  17.447  1.00 37.89           O  
ATOM   1569  N   GLU H 201      27.192  14.659  16.516  1.00 37.59           N  
ATOM   1570  CA  GLU H 201      27.374  15.429  17.720  1.00 36.83           C  
ATOM   1571  CB  GLU H 201      27.189  16.946  17.529  1.00 39.42           C  
ATOM   1572  CG  GLU H 201      28.305  17.621  16.728  1.00 34.76           C  
ATOM   1573  CD  GLU H 201      27.999  17.445  15.250  1.00 34.52           C  
ATOM   1574  OE1 GLU H 201      26.798  17.539  14.882  1.00 35.66           O  
ATOM   1575  OE2 GLU H 201      28.960  17.215  14.469  1.00 36.36           O1-
ATOM   1576  C   GLU H 201      26.377  15.008  18.755  1.00 34.67           C  
ATOM   1577  O   GLU H 201      26.613  15.178  19.949  1.00 33.71           O  
ATOM   1578  N   ASP H 202      25.215  14.503  18.309  1.00 32.50           N  
ATOM   1579  CA  ASP H 202      24.117  14.092  19.142  1.00 31.22           C  
ATOM   1580  CB  ASP H 202      22.846  13.780  18.334  1.00 31.23           C  
ATOM   1581  CG  ASP H 202      22.311  15.099  17.795  1.00 33.55           C  
ATOM   1582  OD1 ASP H 202      22.480  16.132  18.498  1.00 34.74           O  
ATOM   1583  OD2 ASP H 202      21.734  15.095  16.677  1.00 33.63           O1-
ATOM   1584  C   ASP H 202      24.465  12.869  19.940  1.00 30.02           C  
ATOM   1585  O   ASP H 202      23.732  12.505  20.857  1.00 28.99           O  
ATOM   1586  N   THR H 203      25.538  12.147  19.578  1.00 28.95           N  
ATOM   1587  CA  THR H 203      25.862  10.942  20.289  1.00 28.00           C  
ATOM   1588  CB  THR H 203      27.029  10.221  19.673  1.00 28.96           C  
ATOM   1589  OG1 THR H 203      27.086   8.886  20.141  1.00 28.90           O  
ATOM   1590  CG2 THR H 203      28.332  10.953  20.023  1.00 27.56           C  
ATOM   1591  C   THR H 203      26.150  11.275  21.728  1.00 27.15           C  
ATOM   1592  O   THR H 203      26.926  12.180  22.033  1.00 27.54           O  
ATOM   1593  N   GLY H 204      25.503  10.541  22.662  1.00 26.17           N  
ATOM   1594  CA  GLY H 204      25.704  10.800  24.061  1.00 25.42           C  
ATOM   1595  C   GLY H 204      24.735   9.977  24.847  1.00 25.07           C  
ATOM   1596  O   GLY H 204      23.901   9.260  24.292  1.00 24.58           O  
ATOM   1597  N   ILE H 205      24.840  10.066  26.189  1.00 24.48           N  
ATOM   1598  CA  ILE H 205      23.933   9.374  27.054  1.00 24.70           C  
ATOM   1599  CB  ILE H 205      24.567   8.894  28.331  1.00 24.92           C  
ATOM   1600  CG1 ILE H 205      23.613   7.938  29.062  1.00 31.26           C  
ATOM   1601  CG2 ILE H 205      25.014  10.111  29.159  1.00 34.33           C  
ATOM   1602  CD1 ILE H 205      23.388   6.624  28.311  1.00 28.33           C  
ATOM   1603  C   ILE H 205      22.862  10.368  27.385  1.00 23.41           C  
ATOM   1604  O   ILE H 205      23.154  11.513  27.721  1.00 24.01           O  
ATOM   1605  N   TYR H 206      21.581   9.964  27.265  1.00 22.80           N  
ATOM   1606  CA  TYR H 206      20.505  10.887  27.495  1.00 22.89           C  
ATOM   1607  CB  TYR H 206      19.431  10.870  26.393  1.00 22.98           C  
ATOM   1608  CG  TYR H 206      19.970  11.589  25.202  1.00 23.35           C  
ATOM   1609  CD1 TYR H 206      20.873  11.003  24.342  1.00 23.78           C  
ATOM   1610  CD2 TYR H 206      19.546  12.872  24.947  1.00 23.61           C  
ATOM   1611  CE1 TYR H 206      21.346  11.699  23.253  1.00 23.54           C  
ATOM   1612  CE2 TYR H 206      20.013  13.571  23.860  1.00 24.41           C  
ATOM   1613  CZ  TYR H 206      20.917  12.984  23.011  1.00 24.49           C  
ATOM   1614  OH  TYR H 206      21.401  13.700  21.895  1.00 24.39           O  
ATOM   1615  C   TYR H 206      19.825  10.554  28.785  1.00 23.32           C  
ATOM   1616  O   TYR H 206      19.430   9.412  29.018  1.00 24.81           O  
ATOM   1617  N   TYR H 207      19.656  11.580  29.649  1.00 22.85           N  
ATOM   1618  CA  TYR H 207      19.076  11.379  30.949  1.00 22.75           C  
ATOM   1619  CB  TYR H 207      19.885  11.987  32.109  1.00 22.57           C  
ATOM   1620  CG  TYR H 207      21.250  11.408  32.239  1.00 23.93           C  
ATOM   1621  CD1 TYR H 207      21.446  10.192  32.851  1.00 24.86           C  
ATOM   1622  CD2 TYR H 207      22.341  12.108  31.775  1.00 24.66           C  
ATOM   1623  CE1 TYR H 207      22.712   9.672  32.982  1.00 26.19           C  
ATOM   1624  CE2 TYR H 207      23.608  11.595  31.902  1.00 25.35           C  
ATOM   1625  CZ  TYR H 207      23.792  10.375  32.506  1.00 25.53           C  
ATOM   1626  OH  TYR H 207      25.092   9.845  32.639  1.00 28.18           O  
ATOM   1627  C   TYR H 207      17.805  12.164  31.035  1.00 22.57           C  
ATOM   1628  O   TYR H 207      17.722  13.291  30.548  1.00 23.32           O  
ATOM   1629  N   CYS H 208      16.768  11.571  31.664  1.00 22.60           N  
ATOM   1630  CA  CYS H 208      15.583  12.327  31.942  1.00 24.14           C  
ATOM   1631  CB  CYS H 208      14.247  11.565  31.735  1.00 27.73           C  
ATOM   1632  SG  CYS H 208      14.147   9.955  32.571  1.00 35.48           S  
ATOM   1633  C   CYS H 208      15.725  12.765  33.366  1.00 23.28           C  
ATOM   1634  O   CYS H 208      16.289  12.049  34.195  1.00 22.76           O  
ATOM   1635  N   ALA H 209      15.262  13.991  33.681  1.00 22.71           N  
ATOM   1636  CA  ALA H 209      15.443  14.480  35.015  1.00 23.72           C  
ATOM   1637  CB  ALA H 209      16.659  15.409  35.171  1.00 23.36           C  
ATOM   1638  C   ALA H 209      14.234  15.258  35.395  1.00 23.39           C  
ATOM   1639  O   ALA H 209      13.490  15.742  34.545  1.00 23.12           O  
ATOM   1640  N   ARG H 210      14.014  15.394  36.713  1.00 23.59           N  
ATOM   1641  CA  ARG H 210      12.857  16.087  37.177  1.00 23.67           C  
ATOM   1642  CB  ARG H 210      12.147  15.356  38.326  1.00 24.30           C  
ATOM   1643  CG  ARG H 210      10.816  15.985  38.735  1.00 25.96           C  
ATOM   1644  CD  ARG H 210      10.109  15.212  39.848  1.00 26.98           C  
ATOM   1645  NE  ARG H 210      11.026  15.190  41.020  1.00 27.47           N  
ATOM   1646  CZ  ARG H 210      10.561  14.813  42.246  1.00 29.31           C  
ATOM   1647  NH1 ARG H 210       9.250  14.467  42.402  1.00 29.27           N1+
ATOM   1648  NH2 ARG H 210      11.405  14.784  43.317  1.00 29.20           N  
ATOM   1649  C   ARG H 210      13.293  17.419  37.657  1.00 23.89           C  
ATOM   1650  O   ARG H 210      14.347  17.541  38.284  1.00 23.71           O  
ATOM   1651  N   GLY H 211      12.499  18.456  37.314  1.00 24.38           N  
ATOM   1652  CA  GLY H 211      12.770  19.772  37.788  1.00 26.58           C  
ATOM   1653  C   GLY H 211      12.360  19.687  39.196  1.00 27.46           C  
ATOM   1654  O   GLY H 211      11.213  19.950  39.560  1.00 29.16           O  
ATOM   1655  N   MET H 212      13.656  19.666  39.622  1.00 24.65           N  
ATOM   1656  CA  MET H 212      14.710  19.721  40.571  1.00 24.56           C  
ATOM   1657  CB  MET H 212      14.569  20.807  41.606  1.00 24.35           C  
ATOM   1658  CG  MET H 212      15.201  22.023  40.892  1.00 26.14           C  
ATOM   1659  SD  MET H 212      14.572  22.424  39.196  1.00 36.06           S  
ATOM   1660  CE  MET H 212      15.709  21.655  37.988  1.00 30.64           C  
ATOM   1661  C   MET H 212      15.642  18.550  40.808  1.00 25.74           C  
ATOM   1662  O   MET H 212      16.786  18.537  40.351  1.00 25.65           O  
ATOM   1663  N   ASP H 213      15.149  17.569  41.549  1.00 23.64           N  
ATOM   1664  CA  ASP H 213      15.808  16.536  42.282  1.00 23.95           C  
ATOM   1665  CB  ASP H 213      14.743  16.036  43.247  1.00 28.86           C  
ATOM   1666  CG  ASP H 213      15.377  15.743  44.573  1.00 32.78           C  
ATOM   1667  OD1 ASP H 213      16.598  15.975  44.769  1.00 48.14           O  
ATOM   1668  OD2 ASP H 213      14.586  15.313  45.445  1.00 48.14           O1-
ATOM   1669  C   ASP H 213      16.464  15.320  41.657  1.00 25.25           C  
ATOM   1670  O   ASP H 213      17.429  14.795  42.203  1.00 26.36           O  
ATOM   1671  N   TYR H 214      16.008  14.817  40.511  1.00 26.73           N  
ATOM   1672  CA  TYR H 214      16.200  13.390  40.290  1.00 26.32           C  
ATOM   1673  CB  TYR H 214      14.953  12.512  40.524  1.00 27.85           C  
ATOM   1674  CG  TYR H 214      14.780  12.254  41.980  1.00 30.31           C  
ATOM   1675  CD1 TYR H 214      14.162  13.160  42.808  1.00 31.46           C  
ATOM   1676  CD2 TYR H 214      15.237  11.071  42.511  1.00 30.78           C  
ATOM   1677  CE1 TYR H 214      14.015  12.887  44.148  1.00 33.63           C  
ATOM   1678  CE2 TYR H 214      15.094  10.792  43.848  1.00 33.14           C  
ATOM   1679  CZ  TYR H 214      14.480  11.704  44.670  1.00 34.82           C  
ATOM   1680  OH  TYR H 214      14.328  11.426  46.044  1.00 36.94           O  
ATOM   1681  C   TYR H 214      16.603  13.132  38.861  1.00 25.61           C  
ATOM   1682  O   TYR H 214      16.118  13.797  37.948  1.00 23.73           O  
ATOM   1683  N   TRP H 215      17.494  12.132  38.634  1.00 24.62           N  
ATOM   1684  CA  TRP H 215      17.968  11.792  37.311  1.00 24.71           C  
ATOM   1685  CB  TRP H 215      19.460  12.122  37.125  1.00 23.46           C  
ATOM   1686  CG  TRP H 215      19.794  13.595  37.219  1.00 24.29           C  
ATOM   1687  CD2 TRP H 215      20.473  14.354  36.203  1.00 23.39           C  
ATOM   1688  CD1 TRP H 215      19.589  14.450  38.263  1.00 24.23           C  
ATOM   1689  NE1 TRP H 215      20.084  15.696  37.957  1.00 24.16           N  
ATOM   1690  CE2 TRP H 215      20.634  15.650  36.694  1.00 24.32           C  
ATOM   1691  CE3 TRP H 215      20.933  14.000  34.966  1.00 24.01           C  
ATOM   1692  CZ2 TRP H 215      21.258  16.615  35.955  1.00 23.99           C  
ATOM   1693  CZ3 TRP H 215      21.554  14.979  34.220  1.00 24.62           C  
ATOM   1694  CH2 TRP H 215      21.714  16.261  34.703  1.00 24.45           C  
ATOM   1695  C   TRP H 215      17.826  10.303  37.142  1.00 24.94           C  
ATOM   1696  O   TRP H 215      17.913   9.551  38.111  1.00 25.62           O  
ATOM   1697  N   GLY H 216      17.596   9.835  35.894  1.00 25.13           N  
ATOM   1698  CA  GLY H 216      17.451   8.428  35.626  1.00 25.63           C  
ATOM   1699  C   GLY H 216      18.804   7.842  35.349  1.00 26.62           C  
ATOM   1700  O   GLY H 216      19.825   8.514  35.486  1.00 25.58           O  
ATOM   1701  N   GLN H 217      18.827   6.543  34.982  1.00 26.70           N  
ATOM   1702  CA  GLN H 217      20.013   5.791  34.663  1.00 29.14           C  
ATOM   1703  CB  GLN H 217      19.735   4.286  34.526  1.00 32.32           C  
ATOM   1704  CG  GLN H 217      19.214   3.647  35.814  1.00 39.54           C  
ATOM   1705  CD  GLN H 217      20.361   3.519  36.807  1.00 45.41           C  
ATOM   1706  OE1 GLN H 217      21.038   4.489  37.145  1.00 46.49           O  
ATOM   1707  NE2 GLN H 217      20.586   2.272  37.293  1.00 45.20           N  
ATOM   1708  C   GLN H 217      20.592   6.261  33.358  1.00 27.74           C  
ATOM   1709  O   GLN H 217      21.809   6.263  33.182  1.00 27.28           O  
ATOM   1710  N   GLY H 218      19.727   6.623  32.388  1.00 26.90           N  
ATOM   1711  CA  GLY H 218      20.177   7.128  31.115  1.00 26.88           C  
ATOM   1712  C   GLY H 218      20.080   6.068  30.049  1.00 27.33           C  
ATOM   1713  O   GLY H 218      20.116   4.871  30.330  1.00 27.59           O  
ATOM   1714  N   THR H 219      19.939   6.517  28.778  1.00 27.01           N  
ATOM   1715  CA  THR H 219      19.895   5.661  27.614  1.00 27.15           C  
ATOM   1716  CB  THR H 219      18.634   5.760  26.804  1.00 27.56           C  
ATOM   1717  OG1 THR H 219      18.484   7.083  26.316  1.00 28.55           O  
ATOM   1718  CG2 THR H 219      17.420   5.361  27.648  1.00 26.81           C  
ATOM   1719  C   THR H 219      20.948   6.179  26.683  1.00 28.02           C  
ATOM   1720  O   THR H 219      21.129   7.390  26.574  1.00 26.50           O  
ATOM   1721  N   SER H 220      21.639   5.287  25.945  1.00 28.01           N  
ATOM   1722  CA  SER H 220      22.720   5.747  25.117  1.00 28.80           C  
ATOM   1723  CB  SER H 220      23.944   4.818  25.148  1.00 29.75           C  
ATOM   1724  OG  SER H 220      24.479   4.763  26.462  1.00 22.03           O  
ATOM   1725  C   SER H 220      22.282   5.829  23.688  1.00 29.55           C  
ATOM   1726  O   SER H 220      21.616   4.935  23.169  1.00 28.32           O  
ATOM   1727  N   VAL H 221      22.662   6.934  23.012  1.00 29.68           N  
ATOM   1728  CA  VAL H 221      22.329   7.109  21.627  1.00 30.45           C  
ATOM   1729  CB  VAL H 221      21.509   8.345  21.371  1.00 31.03           C  
ATOM   1730  CG1 VAL H 221      21.274   8.487  19.857  1.00 25.17           C  
ATOM   1731  CG2 VAL H 221      20.211   8.247  22.189  1.00 23.48           C  
ATOM   1732  C   VAL H 221      23.614   7.261  20.874  1.00 31.07           C  
ATOM   1733  O   VAL H 221      24.493   8.025  21.272  1.00 30.23           O  
ATOM   1734  N   THR H 222      23.768   6.511  19.763  1.00 30.96           N  
ATOM   1735  CA  THR H 222      24.960   6.642  18.976  1.00 32.27           C  
ATOM   1736  CB  THR H 222      25.823   5.414  18.982  1.00 32.88           C  
ATOM   1737  OG1 THR H 222      26.221   5.110  20.311  1.00 35.38           O  
ATOM   1738  CG2 THR H 222      27.061   5.674  18.107  1.00 36.04           C  
ATOM   1739  C   THR H 222      24.535   6.895  17.567  1.00 32.65           C  
ATOM   1740  O   THR H 222      23.693   6.182  17.023  1.00 33.10           O  
ATOM   1741  N   VAL H 223      25.104   7.942  16.939  1.00 33.07           N  
ATOM   1742  CA  VAL H 223      24.751   8.230  15.581  1.00 33.51           C  
ATOM   1743  CB  VAL H 223      24.355   9.660  15.365  1.00 33.69           C  
ATOM   1744  CG1 VAL H 223      24.061   9.872  13.871  1.00 34.05           C  
ATOM   1745  CG2 VAL H 223      23.165   9.981  16.286  1.00 32.99           C  
ATOM   1746  C   VAL H 223      25.963   7.972  14.751  1.00 33.95           C  
ATOM   1747  O   VAL H 223      26.994   8.620  14.923  1.00 34.33           O  
ATOM   1748  N   SER H 224      25.870   6.997  13.826  1.00 34.83           N  
ATOM   1749  CA  SER H 224      26.995   6.710  12.987  1.00 35.76           C  
ATOM   1750  CB  SER H 224      28.106   5.902  13.681  1.00 35.67           C  
ATOM   1751  OG  SER H 224      27.658   4.584  13.956  1.00 37.00           O  
ATOM   1752  C   SER H 224      26.499   5.890  11.842  1.00 36.82           C  
ATOM   1753  O   SER H 224      25.391   5.358  11.873  1.00 35.91           O  
ATOM   1754  N   SER H 225      27.319   5.775  10.781  1.00 37.42           N  
ATOM   1755  CA  SER H 225      26.904   4.993   9.657  1.00 39.34           C  
ATOM   1756  CB  SER H 225      27.385   5.551   8.308  1.00 40.74           C  
ATOM   1757  OG  SER H 225      28.801   5.500   8.240  1.00 41.48           O  
ATOM   1758  C   SER H 225      27.504   3.600   9.805  1.00 39.48           C  
ATOM   1759  O   SER H 225      28.461   3.452  10.610  1.00 41.33           O  
ATOM   1760  OXT SER H 225      27.020   2.667   9.109  1.00  0.00           O1-
TER    1761      SER H 225 
CONECT  160  711
CONECT  711  160
CONECT 1009 1632
CONECT 1632 1009
END
