# Supplementary material for: Fully automated antibody structure prediction using BIOVIA tools: Validation study
Source: PLoS One. 2017 May 18;12(5):e0177923. doi: 10.1371/journal.pone.0177923 (PMC5436848; doi:10.1371/journal.pone.0177923)
Supplement: S3 Dataset — Predicted structures using the Top5 framework method, Chothia CDR definition with canonical filtering, using up to 5 CDR templates rather than the default 3, and generating 10 CDR models. (ZIP) [file pone.0177923.s005.zip › 4LVH_CB_FV_FinalModel.pdb]

REMARK   Accelrys Discovery Studio PDB file
REMARK   Created:  2015-11-30T22:23:57Z
SSBOND   1 CYS L   22    CYS L   91                                     
SSBOND   2 CYS H  130    CYS H  204                                     
ATOM      1  N   ILE L   1      25.525  31.611  29.561  1.00 54.81           N1+
ATOM      2  CA  ILE L   1      26.278  31.746  30.828  1.00 53.61           C  
ATOM      3  CB  ILE L   1      25.314  31.753  31.978  1.00 53.86           C  
ATOM      4  CG1 ILE L   1      24.394  32.983  31.888  1.00 55.36           C  
ATOM      5  CG2 ILE L   1      26.109  31.654  33.290  1.00 52.65           C  
ATOM      6  CD1 ILE L   1      23.192  32.910  32.827  1.00 55.15           C  
ATOM      7  C   ILE L   1      27.179  30.570  30.955  1.00 54.29           C  
ATOM      8  O   ILE L   1      26.723  29.442  31.124  1.00 54.76           O  
ATOM      9  N   GLN L   2      28.500  30.809  30.872  1.00 52.73           N  
ATOM     10  CA  GLN L   2      29.411  29.705  30.852  1.00 52.49           C  
ATOM     11  CB  GLN L   2      30.485  29.827  29.762  1.00 50.90           C  
ATOM     12  CG  GLN L   2      29.892  29.643  28.363  1.00 23.50           C  
ATOM     13  CD  GLN L   2      28.882  30.752  28.095  1.00 24.27           C  
ATOM     14  OE1 GLN L   2      27.678  30.561  28.259  1.00 20.39           O  
ATOM     15  NE2 GLN L   2      29.390  31.954  27.706  1.00 26.86           N  
ATOM     16  C   GLN L   2      30.058  29.579  32.184  1.00 51.30           C  
ATOM     17  O   GLN L   2      30.456  30.563  32.805  1.00 50.08           O  
ATOM     18  N   MET L   3      30.162  28.330  32.663  1.00 49.63           N  
ATOM     19  CA  MET L   3      30.723  28.109  33.958  1.00 47.69           C  
ATOM     20  CB  MET L   3      29.868  27.146  34.796  1.00 46.75           C  
ATOM     21  CG  MET L   3      28.428  27.628  34.993  1.00 47.11           C  
ATOM     22  SD  MET L   3      28.234  28.989  36.180  1.00 41.67           S  
ATOM     23  CE  MET L   3      28.045  27.904  37.622  1.00 26.86           C  
ATOM     24  C   MET L   3      32.059  27.465  33.770  1.00 46.79           C  
ATOM     25  O   MET L   3      32.219  26.566  32.948  1.00 45.43           O  
ATOM     26  N   THR L   4      33.076  27.931  34.522  1.00 47.05           N  
ATOM     27  CA  THR L   4      34.358  27.300  34.406  1.00 46.38           C  
ATOM     28  CB  THR L   4      35.448  28.203  33.900  1.00 46.91           C  
ATOM     29  OG1 THR L   4      35.098  28.730  32.628  1.00 44.86           O  
ATOM     30  CG2 THR L   4      36.737  27.374  33.766  1.00 45.06           C  
ATOM     31  C   THR L   4      34.739  26.810  35.769  1.00 46.06           C  
ATOM     32  O   THR L   4      34.749  27.566  36.741  1.00 47.46           O  
ATOM     33  N   GLN L   5      35.066  25.508  35.870  1.00 46.32           N  
ATOM     34  CA  GLN L   5      35.397  24.934  37.144  1.00 45.38           C  
ATOM     35  CB  GLN L   5      34.756  23.555  37.376  1.00 44.41           C  
ATOM     36  CG  GLN L   5      33.229  23.595  37.322  1.00 44.31           C  
ATOM     37  CD  GLN L   5      32.700  22.187  37.550  1.00 45.49           C  
ATOM     38  OE1 GLN L   5      31.824  21.717  36.826  1.00 44.37           O  
ATOM     39  NE2 GLN L   5      33.237  21.503  38.593  1.00 44.81           N  
ATOM     40  C   GLN L   5      36.878  24.744  37.209  1.00 46.37           C  
ATOM     41  O   GLN L   5      37.540  24.520  36.197  1.00 46.67           O  
ATOM     42  N   SER L   6      37.439  24.880  38.430  1.00 46.50           N  
ATOM     43  CA  SER L   6      38.844  24.669  38.621  1.00 46.44           C  
ATOM     44  CB  SER L   6      39.694  25.953  38.562  1.00 47.63           C  
ATOM     45  OG  SER L   6      39.479  26.755  39.716  1.00 48.18           O  
ATOM     46  C   SER L   6      39.007  24.103  39.992  1.00 46.88           C  
ATOM     47  O   SER L   6      38.279  24.479  40.910  1.00 47.48           O  
ATOM     48  N   PRO L   7      39.940  23.214  40.180  1.00 47.15           N  
ATOM     49  CA  PRO L   7      40.792  22.742  39.118  1.00 46.72           C  
ATOM     50  CD  PRO L   7      40.573  23.110  41.483  1.00 47.22           C  
ATOM     51  CB  PRO L   7      42.093  22.298  39.790  1.00 46.23           C  
ATOM     52  CG  PRO L   7      41.721  22.117  41.269  1.00 47.05           C  
ATOM     53  C   PRO L   7      40.099  21.659  38.348  1.00 47.30           C  
ATOM     54  O   PRO L   7      38.988  21.282  38.719  1.00 47.37           O  
ATOM     55  N   ALA L   8      40.706  21.198  37.236  1.00 47.37           N  
ATOM     56  CA  ALA L   8      40.132  20.143  36.454  1.00 48.24           C  
ATOM     57  CB  ALA L   8      40.934  19.852  35.174  1.00 50.45           C  
ATOM     58  C   ALA L   8      40.108  18.886  37.272  1.00 47.79           C  
ATOM     59  O   ALA L   8      39.099  18.184  37.307  1.00 46.56           O  
ATOM     60  N   SER L   9      41.219  18.564  37.966  1.00 48.78           N  
ATOM     61  CA  SER L   9      41.236  17.376  38.775  1.00 46.93           C  
ATOM     62  CB  SER L   9      42.041  16.210  38.170  1.00 46.38           C  
ATOM     63  OG  SER L   9      43.406  16.573  38.041  1.00 51.54           O  
ATOM     64  C   SER L   9      41.864  17.736  40.081  1.00 46.99           C  
ATOM     65  O   SER L   9      42.668  18.666  40.154  1.00 46.97           O  
ATOM     66  N   LEU L  10      41.494  17.022  41.165  1.00 46.68           N  
ATOM     67  CA  LEU L  10      42.053  17.383  42.434  1.00 47.11           C  
ATOM     68  CB  LEU L  10      41.101  18.287  43.240  1.00 48.29           C  
ATOM     69  CG  LEU L  10      41.619  18.731  44.617  1.00 50.43           C  
ATOM     70  CD1 LEU L  10      42.853  19.643  44.497  1.00 50.49           C  
ATOM     71  CD2 LEU L  10      40.487  19.368  45.439  1.00 48.98           C  
ATOM     72  C   LEU L  10      42.323  16.138  43.221  1.00 46.73           C  
ATOM     73  O   LEU L  10      41.480  15.246  43.312  1.00 46.52           O  
ATOM     74  N   ALA L  11      43.531  16.035  43.807  1.00 46.56           N  
ATOM     75  CA  ALA L  11      43.829  14.874  44.593  1.00 45.31           C  
ATOM     76  CB  ALA L  11      45.107  14.149  44.146  1.00 43.58           C  
ATOM     77  C   ALA L  11      44.050  15.321  46.006  1.00 44.16           C  
ATOM     78  O   ALA L  11      44.861  16.208  46.271  1.00 43.32           O  
ATOM     79  N   VAL L  12      43.325  14.704  46.962  1.00 43.93           N  
ATOM     80  CA  VAL L  12      43.506  15.065  48.341  1.00 43.43           C  
ATOM     81  CB  VAL L  12      42.472  16.027  48.865  1.00 43.24           C  
ATOM     82  CG1 VAL L  12      42.638  16.149  50.391  1.00 48.76           C  
ATOM     83  CG2 VAL L  12      42.637  17.373  48.139  1.00 49.52           C  
ATOM     84  C   VAL L  12      43.453  13.821  49.174  1.00 44.00           C  
ATOM     85  O   VAL L  12      42.751  12.864  48.853  1.00 44.88           O  
ATOM     86  N   SER L  13      44.218  13.810  50.286  1.00 41.84           N  
ATOM     87  CA  SER L  13      44.285  12.676  51.163  1.00 40.72           C  
ATOM     88  CB  SER L  13      45.533  12.682  52.070  1.00 42.67           C  
ATOM     89  OG  SER L  13      45.604  13.882  52.824  1.00 45.56           O  
ATOM     90  C   SER L  13      43.060  12.653  52.017  1.00 41.51           C  
ATOM     91  O   SER L  13      42.332  13.642  52.122  1.00 42.46           O  
ATOM     92  N   PRO L  14      42.801  11.523  52.618  1.00 42.65           N  
ATOM     93  CA  PRO L  14      41.631  11.433  53.443  1.00 43.61           C  
ATOM     94  CD  PRO L  14      43.083  10.253  51.961  1.00 26.69           C  
ATOM     95  CB  PRO L  14      41.412   9.949  53.704  1.00 41.92           C  
ATOM     96  CG  PRO L  14      41.988   9.283  52.442  1.00 43.26           C  
ATOM     97  C   PRO L  14      41.731  12.271  54.672  1.00 44.22           C  
ATOM     98  O   PRO L  14      42.798  12.324  55.281  1.00 43.46           O  
ATOM     99  N   GLY L  15      40.621  12.931  55.055  1.00 43.66           N  
ATOM    100  CA  GLY L  15      40.597  13.713  56.253  1.00 43.89           C  
ATOM    101  C   GLY L  15      40.792  15.158  55.919  1.00 45.20           C  
ATOM    102  O   GLY L  15      40.356  16.032  56.667  1.00 45.73           O  
ATOM    103  N   GLN L  16      41.432  15.454  54.772  1.00 44.17           N  
ATOM    104  CA  GLN L  16      41.666  16.828  54.422  1.00 46.69           C  
ATOM    105  CB  GLN L  16      42.830  17.057  53.443  1.00 49.62           C  
ATOM    106  CG  GLN L  16      44.198  17.003  54.118  1.00 51.94           C  
ATOM    107  CD  GLN L  16      44.353  18.284  54.926  1.00 53.29           C  
ATOM    108  OE1 GLN L  16      43.693  18.475  55.947  1.00 53.64           O  
ATOM    109  NE2 GLN L  16      45.247  19.191  54.449  1.00 59.33           N  
ATOM    110  C   GLN L  16      40.438  17.410  53.815  1.00 47.46           C  
ATOM    111  O   GLN L  16      39.421  16.740  53.651  1.00 47.68           O  
ATOM    112  N   ARG L  17      40.513  18.719  53.510  1.00 47.05           N  
ATOM    113  CA  ARG L  17      39.419  19.455  52.952  1.00 46.76           C  
ATOM    114  CB  ARG L  17      39.375  20.904  53.440  1.00 47.27           C  
ATOM    115  CG  ARG L  17      38.305  21.748  52.756  1.00 48.35           C  
ATOM    116  CD  ARG L  17      38.682  23.227  52.721  1.00 49.08           C  
ATOM    117  NE  ARG L  17      39.023  23.607  54.115  1.00 51.18           N  
ATOM    118  CZ  ARG L  17      38.069  24.158  54.914  1.00 53.16           C  
ATOM    119  NH1 ARG L  17      36.840  24.459  54.400  1.00 51.85           N1+
ATOM    120  NH2 ARG L  17      38.346  24.398  56.229  1.00 52.73           N  
ATOM    121  C   ARG L  17      39.594  19.545  51.468  1.00 45.41           C  
ATOM    122  O   ARG L  17      40.706  19.725  50.972  1.00 46.05           O  
ATOM    123  N   ALA L  18      38.476  19.424  50.722  1.00 44.22           N  
ATOM    124  CA  ALA L  18      38.521  19.540  49.294  1.00 44.68           C  
ATOM    125  CB  ALA L  18      37.831  18.379  48.559  1.00 42.88           C  
ATOM    126  C   ALA L  18      37.786  20.791  48.920  1.00 44.13           C  
ATOM    127  O   ALA L  18      36.707  21.074  49.443  1.00 43.89           O  
ATOM    128  N   THR L  19      38.371  21.596  48.013  1.00 44.27           N  
ATOM    129  CA  THR L  19      37.697  22.793  47.598  1.00 44.09           C  
ATOM    130  CB  THR L  19      38.320  24.059  48.116  1.00 44.24           C  
ATOM    131  OG1 THR L  19      39.710  24.080  47.833  1.00 43.61           O  
ATOM    132  CG2 THR L  19      38.072  24.169  49.622  1.00 43.16           C  
ATOM    133  C   THR L  19      37.684  22.853  46.106  1.00 44.07           C  
ATOM    134  O   THR L  19      38.729  22.834  45.458  1.00 43.59           O  
ATOM    135  N   ILE L  20      36.470  22.950  45.528  1.00 42.88           N  
ATOM    136  CA  ILE L  20      36.298  23.010  44.106  1.00 42.68           C  
ATOM    137  CB  ILE L  20      35.279  22.035  43.576  1.00 42.33           C  
ATOM    138  CG1 ILE L  20      35.591  20.571  43.941  1.00 41.88           C  
ATOM    139  CG2 ILE L  20      35.198  22.281  42.061  1.00 41.61           C  
ATOM    140  CD1 ILE L  20      36.785  19.967  43.210  1.00 42.08           C  
ATOM    141  C   ILE L  20      35.695  24.348  43.824  1.00 42.26           C  
ATOM    142  O   ILE L  20      34.820  24.804  44.558  1.00 41.61           O  
ATOM    143  N   THR L  21      36.139  25.018  42.743  1.00 42.92           N  
ATOM    144  CA  THR L  21      35.599  26.324  42.488  1.00 44.28           C  
ATOM    145  CB  THR L  21      36.636  27.408  42.509  1.00 43.92           C  
ATOM    146  OG1 THR L  21      37.572  27.234  41.453  1.00 31.32           O  
ATOM    147  CG2 THR L  21      37.347  27.331  43.871  1.00 35.70           C  
ATOM    148  C   THR L  21      34.915  26.338  41.158  1.00 43.89           C  
ATOM    149  O   THR L  21      35.206  25.532  40.276  1.00 43.88           O  
ATOM    150  N   CYS L  22      33.933  27.253  41.012  1.00 43.92           N  
ATOM    151  CA  CYS L  22      33.183  27.395  39.796  1.00 44.64           C  
ATOM    152  CB  CYS L  22      31.795  26.711  39.898  1.00 43.54           C  
ATOM    153  SG  CYS L  22      30.850  26.706  38.344  1.00 45.63           S  
ATOM    154  C   CYS L  22      33.018  28.873  39.567  1.00 45.86           C  
ATOM    155  O   CYS L  22      32.623  29.612  40.469  1.00 46.59           O  
ATOM    156  N   ARG L  23      33.327  29.346  38.341  1.00 47.13           N  
ATOM    157  CA  ARG L  23      33.284  30.753  38.040  1.00 49.46           C  
ATOM    158  CB  ARG L  23      34.645  31.217  37.497  1.00 51.31           C  
ATOM    159  CG  ARG L  23      34.754  32.697  37.158  1.00 55.23           C  
ATOM    160  CD  ARG L  23      36.129  33.026  36.587  1.00 58.37           C  
ATOM    161  NE  ARG L  23      36.340  32.086  35.453  1.00 62.58           N  
ATOM    162  CZ  ARG L  23      35.848  32.421  34.227  1.00 65.38           C  
ATOM    163  NH1 ARG L  23      35.218  33.621  34.061  1.00 65.88           N1+
ATOM    164  NH2 ARG L  23      35.974  31.569  33.170  1.00 66.49           N  
ATOM    165  C   ARG L  23      32.264  30.968  36.962  1.00 49.52           C  
ATOM    166  O   ARG L  23      32.303  30.306  35.928  1.00 48.56           O  
ATOM    167  N   ALA L  24      31.331  31.925  37.159  1.00 48.59           N  
ATOM    168  CA  ALA L  24      30.294  32.141  36.190  1.00 48.33           C  
ATOM    169  CB  ALA L  24      28.903  32.353  36.814  1.00 48.18           C  
ATOM    170  C   ALA L  24      30.617  33.365  35.400  1.00 48.52           C  
ATOM    171  O   ALA L  24      31.130  34.350  35.924  1.00 47.91           O  
ATOM    172  N   SER L  25      30.296  33.325  34.086  1.00 39.10           N  
ATOM    173  CA  SER L  25      30.560  34.395  33.162  1.00 40.17           C  
ATOM    174  CB  SER L  25      30.160  34.038  31.724  1.00 39.93           C  
ATOM    175  OG  SER L  25      30.443  35.131  30.864  1.00 41.42           O  
ATOM    176  C   SER L  25      29.768  35.600  33.560  1.00 42.46           C  
ATOM    177  O   SER L  25      30.266  36.726  33.495  1.00 42.69           O  
ATOM    178  N   GLU L  26      28.503  35.384  33.973  1.00 41.26           N  
ATOM    179  CA  GLU L  26      27.666  36.470  34.387  1.00 41.14           C  
ATOM    180  CB  GLU L  26      26.472  36.727  33.460  1.00 43.76           C  
ATOM    181  CG  GLU L  26      26.858  37.281  32.091  1.00 50.29           C  
ATOM    182  CD  GLU L  26      25.559  37.619  31.381  1.00 57.97           C  
ATOM    183  OE1 GLU L  26      24.727  38.339  31.993  1.00 56.40           O  
ATOM    184  OE2 GLU L  26      25.371  37.154  30.225  1.00 59.01           O1-
ATOM    185  C   GLU L  26      27.125  36.114  35.734  1.00 42.06           C  
ATOM    186  O   GLU L  26      27.237  34.970  36.168  1.00 40.59           O  
ATOM    187  N   SER L  27      26.540  37.105  36.442  1.00 40.70           N  
ATOM    188  CA  SER L  27      26.041  36.873  37.769  1.00 41.12           C  
ATOM    189  CB  SER L  27      25.639  38.164  38.504  1.00 42.24           C  
ATOM    190  OG  SER L  27      25.160  37.860  39.806  1.00 44.49           O  
ATOM    191  C   SER L  27      24.827  35.997  37.717  1.00 41.21           C  
ATOM    192  O   SER L  27      23.922  36.206  36.912  1.00 41.31           O  
ATOM    193  N   VAL L  28      24.846  34.941  38.551  1.00 38.82           N  
ATOM    194  CA  VAL L  28      23.809  33.975  38.789  1.00 37.07           C  
ATOM    195  CB  VAL L  28      24.329  32.631  39.210  1.00 37.52           C  
ATOM    196  CG1 VAL L  28      25.076  32.007  38.020  1.00 36.83           C  
ATOM    197  CG2 VAL L  28      25.216  32.807  40.451  1.00 37.61           C  
ATOM    198  C   VAL L  28      22.808  34.452  39.808  1.00 38.54           C  
ATOM    199  O   VAL L  28      21.787  33.799  40.023  1.00 38.06           O  
ATOM    200  N   SER L  29      23.121  35.532  40.553  1.00 38.07           N  
ATOM    201  CA  SER L  29      22.263  35.956  41.625  1.00 39.93           C  
ATOM    202  CB  SER L  29      22.946  36.912  42.624  1.00 41.51           C  
ATOM    203  OG  SER L  29      23.228  38.156  42.003  1.00  0.00           O  
ATOM    204  C   SER L  29      21.032  36.633  41.115  1.00 41.63           C  
ATOM    205  O   SER L  29      21.018  37.236  40.044  1.00 42.75           O  
ATOM    206  N   ASN L  30      19.935  36.491  41.886  1.00 40.16           N  
ATOM    207  CA  ASN L  30      18.726  37.191  41.580  1.00 40.31           C  
ATOM    208  CB  ASN L  30      18.015  36.675  40.319  1.00 43.92           C  
ATOM    209  CG  ASN L  30      17.112  37.787  39.802  1.00 48.06           C  
ATOM    210  OD1 ASN L  30      16.776  38.725  40.523  1.00 54.57           O  
ATOM    211  ND2 ASN L  30      16.712  37.684  38.506  1.00 51.22           N  
ATOM    212  C   ASN L  30      17.809  37.009  42.750  1.00 42.22           C  
ATOM    213  O   ASN L  30      17.719  35.922  43.321  1.00 39.89           O  
ATOM    214  N   TYR L  31      17.103  38.087  43.137  1.00 41.00           N  
ATOM    215  CA  TYR L  31      16.158  38.068  44.217  1.00 41.92           C  
ATOM    216  CB  TYR L  31      14.975  37.118  43.957  1.00 43.64           C  
ATOM    217  CG  TYR L  31      14.294  37.594  42.718  1.00 45.41           C  
ATOM    218  CD1 TYR L  31      13.606  38.785  42.708  1.00 47.67           C  
ATOM    219  CD2 TYR L  31      14.326  36.843  41.564  1.00 45.39           C  
ATOM    220  CE1 TYR L  31      12.972  39.221  41.566  1.00 49.42           C  
ATOM    221  CE2 TYR L  31      13.695  37.273  40.421  1.00 47.75           C  
ATOM    222  CZ  TYR L  31      13.021  38.468  40.417  1.00 51.86           C  
ATOM    223  OH  TYR L  31      12.375  38.907  39.240  1.00 54.17           O  
ATOM    224  C   TYR L  31      16.835  37.657  45.493  1.00 41.79           C  
ATOM    225  O   TYR L  31      16.189  37.143  46.406  1.00 41.41           O  
ATOM    226  N   GLY L  32      18.155  37.903  45.609  1.00 39.15           N  
ATOM    227  CA  GLY L  32      18.849  37.601  46.830  1.00 39.34           C  
ATOM    228  C   GLY L  32      19.196  36.144  46.884  1.00 38.67           C  
ATOM    229  O   GLY L  32      19.605  35.640  47.927  1.00 39.39           O  
ATOM    230  N   ILE L  33      19.056  35.426  45.756  1.00 36.76           N  
ATOM    231  CA  ILE L  33      19.331  34.015  45.734  1.00 35.99           C  
ATOM    232  CB  ILE L  33      18.110  33.204  45.380  1.00 36.18           C  
ATOM    233  CG1 ILE L  33      17.042  33.378  46.473  1.00 40.49           C  
ATOM    234  CG2 ILE L  33      18.516  31.741  45.135  1.00 40.53           C  
ATOM    235  CD1 ILE L  33      15.665  32.847  46.090  1.00 41.95           C  
ATOM    236  C   ILE L  33      20.377  33.778  44.686  1.00 35.56           C  
ATOM    237  O   ILE L  33      20.541  34.585  43.775  1.00 35.10           O  
ATOM    238  N   ASN L  34      21.161  32.686  44.825  1.00 33.38           N  
ATOM    239  CA  ASN L  34      22.151  32.360  43.835  1.00 33.08           C  
ATOM    240  CB  ASN L  34      23.546  32.068  44.422  1.00 33.25           C  
ATOM    241  CG  ASN L  34      24.111  33.337  45.049  1.00  0.00           C  
ATOM    242  OD1 ASN L  34      24.767  33.286  46.088  1.00  0.00           O  
ATOM    243  ND2 ASN L  34      23.861  34.504  44.398  1.00  0.00           N  
ATOM    244  C   ASN L  34      21.694  31.093  43.182  1.00 34.46           C  
ATOM    245  O   ASN L  34      21.553  30.060  43.834  1.00 33.60           O  
ATOM    246  N   PHE L  35      21.463  31.130  41.856  1.00 33.24           N  
ATOM    247  CA  PHE L  35      20.963  29.962  41.201  1.00 32.41           C  
ATOM    248  CB  PHE L  35      20.249  30.336  39.889  1.00 32.79           C  
ATOM    249  CG  PHE L  35      19.093  31.206  40.251  1.00 32.18           C  
ATOM    250  CD1 PHE L  35      19.298  32.518  40.616  1.00 32.76           C  
ATOM    251  CD2 PHE L  35      17.806  30.721  40.211  1.00 33.26           C  
ATOM    252  CE1 PHE L  35      18.240  33.329  40.954  1.00 33.02           C  
ATOM    253  CE2 PHE L  35      16.748  31.531  40.547  1.00 33.88           C  
ATOM    254  CZ  PHE L  35      16.960  32.835  40.921  1.00 33.19           C  
ATOM    255  C   PHE L  35      22.120  29.081  40.853  1.00 34.21           C  
ATOM    256  O   PHE L  35      22.401  28.860  39.673  1.00 34.14           O  
ATOM    257  N   ILE L  36      22.821  28.534  41.869  1.00 38.71           N  
ATOM    258  CA  ILE L  36      23.858  27.606  41.528  1.00 39.47           C  
ATOM    259  CB  ILE L  36      25.256  28.128  41.530  1.00 40.53           C  
ATOM    260  CG1 ILE L  36      25.400  29.045  40.298  1.00 19.04           C  
ATOM    261  CG2 ILE L  36      26.214  26.922  41.519  1.00 20.36           C  
ATOM    262  CD1 ILE L  36      25.010  28.370  38.984  1.00 12.84           C  
ATOM    263  C   ILE L  36      23.749  26.339  42.292  1.00 38.34           C  
ATOM    264  O   ILE L  36      23.450  26.323  43.485  1.00 38.26           O  
ATOM    265  N   ASN L  37      23.966  25.220  41.572  1.00 35.90           N  
ATOM    266  CA  ASN L  37      23.823  23.940  42.188  1.00 34.49           C  
ATOM    267  CB  ASN L  37      22.597  23.168  41.672  1.00 33.85           C  
ATOM    268  CG  ASN L  37      21.375  24.036  41.954  1.00 33.33           C  
ATOM    269  OD1 ASN L  37      21.276  24.679  42.998  1.00 35.37           O  
ATOM    270  ND2 ASN L  37      20.423  24.073  40.984  1.00 34.04           N  
ATOM    271  C   ASN L  37      25.043  23.130  41.883  1.00 34.19           C  
ATOM    272  O   ASN L  37      25.764  23.403  40.924  1.00 34.39           O  
ATOM    273  N   TRP L  38      25.321  22.117  42.731  1.00 32.03           N  
ATOM    274  CA  TRP L  38      26.453  21.266  42.530  1.00 30.92           C  
ATOM    275  CB  TRP L  38      27.479  21.299  43.675  1.00 32.06           C  
ATOM    276  CG  TRP L  38      28.210  22.603  43.880  1.00 32.27           C  
ATOM    277  CD2 TRP L  38      29.455  22.960  43.257  1.00 31.97           C  
ATOM    278  CD1 TRP L  38      27.868  23.653  44.682  1.00 34.16           C  
ATOM    279  NE1 TRP L  38      28.823  24.634  44.603  1.00 33.97           N  
ATOM    280  CE2 TRP L  38      29.806  24.225  43.727  1.00 34.00           C  
ATOM    281  CE3 TRP L  38      30.245  22.287  42.365  1.00 31.95           C  
ATOM    282  CZ2 TRP L  38      30.948  24.844  43.316  1.00 33.93           C  
ATOM    283  CZ3 TRP L  38      31.398  22.919  41.951  1.00 31.93           C  
ATOM    284  CH2 TRP L  38      31.745  24.173  42.416  1.00 33.29           C  
ATOM    285  C   TRP L  38      25.953  19.855  42.484  1.00 31.23           C  
ATOM    286  O   TRP L  38      25.074  19.461  43.247  1.00 32.09           O  
ATOM    287  N   PHE L  39      26.520  19.044  41.571  1.00 31.59           N  
ATOM    288  CA  PHE L  39      26.110  17.674  41.466  1.00 30.71           C  
ATOM    289  CB  PHE L  39      25.535  17.280  40.094  1.00 28.99           C  
ATOM    290  CG  PHE L  39      24.234  17.953  39.841  1.00 27.20           C  
ATOM    291  CD1 PHE L  39      23.067  17.389  40.305  1.00 26.19           C  
ATOM    292  CD2 PHE L  39      24.170  19.133  39.137  1.00 26.89           C  
ATOM    293  CE1 PHE L  39      21.859  17.996  40.073  1.00 26.49           C  
ATOM    294  CE2 PHE L  39      22.961  19.743  38.902  1.00 26.87           C  
ATOM    295  CZ  PHE L  39      21.801  19.173  39.365  1.00 27.23           C  
ATOM    296  C   PHE L  39      27.316  16.795  41.636  1.00 30.25           C  
ATOM    297  O   PHE L  39      28.444  17.190  41.339  1.00 29.26           O  
ATOM    298  N   GLN L  40      27.084  15.557  42.130  1.00 30.98           N  
ATOM    299  CA  GLN L  40      28.115  14.573  42.341  1.00 32.19           C  
ATOM    300  CB  GLN L  40      28.128  14.029  43.782  1.00 32.63           C  
ATOM    301  CG  GLN L  40      29.141  12.905  44.025  1.00 33.89           C  
ATOM    302  CD  GLN L  40      28.935  12.367  45.435  1.00 35.22           C  
ATOM    303  OE1 GLN L  40      27.832  11.970  45.809  1.00 33.69           O  
ATOM    304  NE2 GLN L  40      30.030  12.346  46.241  1.00 34.01           N  
ATOM    305  C   GLN L  40      27.805  13.388  41.478  1.00 31.40           C  
ATOM    306  O   GLN L  40      26.720  12.813  41.564  1.00 31.93           O  
ATOM    307  N   GLN L  41      28.755  12.966  40.624  1.00 32.53           N  
ATOM    308  CA  GLN L  41      28.434  11.835  39.806  1.00 34.28           C  
ATOM    309  CB  GLN L  41      28.214  12.226  38.338  1.00 34.42           C  
ATOM    310  CG  GLN L  41      27.777  11.093  37.419  1.00 35.51           C  
ATOM    311  CD  GLN L  41      27.561  11.717  36.051  1.00 34.52           C  
ATOM    312  OE1 GLN L  41      27.417  12.931  35.924  1.00 36.37           O  
ATOM    313  NE2 GLN L  41      27.536  10.864  34.994  1.00 32.62           N  
ATOM    314  C   GLN L  41      29.522  10.812  39.924  1.00 34.73           C  
ATOM    315  O   GLN L  41      30.689  11.072  39.632  1.00 33.33           O  
ATOM    316  N   LYS L  42      29.144   9.600  40.377  1.00 36.47           N  
ATOM    317  CA  LYS L  42      30.101   8.548  40.521  1.00 39.60           C  
ATOM    318  CB  LYS L  42      29.904   7.714  41.796  1.00 39.24           C  
ATOM    319  CG  LYS L  42      29.877   8.615  43.034  1.00 41.23           C  
ATOM    320  CD  LYS L  42      29.801   7.880  44.365  1.00 39.33           C  
ATOM    321  CE  LYS L  42      31.150   7.907  45.088  1.00 38.82           C  
ATOM    322  NZ  LYS L  42      32.207   7.352  44.213  1.00 38.82           N1+
ATOM    323  C   LYS L  42      29.963   7.690  39.307  1.00 41.54           C  
ATOM    324  O   LYS L  42      28.962   7.744  38.602  1.00 41.92           O  
ATOM    325  N   PRO L  43      30.961   6.899  39.043  1.00 44.30           N  
ATOM    326  CA  PRO L  43      30.930   6.133  37.832  1.00 43.66           C  
ATOM    327  CD  PRO L  43      32.315   7.219  39.456  1.00 42.58           C  
ATOM    328  CB  PRO L  43      32.329   5.536  37.690  1.00 42.02           C  
ATOM    329  CG  PRO L  43      33.225   6.577  38.395  1.00 41.18           C  
ATOM    330  C   PRO L  43      29.806   5.154  37.770  1.00 43.33           C  
ATOM    331  O   PRO L  43      29.468   4.537  38.779  1.00 40.50           O  
ATOM    332  N   GLY L  44      29.193   5.032  36.579  1.00 42.31           N  
ATOM    333  CA  GLY L  44      28.136   4.093  36.359  1.00 41.57           C  
ATOM    334  C   GLY L  44      26.856   4.634  36.916  1.00 41.75           C  
ATOM    335  O   GLY L  44      25.832   3.953  36.877  1.00 41.87           O  
ATOM    336  N   GLN L  45      26.860   5.871  37.449  1.00 42.04           N  
ATOM    337  CA  GLN L  45      25.620   6.351  37.988  1.00 39.42           C  
ATOM    338  CB  GLN L  45      25.584   6.416  39.524  1.00 40.63           C  
ATOM    339  CG  GLN L  45      25.652   5.030  40.169  1.00 41.77           C  
ATOM    340  CD  GLN L  45      25.531   5.182  41.676  1.00 42.36           C  
ATOM    341  OE1 GLN L  45      25.715   4.221  42.421  1.00 43.52           O  
ATOM    342  NE2 GLN L  45      25.207   6.418  42.147  1.00 41.90           N  
ATOM    343  C   GLN L  45      25.316   7.715  37.452  1.00 37.81           C  
ATOM    344  O   GLN L  45      26.166   8.407  36.896  1.00 37.12           O  
ATOM    345  N   PRO L  46      24.063   8.071  37.569  1.00 36.00           N  
ATOM    346  CA  PRO L  46      23.622   9.370  37.129  1.00 35.92           C  
ATOM    347  CD  PRO L  46      23.028   7.067  37.403  1.00 37.10           C  
ATOM    348  CB  PRO L  46      22.110   9.263  36.940  1.00 35.60           C  
ATOM    349  CG  PRO L  46      21.883   7.770  36.660  1.00 37.92           C  
ATOM    350  C   PRO L  46      24.014  10.402  38.136  1.00 36.50           C  
ATOM    351  O   PRO L  46      24.225  10.051  39.297  1.00 36.15           O  
ATOM    352  N   PRO L  47      24.112  11.637  37.741  1.00 34.80           N  
ATOM    353  CA  PRO L  47      24.483  12.708  38.627  1.00 34.01           C  
ATOM    354  CD  PRO L  47      23.499  12.115  36.512  1.00 34.09           C  
ATOM    355  CB  PRO L  47      24.421  13.972  37.771  1.00 34.52           C  
ATOM    356  CG  PRO L  47      23.357  13.632  36.711  1.00 35.34           C  
ATOM    357  C   PRO L  47      23.520  12.782  39.778  1.00 33.68           C  
ATOM    358  O   PRO L  47      22.347  12.455  39.603  1.00 32.40           O  
ATOM    359  N   LYS L  48      24.009  13.189  40.969  1.00 34.43           N  
ATOM    360  CA  LYS L  48      23.189  13.322  42.142  1.00 35.35           C  
ATOM    361  CB  LYS L  48      23.676  12.481  43.336  1.00 36.26           C  
ATOM    362  CG  LYS L  48      22.976  12.842  44.650  1.00 40.02           C  
ATOM    363  CD  LYS L  48      23.417  12.019  45.864  1.00 42.96           C  
ATOM    364  CE  LYS L  48      22.918  12.604  47.193  1.00 44.28           C  
ATOM    365  NZ  LYS L  48      23.440  11.832  48.344  1.00 45.77           N1+
ATOM    366  C   LYS L  48      23.270  14.751  42.575  1.00 33.70           C  
ATOM    367  O   LYS L  48      24.295  15.399  42.382  1.00 32.98           O  
ATOM    368  N   LEU L  49      22.190  15.270  43.195  1.00 32.05           N  
ATOM    369  CA  LEU L  49      22.153  16.653  43.596  1.00 32.66           C  
ATOM    370  CB  LEU L  49      20.725  17.224  43.607  1.00 32.79           C  
ATOM    371  CG  LEU L  49      20.641  18.702  44.023  1.00 32.96           C  
ATOM    372  CD1 LEU L  49      21.482  19.595  43.099  1.00 31.57           C  
ATOM    373  CD2 LEU L  49      19.176  19.154  44.106  1.00 33.03           C  
ATOM    374  C   LEU L  49      22.747  16.811  44.969  1.00 33.09           C  
ATOM    375  O   LEU L  49      22.242  16.252  45.943  1.00 32.95           O  
ATOM    376  N   LEU L  50      23.931  17.461  45.047  1.00 31.85           N  
ATOM    377  CA  LEU L  50      24.589  17.774  46.293  1.00 32.03           C  
ATOM    378  CB  LEU L  50      26.088  18.046  46.107  1.00 31.41           C  
ATOM    379  CG  LEU L  50      26.918  16.788  45.831  1.00 32.95           C  
ATOM    380  CD1 LEU L  50      28.397  17.142  45.629  1.00 32.40           C  
ATOM    381  CD2 LEU L  50      26.718  15.760  46.958  1.00 31.91           C  
ATOM    382  C   LEU L  50      24.060  18.983  46.986  1.00 32.70           C  
ATOM    383  O   LEU L  50      23.635  18.925  48.139  1.00 35.14           O  
ATOM    384  N   ILE L  51      24.086  20.125  46.268  1.00 32.87           N  
ATOM    385  CA  ILE L  51      23.725  21.372  46.878  1.00 32.84           C  
ATOM    386  CB  ILE L  51      24.920  22.151  47.342  1.00 33.06           C  
ATOM    387  CG1 ILE L  51      25.664  21.340  48.419  1.00 34.33           C  
ATOM    388  CG2 ILE L  51      24.445  23.537  47.811  1.00 33.24           C  
ATOM    389  CD1 ILE L  51      27.035  21.896  48.776  1.00 35.15           C  
ATOM    390  C   ILE L  51      22.976  22.199  45.889  1.00 33.14           C  
ATOM    391  O   ILE L  51      23.269  22.180  44.695  1.00 32.14           O  
ATOM    392  N   TYR L  52      21.965  22.935  46.397  1.00 33.86           N  
ATOM    393  CA  TYR L  52      21.145  23.826  45.621  1.00 34.40           C  
ATOM    394  CB  TYR L  52      19.700  23.356  45.377  1.00 33.86           C  
ATOM    395  CG  TYR L  52      19.263  22.524  46.528  1.00 35.83           C  
ATOM    396  CD1 TYR L  52      19.228  22.985  47.819  1.00 37.88           C  
ATOM    397  CD2 TYR L  52      18.851  21.239  46.280  1.00 36.87           C  
ATOM    398  CE1 TYR L  52      18.809  22.144  48.827  1.00 37.76           C  
ATOM    399  CE2 TYR L  52      18.430  20.402  47.285  1.00 37.93           C  
ATOM    400  CZ  TYR L  52      18.408  20.861  48.572  1.00 37.85           C  
ATOM    401  OH  TYR L  52      17.983  20.029  49.627  1.00 40.11           O  
ATOM    402  C   TYR L  52      21.107  25.186  46.253  1.00 36.20           C  
ATOM    403  O   TYR L  52      21.275  25.348  47.462  1.00 35.60           O  
ATOM    404  N   THR L  53      20.847  26.221  45.424  1.00 24.66           N  
ATOM    405  CA  THR L  53      20.733  27.579  45.885  1.00 24.37           C  
ATOM    406  CB  THR L  53      19.584  27.761  46.846  1.00 26.39           C  
ATOM    407  OG1 THR L  53      18.384  27.296  46.246  1.00 36.74           O  
ATOM    408  CG2 THR L  53      19.419  29.258  47.176  1.00 38.57           C  
ATOM    409  C   THR L  53      22.031  27.976  46.532  1.00 24.35           C  
ATOM    410  O   THR L  53      22.081  28.742  47.493  1.00 23.53           O  
ATOM    411  N   ALA L  54      23.131  27.419  46.000  1.00 25.05           N  
ATOM    412  CA  ALA L  54      24.481  27.729  46.366  1.00 25.33           C  
ATOM    413  CB  ALA L  54      24.790  29.233  46.281  1.00 25.12           C  
ATOM    414  C   ALA L  54      24.839  27.256  47.749  1.00 25.64           C  
ATOM    415  O   ALA L  54      26.022  27.029  48.003  1.00 26.42           O  
ATOM    416  N   SER L  55      23.868  27.013  48.665  1.00 26.05           N  
ATOM    417  CA  SER L  55      24.328  26.653  49.985  1.00 27.42           C  
ATOM    418  CB  SER L  55      24.417  27.870  50.918  1.00 28.03           C  
ATOM    419  OG  SER L  55      25.358  28.803  50.413  1.00 28.57           O  
ATOM    420  C   SER L  55      23.447  25.640  50.701  1.00 28.27           C  
ATOM    421  O   SER L  55      23.696  25.377  51.877  1.00 28.40           O  
ATOM    422  N   ASN L  56      22.422  25.025  50.063  1.00 41.90           N  
ATOM    423  CA  ASN L  56      21.627  24.050  50.747  1.00 41.44           C  
ATOM    424  CB  ASN L  56      20.139  24.186  50.446  1.00 41.64           C  
ATOM    425  CG  ASN L  56      19.710  25.566  50.871  1.00 43.91           C  
ATOM    426  OD1 ASN L  56      19.982  26.548  50.183  1.00 44.04           O  
ATOM    427  ND2 ASN L  56      19.016  25.650  52.033  1.00 42.78           N  
ATOM    428  C   ASN L  56      21.994  22.681  50.307  1.00 43.19           C  
ATOM    429  O   ASN L  56      22.084  22.414  49.111  1.00 43.78           O  
ATOM    430  N   LYS L  57      22.189  21.767  51.282  1.00 44.55           N  
ATOM    431  CA  LYS L  57      22.523  20.413  50.943  1.00 44.84           C  
ATOM    432  CB  LYS L  57      23.147  19.568  52.078  1.00 44.44           C  
ATOM    433  CG  LYS L  57      24.582  19.922  52.482  1.00 46.51           C  
ATOM    434  CD  LYS L  57      25.120  19.035  53.613  1.00 54.04           C  
ATOM    435  CE  LYS L  57      24.500  19.292  54.986  1.00 25.72           C  
ATOM    436  NZ  LYS L  57      25.145  20.464  55.616  1.00 24.69           N1+
ATOM    437  C   LYS L  57      21.277  19.690  50.531  1.00 44.84           C  
ATOM    438  O   LYS L  57      20.190  19.943  51.049  1.00 44.81           O  
ATOM    439  N   GLY L  58      21.412  18.744  49.578  1.00 44.90           N  
ATOM    440  CA  GLY L  58      20.269  18.008  49.123  1.00 44.69           C  
ATOM    441  C   GLY L  58      19.886  17.054  50.207  1.00 46.67           C  
ATOM    442  O   GLY L  58      20.684  16.720  51.082  1.00 46.93           O  
ATOM    443  N   THR L  59      18.637  16.567  50.158  1.00 47.92           N  
ATOM    444  CA  THR L  59      18.189  15.705  51.203  1.00 46.73           C  
ATOM    445  CB  THR L  59      16.732  15.385  51.108  1.00 48.12           C  
ATOM    446  OG1 THR L  59      16.455  14.735  49.875  1.00 39.26           O  
ATOM    447  CG2 THR L  59      15.949  16.704  51.203  1.00 23.22           C  
ATOM    448  C   THR L  59      18.960  14.434  51.134  1.00 46.86           C  
ATOM    449  O   THR L  59      18.981  13.755  50.110  1.00 46.15           O  
ATOM    450  N   GLY L  60      19.604  14.076  52.261  1.00 48.87           N  
ATOM    451  CA  GLY L  60      20.363  12.866  52.329  1.00 47.09           C  
ATOM    452  C   GLY L  60      21.830  13.148  52.176  1.00 46.63           C  
ATOM    453  O   GLY L  60      22.634  12.223  52.280  1.00 46.38           O  
ATOM    454  N   VAL L  61      22.229  14.415  51.921  1.00 44.76           N  
ATOM    455  CA  VAL L  61      23.633  14.734  51.773  1.00 44.35           C  
ATOM    456  CB  VAL L  61      23.896  16.047  51.065  1.00 43.94           C  
ATOM    457  CG1 VAL L  61      25.413  16.307  51.007  1.00 41.61           C  
ATOM    458  CG2 VAL L  61      23.231  16.019  49.680  1.00 44.06           C  
ATOM    459  C   VAL L  61      24.233  14.875  53.143  1.00 43.52           C  
ATOM    460  O   VAL L  61      23.640  15.489  54.025  1.00 44.09           O  
ATOM    461  N   PRO L  62      25.409  14.329  53.341  1.00 42.17           N  
ATOM    462  CA  PRO L  62      26.078  14.450  54.610  1.00 42.18           C  
ATOM    463  CD  PRO L  62      25.830  13.135  52.629  1.00 43.26           C  
ATOM    464  CB  PRO L  62      27.147  13.352  54.650  1.00 43.31           C  
ATOM    465  CG  PRO L  62      27.226  12.837  53.202  1.00 43.58           C  
ATOM    466  C   PRO L  62      26.614  15.837  54.792  1.00 42.73           C  
ATOM    467  O   PRO L  62      26.829  16.537  53.806  1.00 43.22           O  
ATOM    468  N   ALA L  63      26.859  16.222  56.057  1.00 43.49           N  
ATOM    469  CA  ALA L  63      27.270  17.530  56.493  1.00 43.02           C  
ATOM    470  CB  ALA L  63      27.402  17.634  58.021  1.00 41.92           C  
ATOM    471  C   ALA L  63      28.586  17.892  55.888  1.00 43.06           C  
ATOM    472  O   ALA L  63      28.889  19.069  55.693  1.00 41.88           O  
ATOM    473  N   ARG L  64      29.397  16.877  55.563  1.00 42.83           N  
ATOM    474  CA  ARG L  64      30.727  17.082  55.077  1.00 42.03           C  
ATOM    475  CB  ARG L  64      31.359  15.791  54.550  1.00 43.70           C  
ATOM    476  CG  ARG L  64      31.538  14.729  55.626  1.00 45.63           C  
ATOM    477  CD  ARG L  64      32.191  13.464  55.082  1.00 43.93           C  
ATOM    478  NE  ARG L  64      31.188  12.774  54.231  1.00 45.94           N  
ATOM    479  CZ  ARG L  64      31.574  12.104  53.106  1.00 47.54           C  
ATOM    480  NH1 ARG L  64      32.868  12.165  52.673  1.00 47.51           N1+
ATOM    481  NH2 ARG L  64      30.658  11.367  52.418  1.00 47.74           N  
ATOM    482  C   ARG L  64      30.687  18.021  53.914  1.00 41.62           C  
ATOM    483  O   ARG L  64      31.614  18.810  53.730  1.00 42.22           O  
ATOM    484  N   PHE L  65      29.628  17.958  53.084  1.00 40.90           N  
ATOM    485  CA  PHE L  65      29.601  18.811  51.928  1.00 40.67           C  
ATOM    486  CB  PHE L  65      28.822  18.204  50.748  1.00 38.74           C  
ATOM    487  CG  PHE L  65      29.500  16.946  50.328  1.00 37.62           C  
ATOM    488  CD1 PHE L  65      29.212  15.754  50.954  1.00 37.33           C  
ATOM    489  CD2 PHE L  65      30.415  16.953  49.306  1.00 35.88           C  
ATOM    490  CE1 PHE L  65      29.830  14.588  50.572  1.00 37.26           C  
ATOM    491  CE2 PHE L  65      31.037  15.790  48.919  1.00 35.50           C  
ATOM    492  CZ  PHE L  65      30.746  14.607  49.551  1.00 36.48           C  
ATOM    493  C   PHE L  65      28.937  20.118  52.248  1.00 40.72           C  
ATOM    494  O   PHE L  65      27.995  20.174  53.037  1.00 41.96           O  
ATOM    495  N   SER L  66      29.441  21.219  51.642  1.00 40.63           N  
ATOM    496  CA  SER L  66      28.840  22.516  51.816  1.00 42.63           C  
ATOM    497  CB  SER L  66      29.265  23.235  53.107  1.00 43.86           C  
ATOM    498  OG  SER L  66      30.661  23.486  53.096  1.00 44.34           O  
ATOM    499  C   SER L  66      29.232  23.394  50.663  1.00 42.93           C  
ATOM    500  O   SER L  66      30.248  23.169  50.007  1.00 41.97           O  
ATOM    501  N   GLY L  67      28.428  24.443  50.390  1.00 42.74           N  
ATOM    502  CA  GLY L  67      28.728  25.301  49.277  1.00 42.78           C  
ATOM    503  C   GLY L  67      28.623  26.721  49.725  1.00 43.80           C  
ATOM    504  O   GLY L  67      27.953  27.027  50.710  1.00 43.89           O  
ATOM    505  N   SER L  68      29.297  27.635  49.000  1.00 44.55           N  
ATOM    506  CA  SER L  68      29.242  29.017  49.373  1.00 46.01           C  
ATOM    507  CB  SER L  68      30.245  29.382  50.476  1.00 44.81           C  
ATOM    508  OG  SER L  68      31.568  29.155  50.016  1.00 46.58           O  
ATOM    509  C   SER L  68      29.563  29.848  48.170  1.00 46.89           C  
ATOM    510  O   SER L  68      29.750  29.326  47.072  1.00 46.27           O  
ATOM    511  N   GLY L  69      29.622  31.184  48.350  1.00 47.87           N  
ATOM    512  CA  GLY L  69      29.939  32.057  47.253  1.00 49.36           C  
ATOM    513  C   GLY L  69      28.700  32.780  46.832  1.00 51.63           C  
ATOM    514  O   GLY L  69      27.599  32.499  47.306  1.00 51.52           O  
ATOM    515  N   SER L  70      28.874  33.781  45.943  1.00 51.87           N  
ATOM    516  CA  SER L  70      27.772  34.540  45.431  1.00 52.23           C  
ATOM    517  CB  SER L  70      27.227  35.588  46.416  1.00 54.25           C  
ATOM    518  OG  SER L  70      26.095  36.238  45.863  1.00 54.80           O  
ATOM    519  C   SER L  70      28.270  35.271  44.226  1.00 51.32           C  
ATOM    520  O   SER L  70      29.462  35.255  43.925  1.00 52.19           O  
ATOM    521  N   GLY L  71      27.359  35.930  43.491  1.00 51.07           N  
ATOM    522  CA  GLY L  71      27.799  36.651  42.338  1.00 51.58           C  
ATOM    523  C   GLY L  71      28.252  35.656  41.319  1.00 52.17           C  
ATOM    524  O   GLY L  71      27.500  34.754  40.956  1.00 52.75           O  
ATOM    525  N   THR L  72      29.459  35.883  40.756  1.00 51.12           N  
ATOM    526  CA  THR L  72      30.061  35.038  39.758  1.00 51.34           C  
ATOM    527  CB  THR L  72      31.062  35.736  38.879  1.00 52.71           C  
ATOM    528  OG1 THR L  72      32.164  36.206  39.640  1.00 52.49           O  
ATOM    529  CG2 THR L  72      30.356  36.902  38.170  1.00 52.80           C  
ATOM    530  C   THR L  72      30.729  33.798  40.286  1.00 51.84           C  
ATOM    531  O   THR L  72      30.714  32.772  39.610  1.00 52.54           O  
ATOM    532  N   ASP L  73      31.362  33.841  41.480  1.00 50.91           N  
ATOM    533  CA  ASP L  73      32.149  32.696  41.877  1.00 50.69           C  
ATOM    534  CB  ASP L  73      33.599  33.051  42.264  1.00 52.47           C  
ATOM    535  CG  ASP L  73      34.380  33.326  40.987  1.00 55.33           C  
ATOM    536  OD1 ASP L  73      34.096  32.638  39.970  1.00 55.87           O  
ATOM    537  OD2 ASP L  73      35.265  34.221  41.006  1.00 57.95           O1-
ATOM    538  C   ASP L  73      31.547  31.952  43.030  1.00 49.03           C  
ATOM    539  O   ASP L  73      30.991  32.541  43.956  1.00 48.50           O  
ATOM    540  N   PHE L  74      31.658  30.602  42.987  1.00 45.90           N  
ATOM    541  CA  PHE L  74      31.130  29.769  44.034  1.00 43.32           C  
ATOM    542  CB  PHE L  74      29.791  29.111  43.660  1.00 42.13           C  
ATOM    543  CG  PHE L  74      28.936  30.263  43.283  1.00 42.85           C  
ATOM    544  CD1 PHE L  74      28.974  30.719  41.987  1.00 42.29           C  
ATOM    545  CD2 PHE L  74      28.127  30.891  44.202  1.00 42.87           C  
ATOM    546  CE1 PHE L  74      28.214  31.794  41.604  1.00 42.21           C  
ATOM    547  CE2 PHE L  74      27.364  31.970  43.822  1.00 43.21           C  
ATOM    548  CZ  PHE L  74      27.413  32.422  42.524  1.00 42.61           C  
ATOM    549  C   PHE L  74      32.108  28.658  44.280  1.00 42.83           C  
ATOM    550  O   PHE L  74      33.009  28.426  43.475  1.00 42.19           O  
ATOM    551  N   THR L  75      31.966  27.961  45.430  1.00 41.14           N  
ATOM    552  CA  THR L  75      32.867  26.891  45.745  1.00 39.96           C  
ATOM    553  CB  THR L  75      33.947  27.307  46.705  1.00 40.67           C  
ATOM    554  OG1 THR L  75      34.700  28.387  46.177  1.00 27.96           O  
ATOM    555  CG2 THR L  75      34.865  26.105  46.975  1.00 22.62           C  
ATOM    556  C   THR L  75      32.116  25.796  46.439  1.00 38.47           C  
ATOM    557  O   THR L  75      31.130  26.035  47.135  1.00 38.60           O  
ATOM    558  N   LEU L  76      32.603  24.548  46.261  1.00 37.53           N  
ATOM    559  CA  LEU L  76      32.052  23.380  46.886  1.00 36.50           C  
ATOM    560  CB  LEU L  76      31.867  22.228  45.878  1.00 35.35           C  
ATOM    561  CG  LEU L  76      31.052  21.011  46.365  1.00 35.00           C  
ATOM    562  CD1 LEU L  76      30.998  19.927  45.280  1.00 34.34           C  
ATOM    563  CD2 LEU L  76      31.553  20.460  47.703  1.00 34.81           C  
ATOM    564  C   LEU L  76      33.099  22.960  47.874  1.00 35.94           C  
ATOM    565  O   LEU L  76      34.285  22.943  47.547  1.00 35.43           O  
ATOM    566  N   THR L  77      32.696  22.625  49.117  1.00 35.82           N  
ATOM    567  CA  THR L  77      33.681  22.280  50.106  1.00 37.41           C  
ATOM    568  CB  THR L  77      33.727  23.273  51.229  1.00 37.08           C  
ATOM    569  OG1 THR L  77      33.989  24.570  50.714  1.00 22.06           O  
ATOM    570  CG2 THR L  77      34.831  22.868  52.219  1.00 22.71           C  
ATOM    571  C   THR L  77      33.343  20.958  50.713  1.00 38.90           C  
ATOM    572  O   THR L  77      32.195  20.689  51.064  1.00 38.67           O  
ATOM    573  N   ILE L  78      34.362  20.087  50.848  1.00 38.85           N  
ATOM    574  CA  ILE L  78      34.166  18.796  51.431  1.00 40.41           C  
ATOM    575  CB  ILE L  78      34.492  17.693  50.474  1.00 38.83           C  
ATOM    576  CG1 ILE L  78      33.645  17.812  49.197  1.00 37.42           C  
ATOM    577  CG2 ILE L  78      34.315  16.366  51.221  1.00 37.63           C  
ATOM    578  CD1 ILE L  78      34.125  16.913  48.057  1.00 37.03           C  
ATOM    579  C   ILE L  78      35.170  18.653  52.532  1.00 41.37           C  
ATOM    580  O   ILE L  78      36.373  18.719  52.283  1.00 41.90           O  
ATOM    581  N   ASN L  79      34.708  18.479  53.788  1.00 42.86           N  
ATOM    582  CA  ASN L  79      35.628  18.200  54.859  1.00 44.44           C  
ATOM    583  CB  ASN L  79      36.197  19.456  55.557  1.00 47.78           C  
ATOM    584  CG  ASN L  79      37.396  19.056  56.424  1.00 60.26           C  
ATOM    585  OD1 ASN L  79      38.534  19.006  55.958  1.00 43.71           O  
ATOM    586  ND2 ASN L  79      37.133  18.773  57.728  1.00 39.41           N  
ATOM    587  C   ASN L  79      34.861  17.418  55.885  1.00 46.76           C  
ATOM    588  O   ASN L  79      33.786  17.855  56.293  1.00 48.03           O  
ATOM    589  N   PRO L  80      35.332  16.281  56.342  1.00 47.32           N  
ATOM    590  CA  PRO L  80      36.557  15.684  55.876  1.00 45.64           C  
ATOM    591  CD  PRO L  80      35.034  15.900  57.717  1.00 50.88           C  
ATOM    592  CB  PRO L  80      36.999  14.708  56.964  1.00 44.80           C  
ATOM    593  CG  PRO L  80      36.301  15.207  58.237  1.00 51.47           C  
ATOM    594  C   PRO L  80      36.310  14.942  54.601  1.00 45.11           C  
ATOM    595  O   PRO L  80      35.161  14.603  54.324  1.00 45.12           O  
ATOM    596  N   VAL L  81      37.373  14.665  53.824  1.00 46.11           N  
ATOM    597  CA  VAL L  81      37.240  13.896  52.620  1.00 45.37           C  
ATOM    598  CB  VAL L  81      38.402  14.094  51.676  1.00 45.35           C  
ATOM    599  CG1 VAL L  81      38.218  13.186  50.450  1.00 50.00           C  
ATOM    600  CG2 VAL L  81      38.525  15.586  51.320  1.00 51.12           C  
ATOM    601  C   VAL L  81      37.236  12.451  53.031  1.00 44.63           C  
ATOM    602  O   VAL L  81      38.011  12.042  53.894  1.00 45.12           O  
ATOM    603  N   GLU L  82      36.352  11.632  52.426  1.00 45.40           N  
ATOM    604  CA  GLU L  82      36.295  10.243  52.771  1.00 46.22           C  
ATOM    605  CB  GLU L  82      34.959   9.794  53.392  1.00 46.29           C  
ATOM    606  CG  GLU L  82      34.747  10.377  54.792  1.00 48.74           C  
ATOM    607  CD  GLU L  82      33.475   9.792  55.382  1.00 50.03           C  
ATOM    608  OE1 GLU L  82      33.191   8.597  55.108  1.00 50.92           O  
ATOM    609  OE2 GLU L  82      32.773  10.537  56.117  1.00 50.12           O1-
ATOM    610  C   GLU L  82      36.547   9.442  51.532  1.00 46.98           C  
ATOM    611  O   GLU L  82      36.657   9.978  50.430  1.00 45.02           O  
ATOM    612  N   ALA L  83      36.650   8.112  51.697  1.00 48.33           N  
ATOM    613  CA  ALA L  83      36.981   7.213  50.626  1.00 47.91           C  
ATOM    614  CB  ALA L  83      37.056   5.751  51.101  1.00 48.46           C  
ATOM    615  C   ALA L  83      35.943   7.293  49.547  1.00 47.08           C  
ATOM    616  O   ALA L  83      36.251   7.225  48.358  1.00 46.21           O  
ATOM    617  N   GLU L  84      34.676   7.453  49.947  1.00 45.76           N  
ATOM    618  CA  GLU L  84      33.559   7.454  49.051  1.00 45.78           C  
ATOM    619  CB  GLU L  84      32.218   7.519  49.792  1.00 46.86           C  
ATOM    620  CG  GLU L  84      31.038   7.728  48.848  1.00 51.45           C  
ATOM    621  CD  GLU L  84      30.886   6.477  48.000  1.00 38.25           C  
ATOM    622  OE1 GLU L  84      31.788   6.213  47.158  1.00 36.90           O  
ATOM    623  OE2 GLU L  84      29.864   5.768  48.182  1.00 37.43           O1-
ATOM    624  C   GLU L  84      33.586   8.611  48.091  1.00 44.02           C  
ATOM    625  O   GLU L  84      33.057   8.504  46.989  1.00 43.87           O  
ATOM    626  N   ASP L  85      34.203   9.740  48.472  1.00 42.59           N  
ATOM    627  CA  ASP L  85      34.100  10.989  47.759  1.00 41.37           C  
ATOM    628  CB  ASP L  85      34.886  12.125  48.437  1.00 41.51           C  
ATOM    629  CG  ASP L  85      34.172  12.506  49.720  1.00 42.93           C  
ATOM    630  OD1 ASP L  85      32.916  12.408  49.751  1.00 42.20           O  
ATOM    631  OD2 ASP L  85      34.870  12.906  50.687  1.00 45.07           O1-
ATOM    632  C   ASP L  85      34.553  10.967  46.330  1.00 40.88           C  
ATOM    633  O   ASP L  85      34.010  11.724  45.528  1.00 41.90           O  
ATOM    634  N   THR L  86      35.558  10.150  45.972  1.00 39.97           N  
ATOM    635  CA  THR L  86      36.115  10.133  44.644  1.00 39.38           C  
ATOM    636  CB  THR L  86      36.968   8.928  44.462  1.00 39.83           C  
ATOM    637  OG1 THR L  86      36.163   7.763  44.538  1.00 26.41           O  
ATOM    638  CG2 THR L  86      37.967   8.919  45.626  1.00 24.51           C  
ATOM    639  C   THR L  86      35.018  10.088  43.614  1.00 38.51           C  
ATOM    640  O   THR L  86      34.237   9.143  43.546  1.00 39.08           O  
ATOM    641  N   ALA L  87      34.913  11.153  42.793  1.00 35.75           N  
ATOM    642  CA  ALA L  87      33.868  11.207  41.805  1.00 34.99           C  
ATOM    643  CB  ALA L  87      32.453  11.206  42.405  1.00 32.36           C  
ATOM    644  C   ALA L  87      33.996  12.491  41.044  1.00 34.90           C  
ATOM    645  O   ALA L  87      34.847  13.325  41.345  1.00 34.64           O  
ATOM    646  N   ASN L  88      33.137  12.676  40.014  1.00 33.52           N  
ATOM    647  CA  ASN L  88      33.189  13.891  39.254  1.00 33.50           C  
ATOM    648  CB  ASN L  88      33.050  13.716  37.723  1.00 34.19           C  
ATOM    649  CG  ASN L  88      31.740  13.039  37.372  1.00 41.00           C  
ATOM    650  OD1 ASN L  88      30.722  13.259  38.019  1.00 14.40           O  
ATOM    651  ND2 ASN L  88      31.754  12.189  36.311  1.00 16.55           N  
ATOM    652  C   ASN L  88      32.162  14.835  39.802  1.00 33.30           C  
ATOM    653  O   ASN L  88      31.076  14.438  40.223  1.00 33.28           O  
ATOM    654  N   TYR L  89      32.527  16.132  39.866  1.00 31.96           N  
ATOM    655  CA  TYR L  89      31.649  17.119  40.422  1.00 31.28           C  
ATOM    656  CB  TYR L  89      32.223  17.827  41.660  1.00 30.55           C  
ATOM    657  CG  TYR L  89      32.249  16.832  42.764  1.00 29.24           C  
ATOM    658  CD1 TYR L  89      33.324  15.990  42.929  1.00 29.03           C  
ATOM    659  CD2 TYR L  89      31.189  16.740  43.632  1.00 28.98           C  
ATOM    660  CE1 TYR L  89      33.335  15.071  43.952  1.00 28.04           C  
ATOM    661  CE2 TYR L  89      31.195  15.824  44.656  1.00 29.55           C  
ATOM    662  CZ  TYR L  89      32.273  14.990  44.821  1.00 28.86           C  
ATOM    663  OH  TYR L  89      32.280  14.050  45.873  1.00 28.36           O  
ATOM    664  C   TYR L  89      31.400  18.182  39.404  1.00 33.02           C  
ATOM    665  O   TYR L  89      32.320  18.656  38.740  1.00 33.79           O  
ATOM    666  N   PHE L  90      30.123  18.593  39.270  1.00 32.61           N  
ATOM    667  CA  PHE L  90      29.799  19.589  38.298  1.00 32.49           C  
ATOM    668  CB  PHE L  90      28.860  19.092  37.181  1.00 32.02           C  
ATOM    669  CG  PHE L  90      29.429  17.942  36.406  1.00 31.54           C  
ATOM    670  CD1 PHE L  90      30.238  18.147  35.312  1.00 30.99           C  
ATOM    671  CD2 PHE L  90      29.136  16.645  36.762  1.00 31.62           C  
ATOM    672  CE1 PHE L  90      30.744  17.085  34.596  1.00 31.18           C  
ATOM    673  CE2 PHE L  90      29.638  15.579  36.051  1.00 31.43           C  
ATOM    674  CZ  PHE L  90      30.447  15.796  34.961  1.00 31.66           C  
ATOM    675  C   PHE L  90      29.014  20.663  38.987  1.00 33.45           C  
ATOM    676  O   PHE L  90      28.274  20.396  39.933  1.00 33.17           O  
ATOM    677  N   CYS L  91      29.170  21.921  38.529  1.00 34.78           N  
ATOM    678  CA  CYS L  91      28.389  23.012  39.035  1.00 35.90           C  
ATOM    679  CB  CYS L  91      29.224  24.278  39.349  1.00 36.20           C  
ATOM    680  SG  CYS L  91      30.352  24.754  37.999  1.00 40.74           S  
ATOM    681  C   CYS L  91      27.411  23.335  37.946  1.00 36.14           C  
ATOM    682  O   CYS L  91      27.745  23.251  36.766  1.00 36.32           O  
ATOM    683  N   GLN L  92      26.164  23.688  38.314  1.00 35.56           N  
ATOM    684  CA  GLN L  92      25.153  23.959  37.327  1.00 36.27           C  
ATOM    685  CB  GLN L  92      23.990  22.957  37.380  1.00 37.94           C  
ATOM    686  CG  GLN L  92      22.920  23.249  36.330  1.00 38.51           C  
ATOM    687  CD  GLN L  92      21.644  22.534  36.736  1.00 36.94           C  
ATOM    688  OE1 GLN L  92      21.183  22.671  37.868  1.00 37.49           O  
ATOM    689  NE2 GLN L  92      21.040  21.764  35.793  1.00 35.97           N  
ATOM    690  C   GLN L  92      24.528  25.295  37.609  1.00 37.95           C  
ATOM    691  O   GLN L  92      24.400  25.706  38.761  1.00 38.14           O  
ATOM    692  N   GLN L  93      24.120  26.018  36.540  1.00 39.02           N  
ATOM    693  CA  GLN L  93      23.449  27.274  36.740  1.00 39.01           C  
ATOM    694  CB  GLN L  93      24.152  28.499  36.115  1.00 37.55           C  
ATOM    695  CG  GLN L  93      24.150  28.554  34.590  1.00 37.69           C  
ATOM    696  CD  GLN L  93      22.816  29.124  34.133  1.00 35.97           C  
ATOM    697  OE1 GLN L  93      22.308  30.087  34.705  1.00 36.34           O  
ATOM    698  NE2 GLN L  93      22.231  28.513  33.070  1.00 35.79           N  
ATOM    699  C   GLN L  93      22.053  27.168  36.208  1.00 39.23           C  
ATOM    700  O   GLN L  93      21.804  26.498  35.210  1.00 39.34           O  
ATOM    701  N   THR L  94      21.107  27.550  37.096  1.00 30.83           N  
ATOM    702  CA  THR L  94      19.680  27.600  36.924  1.00 31.97           C  
ATOM    703  CB  THR L  94      18.944  27.067  38.113  1.00 36.96           C  
ATOM    704  OG1 THR L  94      19.311  27.780  39.285  1.00 48.81           O  
ATOM    705  CG2 THR L  94      19.303  25.578  38.255  1.00 47.23           C  
ATOM    706  C   THR L  94      19.137  28.951  36.551  1.00 33.84           C  
ATOM    707  O   THR L  94      17.947  29.068  36.270  1.00 33.42           O  
ATOM    708  N   LYS L  95      19.938  30.027  36.636  1.00 34.10           N  
ATOM    709  CA  LYS L  95      19.387  31.350  36.490  1.00 37.13           C  
ATOM    710  CB  LYS L  95      20.430  32.469  36.670  1.00 37.41           C  
ATOM    711  CG  LYS L  95      19.822  33.875  36.614  1.00 37.40           C  
ATOM    712  CD  LYS L  95      20.771  34.984  37.076  1.00 39.89           C  
ATOM    713  CE  LYS L  95      20.151  36.383  37.046  1.00 42.03           C  
ATOM    714  NZ  LYS L  95      19.945  36.826  35.650  1.00 45.37           N1+
ATOM    715  C   LYS L  95      18.741  31.551  35.157  1.00 38.94           C  
ATOM    716  O   LYS L  95      17.657  32.128  35.089  1.00 39.86           O  
ATOM    717  N   GLU L  96      19.363  31.095  34.054  1.00 39.27           N  
ATOM    718  CA  GLU L  96      18.733  31.386  32.799  1.00 39.58           C  
ATOM    719  CB  GLU L  96      19.337  32.617  32.118  1.00 42.53           C  
ATOM    720  CG  GLU L  96      19.141  33.879  32.951  1.00 52.67           C  
ATOM    721  CD  GLU L  96      19.870  35.022  32.267  1.00 55.26           C  
ATOM    722  OE1 GLU L  96      21.042  34.814  31.858  1.00 58.00           O  
ATOM    723  OE2 GLU L  96      19.259  36.117  32.142  1.00 59.67           O1-
ATOM    724  C   GLU L  96      18.909  30.237  31.868  1.00 39.45           C  
ATOM    725  O   GLU L  96      19.718  29.340  32.099  1.00 40.84           O  
ATOM    726  N   VAL L  97      18.103  30.229  30.789  1.00 38.93           N  
ATOM    727  CA  VAL L  97      18.214  29.224  29.776  1.00 40.27           C  
ATOM    728  CB  VAL L  97      16.935  29.022  29.014  1.00 42.30           C  
ATOM    729  CG1 VAL L  97      17.197  28.063  27.841  1.00 47.12           C  
ATOM    730  CG2 VAL L  97      15.857  28.531  29.996  1.00 47.57           C  
ATOM    731  C   VAL L  97      19.245  29.720  28.811  1.00 39.05           C  
ATOM    732  O   VAL L  97      19.306  30.916  28.534  1.00 41.92           O  
ATOM    733  N   PRO L  98      20.071  28.851  28.295  1.00 38.16           N  
ATOM    734  CA  PRO L  98      20.007  27.464  28.663  1.00 36.09           C  
ATOM    735  CD  PRO L  98      20.523  29.022  26.922  1.00 37.00           C  
ATOM    736  CB  PRO L  98      20.720  26.691  27.558  1.00 36.83           C  
ATOM    737  CG  PRO L  98      20.591  27.605  26.332  1.00 37.15           C  
ATOM    738  C   PRO L  98      20.635  27.236  29.994  1.00 36.14           C  
ATOM    739  O   PRO L  98      21.452  28.049  30.428  1.00 37.64           O  
ATOM    740  N   TYR L  99      20.266  26.129  30.655  1.00 33.67           N  
ATOM    741  CA  TYR L  99      20.862  25.829  31.915  1.00 32.22           C  
ATOM    742  CB  TYR L  99      20.008  24.872  32.760  1.00 33.13           C  
ATOM    743  CG  TYR L  99      18.654  25.496  32.784  1.00 32.93           C  
ATOM    744  CD1 TYR L  99      18.341  26.493  33.676  1.00 34.30           C  
ATOM    745  CD2 TYR L  99      17.704  25.097  31.873  1.00 33.56           C  
ATOM    746  CE1 TYR L  99      17.089  27.061  33.675  1.00 34.37           C  
ATOM    747  CE2 TYR L  99      16.449  25.661  31.866  1.00 25.78           C  
ATOM    748  CZ  TYR L  99      16.142  26.644  32.772  1.00 25.85           C  
ATOM    749  OH  TYR L  99      14.859  27.227  32.771  1.00 30.00           O  
ATOM    750  C   TYR L  99      22.138  25.153  31.551  1.00 30.81           C  
ATOM    751  O   TYR L  99      22.151  24.233  30.733  1.00 32.75           O  
ATOM    752  N   THR L 100      23.257  25.607  32.140  1.00 41.90           N  
ATOM    753  CA  THR L 100      24.530  25.071  31.720  1.00 41.34           C  
ATOM    754  CB  THR L 100      25.431  26.129  31.164  1.00 40.89           C  
ATOM    755  OG1 THR L 100      25.686  27.108  32.159  1.00 39.73           O  
ATOM    756  CG2 THR L 100      24.735  26.778  29.956  1.00 41.53           C  
ATOM    757  C   THR L 100      25.244  24.449  32.889  1.00 41.04           C  
ATOM    758  O   THR L 100      25.009  24.795  34.047  1.00 40.57           O  
ATOM    759  N   PHE L 101      26.158  23.499  32.594  1.00 39.22           N  
ATOM    760  CA  PHE L 101      26.901  22.793  33.606  1.00 39.61           C  
ATOM    761  CB  PHE L 101      26.841  21.265  33.453  1.00 39.37           C  
ATOM    762  CG  PHE L 101      25.463  20.776  33.719  1.00 39.44           C  
ATOM    763  CD1 PHE L 101      24.478  20.911  32.772  1.00 39.36           C  
ATOM    764  CD2 PHE L 101      25.164  20.158  34.913  1.00 40.51           C  
ATOM    765  CE1 PHE L 101      23.209  20.449  33.026  1.00 38.38           C  
ATOM    766  CE2 PHE L 101      23.898  19.692  35.170  1.00 40.26           C  
ATOM    767  CZ  PHE L 101      22.915  19.841  34.223  1.00 40.18           C  
ATOM    768  C   PHE L 101      28.353  23.130  33.451  1.00 40.00           C  
ATOM    769  O   PHE L 101      28.811  23.475  32.364  1.00 40.13           O  
ATOM    770  N   GLY L 102      29.130  23.025  34.550  1.00 40.31           N  
ATOM    771  CA  GLY L 102      30.533  23.306  34.480  1.00 38.66           C  
ATOM    772  C   GLY L 102      31.167  22.135  33.801  1.00 37.67           C  
ATOM    773  O   GLY L 102      30.513  21.130  33.538  1.00 37.61           O  
ATOM    774  N   GLY L 103      32.475  22.248  33.501  1.00 39.94           N  
ATOM    775  CA  GLY L 103      33.230  21.231  32.823  1.00 39.81           C  
ATOM    776  C   GLY L 103      33.297  19.989  33.662  1.00 40.57           C  
ATOM    777  O   GLY L 103      33.339  18.881  33.129  1.00 40.51           O  
ATOM    778  N   GLY L 104      33.364  20.137  34.998  1.00 38.20           N  
ATOM    779  CA  GLY L 104      33.428  18.989  35.863  1.00 38.21           C  
ATOM    780  C   GLY L 104      34.818  18.859  36.428  1.00 39.35           C  
ATOM    781  O   GLY L 104      35.805  19.154  35.755  1.00 41.18           O  
ATOM    782  N   THR L 105      34.908  18.399  37.698  1.00 39.26           N  
ATOM    783  CA  THR L 105      36.157  18.233  38.402  1.00 38.28           C  
ATOM    784  CB  THR L 105      36.269  19.196  39.546  1.00 38.42           C  
ATOM    785  OG1 THR L 105      37.532  19.081  40.182  1.00 38.45           O  
ATOM    786  CG2 THR L 105      35.132  18.920  40.543  1.00 39.02           C  
ATOM    787  C   THR L 105      36.221  16.821  38.957  1.00 38.80           C  
ATOM    788  O   THR L 105      35.277  16.354  39.584  1.00 37.84           O  
ATOM    789  N   LYS L 106      37.364  16.120  38.763  1.00 40.16           N  
ATOM    790  CA  LYS L 106      37.577  14.707  39.041  1.00 39.52           C  
ATOM    791  CB  LYS L 106      38.812  14.141  38.333  1.00 42.78           C  
ATOM    792  CG  LYS L 106      38.532  13.807  36.871  1.00 47.05           C  
ATOM    793  CD  LYS L 106      37.386  12.805  36.709  1.00 48.63           C  
ATOM    794  CE  LYS L 106      37.203  12.305  35.278  1.00 50.86           C  
ATOM    795  NZ  LYS L 106      37.978  11.059  35.089  1.00 50.62           N1+
ATOM    796  C   LYS L 106      37.614  14.193  40.470  1.00 39.73           C  
ATOM    797  O   LYS L 106      37.252  13.049  40.723  1.00 40.24           O  
ATOM    798  N   LEU L 107      38.110  14.957  41.444  1.00 38.42           N  
ATOM    799  CA  LEU L 107      38.235  14.537  42.823  1.00 38.95           C  
ATOM    800  CB  LEU L 107      36.979  14.705  43.691  1.00 37.20           C  
ATOM    801  CG  LEU L 107      37.279  14.418  45.177  1.00 40.50           C  
ATOM    802  CD1 LEU L 107      38.277  15.448  45.739  1.00 40.36           C  
ATOM    803  CD2 LEU L 107      36.000  14.318  46.019  1.00 39.91           C  
ATOM    804  C   LEU L 107      38.741  13.141  43.027  1.00 38.08           C  
ATOM    805  O   LEU L 107      37.963  12.193  43.122  1.00 37.52           O  
ATOM    806  N   GLU L 108      40.079  12.972  43.063  1.00 37.44           N  
ATOM    807  CA  GLU L 108      40.606  11.685  43.412  1.00 39.37           C  
ATOM    808  CB  GLU L 108      41.958  11.366  42.753  1.00 40.83           C  
ATOM    809  CG  GLU L 108      41.841  11.205  41.241  1.00 44.92           C  
ATOM    810  CD  GLU L 108      41.076   9.922  40.949  1.00 45.83           C  
ATOM    811  OE1 GLU L 108      40.109   9.606  41.699  1.00 46.78           O  
ATOM    812  OE2 GLU L 108      41.454   9.234  39.967  1.00 46.11           O1-
ATOM    813  C   GLU L 108      40.817  11.704  44.920  1.00 40.87           C  
ATOM    814  O   GLU L 108      41.733  12.435  45.382  1.00 41.61           O  
ATOM    815  OXT GLU L 108      40.056  10.989  45.628  1.00  0.00           O1-
TER     816      GLU L 108 
ATOM    817  N   ILE H 109      10.244   5.645  47.330  1.00 63.28           N1+
ATOM    818  CA  ILE H 109      10.880   6.946  47.023  1.00 63.49           C  
ATOM    819  CB  ILE H 109      12.381   6.864  47.101  1.00 65.11           C  
ATOM    820  CG1 ILE H 109      12.926   5.906  46.031  1.00  0.00           C  
ATOM    821  CG2 ILE H 109      12.801   6.489  48.531  1.00  0.00           C  
ATOM    822  CD1 ILE H 109      14.434   6.043  45.826  1.00  0.00           C  
ATOM    823  C   ILE H 109      10.561   7.318  45.620  1.00 62.47           C  
ATOM    824  O   ILE H 109       9.830   6.609  44.930  1.00 63.63           O  
ATOM    825  N   LYS H 110      11.100   8.463  45.166  1.00 53.75           N  
ATOM    826  CA  LYS H 110      10.879   8.845  43.806  1.00 52.59           C  
ATOM    827  CB  LYS H 110      11.335  10.275  43.453  1.00 53.26           C  
ATOM    828  CG  LYS H 110      11.315  10.545  41.941  1.00  0.00           C  
ATOM    829  CD  LYS H 110      11.515  12.011  41.544  1.00  0.00           C  
ATOM    830  CE  LYS H 110      11.983  12.194  40.095  1.00  0.00           C  
ATOM    831  NZ  LYS H 110      10.885  11.907  39.145  1.00  0.00           N1+
ATOM    832  C   LYS H 110      11.680   7.918  42.960  1.00 52.96           C  
ATOM    833  O   LYS H 110      12.812   7.573  43.295  1.00 53.31           O  
ATOM    834  N   LYS H 111      11.092   7.467  41.838  1.00 52.44           N  
ATOM    835  CA  LYS H 111      11.823   6.586  40.979  1.00 49.58           C  
ATOM    836  CB  LYS H 111      11.422   5.112  41.138  1.00 51.47           C  
ATOM    837  CG  LYS H 111      11.800   4.529  42.498  1.00 54.26           C  
ATOM    838  CD  LYS H 111      11.101   3.204  42.794  1.00 46.98           C  
ATOM    839  CE  LYS H 111      11.576   2.540  44.085  1.00 40.36           C  
ATOM    840  NZ  LYS H 111      10.769   1.330  44.349  1.00 37.00           N1+
ATOM    841  C   LYS H 111      11.531   6.965  39.567  1.00 47.78           C  
ATOM    842  O   LYS H 111      10.388   7.249  39.213  1.00 45.67           O  
ATOM    843  N   LEU H 112      12.580   6.992  38.722  1.00 45.76           N  
ATOM    844  CA  LEU H 112      12.426   7.294  37.327  1.00 43.02           C  
ATOM    845  CB  LEU H 112      13.151   8.579  36.894  1.00 42.31           C  
ATOM    846  CG  LEU H 112      12.483   9.865  37.398  1.00 41.65           C  
ATOM    847  CD1 LEU H 112      13.264  11.104  36.928  1.00 40.58           C  
ATOM    848  CD2 LEU H 112      11.007   9.916  36.983  1.00 39.61           C  
ATOM    849  C   LEU H 112      13.053   6.178  36.553  1.00 41.33           C  
ATOM    850  O   LEU H 112      14.244   5.910  36.692  1.00 41.26           O  
ATOM    851  N   GLN H 113      12.259   5.512  35.692  1.00 41.18           N  
ATOM    852  CA  GLN H 113      12.729   4.401  34.912  1.00 41.42           C  
ATOM    853  CB  GLN H 113      11.760   3.205  34.989  1.00 42.93           C  
ATOM    854  CG  GLN H 113      12.078   2.049  34.037  1.00 38.25           C  
ATOM    855  CD  GLN H 113      13.269   1.279  34.587  1.00 37.21           C  
ATOM    856  OE1 GLN H 113      13.704   1.504  35.714  1.00 34.17           O  
ATOM    857  NE2 GLN H 113      13.814   0.338  33.772  1.00 38.14           N  
ATOM    858  C   GLN H 113      12.762   4.820  33.475  1.00 39.79           C  
ATOM    859  O   GLN H 113      11.753   5.271  32.937  1.00 41.21           O  
ATOM    860  N   GLN H 114      13.925   4.662  32.807  1.00 39.28           N  
ATOM    861  CA  GLN H 114      14.004   5.047  31.424  1.00 39.51           C  
ATOM    862  CB  GLN H 114      15.194   5.943  31.070  1.00 38.95           C  
ATOM    863  CG  GLN H 114      15.117   7.314  31.729  1.00 38.29           C  
ATOM    864  CD  GLN H 114      16.238   8.159  31.153  1.00 38.84           C  
ATOM    865  OE1 GLN H 114      17.248   8.410  31.806  1.00 37.56           O  
ATOM    866  NE2 GLN H 114      16.059   8.609  29.883  1.00  0.00           N  
ATOM    867  C   GLN H 114      14.141   3.828  30.574  1.00 40.12           C  
ATOM    868  O   GLN H 114      14.553   2.767  31.042  1.00 40.22           O  
ATOM    869  N   SER H 115      13.755   3.952  29.288  1.00 40.41           N  
ATOM    870  CA  SER H 115      13.895   2.850  28.381  1.00 42.03           C  
ATOM    871  CB  SER H 115      12.753   1.826  28.475  1.00 40.70           C  
ATOM    872  OG  SER H 115      11.534   2.426  28.061  1.00 39.63           O  
ATOM    873  C   SER H 115      13.853   3.405  26.994  1.00 42.29           C  
ATOM    874  O   SER H 115      13.547   4.581  26.797  1.00 39.70           O  
ATOM    875  N   GLY H 116      14.156   2.558  25.989  1.00 42.01           N  
ATOM    876  CA  GLY H 116      14.049   2.993  24.625  1.00 41.71           C  
ATOM    877  C   GLY H 116      15.387   3.284  24.011  1.00 43.56           C  
ATOM    878  O   GLY H 116      15.447   3.629  22.832  1.00 43.34           O  
ATOM    879  N   GLY H 117      16.495   3.143  24.766  1.00 44.25           N  
ATOM    880  CA  GLY H 117      17.787   3.455  24.207  1.00 45.48           C  
ATOM    881  C   GLY H 117      18.185   2.407  23.221  1.00 44.28           C  
ATOM    882  O   GLY H 117      17.692   1.281  23.255  1.00 44.78           O  
ATOM    883  N   GLY H 118      19.117   2.759  22.308  1.00 47.06           N  
ATOM    884  CA  GLY H 118      19.529   1.792  21.332  1.00 46.62           C  
ATOM    885  C   GLY H 118      20.352   2.450  20.267  1.00 46.29           C  
ATOM    886  O   GLY H 118      20.637   3.646  20.312  1.00 46.04           O  
ATOM    887  N   VAL H 119      20.772   1.634  19.277  1.00 41.26           N  
ATOM    888  CA  VAL H 119      21.570   2.087  18.173  1.00 42.27           C  
ATOM    889  CB  VAL H 119      22.481   1.019  17.637  1.00 42.22           C  
ATOM    890  CG1 VAL H 119      21.620  -0.131  17.094  1.00 34.51           C  
ATOM    891  CG2 VAL H 119      23.413   1.642  16.586  1.00 37.37           C  
ATOM    892  C   VAL H 119      20.641   2.510  17.075  1.00 42.67           C  
ATOM    893  O   VAL H 119      19.630   1.858  16.818  1.00 42.07           O  
ATOM    894  N   VAL H 120      20.952   3.642  16.415  1.00 43.15           N  
ATOM    895  CA  VAL H 120      20.125   4.120  15.344  1.00 42.16           C  
ATOM    896  CB  VAL H 120      19.179   5.198  15.786  1.00 42.52           C  
ATOM    897  CG1 VAL H 120      18.493   5.786  14.549  1.00 42.58           C  
ATOM    898  CG2 VAL H 120      18.192   4.605  16.806  1.00 42.68           C  
ATOM    899  C   VAL H 120      21.024   4.711  14.301  1.00 42.41           C  
ATOM    900  O   VAL H 120      22.072   5.272  14.616  1.00 42.96           O  
ATOM    901  N   GLN H 121      20.634   4.604  13.014  1.00 42.93           N  
ATOM    902  CA  GLN H 121      21.464   5.150  11.976  1.00 44.44           C  
ATOM    903  CB  GLN H 121      21.205   4.591  10.568  1.00 47.19           C  
ATOM    904  CG  GLN H 121      19.826   4.915   9.997  1.00 50.50           C  
ATOM    905  CD  GLN H 121      19.783   4.322   8.598  1.00 52.53           C  
ATOM    906  OE1 GLN H 121      19.443   5.005   7.634  1.00 41.42           O  
ATOM    907  NE2 GLN H 121      20.144   3.016   8.479  1.00 42.22           N  
ATOM    908  C   GLN H 121      21.243   6.625  11.928  1.00 43.69           C  
ATOM    909  O   GLN H 121      20.239   7.137  12.420  1.00 42.89           O  
ATOM    910  N   PRO H 122      22.175   7.323  11.342  1.00 42.99           N  
ATOM    911  CA  PRO H 122      22.067   8.748  11.281  1.00 42.38           C  
ATOM    912  CD  PRO H 122      23.558   6.876  11.289  1.00 42.95           C  
ATOM    913  CB  PRO H 122      23.401   9.244  10.727  1.00 41.70           C  
ATOM    914  CG  PRO H 122      24.401   8.164  11.177  1.00 42.78           C  
ATOM    915  C   PRO H 122      20.886   9.139  10.463  1.00 44.38           C  
ATOM    916  O   PRO H 122      20.622   8.501   9.445  1.00 43.47           O  
ATOM    917  N   GLY H 123      20.164  10.186  10.897  1.00 45.01           N  
ATOM    918  CA  GLY H 123      19.027  10.647  10.163  1.00 42.59           C  
ATOM    919  C   GLY H 123      17.830   9.897  10.647  1.00 40.75           C  
ATOM    920  O   GLY H 123      16.705  10.204  10.257  1.00 40.92           O  
ATOM    921  N   GLY H 124      18.043   8.902  11.531  1.00 40.87           N  
ATOM    922  CA  GLY H 124      16.947   8.118  12.021  1.00 41.30           C  
ATOM    923  C   GLY H 124      16.327   8.850  13.167  1.00 40.92           C  
ATOM    924  O   GLY H 124      16.720   9.968  13.497  1.00 41.36           O  
ATOM    925  N   SER H 125      15.313   8.226  13.797  1.00 41.07           N  
ATOM    926  CA  SER H 125      14.657   8.842  14.913  1.00 40.78           C  
ATOM    927  CB  SER H 125      13.276   9.430  14.563  1.00 42.18           C  
ATOM    928  OG  SER H 125      12.422   8.426  14.040  1.00 45.05           O  
ATOM    929  C   SER H 125      14.512   7.816  15.997  1.00 40.56           C  
ATOM    930  O   SER H 125      14.575   6.615  15.736  1.00 41.01           O  
ATOM    931  N   LEU H 126      14.364   8.267  17.264  1.00 40.60           N  
ATOM    932  CA  LEU H 126      14.284   7.324  18.346  1.00 39.39           C  
ATOM    933  CB  LEU H 126      15.708   6.978  18.853  1.00 40.21           C  
ATOM    934  CG  LEU H 126      15.843   5.745  19.774  1.00 41.59           C  
ATOM    935  CD1 LEU H 126      17.302   5.503  20.191  1.00 42.43           C  
ATOM    936  CD2 LEU H 126      14.935   5.838  20.998  1.00 42.57           C  
ATOM    937  C   LEU H 126      13.457   7.958  19.441  1.00 38.84           C  
ATOM    938  O   LEU H 126      13.534   9.165  19.663  1.00 38.70           O  
ATOM    939  N   ARG H 127      12.613   7.171  20.144  1.00 38.39           N  
ATOM    940  CA  ARG H 127      11.805   7.745  21.187  1.00 36.95           C  
ATOM    941  CB  ARG H 127      10.311   7.437  21.001  1.00 38.61           C  
ATOM    942  CG  ARG H 127       9.438   7.976  22.129  1.00 41.83           C  
ATOM    943  CD  ARG H 127       8.069   7.296  22.225  1.00 43.95           C  
ATOM    944  NE  ARG H 127       7.098   8.032  21.375  1.00 30.12           N  
ATOM    945  CZ  ARG H 127       5.763   7.837  21.590  1.00 35.06           C  
ATOM    946  NH1 ARG H 127       5.359   6.941  22.536  1.00 37.60           N1+
ATOM    947  NH2 ARG H 127       4.832   8.540  20.880  1.00 38.76           N  
ATOM    948  C   ARG H 127      12.226   7.175  22.520  1.00 37.26           C  
ATOM    949  O   ARG H 127      12.301   5.960  22.696  1.00 37.12           O  
ATOM    950  N   LEU H 128      12.511   8.052  23.508  1.00 36.08           N  
ATOM    951  CA  LEU H 128      12.894   7.606  24.821  1.00 35.18           C  
ATOM    952  CB  LEU H 128      14.085   8.366  25.431  1.00 34.59           C  
ATOM    953  CG  LEU H 128      15.444   8.065  24.776  1.00 36.01           C  
ATOM    954  CD1 LEU H 128      16.568   8.863  25.447  1.00 34.62           C  
ATOM    955  CD2 LEU H 128      15.749   6.559  24.786  1.00 34.50           C  
ATOM    956  C   LEU H 128      11.737   7.848  25.738  1.00 35.04           C  
ATOM    957  O   LEU H 128      10.960   8.781  25.541  1.00 34.63           O  
ATOM    958  N   SER H 129      11.592   6.994  26.771  1.00 36.17           N  
ATOM    959  CA  SER H 129      10.506   7.152  27.694  1.00 37.13           C  
ATOM    960  CB  SER H 129       9.453   6.038  27.573  1.00 38.27           C  
ATOM    961  OG  SER H 129      10.032   4.786  27.902  1.00 41.29           O  
ATOM    962  C   SER H 129      11.064   7.103  29.086  1.00 35.58           C  
ATOM    963  O   SER H 129      12.109   6.501  29.323  1.00 34.08           O  
ATOM    964  N   CYS H 130      10.371   7.768  30.038  1.00 37.58           N  
ATOM    965  CA  CYS H 130      10.769   7.835  31.420  1.00 38.25           C  
ATOM    966  CB  CYS H 130      11.346   9.244  31.740  1.00 37.68           C  
ATOM    967  SG  CYS H 130      11.889   9.540  33.452  1.00 41.33           S  
ATOM    968  C   CYS H 130       9.522   7.619  32.236  1.00 37.48           C  
ATOM    969  O   CYS H 130       8.586   8.414  32.162  1.00 38.55           O  
ATOM    970  N   ALA H 131       9.463   6.537  33.046  1.00 37.44           N  
ATOM    971  CA  ALA H 131       8.269   6.282  33.814  1.00 38.52           C  
ATOM    972  CB  ALA H 131       7.905   4.793  33.928  1.00 38.07           C  
ATOM    973  C   ALA H 131       8.499   6.763  35.206  1.00 39.23           C  
ATOM    974  O   ALA H 131       9.442   6.346  35.875  1.00 39.74           O  
ATOM    975  N   ALA H 132       7.600   7.633  35.696  1.00 38.43           N  
ATOM    976  CA  ALA H 132       7.786   8.213  36.994  1.00 39.47           C  
ATOM    977  CB  ALA H 132       7.444   9.713  37.048  1.00 37.48           C  
ATOM    978  C   ALA H 132       6.910   7.542  38.001  1.00 42.41           C  
ATOM    979  O   ALA H 132       5.825   7.061  37.682  1.00 42.54           O  
ATOM    980  N   SER H 133       7.394   7.468  39.259  1.00 43.17           N  
ATOM    981  CA  SER H 133       6.594   6.897  40.301  1.00 42.87           C  
ATOM    982  CB  SER H 133       6.711   5.367  40.395  1.00 42.43           C  
ATOM    983  OG  SER H 133       8.037   5.013  40.755  1.00 43.49           O  
ATOM    984  C   SER H 133       7.068   7.455  41.605  1.00 42.91           C  
ATOM    985  O   SER H 133       8.224   7.855  41.743  1.00 43.60           O  
ATOM    986  N   GLY H 134       6.180   7.438  42.624  1.00 44.15           N  
ATOM    987  CA  GLY H 134       6.553   7.808  43.961  1.00 45.38           C  
ATOM    988  C   GLY H 134       6.202   9.230  44.269  1.00 45.51           C  
ATOM    989  O   GLY H 134       6.343   9.661  45.413  1.00 44.69           O  
ATOM    990  N   PHE H 135       5.751  10.016  43.276  1.00 43.69           N  
ATOM    991  CA  PHE H 135       5.408  11.372  43.597  1.00 43.72           C  
ATOM    992  CB  PHE H 135       6.594  12.350  43.499  1.00 42.72           C  
ATOM    993  CG  PHE H 135       7.089  12.338  42.095  1.00 42.96           C  
ATOM    994  CD1 PHE H 135       7.853  11.288  41.640  1.00 41.46           C  
ATOM    995  CD2 PHE H 135       6.808  13.381  41.243  1.00 40.96           C  
ATOM    996  CE1 PHE H 135       8.315  11.274  40.347  1.00 40.61           C  
ATOM    997  CE2 PHE H 135       7.270  13.372  39.948  1.00 40.44           C  
ATOM    998  CZ  PHE H 135       8.023  12.315  39.499  1.00 39.82           C  
ATOM    999  C   PHE H 135       4.335  11.821  42.658  1.00 43.63           C  
ATOM   1000  O   PHE H 135       3.960  11.097  41.736  1.00 43.75           O  
ATOM   1001  N   THR H 136       3.798  13.038  42.885  1.00 43.84           N  
ATOM   1002  CA  THR H 136       2.750  13.513  42.030  1.00 44.41           C  
ATOM   1003  CB  THR H 136       1.898  14.574  42.658  1.00 44.98           C  
ATOM   1004  OG1 THR H 136       1.299  14.085  43.850  1.00 48.36           O  
ATOM   1005  CG2 THR H 136       0.802  14.972  41.655  1.00 45.58           C  
ATOM   1006  C   THR H 136       3.411  14.102  40.826  1.00 44.60           C  
ATOM   1007  O   THR H 136       3.922  15.221  40.851  1.00 43.62           O  
ATOM   1008  N   PHE H 137       3.371  13.331  39.723  1.00 45.04           N  
ATOM   1009  CA  PHE H 137       4.027  13.609  38.474  1.00 44.59           C  
ATOM   1010  CB  PHE H 137       3.808  12.445  37.484  1.00 43.98           C  
ATOM   1011  CG  PHE H 137       4.479  12.706  36.178  1.00 43.49           C  
ATOM   1012  CD1 PHE H 137       5.843  12.582  36.054  1.00 42.85           C  
ATOM   1013  CD2 PHE H 137       3.743  13.040  35.063  1.00 43.95           C  
ATOM   1014  CE1 PHE H 137       6.467  12.811  34.848  1.00 44.17           C  
ATOM   1015  CE2 PHE H 137       4.361  13.269  33.855  1.00 43.76           C  
ATOM   1016  CZ  PHE H 137       5.725  13.156  33.745  1.00 43.57           C  
ATOM   1017  C   PHE H 137       3.498  14.877  37.867  1.00 45.54           C  
ATOM   1018  O   PHE H 137       4.270  15.713  37.398  1.00 45.34           O  
ATOM   1019  N   SER H 138       2.167  15.072  37.892  1.00 46.37           N  
ATOM   1020  CA  SER H 138       1.564  16.200  37.233  1.00 46.95           C  
ATOM   1021  CB  SER H 138       0.028  16.179  37.286  1.00 48.71           C  
ATOM   1022  OG  SER H 138      -0.419  16.324  38.626  1.00 52.66           O  
ATOM   1023  C   SER H 138       2.022  17.488  37.846  1.00 46.51           C  
ATOM   1024  O   SER H 138       1.951  18.537  37.210  1.00 48.23           O  
ATOM   1025  N   ASP H 139       2.457  17.451  39.116  1.00 46.06           N  
ATOM   1026  CA  ASP H 139       2.891  18.619  39.835  1.00 46.38           C  
ATOM   1027  CB  ASP H 139       2.975  18.397  41.353  1.00 48.01           C  
ATOM   1028  CG  ASP H 139       1.549  18.358  41.882  1.00 52.14           C  
ATOM   1029  OD1 ASP H 139       0.620  18.594  41.064  1.00 51.67           O  
ATOM   1030  OD2 ASP H 139       1.366  18.104  43.102  1.00 56.92           O1-
ATOM   1031  C   ASP H 139       4.226  19.151  39.392  1.00 45.46           C  
ATOM   1032  O   ASP H 139       4.464  20.348  39.539  1.00 45.50           O  
ATOM   1033  N   TYR H 140       5.139  18.311  38.856  1.00 43.46           N  
ATOM   1034  CA  TYR H 140       6.489  18.784  38.634  1.00 43.14           C  
ATOM   1035  CB  TYR H 140       7.558  17.869  39.247  1.00 43.20           C  
ATOM   1036  CG  TYR H 140       7.394  17.800  40.724  1.00 43.19           C  
ATOM   1037  CD1 TYR H 140       6.427  16.997  41.280  1.00 43.62           C  
ATOM   1038  CD2 TYR H 140       8.221  18.521  41.554  1.00 44.18           C  
ATOM   1039  CE1 TYR H 140       6.283  16.921  42.645  1.00 44.91           C  
ATOM   1040  CE2 TYR H 140       8.082  18.448  42.918  1.00 44.98           C  
ATOM   1041  CZ  TYR H 140       7.113  17.647  43.467  1.00 45.65           C  
ATOM   1042  OH  TYR H 140       6.969  17.569  44.868  1.00 48.40           O  
ATOM   1043  C   TYR H 140       6.844  18.832  37.172  1.00 42.36           C  
ATOM   1044  O   TYR H 140       6.352  18.056  36.360  1.00 41.94           O  
ATOM   1045  N   ASP H 141       7.722  19.791  36.800  1.00 39.17           N  
ATOM   1046  CA  ASP H 141       8.217  19.897  35.462  1.00 38.05           C  
ATOM   1047  CB  ASP H 141       8.872  21.253  35.183  1.00 30.13           C  
ATOM   1048  CG  ASP H 141       7.894  22.385  35.475  1.00 34.76           C  
ATOM   1049  OD1 ASP H 141       7.136  22.310  36.478  1.00 46.93           O  
ATOM   1050  OD2 ASP H 141       7.924  23.373  34.697  1.00 31.06           O1-
ATOM   1051  C   ASP H 141       9.313  18.872  35.379  1.00 37.87           C  
ATOM   1052  O   ASP H 141       9.882  18.505  36.408  1.00 38.49           O  
ATOM   1053  N   MET H 142       9.654  18.404  34.152  1.00 35.51           N  
ATOM   1054  CA  MET H 142      10.641  17.366  34.002  1.00 34.45           C  
ATOM   1055  CB  MET H 142      10.046  16.047  33.487  1.00 36.17           C  
ATOM   1056  CG  MET H 142       9.000  15.453  34.429  1.00 37.24           C  
ATOM   1057  SD  MET H 142       9.645  14.882  36.030  1.00 41.78           S  
ATOM   1058  CE  MET H 142      10.362  13.337  35.401  1.00 35.11           C  
ATOM   1059  C   MET H 142      11.658  17.803  32.994  1.00 33.00           C  
ATOM   1060  O   MET H 142      11.440  18.757  32.249  1.00 32.81           O  
ATOM   1061  N   SER H 143      12.823  17.122  32.957  1.00 30.74           N  
ATOM   1062  CA  SER H 143      13.832  17.519  32.019  1.00 31.10           C  
ATOM   1063  CB  SER H 143      14.840  18.523  32.605  1.00 30.40           C  
ATOM   1064  OG  SER H 143      14.185  19.751  32.893  1.00 34.00           O  
ATOM   1065  C   SER H 143      14.600  16.328  31.542  1.00 29.82           C  
ATOM   1066  O   SER H 143      14.552  15.245  32.125  1.00 29.60           O  
ATOM   1067  N   TRP H 144      15.306  16.510  30.412  1.00 29.77           N  
ATOM   1068  CA  TRP H 144      16.133  15.480  29.862  1.00 27.76           C  
ATOM   1069  CB  TRP H 144      15.705  15.049  28.447  1.00 27.40           C  
ATOM   1070  CG  TRP H 144      14.325  14.436  28.365  1.00 28.05           C  
ATOM   1071  CD2 TRP H 144      14.035  13.037  28.538  1.00 27.78           C  
ATOM   1072  CD1 TRP H 144      13.131  15.049  28.120  1.00 27.93           C  
ATOM   1073  NE1 TRP H 144      12.114  14.121  28.129  1.00 28.65           N  
ATOM   1074  CE2 TRP H 144      12.657  12.880  28.383  1.00 27.54           C  
ATOM   1075  CE3 TRP H 144      14.849  11.973  28.798  1.00 28.99           C  
ATOM   1076  CZ2 TRP H 144      12.073  11.647  28.487  1.00 28.79           C  
ATOM   1077  CZ3 TRP H 144      14.256  10.733  28.907  1.00 28.19           C  
ATOM   1078  CH2 TRP H 144      12.895  10.573  28.756  1.00 29.72           C  
ATOM   1079  C   TRP H 144      17.486  16.102  29.736  1.00 28.23           C  
ATOM   1080  O   TRP H 144      17.609  17.249  29.304  1.00 28.01           O  
ATOM   1081  N   ILE H 145      18.537  15.377  30.155  1.00 28.33           N  
ATOM   1082  CA  ILE H 145      19.876  15.877  30.026  1.00 29.35           C  
ATOM   1083  CB  ILE H 145      20.491  16.313  31.307  1.00 28.57           C  
ATOM   1084  CG1 ILE H 145      21.880  16.925  31.050  1.00 28.52           C  
ATOM   1085  CG2 ILE H 145      20.462  15.095  32.229  1.00 28.69           C  
ATOM   1086  CD1 ILE H 145      22.431  17.730  32.224  1.00 18.31           C  
ATOM   1087  C   ILE H 145      20.701  14.754  29.462  1.00 30.79           C  
ATOM   1088  O   ILE H 145      20.417  13.582  29.708  1.00 30.66           O  
ATOM   1089  N   ARG H 146      21.745  15.087  28.676  1.00 31.12           N  
ATOM   1090  CA  ARG H 146      22.521  14.060  28.039  1.00 32.25           C  
ATOM   1091  CB  ARG H 146      22.534  14.181  26.509  1.00 32.23           C  
ATOM   1092  CG  ARG H 146      23.220  15.478  26.078  1.00 33.30           C  
ATOM   1093  CD  ARG H 146      22.810  16.007  24.704  1.00 33.64           C  
ATOM   1094  NE  ARG H 146      23.503  15.219  23.654  1.00 36.00           N  
ATOM   1095  CZ  ARG H 146      23.463  15.651  22.359  1.00 34.69           C  
ATOM   1096  NH1 ARG H 146      22.796  16.794  22.026  1.00 33.65           N1+
ATOM   1097  NH2 ARG H 146      24.109  14.947  21.389  1.00 35.54           N  
ATOM   1098  C   ARG H 146      23.947  14.224  28.446  1.00 33.71           C  
ATOM   1099  O   ARG H 146      24.378  15.311  28.828  1.00 33.73           O  
ATOM   1100  N   GLN H 147      24.711  13.116  28.383  1.00 34.92           N  
ATOM   1101  CA  GLN H 147      26.098  13.154  28.723  1.00 36.51           C  
ATOM   1102  CB  GLN H 147      26.360  12.477  30.077  1.00 36.66           C  
ATOM   1103  CG  GLN H 147      27.790  12.592  30.599  1.00 37.74           C  
ATOM   1104  CD  GLN H 147      27.775  12.115  32.046  1.00 38.73           C  
ATOM   1105  OE1 GLN H 147      27.198  11.076  32.365  1.00 39.62           O  
ATOM   1106  NE2 GLN H 147      28.411  12.904  32.951  1.00 36.47           N  
ATOM   1107  C   GLN H 147      26.851  12.409  27.661  1.00 37.80           C  
ATOM   1108  O   GLN H 147      26.669  11.206  27.478  1.00 38.08           O  
ATOM   1109  N   ALA H 148      27.736  13.115  26.933  1.00 39.05           N  
ATOM   1110  CA  ALA H 148      28.511  12.502  25.887  1.00 41.29           C  
ATOM   1111  CB  ALA H 148      29.099  13.503  24.879  1.00 40.72           C  
ATOM   1112  C   ALA H 148      29.653  11.772  26.527  1.00 43.19           C  
ATOM   1113  O   ALA H 148      29.874  11.880  27.732  1.00 44.13           O  
ATOM   1114  N   PRO H 149      30.384  11.017  25.746  1.00 44.90           N  
ATOM   1115  CA  PRO H 149      31.502  10.275  26.266  1.00 45.24           C  
ATOM   1116  CD  PRO H 149      29.818  10.372  24.572  1.00 45.05           C  
ATOM   1117  CB  PRO H 149      31.984   9.394  25.117  1.00 43.88           C  
ATOM   1118  CG  PRO H 149      30.696   9.130  24.317  1.00 44.34           C  
ATOM   1119  C   PRO H 149      32.566  11.162  26.849  1.00 48.18           C  
ATOM   1120  O   PRO H 149      33.401  10.666  27.601  1.00 48.28           O  
ATOM   1121  N   GLY H 150      32.554  12.460  26.504  1.00 47.88           N  
ATOM   1122  CA  GLY H 150      33.443  13.468  27.014  1.00 48.93           C  
ATOM   1123  C   GLY H 150      33.173  13.562  28.482  1.00 51.56           C  
ATOM   1124  O   GLY H 150      33.978  14.085  29.249  1.00 53.64           O  
ATOM   1125  N   LYS H 151      31.985  13.081  28.889  1.00 49.97           N  
ATOM   1126  CA  LYS H 151      31.514  13.098  30.247  1.00 50.66           C  
ATOM   1127  CB  LYS H 151      32.606  12.813  31.297  1.00 52.45           C  
ATOM   1128  CG  LYS H 151      32.996  11.338  31.425  1.00 54.53           C  
ATOM   1129  CD  LYS H 151      31.863  10.430  31.907  1.00 57.63           C  
ATOM   1130  CE  LYS H 151      31.572  10.530  33.409  1.00 58.44           C  
ATOM   1131  NZ  LYS H 151      30.482   9.597  33.774  1.00 58.24           N1+
ATOM   1132  C   LYS H 151      30.929  14.427  30.584  1.00 49.39           C  
ATOM   1133  O   LYS H 151      30.516  14.630  31.721  1.00 47.51           O  
ATOM   1134  N   GLY H 152      30.818  15.351  29.610  1.00 47.51           N  
ATOM   1135  CA  GLY H 152      30.193  16.606  29.930  1.00 45.72           C  
ATOM   1136  C   GLY H 152      28.704  16.410  29.939  1.00 45.09           C  
ATOM   1137  O   GLY H 152      28.177  15.551  29.232  1.00 45.75           O  
ATOM   1138  N   LEU H 153      27.986  17.243  30.730  1.00 41.46           N  
ATOM   1139  CA  LEU H 153      26.552  17.170  30.849  1.00 39.57           C  
ATOM   1140  CB  LEU H 153      26.032  17.335  32.293  1.00 38.09           C  
ATOM   1141  CG  LEU H 153      26.367  16.158  33.228  1.00 37.83           C  
ATOM   1142  CD1 LEU H 153      25.813  16.389  34.644  1.00 37.71           C  
ATOM   1143  CD2 LEU H 153      25.902  14.827  32.620  1.00 33.69           C  
ATOM   1144  C   LEU H 153      25.946  18.288  30.053  1.00 40.11           C  
ATOM   1145  O   LEU H 153      26.393  19.432  30.132  1.00 39.76           O  
ATOM   1146  N   GLU H 154      24.903  17.976  29.253  1.00 39.34           N  
ATOM   1147  CA  GLU H 154      24.250  18.991  28.470  1.00 39.29           C  
ATOM   1148  CB  GLU H 154      24.506  18.841  26.959  1.00 40.53           C  
ATOM   1149  CG  GLU H 154      23.602  19.712  26.083  1.00 43.92           C  
ATOM   1150  CD  GLU H 154      23.790  19.248  24.647  1.00 45.94           C  
ATOM   1151  OE1 GLU H 154      24.930  18.823  24.320  1.00 47.07           O  
ATOM   1152  OE2 GLU H 154      22.808  19.307  23.862  1.00 46.22           O1-
ATOM   1153  C   GLU H 154      22.758  18.892  28.646  1.00 38.10           C  
ATOM   1154  O   GLU H 154      22.175  17.825  28.474  1.00 37.45           O  
ATOM   1155  N   TRP H 155      22.104  20.032  28.974  1.00 37.00           N  
ATOM   1156  CA  TRP H 155      20.674  20.121  29.152  1.00 35.97           C  
ATOM   1157  CB  TRP H 155      20.278  21.478  29.767  1.00 35.37           C  
ATOM   1158  CG  TRP H 155      18.813  21.834  29.707  1.00 34.98           C  
ATOM   1159  CD2 TRP H 155      18.274  22.823  28.811  1.00 35.02           C  
ATOM   1160  CD1 TRP H 155      17.766  21.370  30.444  1.00 33.67           C  
ATOM   1161  NE1 TRP H 155      16.606  22.000  30.059  1.00 33.86           N  
ATOM   1162  CE2 TRP H 155      16.904  22.898  29.058  1.00 33.96           C  
ATOM   1163  CE3 TRP H 155      18.873  23.608  27.868  1.00 34.23           C  
ATOM   1164  CZ2 TRP H 155      16.107  23.762  28.363  1.00 32.29           C  
ATOM   1165  CZ3 TRP H 155      18.065  24.472  27.162  1.00 34.79           C  
ATOM   1166  CH2 TRP H 155      16.708  24.549  27.406  1.00 33.18           C  
ATOM   1167  C   TRP H 155      20.037  20.021  27.795  1.00 34.90           C  
ATOM   1168  O   TRP H 155      20.365  20.793  26.899  1.00 35.24           O  
ATOM   1169  N   VAL H 156      19.203  18.979  27.586  1.00 34.07           N  
ATOM   1170  CA  VAL H 156      18.476  18.711  26.368  1.00 34.38           C  
ATOM   1171  CB  VAL H 156      18.264  17.234  26.172  1.00 34.60           C  
ATOM   1172  CG1 VAL H 156      17.486  17.001  24.867  1.00 35.57           C  
ATOM   1173  CG2 VAL H 156      19.630  16.529  26.219  1.00 35.02           C  
ATOM   1174  C   VAL H 156      17.130  19.383  26.265  1.00 34.22           C  
ATOM   1175  O   VAL H 156      16.745  19.848  25.191  1.00 34.40           O  
ATOM   1176  N   SER H 157      16.339  19.404  27.366  1.00 34.22           N  
ATOM   1177  CA  SER H 157      15.009  19.937  27.250  1.00 33.73           C  
ATOM   1178  CB  SER H 157      14.128  19.140  26.289  1.00 32.95           C  
ATOM   1179  OG  SER H 157      13.990  17.822  26.793  1.00 18.05           O  
ATOM   1180  C   SER H 157      14.293  19.915  28.571  1.00 33.89           C  
ATOM   1181  O   SER H 157      14.760  19.380  29.582  1.00 34.69           O  
ATOM   1182  N   GLY H 158      13.089  20.520  28.572  1.00 34.05           N  
ATOM   1183  CA  GLY H 158      12.284  20.529  29.753  1.00 34.44           C  
ATOM   1184  C   GLY H 158      10.880  20.893  29.372  1.00 35.07           C  
ATOM   1185  O   GLY H 158      10.637  21.593  28.388  1.00 36.72           O  
ATOM   1186  N   ILE H 159       9.916  20.393  30.168  1.00 34.97           N  
ATOM   1187  CA  ILE H 159       8.529  20.720  30.014  1.00 36.06           C  
ATOM   1188  CB  ILE H 159       7.642  19.649  29.445  1.00 35.55           C  
ATOM   1189  CG1 ILE H 159       7.707  18.363  30.279  1.00 34.31           C  
ATOM   1190  CG2 ILE H 159       7.937  19.512  27.952  1.00 33.54           C  
ATOM   1191  CD1 ILE H 159       6.664  17.328  29.861  1.00 33.21           C  
ATOM   1192  C   ILE H 159       7.987  21.080  31.359  1.00 39.09           C  
ATOM   1193  O   ILE H 159       8.493  20.680  32.410  1.00 38.65           O  
ATOM   1194  N   LEU H 160       6.929  21.898  31.316  1.00 39.41           N  
ATOM   1195  CA  LEU H 160       6.233  22.421  32.445  1.00 41.51           C  
ATOM   1196  CB  LEU H 160       5.457  23.695  32.047  1.00 35.19           C  
ATOM   1197  CG  LEU H 160       4.645  24.357  33.169  1.00 31.12           C  
ATOM   1198  CD1 LEU H 160       5.556  24.751  34.328  1.00 31.83           C  
ATOM   1199  CD2 LEU H 160       3.813  25.539  32.653  1.00 27.16           C  
ATOM   1200  C   LEU H 160       5.269  21.398  32.965  1.00 42.98           C  
ATOM   1201  O   LEU H 160       5.080  20.331  32.383  1.00 42.15           O  
ATOM   1202  N   GLY H 161       4.662  21.713  34.135  1.00 28.12           N  
ATOM   1203  CA  GLY H 161       3.508  21.021  34.633  1.00 30.77           C  
ATOM   1204  C   GLY H 161       2.419  21.788  33.957  1.00 33.09           C  
ATOM   1205  O   GLY H 161       2.687  22.326  32.887  1.00 34.46           O  
ATOM   1206  N   GLY H 162       1.177  21.796  34.494  1.00 33.26           N  
ATOM   1207  CA  GLY H 162       0.096  22.640  34.027  1.00 34.64           C  
ATOM   1208  C   GLY H 162       0.025  22.661  32.531  1.00 33.94           C  
ATOM   1209  O   GLY H 162       0.080  21.615  31.886  1.00 35.94           O  
ATOM   1210  N   SER H 163      -0.087  23.886  31.961  1.00 32.68           N  
ATOM   1211  CA  SER H 163      -0.073  24.084  30.536  1.00 30.98           C  
ATOM   1212  CB  SER H 163      -0.064  25.563  30.119  1.00 42.87           C  
ATOM   1213  OG  SER H 163      -1.227  26.223  30.591  1.00 39.14           O  
ATOM   1214  C   SER H 163       1.267  23.582  30.147  1.00 30.51           C  
ATOM   1215  O   SER H 163       2.258  24.220  30.479  1.00 30.51           O  
ATOM   1216  N   GLU H 164       1.334  22.471  29.390  1.00 28.81           N  
ATOM   1217  CA  GLU H 164       2.592  21.836  29.144  1.00 28.51           C  
ATOM   1218  CB  GLU H 164       2.451  20.453  28.483  1.00 25.05           C  
ATOM   1219  CG  GLU H 164       1.511  19.476  29.199  1.00 28.19           C  
ATOM   1220  CD  GLU H 164       2.010  19.199  30.606  1.00 38.35           C  
ATOM   1221  OE1 GLU H 164       3.015  19.836  31.014  1.00 35.64           O  
ATOM   1222  OE2 GLU H 164       1.388  18.349  31.295  1.00 36.68           O1-
ATOM   1223  C   GLU H 164       3.401  22.669  28.204  1.00 28.00           C  
ATOM   1224  O   GLU H 164       3.376  22.465  26.992  1.00 25.65           O  
ATOM   1225  N   ARG H 165       4.182  23.615  28.753  1.00 50.84           N  
ATOM   1226  CA  ARG H 165       5.034  24.418  27.905  1.00 49.10           C  
ATOM   1227  CB  ARG H 165       5.475  25.708  28.609  1.00 50.40           C  
ATOM   1228  CG  ARG H 165       4.349  26.313  29.447  1.00 52.79           C  
ATOM   1229  CD  ARG H 165       2.981  26.234  28.771  1.00 25.79           C  
ATOM   1230  NE  ARG H 165       2.893  27.365  27.811  1.00 23.80           N  
ATOM   1231  CZ  ARG H 165       2.212  28.489  28.178  1.00 54.12           C  
ATOM   1232  NH1 ARG H 165       1.545  28.528  29.369  1.00 25.75           N1+
ATOM   1233  NH2 ARG H 165       2.197  29.576  27.354  1.00 19.91           N  
ATOM   1234  C   ARG H 165       6.296  23.629  27.665  1.00 48.62           C  
ATOM   1235  O   ARG H 165       6.573  22.686  28.402  1.00 48.53           O  
ATOM   1236  N   SER H 166       7.090  23.962  26.612  1.00 47.33           N  
ATOM   1237  CA  SER H 166       8.312  23.215  26.417  1.00 46.32           C  
ATOM   1238  CB  SER H 166       8.157  22.015  25.466  1.00 44.41           C  
ATOM   1239  OG  SER H 166       7.842  22.461  24.157  1.00 11.58           O  
ATOM   1240  C   SER H 166       9.410  24.097  25.882  1.00 46.74           C  
ATOM   1241  O   SER H 166       9.178  24.974  25.050  1.00 47.07           O  
ATOM   1242  N   TYR H 167      10.664  23.858  26.344  1.00 46.38           N  
ATOM   1243  CA  TYR H 167      11.779  24.689  25.957  1.00 46.75           C  
ATOM   1244  CB  TYR H 167      12.321  25.536  27.126  1.00 48.52           C  
ATOM   1245  CG  TYR H 167      11.192  26.112  27.924  1.00 50.63           C  
ATOM   1246  CD1 TYR H 167      10.676  25.366  28.958  1.00 27.22           C  
ATOM   1247  CD2 TYR H 167      10.649  27.356  27.681  1.00 50.88           C  
ATOM   1248  CE1 TYR H 167       9.646  25.833  29.737  1.00 51.54           C  
ATOM   1249  CE2 TYR H 167       9.612  27.833  28.460  1.00 27.96           C  
ATOM   1250  CZ  TYR H 167       9.110  27.070  29.490  1.00 28.12           C  
ATOM   1251  OH  TYR H 167       8.052  27.549  30.293  1.00 31.40           O  
ATOM   1252  C   TYR H 167      12.936  23.792  25.571  1.00 45.78           C  
ATOM   1253  O   TYR H 167      13.080  22.696  26.111  1.00 44.61           O  
ATOM   1254  N   TYR H 168      13.801  24.243  24.624  1.00 44.59           N  
ATOM   1255  CA  TYR H 168      14.935  23.454  24.187  1.00 43.52           C  
ATOM   1256  CB  TYR H 168      14.751  22.813  22.799  1.00 41.63           C  
ATOM   1257  CG  TYR H 168      13.459  22.078  22.693  1.00 39.65           C  
ATOM   1258  CD1 TYR H 168      12.326  22.757  22.317  1.00 38.55           C  
ATOM   1259  CD2 TYR H 168      13.377  20.726  22.938  1.00 37.93           C  
ATOM   1260  CE1 TYR H 168      11.123  22.103  22.200  1.00 38.14           C  
ATOM   1261  CE2 TYR H 168      12.176  20.067  22.822  1.00 38.18           C  
ATOM   1262  CZ  TYR H 168      11.046  20.756  22.451  1.00 38.66           C  
ATOM   1263  OH  TYR H 168       9.812  20.082  22.330  1.00 38.64           O  
ATOM   1264  C   TYR H 168      16.091  24.388  23.940  1.00 45.32           C  
ATOM   1265  O   TYR H 168      15.897  25.585  23.738  1.00 44.14           O  
ATOM   1266  N   ARG H 169      17.335  23.854  23.935  1.00 46.12           N  
ATOM   1267  CA  ARG H 169      18.486  24.641  23.583  1.00 45.19           C  
ATOM   1268  CB  ARG H 169      19.812  24.157  24.201  1.00 45.31           C  
ATOM   1269  CG  ARG H 169      20.227  22.735  23.832  1.00 45.01           C  
ATOM   1270  CD  ARG H 169      21.487  22.285  24.575  1.00 44.44           C  
ATOM   1271  NE  ARG H 169      22.579  23.247  24.250  1.00 27.05           N  
ATOM   1272  CZ  ARG H 169      23.559  22.904  23.365  1.00 29.29           C  
ATOM   1273  NH1 ARG H 169      23.582  21.661  22.805  1.00 27.70           N1+
ATOM   1274  NH2 ARG H 169      24.545  23.793  23.053  1.00 31.05           N  
ATOM   1275  C   ARG H 169      18.586  24.614  22.085  1.00 46.17           C  
ATOM   1276  O   ARG H 169      17.931  23.817  21.420  1.00 45.80           O  
ATOM   1277  N   ASP H 170      19.422  25.498  21.515  1.00 47.94           N  
ATOM   1278  CA  ASP H 170      19.531  25.702  20.098  1.00 48.94           C  
ATOM   1279  CB  ASP H 170      20.519  26.835  19.768  1.00 51.65           C  
ATOM   1280  CG  ASP H 170      19.865  28.132  20.224  1.00 54.17           C  
ATOM   1281  OD1 ASP H 170      18.702  28.381  19.805  1.00 54.46           O  
ATOM   1282  OD2 ASP H 170      20.506  28.882  21.008  1.00 56.28           O1-
ATOM   1283  C   ASP H 170      19.971  24.464  19.372  1.00 47.41           C  
ATOM   1284  O   ASP H 170      19.524  24.219  18.253  1.00 47.93           O  
ATOM   1285  N   SER H 171      20.855  23.642  19.964  1.00 47.12           N  
ATOM   1286  CA  SER H 171      21.370  22.530  19.215  1.00 46.54           C  
ATOM   1287  CB  SER H 171      22.397  21.684  19.987  1.00 45.66           C  
ATOM   1288  OG  SER H 171      21.745  20.908  20.981  1.00 44.45           O  
ATOM   1289  C   SER H 171      20.270  21.603  18.779  1.00 47.23           C  
ATOM   1290  O   SER H 171      20.216  21.210  17.616  1.00 45.61           O  
ATOM   1291  N   VAL H 172      19.417  21.168  19.725  1.00 48.08           N  
ATOM   1292  CA  VAL H 172      18.354  20.222  19.493  1.00 46.28           C  
ATOM   1293  CB  VAL H 172      18.074  19.334  20.671  1.00 45.76           C  
ATOM   1294  CG1 VAL H 172      19.300  18.432  20.870  1.00 44.01           C  
ATOM   1295  CG2 VAL H 172      17.758  20.189  21.904  1.00 44.30           C  
ATOM   1296  C   VAL H 172      17.059  20.760  18.942  1.00 46.97           C  
ATOM   1297  O   VAL H 172      16.281  19.960  18.434  1.00 46.39           O  
ATOM   1298  N   LYS H 173      16.771  22.075  19.089  1.00 46.40           N  
ATOM   1299  CA  LYS H 173      15.551  22.778  18.724  1.00 47.52           C  
ATOM   1300  CB  LYS H 173      15.807  24.108  17.991  1.00 49.94           C  
ATOM   1301  CG  LYS H 173      14.564  24.998  17.934  1.00 49.36           C  
ATOM   1302  CD  LYS H 173      14.881  26.458  17.618  1.00 51.29           C  
ATOM   1303  CE  LYS H 173      14.972  27.357  18.855  1.00 54.67           C  
ATOM   1304  NZ  LYS H 173      15.923  26.788  19.835  1.00 54.50           N1+
ATOM   1305  C   LYS H 173      14.517  21.949  17.978  1.00 47.34           C  
ATOM   1306  O   LYS H 173      13.835  21.108  18.557  1.00 48.02           O  
ATOM   1307  N   GLY H 174      14.383  22.129  16.657  1.00 46.58           N  
ATOM   1308  CA  GLY H 174      13.358  21.493  15.862  1.00 45.09           C  
ATOM   1309  C   GLY H 174      13.426  19.986  15.896  1.00 44.12           C  
ATOM   1310  O   GLY H 174      12.416  19.322  15.667  1.00 43.75           O  
ATOM   1311  N   ARG H 175      14.632  19.415  16.082  1.00 42.57           N  
ATOM   1312  CA  ARG H 175      14.919  17.999  16.027  1.00 42.15           C  
ATOM   1313  CB  ARG H 175      16.430  17.759  16.143  1.00 41.63           C  
ATOM   1314  CG  ARG H 175      17.220  18.565  15.117  1.00 42.90           C  
ATOM   1315  CD  ARG H 175      18.641  18.906  15.568  1.00 41.08           C  
ATOM   1316  NE  ARG H 175      19.566  17.852  15.080  1.00 41.21           N  
ATOM   1317  CZ  ARG H 175      20.272  17.111  15.981  1.00 41.64           C  
ATOM   1318  NH1 ARG H 175      20.104  17.310  17.321  1.00 41.02           N1+
ATOM   1319  NH2 ARG H 175      21.156  16.173  15.541  1.00 42.55           N  
ATOM   1320  C   ARG H 175      14.276  17.177  17.118  1.00 41.57           C  
ATOM   1321  O   ARG H 175      13.750  16.097  16.847  1.00 42.47           O  
ATOM   1322  N   PHE H 176      14.317  17.655  18.379  1.00 40.28           N  
ATOM   1323  CA  PHE H 176      13.855  16.915  19.528  1.00 38.72           C  
ATOM   1324  CB  PHE H 176      14.813  17.082  20.727  1.00 38.88           C  
ATOM   1325  CG  PHE H 176      16.052  16.274  20.533  1.00 41.86           C  
ATOM   1326  CD1 PHE H 176      16.733  16.288  19.338  1.00 41.40           C  
ATOM   1327  CD2 PHE H 176      16.574  15.555  21.586  1.00 42.08           C  
ATOM   1328  CE1 PHE H 176      17.881  15.547  19.185  1.00 41.35           C  
ATOM   1329  CE2 PHE H 176      17.723  14.814  21.440  1.00 41.60           C  
ATOM   1330  CZ  PHE H 176      18.376  14.806  20.232  1.00 41.72           C  
ATOM   1331  C   PHE H 176      12.553  17.488  19.995  1.00 38.40           C  
ATOM   1332  O   PHE H 176      12.324  18.691  19.884  1.00 38.45           O  
ATOM   1333  N   THR H 177      11.652  16.626  20.519  1.00 38.45           N  
ATOM   1334  CA  THR H 177      10.410  17.107  21.055  1.00 38.23           C  
ATOM   1335  CB  THR H 177       9.233  16.867  20.152  1.00 39.91           C  
ATOM   1336  OG1 THR H 177       9.439  17.499  18.897  1.00 40.16           O  
ATOM   1337  CG2 THR H 177       7.968  17.437  20.813  1.00 38.14           C  
ATOM   1338  C   THR H 177      10.153  16.378  22.340  1.00 38.19           C  
ATOM   1339  O   THR H 177      10.271  15.155  22.407  1.00 37.69           O  
ATOM   1340  N   ILE H 178       9.785  17.114  23.411  1.00 37.92           N  
ATOM   1341  CA  ILE H 178       9.515  16.434  24.642  1.00 37.41           C  
ATOM   1342  CB  ILE H 178      10.275  16.919  25.840  1.00 38.08           C  
ATOM   1343  CG1 ILE H 178       9.972  18.380  26.173  1.00 39.35           C  
ATOM   1344  CG2 ILE H 178      11.758  16.640  25.586  1.00 38.10           C  
ATOM   1345  CD1 ILE H 178      10.359  19.369  25.083  1.00 40.72           C  
ATOM   1346  C   ILE H 178       8.057  16.537  24.918  1.00 38.11           C  
ATOM   1347  O   ILE H 178       7.408  17.521  24.571  1.00 38.08           O  
ATOM   1348  N   SER H 179       7.490  15.468  25.503  1.00 38.13           N  
ATOM   1349  CA  SER H 179       6.089  15.474  25.780  1.00 38.07           C  
ATOM   1350  CB  SER H 179       5.247  14.821  24.671  1.00 36.96           C  
ATOM   1351  OG  SER H 179       5.574  13.444  24.562  1.00 38.84           O  
ATOM   1352  C   SER H 179       5.876  14.700  27.035  1.00 38.83           C  
ATOM   1353  O   SER H 179       6.775  14.005  27.510  1.00 37.64           O  
ATOM   1354  N   ARG H 180       4.678  14.836  27.632  1.00 38.82           N  
ATOM   1355  CA  ARG H 180       4.443  14.111  28.840  1.00 39.63           C  
ATOM   1356  CB  ARG H 180       4.672  14.944  30.108  1.00 39.03           C  
ATOM   1357  CG  ARG H 180       3.699  16.111  30.266  1.00 37.73           C  
ATOM   1358  CD  ARG H 180       4.095  17.059  31.396  1.00 39.23           C  
ATOM   1359  NE  ARG H 180       4.387  16.237  32.600  1.00 38.87           N  
ATOM   1360  CZ  ARG H 180       4.690  16.834  33.787  1.00 36.84           C  
ATOM   1361  NH1 ARG H 180       4.646  18.191  33.922  1.00 35.80           N1+
ATOM   1362  NH2 ARG H 180       5.040  16.060  34.853  1.00 37.93           N  
ATOM   1363  C   ARG H 180       3.014  13.677  28.854  1.00 40.85           C  
ATOM   1364  O   ARG H 180       2.150  14.305  28.245  1.00 42.12           O  
ATOM   1365  N   ASP H 181       2.740  12.546  29.532  1.00 42.73           N  
ATOM   1366  CA  ASP H 181       1.393  12.084  29.680  1.00 44.92           C  
ATOM   1367  CB  ASP H 181       1.139  10.729  28.991  1.00 46.35           C  
ATOM   1368  CG  ASP H 181      -0.364  10.492  28.932  1.00 48.39           C  
ATOM   1369  OD1 ASP H 181      -1.119  11.264  29.579  1.00 49.33           O  
ATOM   1370  OD2 ASP H 181      -0.781   9.532  28.234  1.00 49.27           O1-
ATOM   1371  C   ASP H 181       1.193  11.906  31.151  1.00 45.65           C  
ATOM   1372  O   ASP H 181       1.630  10.916  31.734  1.00 44.43           O  
ATOM   1373  N   ASN H 182       0.508  12.868  31.792  1.00 46.62           N  
ATOM   1374  CA  ASN H 182       0.322  12.860  33.215  1.00 48.10           C  
ATOM   1375  CB  ASN H 182      -0.371  14.132  33.735  1.00 49.05           C  
ATOM   1376  CG  ASN H 182       0.612  15.290  33.581  1.00 49.77           C  
ATOM   1377  OD1 ASN H 182       1.806  15.087  33.366  1.00 48.33           O  
ATOM   1378  ND2 ASN H 182       0.103  16.545  33.706  1.00 50.20           N  
ATOM   1379  C   ASN H 182      -0.491  11.665  33.608  1.00 49.41           C  
ATOM   1380  O   ASN H 182      -0.334  11.132  34.706  1.00 50.14           O  
ATOM   1381  N   SER H 183      -1.407  11.225  32.729  1.00 50.56           N  
ATOM   1382  CA  SER H 183      -2.254  10.105  33.026  1.00 51.43           C  
ATOM   1383  CB  SER H 183      -3.171   9.764  31.847  1.00 52.85           C  
ATOM   1384  OG  SER H 183      -3.882  10.924  31.442  1.00 35.97           O  
ATOM   1385  C   SER H 183      -1.404   8.893  33.255  1.00 50.66           C  
ATOM   1386  O   SER H 183      -1.568   8.186  34.248  1.00 51.43           O  
ATOM   1387  N   ARG H 184      -0.505   8.617  32.290  1.00 49.93           N  
ATOM   1388  CA  ARG H 184       0.423   7.519  32.263  1.00 49.13           C  
ATOM   1389  CB  ARG H 184       1.010   7.245  30.870  1.00 50.52           C  
ATOM   1390  CG  ARG H 184      -0.047   6.750  29.883  1.00 53.48           C  
ATOM   1391  CD  ARG H 184       0.499   6.431  28.493  1.00 55.00           C  
ATOM   1392  NE  ARG H 184      -0.671   6.389  27.572  1.00 41.87           N  
ATOM   1393  CZ  ARG H 184      -0.647   7.122  26.422  1.00 38.22           C  
ATOM   1394  NH1 ARG H 184       0.443   7.892  26.138  1.00 34.29           N1+
ATOM   1395  NH2 ARG H 184      -1.717   7.106  25.573  1.00 23.75           N  
ATOM   1396  C   ARG H 184       1.556   7.759  33.209  1.00 48.52           C  
ATOM   1397  O   ARG H 184       2.280   6.830  33.564  1.00 47.80           O  
ATOM   1398  N   LYS H 185       1.786   9.023  33.599  1.00 47.95           N  
ATOM   1399  CA  LYS H 185       2.896   9.307  34.459  1.00 45.76           C  
ATOM   1400  CB  LYS H 185       2.813   8.534  35.786  1.00 45.68           C  
ATOM   1401  CG  LYS H 185       1.617   8.977  36.637  1.00 46.74           C  
ATOM   1402  CD  LYS H 185       1.658  10.472  36.953  1.00 40.72           C  
ATOM   1403  CE  LYS H 185       0.582  10.956  37.923  1.00 46.85           C  
ATOM   1404  NZ  LYS H 185       1.045  12.206  38.566  1.00 44.08           N1+
ATOM   1405  C   LYS H 185       4.151   8.937  33.728  1.00 44.25           C  
ATOM   1406  O   LYS H 185       5.053   8.316  34.288  1.00 44.96           O  
ATOM   1407  N   THR H 186       4.231   9.321  32.434  1.00 41.60           N  
ATOM   1408  CA  THR H 186       5.382   9.017  31.627  1.00 39.76           C  
ATOM   1409  CB  THR H 186       5.058   8.048  30.524  1.00 39.72           C  
ATOM   1410  OG1 THR H 186       4.475   6.874  31.066  1.00 31.39           O  
ATOM   1411  CG2 THR H 186       6.347   7.667  29.782  1.00 26.12           C  
ATOM   1412  C   THR H 186       5.855  10.283  30.964  1.00 38.29           C  
ATOM   1413  O   THR H 186       5.069  11.176  30.650  1.00 38.92           O  
ATOM   1414  N   LEU H 187       7.184  10.385  30.752  1.00 37.45           N  
ATOM   1415  CA  LEU H 187       7.796  11.506  30.100  1.00 37.23           C  
ATOM   1416  CB  LEU H 187       8.884  12.141  30.980  1.00 36.37           C  
ATOM   1417  CG  LEU H 187       9.599  13.358  30.376  1.00 35.95           C  
ATOM   1418  CD1 LEU H 187       8.616  14.502  30.083  1.00 33.89           C  
ATOM   1419  CD2 LEU H 187      10.750  13.807  31.289  1.00 34.85           C  
ATOM   1420  C   LEU H 187       8.433  10.951  28.858  1.00 36.45           C  
ATOM   1421  O   LEU H 187       8.970   9.845  28.890  1.00 35.51           O  
ATOM   1422  N   TYR H 188       8.382  11.683  27.723  1.00 36.86           N  
ATOM   1423  CA  TYR H 188       8.939  11.113  26.524  1.00 36.12           C  
ATOM   1424  CB  TYR H 188       7.921  10.806  25.408  1.00 36.14           C  
ATOM   1425  CG  TYR H 188       6.812   9.935  25.897  1.00 37.55           C  
ATOM   1426  CD1 TYR H 188       6.963   8.575  26.065  1.00 37.89           C  
ATOM   1427  CD2 TYR H 188       5.599  10.504  26.200  1.00 37.08           C  
ATOM   1428  CE1 TYR H 188       5.915   7.803  26.512  1.00 38.17           C  
ATOM   1429  CE2 TYR H 188       4.549   9.739  26.647  1.00 37.26           C  
ATOM   1430  CZ  TYR H 188       4.706   8.385  26.801  1.00 39.20           C  
ATOM   1431  OH  TYR H 188       3.627   7.599  27.257  1.00 41.48           O  
ATOM   1432  C   TYR H 188       9.866  12.114  25.903  1.00 36.12           C  
ATOM   1433  O   TYR H 188       9.829  13.303  26.210  1.00 36.55           O  
ATOM   1434  N   LEU H 189      10.764  11.619  25.027  1.00 35.80           N  
ATOM   1435  CA  LEU H 189      11.669  12.446  24.288  1.00 36.23           C  
ATOM   1436  CB  LEU H 189      13.088  12.457  24.880  1.00 34.97           C  
ATOM   1437  CG  LEU H 189      14.088  13.317  24.089  1.00 34.31           C  
ATOM   1438  CD1 LEU H 189      13.634  14.777  23.975  1.00 35.21           C  
ATOM   1439  CD2 LEU H 189      15.494  13.208  24.686  1.00 33.90           C  
ATOM   1440  C   LEU H 189      11.768  11.878  22.906  1.00 36.92           C  
ATOM   1441  O   LEU H 189      12.338  10.806  22.706  1.00 36.69           O  
ATOM   1442  N   GLN H 190      11.226  12.604  21.910  1.00 38.49           N  
ATOM   1443  CA  GLN H 190      11.274  12.176  20.539  1.00 39.44           C  
ATOM   1444  CB  GLN H 190      10.091  12.664  19.692  1.00 39.65           C  
ATOM   1445  CG  GLN H 190       8.821  11.836  19.826  1.00 41.99           C  
ATOM   1446  CD  GLN H 190       8.892  10.756  18.759  1.00 41.08           C  
ATOM   1447  OE1 GLN H 190       7.873  10.193  18.362  1.00 41.61           O  
ATOM   1448  NE2 GLN H 190      10.128  10.461  18.272  1.00 45.83           N  
ATOM   1449  C   GLN H 190      12.472  12.798  19.913  1.00 38.73           C  
ATOM   1450  O   GLN H 190      12.662  14.012  19.965  1.00 37.91           O  
ATOM   1451  N   MET H 191      13.308  11.961  19.277  1.00 38.13           N  
ATOM   1452  CA  MET H 191      14.489  12.469  18.653  1.00 39.78           C  
ATOM   1453  CB  MET H 191      15.755  11.794  19.197  1.00 39.79           C  
ATOM   1454  CG  MET H 191      15.925  12.016  20.702  1.00 39.82           C  
ATOM   1455  SD  MET H 191      17.332  11.145  21.457  1.00 42.31           S  
ATOM   1456  CE  MET H 191      16.495   9.547  21.665  1.00 37.85           C  
ATOM   1457  C   MET H 191      14.380  12.156  17.195  1.00 40.43           C  
ATOM   1458  O   MET H 191      13.979  11.057  16.817  1.00 41.88           O  
ATOM   1459  N   ASN H 192      14.725  13.142  16.342  1.00 39.85           N  
ATOM   1460  CA  ASN H 192      14.661  12.989  14.914  1.00 39.84           C  
ATOM   1461  CB  ASN H 192      13.496  13.754  14.265  1.00 40.04           C  
ATOM   1462  CG  ASN H 192      12.195  12.999  14.506  1.00 41.97           C  
ATOM   1463  OD1 ASN H 192      11.881  12.041  13.805  1.00 43.67           O  
ATOM   1464  ND2 ASN H 192      11.408  13.444  15.520  1.00 45.73           N  
ATOM   1465  C   ASN H 192      15.907  13.578  14.327  1.00 40.96           C  
ATOM   1466  O   ASN H 192      16.579  14.392  14.958  1.00 40.07           O  
ATOM   1467  N   SER H 193      16.232  13.171  13.082  1.00 41.56           N  
ATOM   1468  CA  SER H 193      17.387  13.665  12.383  1.00 41.06           C  
ATOM   1469  CB  SER H 193      17.241  15.134  11.948  1.00 40.02           C  
ATOM   1470  OG  SER H 193      16.147  15.261  11.054  1.00 40.46           O  
ATOM   1471  C   SER H 193      18.578  13.524  13.276  1.00 41.22           C  
ATOM   1472  O   SER H 193      19.342  14.466  13.474  1.00 40.94           O  
ATOM   1473  N   LEU H 194      18.774  12.310  13.820  1.00 40.99           N  
ATOM   1474  CA  LEU H 194      19.846  12.065  14.741  1.00 41.51           C  
ATOM   1475  CB  LEU H 194      19.748  10.691  15.422  1.00 40.97           C  
ATOM   1476  CG  LEU H 194      18.487  10.564  16.299  1.00 40.64           C  
ATOM   1477  CD1 LEU H 194      18.403   9.186  16.968  1.00 39.03           C  
ATOM   1478  CD2 LEU H 194      18.389  11.723  17.308  1.00 39.32           C  
ATOM   1479  C   LEU H 194      21.161  12.154  14.035  1.00 43.39           C  
ATOM   1480  O   LEU H 194      21.279  11.895  12.837  1.00 44.03           O  
ATOM   1481  N   ARG H 195      22.194  12.562  14.799  1.00 44.18           N  
ATOM   1482  CA  ARG H 195      23.516  12.724  14.270  1.00 44.99           C  
ATOM   1483  CB  ARG H 195      23.975  14.186  14.255  1.00 45.69           C  
ATOM   1484  CG  ARG H 195      23.074  15.085  13.415  1.00 47.08           C  
ATOM   1485  CD  ARG H 195      23.441  16.563  13.511  1.00 47.68           C  
ATOM   1486  NE  ARG H 195      24.850  16.694  13.055  1.00 29.52           N  
ATOM   1487  CZ  ARG H 195      25.156  17.570  12.055  1.00 32.19           C  
ATOM   1488  NH1 ARG H 195      24.173  18.309  11.466  1.00 30.94           N1+
ATOM   1489  NH2 ARG H 195      26.447  17.707  11.641  1.00 30.65           N  
ATOM   1490  C   ARG H 195      24.453  12.000  15.180  1.00 45.45           C  
ATOM   1491  O   ARG H 195      24.093  11.601  16.285  1.00 46.40           O  
ATOM   1492  N   ALA H 196      25.709  11.835  14.731  1.00 45.72           N  
ATOM   1493  CA  ALA H 196      26.711  11.136  15.481  1.00 47.51           C  
ATOM   1494  CB  ALA H 196      28.075  11.114  14.771  1.00 47.15           C  
ATOM   1495  C   ALA H 196      26.899  11.856  16.781  1.00 46.57           C  
ATOM   1496  O   ALA H 196      27.156  11.241  17.815  1.00 45.87           O  
ATOM   1497  N   GLU H 197      26.765  13.194  16.751  1.00 46.63           N  
ATOM   1498  CA  GLU H 197      26.965  14.054  17.882  1.00 46.33           C  
ATOM   1499  CB  GLU H 197      26.623  15.512  17.575  1.00 49.05           C  
ATOM   1500  CG  GLU H 197      27.516  16.152  16.521  1.00 52.93           C  
ATOM   1501  CD  GLU H 197      26.883  17.493  16.198  1.00 55.34           C  
ATOM   1502  OE1 GLU H 197      26.016  17.937  16.999  1.00 55.88           O  
ATOM   1503  OE2 GLU H 197      27.246  18.090  15.152  1.00 56.62           O1-
ATOM   1504  C   GLU H 197      26.004  13.670  18.959  1.00 44.14           C  
ATOM   1505  O   GLU H 197      26.299  13.806  20.145  1.00 43.56           O  
ATOM   1506  N   ASP H 198      24.810  13.212  18.560  1.00 42.43           N  
ATOM   1507  CA  ASP H 198      23.747  12.869  19.460  1.00 39.74           C  
ATOM   1508  CB  ASP H 198      22.417  12.563  18.752  1.00 39.47           C  
ATOM   1509  CG  ASP H 198      21.776  13.892  18.384  1.00 39.58           C  
ATOM   1510  OD1 ASP H 198      21.868  14.840  19.208  1.00 38.14           O  
ATOM   1511  OD2 ASP H 198      21.189  13.979  17.273  1.00 40.90           O1-
ATOM   1512  C   ASP H 198      24.077  11.685  20.318  1.00 39.70           C  
ATOM   1513  O   ASP H 198      23.411  11.466  21.327  1.00 39.34           O  
ATOM   1514  N   THR H 199      25.053  10.841  19.941  1.00 39.10           N  
ATOM   1515  CA  THR H 199      25.300   9.675  20.749  1.00 38.29           C  
ATOM   1516  CB  THR H 199      26.456   8.856  20.272  1.00 38.42           C  
ATOM   1517  OG1 THR H 199      27.664   9.573  20.467  1.00 42.35           O  
ATOM   1518  CG2 THR H 199      26.266   8.570  18.775  1.00 37.20           C  
ATOM   1519  C   THR H 199      25.661  10.117  22.134  1.00 37.68           C  
ATOM   1520  O   THR H 199      26.519  10.979  22.313  1.00 37.38           O  
ATOM   1521  N   ALA H 200      25.004   9.527  23.157  1.00 36.04           N  
ATOM   1522  CA  ALA H 200      25.286   9.918  24.506  1.00 34.53           C  
ATOM   1523  CB  ALA H 200      25.027  11.411  24.770  1.00 34.13           C  
ATOM   1524  C   ALA H 200      24.382   9.156  25.420  1.00 34.37           C  
ATOM   1525  O   ALA H 200      23.532   8.380  24.981  1.00 32.81           O  
ATOM   1526  N   VAL H 201      24.570   9.357  26.739  1.00 34.58           N  
ATOM   1527  CA  VAL H 201      23.733   8.718  27.707  1.00 33.93           C  
ATOM   1528  CB  VAL H 201      24.475   8.391  28.970  1.00 36.06           C  
ATOM   1529  CG1 VAL H 201      23.513   7.708  29.954  1.00 27.08           C  
ATOM   1530  CG2 VAL H 201      25.714   7.565  28.602  1.00 24.52           C  
ATOM   1531  C   VAL H 201      22.682   9.735  28.042  1.00 32.32           C  
ATOM   1532  O   VAL H 201      23.002  10.874  28.376  1.00 31.03           O  
ATOM   1533  N   TYR H 202      21.393   9.351  27.972  1.00 31.37           N  
ATOM   1534  CA  TYR H 202      20.340  10.307  28.191  1.00 31.71           C  
ATOM   1535  CB  TYR H 202      19.245  10.267  27.108  1.00 30.48           C  
ATOM   1536  CG  TYR H 202      19.767  10.846  25.833  1.00 30.38           C  
ATOM   1537  CD1 TYR H 202      20.604  10.143  24.995  1.00 30.78           C  
ATOM   1538  CD2 TYR H 202      19.383  12.118  25.474  1.00 29.36           C  
ATOM   1539  CE1 TYR H 202      21.056  10.711  23.825  1.00 29.91           C  
ATOM   1540  CE2 TYR H 202      19.828  12.689  24.310  1.00 29.15           C  
ATOM   1541  CZ  TYR H 202      20.667  11.985  23.483  1.00 29.47           C  
ATOM   1542  OH  TYR H 202      21.124  12.573  22.284  1.00 29.19           O  
ATOM   1543  C   TYR H 202      19.660  10.024  29.498  1.00 32.14           C  
ATOM   1544  O   TYR H 202      19.318   8.880  29.797  1.00 32.39           O  
ATOM   1545  N   TYR H 203      19.443  11.085  30.318  1.00 31.07           N  
ATOM   1546  CA  TYR H 203      18.821  10.915  31.605  1.00 30.43           C  
ATOM   1547  CB  TYR H 203      19.667  11.372  32.809  1.00 30.38           C  
ATOM   1548  CG  TYR H 203      21.006  10.721  32.854  1.00 30.98           C  
ATOM   1549  CD1 TYR H 203      21.158   9.427  33.290  1.00 30.48           C  
ATOM   1550  CD2 TYR H 203      22.120  11.422  32.447  1.00 30.48           C  
ATOM   1551  CE1 TYR H 203      22.401   8.848  33.336  1.00 30.01           C  
ATOM   1552  CE2 TYR H 203      23.369  10.850  32.493  1.00 30.54           C  
ATOM   1553  CZ  TYR H 203      23.507   9.560  32.940  1.00 31.69           C  
ATOM   1554  OH  TYR H 203      24.783   8.962  32.993  1.00 34.79           O  
ATOM   1555  C   TYR H 203      17.629  11.825  31.690  1.00 30.46           C  
ATOM   1556  O   TYR H 203      17.634  12.926  31.140  1.00 29.54           O  
ATOM   1557  N   CYS H 204      16.565  11.385  32.395  1.00 30.62           N  
ATOM   1558  CA  CYS H 204      15.425  12.232  32.631  1.00 30.56           C  
ATOM   1559  CB  CYS H 204      14.056  11.519  32.439  1.00 33.28           C  
ATOM   1560  SG  CYS H 204      13.893   9.945  33.344  1.00 41.55           S  
ATOM   1561  C   CYS H 204      15.566  12.713  34.046  1.00 29.63           C  
ATOM   1562  O   CYS H 204      16.199  12.046  34.863  1.00 30.19           O  
ATOM   1563  N   ALA H 205      15.029  13.912  34.375  1.00 30.25           N  
ATOM   1564  CA  ALA H 205      15.195  14.402  35.720  1.00 31.72           C  
ATOM   1565  CB  ALA H 205      16.410  15.343  35.901  1.00 30.67           C  
ATOM   1566  C   ALA H 205      13.991  15.191  36.135  1.00 32.35           C  
ATOM   1567  O   ALA H 205      13.344  15.856  35.328  1.00 32.16           O  
ATOM   1568  N   ARG H 206      13.649  15.129  37.436  1.00 33.93           N  
ATOM   1569  CA  ARG H 206      12.533  15.889  37.922  1.00 35.78           C  
ATOM   1570  CB  ARG H 206      11.795  15.208  39.089  1.00 35.39           C  
ATOM   1571  CG  ARG H 206      10.576  15.991  39.578  1.00 36.53           C  
ATOM   1572  CD  ARG H 206       9.896  15.357  40.791  1.00 36.78           C  
ATOM   1573  NE  ARG H 206      10.757  15.620  41.980  1.00 38.66           N  
ATOM   1574  CZ  ARG H 206      10.360  15.173  43.205  1.00 38.66           C  
ATOM   1575  NH1 ARG H 206       9.221  14.433  43.318  1.00 38.95           N1+
ATOM   1576  NH2 ARG H 206      11.084  15.472  44.321  1.00 37.35           N  
ATOM   1577  C   ARG H 206      13.064  17.185  38.442  1.00 37.07           C  
ATOM   1578  O   ARG H 206      14.189  17.247  38.932  1.00 37.03           O  
ATOM   1579  N   HIS H 207      12.291  18.283  38.333  1.00 38.81           N  
ATOM   1580  CA  HIS H 207      12.839  19.450  38.960  1.00 41.38           C  
ATOM   1581  ND1 HIS H 207      11.406  22.205  38.100  1.00 22.11           N  
ATOM   1582  CG  HIS H 207      12.342  21.469  37.408  1.00 45.58           C  
ATOM   1583  CB  HIS H 207      13.366  20.581  38.044  1.00 43.05           C  
ATOM   1584  NE2 HIS H 207      11.150  22.707  35.950  1.00 28.84           N  
ATOM   1585  CD2 HIS H 207      12.169  21.782  36.099  1.00 37.06           C  
ATOM   1586  CE1 HIS H 207      10.720  22.927  37.178  1.00 41.53           C  
ATOM   1587  C   HIS H 207      11.868  19.994  39.956  1.00 42.70           C  
ATOM   1588  O   HIS H 207      10.657  19.841  39.819  1.00 42.64           O  
ATOM   1589  N   GLY H 208      12.384  20.411  41.119  1.00 39.42           N  
ATOM   1590  CA  GLY H 208      11.455  20.649  42.182  1.00 41.04           C  
ATOM   1591  C   GLY H 208      10.930  22.025  42.148  1.00 44.14           C  
ATOM   1592  O   GLY H 208      11.506  22.927  41.542  1.00 44.26           O  
ATOM   1593  N   SER H 209       9.791  22.213  42.836  1.00 45.32           N  
ATOM   1594  CA  SER H 209       9.310  23.540  43.025  1.00 48.78           C  
ATOM   1595  CB  SER H 209       7.878  23.742  42.504  1.00 49.14           C  
ATOM   1596  OG  SER H 209       7.853  23.498  41.105  1.00  0.00           O  
ATOM   1597  C   SER H 209       9.314  23.688  44.510  1.00 51.26           C  
ATOM   1598  O   SER H 209       8.369  23.301  45.194  1.00 52.34           O  
ATOM   1599  N   PRO H 210      10.408  24.197  45.011  1.00 52.76           N  
ATOM   1600  CA  PRO H 210      10.557  24.359  46.429  1.00 54.56           C  
ATOM   1601  CD  PRO H 210      11.685  23.894  44.384  1.00 90.80           C  
ATOM   1602  CB  PRO H 210      12.059  24.432  46.705  1.00 60.42           C  
ATOM   1603  CG  PRO H 210      12.682  23.671  45.529  1.00 63.35           C  
ATOM   1604  C   PRO H 210       9.798  25.531  46.952  1.00 55.68           C  
ATOM   1605  O   PRO H 210       9.803  25.728  48.164  1.00 56.45           O  
ATOM   1606  N   GLY H 211       9.148  26.330  46.084  1.00 55.51           N  
ATOM   1607  CA  GLY H 211       8.487  27.502  46.578  1.00 55.55           C  
ATOM   1608  C   GLY H 211       9.472  28.611  46.475  1.00 55.88           C  
ATOM   1609  O   GLY H 211       9.370  29.640  47.141  1.00 56.73           O  
ATOM   1610  N   TYR H 212      10.482  28.411  45.622  1.00 51.82           N  
ATOM   1611  CA  TYR H 212      11.455  29.431  45.480  1.00 51.41           C  
ATOM   1612  CB  TYR H 212      12.814  29.096  46.128  1.00 53.03           C  
ATOM   1613  CG  TYR H 212      12.597  28.809  47.575  1.00 54.49           C  
ATOM   1614  CD1 TYR H 212      12.321  29.820  48.467  1.00 46.14           C  
ATOM   1615  CD2 TYR H 212      12.694  27.518  48.044  1.00 45.35           C  
ATOM   1616  CE1 TYR H 212      12.124  29.542  49.800  1.00 48.06           C  
ATOM   1617  CE2 TYR H 212      12.500  27.234  49.376  1.00 47.11           C  
ATOM   1618  CZ  TYR H 212      12.211  28.249  50.258  1.00 73.53           C  
ATOM   1619  OH  TYR H 212      12.007  27.968  51.626  1.00 61.69           O  
ATOM   1620  C   TYR H 212      11.682  29.584  44.026  1.00 50.85           C  
ATOM   1621  O   TYR H 212      10.853  29.238  43.185  1.00 51.10           O  
ATOM   1622  N   THR H 213      12.865  30.116  43.714  1.00 50.41           N  
ATOM   1623  CA  THR H 213      13.362  30.373  42.408  1.00 49.60           C  
ATOM   1624  CB  THR H 213      14.718  30.924  42.586  1.00 48.31           C  
ATOM   1625  OG1 THR H 213      15.487  29.975  43.312  1.00 65.21           O  
ATOM   1626  CG2 THR H 213      14.566  32.194  43.436  1.00 63.51           C  
ATOM   1627  C   THR H 213      13.453  29.056  41.708  1.00 51.49           C  
ATOM   1628  O   THR H 213      12.965  28.044  42.197  1.00 51.00           O  
ATOM   1629  N   LEU H 214      14.052  29.018  40.513  1.00 46.45           N  
ATOM   1630  CA  LEU H 214      14.100  27.758  39.848  1.00 44.04           C  
ATOM   1631  CB  LEU H 214      14.613  27.822  38.407  1.00 40.14           C  
ATOM   1632  CG  LEU H 214      14.642  26.437  37.741  1.00 40.39           C  
ATOM   1633  CD1 LEU H 214      13.218  25.891  37.546  1.00 40.89           C  
ATOM   1634  CD2 LEU H 214      15.473  26.466  36.452  1.00 40.71           C  
ATOM   1635  C   LEU H 214      15.031  26.884  40.620  1.00 40.74           C  
ATOM   1636  O   LEU H 214      15.905  27.361  41.340  1.00 37.30           O  
ATOM   1637  N   TYR H 215      14.855  25.558  40.515  1.00 40.82           N  
ATOM   1638  CA  TYR H 215      15.698  24.691  41.275  1.00 39.64           C  
ATOM   1639  CB  TYR H 215      15.015  23.900  42.403  1.00 40.74           C  
ATOM   1640  CG  TYR H 215      15.035  24.809  43.575  1.00 42.48           C  
ATOM   1641  CD1 TYR H 215      14.044  25.734  43.782  1.00 39.09           C  
ATOM   1642  CD2 TYR H 215      16.089  24.738  44.455  1.00 37.37           C  
ATOM   1643  CE1 TYR H 215      14.102  26.567  44.877  1.00 38.10           C  
ATOM   1644  CE2 TYR H 215      16.152  25.569  45.543  1.00 35.90           C  
ATOM   1645  CZ  TYR H 215      15.155  26.485  45.758  1.00 37.80           C  
ATOM   1646  OH  TYR H 215      15.220  27.339  46.880  1.00 41.76           O  
ATOM   1647  C   TYR H 215      16.415  23.721  40.425  1.00 40.07           C  
ATOM   1648  O   TYR H 215      16.296  23.699  39.202  1.00 41.64           O  
ATOM   1649  N   ALA H 216      17.264  22.945  41.111  1.00 35.51           N  
ATOM   1650  CA  ALA H 216      18.071  21.926  40.525  1.00 33.99           C  
ATOM   1651  CB  ALA H 216      19.254  21.493  41.403  1.00 33.58           C  
ATOM   1652  C   ALA H 216      17.203  20.734  40.326  1.00 34.19           C  
ATOM   1653  O   ALA H 216      16.013  20.744  40.640  1.00 32.52           O  
ATOM   1654  N   TRP H 217      17.790  19.678  39.741  1.00 33.93           N  
ATOM   1655  CA  TRP H 217      17.045  18.481  39.483  1.00 32.26           C  
ATOM   1656  CB  TRP H 217      17.438  17.797  38.166  1.00 30.86           C  
ATOM   1657  CG  TRP H 217      17.034  18.548  36.925  1.00 31.07           C  
ATOM   1658  CD2 TRP H 217      17.862  18.655  35.756  1.00  6.33           C  
ATOM   1659  CD1 TRP H 217      15.894  19.250  36.656  1.00  2.00           C  
ATOM   1660  NE1 TRP H 217      15.957  19.781  35.391  1.00  0.00           N  
ATOM   1661  CE2 TRP H 217      17.164  19.426  34.827  1.00 13.75           C  
ATOM   1662  CE3 TRP H 217      19.101  18.152  35.480  1.00  0.00           C  
ATOM   1663  CZ2 TRP H 217      17.701  19.705  33.603  1.00  0.00           C  
ATOM   1664  CZ3 TRP H 217      19.641  18.440  34.245  1.00  0.00           C  
ATOM   1665  CH2 TRP H 217      18.954  19.203  33.325  1.00  0.00           C  
ATOM   1666  C   TRP H 217      17.318  17.516  40.595  1.00 34.61           C  
ATOM   1667  O   TRP H 217      18.446  17.063  40.784  1.00 36.28           O  
ATOM   1668  N   ASP H 218      16.253  17.183  41.354  1.00 34.40           N  
ATOM   1669  CA  ASP H 218      16.325  16.349  42.524  1.00 35.44           C  
ATOM   1670  CB  ASP H 218      14.949  16.098  43.163  1.00 38.91           C  
ATOM   1671  CG  ASP H 218      14.281  17.397  43.557  1.00 44.18           C  
ATOM   1672  OD1 ASP H 218      14.935  18.463  43.421  1.00 45.84           O  
ATOM   1673  OD2 ASP H 218      13.104  17.343  44.001  1.00 46.44           O1-
ATOM   1674  C   ASP H 218      16.730  14.953  42.184  1.00 36.76           C  
ATOM   1675  O   ASP H 218      17.659  14.392  42.762  1.00 37.47           O  
ATOM   1676  N   TYR H 219      16.023  14.376  41.200  1.00 38.04           N  
ATOM   1677  CA  TYR H 219      16.070  12.952  40.961  1.00 38.35           C  
ATOM   1678  CB  TYR H 219      14.778  12.197  41.314  1.00 43.89           C  
ATOM   1679  CG  TYR H 219      14.587  12.280  42.786  1.00 47.44           C  
ATOM   1680  CD1 TYR H 219      15.165  11.345  43.616  1.00 47.93           C  
ATOM   1681  CD2 TYR H 219      13.839  13.294  43.337  1.00 48.49           C  
ATOM   1682  CE1 TYR H 219      14.991  11.416  44.975  1.00 49.76           C  
ATOM   1683  CE2 TYR H 219      13.661  13.368  44.700  1.00 50.53           C  
ATOM   1684  CZ  TYR H 219      14.237  12.427  45.519  1.00 51.17           C  
ATOM   1685  OH  TYR H 219      14.054  12.499  46.916  1.00 51.16           O  
ATOM   1686  C   TYR H 219      16.329  12.687  39.511  1.00 38.30           C  
ATOM   1687  O   TYR H 219      15.856  13.415  38.639  1.00 37.75           O  
ATOM   1688  N   TRP H 220      17.081  11.601  39.221  1.00 37.62           N  
ATOM   1689  CA  TRP H 220      17.459  11.311  37.869  1.00 36.72           C  
ATOM   1690  CB  TRP H 220      18.959  11.579  37.654  1.00 33.89           C  
ATOM   1691  CG  TRP H 220      19.331  13.020  37.937  1.00 32.49           C  
ATOM   1692  CD2 TRP H 220      19.968  13.914  37.009  1.00 32.46           C  
ATOM   1693  CD1 TRP H 220      19.180  13.720  39.097  1.00 32.26           C  
ATOM   1694  NE1 TRP H 220      19.657  15.001  38.945  1.00 32.46           N  
ATOM   1695  CE2 TRP H 220      20.151  15.133  37.668  1.00 31.50           C  
ATOM   1696  CE3 TRP H 220      20.374  13.734  35.722  1.00 32.59           C  
ATOM   1697  CZ2 TRP H 220      20.744  16.198  37.047  1.00 31.53           C  
ATOM   1698  CZ3 TRP H 220      20.965  14.812  35.106  1.00 32.42           C  
ATOM   1699  CH2 TRP H 220      21.146  16.020  35.747  1.00 32.32           C  
ATOM   1700  C   TRP H 220      17.202   9.856  37.588  1.00 37.16           C  
ATOM   1701  O   TRP H 220      17.130   9.032  38.499  1.00 36.11           O  
ATOM   1702  N   GLY H 221      17.037   9.511  36.293  1.00 36.91           N  
ATOM   1703  CA  GLY H 221      16.812   8.150  35.897  1.00 37.83           C  
ATOM   1704  C   GLY H 221      18.153   7.495  35.798  1.00 38.46           C  
ATOM   1705  O   GLY H 221      19.182   8.151  35.932  1.00 37.80           O  
ATOM   1706  N   GLN H 222      18.165   6.171  35.551  1.00 37.53           N  
ATOM   1707  CA  GLN H 222      19.390   5.427  35.467  1.00 38.33           C  
ATOM   1708  CB  GLN H 222      19.203   3.905  35.342  1.00 39.35           C  
ATOM   1709  CG  GLN H 222      18.635   3.436  34.000  1.00 41.03           C  
ATOM   1710  CD  GLN H 222      17.125   3.637  33.948  1.00 42.00           C  
ATOM   1711  OE1 GLN H 222      16.525   4.262  34.821  1.00 42.93           O  
ATOM   1712  NE2 GLN H 222      16.489   3.081  32.881  1.00 42.15           N  
ATOM   1713  C   GLN H 222      20.132   5.876  34.251  1.00 38.29           C  
ATOM   1714  O   GLN H 222      21.361   5.859  34.217  1.00 36.53           O  
ATOM   1715  N   GLY H 223      19.397   6.256  33.196  1.00 36.30           N  
ATOM   1716  CA  GLY H 223      20.046   6.705  32.001  1.00 36.53           C  
ATOM   1717  C   GLY H 223      19.845   5.685  30.934  1.00 37.61           C  
ATOM   1718  O   GLY H 223      19.764   4.487  31.195  1.00 38.49           O  
ATOM   1719  N   THR H 224      19.753   6.170  29.684  1.00 36.95           N  
ATOM   1720  CA  THR H 224      19.522   5.316  28.561  1.00 37.70           C  
ATOM   1721  CB  THR H 224      18.170   5.599  27.985  1.00 37.43           C  
ATOM   1722  OG1 THR H 224      17.182   5.491  28.996  1.00 32.00           O  
ATOM   1723  CG2 THR H 224      17.874   4.559  26.917  1.00 28.56           C  
ATOM   1724  C   THR H 224      20.577   5.663  27.553  1.00 37.72           C  
ATOM   1725  O   THR H 224      20.794   6.834  27.249  1.00 37.55           O  
ATOM   1726  N   MET H 225      21.267   4.648  26.992  1.00 38.51           N  
ATOM   1727  CA  MET H 225      22.347   4.928  26.086  1.00 38.63           C  
ATOM   1728  CB  MET H 225      23.479   3.894  26.152  1.00 39.34           C  
ATOM   1729  CG  MET H 225      24.536   4.082  25.064  1.00 27.91           C  
ATOM   1730  SD  MET H 225      25.645   2.657  24.919  1.00  0.00           S  
ATOM   1731  CE  MET H 225      24.253   1.535  24.596  1.00  0.00           C  
ATOM   1732  C   MET H 225      21.858   4.930  24.677  1.00 39.25           C  
ATOM   1733  O   MET H 225      21.138   4.029  24.249  1.00 37.65           O  
ATOM   1734  N   VAL H 226      22.246   5.970  23.912  1.00 39.65           N  
ATOM   1735  CA  VAL H 226      21.845   6.015  22.539  1.00 38.69           C  
ATOM   1736  CB  VAL H 226      20.868   7.112  22.245  1.00 35.66           C  
ATOM   1737  CG1 VAL H 226      20.559   7.088  20.741  1.00 35.06           C  
ATOM   1738  CG2 VAL H 226      19.625   6.918  23.135  1.00 34.60           C  
ATOM   1739  C   VAL H 226      23.065   6.225  21.696  1.00 38.64           C  
ATOM   1740  O   VAL H 226      23.872   7.119  21.950  1.00 37.94           O  
ATOM   1741  N   THR H 227      23.236   5.381  20.657  1.00 39.36           N  
ATOM   1742  CA  THR H 227      24.374   5.544  19.800  1.00 39.62           C  
ATOM   1743  CB  THR H 227      25.316   4.377  19.806  1.00 38.91           C  
ATOM   1744  OG1 THR H 227      25.823   4.166  21.115  1.00 38.93           O  
ATOM   1745  CG2 THR H 227      26.469   4.666  18.827  1.00 38.86           C  
ATOM   1746  C   THR H 227      23.888   5.705  18.399  1.00 40.45           C  
ATOM   1747  O   THR H 227      23.074   4.927  17.907  1.00 38.90           O  
ATOM   1748  N   VAL H 228      24.389   6.749  17.716  1.00 40.64           N  
ATOM   1749  CA  VAL H 228      24.004   6.960  16.354  1.00 41.27           C  
ATOM   1750  CB  VAL H 228      23.663   8.386  16.040  1.00 40.01           C  
ATOM   1751  CG1 VAL H 228      23.472   8.507  14.520  1.00 39.22           C  
ATOM   1752  CG2 VAL H 228      22.435   8.804  16.865  1.00 38.81           C  
ATOM   1753  C   VAL H 228      25.175   6.629  15.488  1.00 42.40           C  
ATOM   1754  O   VAL H 228      26.161   7.365  15.472  1.00 41.80           O  
ATOM   1755  N   SER H 229      25.097   5.514  14.733  1.00 44.22           N  
ATOM   1756  CA  SER H 229      26.173   5.178  13.840  1.00 45.75           C  
ATOM   1757  CB  SER H 229      27.320   4.365  14.471  1.00 45.21           C  
ATOM   1758  OG  SER H 229      28.069   5.168  15.372  1.00 45.94           O  
ATOM   1759  C   SER H 229      25.614   4.341  12.732  1.00 47.24           C  
ATOM   1760  O   SER H 229      24.552   3.736  12.869  1.00 46.35           O  
ATOM   1761  N   SER H 230      26.334   4.284  11.593  1.00 48.42           N  
ATOM   1762  CA  SER H 230      25.876   3.533  10.461  1.00 48.46           C  
ATOM   1763  CB  SER H 230      26.738   3.737   9.203  1.00 48.70           C  
ATOM   1764  OG  SER H 230      26.735   5.104   8.817  1.00 49.26           O  
ATOM   1765  C   SER H 230      25.928   2.048  10.808  1.00 48.81           C  
ATOM   1766  O   SER H 230      26.850   1.646  11.569  1.00 49.33           O  
ATOM   1767  OXT SER H 230      25.052   1.294  10.307  1.00  0.00           O1-
TER    1768      SER H 230 
CONECT  153  680
CONECT  680  153
CONECT  967 1560
CONECT 1560  967
END
