# Supplementary material for: Fully automated antibody structure prediction using BIOVIA tools: Validation study
Source: PLoS One. 2017 May 18;12(5):e0177923. doi: 10.1371/journal.pone.0177923 (PMC5436848; doi:10.1371/journal.pone.0177923)
Supplement: S3 Dataset — Predicted structures using the Top5 framework method, Chothia CDR definition with canonical filtering, using up to 5 CDR templates rather than the default 3, and generating 10 CDR models. (ZIP) [file pone.0177923.s005.zip › 4LVN_BC_FV_FinalModel.pdb]

REMARK   Accelrys Discovery Studio PDB file
REMARK   Created:  2015-11-30T22:27:08Z
SSBOND   1 CYS L   23    CYS L   89                                     
SSBOND   2 CYS H  130    CYS H  204                                     
ATOM      1  N   ASP L   1      23.753  31.735  28.851  1.00 32.41           N1+
ATOM      2  CA  ASP L   1      24.938  31.594  27.960  1.00 31.85           C  
ATOM      3  CB  ASP L   1      24.738  32.420  26.676  1.00 32.91           C  
ATOM      4  CG  ASP L   1      24.576  33.887  27.042  1.00 34.02           C  
ATOM      5  OD1 ASP L   1      24.640  34.216  28.255  1.00 32.37           O  
ATOM      6  OD2 ASP L   1      24.379  34.702  26.101  1.00 37.97           O1-
ATOM      7  C   ASP L   1      26.199  31.979  28.666  1.00 29.60           C  
ATOM      8  O   ASP L   1      27.153  32.477  28.068  1.00 28.72           O  
ATOM      9  N   ILE L   2      26.219  31.711  29.984  1.00 27.02           N  
ATOM     10  CA  ILE L   2      27.328  31.990  30.844  1.00 24.77           C  
ATOM     11  CB  ILE L   2      26.888  32.314  32.243  1.00 24.17           C  
ATOM     12  CG1 ILE L   2      26.069  33.616  32.217  1.00 23.75           C  
ATOM     13  CG2 ILE L   2      28.114  32.352  33.171  1.00 23.24           C  
ATOM     14  CD1 ILE L   2      25.300  33.897  33.502  1.00 24.54           C  
ATOM     15  C   ILE L   2      28.188  30.768  30.879  1.00 24.35           C  
ATOM     16  O   ILE L   2      27.683  29.646  30.902  1.00 23.79           O  
ATOM     17  N   VAL L   3      29.522  30.957  30.838  1.00 23.18           N  
ATOM     18  CA  VAL L   3      30.399  29.823  30.872  1.00 22.60           C  
ATOM     19  CB  VAL L   3      31.660  29.982  30.074  1.00 23.56           C  
ATOM     20  CG1 VAL L   3      31.286  30.098  28.593  1.00 21.87           C  
ATOM     21  CG2 VAL L   3      32.445  31.187  30.615  1.00 23.63           C  
ATOM     22  C   VAL L   3      30.825  29.605  32.284  1.00 21.25           C  
ATOM     23  O   VAL L   3      31.146  30.547  33.005  1.00 22.18           O  
ATOM     24  N   LEU L   4      30.819  28.330  32.714  1.00 20.94           N  
ATOM     25  CA  LEU L   4      31.221  28.025  34.053  1.00 20.39           C  
ATOM     26  CB  LEU L   4      30.199  27.154  34.803  1.00 19.66           C  
ATOM     27  CG  LEU L   4      28.828  27.841  34.962  1.00 20.56           C  
ATOM     28  CD1 LEU L   4      27.832  26.949  35.718  1.00 20.13           C  
ATOM     29  CD2 LEU L   4      28.969  29.238  35.584  1.00 20.36           C  
ATOM     30  C   LEU L   4      32.507  27.267  33.969  1.00 20.18           C  
ATOM     31  O   LEU L   4      32.600  26.262  33.266  1.00 22.31           O  
ATOM     32  N   THR L   5      33.545  27.737  34.689  1.00 20.47           N  
ATOM     33  CA  THR L   5      34.813  27.069  34.638  1.00 21.96           C  
ATOM     34  CB  THR L   5      35.957  27.974  34.287  1.00 22.86           C  
ATOM     35  OG1 THR L   5      35.743  28.565  33.014  1.00 24.60           O  
ATOM     36  CG2 THR L   5      37.253  27.145  34.276  1.00 23.89           C  
ATOM     37  C   THR L   5      35.106  26.496  35.984  1.00 21.81           C  
ATOM     38  O   THR L   5      35.004  27.176  37.005  1.00 22.33           O  
ATOM     39  N   GLN L   6      35.486  25.202  36.016  1.00 22.84           N  
ATOM     40  CA  GLN L   6      35.782  24.586  37.273  1.00 23.40           C  
ATOM     41  CB  GLN L   6      34.937  23.336  37.587  1.00 21.01           C  
ATOM     42  CG  GLN L   6      33.451  23.647  37.773  1.00 20.73           C  
ATOM     43  CD  GLN L   6      32.761  22.405  38.320  1.00 20.37           C  
ATOM     44  OE1 GLN L   6      31.776  21.927  37.760  1.00 19.89           O  
ATOM     45  NE2 GLN L   6      33.284  21.872  39.456  1.00 19.16           N  
ATOM     46  C   GLN L   6      37.222  24.188  37.298  1.00 25.44           C  
ATOM     47  O   GLN L   6      37.729  23.543  36.380  1.00 26.04           O  
ATOM     48  N   SER L   7      37.921  24.592  38.377  1.00 26.70           N  
ATOM     49  CA  SER L   7      39.301  24.246  38.548  1.00 29.61           C  
ATOM     50  CB  SER L   7      40.259  25.433  38.346  1.00 33.10           C  
ATOM     51  OG  SER L   7      40.049  26.405  39.359  1.00 38.54           O  
ATOM     52  C   SER L   7      39.456  23.794  39.965  1.00 30.22           C  
ATOM     53  O   SER L   7      38.786  24.316  40.859  1.00 29.66           O  
ATOM     54  N   PRO L   8      40.312  22.837  40.215  1.00 30.31           N  
ATOM     55  CA  PRO L   8      41.096  22.179  39.202  1.00 28.48           C  
ATOM     56  CD  PRO L   8      40.837  22.613  41.552  1.00 31.62           C  
ATOM     57  CB  PRO L   8      42.267  21.525  39.938  1.00 30.28           C  
ATOM     58  CG  PRO L   8      41.785  21.415  41.394  1.00 30.37           C  
ATOM     59  C   PRO L   8      40.254  21.174  38.479  1.00 26.97           C  
ATOM     60  O   PRO L   8      39.215  20.785  39.009  1.00 27.13           O  
ATOM     61  N   ALA L   9      40.663  20.766  37.259  1.00 24.33           N  
ATOM     62  CA  ALA L   9      39.945  19.772  36.509  1.00 23.34           C  
ATOM     63  CB  ALA L   9      40.513  19.564  35.093  1.00 24.08           C  
ATOM     64  C   ALA L   9      40.031  18.456  37.225  1.00 23.08           C  
ATOM     65  O   ALA L   9      39.038  17.738  37.340  1.00 22.65           O  
ATOM     66  N   THR L  10      41.233  18.100  37.722  1.00 23.05           N  
ATOM     67  CA  THR L  10      41.401  16.852  38.414  1.00 24.89           C  
ATOM     68  CB  THR L  10      42.163  15.832  37.621  1.00 26.49           C  
ATOM     69  OG1 THR L  10      43.470  16.307  37.330  1.00  0.00           O  
ATOM     70  CG2 THR L  10      41.393  15.553  36.318  1.00 26.55           C  
ATOM     71  C   THR L  10      42.162  17.126  39.673  1.00 25.29           C  
ATOM     72  O   THR L  10      43.009  18.015  39.716  1.00 26.37           O  
ATOM     73  N   MET L  11      41.868  16.361  40.744  1.00 24.67           N  
ATOM     74  CA  MET L  11      42.521  16.627  41.993  1.00 25.47           C  
ATOM     75  CB  MET L  11      41.733  17.689  42.781  1.00 27.51           C  
ATOM     76  CG  MET L  11      42.321  18.121  44.119  1.00 31.24           C  
ATOM     77  SD  MET L  11      41.310  19.373  44.968  1.00 37.23           S  
ATOM     78  CE  MET L  11      42.386  19.493  46.425  1.00 33.63           C  
ATOM     79  C   MET L  11      42.547  15.359  42.798  1.00 24.50           C  
ATOM     80  O   MET L  11      41.657  14.517  42.679  1.00 23.51           O  
ATOM     81  N   SER L  12      43.592  15.185  43.638  1.00 23.64           N  
ATOM     82  CA  SER L  12      43.701  14.023  44.479  1.00 24.21           C  
ATOM     83  CB  SER L  12      44.975  13.193  44.239  1.00 25.73           C  
ATOM     84  OG  SER L  12      44.976  12.637  42.933  1.00 35.15           O  
ATOM     85  C   SER L  12      43.813  14.512  45.889  1.00 24.38           C  
ATOM     86  O   SER L  12      44.481  15.511  46.153  1.00 25.44           O  
ATOM     87  N   ALA L  13      43.154  13.822  46.841  1.00 22.93           N  
ATOM     88  CA  ALA L  13      43.244  14.267  48.202  1.00 22.93           C  
ATOM     89  CB  ALA L  13      42.036  15.110  48.645  1.00 23.57           C  
ATOM     90  C   ALA L  13      43.299  13.069  49.093  1.00 23.64           C  
ATOM     91  O   ALA L  13      42.707  12.030  48.803  1.00 23.79           O  
ATOM     92  N   SER L  14      44.041  13.191  50.212  1.00 23.45           N  
ATOM     93  CA  SER L  14      44.132  12.117  51.155  1.00 24.24           C  
ATOM     94  CB  SER L  14      45.376  12.197  52.058  1.00 24.74           C  
ATOM     95  OG  SER L  14      46.554  12.067  51.277  1.00 27.25           O  
ATOM     96  C   SER L  14      42.926  12.205  52.026  1.00 24.18           C  
ATOM     97  O   SER L  14      42.337  13.274  52.183  1.00 24.83           O  
ATOM     98  N   LEU L  15      42.526  11.075  52.636  1.00 24.58           N  
ATOM     99  CA  LEU L  15      41.353  11.110  53.456  1.00 25.39           C  
ATOM    100  CB  LEU L  15      40.934   9.741  54.016  1.00 26.53           C  
ATOM    101  CG  LEU L  15      40.485   8.737  52.942  1.00 25.70           C  
ATOM    102  CD1 LEU L  15      40.074   7.400  53.577  1.00 24.75           C  
ATOM    103  CD2 LEU L  15      39.386   9.327  52.046  1.00 22.02           C  
ATOM    104  C   LEU L  15      41.631  11.988  54.627  1.00 24.87           C  
ATOM    105  O   LEU L  15      42.728  11.974  55.183  1.00 26.59           O  
ATOM    106  N   GLY L  16      40.627  12.798  55.014  1.00 23.55           N  
ATOM    107  CA  GLY L  16      40.749  13.625  56.177  1.00 23.00           C  
ATOM    108  C   GLY L  16      41.152  15.018  55.803  1.00 23.85           C  
ATOM    109  O   GLY L  16      41.109  15.916  56.643  1.00 24.83           O  
ATOM    110  N   GLN L  17      41.561  15.267  54.545  1.00 23.84           N  
ATOM    111  CA  GLN L  17      41.959  16.618  54.277  1.00 25.40           C  
ATOM    112  CB  GLN L  17      43.174  16.755  53.333  1.00 27.49           C  
ATOM    113  CG  GLN L  17      43.018  16.201  51.918  1.00 33.40           C  
ATOM    114  CD  GLN L  17      44.372  16.360  51.233  1.00 38.83           C  
ATOM    115  OE1 GLN L  17      45.313  15.614  51.502  1.00 40.12           O  
ATOM    116  NE2 GLN L  17      44.478  17.368  50.326  1.00  0.00           N  
ATOM    117  C   GLN L  17      40.788  17.433  53.817  1.00 24.95           C  
ATOM    118  O   GLN L  17      39.786  16.903  53.340  1.00 24.14           O  
ATOM    119  N   ARG L  18      40.877  18.767  54.017  1.00 24.69           N  
ATOM    120  CA  ARG L  18      39.824  19.658  53.619  1.00 25.05           C  
ATOM    121  CB  ARG L  18      39.872  21.031  54.318  1.00 28.40           C  
ATOM    122  CG  ARG L  18      38.953  22.065  53.663  1.00 31.82           C  
ATOM    123  CD  ARG L  18      38.802  23.373  54.442  1.00 35.68           C  
ATOM    124  NE  ARG L  18      37.764  23.147  55.483  1.00 32.21           N  
ATOM    125  CZ  ARG L  18      36.449  23.302  55.150  1.00 35.33           C  
ATOM    126  NH1 ARG L  18      36.109  23.648  53.874  1.00 36.53           N1+
ATOM    127  NH2 ARG L  18      35.474  23.102  56.084  1.00 37.46           N  
ATOM    128  C   ARG L  18      39.957  19.900  52.152  1.00 24.32           C  
ATOM    129  O   ARG L  18      41.044  20.196  51.660  1.00 24.76           O  
ATOM    130  N   VAL L  19      38.834  19.791  51.414  1.00 22.17           N  
ATOM    131  CA  VAL L  19      38.890  19.958  49.991  1.00 20.69           C  
ATOM    132  CB  VAL L  19      38.419  18.744  49.245  1.00 21.76           C  
ATOM    133  CG1 VAL L  19      38.429  19.035  47.736  1.00 21.66           C  
ATOM    134  CG2 VAL L  19      39.301  17.557  49.661  1.00 20.40           C  
ATOM    135  C   VAL L  19      37.992  21.084  49.589  1.00 20.68           C  
ATOM    136  O   VAL L  19      36.906  21.260  50.141  1.00 19.61           O  
ATOM    137  N   SER L  20      38.442  21.891  48.606  1.00 20.35           N  
ATOM    138  CA  SER L  20      37.634  22.975  48.132  1.00 19.81           C  
ATOM    139  CB  SER L  20      38.114  24.354  48.615  1.00 20.40           C  
ATOM    140  OG  SER L  20      38.005  24.437  50.029  1.00  0.00           O  
ATOM    141  C   SER L  20      37.693  22.974  46.636  1.00 19.28           C  
ATOM    142  O   SER L  20      38.768  22.898  46.042  1.00 19.11           O  
ATOM    143  N   MET L  21      36.513  23.068  45.992  1.00 19.56           N  
ATOM    144  CA  MET L  21      36.418  23.085  44.560  1.00 19.34           C  
ATOM    145  CB  MET L  21      35.432  22.046  44.014  1.00 19.07           C  
ATOM    146  CG  MET L  21      35.775  20.626  44.437  1.00 20.15           C  
ATOM    147  SD  MET L  21      34.543  19.375  43.993  1.00 24.28           S  
ATOM    148  CE  MET L  21      35.236  18.192  45.181  1.00 23.34           C  
ATOM    149  C   MET L  21      35.823  24.411  44.216  1.00 18.80           C  
ATOM    150  O   MET L  21      35.059  24.964  45.005  1.00 19.27           O  
ATOM    151  N   SER L  22      36.147  24.962  43.029  1.00 19.96           N  
ATOM    152  CA  SER L  22      35.626  26.261  42.710  1.00 20.24           C  
ATOM    153  CB  SER L  22      36.712  27.347  42.598  1.00 22.57           C  
ATOM    154  OG  SER L  22      37.360  27.534  43.848  1.00  0.00           O  
ATOM    155  C   SER L  22      34.923  26.229  41.389  1.00 20.79           C  
ATOM    156  O   SER L  22      35.213  25.404  40.524  1.00 20.25           O  
ATOM    157  N   CYS L  23      33.937  27.132  41.227  1.00 20.67           N  
ATOM    158  CA  CYS L  23      33.216  27.273  39.994  1.00 20.42           C  
ATOM    159  CB  CYS L  23      31.770  26.732  40.066  1.00 20.46           C  
ATOM    160  SG  CYS L  23      30.840  26.895  38.509  1.00 24.23           S  
ATOM    161  C   CYS L  23      33.169  28.741  39.697  1.00 21.83           C  
ATOM    162  O   CYS L  23      32.634  29.527  40.480  1.00 23.53           O  
ATOM    163  N   SER L  24      33.734  29.152  38.544  1.00 21.84           N  
ATOM    164  CA  SER L  24      33.780  30.550  38.218  1.00 23.25           C  
ATOM    165  CB  SER L  24      35.200  31.020  37.864  1.00 24.63           C  
ATOM    166  OG  SER L  24      35.205  32.405  37.566  1.00 32.62           O  
ATOM    167  C   SER L  24      32.901  30.770  37.027  1.00 22.74           C  
ATOM    168  O   SER L  24      32.952  30.020  36.055  1.00 24.03           O  
ATOM    169  N   ALA L  25      32.070  31.831  37.072  1.00 22.66           N  
ATOM    170  CA  ALA L  25      31.140  32.097  36.011  1.00 22.96           C  
ATOM    171  CB  ALA L  25      29.723  32.415  36.515  1.00 21.89           C  
ATOM    172  C   ALA L  25      31.631  33.283  35.242  1.00 23.12           C  
ATOM    173  O   ALA L  25      32.240  34.198  35.795  1.00 23.01           O  
ATOM    174  N   SER L  26      31.328  33.310  33.931  1.00 22.76           N  
ATOM    175  CA  SER L  26      31.700  34.407  33.089  1.00 23.60           C  
ATOM    176  CB  SER L  26      31.401  34.135  31.604  1.00 23.08           C  
ATOM    177  OG  SER L  26      30.008  33.955  31.400  1.00 23.25           O  
ATOM    178  C   SER L  26      30.937  35.630  33.512  1.00 23.99           C  
ATOM    179  O   SER L  26      31.461  36.739  33.442  1.00 26.09           O  
ATOM    180  N   SER L  27      29.676  35.464  33.964  1.00 22.44           N  
ATOM    181  CA  SER L  27      28.897  36.602  34.380  1.00 24.54           C  
ATOM    182  CB  SER L  27      27.803  36.997  33.374  1.00 26.00           C  
ATOM    183  OG  SER L  27      27.105  38.147  33.831  1.00 28.61           O  
ATOM    184  C   SER L  27      28.231  36.236  35.677  1.00 24.80           C  
ATOM    185  O   SER L  27      28.198  35.067  36.053  1.00 24.81           O  
ATOM    186  N   SER L  28      27.670  37.234  36.395  1.00 22.48           N  
ATOM    187  CA  SER L  28      27.102  36.982  37.693  1.00 24.36           C  
ATOM    188  CB  SER L  28      26.611  38.247  38.425  1.00 24.89           C  
ATOM    189  OG  SER L  28      27.714  39.032  38.850  1.00 27.47           O  
ATOM    190  C   SER L  28      25.935  36.052  37.594  1.00 24.83           C  
ATOM    191  O   SER L  28      25.171  36.071  36.631  1.00 24.58           O  
ATOM    192  N   VAL L  29      25.791  35.189  38.622  1.00 23.60           N  
ATOM    193  CA  VAL L  29      24.707  34.252  38.688  1.00 23.01           C  
ATOM    194  CB  VAL L  29      25.146  32.816  38.635  1.00 22.77           C  
ATOM    195  CG1 VAL L  29      23.907  31.915  38.770  1.00 22.22           C  
ATOM    196  CG2 VAL L  29      25.939  32.588  37.339  1.00 21.87           C  
ATOM    197  C   VAL L  29      24.056  34.450  40.017  1.00 23.55           C  
ATOM    198  O   VAL L  29      24.731  34.709  41.011  1.00 23.07           O  
ATOM    199  N   SER L  30      22.716  34.337  40.064  1.00 22.75           N  
ATOM    200  CA  SER L  30      22.036  34.480  41.315  1.00 25.07           C  
ATOM    201  CB  SER L  30      20.505  34.468  41.173  1.00 25.35           C  
ATOM    202  OG  SER L  30      19.888  34.563  42.447  1.00 26.38           O  
ATOM    203  C   SER L  30      22.428  33.311  42.164  1.00 24.09           C  
ATOM    204  O   SER L  30      22.576  32.189  41.681  1.00 23.98           O  
ATOM    205  N   THR L  31      22.578  33.550  43.478  1.00 24.98           N  
ATOM    206  CA  THR L  31      22.977  32.526  44.398  1.00 23.93           C  
ATOM    207  CB  THR L  31      23.102  33.026  45.806  1.00 25.65           C  
ATOM    208  OG1 THR L  31      23.654  32.019  46.641  1.00  0.00           O  
ATOM    209  CG2 THR L  31      21.702  33.423  46.308  1.00  0.00           C  
ATOM    210  C   THR L  31      21.910  31.482  44.388  1.00 22.40           C  
ATOM    211  O   THR L  31      22.167  30.300  44.606  1.00 19.40           O  
ATOM    212  N   SER L  32      20.666  31.919  44.150  1.00 20.84           N  
ATOM    213  CA  SER L  32      19.537  31.046  44.172  1.00 21.12           C  
ATOM    214  CB  SER L  32      18.213  31.805  43.980  1.00 23.29           C  
ATOM    215  OG  SER L  32      18.002  32.704  45.059  1.00 24.56           O  
ATOM    216  C   SER L  32      19.636  30.026  43.075  1.00 17.94           C  
ATOM    217  O   SER L  32      19.100  28.929  43.230  1.00 18.49           O  
ATOM    218  N   TYR L  33      20.294  30.340  41.934  1.00 18.17           N  
ATOM    219  CA  TYR L  33      20.255  29.373  40.867  1.00 18.38           C  
ATOM    220  CB  TYR L  33      19.738  29.979  39.553  1.00 18.78           C  
ATOM    221  CG  TYR L  33      18.341  30.440  39.788  1.00 20.37           C  
ATOM    222  CD1 TYR L  33      18.106  31.635  40.425  1.00 20.30           C  
ATOM    223  CD2 TYR L  33      17.268  29.690  39.370  1.00 20.99           C  
ATOM    224  CE1 TYR L  33      16.822  32.075  40.647  1.00 22.05           C  
ATOM    225  CE2 TYR L  33      15.980  30.123  39.588  1.00 21.33           C  
ATOM    226  CZ  TYR L  33      15.754  31.318  40.227  1.00 22.04           C  
ATOM    227  OH  TYR L  33      14.434  31.761  40.451  1.00 22.26           O  
ATOM    228  C   TYR L  33      21.610  28.810  40.562  1.00 17.79           C  
ATOM    229  O   TYR L  33      21.959  28.629  39.395  1.00 18.14           O  
ATOM    230  N   PHE L  34      22.392  28.457  41.592  1.00 20.54           N  
ATOM    231  CA  PHE L  34      23.682  27.855  41.375  1.00 19.34           C  
ATOM    232  CB  PHE L  34      24.815  28.690  41.999  1.00 17.82           C  
ATOM    233  CG  PHE L  34      26.124  28.231  41.459  1.00 17.67           C  
ATOM    234  CD1 PHE L  34      26.747  27.110  41.955  1.00 18.83           C  
ATOM    235  CD2 PHE L  34      26.735  28.946  40.453  1.00 20.07           C  
ATOM    236  CE1 PHE L  34      27.958  26.705  41.447  1.00  0.00           C  
ATOM    237  CE2 PHE L  34      27.945  28.545  39.943  1.00  0.00           C  
ATOM    238  CZ  PHE L  34      28.560  27.421  40.440  1.00  0.00           C  
ATOM    239  C   PHE L  34      23.634  26.535  42.084  1.00 18.86           C  
ATOM    240  O   PHE L  34      23.533  26.493  43.309  1.00 18.54           O  
ATOM    241  N   HIS L  35      23.731  25.418  41.330  1.00 17.81           N  
ATOM    242  CA  HIS L  35      23.583  24.132  41.951  1.00 16.12           C  
ATOM    243  ND1 HIS L  35      20.528  24.619  42.851  1.00 19.56           N  
ATOM    244  CG  HIS L  35      21.033  24.187  41.643  1.00 17.59           C  
ATOM    245  CB  HIS L  35      22.311  23.390  41.480  1.00 15.30           C  
ATOM    246  NE2 HIS L  35      19.089  25.291  41.293  1.00 19.70           N  
ATOM    247  CD2 HIS L  35      20.140  24.608  40.702  1.00 18.89           C  
ATOM    248  CE1 HIS L  35      19.366  25.273  42.584  1.00 19.66           C  
ATOM    249  C   HIS L  35      24.787  23.274  41.668  1.00 15.57           C  
ATOM    250  O   HIS L  35      25.569  23.545  40.756  1.00 15.16           O  
ATOM    251  N   TRP L  36      24.981  22.216  42.492  1.00 15.15           N  
ATOM    252  CA  TRP L  36      26.105  21.327  42.325  1.00 15.61           C  
ATOM    253  CB  TRP L  36      27.118  21.375  43.482  1.00 14.14           C  
ATOM    254  CG  TRP L  36      27.927  22.646  43.553  1.00 13.87           C  
ATOM    255  CD2 TRP L  36      29.275  22.774  43.072  1.00 14.44           C  
ATOM    256  CD1 TRP L  36      27.586  23.860  44.075  1.00 13.85           C  
ATOM    257  NE1 TRP L  36      28.638  24.736  43.950  1.00 14.48           N  
ATOM    258  CE2 TRP L  36      29.685  24.081  43.336  1.00 15.64           C  
ATOM    259  CE3 TRP L  36      30.106  21.875  42.466  1.00 14.71           C  
ATOM    260  CZ2 TRP L  36      30.935  24.512  42.995  1.00 15.96           C  
ATOM    261  CZ3 TRP L  36      31.366  22.312  42.120  1.00 14.12           C  
ATOM    262  CH2 TRP L  36      31.772  23.605  42.380  1.00 15.38           C  
ATOM    263  C   TRP L  36      25.605  19.915  42.248  1.00 17.48           C  
ATOM    264  O   TRP L  36      24.652  19.538  42.927  1.00 17.21           O  
ATOM    265  N   TYR L  37      26.252  19.086  41.402  1.00 18.38           N  
ATOM    266  CA  TYR L  37      25.851  17.714  41.241  1.00 18.03           C  
ATOM    267  CB  TYR L  37      25.270  17.401  39.847  1.00 17.76           C  
ATOM    268  CG  TYR L  37      24.010  18.182  39.677  1.00 18.98           C  
ATOM    269  CD1 TYR L  37      24.059  19.510  39.322  1.00 17.62           C  
ATOM    270  CD2 TYR L  37      22.782  17.589  39.863  1.00 19.49           C  
ATOM    271  CE1 TYR L  37      22.904  20.238  39.161  1.00 17.43           C  
ATOM    272  CE2 TYR L  37      21.623  18.311  39.702  1.00 18.16           C  
ATOM    273  CZ  TYR L  37      21.684  19.639  39.353  1.00 17.77           C  
ATOM    274  OH  TYR L  37      20.500  20.386  39.189  1.00 20.82           O  
ATOM    275  C   TYR L  37      27.045  16.819  41.426  1.00 18.45           C  
ATOM    276  O   TYR L  37      28.176  17.190  41.116  1.00 19.13           O  
ATOM    277  N   GLN L  38      26.813  15.600  41.963  1.00 18.92           N  
ATOM    278  CA  GLN L  38      27.881  14.656  42.152  1.00 18.80           C  
ATOM    279  CB  GLN L  38      27.965  14.079  43.578  1.00 18.76           C  
ATOM    280  CG  GLN L  38      29.141  13.115  43.761  1.00 18.56           C  
ATOM    281  CD  GLN L  38      29.011  12.433  45.116  1.00 20.04           C  
ATOM    282  OE1 GLN L  38      28.094  11.645  45.339  1.00 20.48           O  
ATOM    283  NE2 GLN L  38      29.952  12.741  46.049  1.00 19.06           N  
ATOM    284  C   GLN L  38      27.588  13.502  41.246  1.00 18.63           C  
ATOM    285  O   GLN L  38      26.445  13.058  41.143  1.00 19.58           O  
ATOM    286  N   GLN L  39      28.618  12.992  40.545  1.00 19.28           N  
ATOM    287  CA  GLN L  39      28.393  11.903  39.642  1.00 20.73           C  
ATOM    288  CB  GLN L  39      28.441  12.341  38.165  1.00 19.77           C  
ATOM    289  CG  GLN L  39      28.198  11.216  37.157  1.00 19.16           C  
ATOM    290  CD  GLN L  39      28.288  11.833  35.769  1.00 22.34           C  
ATOM    291  OE1 GLN L  39      28.560  13.023  35.635  1.00 24.01           O  
ATOM    292  NE2 GLN L  39      28.071  11.014  34.705  1.00 22.10           N  
ATOM    293  C   GLN L  39      29.477  10.891  39.826  1.00 22.61           C  
ATOM    294  O   GLN L  39      30.663  11.222  39.849  1.00 22.37           O  
ATOM    295  N   LYS L  40      29.088   9.613  39.966  1.00 24.96           N  
ATOM    296  CA  LYS L  40      30.056   8.564  40.060  1.00 26.59           C  
ATOM    297  CB  LYS L  40      29.871   7.670  41.297  1.00 27.42           C  
ATOM    298  CG  LYS L  40      30.229   8.411  42.588  1.00 27.80           C  
ATOM    299  CD  LYS L  40      29.774   7.712  43.868  1.00 28.97           C  
ATOM    300  CE  LYS L  40      30.191   8.450  45.142  1.00 29.61           C  
ATOM    301  NZ  LYS L  40      29.593   7.796  46.326  1.00 30.53           N1+
ATOM    302  C   LYS L  40      29.879   7.754  38.816  1.00 28.12           C  
ATOM    303  O   LYS L  40      28.768   7.632  38.302  1.00 26.19           O  
ATOM    304  N   PRO L  41      30.951   7.214  38.310  1.00 31.45           N  
ATOM    305  CA  PRO L  41      30.917   6.516  37.056  1.00 32.90           C  
ATOM    306  CD  PRO L  41      32.063   6.786  39.142  1.00 31.80           C  
ATOM    307  CB  PRO L  41      32.313   5.926  36.885  1.00 33.17           C  
ATOM    308  CG  PRO L  41      32.752   5.667  38.338  1.00 34.28           C  
ATOM    309  C   PRO L  41      29.872   5.449  37.054  1.00 34.23           C  
ATOM    310  O   PRO L  41      29.736   4.734  38.045  1.00 34.02           O  
ATOM    311  N   GLY L  42      29.131   5.325  35.936  1.00 35.45           N  
ATOM    312  CA  GLY L  42      28.145   4.298  35.804  1.00 36.34           C  
ATOM    313  C   GLY L  42      26.825   4.780  36.316  1.00 37.33           C  
ATOM    314  O   GLY L  42      25.848   4.035  36.275  1.00 37.53           O  
ATOM    315  N   SER L  43      26.744   6.031  36.811  1.00 36.56           N  
ATOM    316  CA  SER L  43      25.474   6.484  37.304  1.00 34.37           C  
ATOM    317  CB  SER L  43      25.356   6.466  38.840  1.00 35.94           C  
ATOM    318  OG  SER L  43      26.228   7.426  39.416  1.00 41.73           O  
ATOM    319  C   SER L  43      25.249   7.894  36.843  1.00 32.54           C  
ATOM    320  O   SER L  43      26.175   8.573  36.404  1.00 31.61           O  
ATOM    321  N   SER L  44      23.984   8.362  36.916  1.00 30.58           N  
ATOM    322  CA  SER L  44      23.632   9.689  36.490  1.00 28.92           C  
ATOM    323  CB  SER L  44      22.140   9.837  36.147  1.00 31.16           C  
ATOM    324  OG  SER L  44      21.349   9.541  37.288  1.00 33.45           O  
ATOM    325  C   SER L  44      23.971  10.654  37.587  1.00 26.99           C  
ATOM    326  O   SER L  44      24.256  10.252  38.714  1.00 26.30           O  
ATOM    327  N   PRO L  45      23.958  11.928  37.283  1.00 24.06           N  
ATOM    328  CA  PRO L  45      24.297  12.915  38.275  1.00 22.17           C  
ATOM    329  CD  PRO L  45      24.282  12.377  35.939  1.00 22.69           C  
ATOM    330  CB  PRO L  45      24.517  14.217  37.511  1.00 22.38           C  
ATOM    331  CG  PRO L  45      24.961  13.746  36.115  1.00 22.17           C  
ATOM    332  C   PRO L  45      23.229  13.003  39.318  1.00 21.74           C  
ATOM    333  O   PRO L  45      22.071  12.724  39.011  1.00 21.16           O  
ATOM    334  N   LYS L  46      23.611  13.370  40.558  1.00 21.41           N  
ATOM    335  CA  LYS L  46      22.677  13.498  41.643  1.00 22.39           C  
ATOM    336  CB  LYS L  46      23.055  12.675  42.885  1.00 25.30           C  
ATOM    337  CG  LYS L  46      23.187  11.172  42.666  1.00 31.19           C  
ATOM    338  CD  LYS L  46      23.925  10.485  43.817  1.00 35.49           C  
ATOM    339  CE  LYS L  46      24.108   8.982  43.622  1.00 37.84           C  
ATOM    340  NZ  LYS L  46      24.942   8.435  44.714  1.00 38.94           N1+
ATOM    341  C   LYS L  46      22.782  14.910  42.133  1.00 20.08           C  
ATOM    342  O   LYS L  46      23.883  15.444  42.248  1.00 19.84           O  
ATOM    343  N   LEU L  47      21.633  15.540  42.456  1.00 18.80           N  
ATOM    344  CA  LEU L  47      21.632  16.888  42.965  1.00 18.09           C  
ATOM    345  CB  LEU L  47      20.207  17.428  43.152  1.00 17.79           C  
ATOM    346  CG  LEU L  47      20.129  18.813  43.812  1.00 18.99           C  
ATOM    347  CD1 LEU L  47      20.806  19.893  42.957  1.00 19.57           C  
ATOM    348  CD2 LEU L  47      18.677  19.153  44.177  1.00 18.59           C  
ATOM    349  C   LEU L  47      22.291  16.877  44.314  1.00 18.62           C  
ATOM    350  O   LEU L  47      21.826  16.195  45.225  1.00 19.01           O  
ATOM    351  N   TRP L  48      23.473  17.524  44.421  1.00 18.17           N  
ATOM    352  CA  TRP L  48      24.220  17.595  45.650  1.00 18.22           C  
ATOM    353  CB  TRP L  48      25.727  17.556  45.343  1.00 17.78           C  
ATOM    354  CG  TRP L  48      26.564  16.991  46.458  1.00 16.77           C  
ATOM    355  CD2 TRP L  48      26.502  15.599  46.796  1.00 16.95           C  
ATOM    356  CD1 TRP L  48      27.447  17.563  47.324  1.00 16.24           C  
ATOM    357  NE1 TRP L  48      27.960  16.604  48.166  1.00 16.89           N  
ATOM    358  CE2 TRP L  48      27.380  15.391  47.856  1.00 17.31           C  
ATOM    359  CE3 TRP L  48      25.766  14.579  46.263  1.00 18.06           C  
ATOM    360  CZ2 TRP L  48      27.540  14.149  48.402  1.00 16.66           C  
ATOM    361  CZ3 TRP L  48      25.929  13.328  46.817  1.00 18.12           C  
ATOM    362  CH2 TRP L  48      26.801  13.118  47.865  1.00 19.96           C  
ATOM    363  C   TRP L  48      23.887  18.789  46.509  1.00 17.67           C  
ATOM    364  O   TRP L  48      23.590  18.666  47.697  1.00 17.97           O  
ATOM    365  N   ILE L  49      23.944  20.000  45.906  1.00 18.28           N  
ATOM    366  CA  ILE L  49      23.745  21.229  46.626  1.00 18.33           C  
ATOM    367  CB  ILE L  49      25.032  21.962  46.874  1.00 18.46           C  
ATOM    368  CG1 ILE L  49      25.972  21.109  47.741  1.00 19.50           C  
ATOM    369  CG2 ILE L  49      24.707  23.332  47.489  1.00 17.36           C  
ATOM    370  CD1 ILE L  49      27.410  21.621  47.764  1.00 19.28           C  
ATOM    371  C   ILE L  49      22.892  22.111  45.779  1.00 19.30           C  
ATOM    372  O   ILE L  49      23.083  22.189  44.566  1.00 20.32           O  
ATOM    373  N   TYR L  50      21.922  22.806  46.404  1.00 19.10           N  
ATOM    374  CA  TYR L  50      21.083  23.678  45.637  1.00 19.58           C  
ATOM    375  CB  TYR L  50      19.620  23.202  45.527  1.00 21.16           C  
ATOM    376  CG  TYR L  50      18.967  23.138  46.869  1.00 22.86           C  
ATOM    377  CD1 TYR L  50      18.305  24.230  47.379  1.00 23.95           C  
ATOM    378  CD2 TYR L  50      19.004  21.983  47.618  1.00 23.61           C  
ATOM    379  CE1 TYR L  50      17.693  24.173  48.611  1.00 26.17           C  
ATOM    380  CE2 TYR L  50      18.395  21.918  48.849  1.00 25.54           C  
ATOM    381  CZ  TYR L  50      17.736  23.015  49.349  1.00 26.72           C  
ATOM    382  OH  TYR L  50      17.110  22.948  50.613  1.00 29.61           O  
ATOM    383  C   TYR L  50      21.122  25.033  46.276  1.00 19.28           C  
ATOM    384  O   TYR L  50      21.321  25.163  47.484  1.00 19.41           O  
ATOM    385  N   SER L  51      20.950  26.070  45.427  1.00 29.33           N  
ATOM    386  CA  SER L  51      20.924  27.437  45.853  1.00 29.64           C  
ATOM    387  CB  SER L  51      19.715  27.767  46.746  1.00 30.73           C  
ATOM    388  OG  SER L  51      18.506  27.580  46.024  1.00 32.67           O  
ATOM    389  C   SER L  51      22.174  27.764  46.608  1.00 29.61           C  
ATOM    390  O   SER L  51      22.133  28.393  47.663  1.00 29.12           O  
ATOM    391  N   THR L  52      23.311  27.284  46.080  1.00 29.22           N  
ATOM    392  CA  THR L  52      24.651  27.584  46.496  1.00 30.03           C  
ATOM    393  CB  THR L  52      24.884  29.062  46.610  1.00 30.17           C  
ATOM    394  OG1 THR L  52      24.650  29.693  45.358  1.00 30.65           O  
ATOM    395  CG2 THR L  52      26.331  29.299  47.065  1.00 29.54           C  
ATOM    396  C   THR L  52      25.052  26.964  47.807  1.00 30.00           C  
ATOM    397  O   THR L  52      26.180  26.486  47.913  1.00 30.26           O  
ATOM    398  N   SER L  53      24.155  26.845  48.809  1.00 30.96           N  
ATOM    399  CA  SER L  53      24.695  26.393  50.069  1.00 31.47           C  
ATOM    400  CB  SER L  53      24.874  27.546  51.071  1.00 32.11           C  
ATOM    401  OG  SER L  53      25.783  28.508  50.560  1.00 32.29           O  
ATOM    402  C   SER L  53      23.774  25.428  50.740  1.00 31.68           C  
ATOM    403  O   SER L  53      24.046  25.000  51.862  1.00 32.23           O  
ATOM    404  N   ASN L  54      22.678  25.024  50.081  1.00 21.86           N  
ATOM    405  CA  ASN L  54      21.789  24.131  50.770  1.00 22.62           C  
ATOM    406  CB  ASN L  54      20.299  24.425  50.526  1.00 22.96           C  
ATOM    407  CG  ASN L  54      19.959  25.725  51.241  1.00 26.75           C  
ATOM    408  OD1 ASN L  54      20.050  25.820  52.464  1.00 30.31           O  
ATOM    409  ND2 ASN L  54      19.567  26.763  50.453  1.00 27.80           N  
ATOM    410  C   ASN L  54      22.058  22.731  50.308  1.00 22.22           C  
ATOM    411  O   ASN L  54      22.095  22.438  49.112  1.00 21.98           O  
ATOM    412  N   LEU L  55      22.264  21.826  51.287  1.00 22.42           N  
ATOM    413  CA  LEU L  55      22.562  20.448  51.008  1.00 23.68           C  
ATOM    414  CB  LEU L  55      23.174  19.711  52.215  1.00 23.81           C  
ATOM    415  CG  LEU L  55      24.548  20.256  52.647  1.00 24.28           C  
ATOM    416  CD1 LEU L  55      25.112  19.480  53.848  1.00 22.87           C  
ATOM    417  CD2 LEU L  55      25.525  20.304  51.460  1.00 25.70           C  
ATOM    418  C   LEU L  55      21.299  19.728  50.644  1.00 24.25           C  
ATOM    419  O   LEU L  55      20.249  19.933  51.250  1.00 25.37           O  
ATOM    420  N   ALA L  56      21.384  18.845  49.629  1.00 24.40           N  
ATOM    421  CA  ALA L  56      20.256  18.062  49.205  1.00 25.58           C  
ATOM    422  CB  ALA L  56      20.420  17.446  47.805  1.00 25.59           C  
ATOM    423  C   ALA L  56      20.110  16.941  50.181  1.00 24.84           C  
ATOM    424  O   ALA L  56      21.020  16.658  50.960  1.00 24.52           O  
ATOM    425  N   SER L  57      18.940  16.277  50.191  1.00 27.19           N  
ATOM    426  CA  SER L  57      18.779  15.207  51.133  1.00 28.36           C  
ATOM    427  CB  SER L  57      17.354  14.628  51.181  1.00 30.66           C  
ATOM    428  OG  SER L  57      17.049  13.973  49.958  1.00 34.49           O  
ATOM    429  C   SER L  57      19.708  14.100  50.738  1.00 28.28           C  
ATOM    430  O   SER L  57      19.939  13.854  49.556  1.00 29.41           O  
ATOM    431  N   GLY L  58      20.275  13.403  51.741  1.00 26.98           N  
ATOM    432  CA  GLY L  58      21.148  12.298  51.471  1.00 25.77           C  
ATOM    433  C   GLY L  58      22.571  12.768  51.419  1.00 24.89           C  
ATOM    434  O   GLY L  58      23.487  11.957  51.294  1.00 25.24           O  
ATOM    435  N   VAL L  59      22.813  14.089  51.518  1.00 23.13           N  
ATOM    436  CA  VAL L  59      24.168  14.562  51.446  1.00 21.89           C  
ATOM    437  CB  VAL L  59      24.298  15.865  50.713  1.00 21.64           C  
ATOM    438  CG1 VAL L  59      25.771  16.304  50.743  1.00 20.37           C  
ATOM    439  CG2 VAL L  59      23.728  15.688  49.296  1.00 21.77           C  
ATOM    440  C   VAL L  59      24.682  14.757  52.840  1.00 23.48           C  
ATOM    441  O   VAL L  59      23.986  15.293  53.705  1.00 23.04           O  
ATOM    442  N   PRO L  60      25.898  14.332  53.074  1.00 23.53           N  
ATOM    443  CA  PRO L  60      26.487  14.439  54.386  1.00 22.78           C  
ATOM    444  CD  PRO L  60      26.434  13.200  52.332  1.00 24.23           C  
ATOM    445  CB  PRO L  60      27.708  13.524  54.374  1.00 23.04           C  
ATOM    446  CG  PRO L  60      27.365  12.467  53.311  1.00 25.91           C  
ATOM    447  C   PRO L  60      26.826  15.853  54.754  1.00 21.88           C  
ATOM    448  O   PRO L  60      27.145  16.653  53.876  1.00 21.12           O  
ATOM    449  N   GLY L  61      26.824  16.147  56.067  1.00 21.52           N  
ATOM    450  CA  GLY L  61      27.039  17.445  56.649  1.00 21.27           C  
ATOM    451  C   GLY L  61      28.403  17.968  56.318  1.00 20.99           C  
ATOM    452  O   GLY L  61      28.626  19.177  56.316  1.00 21.92           O  
ATOM    453  N   ARG L  62      29.369  17.071  56.064  1.00 20.26           N  
ATOM    454  CA  ARG L  62      30.725  17.483  55.831  1.00 18.42           C  
ATOM    455  CB  ARG L  62      31.695  16.311  55.595  1.00 17.90           C  
ATOM    456  CG  ARG L  62      31.332  15.423  54.407  1.00 19.83           C  
ATOM    457  CD  ARG L  62      32.374  14.340  54.121  1.00 20.73           C  
ATOM    458  NE  ARG L  62      31.812  13.476  53.047  1.00 22.73           N  
ATOM    459  CZ  ARG L  62      31.177  12.313  53.371  1.00 22.93           C  
ATOM    460  NH1 ARG L  62      31.190  11.852  54.654  1.00 22.13           N1+
ATOM    461  NH2 ARG L  62      30.525  11.605  52.404  1.00 22.52           N  
ATOM    462  C   ARG L  62      30.783  18.400  54.642  1.00 19.40           C  
ATOM    463  O   ARG L  62      31.718  19.194  54.526  1.00 19.85           O  
ATOM    464  N   PHE L  63      29.826  18.269  53.698  1.00 19.25           N  
ATOM    465  CA  PHE L  63      29.795  19.101  52.524  1.00 19.81           C  
ATOM    466  CB  PHE L  63      28.974  18.504  51.366  1.00 19.83           C  
ATOM    467  CG  PHE L  63      29.702  17.333  50.798  1.00 20.07           C  
ATOM    468  CD1 PHE L  63      29.590  16.081  51.357  1.00 19.63           C  
ATOM    469  CD2 PHE L  63      30.496  17.490  49.688  1.00 19.67           C  
ATOM    470  CE1 PHE L  63      30.263  15.007  50.819  1.00 19.27           C  
ATOM    471  CE2 PHE L  63      31.170  16.421  49.147  1.00 21.46           C  
ATOM    472  CZ  PHE L  63      31.056  15.175  49.712  1.00 19.40           C  
ATOM    473  C   PHE L  63      29.194  20.442  52.832  1.00 22.10           C  
ATOM    474  O   PHE L  63      28.367  20.588  53.730  1.00 21.78           O  
ATOM    475  N   SER L  64      29.625  21.471  52.071  1.00 21.65           N  
ATOM    476  CA  SER L  64      29.134  22.806  52.260  1.00 21.70           C  
ATOM    477  CB  SER L  64      29.911  23.543  53.364  1.00 22.26           C  
ATOM    478  OG  SER L  64      29.412  24.859  53.528  1.00 27.21           O  
ATOM    479  C   SER L  64      29.342  23.551  50.975  1.00 21.96           C  
ATOM    480  O   SER L  64      30.164  23.154  50.150  1.00 21.38           O  
ATOM    481  N   GLY L  65      28.592  24.655  50.764  1.00 22.09           N  
ATOM    482  CA  GLY L  65      28.759  25.422  49.561  1.00 22.54           C  
ATOM    483  C   GLY L  65      28.657  26.871  49.924  1.00 23.32           C  
ATOM    484  O   GLY L  65      27.984  27.229  50.890  1.00 24.28           O  
ATOM    485  N   SER L  66      29.339  27.747  49.156  1.00 23.57           N  
ATOM    486  CA  SER L  66      29.276  29.159  49.420  1.00 25.01           C  
ATOM    487  CB  SER L  66      30.286  29.657  50.472  1.00 27.21           C  
ATOM    488  OG  SER L  66      29.946  29.174  51.761  1.00 33.16           O  
ATOM    489  C   SER L  66      29.606  29.884  48.155  1.00 25.55           C  
ATOM    490  O   SER L  66      30.061  29.283  47.182  1.00 25.11           O  
ATOM    491  N   GLY L  67      29.356  31.209  48.128  1.00 26.72           N  
ATOM    492  CA  GLY L  67      29.729  31.964  46.966  1.00 25.79           C  
ATOM    493  C   GLY L  67      28.651  32.937  46.609  1.00 25.83           C  
ATOM    494  O   GLY L  67      27.543  32.896  47.142  1.00 25.25           O  
ATOM    495  N   SER L  68      28.984  33.860  45.684  1.00 26.55           N  
ATOM    496  CA  SER L  68      28.050  34.825  45.186  1.00 27.32           C  
ATOM    497  CB  SER L  68      27.773  35.985  46.158  1.00 29.85           C  
ATOM    498  OG  SER L  68      28.943  36.767  46.340  1.00 32.60           O  
ATOM    499  C   SER L  68      28.663  35.410  43.953  1.00 27.09           C  
ATOM    500  O   SER L  68      29.860  35.263  43.714  1.00 25.97           O  
ATOM    501  N   GLY L  69      27.846  36.080  43.122  1.00 27.62           N  
ATOM    502  CA  GLY L  69      28.363  36.705  41.939  1.00 26.88           C  
ATOM    503  C   GLY L  69      28.938  35.666  41.025  1.00 27.06           C  
ATOM    504  O   GLY L  69      28.257  34.736  40.597  1.00 28.55           O  
ATOM    505  N   THR L  70      30.199  35.902  40.618  1.00 26.76           N  
ATOM    506  CA  THR L  70      30.983  35.080  39.738  1.00 26.21           C  
ATOM    507  CB  THR L  70      32.068  35.848  39.044  1.00 28.16           C  
ATOM    508  OG1 THR L  70      32.975  36.384  39.996  1.00 31.14           O  
ATOM    509  CG2 THR L  70      31.420  36.979  38.228  1.00 28.11           C  
ATOM    510  C   THR L  70      31.629  33.897  40.409  1.00 25.65           C  
ATOM    511  O   THR L  70      31.973  32.940  39.719  1.00 26.20           O  
ATOM    512  N   SER L  71      31.889  33.930  41.738  1.00 25.06           N  
ATOM    513  CA  SER L  71      32.648  32.831  42.284  1.00 25.54           C  
ATOM    514  CB  SER L  71      33.938  33.275  42.998  1.00 27.62           C  
ATOM    515  OG  SER L  71      33.618  34.027  44.159  1.00 34.30           O  
ATOM    516  C   SER L  71      31.859  32.025  43.275  1.00 23.81           C  
ATOM    517  O   SER L  71      31.200  32.561  44.165  1.00 22.70           O  
ATOM    518  N   TYR L  72      31.935  30.682  43.135  1.00 21.62           N  
ATOM    519  CA  TYR L  72      31.244  29.778  44.014  1.00 20.79           C  
ATOM    520  CB  TYR L  72      29.987  29.150  43.389  1.00 19.96           C  
ATOM    521  CG  TYR L  72      28.990  30.238  43.185  1.00 21.16           C  
ATOM    522  CD1 TYR L  72      29.037  31.040  42.066  1.00 21.06           C  
ATOM    523  CD2 TYR L  72      28.006  30.455  44.120  1.00 21.40           C  
ATOM    524  CE1 TYR L  72      28.117  32.046  41.883  1.00 21.75           C  
ATOM    525  CE2 TYR L  72      27.082  31.458  43.944  1.00 22.76           C  
ATOM    526  CZ  TYR L  72      27.136  32.253  42.824  1.00 24.07           C  
ATOM    527  OH  TYR L  72      26.187  33.281  42.645  1.00 26.65           O  
ATOM    528  C   TYR L  72      32.178  28.652  44.341  1.00 19.99           C  
ATOM    529  O   TYR L  72      33.108  28.371  43.584  1.00 20.23           O  
ATOM    530  N   SER L  73      31.967  27.977  45.494  1.00 19.40           N  
ATOM    531  CA  SER L  73      32.845  26.896  45.842  1.00 20.04           C  
ATOM    532  CB  SER L  73      34.025  27.332  46.730  1.00 22.30           C  
ATOM    533  OG  SER L  73      33.552  27.812  47.980  1.00 26.76           O  
ATOM    534  C   SER L  73      32.092  25.845  46.602  1.00 19.87           C  
ATOM    535  O   SER L  73      31.073  26.112  47.231  1.00 20.36           O  
ATOM    536  N   LEU L  74      32.602  24.594  46.529  1.00 18.74           N  
ATOM    537  CA  LEU L  74      32.053  23.478  47.240  1.00 18.55           C  
ATOM    538  CB  LEU L  74      31.625  22.343  46.282  1.00 18.45           C  
ATOM    539  CG  LEU L  74      31.014  21.081  46.924  1.00 18.79           C  
ATOM    540  CD1 LEU L  74      30.427  20.155  45.849  1.00 19.27           C  
ATOM    541  CD2 LEU L  74      32.031  20.322  47.785  1.00 20.03           C  
ATOM    542  C   LEU L  74      33.163  23.017  48.137  1.00 18.28           C  
ATOM    543  O   LEU L  74      34.309  22.920  47.708  1.00 19.05           O  
ATOM    544  N   SER L  75      32.856  22.738  49.420  1.00 17.78           N  
ATOM    545  CA  SER L  75      33.922  22.366  50.311  1.00 18.42           C  
ATOM    546  CB  SER L  75      34.220  23.432  51.381  1.00 18.22           C  
ATOM    547  OG  SER L  75      34.720  24.613  50.775  1.00  0.00           O  
ATOM    548  C   SER L  75      33.565  21.112  51.044  1.00 19.15           C  
ATOM    549  O   SER L  75      32.402  20.854  51.348  1.00 20.53           O  
ATOM    550  N   ILE L  76      34.591  20.286  51.333  1.00 19.39           N  
ATOM    551  CA  ILE L  76      34.402  19.089  52.096  1.00 19.29           C  
ATOM    552  CB  ILE L  76      34.854  17.855  51.371  1.00 18.36           C  
ATOM    553  CG1 ILE L  76      34.113  17.722  50.031  1.00 19.28           C  
ATOM    554  CG2 ILE L  76      34.634  16.648  52.295  1.00 16.74           C  
ATOM    555  CD1 ILE L  76      34.716  16.664  49.108  1.00 18.78           C  
ATOM    556  C   ILE L  76      35.272  19.253  53.302  1.00 20.61           C  
ATOM    557  O   ILE L  76      36.487  19.418  53.183  1.00 20.86           O  
ATOM    558  N   SER L  77      34.666  19.207  54.503  1.00 20.88           N  
ATOM    559  CA  SER L  77      35.392  19.432  55.722  1.00 22.90           C  
ATOM    560  CB  SER L  77      34.503  19.283  56.966  1.00 22.32           C  
ATOM    561  OG  SER L  77      33.397  20.166  56.879  1.00 24.64           O  
ATOM    562  C   SER L  77      36.464  18.404  55.842  1.00 24.62           C  
ATOM    563  O   SER L  77      37.634  18.732  56.024  1.00 25.05           O  
ATOM    564  N   SER L  78      36.079  17.115  55.754  1.00 25.71           N  
ATOM    565  CA  SER L  78      37.064  16.083  55.855  1.00 26.84           C  
ATOM    566  CB  SER L  78      37.037  15.352  57.208  1.00 29.71           C  
ATOM    567  OG  SER L  78      38.030  14.340  57.239  1.00 33.83           O  
ATOM    568  C   SER L  78      36.746  15.090  54.781  1.00 26.76           C  
ATOM    569  O   SER L  78      35.652  14.535  54.737  1.00 26.36           O  
ATOM    570  N   MET L  79      37.727  14.819  53.899  1.00 25.81           N  
ATOM    571  CA  MET L  79      37.493  13.967  52.770  1.00 26.41           C  
ATOM    572  CB  MET L  79      38.583  14.047  51.690  1.00 27.54           C  
ATOM    573  CG  MET L  79      38.274  13.117  50.520  1.00 30.10           C  
ATOM    574  SD  MET L  79      39.316  13.336  49.056  1.00 32.63           S  
ATOM    575  CE  MET L  79      38.543  11.961  48.156  1.00 30.23           C  
ATOM    576  C   MET L  79      37.355  12.533  53.176  1.00 26.52           C  
ATOM    577  O   MET L  79      38.098  12.019  54.011  1.00 26.47           O  
ATOM    578  N   GLU L  80      36.373  11.849  52.553  1.00 26.48           N  
ATOM    579  CA  GLU L  80      36.102  10.463  52.802  1.00 26.91           C  
ATOM    580  CB  GLU L  80      34.662  10.202  53.270  1.00 28.33           C  
ATOM    581  CG  GLU L  80      34.307  10.907  54.578  1.00 33.16           C  
ATOM    582  CD  GLU L  80      35.107  10.264  55.700  1.00 36.93           C  
ATOM    583  OE1 GLU L  80      35.689   9.174  55.459  1.00 39.95           O  
ATOM    584  OE2 GLU L  80      35.148  10.856  56.812  1.00 37.72           O1-
ATOM    585  C   GLU L  80      36.259   9.758  51.486  1.00 26.00           C  
ATOM    586  O   GLU L  80      36.196  10.377  50.426  1.00 25.70           O  
ATOM    587  N   ALA L  81      36.460   8.427  51.527  1.00 25.24           N  
ATOM    588  CA  ALA L  81      36.692   7.647  50.343  1.00 24.39           C  
ATOM    589  CB  ALA L  81      36.927   6.159  50.648  1.00 24.40           C  
ATOM    590  C   ALA L  81      35.506   7.741  49.429  1.00 23.72           C  
ATOM    591  O   ALA L  81      35.657   7.805  48.211  1.00 23.91           O  
ATOM    592  N   GLU L  82      34.292   7.764  50.001  1.00 24.44           N  
ATOM    593  CA  GLU L  82      33.068   7.781  49.246  1.00 26.17           C  
ATOM    594  CB  GLU L  82      31.814   7.658  50.129  1.00 28.51           C  
ATOM    595  CG  GLU L  82      31.693   8.743  51.197  1.00 34.77           C  
ATOM    596  CD  GLU L  82      30.366   8.527  51.903  1.00 40.62           C  
ATOM    597  OE1 GLU L  82      29.368   8.256  51.185  1.00 43.18           O  
ATOM    598  OE2 GLU L  82      30.325   8.619  53.159  1.00 41.82           O1-
ATOM    599  C   GLU L  82      32.958   9.045  48.446  1.00 24.65           C  
ATOM    600  O   GLU L  82      32.215   9.101  47.468  1.00 24.68           O  
ATOM    601  N   ASP L  83      33.656  10.107  48.880  1.00 21.72           N  
ATOM    602  CA  ASP L  83      33.620  11.413  48.281  1.00 20.49           C  
ATOM    603  CB  ASP L  83      34.370  12.451  49.132  1.00 20.20           C  
ATOM    604  CG  ASP L  83      33.583  12.613  50.424  1.00 22.14           C  
ATOM    605  OD1 ASP L  83      32.380  12.240  50.425  1.00 21.54           O  
ATOM    606  OD2 ASP L  83      34.168  13.105  51.426  1.00 21.74           O1-
ATOM    607  C   ASP L  83      34.232  11.418  46.910  1.00 20.19           C  
ATOM    608  O   ASP L  83      33.989  12.345  46.139  1.00 19.43           O  
ATOM    609  N   ALA L  84      35.102  10.444  46.581  1.00 20.61           N  
ATOM    610  CA  ALA L  84      35.705  10.485  45.277  1.00 20.96           C  
ATOM    611  CB  ALA L  84      36.682   9.327  45.012  1.00 22.66           C  
ATOM    612  C   ALA L  84      34.614  10.410  44.259  1.00 21.42           C  
ATOM    613  O   ALA L  84      33.755   9.532  44.318  1.00 23.14           O  
ATOM    614  N   ALA L  85      34.628  11.348  43.288  1.00 20.42           N  
ATOM    615  CA  ALA L  85      33.620  11.388  42.265  1.00 18.94           C  
ATOM    616  CB  ALA L  85      32.183  11.416  42.811  1.00 19.85           C  
ATOM    617  C   ALA L  85      33.830  12.655  41.498  1.00 18.61           C  
ATOM    618  O   ALA L  85      34.777  13.398  41.756  1.00 19.10           O  
ATOM    619  N   THR L  86      32.958  12.926  40.508  1.00 17.75           N  
ATOM    620  CA  THR L  86      33.098  14.131  39.744  1.00 16.32           C  
ATOM    621  CB  THR L  86      32.943  13.912  38.267  1.00 16.74           C  
ATOM    622  OG1 THR L  86      33.901  12.962  37.820  1.00 17.06           O  
ATOM    623  CG2 THR L  86      33.155  15.249  37.537  1.00 18.80           C  
ATOM    624  C   THR L  86      32.013  15.055  40.197  1.00 15.93           C  
ATOM    625  O   THR L  86      30.900  14.620  40.486  1.00 16.00           O  
ATOM    626  N   TYR L  87      32.326  16.363  40.303  1.00 14.24           N  
ATOM    627  CA  TYR L  87      31.356  17.311  40.770  1.00 14.65           C  
ATOM    628  CB  TYR L  87      31.789  18.042  42.055  1.00 14.57           C  
ATOM    629  CG  TYR L  87      31.894  17.053  43.169  1.00 15.33           C  
ATOM    630  CD1 TYR L  87      32.995  16.234  43.289  1.00 14.35           C  
ATOM    631  CD2 TYR L  87      30.897  16.953  44.111  1.00 15.87           C  
ATOM    632  CE1 TYR L  87      33.095  15.327  44.319  1.00 15.54           C  
ATOM    633  CE2 TYR L  87      30.990  16.049  45.143  1.00 15.41           C  
ATOM    634  CZ  TYR L  87      32.089  15.235  45.249  1.00 16.78           C  
ATOM    635  OH  TYR L  87      32.182  14.308  46.309  1.00 15.54           O  
ATOM    636  C   TYR L  87      31.184  18.355  39.709  1.00 16.06           C  
ATOM    637  O   TYR L  87      32.162  18.853  39.153  1.00 16.34           O  
ATOM    638  N   TYR L  88      29.915  18.712  39.407  1.00 15.14           N  
ATOM    639  CA  TYR L  88      29.644  19.689  38.391  1.00 15.38           C  
ATOM    640  CB  TYR L  88      28.807  19.153  37.213  1.00 15.65           C  
ATOM    641  CG  TYR L  88      29.573  18.095  36.495  1.00 16.32           C  
ATOM    642  CD1 TYR L  88      29.492  16.780  36.889  1.00 16.44           C  
ATOM    643  CD2 TYR L  88      30.371  18.418  35.422  1.00 17.85           C  
ATOM    644  CE1 TYR L  88      30.198  15.804  36.225  1.00 17.91           C  
ATOM    645  CE2 TYR L  88      31.079  17.447  34.754  1.00 16.04           C  
ATOM    646  CZ  TYR L  88      30.991  16.137  35.153  1.00 16.15           C  
ATOM    647  OH  TYR L  88      31.715  15.138  34.468  1.00 18.06           O  
ATOM    648  C   TYR L  88      28.828  20.795  38.988  1.00 16.79           C  
ATOM    649  O   TYR L  88      27.926  20.554  39.788  1.00 16.23           O  
ATOM    650  N   CYS L  89      29.152  22.053  38.621  1.00 16.34           N  
ATOM    651  CA  CYS L  89      28.374  23.181  39.043  1.00 16.64           C  
ATOM    652  CB  CYS L  89      29.199  24.459  39.346  1.00 17.08           C  
ATOM    653  SG  CYS L  89      30.310  24.991  38.006  1.00 19.76           S  
ATOM    654  C   CYS L  89      27.413  23.450  37.924  1.00 16.65           C  
ATOM    655  O   CYS L  89      27.682  23.117  36.772  1.00 16.57           O  
ATOM    656  N   HIS L  90      26.255  24.051  38.253  1.00 16.82           N  
ATOM    657  CA  HIS L  90      25.167  24.248  37.335  1.00 16.49           C  
ATOM    658  ND1 HIS L  90      22.213  22.895  35.991  1.00 22.24           N  
ATOM    659  CG  HIS L  90      22.723  23.453  37.136  1.00 17.02           C  
ATOM    660  CB  HIS L  90      24.088  23.215  37.679  1.00 15.23           C  
ATOM    661  NE2 HIS L  90      20.572  24.082  36.909  1.00 22.66           N  
ATOM    662  CD2 HIS L  90      21.711  24.179  37.681  1.00 17.79           C  
ATOM    663  CE1 HIS L  90      20.923  23.300  35.908  1.00 23.71           C  
ATOM    664  C   HIS L  90      24.591  25.615  37.556  1.00 17.23           C  
ATOM    665  O   HIS L  90      24.553  26.103  38.684  1.00 17.94           O  
ATOM    666  N   GLN L  91      24.108  26.264  36.472  1.00 17.98           N  
ATOM    667  CA  GLN L  91      23.592  27.600  36.593  1.00 18.50           C  
ATOM    668  CB  GLN L  91      24.647  28.623  36.126  1.00 20.39           C  
ATOM    669  CG  GLN L  91      24.178  30.070  36.034  1.00 23.23           C  
ATOM    670  CD  GLN L  91      23.561  30.263  34.656  1.00 23.39           C  
ATOM    671  OE1 GLN L  91      22.707  31.125  34.460  1.00 26.60           O  
ATOM    672  NE2 GLN L  91      24.011  29.442  33.670  1.00 24.18           N  
ATOM    673  C   GLN L  91      22.360  27.731  35.741  1.00 20.77           C  
ATOM    674  O   GLN L  91      22.348  27.302  34.588  1.00 20.18           O  
ATOM    675  N   PHE L  92      21.293  28.096  36.486  1.00 16.67           N  
ATOM    676  CA  PHE L  92      19.967  28.178  35.976  1.00 16.67           C  
ATOM    677  CB  PHE L  92      19.021  27.279  36.795  1.00 16.39           C  
ATOM    678  CG  PHE L  92      17.713  27.162  36.097  1.00 18.08           C  
ATOM    679  CD1 PHE L  92      17.601  26.393  34.964  1.00 18.06           C  
ATOM    680  CD2 PHE L  92      16.590  27.789  36.584  1.00 16.28           C  
ATOM    681  CE1 PHE L  92      16.396  26.271  34.312  1.00 17.65           C  
ATOM    682  CE2 PHE L  92      15.383  27.672  35.939  1.00 16.53           C  
ATOM    683  CZ  PHE L  92      15.285  26.916  34.795  1.00 17.80           C  
ATOM    684  C   PHE L  92      19.516  29.597  36.117  1.00 17.26           C  
ATOM    685  O   PHE L  92      18.345  29.870  36.370  1.00 17.93           O  
ATOM    686  N   HIS L  93      20.450  30.553  35.977  1.00 16.89           N  
ATOM    687  CA  HIS L  93      20.045  31.924  36.025  1.00 18.01           C  
ATOM    688  ND1 HIS L  93      20.351  35.184  35.450  1.00 17.77           N  
ATOM    689  CG  HIS L  93      20.749  34.297  36.426  1.00 16.94           C  
ATOM    690  CB  HIS L  93      21.220  32.902  36.150  1.00 16.27           C  
ATOM    691  NE2 HIS L  93      20.103  36.226  37.398  1.00 16.10           N  
ATOM    692  CD2 HIS L  93      20.592  34.948  37.608  1.00 16.17           C  
ATOM    693  CE1 HIS L  93      19.976  36.321  36.088  1.00 15.36           C  
ATOM    694  C   HIS L  93      19.308  32.254  34.761  1.00 17.58           C  
ATOM    695  O   HIS L  93      18.226  32.841  34.794  1.00 18.62           O  
ATOM    696  N   ARG L  94      19.879  31.858  33.603  1.00 17.50           N  
ATOM    697  CA  ARG L  94      19.269  32.186  32.345  1.00 18.30           C  
ATOM    698  CB  ARG L  94      19.825  33.472  31.709  1.00 20.25           C  
ATOM    699  CG  ARG L  94      19.308  34.742  32.387  1.00 22.56           C  
ATOM    700  CD  ARG L  94      18.162  35.410  31.625  1.00 33.17           C  
ATOM    701  NE  ARG L  94      17.158  34.357  31.300  1.00 43.52           N  
ATOM    702  CZ  ARG L  94      16.196  34.027  32.211  1.00 40.27           C  
ATOM    703  NH1 ARG L  94      16.153  34.667  33.417  1.00 43.20           N1+
ATOM    704  NH2 ARG L  94      15.282  33.057  31.920  1.00 41.20           N  
ATOM    705  C   ARG L  94      19.520  31.077  31.374  1.00 18.09           C  
ATOM    706  O   ARG L  94      20.338  30.193  31.615  1.00 18.23           O  
ATOM    707  N   SER L  95      18.780  31.082  30.247  1.00 17.93           N  
ATOM    708  CA  SER L  95      18.986  30.074  29.248  1.00 19.00           C  
ATOM    709  CB  SER L  95      17.721  29.727  28.441  1.00 19.02           C  
ATOM    710  OG  SER L  95      17.320  30.834  27.648  1.00 25.22           O  
ATOM    711  C   SER L  95      20.019  30.582  28.289  1.00 18.98           C  
ATOM    712  O   SER L  95      20.164  31.786  28.085  1.00 20.83           O  
ATOM    713  N   PRO L  96      20.755  29.674  27.705  1.00 17.46           N  
ATOM    714  CA  PRO L  96      20.604  28.276  27.990  1.00 17.32           C  
ATOM    715  CD  PRO L  96      21.368  29.902  26.407  1.00 18.01           C  
ATOM    716  CB  PRO L  96      21.264  27.525  26.829  1.00 17.56           C  
ATOM    717  CG  PRO L  96      22.112  28.589  26.111  1.00 18.76           C  
ATOM    718  C   PRO L  96      21.197  27.954  29.320  1.00 16.27           C  
ATOM    719  O   PRO L  96      22.109  28.658  29.754  1.00 16.79           O  
ATOM    720  N   LEU L  97      20.689  26.894  29.976  1.00 16.09           N  
ATOM    721  CA  LEU L  97      21.191  26.491  31.254  1.00 16.39           C  
ATOM    722  CB  LEU L  97      20.395  25.333  31.874  1.00 14.91           C  
ATOM    723  CG  LEU L  97      18.873  25.560  31.866  1.00 15.54           C  
ATOM    724  CD1 LEU L  97      18.147  24.498  32.707  1.00 13.55           C  
ATOM    725  CD2 LEU L  97      18.519  27.008  32.235  1.00 16.68           C  
ATOM    726  C   LEU L  97      22.548  25.948  30.975  1.00 16.52           C  
ATOM    727  O   LEU L  97      22.763  25.317  29.942  1.00 18.58           O  
ATOM    728  N   THR L  98      23.515  26.180  31.877  1.00 19.13           N  
ATOM    729  CA  THR L  98      24.820  25.674  31.531  1.00 18.31           C  
ATOM    730  CB  THR L  98      25.786  26.757  31.145  1.00 18.19           C  
ATOM    731  OG1 THR L  98      25.968  27.653  32.231  1.00 17.62           O  
ATOM    732  CG2 THR L  98      25.238  27.511  29.920  1.00 16.54           C  
ATOM    733  C   THR L  98      25.428  24.935  32.693  1.00 18.28           C  
ATOM    734  O   THR L  98      25.064  25.153  33.849  1.00 18.33           O  
ATOM    735  N   PHE L  99      26.387  24.027  32.393  1.00 18.26           N  
ATOM    736  CA  PHE L  99      27.063  23.250  33.400  1.00 16.76           C  
ATOM    737  CB  PHE L  99      26.876  21.727  33.257  1.00 16.43           C  
ATOM    738  CG  PHE L  99      25.463  21.362  33.575  1.00 16.45           C  
ATOM    739  CD1 PHE L  99      24.489  21.412  32.607  1.00 14.75           C  
ATOM    740  CD2 PHE L  99      25.112  20.958  34.844  1.00 17.04           C  
ATOM    741  CE1 PHE L  99      23.189  21.070  32.898  1.00 14.67           C  
ATOM    742  CE2 PHE L  99      23.812  20.614  35.140  1.00 15.93           C  
ATOM    743  CZ  PHE L  99      22.845  20.669  34.166  1.00 16.40           C  
ATOM    744  C   PHE L  99      28.537  23.507  33.269  1.00 18.02           C  
ATOM    745  O   PHE L  99      29.018  23.935  32.220  1.00 17.13           O  
ATOM    746  N   GLY L 100      29.294  23.265  34.360  1.00 17.75           N  
ATOM    747  CA  GLY L 100      30.713  23.486  34.352  1.00 17.25           C  
ATOM    748  C   GLY L 100      31.393  22.271  33.797  1.00 18.93           C  
ATOM    749  O   GLY L 100      30.774  21.230  33.589  1.00 19.31           O  
ATOM    750  N   ALA L 101      32.717  22.393  33.566  1.00 20.20           N  
ATOM    751  CA  ALA L 101      33.555  21.358  33.024  1.00 21.28           C  
ATOM    752  CB  ALA L 101      35.004  21.822  32.796  1.00 23.08           C  
ATOM    753  C   ALA L 101      33.595  20.200  33.977  1.00 22.60           C  
ATOM    754  O   ALA L 101      33.695  19.044  33.567  1.00 24.53           O  
ATOM    755  N   GLY L 102      33.565  20.489  35.291  1.00 21.77           N  
ATOM    756  CA  GLY L 102      33.560  19.432  36.262  1.00 18.80           C  
ATOM    757  C   GLY L 102      34.922  19.283  36.863  1.00 20.21           C  
ATOM    758  O   GLY L 102      35.934  19.644  36.265  1.00 19.40           O  
ATOM    759  N   THR L 103      34.957  18.749  38.101  1.00 19.87           N  
ATOM    760  CA  THR L 103      36.186  18.491  38.795  1.00 19.88           C  
ATOM    761  CB  THR L 103      36.359  19.327  40.033  1.00 20.46           C  
ATOM    762  OG1 THR L 103      36.380  20.707  39.704  1.00 20.52           O  
ATOM    763  CG2 THR L 103      37.667  18.920  40.732  1.00 19.18           C  
ATOM    764  C   THR L 103      36.155  17.059  39.234  1.00 20.31           C  
ATOM    765  O   THR L 103      35.216  16.622  39.896  1.00 19.45           O  
ATOM    766  N   LYS L 104      37.201  16.288  38.883  1.00 19.23           N  
ATOM    767  CA  LYS L 104      37.250  14.900  39.242  1.00 20.48           C  
ATOM    768  CB  LYS L 104      37.938  14.053  38.157  1.00 21.90           C  
ATOM    769  CG  LYS L 104      38.004  12.553  38.443  1.00 27.30           C  
ATOM    770  CD  LYS L 104      38.410  11.736  37.214  1.00 29.92           C  
ATOM    771  CE  LYS L 104      38.586  10.242  37.489  1.00 30.42           C  
ATOM    772  NZ  LYS L 104      37.268   9.595  37.664  1.00 35.53           N1+
ATOM    773  C   LYS L 104      38.061  14.807  40.496  1.00 20.78           C  
ATOM    774  O   LYS L 104      39.214  15.232  40.537  1.00 21.71           O  
ATOM    775  N   LEU L 105      37.466  14.245  41.567  1.00 20.19           N  
ATOM    776  CA  LEU L 105      38.161  14.165  42.820  1.00 20.12           C  
ATOM    777  CB  LEU L 105      37.274  14.608  43.998  1.00 18.50           C  
ATOM    778  CG  LEU L 105      37.971  14.617  45.369  1.00 18.27           C  
ATOM    779  CD1 LEU L 105      39.094  15.667  45.423  1.00 17.58           C  
ATOM    780  CD2 LEU L 105      36.946  14.790  46.500  1.00 18.36           C  
ATOM    781  C   LEU L 105      38.569  12.737  43.030  1.00 21.83           C  
ATOM    782  O   LEU L 105      37.742  11.828  42.995  1.00 21.64           O  
ATOM    783  N   GLU L 106      39.880  12.511  43.260  1.00 24.04           N  
ATOM    784  CA  GLU L 106      40.385  11.177  43.416  1.00 27.04           C  
ATOM    785  CB  GLU L 106      41.450  10.829  42.363  1.00 30.96           C  
ATOM    786  CG  GLU L 106      40.888  10.871  40.940  1.00 36.51           C  
ATOM    787  CD  GLU L 106      42.039  10.697  39.962  1.00 39.71           C  
ATOM    788  OE1 GLU L 106      43.191  10.524  40.438  1.00 43.81           O  
ATOM    789  OE2 GLU L 106      41.784  10.736  38.729  1.00 41.48           O1-
ATOM    790  C   GLU L 106      41.005  11.041  44.777  1.00 28.32           C  
ATOM    791  O   GLU L 106      41.434  12.023  45.383  1.00 27.64           O  
ATOM    792  N   LEU L 107      41.020   9.800  45.306  1.00 29.10           N  
ATOM    793  CA  LEU L 107      41.592   9.532  46.595  1.00 30.63           C  
ATOM    794  CB  LEU L 107      40.976   8.301  47.290  1.00 29.51           C  
ATOM    795  CG  LEU L 107      41.564   7.996  48.682  1.00 19.20           C  
ATOM    796  CD1 LEU L 107      41.276   9.126  49.680  1.00 33.29           C  
ATOM    797  CD2 LEU L 107      41.091   6.626  49.192  1.00 16.47           C  
ATOM    798  C   LEU L 107      43.059   9.290  46.428  1.00 31.51           C  
ATOM    799  O   LEU L 107      43.503   8.665  45.464  1.00 32.30           O  
ATOM    800  N   LYS L 108      43.851   9.776  47.401  1.00 33.01           N  
ATOM    801  CA  LYS L 108      45.281   9.690  47.355  1.00 34.28           C  
ATOM    802  CB  LYS L 108      45.924  10.907  48.032  1.00 33.57           C  
ATOM    803  CG  LYS L 108      47.421  11.064  47.800  1.00 35.50           C  
ATOM    804  CD  LYS L 108      47.921  12.437  48.248  1.00 36.09           C  
ATOM    805  CE  LYS L 108      49.421  12.647  48.061  1.00 37.69           C  
ATOM    806  NZ  LYS L 108      49.800  13.988  48.557  1.00 39.91           N1+
ATOM    807  C   LYS L 108      45.733   8.453  48.120  1.00 35.44           C  
ATOM    808  O   LYS L 108      44.884   7.830  48.813  1.00 37.30           O  
ATOM    809  OXT LYS L 108      46.945   8.123  48.027  1.00  0.00           O1-
TER     810      LYS L 108 
ATOM    811  N   GLN H 109       8.169   5.767  43.782  1.00 50.42           N1+
ATOM    812  CA  GLN H 109       8.026   7.208  43.476  1.00 49.80           C  
ATOM    813  CB  GLN H 109       9.081   8.025  44.243  1.00 51.37           C  
ATOM    814  CG  GLN H 109       8.935   7.921  45.763  1.00 53.39           C  
ATOM    815  CD  GLN H 109      10.019   8.771  46.411  1.00 51.36           C  
ATOM    816  OE1 GLN H 109      10.021   9.991  46.296  1.00 52.26           O  
ATOM    817  NE2 GLN H 109      10.974   8.099  47.114  1.00  0.00           N  
ATOM    818  C   GLN H 109       8.177   7.460  42.011  1.00 47.77           C  
ATOM    819  O   GLN H 109       7.786   6.634  41.189  1.00 48.43           O  
ATOM    820  N   VAL H 110       8.743   8.628  41.649  1.00 45.63           N  
ATOM    821  CA  VAL H 110       8.882   8.997  40.271  1.00 42.73           C  
ATOM    822  CB  VAL H 110       9.034  10.480  40.091  1.00 42.70           C  
ATOM    823  CG1 VAL H 110       9.190  10.785  38.594  1.00 42.54           C  
ATOM    824  CG2 VAL H 110       7.839  11.181  40.755  1.00 42.95           C  
ATOM    825  C   VAL H 110      10.103   8.350  39.693  1.00 40.85           C  
ATOM    826  O   VAL H 110      11.188   8.394  40.275  1.00 39.58           O  
ATOM    827  N   GLN H 111       9.947   7.719  38.512  1.00 38.83           N  
ATOM    828  CA  GLN H 111      11.064   7.117  37.843  1.00 37.03           C  
ATOM    829  CB  GLN H 111      11.105   5.577  37.892  1.00 38.81           C  
ATOM    830  CG  GLN H 111      11.530   5.010  39.248  1.00 44.45           C  
ATOM    831  CD  GLN H 111      11.571   3.490  39.153  1.00 48.51           C  
ATOM    832  OE1 GLN H 111      11.071   2.898  38.197  1.00 51.12           O  
ATOM    833  NE2 GLN H 111      12.187   2.834  40.173  1.00 50.01           N  
ATOM    834  C   GLN H 111      10.997   7.498  36.397  1.00 34.94           C  
ATOM    835  O   GLN H 111       9.921   7.637  35.813  1.00 34.26           O  
ATOM    836  N   LEU H 112      12.178   7.710  35.792  1.00 31.88           N  
ATOM    837  CA  LEU H 112      12.264   8.041  34.400  1.00 29.33           C  
ATOM    838  CB  LEU H 112      12.909   9.411  34.127  1.00 28.19           C  
ATOM    839  CG  LEU H 112      12.155  10.601  34.749  1.00 27.05           C  
ATOM    840  CD1 LEU H 112      12.237  10.576  36.282  1.00 26.40           C  
ATOM    841  CD2 LEU H 112      12.633  11.936  34.160  1.00 24.97           C  
ATOM    842  C   LEU H 112      13.154   7.015  33.759  1.00 29.22           C  
ATOM    843  O   LEU H 112      14.143   6.588  34.353  1.00 28.79           O  
ATOM    844  N   GLN H 113      12.812   6.583  32.523  1.00 29.19           N  
ATOM    845  CA  GLN H 113      13.608   5.589  31.856  1.00 30.67           C  
ATOM    846  CB  GLN H 113      12.940   4.205  31.902  1.00 34.36           C  
ATOM    847  CG  GLN H 113      13.716   3.086  31.211  1.00 40.90           C  
ATOM    848  CD  GLN H 113      12.890   1.817  31.370  1.00 45.43           C  
ATOM    849  OE1 GLN H 113      12.119   1.440  30.494  1.00 46.41           O  
ATOM    850  NE2 GLN H 113      13.051   1.141  32.541  1.00 47.70           N  
ATOM    851  C   GLN H 113      13.745   5.975  30.408  1.00 28.61           C  
ATOM    852  O   GLN H 113      12.748   6.221  29.731  1.00 27.98           O  
ATOM    853  N   GLU H 114      14.996   6.027  29.896  1.00 26.49           N  
ATOM    854  CA  GLU H 114      15.240   6.399  28.526  1.00 26.11           C  
ATOM    855  CB  GLU H 114      16.591   7.109  28.318  1.00 25.72           C  
ATOM    856  CG  GLU H 114      16.722   8.439  29.065  1.00 24.85           C  
ATOM    857  CD  GLU H 114      16.982   8.136  30.536  1.00 26.54           C  
ATOM    858  OE1 GLU H 114      17.275   6.951  30.850  1.00 25.55           O  
ATOM    859  OE2 GLU H 114      16.896   9.080  31.364  1.00 26.61           O1-
ATOM    860  C   GLU H 114      15.265   5.162  27.674  1.00 26.44           C  
ATOM    861  O   GLU H 114      15.562   4.068  28.154  1.00 26.02           O  
ATOM    862  N   SER H 115      14.928   5.304  26.373  1.00 26.47           N  
ATOM    863  CA  SER H 115      14.976   4.180  25.477  1.00 27.87           C  
ATOM    864  CB  SER H 115      13.691   3.337  25.485  1.00 27.01           C  
ATOM    865  OG  SER H 115      12.592   4.122  25.049  1.00 32.32           O  
ATOM    866  C   SER H 115      15.159   4.694  24.080  1.00 28.13           C  
ATOM    867  O   SER H 115      14.743   5.807  23.757  1.00 26.96           O  
ATOM    868  N   GLY H 116      15.792   3.884  23.204  1.00 29.78           N  
ATOM    869  CA  GLY H 116      15.991   4.291  21.839  1.00 30.79           C  
ATOM    870  C   GLY H 116      17.145   3.515  21.280  1.00 31.51           C  
ATOM    871  O   GLY H 116      17.760   2.709  21.975  1.00 30.68           O  
ATOM    872  N   PRO H 117      17.453   3.745  20.027  1.00 32.47           N  
ATOM    873  CA  PRO H 117      18.544   3.040  19.408  1.00 32.49           C  
ATOM    874  CD  PRO H 117      16.415   4.077  19.063  1.00 32.53           C  
ATOM    875  CB  PRO H 117      18.397   3.267  17.907  1.00 32.42           C  
ATOM    876  CG  PRO H 117      16.884   3.478  17.725  1.00 32.97           C  
ATOM    877  C   PRO H 117      19.867   3.466  19.954  1.00 32.14           C  
ATOM    878  O   PRO H 117      20.053   4.648  20.235  1.00 34.11           O  
ATOM    879  N   ASP H 118      20.774   2.492  20.143  1.00 31.36           N  
ATOM    880  CA  ASP H 118      22.109   2.691  20.622  1.00 31.63           C  
ATOM    881  CB  ASP H 118      22.767   1.365  21.047  1.00 45.76           C  
ATOM    882  CG  ASP H 118      24.081   1.664  21.755  1.00  0.00           C  
ATOM    883  OD1 ASP H 118      24.364   2.860  22.032  1.00  0.00           O  
ATOM    884  OD2 ASP H 118      24.823   0.685  22.034  1.00  0.00           O1-
ATOM    885  C   ASP H 118      22.965   3.287  19.545  1.00 30.95           C  
ATOM    886  O   ASP H 118      23.898   4.033  19.834  1.00 31.09           O  
ATOM    887  N   LEU H 119      22.705   2.946  18.267  1.00 30.78           N  
ATOM    888  CA  LEU H 119      23.578   3.396  17.218  1.00 31.57           C  
ATOM    889  CB  LEU H 119      24.353   2.208  16.608  1.00 31.98           C  
ATOM    890  CG  LEU H 119      25.388   2.536  15.514  1.00 32.55           C  
ATOM    891  CD1 LEU H 119      24.725   3.010  14.215  1.00 32.23           C  
ATOM    892  CD2 LEU H 119      26.459   3.504  16.034  1.00 32.74           C  
ATOM    893  C   LEU H 119      22.752   4.045  16.149  1.00 32.36           C  
ATOM    894  O   LEU H 119      21.680   3.552  15.799  1.00 32.35           O  
ATOM    895  N   VAL H 120      23.231   5.190  15.612  1.00 31.52           N  
ATOM    896  CA  VAL H 120      22.514   5.866  14.570  1.00 31.97           C  
ATOM    897  CB  VAL H 120      21.728   7.039  15.086  1.00 32.65           C  
ATOM    898  CG1 VAL H 120      22.695   8.181  15.428  1.00 33.87           C  
ATOM    899  CG2 VAL H 120      20.629   7.394  14.080  1.00 33.95           C  
ATOM    900  C   VAL H 120      23.520   6.342  13.560  1.00 32.31           C  
ATOM    901  O   VAL H 120      24.652   6.676  13.905  1.00 32.35           O  
ATOM    902  N   LYS H 121      23.129   6.363  12.269  1.00 32.78           N  
ATOM    903  CA  LYS H 121      24.015   6.745  11.204  1.00 33.40           C  
ATOM    904  CB  LYS H 121      23.586   6.183   9.841  1.00 34.48           C  
ATOM    905  CG  LYS H 121      23.599   4.656   9.804  1.00 38.47           C  
ATOM    906  CD  LYS H 121      22.838   4.081   8.613  1.00 42.67           C  
ATOM    907  CE  LYS H 121      22.842   2.555   8.561  1.00 44.53           C  
ATOM    908  NZ  LYS H 121      22.048   2.099   7.398  1.00 44.54           N1+
ATOM    909  C   LYS H 121      24.023   8.235  11.092  1.00 32.28           C  
ATOM    910  O   LYS H 121      23.083   8.912  11.497  1.00 32.42           O  
ATOM    911  N   PRO H 122      25.079   8.760  10.533  1.00 32.07           N  
ATOM    912  CA  PRO H 122      25.185  10.185  10.396  1.00 32.83           C  
ATOM    913  CD  PRO H 122      26.383   8.127  10.660  1.00 32.36           C  
ATOM    914  CB  PRO H 122      26.631  10.454   9.987  1.00 32.34           C  
ATOM    915  CG  PRO H 122      27.404   9.278  10.615  1.00 31.46           C  
ATOM    916  C   PRO H 122      24.163  10.710   9.442  1.00 34.55           C  
ATOM    917  O   PRO H 122      23.724   9.964   8.570  1.00 35.52           O  
ATOM    918  N   SER H 123      23.772  11.988   9.626  1.00 36.18           N  
ATOM    919  CA  SER H 123      22.801  12.714   8.855  1.00 37.23           C  
ATOM    920  CB  SER H 123      23.097  12.785   7.338  1.00 38.65           C  
ATOM    921  OG  SER H 123      22.899  11.531   6.704  1.00 48.15           O  
ATOM    922  C   SER H 123      21.439  12.127   9.071  1.00 36.61           C  
ATOM    923  O   SER H 123      20.471  12.550   8.443  1.00 38.84           O  
ATOM    924  N   SER H 124      21.316  11.160  10.001  1.00 37.35           N  
ATOM    925  CA  SER H 124      20.035  10.581  10.292  1.00 38.27           C  
ATOM    926  CB  SER H 124      20.098   9.086  10.651  1.00 40.30           C  
ATOM    927  OG  SER H 124      20.598   8.344   9.549  1.00  0.00           O  
ATOM    928  C   SER H 124      19.465  11.309  11.470  1.00 37.07           C  
ATOM    929  O   SER H 124      20.103  12.199  12.026  1.00 36.68           O  
ATOM    930  N   SER H 125      18.231  10.943  11.878  1.00 36.40           N  
ATOM    931  CA  SER H 125      17.607  11.591  12.996  1.00 36.03           C  
ATOM    932  CB  SER H 125      16.133  11.949  12.741  1.00 37.07           C  
ATOM    933  OG  SER H 125      16.038  12.882  11.674  1.00 40.24           O  
ATOM    934  C   SER H 125      17.654  10.653  14.162  1.00 34.84           C  
ATOM    935  O   SER H 125      17.506   9.441  14.016  1.00 34.16           O  
ATOM    936  N   LEU H 126      17.881  11.210  15.369  1.00 33.25           N  
ATOM    937  CA  LEU H 126      17.976  10.418  16.560  1.00 31.72           C  
ATOM    938  CB  LEU H 126      19.184  10.850  17.427  1.00 30.33           C  
ATOM    939  CG  LEU H 126      19.426  10.089  18.749  1.00 30.05           C  
ATOM    940  CD1 LEU H 126      20.766  10.506  19.369  1.00 29.13           C  
ATOM    941  CD2 LEU H 126      18.297  10.317  19.761  1.00 29.86           C  
ATOM    942  C   LEU H 126      16.699  10.615  17.315  1.00 30.48           C  
ATOM    943  O   LEU H 126      16.242  11.743  17.491  1.00 28.86           O  
ATOM    944  N   LYS H 127      16.074   9.506  17.765  1.00 30.78           N  
ATOM    945  CA  LYS H 127      14.839   9.619  18.490  1.00 29.78           C  
ATOM    946  CB  LYS H 127      13.632   9.032  17.737  1.00 31.13           C  
ATOM    947  CG  LYS H 127      13.348   9.701  16.390  1.00  0.00           C  
ATOM    948  CD  LYS H 127      12.344   8.925  15.534  1.00  0.00           C  
ATOM    949  CE  LYS H 127      12.796   7.501  15.195  1.00  0.00           C  
ATOM    950  NZ  LYS H 127      13.967   7.536  14.290  1.00  0.00           N1+
ATOM    951  C   LYS H 127      14.966   8.831  19.761  1.00 28.37           C  
ATOM    952  O   LYS H 127      15.393   7.677  19.751  1.00 29.12           O  
ATOM    953  N   LEU H 128      14.597   9.451  20.901  1.00 26.53           N  
ATOM    954  CA  LEU H 128      14.660   8.790  22.175  1.00 24.61           C  
ATOM    955  CB  LEU H 128      15.785   9.320  23.083  1.00 23.43           C  
ATOM    956  CG  LEU H 128      17.199   8.911  22.631  1.00 24.45           C  
ATOM    957  CD1 LEU H 128      18.268   9.481  23.576  1.00 25.77           C  
ATOM    958  CD2 LEU H 128      17.315   7.384  22.490  1.00 24.40           C  
ATOM    959  C   LEU H 128      13.369   9.018  22.890  1.00 23.75           C  
ATOM    960  O   LEU H 128      12.687  10.016  22.659  1.00 23.22           O  
ATOM    961  N   THR H 129      12.988   8.074  23.775  1.00 23.23           N  
ATOM    962  CA  THR H 129      11.761   8.218  24.503  1.00 24.17           C  
ATOM    963  CB  THR H 129      10.757   7.142  24.206  1.00 23.89           C  
ATOM    964  OG1 THR H 129      10.435   7.141  22.823  1.00 26.90           O  
ATOM    965  CG2 THR H 129       9.496   7.397  25.048  1.00 26.61           C  
ATOM    966  C   THR H 129      12.061   8.128  25.965  1.00 25.59           C  
ATOM    967  O   THR H 129      12.956   7.401  26.391  1.00 26.50           O  
ATOM    968  N   CYS H 130      11.310   8.902  26.776  1.00 25.30           N  
ATOM    969  CA  CYS H 130      11.479   8.857  28.199  1.00 25.26           C  
ATOM    970  CB  CYS H 130      11.911  10.213  28.799  1.00 25.31           C  
ATOM    971  SG  CYS H 130      12.134  10.183  30.605  1.00 24.90           S  
ATOM    972  C   CYS H 130      10.144   8.483  28.753  1.00 25.58           C  
ATOM    973  O   CYS H 130       9.158   9.190  28.558  1.00 25.87           O  
ATOM    974  N   THR H 131      10.074   7.336  29.456  1.00 26.13           N  
ATOM    975  CA  THR H 131       8.810   6.929  29.982  1.00 26.44           C  
ATOM    976  CB  THR H 131       8.505   5.472  29.756  1.00 28.14           C  
ATOM    977  OG1 THR H 131       7.140   5.207  30.038  1.00 27.58           O  
ATOM    978  CG2 THR H 131       9.416   4.607  30.644  1.00 23.39           C  
ATOM    979  C   THR H 131       8.840   7.229  31.443  1.00 27.04           C  
ATOM    980  O   THR H 131       9.778   6.867  32.154  1.00 26.15           O  
ATOM    981  N   THR H 132       7.802   7.938  31.921  1.00 28.16           N  
ATOM    982  CA  THR H 132       7.780   8.345  33.291  1.00 29.11           C  
ATOM    983  CB  THR H 132       7.433   9.791  33.474  1.00 29.26           C  
ATOM    984  OG1 THR H 132       6.105  10.034  33.033  1.00  0.00           O  
ATOM    985  CG2 THR H 132       8.420  10.644  32.662  1.00 29.07           C  
ATOM    986  C   THR H 132       6.724   7.562  33.983  1.00 30.52           C  
ATOM    987  O   THR H 132       5.669   7.273  33.420  1.00 30.77           O  
ATOM    988  N   THR H 133       7.015   7.181  35.238  1.00 32.09           N  
ATOM    989  CA  THR H 133       6.082   6.426  36.006  1.00 34.67           C  
ATOM    990  CB  THR H 133       6.500   4.992  36.128  1.00 35.32           C  
ATOM    991  OG1 THR H 133       5.540   4.254  36.863  1.00 38.10           O  
ATOM    992  CG2 THR H 133       7.874   4.942  36.814  1.00 36.77           C  
ATOM    993  C   THR H 133       6.044   7.025  37.375  1.00 34.89           C  
ATOM    994  O   THR H 133       7.045   7.556  37.855  1.00 33.57           O  
ATOM    995  N   GLY H 134       4.850   6.968  37.998  1.00 28.80           N  
ATOM    996  CA  GLY H 134       4.649   7.427  39.339  1.00 28.94           C  
ATOM    997  C   GLY H 134       4.104   8.819  39.326  1.00 31.01           C  
ATOM    998  O   GLY H 134       3.492   9.250  40.303  1.00 31.91           O  
ATOM    999  N   TYR H 135       4.315   9.570  38.228  1.00 30.60           N  
ATOM   1000  CA  TYR H 135       3.842  10.925  38.201  1.00 29.33           C  
ATOM   1001  CB  TYR H 135       4.978  11.906  38.574  1.00 28.20           C  
ATOM   1002  CG  TYR H 135       4.491  13.308  38.723  1.00 31.15           C  
ATOM   1003  CD1 TYR H 135       3.710  13.680  39.792  1.00 32.35           C  
ATOM   1004  CD2 TYR H 135       4.852  14.274  37.815  1.00 30.70           C  
ATOM   1005  CE1 TYR H 135       3.276  14.978  39.936  1.00 31.96           C  
ATOM   1006  CE2 TYR H 135       4.421  15.574  37.952  1.00 32.72           C  
ATOM   1007  CZ  TYR H 135       3.628  15.930  39.014  1.00 32.96           C  
ATOM   1008  OH  TYR H 135       3.185  17.262  39.161  1.00 34.86           O  
ATOM   1009  C   TYR H 135       3.354  11.206  36.808  1.00 29.56           C  
ATOM   1010  O   TYR H 135       3.907  10.699  35.832  1.00 31.14           O  
ATOM   1011  N   SER H 136       2.280  12.009  36.653  1.00 29.32           N  
ATOM   1012  CA  SER H 136       1.842  12.261  35.310  1.00 32.15           C  
ATOM   1013  CB  SER H 136       0.330  12.516  35.171  1.00 35.06           C  
ATOM   1014  OG  SER H 136      -0.031  13.684  35.886  1.00 39.69           O  
ATOM   1015  C   SER H 136       2.580  13.452  34.794  1.00 31.27           C  
ATOM   1016  O   SER H 136       2.808  14.423  35.510  1.00 29.72           O  
ATOM   1017  N   ILE H 137       2.958  13.409  33.506  1.00 29.74           N  
ATOM   1018  CA  ILE H 137       3.717  14.461  32.893  1.00 30.05           C  
ATOM   1019  CB  ILE H 137       4.138  14.143  31.487  1.00 31.09           C  
ATOM   1020  CG1 ILE H 137       2.916  13.881  30.591  1.00 31.57           C  
ATOM   1021  CG2 ILE H 137       5.148  12.987  31.548  1.00 31.32           C  
ATOM   1022  CD1 ILE H 137       3.280  13.705  29.120  1.00 31.75           C  
ATOM   1023  C   ILE H 137       2.931  15.737  32.896  1.00 29.82           C  
ATOM   1024  O   ILE H 137       3.512  16.816  32.952  1.00 32.03           O  
ATOM   1025  N   SER H 138       1.595  15.650  32.757  1.00 28.71           N  
ATOM   1026  CA  SER H 138       0.758  16.818  32.710  1.00 30.03           C  
ATOM   1027  CB  SER H 138      -0.654  16.508  32.175  1.00 30.40           C  
ATOM   1028  OG  SER H 138      -1.339  15.626  33.053  1.00 37.13           O  
ATOM   1029  C   SER H 138       0.616  17.482  34.056  1.00 30.63           C  
ATOM   1030  O   SER H 138       0.323  18.675  34.126  1.00 31.91           O  
ATOM   1031  N   SER H 139       0.823  16.754  35.171  1.00 29.18           N  
ATOM   1032  CA  SER H 139       0.569  17.348  36.457  1.00 27.69           C  
ATOM   1033  CB  SER H 139       0.753  16.386  37.640  1.00 28.32           C  
ATOM   1034  OG  SER H 139      -0.359  15.510  37.729  1.00 32.65           O  
ATOM   1035  C   SER H 139       1.429  18.545  36.713  1.00 30.25           C  
ATOM   1036  O   SER H 139       0.917  19.585  37.122  1.00 32.21           O  
ATOM   1037  N   GLY H 140       2.752  18.455  36.483  1.00 30.48           N  
ATOM   1038  CA  GLY H 140       3.581  19.595  36.775  1.00 29.09           C  
ATOM   1039  C   GLY H 140       4.972  19.294  36.303  1.00 30.56           C  
ATOM   1040  O   GLY H 140       5.190  18.364  35.526  1.00 33.65           O  
ATOM   1041  N   TYR H 141       5.953  20.100  36.766  1.00 30.46           N  
ATOM   1042  CA  TYR H 141       7.333  19.892  36.446  1.00 31.00           C  
ATOM   1043  CB  TYR H 141       7.880  18.499  36.840  1.00 31.16           C  
ATOM   1044  CG  TYR H 141       7.808  18.276  38.318  1.00 34.03           C  
ATOM   1045  CD1 TYR H 141       8.682  18.898  39.184  1.00 33.04           C  
ATOM   1046  CD2 TYR H 141       6.881  17.405  38.843  1.00 33.53           C  
ATOM   1047  CE1 TYR H 141       8.604  18.674  40.541  1.00 33.61           C  
ATOM   1048  CE2 TYR H 141       6.799  17.176  40.197  1.00 35.09           C  
ATOM   1049  CZ  TYR H 141       7.663  17.815  41.052  1.00 35.51           C  
ATOM   1050  OH  TYR H 141       7.584  17.586  42.444  1.00 36.78           O  
ATOM   1051  C   TYR H 141       7.574  20.042  34.968  1.00 28.32           C  
ATOM   1052  O   TYR H 141       6.690  19.867  34.134  1.00 27.64           O  
ATOM   1053  N   SER H 142       8.800  20.481  34.637  1.00 21.92           N  
ATOM   1054  CA  SER H 142       9.370  20.507  33.322  1.00 19.96           C  
ATOM   1055  CB  SER H 142      10.275  21.723  33.063  1.00 18.89           C  
ATOM   1056  OG  SER H 142      11.409  21.688  33.916  1.00  0.00           O  
ATOM   1057  C   SER H 142      10.201  19.274  33.174  1.00 19.43           C  
ATOM   1058  O   SER H 142      10.911  18.860  34.090  1.00 19.94           O  
ATOM   1059  N   TRP H 143      10.118  18.649  31.988  1.00 19.27           N  
ATOM   1060  CA  TRP H 143      10.806  17.419  31.758  1.00 19.67           C  
ATOM   1061  CB  TRP H 143       9.826  16.388  31.179  1.00 20.07           C  
ATOM   1062  CG  TRP H 143       8.568  16.376  32.026  1.00 22.68           C  
ATOM   1063  CD2 TRP H 143       8.241  15.463  33.088  1.00 23.62           C  
ATOM   1064  CD1 TRP H 143       7.541  17.272  31.966  1.00 24.31           C  
ATOM   1065  NE1 TRP H 143       6.612  16.996  32.937  1.00 24.58           N  
ATOM   1066  CE2 TRP H 143       7.025  15.884  33.635  1.00 24.52           C  
ATOM   1067  CE3 TRP H 143       8.896  14.373  33.579  1.00 23.84           C  
ATOM   1068  CZ2 TRP H 143       6.452  15.224  34.686  1.00 25.02           C  
ATOM   1069  CZ3 TRP H 143       8.307  13.703  34.631  1.00 24.77           C  
ATOM   1070  CH2 TRP H 143       7.110  14.121  35.177  1.00 26.49           C  
ATOM   1071  C   TRP H 143      11.899  17.739  30.780  1.00 19.74           C  
ATOM   1072  O   TRP H 143      11.646  18.144  29.644  1.00 20.35           O  
ATOM   1073  N   HIS H 144      13.164  17.546  31.205  1.00 18.34           N  
ATOM   1074  CA  HIS H 144      14.282  17.978  30.408  1.00 17.86           C  
ATOM   1075  ND1 HIS H 144      14.948  21.171  31.452  1.00  0.00           N  
ATOM   1076  CG  HIS H 144      14.942  19.896  31.971  1.00 13.63           C  
ATOM   1077  CB  HIS H 144      15.381  18.682  31.218  1.00 16.31           C  
ATOM   1078  NE2 HIS H 144      14.249  21.342  33.554  1.00  0.00           N  
ATOM   1079  CD2 HIS H 144      14.510  20.018  33.255  1.00  0.00           C  
ATOM   1080  CE1 HIS H 144      14.527  21.996  32.442  1.00  0.00           C  
ATOM   1081  C   HIS H 144      15.011  16.821  29.797  1.00 18.44           C  
ATOM   1082  O   HIS H 144      14.859  15.664  30.192  1.00 19.55           O  
ATOM   1083  N   TRP H 145      15.822  17.145  28.768  1.00 17.22           N  
ATOM   1084  CA  TRP H 145      16.718  16.210  28.155  1.00 16.14           C  
ATOM   1085  CB  TRP H 145      16.481  15.979  26.654  1.00 15.35           C  
ATOM   1086  CG  TRP H 145      15.269  15.136  26.339  1.00 16.84           C  
ATOM   1087  CD2 TRP H 145      15.275  13.702  26.370  1.00 16.73           C  
ATOM   1088  CD1 TRP H 145      14.007  15.510  25.981  1.00 17.14           C  
ATOM   1089  NE1 TRP H 145      13.227  14.395  25.780  1.00 17.97           N  
ATOM   1090  CE2 TRP H 145      13.995  13.275  26.019  1.00 16.82           C  
ATOM   1091  CE3 TRP H 145      16.268  12.813  26.667  1.00 17.48           C  
ATOM   1092  CZ2 TRP H 145      13.689  11.946  25.959  1.00 17.44           C  
ATOM   1093  CZ3 TRP H 145      15.956  11.473  26.607  1.00 17.19           C  
ATOM   1094  CH2 TRP H 145      14.692  11.048  26.260  1.00 17.57           C  
ATOM   1095  C   TRP H 145      18.080  16.811  28.308  1.00 16.08           C  
ATOM   1096  O   TRP H 145      18.297  17.972  27.961  1.00 15.66           O  
ATOM   1097  N   ILE H 146      19.026  16.031  28.868  1.00 16.80           N  
ATOM   1098  CA  ILE H 146      20.368  16.496  29.089  1.00 17.78           C  
ATOM   1099  CB  ILE H 146      20.659  16.702  30.545  1.00 19.10           C  
ATOM   1100  CG1 ILE H 146      19.678  17.729  31.128  1.00 18.64           C  
ATOM   1101  CG2 ILE H 146      22.132  17.112  30.705  1.00 17.50           C  
ATOM   1102  CD1 ILE H 146      19.682  17.765  32.654  1.00 20.23           C  
ATOM   1103  C   ILE H 146      21.291  15.421  28.597  1.00 17.77           C  
ATOM   1104  O   ILE H 146      21.032  14.236  28.808  1.00 20.15           O  
ATOM   1105  N   ARG H 147      22.401  15.796  27.927  1.00 16.79           N  
ATOM   1106  CA  ARG H 147      23.282  14.776  27.422  1.00 17.66           C  
ATOM   1107  CB  ARG H 147      23.322  14.700  25.883  1.00 16.53           C  
ATOM   1108  CG  ARG H 147      23.751  15.987  25.169  1.00 16.13           C  
ATOM   1109  CD  ARG H 147      23.729  15.844  23.643  1.00 16.90           C  
ATOM   1110  NE  ARG H 147      24.023  17.176  23.041  1.00 16.80           N  
ATOM   1111  CZ  ARG H 147      24.107  17.306  21.683  1.00 17.70           C  
ATOM   1112  NH1 ARG H 147      23.961  16.213  20.878  1.00 16.38           N1+
ATOM   1113  NH2 ARG H 147      24.333  18.531  21.128  1.00 18.75           N  
ATOM   1114  C   ARG H 147      24.674  14.994  27.926  1.00 17.71           C  
ATOM   1115  O   ARG H 147      25.069  16.118  28.232  1.00 17.02           O  
ATOM   1116  N   GLN H 148      25.442  13.890  28.060  1.00 17.58           N  
ATOM   1117  CA  GLN H 148      26.803  13.984  28.508  1.00 18.88           C  
ATOM   1118  CB  GLN H 148      27.066  13.290  29.860  1.00 19.07           C  
ATOM   1119  CG  GLN H 148      28.483  13.512  30.400  1.00 16.78           C  
ATOM   1120  CD  GLN H 148      28.561  12.960  31.819  1.00 17.69           C  
ATOM   1121  OE1 GLN H 148      28.615  11.750  32.032  1.00 20.40           O  
ATOM   1122  NE2 GLN H 148      28.570  13.877  32.823  1.00 17.21           N  
ATOM   1123  C   GLN H 148      27.679  13.345  27.473  1.00 20.17           C  
ATOM   1124  O   GLN H 148      27.507  12.181  27.117  1.00 19.45           O  
ATOM   1125  N   GLU H 149      28.659  14.122  26.978  1.00 23.96           N  
ATOM   1126  CA  GLU H 149      29.574  13.743  25.937  1.00 26.78           C  
ATOM   1127  CB  GLU H 149      30.183  14.994  25.273  1.00 26.37           C  
ATOM   1128  CG  GLU H 149      30.983  14.754  23.994  1.00 28.40           C  
ATOM   1129  CD  GLU H 149      31.499  16.106  23.514  1.00  0.00           C  
ATOM   1130  OE1 GLU H 149      32.385  16.671  24.206  1.00  0.00           O  
ATOM   1131  OE2 GLU H 149      31.012  16.592  22.456  1.00  0.00           O1-
ATOM   1132  C   GLU H 149      30.695  12.974  26.555  1.00 27.72           C  
ATOM   1133  O   GLU H 149      30.853  12.953  27.775  1.00 25.64           O  
ATOM   1134  N   PRO H 150      31.472  12.301  25.748  1.00 30.27           N  
ATOM   1135  CA  PRO H 150      32.609  11.605  26.259  1.00 31.52           C  
ATOM   1136  CD  PRO H 150      31.038  11.767  24.473  1.00 31.64           C  
ATOM   1137  CB  PRO H 150      33.152  10.760  25.105  1.00 33.21           C  
ATOM   1138  CG  PRO H 150      32.342  11.219  23.874  1.00 33.15           C  
ATOM   1139  C   PRO H 150      33.498  12.701  26.721  1.00 33.09           C  
ATOM   1140  O   PRO H 150      33.579  13.728  26.047  1.00 34.89           O  
ATOM   1141  N   GLY H 151      34.195  12.514  27.845  1.00 31.85           N  
ATOM   1142  CA  GLY H 151      34.941  13.621  28.355  1.00 30.93           C  
ATOM   1143  C   GLY H 151      34.109  14.181  29.467  1.00 31.39           C  
ATOM   1144  O   GLY H 151      34.568  15.012  30.248  1.00 30.65           O  
ATOM   1145  N   LYS H 152      32.856  13.688  29.550  1.00 30.10           N  
ATOM   1146  CA  LYS H 152      31.902  13.970  30.588  1.00 30.37           C  
ATOM   1147  CB  LYS H 152      32.476  13.668  31.983  1.00 34.14           C  
ATOM   1148  CG  LYS H 152      32.812  12.189  32.183  1.00 39.16           C  
ATOM   1149  CD  LYS H 152      33.719  11.912  33.383  1.00  0.00           C  
ATOM   1150  CE  LYS H 152      34.043  10.428  33.565  1.00  0.00           C  
ATOM   1151  NZ  LYS H 152      34.948  10.249  34.721  1.00  0.00           N1+
ATOM   1152  C   LYS H 152      31.368  15.376  30.595  1.00 28.80           C  
ATOM   1153  O   LYS H 152      30.846  15.815  31.618  1.00 28.99           O  
ATOM   1154  N   SER H 153      31.426  16.125  29.476  1.00 27.01           N  
ATOM   1155  CA  SER H 153      30.824  17.432  29.519  1.00 26.23           C  
ATOM   1156  CB  SER H 153      31.219  18.336  28.339  1.00 28.57           C  
ATOM   1157  OG  SER H 153      30.694  17.813  27.128  1.00  0.00           O  
ATOM   1158  C   SER H 153      29.333  17.232  29.467  1.00 24.52           C  
ATOM   1159  O   SER H 153      28.852  16.315  28.806  1.00 23.22           O  
ATOM   1160  N   LEU H 154      28.562  18.091  30.171  1.00 22.49           N  
ATOM   1161  CA  LEU H 154      27.126  17.985  30.223  1.00 20.00           C  
ATOM   1162  CB  LEU H 154      26.564  18.115  31.649  1.00 18.40           C  
ATOM   1163  CG  LEU H 154      26.849  16.903  32.550  1.00 15.70           C  
ATOM   1164  CD1 LEU H 154      26.408  17.167  33.997  1.00 14.77           C  
ATOM   1165  CD2 LEU H 154      26.186  15.639  31.978  1.00 15.39           C  
ATOM   1166  C   LEU H 154      26.543  19.121  29.439  1.00 19.48           C  
ATOM   1167  O   LEU H 154      27.050  20.241  29.492  1.00 19.64           O  
ATOM   1168  N   GLU H 155      25.457  18.855  28.675  1.00 17.82           N  
ATOM   1169  CA  GLU H 155      24.828  19.901  27.917  1.00 17.94           C  
ATOM   1170  CB  GLU H 155      25.097  19.828  26.402  1.00 18.69           C  
ATOM   1171  CG  GLU H 155      24.507  21.006  25.619  1.00 21.58           C  
ATOM   1172  CD  GLU H 155      25.049  20.956  24.198  1.00 19.48           C  
ATOM   1173  OE1 GLU H 155      25.693  19.932  23.853  1.00 22.12           O  
ATOM   1174  OE2 GLU H 155      24.832  21.938  23.440  1.00 19.84           O1-
ATOM   1175  C   GLU H 155      23.341  19.827  28.113  1.00 18.06           C  
ATOM   1176  O   GLU H 155      22.740  18.759  28.010  1.00 17.59           O  
ATOM   1177  N   TRP H 156      22.704  20.984  28.390  1.00 18.27           N  
ATOM   1178  CA  TRP H 156      21.280  21.018  28.601  1.00 18.04           C  
ATOM   1179  CB  TRP H 156      20.837  22.122  29.575  1.00 17.87           C  
ATOM   1180  CG  TRP H 156      19.344  22.294  29.665  1.00 16.76           C  
ATOM   1181  CD2 TRP H 156      18.636  23.384  29.054  1.00 15.51           C  
ATOM   1182  CD1 TRP H 156      18.409  21.533  30.304  1.00 14.98           C  
ATOM   1183  NE1 TRP H 156      17.160  22.078  30.123  1.00 11.38           N  
ATOM   1184  CE2 TRP H 156      17.286  23.220  29.357  1.00 15.94           C  
ATOM   1185  CE3 TRP H 156      19.078  24.437  28.304  1.00 13.66           C  
ATOM   1186  CZ2 TRP H 156      16.351  24.109  28.909  1.00 13.75           C  
ATOM   1187  CZ3 TRP H 156      18.133  25.333  27.854  1.00 14.40           C  
ATOM   1188  CH2 TRP H 156      16.796  25.170  28.151  1.00 11.99           C  
ATOM   1189  C   TRP H 156      20.631  21.279  27.279  1.00 17.78           C  
ATOM   1190  O   TRP H 156      20.850  22.317  26.663  1.00 18.14           O  
ATOM   1191  N   MET H 157      19.896  20.270  26.773  1.00 16.79           N  
ATOM   1192  CA  MET H 157      19.220  20.310  25.505  1.00 17.92           C  
ATOM   1193  CB  MET H 157      18.919  18.886  25.013  1.00 17.70           C  
ATOM   1194  CG  MET H 157      20.206  18.060  24.899  1.00 17.13           C  
ATOM   1195  SD  MET H 157      19.994  16.351  24.322  1.00 21.24           S  
ATOM   1196  CE  MET H 157      19.717  16.813  22.587  1.00 19.82           C  
ATOM   1197  C   MET H 157      17.954  21.130  25.476  1.00 17.92           C  
ATOM   1198  O   MET H 157      17.735  21.898  24.536  1.00 17.70           O  
ATOM   1199  N   GLY H 158      17.081  20.997  26.497  1.00 18.47           N  
ATOM   1200  CA  GLY H 158      15.827  21.707  26.468  1.00 17.77           C  
ATOM   1201  C   GLY H 158      14.831  20.954  27.297  1.00 17.90           C  
ATOM   1202  O   GLY H 158      15.161  19.930  27.893  1.00 16.42           O  
ATOM   1203  N   TYR H 159      13.582  21.468  27.389  1.00 18.99           N  
ATOM   1204  CA  TYR H 159      12.576  20.769  28.142  1.00 19.76           C  
ATOM   1205  CB  TYR H 159      12.595  21.071  29.656  1.00 19.84           C  
ATOM   1206  CG  TYR H 159      12.320  22.516  29.905  1.00 19.42           C  
ATOM   1207  CD1 TYR H 159      11.030  22.971  30.020  1.00 21.01           C  
ATOM   1208  CD2 TYR H 159      13.356  23.415  30.038  1.00 20.53           C  
ATOM   1209  CE1 TYR H 159      10.785  24.300  30.256  1.00 19.69           C  
ATOM   1210  CE2 TYR H 159      13.115  24.748  30.274  1.00 21.13           C  
ATOM   1211  CZ  TYR H 159      11.821  25.193  30.382  1.00 22.64           C  
ATOM   1212  OH  TYR H 159      11.553  26.558  30.622  1.00 24.71           O  
ATOM   1213  C   TYR H 159      11.214  21.060  27.592  1.00 19.72           C  
ATOM   1214  O   TYR H 159      11.038  21.912  26.721  1.00 18.87           O  
ATOM   1215  N   ILE H 160      10.216  20.277  28.052  1.00 21.24           N  
ATOM   1216  CA  ILE H 160       8.845  20.508  27.715  1.00 21.10           C  
ATOM   1217  CB  ILE H 160       8.243  19.441  26.849  1.00 20.29           C  
ATOM   1218  CG1 ILE H 160       6.839  19.867  26.396  1.00 21.12           C  
ATOM   1219  CG2 ILE H 160       8.302  18.097  27.595  1.00 22.19           C  
ATOM   1220  CD1 ILE H 160       6.290  19.024  25.248  1.00 19.47           C  
ATOM   1221  C   ILE H 160       8.124  20.545  29.027  1.00 22.37           C  
ATOM   1222  O   ILE H 160       8.297  19.658  29.860  1.00 21.51           O  
ATOM   1223  N   HIS H 161       7.310  21.593  29.250  1.00 22.67           N  
ATOM   1224  CA  HIS H 161       6.632  21.772  30.504  1.00 23.65           C  
ATOM   1225  ND1 HIS H 161       7.410  25.239  29.972  1.00  0.00           N  
ATOM   1226  CG  HIS H 161       7.165  24.276  30.924  1.00 32.91           C  
ATOM   1227  CB  HIS H 161       6.133  23.201  30.777  1.00 24.25           C  
ATOM   1228  NE2 HIS H 161       8.725  25.707  31.701  1.00  0.00           N  
ATOM   1229  CD2 HIS H 161       7.980  24.574  31.973  1.00  0.00           C  
ATOM   1230  CE1 HIS H 161       8.346  26.071  30.488  1.00  0.00           C  
ATOM   1231  C   HIS H 161       5.378  20.954  30.518  1.00 24.32           C  
ATOM   1232  O   HIS H 161       4.962  20.380  29.515  1.00 24.85           O  
ATOM   1233  N   TYR H 162       4.659  20.967  31.659  1.00 40.50           N  
ATOM   1234  CA  TYR H 162       3.404  20.273  31.771  1.00 43.08           C  
ATOM   1235  CB  TYR H 162       2.832  20.234  33.204  1.00 43.69           C  
ATOM   1236  CG  TYR H 162       2.473  21.603  33.676  1.00 45.29           C  
ATOM   1237  CD1 TYR H 162       1.236  22.136  33.396  1.00 45.84           C  
ATOM   1238  CD2 TYR H 162       3.369  22.344  34.411  1.00 44.88           C  
ATOM   1239  CE1 TYR H 162       0.902  23.395  33.837  1.00 47.38           C  
ATOM   1240  CE2 TYR H 162       3.040  23.603  34.854  1.00 46.12           C  
ATOM   1241  CZ  TYR H 162       1.805  24.129  34.566  1.00 47.91           C  
ATOM   1242  OH  TYR H 162       1.466  25.421  35.020  1.00 49.84           O  
ATOM   1243  C   TYR H 162       2.394  20.892  30.840  1.00 44.56           C  
ATOM   1244  O   TYR H 162       1.550  20.192  30.283  1.00 44.39           O  
ATOM   1245  N   SER H 163       2.434  22.228  30.670  1.00 44.87           N  
ATOM   1246  CA  SER H 163       1.501  22.935  29.831  1.00 45.89           C  
ATOM   1247  CB  SER H 163       1.590  24.463  29.996  1.00 46.33           C  
ATOM   1248  OG  SER H 163       2.862  24.931  29.581  1.00 49.15           O  
ATOM   1249  C   SER H 163       1.735  22.602  28.384  1.00 45.92           C  
ATOM   1250  O   SER H 163       0.832  22.746  27.561  1.00 46.13           O  
ATOM   1251  N   GLY H 164       2.943  22.117  28.035  1.00 47.33           N  
ATOM   1252  CA  GLY H 164       3.225  21.790  26.663  1.00 49.33           C  
ATOM   1253  C   GLY H 164       4.214  22.766  26.078  1.00 50.01           C  
ATOM   1254  O   GLY H 164       4.587  22.640  24.911  1.00 50.22           O  
ATOM   1255  N   SER H 165       4.687  23.765  26.855  1.00 30.51           N  
ATOM   1256  CA  SER H 165       5.576  24.712  26.233  1.00 29.94           C  
ATOM   1257  CB  SER H 165       5.701  26.053  26.977  1.00 33.01           C  
ATOM   1258  OG  SER H 165       4.469  26.757  26.920  1.00 35.28           O  
ATOM   1259  C   SER H 165       6.933  24.102  26.193  1.00 29.18           C  
ATOM   1260  O   SER H 165       7.294  23.313  27.063  1.00 29.49           O  
ATOM   1261  N   THR H 166       7.731  24.463  25.173  1.00 28.80           N  
ATOM   1262  CA  THR H 166       9.033  23.886  25.020  1.00 28.01           C  
ATOM   1263  CB  THR H 166       9.195  23.145  23.726  1.00 26.71           C  
ATOM   1264  OG1 THR H 166       8.966  24.025  22.635  1.00 28.08           O  
ATOM   1265  CG2 THR H 166       8.196  21.978  23.687  1.00 26.64           C  
ATOM   1266  C   THR H 166      10.054  24.975  25.026  1.00 28.09           C  
ATOM   1267  O   THR H 166       9.767  26.119  24.673  1.00 27.72           O  
ATOM   1268  N   ASP H 167      11.281  24.623  25.462  1.00 26.12           N  
ATOM   1269  CA  ASP H 167      12.369  25.553  25.572  1.00 26.23           C  
ATOM   1270  CB  ASP H 167      12.558  25.909  27.048  1.00 27.70           C  
ATOM   1271  CG  ASP H 167      11.155  26.313  27.514  1.00 32.82           C  
ATOM   1272  OD1 ASP H 167      10.334  25.394  27.786  1.00 38.61           O  
ATOM   1273  OD2 ASP H 167      10.874  27.538  27.568  1.00 34.67           O1-
ATOM   1274  C   ASP H 167      13.583  24.823  25.066  1.00 24.72           C  
ATOM   1275  O   ASP H 167      13.879  23.725  25.536  1.00 24.00           O  
ATOM   1276  N   TYR H 168      14.329  25.392  24.088  1.00 22.77           N  
ATOM   1277  CA  TYR H 168      15.434  24.631  23.562  1.00 21.56           C  
ATOM   1278  CB  TYR H 168      15.315  24.248  22.075  1.00 23.05           C  
ATOM   1279  CG  TYR H 168      14.078  23.461  21.810  1.00 25.88           C  
ATOM   1280  CD1 TYR H 168      13.939  22.171  22.267  1.00 27.62           C  
ATOM   1281  CD2 TYR H 168      13.042  24.032  21.111  1.00 27.38           C  
ATOM   1282  CE1 TYR H 168      12.790  21.456  22.012  1.00 29.18           C  
ATOM   1283  CE2 TYR H 168      11.894  23.324  20.852  1.00 26.93           C  
ATOM   1284  CZ  TYR H 168      11.766  22.032  21.301  1.00 26.76           C  
ATOM   1285  OH  TYR H 168      10.586  21.306  21.035  1.00 28.32           O  
ATOM   1286  C   TYR H 168      16.711  25.415  23.634  1.00 22.98           C  
ATOM   1287  O   TYR H 168      16.723  26.643  23.576  1.00 21.65           O  
ATOM   1288  N   ASN H 169      17.843  24.687  23.756  1.00 21.98           N  
ATOM   1289  CA  ASN H 169      19.138  25.302  23.763  1.00 22.88           C  
ATOM   1290  CB  ASN H 169      20.269  24.281  23.998  1.00 22.07           C  
ATOM   1291  CG  ASN H 169      21.579  25.013  24.233  1.00 23.54           C  
ATOM   1292  OD1 ASN H 169      21.901  25.976  23.544  1.00 23.40           O  
ATOM   1293  ND2 ASN H 169      22.367  24.543  25.237  1.00 23.11           N  
ATOM   1294  C   ASN H 169      19.314  25.896  22.398  1.00 23.90           C  
ATOM   1295  O   ASN H 169      19.055  25.250  21.385  1.00 24.26           O  
ATOM   1296  N   ASP H 170      19.807  27.144  22.333  1.00 26.45           N  
ATOM   1297  CA  ASP H 170      19.893  27.863  21.092  1.00 27.78           C  
ATOM   1298  CB  ASP H 170      20.497  29.267  21.248  1.00 28.34           C  
ATOM   1299  CG  ASP H 170      21.955  29.102  21.645  1.00 30.18           C  
ATOM   1300  OD1 ASP H 170      22.230  28.282  22.556  1.00  0.00           O  
ATOM   1301  OD2 ASP H 170      22.816  29.795  21.043  1.00  0.00           O1-
ATOM   1302  C   ASP H 170      20.772  27.129  20.129  1.00 28.30           C  
ATOM   1303  O   ASP H 170      20.540  27.159  18.922  1.00 29.23           O  
ATOM   1304  N   SER H 171      21.819  26.455  20.631  1.00 29.56           N  
ATOM   1305  CA  SER H 171      22.738  25.799  19.745  1.00 32.67           C  
ATOM   1306  CB  SER H 171      23.799  24.995  20.512  1.00 33.06           C  
ATOM   1307  OG  SER H 171      24.469  25.833  21.440  1.00 34.32           O  
ATOM   1308  C   SER H 171      21.995  24.800  18.910  1.00 31.54           C  
ATOM   1309  O   SER H 171      22.245  24.653  17.715  1.00 32.46           O  
ATOM   1310  N   LEU H 172      21.114  24.036  19.569  1.00 32.30           N  
ATOM   1311  CA  LEU H 172      20.302  22.974  19.043  1.00 33.28           C  
ATOM   1312  CB  LEU H 172      19.863  21.989  20.136  1.00 32.25           C  
ATOM   1313  CG  LEU H 172      21.046  21.198  20.722  1.00 31.19           C  
ATOM   1314  CD1 LEU H 172      22.046  22.121  21.427  1.00 33.25           C  
ATOM   1315  CD2 LEU H 172      20.565  20.054  21.622  1.00 30.65           C  
ATOM   1316  C   LEU H 172      19.070  23.401  18.290  1.00 35.22           C  
ATOM   1317  O   LEU H 172      18.536  22.591  17.537  1.00 34.75           O  
ATOM   1318  N   LYS H 173      18.591  24.658  18.432  1.00 36.98           N  
ATOM   1319  CA  LYS H 173      17.244  25.031  18.050  1.00 39.04           C  
ATOM   1320  CB  LYS H 173      17.019  26.551  17.952  1.00 40.60           C  
ATOM   1321  CG  LYS H 173      16.713  27.271  19.268  1.00 42.91           C  
ATOM   1322  CD  LYS H 173      16.528  28.782  19.080  1.00 44.82           C  
ATOM   1323  CE  LYS H 173      15.815  29.488  20.237  1.00 45.27           C  
ATOM   1324  NZ  LYS H 173      16.803  30.124  21.136  1.00 46.68           N1+
ATOM   1325  C   LYS H 173      16.772  24.500  16.723  1.00 39.27           C  
ATOM   1326  O   LYS H 173      15.645  24.015  16.646  1.00 41.86           O  
ATOM   1327  N   ALA H 174      17.557  24.572  15.637  1.00 40.48           N  
ATOM   1328  CA  ALA H 174      17.015  24.108  14.386  1.00 40.41           C  
ATOM   1329  CB  ALA H 174      17.929  24.421  13.189  1.00 41.89           C  
ATOM   1330  C   ALA H 174      16.755  22.620  14.376  1.00 38.38           C  
ATOM   1331  O   ALA H 174      15.740  22.163  13.853  1.00 38.71           O  
ATOM   1332  N   ARG H 175      17.708  21.833  14.910  1.00 35.07           N  
ATOM   1333  CA  ARG H 175      17.729  20.391  14.883  1.00 31.91           C  
ATOM   1334  CB  ARG H 175      19.138  19.840  15.137  1.00 30.85           C  
ATOM   1335  CG  ARG H 175      20.167  20.408  14.159  1.00 30.74           C  
ATOM   1336  CD  ARG H 175      21.486  19.640  14.149  1.00 30.53           C  
ATOM   1337  NE  ARG H 175      21.962  19.547  15.556  1.00 30.20           N  
ATOM   1338  CZ  ARG H 175      22.937  18.650  15.883  1.00 29.45           C  
ATOM   1339  NH1 ARG H 175      23.527  17.896  14.911  1.00 28.90           N1+
ATOM   1340  NH2 ARG H 175      23.317  18.498  17.184  1.00 29.35           N  
ATOM   1341  C   ARG H 175      16.792  19.698  15.838  1.00 30.02           C  
ATOM   1342  O   ARG H 175      16.345  18.586  15.560  1.00 30.05           O  
ATOM   1343  N   ILE H 176      16.492  20.316  16.996  1.00 28.20           N  
ATOM   1344  CA  ILE H 176      15.831  19.647  18.086  1.00 28.13           C  
ATOM   1345  CB  ILE H 176      16.401  20.062  19.412  1.00 28.74           C  
ATOM   1346  CG1 ILE H 176      15.852  19.195  20.552  1.00 29.01           C  
ATOM   1347  CG2 ILE H 176      16.141  21.566  19.588  1.00 28.87           C  
ATOM   1348  CD1 ILE H 176      16.574  19.430  21.877  1.00 30.99           C  
ATOM   1349  C   ILE H 176      14.349  19.876  18.154  1.00 27.35           C  
ATOM   1350  O   ILE H 176      13.835  20.918  17.748  1.00 27.41           O  
ATOM   1351  N   THR H 177      13.619  18.835  18.625  1.00 27.05           N  
ATOM   1352  CA  THR H 177      12.205  18.921  18.869  1.00 27.10           C  
ATOM   1353  CB  THR H 177      11.370  18.437  17.724  1.00 29.87           C  
ATOM   1354  OG1 THR H 177      11.637  19.211  16.564  1.00  0.00           O  
ATOM   1355  CG2 THR H 177       9.886  18.551  18.112  1.00  0.00           C  
ATOM   1356  C   THR H 177      11.890  18.043  20.046  1.00 26.42           C  
ATOM   1357  O   THR H 177      12.321  16.892  20.105  1.00 26.88           O  
ATOM   1358  N   ILE H 178      11.113  18.566  21.019  1.00 24.91           N  
ATOM   1359  CA  ILE H 178      10.730  17.797  22.170  1.00 23.12           C  
ATOM   1360  CB  ILE H 178      11.036  18.460  23.486  1.00 20.60           C  
ATOM   1361  CG1 ILE H 178      12.534  18.763  23.651  1.00 20.06           C  
ATOM   1362  CG2 ILE H 178      10.482  17.544  24.590  1.00 19.54           C  
ATOM   1363  CD1 ILE H 178      13.412  17.522  23.739  1.00 19.11           C  
ATOM   1364  C   ILE H 178       9.241  17.727  22.111  1.00 23.64           C  
ATOM   1365  O   ILE H 178       8.571  18.755  22.014  1.00 23.87           O  
ATOM   1366  N   THR H 179       8.683  16.507  22.181  1.00 24.81           N  
ATOM   1367  CA  THR H 179       7.265  16.342  22.065  1.00 24.37           C  
ATOM   1368  CB  THR H 179       6.901  15.715  20.755  1.00 23.97           C  
ATOM   1369  OG1 THR H 179       5.498  15.560  20.638  1.00 25.08           O  
ATOM   1370  CG2 THR H 179       7.607  14.353  20.667  1.00 23.49           C  
ATOM   1371  C   THR H 179       6.828  15.425  23.162  1.00 25.14           C  
ATOM   1372  O   THR H 179       7.661  14.846  23.859  1.00 24.08           O  
ATOM   1373  N   ARG H 180       5.504  15.288  23.370  1.00 24.82           N  
ATOM   1374  CA  ARG H 180       5.060  14.418  24.421  1.00 26.35           C  
ATOM   1375  CB  ARG H 180       4.740  15.155  25.733  1.00 26.65           C  
ATOM   1376  CG  ARG H 180       3.662  16.226  25.576  1.00 26.44           C  
ATOM   1377  CD  ARG H 180       3.331  16.965  26.873  1.00 25.87           C  
ATOM   1378  NE  ARG H 180       2.315  17.998  26.534  1.00 24.87           N  
ATOM   1379  CZ  ARG H 180       1.375  18.367  27.452  1.00 24.50           C  
ATOM   1380  NH1 ARG H 180       1.364  17.799  28.691  1.00 24.93           N1+
ATOM   1381  NH2 ARG H 180       0.433  19.298  27.119  1.00 23.93           N  
ATOM   1382  C   ARG H 180       3.823  13.692  23.997  1.00 27.08           C  
ATOM   1383  O   ARG H 180       3.127  14.094  23.065  1.00 28.08           O  
ATOM   1384  N   ASP H 181       3.553  12.556  24.676  1.00 28.59           N  
ATOM   1385  CA  ASP H 181       2.390  11.749  24.445  1.00 31.17           C  
ATOM   1386  CB  ASP H 181       2.743  10.373  23.851  1.00 33.72           C  
ATOM   1387  CG  ASP H 181       1.468   9.643  23.455  1.00 35.58           C  
ATOM   1388  OD1 ASP H 181       0.371  10.067  23.907  1.00 36.74           O  
ATOM   1389  OD2 ASP H 181       1.578   8.643  22.698  1.00 36.17           O1-
ATOM   1390  C   ASP H 181       1.785  11.537  25.797  1.00 31.87           C  
ATOM   1391  O   ASP H 181       2.208  10.665  26.553  1.00 31.63           O  
ATOM   1392  N   THR H 182       0.754  12.335  26.121  1.00 33.83           N  
ATOM   1393  CA  THR H 182       0.143  12.334  27.420  1.00 34.81           C  
ATOM   1394  CB  THR H 182      -0.935  13.371  27.543  1.00 35.13           C  
ATOM   1395  OG1 THR H 182      -1.978  13.113  26.615  1.00 35.76           O  
ATOM   1396  CG2 THR H 182      -0.318  14.752  27.271  1.00 35.61           C  
ATOM   1397  C   THR H 182      -0.471  11.004  27.736  1.00 36.07           C  
ATOM   1398  O   THR H 182      -0.385  10.530  28.869  1.00 37.30           O  
ATOM   1399  N   ALA H 183      -1.119  10.356  26.754  1.00 35.89           N  
ATOM   1400  CA  ALA H 183      -1.789   9.118  27.035  1.00 36.45           C  
ATOM   1401  CB  ALA H 183      -2.501   8.536  25.802  1.00 37.48           C  
ATOM   1402  C   ALA H 183      -0.789   8.101  27.499  1.00 35.85           C  
ATOM   1403  O   ALA H 183      -1.061   7.342  28.429  1.00 35.13           O  
ATOM   1404  N   SER H 184       0.377   8.045  26.826  1.00 35.16           N  
ATOM   1405  CA  SER H 184       1.444   7.128  27.130  1.00 34.70           C  
ATOM   1406  CB  SER H 184       2.407   6.927  25.948  1.00 35.56           C  
ATOM   1407  OG  SER H 184       1.724   6.331  24.855  1.00  0.00           O  
ATOM   1408  C   SER H 184       2.265   7.614  28.293  1.00 32.96           C  
ATOM   1409  O   SER H 184       3.005   6.838  28.896  1.00 34.35           O  
ATOM   1410  N   ASN H 185       2.154   8.910  28.645  1.00 31.17           N  
ATOM   1411  CA  ASN H 185       2.914   9.481  29.723  1.00 30.60           C  
ATOM   1412  CB  ASN H 185       2.613   8.809  31.074  1.00 30.70           C  
ATOM   1413  CG  ASN H 185       2.952   9.797  32.179  1.00 30.58           C  
ATOM   1414  OD1 ASN H 185       3.337  10.935  31.916  1.00 32.38           O  
ATOM   1415  ND2 ASN H 185       2.796   9.356  33.455  1.00 32.49           N  
ATOM   1416  C   ASN H 185       4.388   9.387  29.439  1.00 30.67           C  
ATOM   1417  O   ASN H 185       5.175   8.932  30.271  1.00 29.88           O  
ATOM   1418  N   MET H 186       4.802   9.812  28.225  1.00 29.78           N  
ATOM   1419  CA  MET H 186       6.197   9.832  27.878  1.00 29.19           C  
ATOM   1420  CB  MET H 186       6.655   8.622  27.049  1.00 30.93           C  
ATOM   1421  CG  MET H 186       6.713   7.316  27.844  1.00 32.89           C  
ATOM   1422  SD  MET H 186       7.237   5.869  26.877  1.00  0.00           S  
ATOM   1423  CE  MET H 186       5.624   5.626  26.080  1.00  0.00           C  
ATOM   1424  C   MET H 186       6.463  11.049  27.045  1.00 28.56           C  
ATOM   1425  O   MET H 186       5.557  11.605  26.423  1.00 27.76           O  
ATOM   1426  N   PHE H 187       7.731  11.514  27.031  1.00 26.76           N  
ATOM   1427  CA  PHE H 187       8.079  12.632  26.205  1.00 25.46           C  
ATOM   1428  CB  PHE H 187       8.344  13.943  26.981  1.00 24.43           C  
ATOM   1429  CG  PHE H 187       9.482  13.848  27.936  1.00 16.07           C  
ATOM   1430  CD1 PHE H 187       9.436  13.005  29.015  1.00 15.21           C  
ATOM   1431  CD2 PHE H 187      10.610  14.603  27.742  1.00 15.57           C  
ATOM   1432  CE1 PHE H 187      10.492  12.927  29.894  1.00 13.46           C  
ATOM   1433  CE2 PHE H 187      11.667  14.533  28.618  1.00 14.12           C  
ATOM   1434  CZ  PHE H 187      11.612  13.693  29.700  1.00 14.30           C  
ATOM   1435  C   PHE H 187       9.200  12.201  25.314  1.00 25.52           C  
ATOM   1436  O   PHE H 187       9.885  11.222  25.608  1.00 26.69           O  
ATOM   1437  N   PHE H 188       9.390  12.901  24.174  1.00 24.80           N  
ATOM   1438  CA  PHE H 188      10.319  12.407  23.196  1.00 23.77           C  
ATOM   1439  CB  PHE H 188       9.641  12.079  21.855  1.00 25.29           C  
ATOM   1440  CG  PHE H 188       8.527  11.129  22.120  1.00 24.39           C  
ATOM   1441  CD1 PHE H 188       7.274  11.611  22.420  1.00 25.34           C  
ATOM   1442  CD2 PHE H 188       8.729   9.769  22.076  1.00 25.90           C  
ATOM   1443  CE1 PHE H 188       6.232  10.749  22.668  1.00 27.11           C  
ATOM   1444  CE2 PHE H 188       7.688   8.904  22.323  1.00 26.86           C  
ATOM   1445  CZ  PHE H 188       6.439   9.392  22.621  1.00 27.76           C  
ATOM   1446  C   PHE H 188      11.349  13.437  22.856  1.00 23.88           C  
ATOM   1447  O   PHE H 188      11.165  14.636  23.055  1.00 24.87           O  
ATOM   1448  N   LEU H 189      12.489  12.945  22.328  1.00 23.66           N  
ATOM   1449  CA  LEU H 189      13.562  13.776  21.873  1.00 24.05           C  
ATOM   1450  CB  LEU H 189      14.875  13.535  22.637  1.00 24.05           C  
ATOM   1451  CG  LEU H 189      16.039  14.408  22.140  1.00 24.11           C  
ATOM   1452  CD1 LEU H 189      15.768  15.898  22.379  1.00 22.54           C  
ATOM   1453  CD2 LEU H 189      17.375  13.946  22.735  1.00 24.99           C  
ATOM   1454  C   LEU H 189      13.821  13.425  20.442  1.00 25.16           C  
ATOM   1455  O   LEU H 189      13.980  12.255  20.098  1.00 23.86           O  
ATOM   1456  N   GLN H 190      13.855  14.442  19.558  1.00 25.88           N  
ATOM   1457  CA  GLN H 190      14.131  14.197  18.173  1.00 27.02           C  
ATOM   1458  CB  GLN H 190      12.901  14.467  17.286  1.00 30.50           C  
ATOM   1459  CG  GLN H 190      13.102  14.159  15.802  1.00 37.47           C  
ATOM   1460  CD  GLN H 190      11.778  14.422  15.095  1.00 41.31           C  
ATOM   1461  OE1 GLN H 190      11.721  14.513  13.869  1.00 42.96           O  
ATOM   1462  NE2 GLN H 190      10.680  14.544  15.887  1.00 41.34           N  
ATOM   1463  C   GLN H 190      15.222  15.147  17.790  1.00 26.66           C  
ATOM   1464  O   GLN H 190      15.069  16.360  17.918  1.00 27.14           O  
ATOM   1465  N   LEU H 191      16.368  14.610  17.327  1.00 26.00           N  
ATOM   1466  CA  LEU H 191      17.471  15.452  16.955  1.00 26.29           C  
ATOM   1467  CB  LEU H 191      18.704  15.197  17.842  1.00 24.22           C  
ATOM   1468  CG  LEU H 191      19.895  16.138  17.601  1.00 23.44           C  
ATOM   1469  CD1 LEU H 191      19.542  17.587  17.973  1.00 24.37           C  
ATOM   1470  CD2 LEU H 191      21.144  15.635  18.339  1.00 24.27           C  
ATOM   1471  C   LEU H 191      17.816  15.091  15.540  1.00 26.55           C  
ATOM   1472  O   LEU H 191      18.137  13.941  15.251  1.00 25.35           O  
ATOM   1473  N   SER H 192      17.753  16.071  14.612  1.00 27.59           N  
ATOM   1474  CA  SER H 192      17.994  15.786  13.222  1.00 28.81           C  
ATOM   1475  CB  SER H 192      17.113  16.616  12.270  1.00 31.35           C  
ATOM   1476  OG  SER H 192      17.413  17.997  12.400  1.00  0.00           O  
ATOM   1477  C   SER H 192      19.426  16.042  12.845  1.00 29.77           C  
ATOM   1478  O   SER H 192      20.181  16.677  13.578  1.00 29.38           O  
ATOM   1479  N   SER H 193      19.822  15.518  11.662  1.00 31.28           N  
ATOM   1480  CA  SER H 193      21.123  15.695  11.072  1.00 31.95           C  
ATOM   1481  CB  SER H 193      21.318  17.055  10.368  1.00 33.13           C  
ATOM   1482  OG  SER H 193      21.236  18.123  11.298  1.00 39.78           O  
ATOM   1483  C   SER H 193      22.202  15.488  12.089  1.00 32.09           C  
ATOM   1484  O   SER H 193      23.043  16.360  12.301  1.00 33.71           O  
ATOM   1485  N   VAL H 194      22.217  14.303  12.728  1.00 30.97           N  
ATOM   1486  CA  VAL H 194      23.179  13.993  13.749  1.00 31.33           C  
ATOM   1487  CB  VAL H 194      22.852  12.758  14.535  1.00 32.28           C  
ATOM   1488  CG1 VAL H 194      21.545  12.982  15.305  1.00 32.14           C  
ATOM   1489  CG2 VAL H 194      22.792  11.572  13.561  1.00 33.15           C  
ATOM   1490  C   VAL H 194      24.529  13.767  13.144  1.00 32.15           C  
ATOM   1491  O   VAL H 194      24.663  13.396  11.979  1.00 32.32           O  
ATOM   1492  N   THR H 195      25.578  14.022  13.957  1.00 31.91           N  
ATOM   1493  CA  THR H 195      26.938  13.826  13.542  1.00 30.97           C  
ATOM   1494  CB  THR H 195      27.683  15.110  13.320  1.00 30.85           C  
ATOM   1495  OG1 THR H 195      27.793  15.836  14.536  1.00 24.23           O  
ATOM   1496  CG2 THR H 195      26.916  15.943  12.278  1.00 22.20           C  
ATOM   1497  C   THR H 195      27.629  13.086  14.649  1.00 31.43           C  
ATOM   1498  O   THR H 195      27.033  12.791  15.682  1.00 29.99           O  
ATOM   1499  N   SER H 196      28.926  12.775  14.458  1.00 31.97           N  
ATOM   1500  CA  SER H 196      29.673  12.020  15.425  1.00 32.63           C  
ATOM   1501  CB  SER H 196      31.119  11.744  14.983  1.00 33.99           C  
ATOM   1502  OG  SER H 196      31.126  10.898  13.843  1.00 46.01           O  
ATOM   1503  C   SER H 196      29.738  12.796  16.703  1.00 32.40           C  
ATOM   1504  O   SER H 196      29.942  12.229  17.775  1.00 32.16           O  
ATOM   1505  N   ASP H 197      29.561  14.124  16.616  1.00 32.30           N  
ATOM   1506  CA  ASP H 197      29.638  14.997  17.753  1.00 31.90           C  
ATOM   1507  CB  ASP H 197      29.583  16.482  17.361  1.00 35.39           C  
ATOM   1508  CG  ASP H 197      30.863  16.782  16.593  1.00 42.00           C  
ATOM   1509  OD1 ASP H 197      31.670  15.834  16.407  1.00  0.00           O  
ATOM   1510  OD2 ASP H 197      31.052  17.960  16.185  1.00  0.00           O1-
ATOM   1511  C   ASP H 197      28.511  14.709  18.700  1.00 30.13           C  
ATOM   1512  O   ASP H 197      28.625  14.959  19.896  1.00 30.79           O  
ATOM   1513  N   ASP H 198      27.377  14.218  18.169  1.00 26.85           N  
ATOM   1514  CA  ASP H 198      26.170  13.902  18.888  1.00 26.49           C  
ATOM   1515  CB  ASP H 198      24.964  13.721  17.953  1.00 26.42           C  
ATOM   1516  CG  ASP H 198      24.634  15.099  17.394  1.00 28.03           C  
ATOM   1517  OD1 ASP H 198      24.769  16.094  18.155  1.00 29.72           O  
ATOM   1518  OD2 ASP H 198      24.256  15.180  16.196  1.00 28.16           O1-
ATOM   1519  C   ASP H 198      26.312  12.670  19.739  1.00 25.95           C  
ATOM   1520  O   ASP H 198      25.401  12.350  20.501  1.00 25.97           O  
ATOM   1521  N   THR H 199      27.391  11.878  19.579  1.00 25.44           N  
ATOM   1522  CA  THR H 199      27.472  10.685  20.375  1.00 25.27           C  
ATOM   1523  CB  THR H 199      28.631   9.793  20.005  1.00 24.93           C  
ATOM   1524  OG1 THR H 199      28.389   8.473  20.453  1.00 28.14           O  
ATOM   1525  CG2 THR H 199      29.922  10.318  20.652  1.00 21.78           C  
ATOM   1526  C   THR H 199      27.579  11.093  21.819  1.00 24.27           C  
ATOM   1527  O   THR H 199      28.353  11.982  22.169  1.00 23.31           O  
ATOM   1528  N   ALA H 200      26.753  10.472  22.695  1.00 22.88           N  
ATOM   1529  CA  ALA H 200      26.778  10.802  24.094  1.00 22.54           C  
ATOM   1530  CB  ALA H 200      26.482  12.286  24.377  1.00 21.81           C  
ATOM   1531  C   ALA H 200      25.717  10.003  24.784  1.00 22.18           C  
ATOM   1532  O   ALA H 200      24.943   9.288  24.149  1.00 22.47           O  
ATOM   1533  N   VAL H 201      25.675  10.089  26.130  1.00 21.30           N  
ATOM   1534  CA  VAL H 201      24.655   9.407  26.871  1.00 20.54           C  
ATOM   1535  CB  VAL H 201      25.115   8.902  28.206  1.00 22.10           C  
ATOM   1536  CG1 VAL H 201      23.908   8.299  28.943  1.00  0.00           C  
ATOM   1537  CG2 VAL H 201      26.263   7.905  27.983  1.00 22.80           C  
ATOM   1538  C   VAL H 201      23.580  10.421  27.108  1.00 19.31           C  
ATOM   1539  O   VAL H 201      23.855  11.549  27.514  1.00 18.77           O  
ATOM   1540  N   TYR H 202      22.312  10.038  26.862  1.00 19.16           N  
ATOM   1541  CA  TYR H 202      21.228  10.975  26.971  1.00 18.67           C  
ATOM   1542  CB  TYR H 202      20.266  10.918  25.771  1.00 18.41           C  
ATOM   1543  CG  TYR H 202      20.984  11.463  24.584  1.00 18.58           C  
ATOM   1544  CD1 TYR H 202      21.946  10.720  23.938  1.00 18.10           C  
ATOM   1545  CD2 TYR H 202      20.684  12.719  24.109  1.00 19.73           C  
ATOM   1546  CE1 TYR H 202      22.605  11.230  22.843  1.00 17.59           C  
ATOM   1547  CE2 TYR H 202      21.338  13.235  23.015  1.00 19.42           C  
ATOM   1548  CZ  TYR H 202      22.302  12.489  22.381  1.00 19.76           C  
ATOM   1549  OH  TYR H 202      22.977  13.015  21.259  1.00 20.31           O  
ATOM   1550  C   TYR H 202      20.420  10.682  28.200  1.00 18.82           C  
ATOM   1551  O   TYR H 202      20.102   9.529  28.489  1.00 19.78           O  
ATOM   1552  N   TYR H 203      20.072  11.747  28.962  1.00 17.77           N  
ATOM   1553  CA  TYR H 203      19.308  11.582  30.168  1.00 18.41           C  
ATOM   1554  CB  TYR H 203      19.988  12.114  31.446  1.00 18.02           C  
ATOM   1555  CG  TYR H 203      21.327  11.503  31.670  1.00 19.49           C  
ATOM   1556  CD1 TYR H 203      21.475  10.324  32.363  1.00 19.78           C  
ATOM   1557  CD2 TYR H 203      22.447  12.137  31.188  1.00 20.87           C  
ATOM   1558  CE1 TYR H 203      22.725   9.785  32.564  1.00 20.23           C  
ATOM   1559  CE2 TYR H 203      23.696  11.605  31.387  1.00 21.86           C  
ATOM   1560  CZ  TYR H 203      23.838  10.425  32.075  1.00 21.96           C  
ATOM   1561  OH  TYR H 203      25.120   9.875  32.282  1.00 23.89           O  
ATOM   1562  C   TYR H 203      18.081  12.439  30.075  1.00 18.25           C  
ATOM   1563  O   TYR H 203      18.103  13.521  29.488  1.00 18.53           O  
ATOM   1564  N   CYS H 204      16.960  11.951  30.647  1.00 19.67           N  
ATOM   1565  CA  CYS H 204      15.769  12.745  30.758  1.00 21.40           C  
ATOM   1566  CB  CYS H 204      14.485  12.071  30.216  1.00 22.94           C  
ATOM   1567  SG  CYS H 204      14.136  10.424  30.899  1.00 28.07           S  
ATOM   1568  C   CYS H 204      15.641  13.004  32.226  1.00 21.17           C  
ATOM   1569  O   CYS H 204      15.929  12.130  33.042  1.00 20.57           O  
ATOM   1570  N   VAL H 205      15.236  14.236  32.608  1.00 19.98           N  
ATOM   1571  CA  VAL H 205      15.242  14.580  34.007  1.00 19.26           C  
ATOM   1572  CB  VAL H 205      16.498  15.337  34.348  1.00 18.00           C  
ATOM   1573  CG1 VAL H 205      16.515  15.718  35.834  1.00 21.18           C  
ATOM   1574  CG2 VAL H 205      17.693  14.480  33.896  1.00 19.93           C  
ATOM   1575  C   VAL H 205      14.073  15.466  34.310  1.00 18.80           C  
ATOM   1576  O   VAL H 205      13.538  16.129  33.423  1.00 18.49           O  
ATOM   1577  N   ILE H 206      13.644  15.513  35.592  1.00 19.56           N  
ATOM   1578  CA  ILE H 206      12.546  16.391  35.871  1.00 19.86           C  
ATOM   1579  CB  ILE H 206      11.357  15.818  36.587  1.00 20.37           C  
ATOM   1580  CG1 ILE H 206      11.648  15.454  38.044  1.00  5.90           C  
ATOM   1581  CG2 ILE H 206      10.863  14.637  35.753  1.00 11.28           C  
ATOM   1582  CD1 ILE H 206      10.363  15.245  38.844  1.00 16.32           C  
ATOM   1583  C   ILE H 206      13.045  17.515  36.705  1.00 19.36           C  
ATOM   1584  O   ILE H 206      13.937  17.358  37.539  1.00 18.83           O  
ATOM   1585  N   TYR H 207      12.471  18.703  36.455  1.00 19.53           N  
ATOM   1586  CA  TYR H 207      12.876  19.905  37.108  1.00 21.41           C  
ATOM   1587  CB  TYR H 207      13.038  21.021  36.074  1.00 21.44           C  
ATOM   1588  CG  TYR H 207      13.858  22.140  36.598  1.00 22.43           C  
ATOM   1589  CD1 TYR H 207      15.212  21.967  36.741  1.00 21.98           C  
ATOM   1590  CD2 TYR H 207      13.296  23.355  36.903  1.00 24.14           C  
ATOM   1591  CE1 TYR H 207      16.000  22.991  37.203  1.00 22.75           C  
ATOM   1592  CE2 TYR H 207      14.084  24.382  37.362  1.00 22.84           C  
ATOM   1593  CZ  TYR H 207      15.439  24.201  37.516  1.00 23.18           C  
ATOM   1594  OH  TYR H 207      16.261  25.250  37.984  1.00 35.59           O  
ATOM   1595  C   TYR H 207      11.726  20.277  37.990  1.00 23.21           C  
ATOM   1596  O   TYR H 207      10.625  20.529  37.506  1.00 22.88           O  
ATOM   1597  N   ARG H 208      11.946  20.326  39.332  1.00 35.24           N  
ATOM   1598  CA  ARG H 208      10.941  20.453  40.378  1.00 37.14           C  
ATOM   1599  CB  ARG H 208      11.532  20.224  41.781  1.00 35.49           C  
ATOM   1600  CG  ARG H 208      10.495  20.351  42.900  1.00 31.38           C  
ATOM   1601  CD  ARG H 208      11.079  20.267  44.313  1.00  0.00           C  
ATOM   1602  NE  ARG H 208      11.605  18.886  44.500  1.00  0.00           N  
ATOM   1603  CZ  ARG H 208      11.892  18.428  45.752  1.00  9.99           C  
ATOM   1604  NH1 ARG H 208      11.684  19.233  46.835  1.00  0.00           N1+
ATOM   1605  NH2 ARG H 208      12.387  17.167  45.921  1.00  0.00           N  
ATOM   1606  C   ARG H 208      10.103  21.716  40.491  1.00 38.96           C  
ATOM   1607  O   ARG H 208       8.875  21.620  40.504  1.00 39.87           O  
ATOM   1608  N   TYR H 209      10.709  22.922  40.577  1.00 36.39           N  
ATOM   1609  CA  TYR H 209       9.976  24.154  40.801  1.00 37.49           C  
ATOM   1610  CB  TYR H 209       8.938  24.425  39.688  1.00 40.43           C  
ATOM   1611  CG  TYR H 209       8.037  25.559  40.061  1.00 41.95           C  
ATOM   1612  CD1 TYR H 209       6.908  25.340  40.816  1.00 32.66           C  
ATOM   1613  CD2 TYR H 209       8.304  26.843  39.650  1.00 43.79           C  
ATOM   1614  CE1 TYR H 209       6.070  26.373  41.159  1.00 44.30           C  
ATOM   1615  CE2 TYR H 209       7.474  27.886  39.985  1.00 32.44           C  
ATOM   1616  CZ  TYR H 209       6.351  27.653  40.744  1.00 33.01           C  
ATOM   1617  OH  TYR H 209       5.491  28.714  41.096  1.00 34.95           O  
ATOM   1618  C   TYR H 209       9.256  24.129  42.125  1.00 39.07           C  
ATOM   1619  O   TYR H 209       8.386  23.290  42.352  1.00 39.87           O  
ATOM   1620  N   ASP H 210       9.593  25.071  43.046  1.00 45.10           N  
ATOM   1621  CA  ASP H 210       8.888  25.122  44.305  1.00 46.32           C  
ATOM   1622  CB  ASP H 210       8.898  23.758  45.009  1.00 69.01           C  
ATOM   1623  CG  ASP H 210       7.991  23.821  46.220  1.00 66.23           C  
ATOM   1624  OD1 ASP H 210       6.762  24.037  46.051  1.00 61.76           O  
ATOM   1625  OD2 ASP H 210       8.541  23.672  47.343  1.00 61.76           O1-
ATOM   1626  C   ASP H 210       9.546  26.117  45.232  1.00 46.92           C  
ATOM   1627  O   ASP H 210       9.844  25.815  46.386  1.00 47.32           O  
ATOM   1628  N   GLY H 211       9.782  27.358  44.774  1.00 49.33           N  
ATOM   1629  CA  GLY H 211      10.436  28.304  45.638  1.00 49.30           C  
ATOM   1630  C   GLY H 211      11.894  28.107  45.401  1.00 49.44           C  
ATOM   1631  O   GLY H 211      12.727  28.961  45.699  1.00 49.79           O  
ATOM   1632  N   GLN H 212      12.219  26.929  44.843  1.00 40.86           N  
ATOM   1633  CA  GLN H 212      13.542  26.569  44.458  1.00 40.44           C  
ATOM   1634  CB  GLN H 212      14.263  25.687  45.492  1.00 48.12           C  
ATOM   1635  CG  GLN H 212      13.569  24.341  45.711  1.00 65.39           C  
ATOM   1636  CD  GLN H 212      14.362  23.557  46.746  1.00  0.00           C  
ATOM   1637  OE1 GLN H 212      15.507  23.161  46.509  1.00  0.00           O  
ATOM   1638  NE2 GLN H 212      13.741  23.327  47.930  1.00  0.00           N  
ATOM   1639  C   GLN H 212      13.361  25.753  43.226  1.00 39.43           C  
ATOM   1640  O   GLN H 212      12.351  25.071  43.076  1.00 39.41           O  
ATOM   1641  N   TRP H 213      14.328  25.815  42.294  1.00 48.73           N  
ATOM   1642  CA  TRP H 213      14.178  25.057  41.086  1.00 46.06           C  
ATOM   1643  CB  TRP H 213      14.193  25.949  39.835  1.00 36.79           C  
ATOM   1644  CG  TRP H 213      13.086  26.965  39.608  1.00 31.91           C  
ATOM   1645  CD2 TRP H 213      11.975  26.806  38.701  1.00 33.28           C  
ATOM   1646  CD1 TRP H 213      13.001  28.239  40.089  1.00 32.88           C  
ATOM   1647  NE1 TRP H 213      11.936  28.892  39.514  1.00 46.11           N  
ATOM   1648  CE2 TRP H 213      11.295  28.023  38.661  1.00 35.32           C  
ATOM   1649  CE3 TRP H 213      11.560  25.747  37.948  1.00 43.39           C  
ATOM   1650  CZ2 TRP H 213      10.203  28.198  37.857  1.00 45.79           C  
ATOM   1651  CZ3 TRP H 213      10.447  25.918  37.153  1.00 43.64           C  
ATOM   1652  CH2 TRP H 213       9.779  27.125  37.105  1.00 44.29           C  
ATOM   1653  C   TRP H 213      15.387  24.164  40.992  1.00 45.25           C  
ATOM   1654  O   TRP H 213      16.510  24.621  41.204  1.00 44.66           O  
ATOM   1655  N   VAL H 214      15.191  22.861  40.672  1.00 35.72           N  
ATOM   1656  CA  VAL H 214      16.308  21.949  40.610  1.00 35.70           C  
ATOM   1657  CB  VAL H 214      16.680  21.391  41.956  1.00 32.65           C  
ATOM   1658  CG1 VAL H 214      17.134  22.537  42.878  1.00  0.00           C  
ATOM   1659  CG2 VAL H 214      15.469  20.607  42.495  1.00  0.00           C  
ATOM   1660  C   VAL H 214      15.926  20.757  39.774  1.00 35.15           C  
ATOM   1661  O   VAL H 214      14.769  20.613  39.384  1.00 35.22           O  
ATOM   1662  N   PHE H 215      16.920  19.891  39.448  1.00 30.50           N  
ATOM   1663  CA  PHE H 215      16.676  18.645  38.764  1.00 29.47           C  
ATOM   1664  CB  PHE H 215      17.783  18.245  37.764  1.00 39.53           C  
ATOM   1665  CG  PHE H 215      17.778  19.078  36.521  1.00 39.52           C  
ATOM   1666  CD1 PHE H 215      18.324  20.339  36.493  1.00 41.57           C  
ATOM   1667  CD2 PHE H 215      17.253  18.574  35.353  1.00 40.07           C  
ATOM   1668  CE1 PHE H 215      18.323  21.083  35.336  1.00 40.22           C  
ATOM   1669  CE2 PHE H 215      17.252  19.313  34.193  1.00 40.77           C  
ATOM   1670  CZ  PHE H 215      17.786  20.576  34.180  1.00 40.74           C  
ATOM   1671  C   PHE H 215      16.726  17.576  39.821  1.00 29.17           C  
ATOM   1672  O   PHE H 215      17.802  17.090  40.167  1.00 29.73           O  
ATOM   1673  N   ASP H 216      15.554  17.210  40.380  1.00 30.93           N  
ATOM   1674  CA  ASP H 216      15.449  16.216  41.418  1.00 29.53           C  
ATOM   1675  CB  ASP H 216      14.127  16.295  42.220  1.00 34.33           C  
ATOM   1676  CG  ASP H 216      12.933  16.115  41.295  1.00 37.17           C  
ATOM   1677  OD1 ASP H 216      13.029  16.568  40.124  1.00 35.61           O  
ATOM   1678  OD2 ASP H 216      11.908  15.538  41.744  1.00 39.11           O1-
ATOM   1679  C   ASP H 216      15.620  14.805  40.939  1.00 28.13           C  
ATOM   1680  O   ASP H 216      16.273  14.004  41.605  1.00 28.85           O  
ATOM   1681  N   ASP H 217      15.045  14.457  39.770  1.00 23.11           N  
ATOM   1682  CA  ASP H 217      14.995  13.076  39.364  1.00 24.22           C  
ATOM   1683  CB  ASP H 217      13.563  12.521  39.263  1.00 24.65           C  
ATOM   1684  CG  ASP H 217      12.951  12.489  40.656  1.00 28.18           C  
ATOM   1685  OD1 ASP H 217      13.661  12.865  41.626  1.00  0.00           O  
ATOM   1686  OD2 ASP H 217      11.760  12.092  40.766  1.00  0.00           O1-
ATOM   1687  C   ASP H 217      15.598  12.915  38.003  1.00 23.93           C  
ATOM   1688  O   ASP H 217      15.244  13.632  37.069  1.00 23.07           O  
ATOM   1689  N   TRP H 218      16.512  11.928  37.857  1.00 23.89           N  
ATOM   1690  CA  TRP H 218      17.189  11.692  36.609  1.00 22.74           C  
ATOM   1691  CB  TRP H 218      18.716  11.868  36.723  1.00 21.58           C  
ATOM   1692  CG  TRP H 218      19.198  13.277  36.993  1.00 20.25           C  
ATOM   1693  CD2 TRP H 218      20.043  14.027  36.103  1.00 19.44           C  
ATOM   1694  CD1 TRP H 218      19.003  14.066  38.091  1.00 18.16           C  
ATOM   1695  NE1 TRP H 218      19.666  15.261  37.936  1.00 17.93           N  
ATOM   1696  CE2 TRP H 218      20.312  15.250  36.718  1.00 18.95           C  
ATOM   1697  CE3 TRP H 218      20.558  13.718  34.876  1.00 19.38           C  
ATOM   1698  CZ2 TRP H 218      21.104  16.186  36.113  1.00 17.94           C  
ATOM   1699  CZ3 TRP H 218      21.351  14.668  34.268  1.00 19.32           C  
ATOM   1700  CH2 TRP H 218      21.619  15.879  34.873  1.00 19.80           C  
ATOM   1701  C   TRP H 218      16.962  10.261  36.206  1.00 22.69           C  
ATOM   1702  O   TRP H 218      16.756   9.392  37.050  1.00 22.71           O  
ATOM   1703  N   GLY H 219      16.987   9.981  34.883  1.00 23.31           N  
ATOM   1704  CA  GLY H 219      16.814   8.640  34.395  1.00 24.08           C  
ATOM   1705  C   GLY H 219      18.154   7.965  34.432  1.00 25.55           C  
ATOM   1706  O   GLY H 219      19.158   8.565  34.806  1.00 24.47           O  
ATOM   1707  N   ALA H 220      18.190   6.673  34.047  1.00 27.21           N  
ATOM   1708  CA  ALA H 220      19.392   5.881  34.040  1.00 29.68           C  
ATOM   1709  CB  ALA H 220      19.137   4.410  33.674  1.00 33.23           C  
ATOM   1710  C   ALA H 220      20.357   6.422  33.033  1.00 28.93           C  
ATOM   1711  O   ALA H 220      21.567   6.419  33.260  1.00 29.40           O  
ATOM   1712  N   GLY H 221      19.845   6.875  31.873  1.00 27.96           N  
ATOM   1713  CA  GLY H 221      20.690   7.382  30.827  1.00 26.33           C  
ATOM   1714  C   GLY H 221      20.837   6.302  29.801  1.00 26.92           C  
ATOM   1715  O   GLY H 221      20.934   5.122  30.134  1.00 28.28           O  
ATOM   1716  N   THR H 222      20.851   6.698  28.511  1.00 26.73           N  
ATOM   1717  CA  THR H 222      20.988   5.776  27.416  1.00 27.47           C  
ATOM   1718  CB  THR H 222      19.769   5.738  26.542  1.00 27.79           C  
ATOM   1719  OG1 THR H 222      18.657   5.249  27.270  1.00 30.63           O  
ATOM   1720  CG2 THR H 222      20.032   4.862  25.314  1.00 28.26           C  
ATOM   1721  C   THR H 222      22.106   6.260  26.547  1.00 28.34           C  
ATOM   1722  O   THR H 222      22.132   7.423  26.153  1.00 27.98           O  
ATOM   1723  N   THR H 223      23.060   5.373  26.204  1.00 28.98           N  
ATOM   1724  CA  THR H 223      24.159   5.796  25.385  1.00 28.93           C  
ATOM   1725  CB  THR H 223      25.396   4.971  25.587  1.00 28.60           C  
ATOM   1726  OG1 THR H 223      25.796   5.019  26.949  1.00 27.64           O  
ATOM   1727  CG2 THR H 223      26.517   5.526  24.691  1.00 22.30           C  
ATOM   1728  C   THR H 223      23.768   5.685  23.943  1.00 28.49           C  
ATOM   1729  O   THR H 223      23.109   4.729  23.536  1.00 29.15           O  
ATOM   1730  N   VAL H 224      24.164   6.685  23.130  1.00 27.98           N  
ATOM   1731  CA  VAL H 224      23.867   6.648  21.724  1.00 28.94           C  
ATOM   1732  CB  VAL H 224      22.816   7.639  21.322  1.00 29.40           C  
ATOM   1733  CG1 VAL H 224      22.609   7.560  19.799  1.00 33.20           C  
ATOM   1734  CG2 VAL H 224      21.547   7.355  22.145  1.00 31.99           C  
ATOM   1735  C   VAL H 224      25.124   6.990  20.987  1.00 29.04           C  
ATOM   1736  O   VAL H 224      25.788   7.982  21.287  1.00 28.43           O  
ATOM   1737  N   THR H 225      25.480   6.171  19.980  1.00 28.35           N  
ATOM   1738  CA  THR H 225      26.678   6.434  19.235  1.00 29.21           C  
ATOM   1739  CB  THR H 225      27.630   5.274  19.203  1.00 30.05           C  
ATOM   1740  OG1 THR H 225      28.013   4.916  20.523  1.00 31.03           O  
ATOM   1741  CG2 THR H 225      28.872   5.672  18.386  1.00 28.59           C  
ATOM   1742  C   THR H 225      26.279   6.719  17.827  1.00 29.29           C  
ATOM   1743  O   THR H 225      25.348   6.117  17.296  1.00 29.96           O  
ATOM   1744  N   VAL H 226      26.971   7.683  17.190  1.00 28.96           N  
ATOM   1745  CA  VAL H 226      26.686   8.008  15.826  1.00 30.89           C  
ATOM   1746  CB  VAL H 226      26.598   9.486  15.587  1.00 29.58           C  
ATOM   1747  CG1 VAL H 226      26.430   9.734  14.080  1.00 29.03           C  
ATOM   1748  CG2 VAL H 226      25.448  10.047  16.442  1.00 28.13           C  
ATOM   1749  C   VAL H 226      27.843   7.500  15.037  1.00 32.02           C  
ATOM   1750  O   VAL H 226      28.977   7.925  15.245  1.00 32.29           O  
ATOM   1751  N   SER H 227      27.590   6.563  14.106  1.00 33.24           N  
ATOM   1752  CA  SER H 227      28.704   6.047  13.376  1.00 34.25           C  
ATOM   1753  CB  SER H 227      29.397   4.868  14.075  1.00 34.06           C  
ATOM   1754  OG  SER H 227      30.486   4.410  13.288  1.00 36.82           O  
ATOM   1755  C   SER H 227      28.234   5.536  12.063  1.00 35.63           C  
ATOM   1756  O   SER H 227      27.098   5.090  11.920  1.00 35.82           O  
ATOM   1757  N   SER H 228      29.132   5.593  11.066  1.00 37.79           N  
ATOM   1758  CA  SER H 228      28.827   5.097   9.758  1.00 39.17           C  
ATOM   1759  CB  SER H 228      28.813   6.197   8.684  1.00 30.11           C  
ATOM   1760  OG  SER H 228      30.097   6.789   8.573  1.00 35.55           O  
ATOM   1761  C   SER H 228      29.930   4.116   9.395  1.00 40.26           C  
ATOM   1762  O   SER H 228      29.610   3.075   8.762  1.00 41.03           O  
ATOM   1763  OXT SER H 228      31.107   4.394   9.747  1.00  0.00           O1-
TER    1764      SER H 228 
CONECT  160  653
CONECT  653  160
CONECT  971 1567
CONECT 1567  971
END
