# Supplementary material for: Fully automated antibody structure prediction using BIOVIA tools: Validation study
Source: PLoS One. 2017 May 18;12(5):e0177923. doi: 10.1371/journal.pone.0177923 (PMC5436848; doi:10.1371/journal.pone.0177923)
Supplement: S3 Dataset — Predicted structures using the Top5 framework method, Chothia CDR definition with canonical filtering, using up to 5 CDR templates rather than the default 3, and generating 10 CDR models. (ZIP) [file pone.0177923.s005.zip › 4M1D_MI_FV_FinalModel.pdb]

REMARK   Accelrys Discovery Studio PDB file
REMARK   Created:  2015-11-30T16:39:36Z
SSBOND   1 CYS L   21    CYS L   88                                     
SSBOND   2 CYS H  133    CYS H  209                                     
ATOM      1  N   SER L   1      34.161  25.639  28.304  1.00 48.80           N1+
ATOM      2  CA  SER L   1      33.106  25.406  29.314  1.00 44.11           C  
ATOM      3  CB  SER L   1      33.654  24.552  30.472  1.00 43.64           C  
ATOM      4  OG  SER L   1      32.648  24.334  31.449  1.00 38.91           O  
ATOM      5  C   SER L   1      32.659  26.725  29.849  1.00 42.10           C  
ATOM      6  O   SER L   1      33.485  27.582  30.157  1.00 43.31           O  
ATOM      7  N   VAL L   2      31.335  26.922  29.986  1.00 39.26           N  
ATOM      8  CA  VAL L   2      30.862  28.207  30.419  1.00 37.13           C  
ATOM      9  CB  VAL L   2      29.368  28.309  30.518  1.00 36.36           C  
ATOM     10  CG1 VAL L   2      29.021  29.644  31.204  1.00 37.38           C  
ATOM     11  CG2 VAL L   2      28.778  28.180  29.103  1.00 38.58           C  
ATOM     12  C   VAL L   2      31.418  28.528  31.769  1.00 34.60           C  
ATOM     13  O   VAL L   2      31.877  29.647  31.998  1.00 33.58           O  
ATOM     14  N   LEU L   3      31.389  27.568  32.710  1.00 31.71           N  
ATOM     15  CA  LEU L   3      31.915  27.840  34.019  1.00 31.26           C  
ATOM     16  CB  LEU L   3      31.025  27.324  35.160  1.00 29.64           C  
ATOM     17  CG  LEU L   3      29.650  28.015  35.215  1.00 27.51           C  
ATOM     18  CD1 LEU L   3      28.803  27.475  36.377  1.00 25.03           C  
ATOM     19  CD2 LEU L   3      29.796  29.543  35.251  1.00 24.37           C  
ATOM     20  C   LEU L   3      33.226  27.130  34.109  1.00 32.58           C  
ATOM     21  O   LEU L   3      33.374  26.033  33.575  1.00 31.67           O  
ATOM     22  N   THR L   4      34.221  27.732  34.798  1.00 32.85           N  
ATOM     23  CA  THR L   4      35.520  27.120  34.803  1.00 33.81           C  
ATOM     24  CB  THR L   4      36.633  28.068  34.490  1.00 35.93           C  
ATOM     25  OG1 THR L   4      36.441  28.640  33.204  1.00 37.36           O  
ATOM     26  CG2 THR L   4      37.956  27.285  34.534  1.00 37.18           C  
ATOM     27  C   THR L   4      35.826  26.517  36.135  1.00 32.76           C  
ATOM     28  O   THR L   4      35.672  27.146  37.181  1.00 32.28           O  
ATOM     29  N   GLN L   5      36.286  25.250  36.109  1.00 31.93           N  
ATOM     30  CA  GLN L   5      36.642  24.546  37.306  1.00 31.33           C  
ATOM     31  CB  GLN L   5      35.678  23.387  37.622  1.00 28.99           C  
ATOM     32  CG  GLN L   5      34.233  23.819  37.883  1.00 26.42           C  
ATOM     33  CD  GLN L   5      33.403  22.563  38.107  1.00 24.48           C  
ATOM     34  OE1 GLN L   5      32.337  22.391  37.519  1.00 24.82           O  
ATOM     35  NE2 GLN L   5      33.907  21.654  38.984  1.00 19.71           N  
ATOM     36  C   GLN L   5      37.985  23.923  37.077  1.00 33.35           C  
ATOM     37  O   GLN L   5      38.379  23.672  35.938  1.00 35.00           O  
ATOM     38  N   PRO L   6      38.714  23.705  38.143  1.00 33.98           N  
ATOM     39  CA  PRO L   6      40.005  23.065  38.092  1.00 35.26           C  
ATOM     40  CD  PRO L   6      38.138  23.672  39.474  1.00 32.68           C  
ATOM     41  CB  PRO L   6      40.462  22.991  39.548  1.00 35.55           C  
ATOM     42  CG  PRO L   6      39.136  22.866  40.324  1.00 34.46           C  
ATOM     43  C   PRO L   6      39.763  21.692  37.549  1.00 34.55           C  
ATOM     44  O   PRO L   6      38.753  21.097  37.915  1.00 33.17           O  
ATOM     45  N   PRO L   7      40.606  21.176  36.702  1.00 35.11           N  
ATOM     46  CA  PRO L   7      40.383  19.847  36.203  1.00 34.04           C  
ATOM     47  CD  PRO L   7      41.328  21.996  35.747  1.00 37.49           C  
ATOM     48  CB  PRO L   7      41.240  19.714  34.943  1.00 36.77           C  
ATOM     49  CG  PRO L   7      42.131  20.972  34.933  1.00 38.20           C  
ATOM     50  C   PRO L   7      40.610  18.781  37.232  1.00 32.41           C  
ATOM     51  O   PRO L   7      40.025  17.706  37.094  1.00 30.07           O  
ATOM     52  N   SER L   8      41.437  19.036  38.265  1.00 32.38           N  
ATOM     53  CA  SER L   8      41.711  17.969  39.191  1.00 32.78           C  
ATOM     54  CB  SER L   8      42.972  17.159  38.839  1.00 33.65           C  
ATOM     55  OG  SER L   8      43.169  16.127  39.796  1.00 39.59           O  
ATOM     56  C   SER L   8      41.966  18.524  40.555  1.00 31.19           C  
ATOM     57  O   SER L   8      42.432  19.651  40.714  1.00 33.45           O  
ATOM     58  N   VAL L   9      41.633  17.719  41.588  1.00 28.79           N  
ATOM     59  CA  VAL L   9      41.934  18.048  42.949  1.00 28.40           C  
ATOM     60  CB  VAL L   9      40.871  18.862  43.626  1.00 27.03           C  
ATOM     61  CG1 VAL L   9      40.794  20.221  42.914  1.00 29.14           C  
ATOM     62  CG2 VAL L   9      39.551  18.075  43.600  1.00 24.39           C  
ATOM     63  C   VAL L   9      42.072  16.746  43.682  1.00 28.00           C  
ATOM     64  O   VAL L   9      41.459  15.747  43.304  1.00 27.79           O  
ATOM     65  N   SER L  10      42.907  16.704  44.740  1.00 28.64           N  
ATOM     66  CA  SER L  10      43.059  15.472  45.467  1.00 29.28           C  
ATOM     67  CB  SER L  10      44.055  14.490  44.818  1.00 29.47           C  
ATOM     68  OG  SER L  10      45.369  15.026  44.848  1.00 31.69           O  
ATOM     69  C   SER L  10      43.549  15.787  46.847  1.00 30.20           C  
ATOM     70  O   SER L  10      44.084  16.866  47.095  1.00 31.33           O  
ATOM     71  N   ALA L  11      43.337  14.845  47.794  1.00 29.35           N  
ATOM     72  CA  ALA L  11      43.776  14.964  49.161  1.00 29.57           C  
ATOM     73  CB  ALA L  11      42.958  15.973  49.988  1.00 29.02           C  
ATOM     74  C   ALA L  11      43.570  13.611  49.778  1.00 28.07           C  
ATOM     75  O   ALA L  11      42.900  12.757  49.200  1.00 26.48           O  
ATOM     76  N   ALA L  12      44.165  13.369  50.965  1.00 29.74           N  
ATOM     77  CA  ALA L  12      44.024  12.104  51.641  1.00 29.61           C  
ATOM     78  CB  ALA L  12      45.129  11.816  52.672  1.00 32.73           C  
ATOM     79  C   ALA L  12      42.724  12.090  52.379  1.00 29.90           C  
ATOM     80  O   ALA L  12      42.034  13.100  52.488  1.00 27.64           O  
ATOM     81  N   PRO L  13      42.354  10.942  52.877  1.00 30.63           N  
ATOM     82  CA  PRO L  13      41.130  10.846  53.614  1.00 30.78           C  
ATOM     83  CD  PRO L  13      42.696   9.692  52.218  1.00 31.49           C  
ATOM     84  CB  PRO L  13      40.856   9.352  53.769  1.00 31.23           C  
ATOM     85  CG  PRO L  13      41.536   8.731  52.532  1.00 31.73           C  
ATOM     86  C   PRO L  13      41.266  11.595  54.899  1.00 33.28           C  
ATOM     87  O   PRO L  13      42.368  11.649  55.441  1.00 35.23           O  
ATOM     88  N   GLY L  14      40.162  12.197  55.387  1.00 34.22           N  
ATOM     89  CA  GLY L  14      40.180  12.911  56.628  1.00 35.49           C  
ATOM     90  C   GLY L  14      40.483  14.344  56.327  1.00 35.51           C  
ATOM     91  O   GLY L  14      40.289  15.221  57.167  1.00 35.48           O  
ATOM     92  N   GLN L  15      40.952  14.609  55.093  1.00 35.20           N  
ATOM     93  CA  GLN L  15      41.331  15.921  54.660  1.00 35.13           C  
ATOM     94  CB  GLN L  15      42.347  15.921  53.505  1.00 35.54           C  
ATOM     95  CG  GLN L  15      43.774  15.603  53.944  1.00 40.34           C  
ATOM     96  CD  GLN L  15      44.292  16.872  54.602  1.00 43.34           C  
ATOM     97  OE1 GLN L  15      45.166  17.558  54.071  1.00 45.56           O  
ATOM     98  NE2 GLN L  15      43.708  17.207  55.784  1.00 41.87           N  
ATOM     99  C   GLN L  15      40.127  16.648  54.164  1.00 34.39           C  
ATOM    100  O   GLN L  15      39.025  16.107  54.117  1.00 32.58           O  
ATOM    101  N   LYS L  16      40.340  17.929  53.809  1.00 34.40           N  
ATOM    102  CA  LYS L  16      39.325  18.819  53.335  1.00 35.45           C  
ATOM    103  CB  LYS L  16      39.255  20.069  54.229  1.00 36.44           C  
ATOM    104  CG  LYS L  16      38.211  21.116  53.848  1.00 40.04           C  
ATOM    105  CD  LYS L  16      38.067  22.203  54.915  1.00 41.04           C  
ATOM    106  CE  LYS L  16      37.946  21.626  56.324  1.00 44.04           C  
ATOM    107  NZ  LYS L  16      37.864  22.709  57.325  1.00 43.92           N1+
ATOM    108  C   LYS L  16      39.737  19.284  51.967  1.00 35.53           C  
ATOM    109  O   LYS L  16      40.926  19.331  51.653  1.00 36.57           O  
ATOM    110  N   VAL L  17      38.757  19.622  51.104  1.00 33.82           N  
ATOM    111  CA  VAL L  17      39.086  20.098  49.794  1.00 33.01           C  
ATOM    112  CB  VAL L  17      39.067  19.008  48.755  1.00 33.49           C  
ATOM    113  CG1 VAL L  17      37.620  18.515  48.577  1.00 30.78           C  
ATOM    114  CG2 VAL L  17      39.688  19.548  47.459  1.00 36.02           C  
ATOM    115  C   VAL L  17      38.046  21.099  49.394  1.00 31.57           C  
ATOM    116  O   VAL L  17      36.926  21.085  49.903  1.00 29.53           O  
ATOM    117  N   THR L  18      38.411  22.027  48.488  1.00 30.47           N  
ATOM    118  CA  THR L  18      37.459  22.965  47.971  1.00 30.37           C  
ATOM    119  CB  THR L  18      37.671  24.381  48.417  1.00 32.21           C  
ATOM    120  OG1 THR L  18      38.963  24.823  48.028  1.00 35.14           O  
ATOM    121  CG2 THR L  18      37.518  24.458  49.945  1.00 32.81           C  
ATOM    122  C   THR L  18      37.593  22.940  46.483  1.00 28.95           C  
ATOM    123  O   THR L  18      38.687  22.731  45.960  1.00 27.89           O  
ATOM    124  N   ILE L  19      36.469  23.120  45.762  1.00 27.85           N  
ATOM    125  CA  ILE L  19      36.481  23.125  44.323  1.00 27.56           C  
ATOM    126  CB  ILE L  19      35.573  22.076  43.739  1.00 26.12           C  
ATOM    127  CG1 ILE L  19      35.892  20.670  44.288  1.00 26.84           C  
ATOM    128  CG2 ILE L  19      35.666  22.195  42.209  1.00 24.67           C  
ATOM    129  CD1 ILE L  19      37.263  20.120  43.908  1.00 24.18           C  
ATOM    130  C   ILE L  19      35.879  24.438  43.909  1.00 28.27           C  
ATOM    131  O   ILE L  19      34.742  24.734  44.276  1.00 26.93           O  
ATOM    132  N   SER L  20      36.621  25.258  43.131  1.00 30.59           N  
ATOM    133  CA  SER L  20      36.132  26.547  42.709  1.00 33.06           C  
ATOM    134  CB  SER L  20      37.253  27.577  42.490  1.00 35.97           C  
ATOM    135  OG  SER L  20      38.083  27.168  41.411  1.00 40.42           O  
ATOM    136  C   SER L  20      35.382  26.435  41.412  1.00 32.47           C  
ATOM    137  O   SER L  20      35.613  25.534  40.608  1.00 32.85           O  
ATOM    138  N   CYS L  21      34.444  27.381  41.183  1.00 32.28           N  
ATOM    139  CA  CYS L  21      33.664  27.451  39.977  1.00 30.92           C  
ATOM    140  CB  CYS L  21      32.216  26.943  40.197  1.00 30.38           C  
ATOM    141  SG  CYS L  21      31.143  27.026  38.730  1.00 34.09           S  
ATOM    142  C   CYS L  21      33.609  28.908  39.593  1.00 31.86           C  
ATOM    143  O   CYS L  21      33.103  29.738  40.346  1.00 31.55           O  
ATOM    144  N   SER L  22      34.116  29.251  38.388  1.00 32.38           N  
ATOM    145  CA  SER L  22      34.214  30.625  37.959  1.00 34.69           C  
ATOM    146  CB  SER L  22      35.598  30.952  37.373  1.00 36.06           C  
ATOM    147  OG  SER L  22      35.637  32.290  36.903  1.00 41.74           O  
ATOM    148  C   SER L  22      33.221  30.867  36.865  1.00 34.36           C  
ATOM    149  O   SER L  22      33.020  30.016  36.000  1.00 33.82           O  
ATOM    150  N   GLY L  23      32.593  32.065  36.871  1.00 34.75           N  
ATOM    151  CA  GLY L  23      31.605  32.387  35.881  1.00 33.60           C  
ATOM    152  C   GLY L  23      31.573  33.873  35.692  1.00 34.33           C  
ATOM    153  O   GLY L  23      32.556  34.571  35.940  1.00 36.77           O  
ATOM    154  N   SER L  24      30.415  34.378  35.217  1.00 33.52           N  
ATOM    155  CA  SER L  24      30.211  35.774  34.949  1.00 34.20           C  
ATOM    156  CB  SER L  24      29.972  36.081  33.457  1.00 35.16           C  
ATOM    157  OG  SER L  24      28.793  35.437  32.999  1.00 35.02           O  
ATOM    158  C   SER L  24      28.991  36.213  35.702  1.00 33.96           C  
ATOM    159  O   SER L  24      28.386  35.443  36.445  1.00 31.25           O  
ATOM    160  N   SER L  25      28.628  37.504  35.557  1.00 35.19           N  
ATOM    161  CA  SER L  25      27.488  38.062  36.227  1.00 35.92           C  
ATOM    162  CB  SER L  25      27.389  39.592  36.076  1.00 38.35           C  
ATOM    163  OG  SER L  25      27.181  39.946  34.716  1.00 40.15           O  
ATOM    164  C   SER L  25      26.238  37.460  35.651  1.00 35.15           C  
ATOM    165  O   SER L  25      25.226  37.336  36.340  1.00 36.09           O  
ATOM    166  N   SER L  26      26.300  37.063  34.366  1.00 33.81           N  
ATOM    167  CA  SER L  26      25.185  36.557  33.615  1.00 32.08           C  
ATOM    168  CB  SER L  26      25.504  36.430  32.116  1.00 33.22           C  
ATOM    169  OG  SER L  26      25.867  37.700  31.594  1.00 35.16           O  
ATOM    170  C   SER L  26      24.769  35.198  34.089  1.00 29.88           C  
ATOM    171  O   SER L  26      23.636  34.780  33.850  1.00 29.51           O  
ATOM    172  N   ASN L  27      25.668  34.466  34.769  1.00 28.24           N  
ATOM    173  CA  ASN L  27      25.362  33.128  35.181  1.00 26.91           C  
ATOM    174  CB  ASN L  27      26.535  32.146  35.020  1.00 25.77           C  
ATOM    175  CG  ASN L  27      27.296  32.385  33.734  1.00 27.57           C  
ATOM    176  OD1 ASN L  27      28.479  32.720  33.779  1.00 26.00           O  
ATOM    177  ND2 ASN L  27      26.630  32.206  32.562  1.00 29.43           N  
ATOM    178  C   ASN L  27      25.275  33.172  36.668  1.00 26.56           C  
ATOM    179  O   ASN L  27      24.246  33.467  37.274  1.00 23.99           O  
ATOM    180  N   ILE L  28      26.431  32.873  37.282  1.00 27.74           N  
ATOM    181  CA  ILE L  28      26.570  32.745  38.700  1.00 30.12           C  
ATOM    182  CB  ILE L  28      27.967  32.410  39.126  1.00 30.20           C  
ATOM    183  CG1 ILE L  28      28.389  31.046  38.562  1.00 28.59           C  
ATOM    184  CG2 ILE L  28      28.023  32.484  40.661  1.00 31.73           C  
ATOM    185  CD1 ILE L  28      29.866  30.741  38.796  1.00 29.87           C  
ATOM    186  C   ILE L  28      26.203  34.023  39.380  1.00 31.17           C  
ATOM    187  O   ILE L  28      25.558  33.997  40.427  1.00 30.88           O  
ATOM    188  N   GLY L  29      26.591  35.182  38.818  1.00 33.04           N  
ATOM    189  CA  GLY L  29      26.347  36.403  39.533  1.00 34.95           C  
ATOM    190  C   GLY L  29      24.878  36.580  39.799  1.00 35.80           C  
ATOM    191  O   GLY L  29      24.487  36.856  40.931  1.00 37.10           O  
ATOM    192  N   ASN L  30      24.026  36.454  38.765  1.00 34.44           N  
ATOM    193  CA  ASN L  30      22.611  36.636  38.954  1.00 34.66           C  
ATOM    194  CB  ASN L  30      21.858  36.936  37.650  1.00 34.44           C  
ATOM    195  CG  ASN L  30      22.204  38.360  37.244  1.00 38.90           C  
ATOM    196  OD1 ASN L  30      23.126  38.962  37.791  1.00 41.45           O  
ATOM    197  ND2 ASN L  30      21.438  38.917  36.269  1.00 38.68           N  
ATOM    198  C   ASN L  30      21.922  35.456  39.591  1.00 33.92           C  
ATOM    199  O   ASN L  30      21.066  35.641  40.454  1.00 32.83           O  
ATOM    200  N   ASN L  31      22.278  34.220  39.182  1.00 32.11           N  
ATOM    201  CA  ASN L  31      21.510  33.046  39.523  1.00 32.65           C  
ATOM    202  CB  ASN L  31      21.368  32.093  38.329  1.00 30.52           C  
ATOM    203  CG  ASN L  31      20.763  32.913  37.198  1.00 33.61           C  
ATOM    204  OD1 ASN L  31      21.408  33.146  36.177  1.00 33.50           O  
ATOM    205  ND2 ASN L  31      19.501  33.387  37.379  1.00 33.36           N  
ATOM    206  C   ASN L  31      22.077  32.257  40.668  1.00 32.57           C  
ATOM    207  O   ASN L  31      23.070  32.636  41.285  1.00 35.82           O  
ATOM    208  N   TYR L  32      21.427  31.099  40.951  1.00 31.88           N  
ATOM    209  CA  TYR L  32      21.753  30.248  42.065  1.00 31.15           C  
ATOM    210  CB  TYR L  32      20.517  29.772  42.841  1.00 32.33           C  
ATOM    211  CG  TYR L  32      19.850  30.995  43.361  1.00 35.79           C  
ATOM    212  CD1 TYR L  32      18.911  31.652  42.598  1.00 38.00           C  
ATOM    213  CD2 TYR L  32      20.169  31.490  44.603  1.00 37.64           C  
ATOM    214  CE1 TYR L  32      18.295  32.786  43.071  1.00 38.47           C  
ATOM    215  CE2 TYR L  32      19.556  32.620  45.081  1.00 38.77           C  
ATOM    216  CZ  TYR L  32      18.617  33.272  44.317  1.00 41.76           C  
ATOM    217  OH  TYR L  32      17.992  34.433  44.815  1.00 44.67           O  
ATOM    218  C   TYR L  32      22.456  29.025  41.557  1.00 28.76           C  
ATOM    219  O   TYR L  32      22.071  28.431  40.550  1.00 28.09           O  
ATOM    220  N   VAL L  33      23.522  28.627  42.279  1.00 26.35           N  
ATOM    221  CA  VAL L  33      24.414  27.575  41.883  1.00 23.92           C  
ATOM    222  CB  VAL L  33      25.818  27.828  42.342  1.00 25.77           C  
ATOM    223  CG1 VAL L  33      26.695  26.639  41.921  1.00 22.86           C  
ATOM    224  CG2 VAL L  33      26.278  29.184  41.785  1.00 25.05           C  
ATOM    225  C   VAL L  33      24.013  26.247  42.442  1.00 24.35           C  
ATOM    226  O   VAL L  33      23.492  26.137  43.551  1.00 22.97           O  
ATOM    227  N   LEU L  34      24.286  25.185  41.647  1.00 23.13           N  
ATOM    228  CA  LEU L  34      23.998  23.819  41.993  1.00 22.27           C  
ATOM    229  CB  LEU L  34      23.033  23.152  41.000  1.00 22.44           C  
ATOM    230  CG  LEU L  34      21.650  23.820  40.915  1.00 25.86           C  
ATOM    231  CD1 LEU L  34      20.745  23.098  39.903  1.00 27.58           C  
ATOM    232  CD2 LEU L  34      21.004  23.941  42.304  1.00 25.19           C  
ATOM    233  C   LEU L  34      25.279  23.046  41.880  1.00 21.22           C  
ATOM    234  O   LEU L  34      26.174  23.429  41.126  1.00 21.27           O  
ATOM    235  N   TRP L  35      25.408  21.940  42.642  1.00 19.62           N  
ATOM    236  CA  TRP L  35      26.588  21.121  42.538  1.00 20.42           C  
ATOM    237  CB  TRP L  35      27.489  21.181  43.786  1.00 20.55           C  
ATOM    238  CG  TRP L  35      28.122  22.532  44.011  1.00 19.79           C  
ATOM    239  CD2 TRP L  35      29.333  22.961  43.370  1.00 19.01           C  
ATOM    240  CD1 TRP L  35      27.715  23.575  44.796  1.00 20.86           C  
ATOM    241  NE1 TRP L  35      28.600  24.619  44.688  1.00 19.17           N  
ATOM    242  CE2 TRP L  35      29.601  24.257  43.810  1.00 20.92           C  
ATOM    243  CE3 TRP L  35      30.151  22.322  42.483  1.00 21.10           C  
ATOM    244  CZ2 TRP L  35      30.701  24.934  43.368  1.00 23.26           C  
ATOM    245  CZ3 TRP L  35      31.258  23.010  42.039  1.00 21.70           C  
ATOM    246  CH2 TRP L  35      31.525  24.291  42.472  1.00 21.57           C  
ATOM    247  C   TRP L  35      26.145  19.699  42.374  1.00 20.25           C  
ATOM    248  O   TRP L  35      25.161  19.271  42.975  1.00 20.54           O  
ATOM    249  N   TYR L  36      26.869  18.923  41.543  1.00 19.95           N  
ATOM    250  CA  TYR L  36      26.513  17.545  41.351  1.00 18.80           C  
ATOM    251  CB  TYR L  36      26.062  17.170  39.928  1.00 18.80           C  
ATOM    252  CG  TYR L  36      24.733  17.751  39.610  1.00 20.60           C  
ATOM    253  CD1 TYR L  36      24.636  19.013  39.077  1.00 20.17           C  
ATOM    254  CD2 TYR L  36      23.587  17.024  39.839  1.00 17.10           C  
ATOM    255  CE1 TYR L  36      23.405  19.542  38.772  1.00 21.56           C  
ATOM    256  CE2 TYR L  36      22.355  17.548  39.536  1.00 21.68           C  
ATOM    257  CZ  TYR L  36      22.265  18.811  38.999  1.00 21.93           C  
ATOM    258  OH  TYR L  36      21.007  19.362  38.681  1.00 23.89           O  
ATOM    259  C   TYR L  36      27.719  16.696  41.561  1.00 19.18           C  
ATOM    260  O   TYR L  36      28.852  17.130  41.356  1.00 18.11           O  
ATOM    261  N   GLN L  37      27.472  15.448  42.004  1.00 17.53           N  
ATOM    262  CA  GLN L  37      28.498  14.456  42.152  1.00 19.16           C  
ATOM    263  CB  GLN L  37      28.508  13.812  43.545  1.00 17.72           C  
ATOM    264  CG  GLN L  37      29.556  12.718  43.725  1.00 17.68           C  
ATOM    265  CD  GLN L  37      29.392  12.163  45.131  1.00 23.92           C  
ATOM    266  OE1 GLN L  37      28.291  11.812  45.553  1.00 20.73           O  
ATOM    267  NE2 GLN L  37      30.522  12.085  45.876  1.00 23.98           N  
ATOM    268  C   GLN L  37      28.145  13.371  41.179  1.00 19.92           C  
ATOM    269  O   GLN L  37      26.991  12.952  41.110  1.00 18.78           O  
ATOM    270  N   GLN L  38      29.131  12.894  40.387  1.00 20.42           N  
ATOM    271  CA  GLN L  38      28.856  11.881  39.405  1.00 22.98           C  
ATOM    272  CB  GLN L  38      28.883  12.440  37.971  1.00 24.00           C  
ATOM    273  CG  GLN L  38      28.536  11.418  36.891  1.00 24.37           C  
ATOM    274  CD  GLN L  38      28.571  12.139  35.548  1.00 26.02           C  
ATOM    275  OE1 GLN L  38      29.032  13.275  35.450  1.00 28.67           O  
ATOM    276  NE2 GLN L  38      28.057  11.464  34.488  1.00 25.39           N  
ATOM    277  C   GLN L  38      29.901  10.810  39.462  1.00 24.24           C  
ATOM    278  O   GLN L  38      31.095  11.086  39.565  1.00 23.94           O  
ATOM    279  N   PHE L  39      29.460   9.539  39.379  1.00 25.29           N  
ATOM    280  CA  PHE L  39      30.357   8.422  39.349  1.00 26.75           C  
ATOM    281  CB  PHE L  39      29.974   7.268  40.284  1.00 27.76           C  
ATOM    282  CG  PHE L  39      30.286   7.738  41.653  1.00 28.37           C  
ATOM    283  CD1 PHE L  39      29.429   8.596  42.298  1.00 27.71           C  
ATOM    284  CD2 PHE L  39      31.435   7.327  42.285  1.00 25.97           C  
ATOM    285  CE1 PHE L  39      29.713   9.040  43.566  1.00 29.72           C  
ATOM    286  CE2 PHE L  39      31.722   7.768  43.554  1.00 28.18           C  
ATOM    287  CZ  PHE L  39      30.861   8.628  44.196  1.00 27.94           C  
ATOM    288  C   PHE L  39      30.327   7.878  37.970  1.00 29.13           C  
ATOM    289  O   PHE L  39      29.494   8.253  37.140  1.00 28.91           O  
ATOM    290  N   PRO L  40      31.256   7.014  37.704  1.00 31.19           N  
ATOM    291  CA  PRO L  40      31.315   6.424  36.406  1.00 33.46           C  
ATOM    292  CD  PRO L  40      32.556   7.059  38.346  1.00 32.00           C  
ATOM    293  CB  PRO L  40      32.631   5.655  36.353  1.00 34.51           C  
ATOM    294  CG  PRO L  40      33.530   6.435  37.330  1.00 34.20           C  
ATOM    295  C   PRO L  40      30.103   5.583  36.181  1.00 35.24           C  
ATOM    296  O   PRO L  40      29.765   4.775  37.044  1.00 36.20           O  
ATOM    297  N   GLY L  41      29.436   5.771  35.031  1.00 35.21           N  
ATOM    298  CA  GLY L  41      28.318   4.953  34.660  1.00 36.72           C  
ATOM    299  C   GLY L  41      27.098   5.326  35.447  1.00 36.08           C  
ATOM    300  O   GLY L  41      26.062   4.673  35.317  1.00 37.76           O  
ATOM    301  N   THR L  42      27.150   6.396  36.262  1.00 33.30           N  
ATOM    302  CA  THR L  42      25.983   6.677  37.052  1.00 31.32           C  
ATOM    303  CB  THR L  42      26.232   6.492  38.522  1.00 30.47           C  
ATOM    304  OG1 THR L  42      26.694   5.173  38.772  1.00 34.29           O  
ATOM    305  CG2 THR L  42      24.916   6.723  39.284  1.00 30.78           C  
ATOM    306  C   THR L  42      25.553   8.096  36.809  1.00 28.86           C  
ATOM    307  O   THR L  42      26.343   8.920  36.354  1.00 28.03           O  
ATOM    308  N   ALA L  43      24.266   8.396  37.094  1.00 27.39           N  
ATOM    309  CA  ALA L  43      23.686   9.706  36.902  1.00 26.02           C  
ATOM    310  CB  ALA L  43      22.149   9.714  36.977  1.00 27.15           C  
ATOM    311  C   ALA L  43      24.209  10.630  37.963  1.00 23.99           C  
ATOM    312  O   ALA L  43      24.569  10.203  39.056  1.00 22.48           O  
ATOM    313  N   PRO L  44      24.264  11.905  37.659  1.00 22.56           N  
ATOM    314  CA  PRO L  44      24.749  12.863  38.606  1.00 22.05           C  
ATOM    315  CD  PRO L  44      24.440  12.367  36.291  1.00 23.14           C  
ATOM    316  CB  PRO L  44      25.030  14.154  37.826  1.00 21.76           C  
ATOM    317  CG  PRO L  44      24.435  13.900  36.429  1.00 22.54           C  
ATOM    318  C   PRO L  44      23.779  12.994  39.736  1.00 23.52           C  
ATOM    319  O   PRO L  44      22.575  12.867  39.519  1.00 22.74           O  
ATOM    320  N   LYS L  45      24.300  13.235  40.953  1.00 23.62           N  
ATOM    321  CA  LYS L  45      23.493  13.351  42.135  1.00 24.87           C  
ATOM    322  CB  LYS L  45      24.031  12.485  43.287  1.00 25.53           C  
ATOM    323  CG  LYS L  45      23.223  12.533  44.583  1.00 26.18           C  
ATOM    324  CD  LYS L  45      23.702  11.476  45.580  1.00 29.60           C  
ATOM    325  CE  LYS L  45      25.212  11.550  45.826  1.00 31.21           C  
ATOM    326  NZ  LYS L  45      25.714  10.280  46.394  1.00 28.48           N1+
ATOM    327  C   LYS L  45      23.561  14.776  42.585  1.00 23.69           C  
ATOM    328  O   LYS L  45      24.634  15.374  42.591  1.00 22.74           O  
ATOM    329  N   LEU L  46      22.411  15.359  42.990  1.00 23.13           N  
ATOM    330  CA  LEU L  46      22.413  16.742  43.381  1.00 23.65           C  
ATOM    331  CB  LEU L  46      21.006  17.369  43.389  1.00 23.51           C  
ATOM    332  CG  LEU L  46      21.012  18.877  43.691  1.00 23.86           C  
ATOM    333  CD1 LEU L  46      21.650  19.662  42.534  1.00 22.56           C  
ATOM    334  CD2 LEU L  46      19.609  19.379  44.058  1.00 25.47           C  
ATOM    335  C   LEU L  46      22.962  16.864  44.773  1.00 23.95           C  
ATOM    336  O   LEU L  46      22.393  16.324  45.723  1.00 25.98           O  
ATOM    337  N   LEU L  47      24.163  17.471  44.897  1.00 22.53           N  
ATOM    338  CA  LEU L  47      24.806  17.768  46.153  1.00 22.25           C  
ATOM    339  CB  LEU L  47      26.333  17.919  46.026  1.00 21.53           C  
ATOM    340  CG  LEU L  47      27.084  16.614  45.695  1.00 24.31           C  
ATOM    341  CD1 LEU L  47      28.603  16.850  45.674  1.00 22.86           C  
ATOM    342  CD2 LEU L  47      26.680  15.473  46.644  1.00 17.39           C  
ATOM    343  C   LEU L  47      24.316  19.035  46.807  1.00 22.84           C  
ATOM    344  O   LEU L  47      24.056  19.051  48.009  1.00 25.48           O  
ATOM    345  N   ILE L  48      24.217  20.148  46.035  1.00 22.36           N  
ATOM    346  CA  ILE L  48      23.873  21.423  46.615  1.00 21.95           C  
ATOM    347  CB  ILE L  48      25.073  22.279  46.909  1.00 22.66           C  
ATOM    348  CG1 ILE L  48      25.970  21.598  47.956  1.00 21.33           C  
ATOM    349  CG2 ILE L  48      24.582  23.667  47.348  1.00 20.75           C  
ATOM    350  CD1 ILE L  48      25.277  21.394  49.304  1.00 24.41           C  
ATOM    351  C   ILE L  48      23.008  22.186  45.656  1.00 22.10           C  
ATOM    352  O   ILE L  48      23.161  22.072  44.442  1.00 21.14           O  
ATOM    353  N   TYR L  49      22.047  22.968  46.193  1.00 22.71           N  
ATOM    354  CA  TYR L  49      21.228  23.808  45.370  1.00 23.15           C  
ATOM    355  CB  TYR L  49      19.858  23.202  44.997  1.00 22.90           C  
ATOM    356  CG  TYR L  49      18.999  23.036  46.204  1.00 24.72           C  
ATOM    357  CD1 TYR L  49      19.188  21.994  47.081  1.00 23.04           C  
ATOM    358  CD2 TYR L  49      17.975  23.923  46.442  1.00 24.62           C  
ATOM    359  CE1 TYR L  49      18.382  21.846  48.186  1.00 24.11           C  
ATOM    360  CE2 TYR L  49      17.165  23.780  47.542  1.00 24.02           C  
ATOM    361  CZ  TYR L  49      17.368  22.741  48.420  1.00 26.36           C  
ATOM    362  OH  TYR L  49      16.535  22.598  49.549  1.00 29.47           O  
ATOM    363  C   TYR L  49      21.026  25.093  46.117  1.00 24.78           C  
ATOM    364  O   TYR L  49      21.214  25.145  47.331  1.00 24.86           O  
ATOM    365  N   GLY L  50      20.695  26.186  45.403  1.00 24.78           N  
ATOM    366  CA  GLY L  50      20.441  27.426  46.087  1.00 26.06           C  
ATOM    367  C   GLY L  50      21.722  27.962  46.662  1.00 25.79           C  
ATOM    368  O   GLY L  50      21.709  28.692  47.650  1.00 26.94           O  
ATOM    369  N   ASN L  51      22.862  27.594  46.053  1.00 24.51           N  
ATOM    370  CA  ASN L  51      24.173  28.054  46.419  1.00 24.73           C  
ATOM    371  CB  ASN L  51      24.210  29.576  46.659  1.00 26.47           C  
ATOM    372  CG  ASN L  51      24.027  30.287  45.325  1.00 28.69           C  
ATOM    373  OD1 ASN L  51      22.991  30.896  45.061  1.00 27.93           O  
ATOM    374  ND2 ASN L  51      25.066  30.221  44.450  1.00 32.92           N  
ATOM    375  C   ASN L  51      24.660  27.384  47.669  1.00 25.46           C  
ATOM    376  O   ASN L  51      25.859  27.133  47.786  1.00 24.78           O  
ATOM    377  N   ASN L  52      23.778  26.990  48.614  1.00 26.71           N  
ATOM    378  CA  ASN L  52      24.355  26.390  49.788  1.00 27.76           C  
ATOM    379  CB  ASN L  52      24.871  27.444  50.785  1.00 29.80           C  
ATOM    380  CG  ASN L  52      23.733  28.394  51.144  1.00 31.92           C  
ATOM    381  OD1 ASN L  52      22.609  27.973  51.410  1.00 31.76           O  
ATOM    382  ND2 ASN L  52      24.032  29.720  51.131  1.00 36.30           N  
ATOM    383  C   ASN L  52      23.378  25.498  50.495  1.00 28.70           C  
ATOM    384  O   ASN L  52      23.571  25.183  51.670  1.00 28.58           O  
ATOM    385  N   LYS L  53      22.330  25.010  49.805  1.00 28.79           N  
ATOM    386  CA  LYS L  53      21.384  24.176  50.494  1.00 29.54           C  
ATOM    387  CB  LYS L  53      19.925  24.513  50.132  1.00 30.62           C  
ATOM    388  CG  LYS L  53      19.534  25.947  50.503  1.00 31.06           C  
ATOM    389  CD  LYS L  53      18.205  26.397  49.894  1.00 36.20           C  
ATOM    390  CE  LYS L  53      17.926  27.897  50.029  1.00 38.76           C  
ATOM    391  NZ  LYS L  53      17.875  28.286  51.456  1.00 36.58           N1+
ATOM    392  C   LYS L  53      21.650  22.750  50.109  1.00 28.34           C  
ATOM    393  O   LYS L  53      21.994  22.456  48.966  1.00 27.61           O  
ATOM    394  N   ARG L  54      21.512  21.819  51.077  1.00 28.10           N  
ATOM    395  CA  ARG L  54      21.760  20.431  50.799  1.00 27.01           C  
ATOM    396  CB  ARG L  54      22.808  19.799  51.734  1.00 27.60           C  
ATOM    397  CG  ARG L  54      22.515  19.979  53.224  1.00 29.12           C  
ATOM    398  CD  ARG L  54      23.743  19.736  54.106  1.00 29.74           C  
ATOM    399  NE  ARG L  54      23.427  20.252  55.466  1.00 34.84           N  
ATOM    400  CZ  ARG L  54      23.610  21.577  55.757  1.00 39.43           C  
ATOM    401  NH1 ARG L  54      24.152  22.417  54.823  1.00 43.30           N1+
ATOM    402  NH2 ARG L  54      23.229  22.063  56.966  1.00 39.58           N  
ATOM    403  C   ARG L  54      20.467  19.681  50.879  1.00 26.37           C  
ATOM    404  O   ARG L  54      19.617  19.927  51.734  1.00 27.80           O  
ATOM    405  N   PRO L  55      20.318  18.776  49.949  1.00 25.56           N  
ATOM    406  CA  PRO L  55      19.149  17.944  49.888  1.00 25.54           C  
ATOM    407  CD  PRO L  55      20.922  18.965  48.638  1.00 23.89           C  
ATOM    408  CB  PRO L  55      19.185  17.279  48.514  1.00 23.51           C  
ATOM    409  CG  PRO L  55      19.983  18.266  47.644  1.00 23.84           C  
ATOM    410  C   PRO L  55      19.200  16.965  51.013  1.00 25.95           C  
ATOM    411  O   PRO L  55      20.242  16.842  51.653  1.00 25.55           O  
ATOM    412  N   SER L  56      18.075  16.283  51.293  1.00 26.74           N  
ATOM    413  CA  SER L  56      18.057  15.319  52.348  1.00 29.43           C  
ATOM    414  CB  SER L  56      16.670  14.671  52.528  1.00 30.99           C  
ATOM    415  OG  SER L  56      16.706  13.701  53.565  1.00 35.43           O  
ATOM    416  C   SER L  56      19.020  14.237  51.979  1.00 28.67           C  
ATOM    417  O   SER L  56      19.131  13.864  50.812  1.00 27.86           O  
ATOM    418  N   GLY L  57      19.757  13.715  52.977  1.00 30.46           N  
ATOM    419  CA  GLY L  57      20.658  12.624  52.734  1.00 29.67           C  
ATOM    420  C   GLY L  57      22.039  13.137  52.469  1.00 29.60           C  
ATOM    421  O   GLY L  57      22.988  12.354  52.432  1.00 29.33           O  
ATOM    422  N   ILE L  58      22.207  14.465  52.301  1.00 27.80           N  
ATOM    423  CA  ILE L  58      23.525  14.974  52.030  1.00 28.08           C  
ATOM    424  CB  ILE L  58      23.522  16.120  51.049  1.00 27.45           C  
ATOM    425  CG1 ILE L  58      22.853  15.681  49.736  1.00 26.66           C  
ATOM    426  CG2 ILE L  58      24.972  16.592  50.842  1.00 23.77           C  
ATOM    427  CD1 ILE L  58      23.563  14.510  49.055  1.00 24.15           C  
ATOM    428  C   ILE L  58      24.052  15.485  53.343  1.00 29.13           C  
ATOM    429  O   ILE L  58      23.431  16.335  53.979  1.00 30.52           O  
ATOM    430  N   PRO L  59      25.174  14.965  53.773  1.00 29.54           N  
ATOM    431  CA  PRO L  59      25.767  15.321  55.042  1.00 30.31           C  
ATOM    432  CD  PRO L  59      25.674  13.695  53.280  1.00 28.65           C  
ATOM    433  CB  PRO L  59      26.769  14.213  55.370  1.00 30.49           C  
ATOM    434  CG  PRO L  59      26.999  13.489  54.032  1.00 28.27           C  
ATOM    435  C   PRO L  59      26.388  16.683  55.011  1.00 29.94           C  
ATOM    436  O   PRO L  59      26.682  17.189  53.929  1.00 27.39           O  
ATOM    437  N   ASP L  60      26.631  17.267  56.202  1.00 32.46           N  
ATOM    438  CA  ASP L  60      27.151  18.596  56.380  1.00 33.55           C  
ATOM    439  CB  ASP L  60      27.288  19.045  57.840  1.00 36.63           C  
ATOM    440  CG  ASP L  60      25.919  19.422  58.360  1.00 40.99           C  
ATOM    441  OD1 ASP L  60      24.943  19.297  57.575  1.00 41.65           O  
ATOM    442  OD2 ASP L  60      25.830  19.852  59.540  1.00 49.80           O1-
ATOM    443  C   ASP L  60      28.521  18.694  55.809  1.00 32.24           C  
ATOM    444  O   ASP L  60      29.007  19.795  55.560  1.00 33.50           O  
ATOM    445  N   ARG L  61      29.188  17.549  55.599  1.00 29.90           N  
ATOM    446  CA  ARG L  61      30.540  17.555  55.114  1.00 30.20           C  
ATOM    447  CB  ARG L  61      31.063  16.156  54.768  1.00 28.89           C  
ATOM    448  CG  ARG L  61      31.177  15.211  55.961  1.00 29.60           C  
ATOM    449  CD  ARG L  61      31.741  13.851  55.552  1.00 30.42           C  
ATOM    450  NE  ARG L  61      30.769  13.246  54.599  1.00 24.98           N  
ATOM    451  CZ  ARG L  61      31.169  12.886  53.345  1.00 29.01           C  
ATOM    452  NH1 ARG L  61      32.467  13.079  52.960  1.00 26.22           N1+
ATOM    453  NH2 ARG L  61      30.275  12.347  52.469  1.00 25.40           N  
ATOM    454  C   ARG L  61      30.576  18.342  53.839  1.00 29.52           C  
ATOM    455  O   ARG L  61      31.589  18.967  53.533  1.00 29.51           O  
ATOM    456  N   PHE L  62      29.489  18.294  53.042  1.00 28.83           N  
ATOM    457  CA  PHE L  62      29.453  19.045  51.819  1.00 26.48           C  
ATOM    458  CB  PHE L  62      28.601  18.374  50.725  1.00 25.04           C  
ATOM    459  CG  PHE L  62      29.259  17.082  50.369  1.00 26.83           C  
ATOM    460  CD1 PHE L  62      29.053  15.961  51.141  1.00 23.60           C  
ATOM    461  CD2 PHE L  62      30.077  16.984  49.267  1.00 27.20           C  
ATOM    462  CE1 PHE L  62      29.653  14.768  50.820  1.00 30.35           C  
ATOM    463  CE2 PHE L  62      30.682  15.791  48.939  1.00 28.21           C  
ATOM    464  CZ  PHE L  62      30.469  14.680  49.716  1.00 27.81           C  
ATOM    465  C   PHE L  62      28.845  20.381  52.120  1.00 26.69           C  
ATOM    466  O   PHE L  62      27.847  20.473  52.835  1.00 25.44           O  
ATOM    467  N   SER L  63      29.462  21.460  51.596  1.00 27.06           N  
ATOM    468  CA  SER L  63      28.981  22.797  51.799  1.00 28.11           C  
ATOM    469  CB  SER L  63      29.737  23.572  52.894  1.00 30.94           C  
ATOM    470  OG  SER L  63      29.509  22.989  54.167  1.00 31.19           O  
ATOM    471  C   SER L  63      29.232  23.536  50.527  1.00 27.48           C  
ATOM    472  O   SER L  63      30.122  23.178  49.757  1.00 27.80           O  
ATOM    473  N   GLY L  64      28.443  24.599  50.278  1.00 27.69           N  
ATOM    474  CA  GLY L  64      28.632  25.371  49.088  1.00 27.37           C  
ATOM    475  C   GLY L  64      28.509  26.805  49.473  1.00 28.91           C  
ATOM    476  O   GLY L  64      27.863  27.141  50.466  1.00 30.31           O  
ATOM    477  N   SER L  65      29.153  27.692  48.692  1.00 29.47           N  
ATOM    478  CA  SER L  65      29.070  29.093  48.970  1.00 31.11           C  
ATOM    479  CB  SER L  65      30.203  29.607  49.871  1.00 33.43           C  
ATOM    480  OG  SER L  65      31.447  29.490  49.201  1.00 34.20           O  
ATOM    481  C   SER L  65      29.197  29.809  47.667  1.00 31.63           C  
ATOM    482  O   SER L  65      29.689  29.256  46.686  1.00 30.54           O  
ATOM    483  N   LYS L  66      28.727  31.071  47.626  1.00 33.55           N  
ATOM    484  CA  LYS L  66      28.815  31.848  46.422  1.00 35.12           C  
ATOM    485  CB  LYS L  66      27.458  32.088  45.744  1.00 34.83           C  
ATOM    486  CG  LYS L  66      27.574  32.864  44.430  1.00 35.20           C  
ATOM    487  CD  LYS L  66      26.238  33.090  43.723  1.00 37.08           C  
ATOM    488  CE  LYS L  66      25.878  34.567  43.560  1.00 39.16           C  
ATOM    489  NZ  LYS L  66      25.583  35.166  44.879  1.00 38.90           N1+
ATOM    490  C   LYS L  66      29.292  33.212  46.793  1.00 37.47           C  
ATOM    491  O   LYS L  66      28.912  33.752  47.829  1.00 39.14           O  
ATOM    492  N   SER L  67      30.156  33.801  45.948  1.00 38.79           N  
ATOM    493  CA  SER L  67      30.582  35.150  46.176  1.00 41.07           C  
ATOM    494  CB  SER L  67      31.924  35.227  46.922  1.00 43.36           C  
ATOM    495  OG  SER L  67      31.803  34.632  48.207  1.00 45.44           O  
ATOM    496  C   SER L  67      30.807  35.757  44.828  1.00 40.41           C  
ATOM    497  O   SER L  67      31.610  35.257  44.042  1.00 39.93           O  
ATOM    498  N   GLY L  68      30.105  36.866  44.519  1.00 40.47           N  
ATOM    499  CA  GLY L  68      30.300  37.499  43.249  1.00 39.40           C  
ATOM    500  C   GLY L  68      29.992  36.508  42.169  1.00 35.80           C  
ATOM    501  O   GLY L  68      28.937  35.877  42.155  1.00 33.80           O  
ATOM    502  N   THR L  69      30.911  36.419  41.188  1.00 35.00           N  
ATOM    503  CA  THR L  69      30.868  35.557  40.040  1.00 32.11           C  
ATOM    504  CB  THR L  69      31.679  36.077  38.893  1.00 33.68           C  
ATOM    505  OG1 THR L  69      33.036  36.226  39.275  1.00 32.55           O  
ATOM    506  CG2 THR L  69      31.089  37.430  38.458  1.00 34.24           C  
ATOM    507  C   THR L  69      31.292  34.139  40.337  1.00 31.07           C  
ATOM    508  O   THR L  69      31.099  33.261  39.498  1.00 29.54           O  
ATOM    509  N   SER L  70      31.960  33.870  41.477  1.00 31.35           N  
ATOM    510  CA  SER L  70      32.439  32.526  41.686  1.00 30.11           C  
ATOM    511  CB  SER L  70      33.912  32.462  42.131  1.00 32.14           C  
ATOM    512  OG  SER L  70      34.760  33.008  41.131  1.00 37.86           O  
ATOM    513  C   SER L  70      31.643  31.826  42.749  1.00 28.45           C  
ATOM    514  O   SER L  70      30.930  32.448  43.535  1.00 28.43           O  
ATOM    515  N   ALA L  71      31.739  30.476  42.756  1.00 26.72           N  
ATOM    516  CA  ALA L  71      31.081  29.633  43.717  1.00 25.52           C  
ATOM    517  CB  ALA L  71      29.885  28.858  43.139  1.00 23.29           C  
ATOM    518  C   ALA L  71      32.090  28.615  44.142  1.00 25.53           C  
ATOM    519  O   ALA L  71      33.013  28.306  43.388  1.00 25.53           O  
ATOM    520  N   THR L  72      31.959  28.085  45.379  1.00 25.40           N  
ATOM    521  CA  THR L  72      32.895  27.097  45.840  1.00 25.34           C  
ATOM    522  CB  THR L  72      33.872  27.622  46.852  1.00 27.71           C  
ATOM    523  OG1 THR L  72      34.601  28.713  46.309  1.00 28.33           O  
ATOM    524  CG2 THR L  72      34.841  26.491  47.238  1.00 25.82           C  
ATOM    525  C   THR L  72      32.137  25.986  46.504  1.00 24.92           C  
ATOM    526  O   THR L  72      31.088  26.199  47.108  1.00 25.33           O  
ATOM    527  N   LEU L  73      32.666  24.753  46.375  1.00 23.18           N  
ATOM    528  CA  LEU L  73      32.117  23.590  47.011  1.00 22.00           C  
ATOM    529  CB  LEU L  73      31.846  22.438  46.030  1.00 20.83           C  
ATOM    530  CG  LEU L  73      31.345  21.141  46.690  1.00 20.04           C  
ATOM    531  CD1 LEU L  73      29.958  21.314  47.332  1.00 18.86           C  
ATOM    532  CD2 LEU L  73      31.410  19.981  45.687  1.00 17.74           C  
ATOM    533  C   LEU L  73      33.169  23.116  47.954  1.00 24.49           C  
ATOM    534  O   LEU L  73      34.332  22.991  47.572  1.00 25.16           O  
ATOM    535  N   GLY L  74      32.802  22.843  49.220  1.00 24.36           N  
ATOM    536  CA  GLY L  74      33.813  22.388  50.131  1.00 24.83           C  
ATOM    537  C   GLY L  74      33.404  21.039  50.612  1.00 24.68           C  
ATOM    538  O   GLY L  74      32.223  20.777  50.827  1.00 24.78           O  
ATOM    539  N   ILE L  75      34.390  20.132  50.773  1.00 24.54           N  
ATOM    540  CA  ILE L  75      34.113  18.821  51.285  1.00 25.65           C  
ATOM    541  CB  ILE L  75      34.263  17.750  50.238  1.00 24.49           C  
ATOM    542  CG1 ILE L  75      33.327  18.047  49.056  1.00 25.22           C  
ATOM    543  CG2 ILE L  75      33.988  16.380  50.885  1.00 22.16           C  
ATOM    544  CD1 ILE L  75      33.586  17.176  47.828  1.00 24.28           C  
ATOM    545  C   ILE L  75      35.110  18.580  52.372  1.00 27.25           C  
ATOM    546  O   ILE L  75      36.305  18.814  52.185  1.00 28.90           O  
ATOM    547  N   THR L  76      34.647  18.116  53.551  1.00 27.31           N  
ATOM    548  CA  THR L  76      35.554  17.891  54.642  1.00 27.76           C  
ATOM    549  CB  THR L  76      35.264  18.731  55.849  1.00 30.14           C  
ATOM    550  OG1 THR L  76      33.980  18.412  56.368  1.00 28.06           O  
ATOM    551  CG2 THR L  76      35.318  20.214  55.443  1.00 28.26           C  
ATOM    552  C   THR L  76      35.417  16.460  55.057  1.00 27.93           C  
ATOM    553  O   THR L  76      34.470  15.777  54.670  1.00 25.91           O  
ATOM    554  N   GLY L  77      36.400  15.954  55.830  1.00 28.28           N  
ATOM    555  CA  GLY L  77      36.319  14.603  56.302  1.00 30.39           C  
ATOM    556  C   GLY L  77      36.234  13.719  55.101  1.00 30.00           C  
ATOM    557  O   GLY L  77      35.346  12.871  55.004  1.00 28.86           O  
ATOM    558  N   LEU L  78      37.178  13.891  54.159  1.00 28.73           N  
ATOM    559  CA  LEU L  78      37.153  13.177  52.918  1.00 28.31           C  
ATOM    560  CB  LEU L  78      38.398  13.432  52.047  1.00 27.23           C  
ATOM    561  CG  LEU L  78      38.453  14.836  51.419  1.00 28.77           C  
ATOM    562  CD1 LEU L  78      39.738  15.020  50.594  1.00 27.04           C  
ATOM    563  CD2 LEU L  78      37.194  15.113  50.581  1.00 25.21           C  
ATOM    564  C   LEU L  78      37.097  11.705  53.157  1.00 29.32           C  
ATOM    565  O   LEU L  78      37.826  11.153  53.981  1.00 28.84           O  
ATOM    566  N   GLN L  79      36.194  11.046  52.405  1.00 30.13           N  
ATOM    567  CA  GLN L  79      36.021   9.625  52.436  1.00 31.52           C  
ATOM    568  CB  GLN L  79      34.555   9.181  52.486  1.00 32.16           C  
ATOM    569  CG  GLN L  79      33.706   9.727  53.629  1.00 33.89           C  
ATOM    570  CD  GLN L  79      32.338   9.095  53.414  1.00 38.00           C  
ATOM    571  OE1 GLN L  79      31.379   9.749  53.009  1.00 43.07           O  
ATOM    572  NE2 GLN L  79      32.259   7.762  53.666  1.00 34.95           N  
ATOM    573  C   GLN L  79      36.465   9.150  51.090  1.00 31.57           C  
ATOM    574  O   GLN L  79      36.441   9.900  50.115  1.00 31.27           O  
ATOM    575  N   THR L  80      36.871   7.872  51.004  1.00 32.42           N  
ATOM    576  CA  THR L  80      37.292   7.296  49.761  1.00 33.19           C  
ATOM    577  CB  THR L  80      37.833   5.902  49.904  1.00 35.17           C  
ATOM    578  OG1 THR L  80      38.314   5.439  48.652  1.00 37.18           O  
ATOM    579  CG2 THR L  80      36.725   4.981  50.432  1.00 37.19           C  
ATOM    580  C   THR L  80      36.105   7.263  48.846  1.00 31.53           C  
ATOM    581  O   THR L  80      36.240   7.353  47.628  1.00 31.25           O  
ATOM    582  N   GLY L  81      34.899   7.143  49.428  1.00 30.28           N  
ATOM    583  CA  GLY L  81      33.664   7.049  48.700  1.00 28.04           C  
ATOM    584  C   GLY L  81      33.482   8.280  47.862  1.00 26.34           C  
ATOM    585  O   GLY L  81      32.802   8.238  46.839  1.00 25.77           O  
ATOM    586  N   ASP L  82      34.045   9.415  48.318  1.00 25.75           N  
ATOM    587  CA  ASP L  82      33.931  10.710  47.698  1.00 25.13           C  
ATOM    588  CB  ASP L  82      34.514  11.843  48.560  1.00 25.57           C  
ATOM    589  CG  ASP L  82      33.593  12.039  49.757  1.00 28.68           C  
ATOM    590  OD1 ASP L  82      32.459  11.490  49.726  1.00 27.35           O  
ATOM    591  OD2 ASP L  82      34.008  12.742  50.716  1.00 31.24           O1-
ATOM    592  C   ASP L  82      34.610  10.782  46.357  1.00 25.48           C  
ATOM    593  O   ASP L  82      34.290  11.681  45.582  1.00 24.74           O  
ATOM    594  N   GLU L  83      35.603   9.912  46.056  1.00 25.91           N  
ATOM    595  CA  GLU L  83      36.274  10.031  44.784  1.00 26.84           C  
ATOM    596  CB  GLU L  83      37.327   8.940  44.497  1.00 27.72           C  
ATOM    597  CG  GLU L  83      38.113   9.216  43.210  1.00 29.91           C  
ATOM    598  CD  GLU L  83      39.091   8.079  42.945  1.00 34.51           C  
ATOM    599  OE1 GLU L  83      39.631   7.502  43.926  1.00 34.70           O  
ATOM    600  OE2 GLU L  83      39.309   7.774  41.741  1.00 35.31           O1-
ATOM    601  C   GLU L  83      35.250   9.969  43.688  1.00 26.14           C  
ATOM    602  O   GLU L  83      34.511   8.997  43.561  1.00 26.93           O  
ATOM    603  N   ALA L  84      35.196  11.038  42.863  1.00 23.96           N  
ATOM    604  CA  ALA L  84      34.223  11.127  41.811  1.00 23.59           C  
ATOM    605  CB  ALA L  84      32.773  11.076  42.313  1.00 22.44           C  
ATOM    606  C   ALA L  84      34.408  12.466  41.157  1.00 23.40           C  
ATOM    607  O   ALA L  84      35.269  13.248  41.551  1.00 23.52           O  
ATOM    608  N   ASP L  85      33.605  12.739  40.106  1.00 23.73           N  
ATOM    609  CA  ASP L  85      33.643  14.000  39.413  1.00 24.29           C  
ATOM    610  CB  ASP L  85      33.275  13.885  37.924  1.00 26.29           C  
ATOM    611  CG  ASP L  85      34.467  13.331  37.167  1.00 31.39           C  
ATOM    612  OD1 ASP L  85      35.411  14.122  36.905  1.00 38.51           O  
ATOM    613  OD2 ASP L  85      34.458  12.112  36.848  1.00 36.97           O1-
ATOM    614  C   ASP L  85      32.626  14.916  40.027  1.00 23.25           C  
ATOM    615  O   ASP L  85      31.540  14.486  40.412  1.00 22.82           O  
ATOM    616  N   TYR L  86      32.965  16.220  40.150  1.00 23.30           N  
ATOM    617  CA  TYR L  86      32.057  17.186  40.705  1.00 22.85           C  
ATOM    618  CB  TYR L  86      32.564  17.791  42.029  1.00 21.55           C  
ATOM    619  CG  TYR L  86      32.611  16.709  43.052  1.00 18.67           C  
ATOM    620  CD1 TYR L  86      33.679  15.842  43.122  1.00 15.98           C  
ATOM    621  CD2 TYR L  86      31.577  16.560  43.949  1.00 13.38           C  
ATOM    622  CE1 TYR L  86      33.707  14.846  44.073  1.00 17.81           C  
ATOM    623  CE2 TYR L  86      31.600  15.569  44.900  1.00 16.01           C  
ATOM    624  CZ  TYR L  86      32.669  14.709  44.962  1.00 17.80           C  
ATOM    625  OH  TYR L  86      32.699  13.689  45.936  1.00 19.07           O  
ATOM    626  C   TYR L  86      31.950  18.325  39.733  1.00 23.29           C  
ATOM    627  O   TYR L  86      32.967  18.812  39.235  1.00 25.00           O  
ATOM    628  N   PHE L  87      30.710  18.779  39.421  1.00 22.62           N  
ATOM    629  CA  PHE L  87      30.600  19.904  38.531  1.00 23.15           C  
ATOM    630  CB  PHE L  87      30.357  19.542  37.045  1.00 24.66           C  
ATOM    631  CG  PHE L  87      29.105  18.748  36.879  1.00 26.01           C  
ATOM    632  CD1 PHE L  87      27.883  19.359  36.721  1.00 24.94           C  
ATOM    633  CD2 PHE L  87      29.164  17.374  36.865  1.00 24.70           C  
ATOM    634  CE1 PHE L  87      26.739  18.605  36.565  1.00 22.85           C  
ATOM    635  CE2 PHE L  87      28.028  16.616  36.711  1.00 25.60           C  
ATOM    636  CZ  PHE L  87      26.808  17.233  36.561  1.00 26.48           C  
ATOM    637  C   PHE L  87      29.530  20.843  38.998  1.00 22.65           C  
ATOM    638  O   PHE L  87      28.517  20.427  39.562  1.00 22.48           O  
ATOM    639  N   CYS L  88      29.760  22.160  38.794  1.00 23.05           N  
ATOM    640  CA  CYS L  88      28.825  23.185  39.173  1.00 24.15           C  
ATOM    641  CB  CYS L  88      29.510  24.529  39.530  1.00 25.87           C  
ATOM    642  SG  CYS L  88      30.697  25.088  38.264  1.00 35.11           S  
ATOM    643  C   CYS L  88      27.860  23.400  38.043  1.00 22.60           C  
ATOM    644  O   CYS L  88      28.144  23.044  36.900  1.00 20.30           O  
ATOM    645  N   ALA L  89      26.668  23.955  38.355  1.00 22.03           N  
ATOM    646  CA  ALA L  89      25.687  24.244  37.341  1.00 22.46           C  
ATOM    647  CB  ALA L  89      24.677  23.106  37.118  1.00 22.59           C  
ATOM    648  C   ALA L  89      24.891  25.428  37.796  1.00 23.68           C  
ATOM    649  O   ALA L  89      24.717  25.657  38.992  1.00 25.04           O  
ATOM    650  N   THR L  90      24.410  26.234  36.832  1.00 23.97           N  
ATOM    651  CA  THR L  90      23.560  27.361  37.099  1.00 23.56           C  
ATOM    652  CB  THR L  90      24.317  28.609  37.464  1.00 24.75           C  
ATOM    653  OG1 THR L  90      23.423  29.644  37.844  1.00 24.87           O  
ATOM    654  CG2 THR L  90      25.175  29.048  36.265  1.00 23.49           C  
ATOM    655  C   THR L  90      22.843  27.597  35.810  1.00 23.95           C  
ATOM    656  O   THR L  90      22.818  26.712  34.953  1.00 23.23           O  
ATOM    657  N   TRP L  91      22.203  28.767  35.632  1.00 23.44           N  
ATOM    658  CA  TRP L  91      21.586  28.996  34.355  1.00 24.31           C  
ATOM    659  CB  TRP L  91      20.059  28.785  34.322  1.00 25.19           C  
ATOM    660  CG  TRP L  91      19.247  29.643  35.255  1.00 25.03           C  
ATOM    661  CD2 TRP L  91      19.134  29.425  36.670  1.00 27.98           C  
ATOM    662  CD1 TRP L  91      18.492  30.742  34.969  1.00 28.87           C  
ATOM    663  NE1 TRP L  91      17.904  31.217  36.117  1.00 30.28           N  
ATOM    664  CE2 TRP L  91      18.291  30.415  37.174  1.00 28.66           C  
ATOM    665  CE3 TRP L  91      19.680  28.472  37.488  1.00 26.12           C  
ATOM    666  CZ2 TRP L  91      17.986  30.472  38.504  1.00 29.26           C  
ATOM    667  CZ3 TRP L  91      19.374  28.535  38.831  1.00 25.95           C  
ATOM    668  CH2 TRP L  91      18.541  29.515  39.329  1.00 27.11           C  
ATOM    669  C   TRP L  91      21.937  30.374  33.894  1.00 25.00           C  
ATOM    670  O   TRP L  91      22.461  31.188  34.658  1.00 23.70           O  
ATOM    671  N   ASP L  92      21.700  30.658  32.596  1.00 25.97           N  
ATOM    672  CA  ASP L  92      22.063  31.942  32.067  1.00 28.80           C  
ATOM    673  CB  ASP L  92      22.619  31.919  30.638  1.00 29.14           C  
ATOM    674  CG  ASP L  92      23.234  33.291  30.393  1.00 33.37           C  
ATOM    675  OD1 ASP L  92      23.924  33.809  31.313  1.00 34.27           O  
ATOM    676  OD2 ASP L  92      23.028  33.837  29.276  1.00 38.18           O1-
ATOM    677  C   ASP L  92      20.876  32.852  32.086  1.00 29.45           C  
ATOM    678  O   ASP L  92      19.729  32.414  32.028  1.00 29.13           O  
ATOM    679  N   SER L  93      21.153  34.167  32.219  1.00 30.87           N  
ATOM    680  CA  SER L  93      20.176  35.219  32.283  1.00 31.74           C  
ATOM    681  CB  SER L  93      20.708  36.490  32.976  1.00 33.24           C  
ATOM    682  OG  SER L  93      20.941  36.232  34.353  1.00 33.12           O  
ATOM    683  C   SER L  93      19.677  35.614  30.924  1.00 32.00           C  
ATOM    684  O   SER L  93      18.826  36.499  30.824  1.00 33.62           O  
ATOM    685  N   GLY L  94      20.185  34.988  29.843  1.00 30.78           N  
ATOM    686  CA  GLY L  94      19.834  35.381  28.503  1.00 30.67           C  
ATOM    687  C   GLY L  94      18.472  34.873  28.132  1.00 30.77           C  
ATOM    688  O   GLY L  94      17.776  34.229  28.912  1.00 29.41           O  
ATOM    689  N   LEU L  95      18.083  35.150  26.872  1.00 31.61           N  
ATOM    690  CA  LEU L  95      16.786  34.852  26.340  1.00 32.12           C  
ATOM    691  CB  LEU L  95      16.671  35.271  24.865  1.00 32.98           C  
ATOM    692  CG  LEU L  95      16.737  36.790  24.632  1.00 35.46           C  
ATOM    693  CD1 LEU L  95      16.622  37.103  23.134  1.00 37.41           C  
ATOM    694  CD2 LEU L  95      15.672  37.534  25.459  1.00 36.62           C  
ATOM    695  C   LEU L  95      16.538  33.376  26.394  1.00 31.89           C  
ATOM    696  O   LEU L  95      15.424  32.938  26.675  1.00 31.77           O  
ATOM    697  N   SER L  96      17.575  32.582  26.070  1.00 31.37           N  
ATOM    698  CA  SER L  96      17.509  31.145  26.025  1.00 30.76           C  
ATOM    699  CB  SER L  96      18.706  30.556  25.263  1.00 31.99           C  
ATOM    700  OG  SER L  96      19.918  31.079  25.786  1.00 32.30           O  
ATOM    701  C   SER L  96      17.485  30.550  27.404  1.00 29.95           C  
ATOM    702  O   SER L  96      16.976  29.445  27.589  1.00 28.75           O  
ATOM    703  N   ALA L  97      18.051  31.258  28.401  1.00 29.38           N  
ATOM    704  CA  ALA L  97      18.080  30.778  29.760  1.00 28.05           C  
ATOM    705  CB  ALA L  97      16.708  30.823  30.454  1.00 28.51           C  
ATOM    706  C   ALA L  97      18.602  29.371  29.793  1.00 27.60           C  
ATOM    707  O   ALA L  97      17.996  28.483  30.392  1.00 25.89           O  
ATOM    708  N   ASP L  98      19.766  29.145  29.161  1.00 27.08           N  
ATOM    709  CA  ASP L  98      20.337  27.828  29.086  1.00 25.58           C  
ATOM    710  CB  ASP L  98      21.626  27.761  28.244  1.00 26.70           C  
ATOM    711  CG  ASP L  98      21.370  28.173  26.805  1.00 28.46           C  
ATOM    712  OD1 ASP L  98      20.234  28.629  26.510  1.00 31.21           O  
ATOM    713  OD2 ASP L  98      22.317  28.043  25.984  1.00 27.66           O1-
ATOM    714  C   ASP L  98      20.808  27.438  30.446  1.00 24.93           C  
ATOM    715  O   ASP L  98      21.180  28.287  31.255  1.00 26.51           O  
ATOM    716  N   TRP L  99      20.773  26.121  30.738  1.00 24.42           N  
ATOM    717  CA  TRP L  99      21.434  25.644  31.913  1.00 23.46           C  
ATOM    718  CB  TRP L  99      21.100  24.198  32.311  1.00 23.55           C  
ATOM    719  CG  TRP L  99      19.766  24.005  32.982  1.00 23.47           C  
ATOM    720  CD2 TRP L  99      19.568  24.141  34.397  1.00 24.14           C  
ATOM    721  CD1 TRP L  99      18.553  23.667  32.453  1.00 24.09           C  
ATOM    722  NE1 TRP L  99      17.618  23.568  33.454  1.00 24.01           N  
ATOM    723  CE2 TRP L  99      18.226  23.859  34.657  1.00 25.66           C  
ATOM    724  CE3 TRP L  99      20.436  24.468  35.398  1.00 23.54           C  
ATOM    725  CZ2 TRP L  99      17.730  23.895  35.926  1.00 24.19           C  
ATOM    726  CZ3 TRP L  99      19.930  24.509  36.679  1.00 23.40           C  
ATOM    727  CH2 TRP L  99      18.602  24.229  36.938  1.00 25.35           C  
ATOM    728  C   TRP L  99      22.875  25.647  31.505  1.00 25.04           C  
ATOM    729  O   TRP L  99      23.177  25.387  30.341  1.00 26.58           O  
ATOM    730  N   VAL L 100      23.796  25.979  32.434  1.00 24.38           N  
ATOM    731  CA  VAL L 100      25.190  25.997  32.087  1.00 24.84           C  
ATOM    732  CB  VAL L 100      25.804  27.369  32.057  1.00 25.97           C  
ATOM    733  CG1 VAL L 100      25.077  28.212  30.995  1.00 24.03           C  
ATOM    734  CG2 VAL L 100      25.772  27.966  33.474  1.00 24.43           C  
ATOM    735  C   VAL L 100      25.918  25.209  33.124  1.00 24.92           C  
ATOM    736  O   VAL L 100      25.495  25.154  34.279  1.00 25.11           O  
ATOM    737  N   PHE L 101      27.052  24.590  32.727  1.00 24.62           N  
ATOM    738  CA  PHE L 101      27.725  23.704  33.629  1.00 24.27           C  
ATOM    739  CB  PHE L 101      27.590  22.232  33.205  1.00 23.39           C  
ATOM    740  CG  PHE L 101      26.140  21.899  33.150  1.00 24.83           C  
ATOM    741  CD1 PHE L 101      25.391  22.270  32.056  1.00 23.78           C  
ATOM    742  CD2 PHE L 101      25.538  21.210  34.175  1.00 26.86           C  
ATOM    743  CE1 PHE L 101      24.052  21.965  31.993  1.00 22.60           C  
ATOM    744  CE2 PHE L 101      24.200  20.903  34.113  1.00 25.49           C  
ATOM    745  CZ  PHE L 101      23.453  21.281  33.022  1.00 21.90           C  
ATOM    746  C   PHE L 101      29.193  23.976  33.648  1.00 24.67           C  
ATOM    747  O   PHE L 101      29.759  24.570  32.729  1.00 25.34           O  
ATOM    748  N   GLY L 102      29.846  23.549  34.747  1.00 24.17           N  
ATOM    749  CA  GLY L 102      31.271  23.628  34.836  1.00 25.49           C  
ATOM    750  C   GLY L 102      31.797  22.446  34.080  1.00 26.60           C  
ATOM    751  O   GLY L 102      31.060  21.511  33.772  1.00 26.88           O  
ATOM    752  N   GLY L 103      33.105  22.470  33.765  1.00 27.06           N  
ATOM    753  CA  GLY L 103      33.772  21.416  33.052  1.00 27.21           C  
ATOM    754  C   GLY L 103      33.787  20.173  33.893  1.00 27.17           C  
ATOM    755  O   GLY L 103      33.771  19.059  33.373  1.00 27.72           O  
ATOM    756  N   GLY L 104      33.875  20.329  35.226  1.00 25.35           N  
ATOM    757  CA  GLY L 104      33.910  19.184  36.090  1.00 23.65           C  
ATOM    758  C   GLY L 104      35.274  19.081  36.698  1.00 23.76           C  
ATOM    759  O   GLY L 104      36.276  19.444  36.083  1.00 25.15           O  
ATOM    760  N   THR L 105      35.329  18.587  37.953  1.00 22.77           N  
ATOM    761  CA  THR L 105      36.581  18.415  38.635  1.00 22.68           C  
ATOM    762  CB  THR L 105      36.740  19.319  39.825  1.00 22.66           C  
ATOM    763  OG1 THR L 105      36.636  20.680  39.426  1.00 22.36           O  
ATOM    764  CG2 THR L 105      38.115  19.069  40.464  1.00 19.90           C  
ATOM    765  C   THR L 105      36.629  17.007  39.143  1.00 22.03           C  
ATOM    766  O   THR L 105      35.683  16.533  39.768  1.00 20.49           O  
ATOM    767  N   LYS L 106      37.747  16.297  38.884  1.00 23.63           N  
ATOM    768  CA  LYS L 106      37.908  14.949  39.350  1.00 24.41           C  
ATOM    769  CB  LYS L 106      38.767  14.084  38.409  1.00 27.70           C  
ATOM    770  CG  LYS L 106      39.105  12.698  38.964  1.00 26.49           C  
ATOM    771  CD  LYS L 106      37.935  11.718  39.016  1.00 31.69           C  
ATOM    772  CE  LYS L 106      38.236  10.485  39.868  1.00 35.13           C  
ATOM    773  NZ  LYS L 106      39.603  10.002  39.584  1.00 39.14           N1+
ATOM    774  C   LYS L 106      38.628  15.010  40.659  1.00 25.22           C  
ATOM    775  O   LYS L 106      39.757  15.489  40.745  1.00 24.13           O  
ATOM    776  N   LEU L 107      37.976  14.503  41.722  1.00 24.31           N  
ATOM    777  CA  LEU L 107      38.555  14.515  43.034  1.00 25.56           C  
ATOM    778  CB  LEU L 107      37.517  14.803  44.137  1.00 25.98           C  
ATOM    779  CG  LEU L 107      38.046  14.743  45.584  1.00 26.88           C  
ATOM    780  CD1 LEU L 107      39.072  15.849  45.869  1.00 29.33           C  
ATOM    781  CD2 LEU L 107      36.883  14.746  46.590  1.00 30.85           C  
ATOM    782  C   LEU L 107      39.134  13.163  43.305  1.00 25.87           C  
ATOM    783  O   LEU L 107      38.465  12.141  43.153  1.00 26.50           O  
ATOM    784  N   THR L 108      40.417  13.115  43.709  1.00 26.19           N  
ATOM    785  CA  THR L 108      40.970  11.832  44.028  1.00 26.47           C  
ATOM    786  CB  THR L 108      42.240  11.491  43.301  1.00 27.66           C  
ATOM    787  OG1 THR L 108      42.014  11.480  41.899  1.00 24.61           O  
ATOM    788  CG2 THR L 108      42.721  10.105  43.772  1.00 29.08           C  
ATOM    789  C   THR L 108      41.261  11.783  45.491  1.00 26.65           C  
ATOM    790  O   THR L 108      41.854  12.697  46.060  1.00 27.40           O  
ATOM    791  N   VAL L 109      40.808  10.700  46.149  1.00 26.93           N  
ATOM    792  CA  VAL L 109      41.128  10.521  47.531  1.00 26.59           C  
ATOM    793  CB  VAL L 109      40.013   9.885  48.312  1.00 26.37           C  
ATOM    794  CG1 VAL L 109      40.469   9.675  49.766  1.00 26.99           C  
ATOM    795  CG2 VAL L 109      38.773  10.786  48.163  1.00 22.94           C  
ATOM    796  C   VAL L 109      42.308   9.604  47.522  1.00 29.09           C  
ATOM    797  O   VAL L 109      42.203   8.442  47.128  1.00 30.14           O  
ATOM    798  N   LEU L 110      43.474  10.116  47.959  1.00 30.44           N  
ATOM    799  CA  LEU L 110      44.678   9.345  47.842  1.00 33.27           C  
ATOM    800  CB  LEU L 110      45.962  10.132  48.161  1.00 33.53           C  
ATOM    801  CG  LEU L 110      46.262  11.206  47.102  1.00 33.67           C  
ATOM    802  CD1 LEU L 110      47.574  11.942  47.409  1.00 35.29           C  
ATOM    803  CD2 LEU L 110      46.229  10.604  45.686  1.00 33.86           C  
ATOM    804  C   LEU L 110      44.622   8.133  48.709  1.00 34.54           C  
ATOM    805  O   LEU L 110      44.340   8.198  49.905  1.00 35.58           O  
ATOM    806  N   SER L 111      44.924   6.973  48.098  1.00 36.66           N  
ATOM    807  CA  SER L 111      44.881   5.721  48.789  1.00 39.01           C  
ATOM    808  CB  SER L 111      44.563   4.554  47.852  1.00 38.66           C  
ATOM    809  OG  SER L 111      43.254   4.724  47.325  1.00 39.53           O  
ATOM    810  C   SER L 111      46.231   5.454  49.441  1.00 41.70           C  
ATOM    811  O   SER L 111      46.923   4.489  49.017  1.00 43.64           O  
ATOM    812  OXT SER L 111      46.580   6.208  50.387  1.00  0.00           O1-
TER     813      SER L 111 
ATOM    814  N   GLU H 112      10.129   2.034  38.931  1.00 44.81           N1+
ATOM    815  CA  GLU H 112      11.226   3.001  39.153  1.00 43.14           C  
ATOM    816  CB  GLU H 112      12.580   2.283  39.075  1.00 45.44           C  
ATOM    817  CG  GLU H 112      12.739   1.250  40.189  1.00 52.26           C  
ATOM    818  CD  GLU H 112      12.389   1.961  41.487  1.00 56.97           C  
ATOM    819  OE1 GLU H 112      13.226   2.776  41.962  1.00 53.56           O  
ATOM    820  OE2 GLU H 112      11.274   1.707  42.014  1.00 59.87           O1-
ATOM    821  C   GLU H 112      11.193   4.102  38.147  1.00 40.38           C  
ATOM    822  O   GLU H 112      10.704   3.928  37.033  1.00 39.90           O  
ATOM    823  N   VAL H 113      11.692   5.286  38.554  1.00 37.94           N  
ATOM    824  CA  VAL H 113      11.733   6.418  37.677  1.00 37.33           C  
ATOM    825  CB  VAL H 113      11.911   7.727  38.389  1.00 36.00           C  
ATOM    826  CG1 VAL H 113      12.173   8.830  37.347  1.00 35.89           C  
ATOM    827  CG2 VAL H 113      10.672   7.980  39.264  1.00 37.75           C  
ATOM    828  C   VAL H 113      12.912   6.248  36.778  1.00 36.02           C  
ATOM    829  O   VAL H 113      14.001   5.900  37.231  1.00 36.08           O  
ATOM    830  N   GLN H 114      12.730   6.492  35.465  1.00 35.14           N  
ATOM    831  CA  GLN H 114      13.851   6.307  34.596  1.00 35.02           C  
ATOM    832  CB  GLN H 114      14.141   4.810  34.371  1.00 37.44           C  
ATOM    833  CG  GLN H 114      12.988   4.043  33.721  1.00 41.63           C  
ATOM    834  CD  GLN H 114      13.152   2.581  34.100  1.00 48.34           C  
ATOM    835  OE1 GLN H 114      12.224   1.956  34.609  1.00 49.66           O  
ATOM    836  NE2 GLN H 114      14.369   2.023  33.865  1.00 48.51           N  
ATOM    837  C   GLN H 114      13.606   7.002  33.288  1.00 33.25           C  
ATOM    838  O   GLN H 114      12.468   7.284  32.914  1.00 34.03           O  
ATOM    839  N   LEU H 115      14.708   7.341  32.585  1.00 31.18           N  
ATOM    840  CA  LEU H 115      14.656   7.978  31.301  1.00 29.45           C  
ATOM    841  CB  LEU H 115      15.309   9.373  31.323  1.00 27.88           C  
ATOM    842  CG  LEU H 115      14.713  10.320  32.380  1.00 27.43           C  
ATOM    843  CD1 LEU H 115      15.382  11.703  32.356  1.00 28.17           C  
ATOM    844  CD2 LEU H 115      13.188  10.389  32.243  1.00 30.24           C  
ATOM    845  C   LEU H 115      15.522   7.136  30.404  1.00 29.77           C  
ATOM    846  O   LEU H 115      16.656   6.825  30.769  1.00 28.88           O  
ATOM    847  N   VAL H 116      15.022   6.737  29.212  1.00 29.94           N  
ATOM    848  CA  VAL H 116      15.832   5.927  28.342  1.00 30.90           C  
ATOM    849  CB  VAL H 116      15.270   4.547  28.138  1.00 33.50           C  
ATOM    850  CG1 VAL H 116      16.137   3.810  27.105  1.00 33.35           C  
ATOM    851  CG2 VAL H 116      15.184   3.843  29.502  1.00 34.56           C  
ATOM    852  C   VAL H 116      15.892   6.586  26.989  1.00 30.84           C  
ATOM    853  O   VAL H 116      14.863   6.866  26.378  1.00 30.41           O  
ATOM    854  N   GLU H 117      17.119   6.810  26.467  1.00 30.35           N  
ATOM    855  CA  GLU H 117      17.324   7.478  25.209  1.00 32.53           C  
ATOM    856  CB  GLU H 117      18.464   8.516  25.264  1.00 31.21           C  
ATOM    857  CG  GLU H 117      18.250   9.692  26.228  1.00 34.39           C  
ATOM    858  CD  GLU H 117      18.738   9.333  27.631  1.00 36.44           C  
ATOM    859  OE1 GLU H 117      18.838   8.120  27.945  1.00 35.48           O  
ATOM    860  OE2 GLU H 117      19.018  10.282  28.414  1.00 32.30           O1-
ATOM    861  C   GLU H 117      17.761   6.469  24.184  1.00 33.99           C  
ATOM    862  O   GLU H 117      18.424   5.484  24.505  1.00 34.34           O  
ATOM    863  N   SER H 118      17.387   6.697  22.905  1.00 34.33           N  
ATOM    864  CA  SER H 118      17.767   5.793  21.857  1.00 35.70           C  
ATOM    865  CB  SER H 118      16.789   4.619  21.703  1.00 38.86           C  
ATOM    866  OG  SER H 118      15.509   5.102  21.318  1.00 39.48           O  
ATOM    867  C   SER H 118      17.758   6.550  20.564  1.00 35.35           C  
ATOM    868  O   SER H 118      17.292   7.688  20.502  1.00 33.90           O  
ATOM    869  N   GLY H 119      18.280   5.922  19.488  1.00 36.43           N  
ATOM    870  CA  GLY H 119      18.248   6.537  18.189  1.00 34.65           C  
ATOM    871  C   GLY H 119      19.601   7.033  17.773  1.00 33.72           C  
ATOM    872  O   GLY H 119      19.762   7.474  16.635  1.00 34.65           O  
ATOM    873  N   GLY H 120      20.617   6.962  18.654  1.00 32.13           N  
ATOM    874  CA  GLY H 120      21.917   7.464  18.295  1.00 29.07           C  
ATOM    875  C   GLY H 120      22.543   6.550  17.288  1.00 28.72           C  
ATOM    876  O   GLY H 120      22.184   5.377  17.178  1.00 32.12           O  
ATOM    877  N   GLY H 121      23.524   7.079  16.523  1.00 27.32           N  
ATOM    878  CA  GLY H 121      24.184   6.272  15.535  1.00 27.33           C  
ATOM    879  C   GLY H 121      25.133   7.133  14.757  1.00 27.53           C  
ATOM    880  O   GLY H 121      25.362   8.297  15.084  1.00 26.37           O  
ATOM    881  N   LEU H 122      25.712   6.557  13.682  1.00 29.16           N  
ATOM    882  CA  LEU H 122      26.667   7.271  12.882  1.00 29.28           C  
ATOM    883  CB  LEU H 122      27.757   6.372  12.275  1.00 32.16           C  
ATOM    884  CG  LEU H 122      28.787   7.154  11.442  1.00 34.40           C  
ATOM    885  CD1 LEU H 122      29.590   8.118  12.331  1.00 34.83           C  
ATOM    886  CD2 LEU H 122      29.675   6.216  10.607  1.00 35.35           C  
ATOM    887  C   LEU H 122      25.932   7.908  11.741  1.00 30.06           C  
ATOM    888  O   LEU H 122      25.166   7.246  11.043  1.00 30.33           O  
ATOM    889  N   VAL H 123      26.148   9.226  11.538  1.00 29.04           N  
ATOM    890  CA  VAL H 123      25.480   9.934  10.483  1.00 30.52           C  
ATOM    891  CB  VAL H 123      24.376  10.820  10.986  1.00 28.32           C  
ATOM    892  CG1 VAL H 123      23.763  11.584   9.803  1.00 29.86           C  
ATOM    893  CG2 VAL H 123      23.373   9.950  11.763  1.00 30.19           C  
ATOM    894  C   VAL H 123      26.479  10.809   9.782  1.00 31.08           C  
ATOM    895  O   VAL H 123      27.378  11.369  10.407  1.00 30.17           O  
ATOM    896  N   LYS H 124      26.335  10.948   8.449  1.00 33.11           N  
ATOM    897  CA  LYS H 124      27.262  11.762   7.711  1.00 35.91           C  
ATOM    898  CB  LYS H 124      27.281  11.523   6.189  1.00 38.40           C  
ATOM    899  CG  LYS H 124      26.007  11.937   5.453  1.00 43.58           C  
ATOM    900  CD  LYS H 124      26.294  12.280   3.992  1.00 48.91           C  
ATOM    901  CE  LYS H 124      27.002  13.631   3.862  1.00 49.85           C  
ATOM    902  NZ  LYS H 124      27.771  13.699   2.601  1.00 51.30           N1+
ATOM    903  C   LYS H 124      26.913  13.196   7.938  1.00 34.14           C  
ATOM    904  O   LYS H 124      25.769  13.531   8.238  1.00 34.02           O  
ATOM    905  N   PRO H 125      27.875  14.071   7.801  1.00 34.48           N  
ATOM    906  CA  PRO H 125      27.588  15.455   8.014  1.00 33.48           C  
ATOM    907  CD  PRO H 125      29.254  13.747   8.136  1.00 36.13           C  
ATOM    908  CB  PRO H 125      28.941  16.164   8.013  1.00 34.26           C  
ATOM    909  CG  PRO H 125      29.899  15.083   8.555  1.00 34.79           C  
ATOM    910  C   PRO H 125      26.595  15.937   7.012  1.00 33.58           C  
ATOM    911  O   PRO H 125      26.659  15.517   5.856  1.00 35.12           O  
ATOM    912  N   GLY H 126      25.668  16.813   7.445  1.00 31.43           N  
ATOM    913  CA  GLY H 126      24.643  17.313   6.578  1.00 32.40           C  
ATOM    914  C   GLY H 126      23.453  16.410   6.709  1.00 32.08           C  
ATOM    915  O   GLY H 126      22.418  16.646   6.088  1.00 32.86           O  
ATOM    916  N   GLY H 127      23.564  15.348   7.534  1.00 31.91           N  
ATOM    917  CA  GLY H 127      22.486  14.407   7.671  1.00 32.37           C  
ATOM    918  C   GLY H 127      21.549  14.838   8.762  1.00 31.17           C  
ATOM    919  O   GLY H 127      21.759  15.860   9.413  1.00 30.00           O  
ATOM    920  N   SER H 128      20.481  14.035   8.983  1.00 31.90           N  
ATOM    921  CA  SER H 128      19.502  14.303  10.003  1.00 32.17           C  
ATOM    922  CB  SER H 128      18.114  14.676   9.450  1.00 33.17           C  
ATOM    923  OG  SER H 128      18.162  15.941   8.806  1.00 35.16           O  
ATOM    924  C   SER H 128      19.339  13.051  10.817  1.00 31.91           C  
ATOM    925  O   SER H 128      19.667  11.959  10.357  1.00 31.71           O  
ATOM    926  N   LEU H 129      18.873  13.186  12.080  1.00 30.96           N  
ATOM    927  CA  LEU H 129      18.686  12.028  12.912  1.00 32.36           C  
ATOM    928  CB  LEU H 129      19.980  11.595  13.625  1.00 31.67           C  
ATOM    929  CG  LEU H 129      19.840  10.339  14.503  1.00 35.46           C  
ATOM    930  CD1 LEU H 129      19.553   9.091  13.649  1.00 38.12           C  
ATOM    931  CD2 LEU H 129      21.053  10.169  15.434  1.00 35.10           C  
ATOM    932  C   LEU H 129      17.681  12.375  13.972  1.00 31.13           C  
ATOM    933  O   LEU H 129      17.620  13.519  14.422  1.00 30.42           O  
ATOM    934  N   ARG H 130      16.855  11.397  14.401  1.00 30.16           N  
ATOM    935  CA  ARG H 130      15.900  11.714  15.422  1.00 29.78           C  
ATOM    936  CB  ARG H 130      14.437  11.447  15.044  1.00 31.95           C  
ATOM    937  CG  ARG H 130      13.480  11.950  16.127  1.00 32.38           C  
ATOM    938  CD  ARG H 130      12.021  11.564  15.895  1.00 38.76           C  
ATOM    939  NE  ARG H 130      11.839  10.195  16.446  1.00 41.59           N  
ATOM    940  CZ  ARG H 130      10.640   9.559  16.301  1.00 44.29           C  
ATOM    941  NH1 ARG H 130       9.631  10.171  15.614  1.00 42.37           N1+
ATOM    942  NH2 ARG H 130      10.459   8.320  16.838  1.00 41.91           N  
ATOM    943  C   ARG H 130      16.185  10.874  16.631  1.00 29.40           C  
ATOM    944  O   ARG H 130      16.313   9.652  16.547  1.00 29.45           O  
ATOM    945  N   LEU H 131      16.287  11.528  17.803  1.00 28.53           N  
ATOM    946  CA  LEU H 131      16.559  10.832  19.022  1.00 28.36           C  
ATOM    947  CB  LEU H 131      17.560  11.566  19.935  1.00 27.69           C  
ATOM    948  CG  LEU H 131      18.920  11.870  19.279  1.00 26.55           C  
ATOM    949  CD1 LEU H 131      19.917  12.448  20.299  1.00 25.22           C  
ATOM    950  CD2 LEU H 131      19.468  10.652  18.524  1.00 29.26           C  
ATOM    951  C   LEU H 131      15.280  10.785  19.780  1.00 28.81           C  
ATOM    952  O   LEU H 131      14.471  11.709  19.697  1.00 25.65           O  
ATOM    953  N   THR H 132      15.061   9.692  20.534  1.00 29.83           N  
ATOM    954  CA  THR H 132      13.847   9.567  21.280  1.00 32.88           C  
ATOM    955  CB  THR H 132      13.022   8.409  20.820  1.00 34.73           C  
ATOM    956  OG1 THR H 132      12.776   8.496  19.431  1.00 39.83           O  
ATOM    957  CG2 THR H 132      11.688   8.470  21.559  1.00 36.92           C  
ATOM    958  C   THR H 132      14.226   9.262  22.701  1.00 32.49           C  
ATOM    959  O   THR H 132      15.216   8.573  22.946  1.00 33.68           O  
ATOM    960  N   CYS H 133      13.453   9.794  23.675  1.00 32.39           N  
ATOM    961  CA  CYS H 133      13.671   9.520  25.071  1.00 31.88           C  
ATOM    962  CB  CYS H 133      14.156  10.766  25.866  1.00 31.32           C  
ATOM    963  SG  CYS H 133      14.325  10.508  27.666  1.00 35.27           S  
ATOM    964  C   CYS H 133      12.353   9.058  25.628  1.00 32.23           C  
ATOM    965  O   CYS H 133      11.327   9.712  25.444  1.00 32.65           O  
ATOM    966  N   VAL H 134      12.346   7.897  26.323  1.00 31.03           N  
ATOM    967  CA  VAL H 134      11.138   7.339  26.868  1.00 30.66           C  
ATOM    968  CB  VAL H 134      10.997   5.879  26.559  1.00 32.49           C  
ATOM    969  CG1 VAL H 134       9.720   5.341  27.229  1.00 34.74           C  
ATOM    970  CG2 VAL H 134      11.029   5.711  25.031  1.00 31.58           C  
ATOM    971  C   VAL H 134      11.211   7.467  28.356  1.00 29.90           C  
ATOM    972  O   VAL H 134      12.221   7.120  28.967  1.00 29.75           O  
ATOM    973  N   ALA H 135      10.126   7.965  28.984  1.00 28.74           N  
ATOM    974  CA  ALA H 135      10.143   8.157  30.407  1.00 28.05           C  
ATOM    975  CB  ALA H 135       9.756   9.580  30.848  1.00 27.54           C  
ATOM    976  C   ALA H 135       9.171   7.219  31.050  1.00 30.91           C  
ATOM    977  O   ALA H 135       8.156   6.847  30.461  1.00 31.39           O  
ATOM    978  N   SER H 136       9.497   6.782  32.284  1.00 30.65           N  
ATOM    979  CA  SER H 136       8.610   5.917  33.001  1.00 33.43           C  
ATOM    980  CB  SER H 136       8.878   4.423  32.745  1.00 35.00           C  
ATOM    981  OG  SER H 136      10.187   4.090  33.181  1.00 34.00           O  
ATOM    982  C   SER H 136       8.815   6.138  34.465  1.00 33.57           C  
ATOM    983  O   SER H 136       9.880   6.579  34.897  1.00 33.75           O  
ATOM    984  N   GLY H 137       7.767   5.833  35.258  1.00 35.50           N  
ATOM    985  CA  GLY H 137       7.835   5.876  36.690  1.00 37.27           C  
ATOM    986  C   GLY H 137       7.344   7.183  37.227  1.00 36.30           C  
ATOM    987  O   GLY H 137       7.203   7.317  38.441  1.00 36.83           O  
ATOM    988  N   PHE H 138       7.081   8.188  36.367  1.00 36.12           N  
ATOM    989  CA  PHE H 138       6.604   9.425  36.920  1.00 36.03           C  
ATOM    990  CB  PHE H 138       7.723  10.407  37.324  1.00 33.38           C  
ATOM    991  CG  PHE H 138       8.525  10.821  36.135  1.00 29.79           C  
ATOM    992  CD1 PHE H 138       9.572  10.048  35.691  1.00 28.92           C  
ATOM    993  CD2 PHE H 138       8.244  11.996  35.474  1.00 29.58           C  
ATOM    994  CE1 PHE H 138      10.319  10.434  34.602  1.00 26.27           C  
ATOM    995  CE2 PHE H 138       8.984  12.388  34.383  1.00 26.61           C  
ATOM    996  CZ  PHE H 138      10.024  11.604  33.945  1.00 28.79           C  
ATOM    997  C   PHE H 138       5.698  10.113  35.948  1.00 36.85           C  
ATOM    998  O   PHE H 138       5.659   9.779  34.763  1.00 36.10           O  
ATOM    999  N   THR H 139       4.912  11.093  36.456  1.00 38.05           N  
ATOM   1000  CA  THR H 139       4.014  11.851  35.632  1.00 38.81           C  
ATOM   1001  CB  THR H 139       3.161  12.828  36.388  1.00 40.29           C  
ATOM   1002  OG1 THR H 139       3.967  13.714  37.160  1.00 43.77           O  
ATOM   1003  CG2 THR H 139       2.182  12.062  37.277  1.00 42.95           C  
ATOM   1004  C   THR H 139       4.833  12.650  34.677  1.00 36.19           C  
ATOM   1005  O   THR H 139       5.373  13.705  35.005  1.00 36.29           O  
ATOM   1006  N   PHE H 140       4.894  12.159  33.435  1.00 35.43           N  
ATOM   1007  CA  PHE H 140       5.685  12.710  32.377  1.00 33.31           C  
ATOM   1008  CB  PHE H 140       5.563  11.821  31.122  1.00 34.25           C  
ATOM   1009  CG  PHE H 140       6.390  12.363  30.013  1.00 32.53           C  
ATOM   1010  CD1 PHE H 140       5.862  13.301  29.156  1.00 34.50           C  
ATOM   1011  CD2 PHE H 140       7.685  11.937  29.828  1.00 31.93           C  
ATOM   1012  CE1 PHE H 140       6.613  13.809  28.126  1.00 32.81           C  
ATOM   1013  CE2 PHE H 140       8.445  12.442  28.798  1.00 32.97           C  
ATOM   1014  CZ  PHE H 140       7.907  13.378  27.949  1.00 31.97           C  
ATOM   1015  C   PHE H 140       5.191  14.086  32.022  1.00 32.92           C  
ATOM   1016  O   PHE H 140       5.976  15.017  31.841  1.00 28.34           O  
ATOM   1017  N   SER H 141       3.860  14.250  31.929  1.00 34.17           N  
ATOM   1018  CA  SER H 141       3.261  15.465  31.448  1.00 35.43           C  
ATOM   1019  CB  SER H 141       1.732  15.357  31.324  1.00 37.41           C  
ATOM   1020  OG  SER H 141       1.150  15.183  32.607  1.00 38.90           O  
ATOM   1021  C   SER H 141       3.532  16.613  32.365  1.00 35.30           C  
ATOM   1022  O   SER H 141       3.510  17.766  31.939  1.00 35.87           O  
ATOM   1023  N   ASP H 142       3.763  16.332  33.653  1.00 35.85           N  
ATOM   1024  CA  ASP H 142       3.935  17.353  34.644  1.00 37.20           C  
ATOM   1025  CB  ASP H 142       3.805  16.814  36.082  1.00 39.05           C  
ATOM   1026  CG  ASP H 142       2.338  16.466  36.327  1.00 43.45           C  
ATOM   1027  OD1 ASP H 142       1.506  16.697  35.408  1.00 46.81           O  
ATOM   1028  OD2 ASP H 142       2.033  15.959  37.438  1.00 47.36           O1-
ATOM   1029  C   ASP H 142       5.239  18.093  34.521  1.00 35.76           C  
ATOM   1030  O   ASP H 142       5.346  19.219  35.002  1.00 36.49           O  
ATOM   1031  N   VAL H 143       6.284  17.507  33.899  1.00 33.03           N  
ATOM   1032  CA  VAL H 143       7.549  18.180  34.029  1.00 31.74           C  
ATOM   1033  CB  VAL H 143       8.589  17.351  34.718  1.00 31.54           C  
ATOM   1034  CG1 VAL H 143       8.121  17.088  36.161  1.00 31.59           C  
ATOM   1035  CG2 VAL H 143       8.825  16.077  33.890  1.00 32.60           C  
ATOM   1036  C   VAL H 143       8.129  18.644  32.728  1.00 29.37           C  
ATOM   1037  O   VAL H 143       7.702  18.277  31.642  1.00 28.32           O  
ATOM   1038  N   TRP H 144       9.127  19.550  32.862  1.00 27.99           N  
ATOM   1039  CA  TRP H 144       9.855  20.091  31.755  1.00 26.50           C  
ATOM   1040  CB  TRP H 144      10.466  21.464  32.047  1.00 26.42           C  
ATOM   1041  CG  TRP H 144       9.429  22.493  32.377  1.00 27.13           C  
ATOM   1042  CD2 TRP H 144       9.697  23.891  32.551  1.00 26.55           C  
ATOM   1043  CD1 TRP H 144       8.091  22.325  32.585  1.00 26.73           C  
ATOM   1044  NE1 TRP H 144       7.514  23.526  32.884  1.00 30.19           N  
ATOM   1045  CE2 TRP H 144       8.487  24.505  32.872  1.00 27.37           C  
ATOM   1046  CE3 TRP H 144      10.861  24.599  32.460  1.00 28.11           C  
ATOM   1047  CZ2 TRP H 144       8.420  25.848  33.100  1.00 32.89           C  
ATOM   1048  CZ3 TRP H 144      10.786  25.956  32.692  1.00 29.03           C  
ATOM   1049  CH2 TRP H 144       9.590  26.568  33.005  1.00 30.94           C  
ATOM   1050  C   TRP H 144      11.003  19.169  31.501  1.00 25.50           C  
ATOM   1051  O   TRP H 144      11.522  18.555  32.434  1.00 26.17           O  
ATOM   1052  N   LEU H 145      11.418  19.033  30.224  1.00 25.43           N  
ATOM   1053  CA  LEU H 145      12.533  18.180  29.933  1.00 24.30           C  
ATOM   1054  CB  LEU H 145      12.230  16.906  29.116  1.00 24.69           C  
ATOM   1055  CG  LEU H 145      11.319  15.893  29.832  1.00 24.45           C  
ATOM   1056  CD1 LEU H 145       9.838  16.271  29.696  1.00 23.72           C  
ATOM   1057  CD2 LEU H 145      11.647  14.450  29.418  1.00 29.18           C  
ATOM   1058  C   LEU H 145      13.574  18.938  29.166  1.00 23.49           C  
ATOM   1059  O   LEU H 145      13.288  19.939  28.512  1.00 24.12           O  
ATOM   1060  N   ASN H 146      14.835  18.460  29.255  1.00 22.22           N  
ATOM   1061  CA  ASN H 146      15.930  19.098  28.585  1.00 21.75           C  
ATOM   1062  CB  ASN H 146      16.974  19.708  29.540  1.00 22.52           C  
ATOM   1063  CG  ASN H 146      16.356  20.786  30.412  1.00 23.06           C  
ATOM   1064  OD1 ASN H 146      15.992  21.869  29.949  1.00 24.88           O  
ATOM   1065  ND2 ASN H 146      16.245  20.479  31.734  1.00 20.79           N  
ATOM   1066  C   ASN H 146      16.700  18.055  27.837  1.00 20.77           C  
ATOM   1067  O   ASN H 146      16.699  16.876  28.190  1.00 21.22           O  
ATOM   1068  N   TRP H 147      17.355  18.484  26.741  1.00 20.50           N  
ATOM   1069  CA  TRP H 147      18.289  17.635  26.069  1.00 19.76           C  
ATOM   1070  CB  TRP H 147      18.084  17.495  24.552  1.00 20.77           C  
ATOM   1071  CG  TRP H 147      16.960  16.559  24.187  1.00 20.51           C  
ATOM   1072  CD2 TRP H 147      17.105  15.131  24.215  1.00 22.96           C  
ATOM   1073  CD1 TRP H 147      15.676  16.814  23.807  1.00 22.40           C  
ATOM   1074  NE1 TRP H 147      15.009  15.629  23.594  1.00 20.41           N  
ATOM   1075  CE2 TRP H 147      15.879  14.588  23.843  1.00 19.79           C  
ATOM   1076  CE3 TRP H 147      18.176  14.343  24.525  1.00 20.10           C  
ATOM   1077  CZ2 TRP H 147      15.703  13.233  23.777  1.00 21.02           C  
ATOM   1078  CZ3 TRP H 147      17.999  12.979  24.460  1.00 22.13           C  
ATOM   1079  CH2 TRP H 147      16.784  12.436  24.092  1.00 22.50           C  
ATOM   1080  C   TRP H 147      19.615  18.271  26.304  1.00 20.00           C  
ATOM   1081  O   TRP H 147      19.749  19.493  26.229  1.00 18.47           O  
ATOM   1082  N   VAL H 148      20.618  17.444  26.646  1.00 18.19           N  
ATOM   1083  CA  VAL H 148      21.942  17.921  26.908  1.00 17.83           C  
ATOM   1084  CB  VAL H 148      22.328  17.844  28.356  1.00 17.55           C  
ATOM   1085  CG1 VAL H 148      21.417  18.788  29.161  1.00 16.88           C  
ATOM   1086  CG2 VAL H 148      22.254  16.372  28.798  1.00 14.85           C  
ATOM   1087  C   VAL H 148      22.868  17.016  26.158  1.00 20.41           C  
ATOM   1088  O   VAL H 148      22.473  15.932  25.733  1.00 20.92           O  
ATOM   1089  N   ARG H 149      24.125  17.452  25.940  1.00 20.99           N  
ATOM   1090  CA  ARG H 149      25.028  16.614  25.199  1.00 21.41           C  
ATOM   1091  CB  ARG H 149      25.034  16.930  23.691  1.00 22.68           C  
ATOM   1092  CG  ARG H 149      25.413  18.378  23.366  1.00 19.27           C  
ATOM   1093  CD  ARG H 149      25.196  18.755  21.898  1.00 21.65           C  
ATOM   1094  NE  ARG H 149      25.433  20.219  21.772  1.00 27.40           N  
ATOM   1095  CZ  ARG H 149      25.226  20.856  20.582  1.00 27.24           C  
ATOM   1096  NH1 ARG H 149      24.818  20.150  19.486  1.00 26.21           N1+
ATOM   1097  NH2 ARG H 149      25.415  22.204  20.495  1.00 30.46           N  
ATOM   1098  C   ARG H 149      26.423  16.816  25.690  1.00 22.95           C  
ATOM   1099  O   ARG H 149      26.761  17.886  26.195  1.00 23.26           O  
ATOM   1100  N   GLN H 150      27.278  15.778  25.566  1.00 24.10           N  
ATOM   1101  CA  GLN H 150      28.638  15.962  25.981  1.00 27.08           C  
ATOM   1102  CB  GLN H 150      28.954  15.394  27.372  1.00 27.98           C  
ATOM   1103  CG  GLN H 150      30.391  15.697  27.800  1.00 31.01           C  
ATOM   1104  CD  GLN H 150      30.601  15.119  29.187  1.00 33.72           C  
ATOM   1105  OE1 GLN H 150      30.387  15.797  30.192  1.00 34.07           O  
ATOM   1106  NE2 GLN H 150      31.024  13.830  29.249  1.00 35.80           N  
ATOM   1107  C   GLN H 150      29.558  15.291  25.007  1.00 28.54           C  
ATOM   1108  O   GLN H 150      29.413  14.108  24.700  1.00 27.74           O  
ATOM   1109  N   ALA H 151      30.541  16.054  24.487  1.00 31.22           N  
ATOM   1110  CA  ALA H 151      31.532  15.532  23.590  1.00 35.20           C  
ATOM   1111  CB  ALA H 151      32.198  16.620  22.728  1.00 35.35           C  
ATOM   1112  C   ALA H 151      32.597  14.893  24.429  1.00 38.57           C  
ATOM   1113  O   ALA H 151      32.719  15.183  25.615  1.00 39.21           O  
ATOM   1114  N   PRO H 152      33.374  14.011  23.851  1.00 42.04           N  
ATOM   1115  CA  PRO H 152      34.405  13.398  24.633  1.00 44.29           C  
ATOM   1116  CD  PRO H 152      32.874  13.114  22.822  1.00 43.12           C  
ATOM   1117  CB  PRO H 152      34.927  12.233  23.794  1.00 45.95           C  
ATOM   1118  CG  PRO H 152      33.692  11.816  22.972  1.00 44.66           C  
ATOM   1119  C   PRO H 152      35.425  14.412  25.032  1.00 45.85           C  
ATOM   1120  O   PRO H 152      35.807  15.229  24.196  1.00 46.42           O  
ATOM   1121  N   GLY H 153      35.857  14.392  26.308  1.00 46.70           N  
ATOM   1122  CA  GLY H 153      36.872  15.293  26.771  1.00 48.35           C  
ATOM   1123  C   GLY H 153      36.314  16.681  26.864  1.00 47.36           C  
ATOM   1124  O   GLY H 153      37.068  17.645  26.985  1.00 48.83           O  
ATOM   1125  N   LYS H 154      34.977  16.829  26.824  1.00 44.64           N  
ATOM   1126  CA  LYS H 154      34.412  18.150  26.844  1.00 43.37           C  
ATOM   1127  CB  LYS H 154      33.668  18.490  25.541  1.00 43.25           C  
ATOM   1128  CG  LYS H 154      33.062  19.890  25.474  1.00 47.45           C  
ATOM   1129  CD  LYS H 154      34.056  21.026  25.235  1.00 49.47           C  
ATOM   1130  CE  LYS H 154      33.351  22.380  25.142  1.00 51.52           C  
ATOM   1131  NZ  LYS H 154      34.328  23.460  24.891  1.00 50.70           N1+
ATOM   1132  C   LYS H 154      33.411  18.222  27.956  1.00 40.27           C  
ATOM   1133  O   LYS H 154      33.050  17.208  28.553  1.00 40.01           O  
ATOM   1134  N   GLY H 155      32.958  19.452  28.282  1.00 37.85           N  
ATOM   1135  CA  GLY H 155      32.000  19.656  29.331  1.00 34.86           C  
ATOM   1136  C   GLY H 155      30.615  19.482  28.785  1.00 32.03           C  
ATOM   1137  O   GLY H 155      30.396  19.464  27.575  1.00 31.15           O  
ATOM   1138  N   LEU H 156      29.630  19.392  29.701  1.00 29.78           N  
ATOM   1139  CA  LEU H 156      28.257  19.204  29.336  1.00 27.78           C  
ATOM   1140  CB  LEU H 156      27.355  18.882  30.542  1.00 26.85           C  
ATOM   1141  CG  LEU H 156      25.890  18.571  30.183  1.00 26.97           C  
ATOM   1142  CD1 LEU H 156      25.786  17.236  29.429  1.00 27.89           C  
ATOM   1143  CD2 LEU H 156      24.978  18.624  31.421  1.00 28.85           C  
ATOM   1144  C   LEU H 156      27.768  20.488  28.741  1.00 26.04           C  
ATOM   1145  O   LEU H 156      28.214  21.568  29.127  1.00 26.19           O  
ATOM   1146  N   GLU H 157      26.851  20.391  27.754  1.00 24.94           N  
ATOM   1147  CA  GLU H 157      26.280  21.547  27.123  1.00 25.03           C  
ATOM   1148  CB  GLU H 157      26.769  21.781  25.681  1.00 25.86           C  
ATOM   1149  CG  GLU H 157      26.159  23.017  25.007  1.00 25.90           C  
ATOM   1150  CD  GLU H 157      26.712  23.130  23.588  1.00 28.43           C  
ATOM   1151  OE1 GLU H 157      27.233  22.111  23.064  1.00 25.56           O  
ATOM   1152  OE2 GLU H 157      26.614  24.245  23.006  1.00 28.53           O1-
ATOM   1153  C   GLU H 157      24.799  21.324  27.041  1.00 24.09           C  
ATOM   1154  O   GLU H 157      24.342  20.205  26.806  1.00 24.51           O  
ATOM   1155  N   TRP H 158      24.014  22.402  27.219  1.00 24.47           N  
ATOM   1156  CA  TRP H 158      22.580  22.301  27.216  1.00 22.75           C  
ATOM   1157  CB  TRP H 158      21.951  23.313  28.193  1.00 21.65           C  
ATOM   1158  CG  TRP H 158      20.445  23.374  28.257  1.00 20.73           C  
ATOM   1159  CD2 TRP H 158      19.667  24.368  27.577  1.00 18.00           C  
ATOM   1160  CD1 TRP H 158      19.563  22.613  28.967  1.00 19.61           C  
ATOM   1161  NE1 TRP H 158      18.285  23.085  28.784  1.00 21.05           N  
ATOM   1162  CE2 TRP H 158      18.334  24.168  27.934  1.00 20.83           C  
ATOM   1163  CE3 TRP H 158      20.035  25.380  26.741  1.00 21.49           C  
ATOM   1164  CZ2 TRP H 158      17.345  24.978  27.456  1.00 21.20           C  
ATOM   1165  CZ3 TRP H 158      19.032  26.185  26.251  1.00 22.61           C  
ATOM   1166  CH2 TRP H 158      17.714  25.992  26.600  1.00 20.37           C  
ATOM   1167  C   TRP H 158      22.090  22.570  25.822  1.00 21.52           C  
ATOM   1168  O   TRP H 158      22.425  23.589  25.218  1.00 24.20           O  
ATOM   1169  N   VAL H 159      21.376  21.584  25.233  1.00 21.94           N  
ATOM   1170  CA  VAL H 159      20.818  21.684  23.914  1.00 22.08           C  
ATOM   1171  CB  VAL H 159      20.493  20.339  23.332  1.00 22.45           C  
ATOM   1172  CG1 VAL H 159      19.764  20.551  21.994  1.00 23.39           C  
ATOM   1173  CG2 VAL H 159      21.799  19.528  23.229  1.00 23.57           C  
ATOM   1174  C   VAL H 159      19.557  22.498  23.875  1.00 22.10           C  
ATOM   1175  O   VAL H 159      19.437  23.436  23.086  1.00 21.82           O  
ATOM   1176  N   GLY H 160      18.576  22.167  24.743  1.00 20.94           N  
ATOM   1177  CA  GLY H 160      17.323  22.871  24.709  1.00 20.70           C  
ATOM   1178  C   GLY H 160      16.381  22.246  25.690  1.00 21.43           C  
ATOM   1179  O   GLY H 160      16.686  21.235  26.320  1.00 20.15           O  
ATOM   1180  N   ARG H 161      15.191  22.866  25.850  1.00 21.18           N  
ATOM   1181  CA  ARG H 161      14.211  22.333  26.744  1.00 22.68           C  
ATOM   1182  CB  ARG H 161      14.170  23.018  28.120  1.00 23.48           C  
ATOM   1183  CG  ARG H 161      13.866  24.513  28.047  1.00 27.44           C  
ATOM   1184  CD  ARG H 161      13.908  25.217  29.402  1.00 26.97           C  
ATOM   1185  NE  ARG H 161      13.945  26.679  29.129  1.00 37.44           N  
ATOM   1186  CZ  ARG H 161      14.957  27.418  29.664  1.00 33.31           C  
ATOM   1187  NH1 ARG H 161      15.849  26.823  30.510  1.00 27.92           N1+
ATOM   1188  NH2 ARG H 161      15.079  28.740  29.349  1.00 37.56           N  
ATOM   1189  C   ARG H 161      12.866  22.521  26.129  1.00 23.31           C  
ATOM   1190  O   ARG H 161      12.693  23.290  25.187  1.00 22.72           O  
ATOM   1191  N   ILE H 162      11.888  21.745  26.627  1.00 24.33           N  
ATOM   1192  CA  ILE H 162      10.519  21.873  26.236  1.00 24.97           C  
ATOM   1193  CB  ILE H 162      10.025  20.687  25.446  1.00 26.90           C  
ATOM   1194  CG1 ILE H 162       8.574  20.903  24.984  1.00 24.35           C  
ATOM   1195  CG2 ILE H 162      10.245  19.410  26.277  1.00 24.31           C  
ATOM   1196  CD1 ILE H 162       8.093  19.857  23.978  1.00 26.23           C  
ATOM   1197  C   ILE H 162       9.762  21.934  27.528  1.00 26.24           C  
ATOM   1198  O   ILE H 162       9.971  21.107  28.412  1.00 26.17           O  
ATOM   1199  N   LYS H 163       8.865  22.927  27.677  1.00 27.06           N  
ATOM   1200  CA  LYS H 163       8.143  23.082  28.910  1.00 28.27           C  
ATOM   1201  CB  LYS H 163       7.619  24.508  29.149  1.00 30.07           C  
ATOM   1202  CG  LYS H 163       8.737  25.533  29.360  1.00 27.94           C  
ATOM   1203  CD  LYS H 163       8.257  26.985  29.364  1.00 32.50           C  
ATOM   1204  CE  LYS H 163       9.376  27.988  29.648  1.00 31.37           C  
ATOM   1205  NZ  LYS H 163       8.803  29.322  29.927  1.00 34.83           N1+
ATOM   1206  C   LYS H 163       6.976  22.142  28.925  1.00 30.32           C  
ATOM   1207  O   LYS H 163       6.734  21.407  27.969  1.00 29.84           O  
ATOM   1208  N   SER H 164       6.254  22.102  30.063  1.00 31.47           N  
ATOM   1209  CA  SER H 164       5.105  21.251  30.181  1.00 33.01           C  
ATOM   1210  CB  SER H 164       4.689  20.988  31.639  1.00 33.81           C  
ATOM   1211  OG  SER H 164       4.272  22.197  32.257  1.00 33.96           O  
ATOM   1212  C   SER H 164       3.975  21.944  29.491  1.00 35.38           C  
ATOM   1213  O   SER H 164       4.041  23.142  29.230  1.00 36.11           O  
ATOM   1214  N   ARG H 165       2.896  21.197  29.189  1.00 37.78           N  
ATOM   1215  CA  ARG H 165       1.778  21.759  28.483  1.00 40.70           C  
ATOM   1216  CB  ARG H 165       0.658  20.750  28.195  1.00 42.00           C  
ATOM   1217  CG  ARG H 165       1.013  19.748  27.098  1.00 46.24           C  
ATOM   1218  CD  ARG H 165      -0.158  18.840  26.723  1.00 48.36           C  
ATOM   1219  NE  ARG H 165      -1.146  19.677  25.982  1.00 56.10           N  
ATOM   1220  CZ  ARG H 165      -1.852  19.153  24.938  1.00 61.33           C  
ATOM   1221  NH1 ARG H 165      -1.672  17.848  24.581  1.00 65.25           N1+
ATOM   1222  NH2 ARG H 165      -2.739  19.936  24.255  1.00 62.80           N  
ATOM   1223  C   ARG H 165       1.175  22.871  29.278  1.00 42.67           C  
ATOM   1224  O   ARG H 165       0.832  23.913  28.722  1.00 43.77           O  
ATOM   1225  N   THR H 166       1.038  22.696  30.606  1.00 43.54           N  
ATOM   1226  CA  THR H 166       0.395  23.710  31.393  1.00 46.42           C  
ATOM   1227  CB  THR H 166       0.245  23.343  32.849  1.00 47.60           C  
ATOM   1228  OG1 THR H 166       1.512  23.121  33.451  1.00 48.26           O  
ATOM   1229  CG2 THR H 166      -0.629  22.079  32.966  1.00 48.50           C  
ATOM   1230  C   THR H 166       1.189  24.975  31.281  1.00 45.59           C  
ATOM   1231  O   THR H 166       0.624  26.064  31.184  1.00 46.59           O  
ATOM   1232  N   ASP H 167       2.527  24.848  31.283  1.00 42.71           N  
ATOM   1233  CA  ASP H 167       3.465  25.930  31.188  1.00 42.22           C  
ATOM   1234  CB  ASP H 167       4.885  25.565  31.662  1.00 39.93           C  
ATOM   1235  CG  ASP H 167       4.813  25.571  33.191  1.00 42.02           C  
ATOM   1236  OD1 ASP H 167       3.758  26.017  33.714  1.00 46.48           O  
ATOM   1237  OD2 ASP H 167       5.788  25.152  33.864  1.00 40.50           O1-
ATOM   1238  C   ASP H 167       3.478  26.523  29.805  1.00 41.50           C  
ATOM   1239  O   ASP H 167       4.181  27.503  29.566  1.00 40.35           O  
ATOM   1240  N   GLY H 168       2.778  25.911  28.826  1.00 41.94           N  
ATOM   1241  CA  GLY H 168       2.715  26.509  27.516  1.00 41.72           C  
ATOM   1242  C   GLY H 168       3.309  25.580  26.504  1.00 39.58           C  
ATOM   1243  O   GLY H 168       2.962  25.637  25.325  1.00 40.29           O  
ATOM   1244  N   GLY H 169       4.243  24.713  26.931  1.00 37.06           N  
ATOM   1245  CA  GLY H 169       4.757  23.712  26.041  1.00 35.40           C  
ATOM   1246  C   GLY H 169       5.708  24.289  25.029  1.00 34.78           C  
ATOM   1247  O   GLY H 169       5.982  23.640  24.021  1.00 34.41           O  
ATOM   1248  N   THR H 170       6.262  25.495  25.266  1.00 35.07           N  
ATOM   1249  CA  THR H 170       7.142  26.086  24.293  1.00 34.21           C  
ATOM   1250  CB  THR H 170       7.281  27.579  24.424  1.00 36.09           C  
ATOM   1251  OG1 THR H 170       7.792  27.920  25.705  1.00 38.57           O  
ATOM   1252  CG2 THR H 170       5.912  28.239  24.194  1.00 38.46           C  
ATOM   1253  C   THR H 170       8.513  25.495  24.429  1.00 30.82           C  
ATOM   1254  O   THR H 170       8.783  24.733  25.356  1.00 30.36           O  
ATOM   1255  N   THR H 171       9.420  25.836  23.484  1.00 29.27           N  
ATOM   1256  CA  THR H 171      10.743  25.277  23.504  1.00 27.08           C  
ATOM   1257  CB  THR H 171      11.064  24.433  22.302  1.00 27.11           C  
ATOM   1258  OG1 THR H 171      11.018  25.225  21.124  1.00 26.38           O  
ATOM   1259  CG2 THR H 171      10.050  23.280  22.207  1.00 24.68           C  
ATOM   1260  C   THR H 171      11.763  26.378  23.517  1.00 27.54           C  
ATOM   1261  O   THR H 171      11.514  27.488  23.050  1.00 28.62           O  
ATOM   1262  N   ASP H 172      12.942  26.084  24.099  1.00 26.54           N  
ATOM   1263  CA  ASP H 172      14.039  27.010  24.124  1.00 27.66           C  
ATOM   1264  CB  ASP H 172      14.407  27.508  25.535  1.00 28.29           C  
ATOM   1265  CG  ASP H 172      13.304  28.450  26.003  1.00 32.02           C  
ATOM   1266  OD1 ASP H 172      12.673  29.102  25.131  1.00 33.69           O  
ATOM   1267  OD2 ASP H 172      13.076  28.525  27.242  1.00 32.30           O1-
ATOM   1268  C   ASP H 172      15.221  26.274  23.572  1.00 26.40           C  
ATOM   1269  O   ASP H 172      15.360  25.073  23.805  1.00 23.50           O  
ATOM   1270  N   TYR H 173      16.090  26.971  22.804  1.00 26.23           N  
ATOM   1271  CA  TYR H 173      17.206  26.295  22.198  1.00 26.04           C  
ATOM   1272  CB  TYR H 173      17.116  26.199  20.662  1.00 27.06           C  
ATOM   1273  CG  TYR H 173      15.903  25.426  20.276  1.00 26.24           C  
ATOM   1274  CD1 TYR H 173      15.897  24.052  20.329  1.00 25.63           C  
ATOM   1275  CD2 TYR H 173      14.772  26.077  19.840  1.00 27.62           C  
ATOM   1276  CE1 TYR H 173      14.776  23.341  19.971  1.00 27.67           C  
ATOM   1277  CE2 TYR H 173      13.648  25.370  19.479  1.00 29.44           C  
ATOM   1278  CZ  TYR H 173      13.647  24.000  19.547  1.00 26.55           C  
ATOM   1279  OH  TYR H 173      12.495  23.275  19.180  1.00 27.87           O  
ATOM   1280  C   TYR H 173      18.476  27.049  22.445  1.00 27.29           C  
ATOM   1281  O   TYR H 173      18.489  28.274  22.551  1.00 27.69           O  
ATOM   1282  N   ALA H 174      19.597  26.300  22.531  1.00 25.98           N  
ATOM   1283  CA  ALA H 174      20.898  26.884  22.662  1.00 27.00           C  
ATOM   1284  CB  ALA H 174      22.011  25.862  22.952  1.00 24.75           C  
ATOM   1285  C   ALA H 174      21.210  27.524  21.344  1.00 28.31           C  
ATOM   1286  O   ALA H 174      20.722  27.103  20.299  1.00 27.48           O  
ATOM   1287  N   ALA H 175      22.060  28.566  21.368  1.00 29.77           N  
ATOM   1288  CA  ALA H 175      22.395  29.320  20.193  1.00 32.18           C  
ATOM   1289  CB  ALA H 175      23.408  30.441  20.472  1.00 33.63           C  
ATOM   1290  C   ALA H 175      23.028  28.411  19.187  1.00 32.44           C  
ATOM   1291  O   ALA H 175      22.871  28.601  17.981  1.00 33.66           O  
ATOM   1292  N   SER H 176      23.794  27.413  19.655  1.00 31.20           N  
ATOM   1293  CA  SER H 176      24.531  26.554  18.771  1.00 31.25           C  
ATOM   1294  CB  SER H 176      25.336  25.493  19.536  1.00 30.73           C  
ATOM   1295  OG  SER H 176      26.187  26.115  20.488  1.00 28.57           O  
ATOM   1296  C   SER H 176      23.606  25.788  17.865  1.00 29.93           C  
ATOM   1297  O   SER H 176      23.874  25.642  16.673  1.00 29.20           O  
ATOM   1298  N   VAL H 177      22.558  25.177  18.451  1.00 29.07           N  
ATOM   1299  CA  VAL H 177      21.588  24.339  17.780  1.00 28.25           C  
ATOM   1300  CB  VAL H 177      20.996  23.290  18.674  1.00 26.59           C  
ATOM   1301  CG1 VAL H 177      22.140  22.405  19.192  1.00 24.85           C  
ATOM   1302  CG2 VAL H 177      20.172  23.960  19.782  1.00 23.75           C  
ATOM   1303  C   VAL H 177      20.436  25.039  17.114  1.00 30.07           C  
ATOM   1304  O   VAL H 177      19.842  24.480  16.193  1.00 30.51           O  
ATOM   1305  N   LYS H 178      20.035  26.240  17.586  1.00 31.30           N  
ATOM   1306  CA  LYS H 178      18.831  26.882  17.120  1.00 33.18           C  
ATOM   1307  CB  LYS H 178      18.673  28.330  17.621  1.00 33.36           C  
ATOM   1308  CG  LYS H 178      17.459  29.038  17.015  1.00 34.94           C  
ATOM   1309  CD  LYS H 178      16.109  28.531  17.519  1.00 37.84           C  
ATOM   1310  CE  LYS H 178      14.948  28.859  16.576  1.00 37.97           C  
ATOM   1311  NZ  LYS H 178      14.996  30.281  16.172  1.00 39.41           N1+
ATOM   1312  C   LYS H 178      18.749  26.928  15.624  1.00 34.50           C  
ATOM   1313  O   LYS H 178      19.688  27.318  14.934  1.00 36.08           O  
ATOM   1314  N   GLY H 179      17.570  26.511  15.106  1.00 35.29           N  
ATOM   1315  CA  GLY H 179      17.232  26.520  13.713  1.00 36.67           C  
ATOM   1316  C   GLY H 179      17.406  25.135  13.175  1.00 36.10           C  
ATOM   1317  O   GLY H 179      16.630  24.688  12.330  1.00 37.47           O  
ATOM   1318  N   ARG H 180      18.490  24.457  13.603  1.00 32.84           N  
ATOM   1319  CA  ARG H 180      18.840  23.121  13.210  1.00 31.69           C  
ATOM   1320  CB  ARG H 180      20.347  22.847  13.406  1.00 30.71           C  
ATOM   1321  CG  ARG H 180      21.206  23.784  12.547  1.00 33.08           C  
ATOM   1322  CD  ARG H 180      22.689  23.417  12.442  1.00 32.90           C  
ATOM   1323  NE  ARG H 180      23.406  23.893  13.662  1.00 32.65           N  
ATOM   1324  CZ  ARG H 180      23.962  22.986  14.517  1.00 32.11           C  
ATOM   1325  NH1 ARG H 180      23.723  21.657  14.339  1.00 29.74           N1+
ATOM   1326  NH2 ARG H 180      24.752  23.393  15.555  1.00 32.23           N  
ATOM   1327  C   ARG H 180      18.065  22.037  13.922  1.00 30.10           C  
ATOM   1328  O   ARG H 180      17.664  21.055  13.299  1.00 30.57           O  
ATOM   1329  N   PHE H 181      17.835  22.192  15.246  1.00 27.50           N  
ATOM   1330  CA  PHE H 181      17.277  21.149  16.075  1.00 27.41           C  
ATOM   1331  CB  PHE H 181      18.056  20.995  17.397  1.00 25.01           C  
ATOM   1332  CG  PHE H 181      19.412  20.429  17.135  1.00 25.79           C  
ATOM   1333  CD1 PHE H 181      20.296  21.044  16.279  1.00 27.42           C  
ATOM   1334  CD2 PHE H 181      19.829  19.302  17.803  1.00 26.45           C  
ATOM   1335  CE1 PHE H 181      21.550  20.518  16.061  1.00 27.57           C  
ATOM   1336  CE2 PHE H 181      21.083  18.776  17.590  1.00 27.69           C  
ATOM   1337  CZ  PHE H 181      21.948  19.377  16.711  1.00 26.38           C  
ATOM   1338  C   PHE H 181      15.878  21.511  16.469  1.00 28.30           C  
ATOM   1339  O   PHE H 181      15.542  22.689  16.591  1.00 30.12           O  
ATOM   1340  N   THR H 182      15.020  20.482  16.667  1.00 28.04           N  
ATOM   1341  CA  THR H 182      13.654  20.684  17.059  1.00 28.98           C  
ATOM   1342  CB  THR H 182      12.692  20.359  15.955  1.00 30.81           C  
ATOM   1343  OG1 THR H 182      12.969  21.152  14.813  1.00 33.36           O  
ATOM   1344  CG2 THR H 182      11.258  20.608  16.445  1.00 33.85           C  
ATOM   1345  C   THR H 182      13.365  19.721  18.177  1.00 27.51           C  
ATOM   1346  O   THR H 182      13.760  18.558  18.115  1.00 27.72           O  
ATOM   1347  N   ILE H 183      12.646  20.183  19.223  1.00 26.21           N  
ATOM   1348  CA  ILE H 183      12.322  19.340  20.343  1.00 24.65           C  
ATOM   1349  CB  ILE H 183      12.805  19.918  21.644  1.00 23.38           C  
ATOM   1350  CG1 ILE H 183      14.340  20.019  21.635  1.00 24.28           C  
ATOM   1351  CG2 ILE H 183      12.233  19.085  22.804  1.00 24.92           C  
ATOM   1352  CD1 ILE H 183      14.900  20.897  22.754  1.00 26.79           C  
ATOM   1353  C   ILE H 183      10.829  19.256  20.407  1.00 25.43           C  
ATOM   1354  O   ILE H 183      10.136  20.256  20.224  1.00 23.58           O  
ATOM   1355  N   SER H 184      10.293  18.036  20.628  1.00 24.53           N  
ATOM   1356  CA  SER H 184       8.874  17.841  20.725  1.00 27.25           C  
ATOM   1357  CB  SER H 184       8.221  17.311  19.437  1.00 28.37           C  
ATOM   1358  OG  SER H 184       8.303  18.275  18.400  1.00 30.90           O  
ATOM   1359  C   SER H 184       8.650  16.764  21.738  1.00 27.64           C  
ATOM   1360  O   SER H 184       9.550  15.977  22.022  1.00 26.45           O  
ATOM   1361  N   ARG H 185       7.437  16.712  22.326  1.00 28.12           N  
ATOM   1362  CA  ARG H 185       7.141  15.666  23.263  1.00 29.19           C  
ATOM   1363  CB  ARG H 185       7.204  16.121  24.737  1.00 29.28           C  
ATOM   1364  CG  ARG H 185       6.249  17.268  25.078  1.00 31.23           C  
ATOM   1365  CD  ARG H 185       6.570  17.983  26.397  1.00 29.76           C  
ATOM   1366  NE  ARG H 185       6.108  17.138  27.535  1.00 28.31           N  
ATOM   1367  CZ  ARG H 185       6.396  17.518  28.817  1.00 25.68           C  
ATOM   1368  NH1 ARG H 185       7.184  18.613  29.035  1.00 19.20           N1+
ATOM   1369  NH2 ARG H 185       5.895  16.816  29.872  1.00 20.86           N  
ATOM   1370  C   ARG H 185       5.762  15.145  22.975  1.00 31.43           C  
ATOM   1371  O   ARG H 185       4.906  15.876  22.477  1.00 31.19           O  
ATOM   1372  N   ASP H 186       5.541  13.837  23.239  1.00 32.70           N  
ATOM   1373  CA  ASP H 186       4.250  13.223  23.074  1.00 34.93           C  
ATOM   1374  CB  ASP H 186       4.253  12.047  22.080  1.00 36.95           C  
ATOM   1375  CG  ASP H 186       2.813  11.697  21.726  1.00 41.47           C  
ATOM   1376  OD1 ASP H 186       1.913  11.917  22.581  1.00 44.01           O  
ATOM   1377  OD2 ASP H 186       2.594  11.209  20.585  1.00 45.95           O1-
ATOM   1378  C   ASP H 186       3.876  12.685  24.424  1.00 35.39           C  
ATOM   1379  O   ASP H 186       4.395  11.657  24.855  1.00 34.39           O  
ATOM   1380  N   ASP H 187       2.946  13.365  25.120  1.00 35.48           N  
ATOM   1381  CA  ASP H 187       2.588  13.020  26.469  1.00 36.16           C  
ATOM   1382  CB  ASP H 187       1.588  14.011  27.083  1.00 37.33           C  
ATOM   1383  CG  ASP H 187       2.354  15.297  27.360  1.00 36.18           C  
ATOM   1384  OD1 ASP H 187       3.570  15.210  27.679  1.00 33.71           O  
ATOM   1385  OD2 ASP H 187       1.732  16.387  27.253  1.00 36.96           O1-
ATOM   1386  C   ASP H 187       1.998  11.639  26.530  1.00 38.50           C  
ATOM   1387  O   ASP H 187       2.259  10.897  27.475  1.00 38.54           O  
ATOM   1388  N   SER H 188       1.199  11.247  25.521  1.00 39.37           N  
ATOM   1389  CA  SER H 188       0.545   9.966  25.523  1.00 43.08           C  
ATOM   1390  CB  SER H 188      -0.271   9.735  24.241  1.00 45.92           C  
ATOM   1391  OG  SER H 188      -1.180  10.806  24.048  1.00 46.73           O  
ATOM   1392  C   SER H 188       1.576   8.879  25.557  1.00 42.36           C  
ATOM   1393  O   SER H 188       1.406   7.865  26.231  1.00 45.22           O  
ATOM   1394  N   LYS H 189       2.638   9.057  24.750  1.00 40.44           N  
ATOM   1395  CA  LYS H 189       3.764   8.179  24.608  1.00 40.49           C  
ATOM   1396  CB  LYS H 189       4.584   8.419  23.325  1.00 40.68           C  
ATOM   1397  CG  LYS H 189       4.068   7.696  22.077  1.00 46.51           C  
ATOM   1398  CD  LYS H 189       2.733   8.202  21.532  1.00 52.50           C  
ATOM   1399  CE  LYS H 189       2.388   7.583  20.176  1.00 54.72           C  
ATOM   1400  NZ  LYS H 189       2.814   6.167  20.161  1.00 57.35           N1+
ATOM   1401  C   LYS H 189       4.719   8.278  25.761  1.00 37.91           C  
ATOM   1402  O   LYS H 189       5.566   7.399  25.921  1.00 37.79           O  
ATOM   1403  N   ASN H 190       4.679   9.363  26.556  1.00 36.20           N  
ATOM   1404  CA  ASN H 190       5.684   9.516  27.574  1.00 33.87           C  
ATOM   1405  CB  ASN H 190       5.780   8.335  28.563  1.00 35.61           C  
ATOM   1406  CG  ASN H 190       4.613   8.398  29.543  1.00 38.15           C  
ATOM   1407  OD1 ASN H 190       4.181   9.479  29.936  1.00 40.75           O  
ATOM   1408  ND2 ASN H 190       4.094   7.211  29.960  1.00 46.43           N  
ATOM   1409  C   ASN H 190       6.981   9.590  26.843  1.00 31.92           C  
ATOM   1410  O   ASN H 190       8.002   9.081  27.295  1.00 30.78           O  
ATOM   1411  N   THR H 191       6.955  10.259  25.672  1.00 30.45           N  
ATOM   1412  CA  THR H 191       8.137  10.307  24.875  1.00 29.29           C  
ATOM   1413  CB  THR H 191       7.990   9.539  23.597  1.00 29.39           C  
ATOM   1414  OG1 THR H 191       7.716   8.177  23.881  1.00 34.47           O  
ATOM   1415  CG2 THR H 191       9.295   9.659  22.799  1.00 27.55           C  
ATOM   1416  C   THR H 191       8.496  11.720  24.542  1.00 27.55           C  
ATOM   1417  O   THR H 191       7.642  12.587  24.352  1.00 27.30           O  
ATOM   1418  N   LEU H 192       9.821  11.959  24.491  1.00 26.42           N  
ATOM   1419  CA  LEU H 192      10.445  13.207  24.163  1.00 26.27           C  
ATOM   1420  CB  LEU H 192      11.455  13.643  25.240  1.00 24.39           C  
ATOM   1421  CG  LEU H 192      12.221  14.945  24.945  1.00 25.97           C  
ATOM   1422  CD1 LEU H 192      11.276  16.151  24.826  1.00 27.44           C  
ATOM   1423  CD2 LEU H 192      13.328  15.169  25.986  1.00 24.29           C  
ATOM   1424  C   LEU H 192      11.220  12.951  22.905  1.00 26.27           C  
ATOM   1425  O   LEU H 192      11.769  11.864  22.732  1.00 26.17           O  
ATOM   1426  N   TYR H 193      11.281  13.939  21.987  1.00 25.90           N  
ATOM   1427  CA  TYR H 193      11.966  13.707  20.742  1.00 25.79           C  
ATOM   1428  CB  TYR H 193      11.039  13.722  19.506  1.00 28.17           C  
ATOM   1429  CG  TYR H 193      10.019  12.629  19.554  1.00 30.86           C  
ATOM   1430  CD1 TYR H 193      10.355  11.331  19.252  1.00 33.16           C  
ATOM   1431  CD2 TYR H 193       8.709  12.910  19.876  1.00 32.41           C  
ATOM   1432  CE1 TYR H 193       9.409  10.328  19.282  1.00 32.41           C  
ATOM   1433  CE2 TYR H 193       7.761  11.915  19.903  1.00 33.85           C  
ATOM   1434  CZ  TYR H 193       8.108  10.617  19.608  1.00 31.87           C  
ATOM   1435  OH  TYR H 193       7.126   9.600  19.638  1.00 38.94           O  
ATOM   1436  C   TYR H 193      12.941  14.818  20.490  1.00 24.74           C  
ATOM   1437  O   TYR H 193      12.762  15.948  20.943  1.00 23.89           O  
ATOM   1438  N   LEU H 194      14.035  14.493  19.776  1.00 24.58           N  
ATOM   1439  CA  LEU H 194      14.983  15.480  19.358  1.00 25.64           C  
ATOM   1440  CB  LEU H 194      16.323  15.381  20.108  1.00 25.16           C  
ATOM   1441  CG  LEU H 194      17.385  16.398  19.648  1.00 23.48           C  
ATOM   1442  CD1 LEU H 194      16.901  17.843  19.856  1.00 25.23           C  
ATOM   1443  CD2 LEU H 194      18.744  16.126  20.319  1.00 23.36           C  
ATOM   1444  C   LEU H 194      15.267  15.212  17.916  1.00 27.60           C  
ATOM   1445  O   LEU H 194      15.893  14.208  17.582  1.00 25.53           O  
ATOM   1446  N   GLN H 195      14.805  16.115  17.028  1.00 28.02           N  
ATOM   1447  CA  GLN H 195      15.042  15.988  15.617  1.00 30.91           C  
ATOM   1448  CB  GLN H 195      13.852  16.443  14.748  1.00 31.67           C  
ATOM   1449  CG  GLN H 195      14.176  16.573  13.255  1.00 34.00           C  
ATOM   1450  CD  GLN H 195      14.424  15.189  12.672  1.00 36.39           C  
ATOM   1451  OE1 GLN H 195      14.132  14.174  13.302  1.00 39.15           O  
ATOM   1452  NE2 GLN H 195      14.978  15.146  11.430  1.00 35.37           N  
ATOM   1453  C   GLN H 195      16.194  16.882  15.291  1.00 31.23           C  
ATOM   1454  O   GLN H 195      16.120  18.098  15.468  1.00 31.83           O  
ATOM   1455  N   MET H 196      17.298  16.293  14.793  1.00 32.32           N  
ATOM   1456  CA  MET H 196      18.463  17.068  14.496  1.00 33.56           C  
ATOM   1457  CB  MET H 196      19.762  16.457  15.054  1.00 33.77           C  
ATOM   1458  CG  MET H 196      19.786  16.342  16.579  1.00 30.98           C  
ATOM   1459  SD  MET H 196      21.312  15.634  17.282  1.00 36.42           S  
ATOM   1460  CE  MET H 196      20.982  13.912  16.811  1.00 29.98           C  
ATOM   1461  C   MET H 196      18.617  17.107  13.008  1.00 34.72           C  
ATOM   1462  O   MET H 196      18.606  16.067  12.350  1.00 35.74           O  
ATOM   1463  N   ASN H 197      18.773  18.323  12.446  1.00 34.00           N  
ATOM   1464  CA  ASN H 197      18.895  18.482  11.024  1.00 35.57           C  
ATOM   1465  CB  ASN H 197      17.790  19.365  10.424  1.00 37.98           C  
ATOM   1466  CG  ASN H 197      16.446  18.714  10.723  1.00 40.46           C  
ATOM   1467  OD1 ASN H 197      16.232  17.536  10.446  1.00 42.90           O  
ATOM   1468  ND2 ASN H 197      15.518  19.505  11.329  1.00 43.22           N  
ATOM   1469  C   ASN H 197      20.192  19.186  10.750  1.00 35.20           C  
ATOM   1470  O   ASN H 197      20.694  19.932  11.589  1.00 34.44           O  
ATOM   1471  N   SER H 198      20.755  18.960   9.545  1.00 34.76           N  
ATOM   1472  CA  SER H 198      21.987  19.574   9.131  1.00 34.51           C  
ATOM   1473  CB  SER H 198      21.859  21.083   8.868  1.00 36.34           C  
ATOM   1474  OG  SER H 198      21.017  21.296   7.744  1.00 36.94           O  
ATOM   1475  C   SER H 198      23.035  19.345  10.174  1.00 32.60           C  
ATOM   1476  O   SER H 198      23.690  20.284  10.626  1.00 31.98           O  
ATOM   1477  N   LEU H 199      23.254  18.075  10.555  1.00 30.73           N  
ATOM   1478  CA  LEU H 199      24.199  17.779  11.591  1.00 29.45           C  
ATOM   1479  CB  LEU H 199      24.232  16.295  11.993  1.00 29.48           C  
ATOM   1480  CG  LEU H 199      22.947  15.796  12.680  1.00 27.03           C  
ATOM   1481  CD1 LEU H 199      23.051  14.301  13.032  1.00 29.98           C  
ATOM   1482  CD2 LEU H 199      22.607  16.658  13.906  1.00 26.13           C  
ATOM   1483  C   LEU H 199      25.581  18.164  11.159  1.00 29.84           C  
ATOM   1484  O   LEU H 199      25.948  18.073   9.986  1.00 30.87           O  
ATOM   1485  N   LYS H 200      26.370  18.635  12.140  1.00 28.95           N  
ATOM   1486  CA  LYS H 200      27.730  19.019  11.909  1.00 30.13           C  
ATOM   1487  CB  LYS H 200      28.062  20.432  12.397  1.00 31.03           C  
ATOM   1488  CG  LYS H 200      27.286  21.519  11.663  1.00 32.96           C  
ATOM   1489  CD  LYS H 200      27.505  22.897  12.278  1.00 36.80           C  
ATOM   1490  CE  LYS H 200      26.882  24.026  11.460  1.00 43.26           C  
ATOM   1491  NZ  LYS H 200      27.435  25.328  11.888  1.00 44.51           N1+
ATOM   1492  C   LYS H 200      28.574  18.085  12.703  1.00 29.06           C  
ATOM   1493  O   LYS H 200      28.104  17.438  13.635  1.00 27.25           O  
ATOM   1494  N   THR H 201      29.865  18.011  12.356  1.00 30.89           N  
ATOM   1495  CA  THR H 201      30.759  17.111  13.017  1.00 30.75           C  
ATOM   1496  CB  THR H 201      32.147  17.191  12.468  1.00 32.58           C  
ATOM   1497  OG1 THR H 201      32.118  16.922  11.074  1.00 32.43           O  
ATOM   1498  CG2 THR H 201      33.015  16.136  13.176  1.00 32.73           C  
ATOM   1499  C   THR H 201      30.796  17.501  14.463  1.00 30.10           C  
ATOM   1500  O   THR H 201      30.912  16.651  15.345  1.00 30.46           O  
ATOM   1501  N   GLU H 202      30.666  18.815  14.728  1.00 29.45           N  
ATOM   1502  CA  GLU H 202      30.739  19.403  16.039  1.00 30.03           C  
ATOM   1503  CB  GLU H 202      30.530  20.927  16.054  1.00 32.50           C  
ATOM   1504  CG  GLU H 202      31.621  21.733  15.360  1.00 35.57           C  
ATOM   1505  CD  GLU H 202      31.229  21.944  13.907  1.00 45.34           C  
ATOM   1506  OE1 GLU H 202      31.457  21.017  13.091  1.00 44.41           O  
ATOM   1507  OE2 GLU H 202      30.703  23.050  13.597  1.00 46.83           O1-
ATOM   1508  C   GLU H 202      29.651  18.875  16.919  1.00 27.66           C  
ATOM   1509  O   GLU H 202      29.788  18.884  18.138  1.00 27.62           O  
ATOM   1510  N   ASP H 203      28.515  18.475  16.328  1.00 26.02           N  
ATOM   1511  CA  ASP H 203      27.367  17.980  17.040  1.00 24.99           C  
ATOM   1512  CB  ASP H 203      26.126  17.845  16.145  1.00 25.62           C  
ATOM   1513  CG  ASP H 203      25.686  19.249  15.753  1.00 28.79           C  
ATOM   1514  OD1 ASP H 203      25.968  20.202  16.525  1.00 28.28           O  
ATOM   1515  OD2 ASP H 203      25.068  19.384  14.663  1.00 31.66           O1-
ATOM   1516  C   ASP H 203      27.639  16.637  17.662  1.00 24.91           C  
ATOM   1517  O   ASP H 203      26.835  16.138  18.445  1.00 25.13           O  
ATOM   1518  N   THR H 204      28.737  15.958  17.282  1.00 24.47           N  
ATOM   1519  CA  THR H 204      28.998  14.641  17.801  1.00 24.86           C  
ATOM   1520  CB  THR H 204      30.255  14.041  17.241  1.00 24.94           C  
ATOM   1521  OG1 THR H 204      30.179  14.000  15.819  1.00 21.88           O  
ATOM   1522  CG2 THR H 204      30.424  12.619  17.799  1.00 30.11           C  
ATOM   1523  C   THR H 204      29.124  14.687  19.299  1.00 24.87           C  
ATOM   1524  O   THR H 204      29.867  15.496  19.850  1.00 25.00           O  
ATOM   1525  N   ALA H 205      28.373  13.809  20.003  1.00 24.49           N  
ATOM   1526  CA  ALA H 205      28.452  13.796  21.439  1.00 23.00           C  
ATOM   1527  CB  ALA H 205      28.091  15.147  22.082  1.00 20.59           C  
ATOM   1528  C   ALA H 205      27.484  12.787  21.960  1.00 23.26           C  
ATOM   1529  O   ALA H 205      26.696  12.213  21.205  1.00 21.67           O  
ATOM   1530  N   VAL H 206      27.563  12.494  23.275  1.00 23.25           N  
ATOM   1531  CA  VAL H 206      26.552  11.659  23.839  1.00 23.44           C  
ATOM   1532  CB  VAL H 206      26.985  10.847  25.034  1.00 23.46           C  
ATOM   1533  CG1 VAL H 206      27.292  11.790  26.206  1.00 24.86           C  
ATOM   1534  CG2 VAL H 206      25.897   9.803  25.341  1.00 25.54           C  
ATOM   1535  C   VAL H 206      25.459  12.606  24.226  1.00 22.14           C  
ATOM   1536  O   VAL H 206      25.694  13.614  24.892  1.00 21.74           O  
ATOM   1537  N   TYR H 207      24.220  12.305  23.800  1.00 22.41           N  
ATOM   1538  CA  TYR H 207      23.115  13.177  24.071  1.00 22.01           C  
ATOM   1539  CB  TYR H 207      22.203  13.435  22.857  1.00 20.76           C  
ATOM   1540  CG  TYR H 207      22.866  14.403  21.936  1.00 18.96           C  
ATOM   1541  CD1 TYR H 207      24.004  14.066  21.243  1.00 21.93           C  
ATOM   1542  CD2 TYR H 207      22.317  15.651  21.746  1.00 20.92           C  
ATOM   1543  CE1 TYR H 207      24.595  14.973  20.392  1.00 17.96           C  
ATOM   1544  CE2 TYR H 207      22.902  16.559  20.898  1.00 20.30           C  
ATOM   1545  CZ  TYR H 207      24.047  16.222  20.218  1.00 22.16           C  
ATOM   1546  OH  TYR H 207      24.646  17.155  19.347  1.00 18.77           O  
ATOM   1547  C   TYR H 207      22.278  12.520  25.109  1.00 23.31           C  
ATOM   1548  O   TYR H 207      21.984  11.328  25.027  1.00 26.28           O  
ATOM   1549  N   SER H 208      21.883  13.299  26.137  1.00 23.44           N  
ATOM   1550  CA  SER H 208      21.103  12.738  27.199  1.00 23.96           C  
ATOM   1551  CB  SER H 208      21.846  12.723  28.548  1.00 25.16           C  
ATOM   1552  OG  SER H 208      23.009  11.908  28.475  1.00 28.44           O  
ATOM   1553  C   SER H 208      19.873  13.577  27.389  1.00 23.74           C  
ATOM   1554  O   SER H 208      19.853  14.757  27.040  1.00 21.56           O  
ATOM   1555  N   CYS H 209      18.800  12.955  27.932  1.00 23.26           N  
ATOM   1556  CA  CYS H 209      17.571  13.638  28.239  1.00 24.99           C  
ATOM   1557  CB  CYS H 209      16.297  12.901  27.736  1.00 25.42           C  
ATOM   1558  SG  CYS H 209      16.202  11.137  28.191  1.00 38.57           S  
ATOM   1559  C   CYS H 209      17.499  13.793  29.735  1.00 23.14           C  
ATOM   1560  O   CYS H 209      17.921  12.907  30.477  1.00 22.06           O  
ATOM   1561  N   THR H 210      16.996  14.953  30.220  1.00 22.15           N  
ATOM   1562  CA  THR H 210      16.921  15.184  31.638  1.00 21.98           C  
ATOM   1563  CB  THR H 210      17.968  16.142  32.120  1.00 21.14           C  
ATOM   1564  OG1 THR H 210      17.732  17.427  31.562  1.00 26.08           O  
ATOM   1565  CG2 THR H 210      19.348  15.634  31.675  1.00 20.48           C  
ATOM   1566  C   THR H 210      15.617  15.848  31.959  1.00 22.22           C  
ATOM   1567  O   THR H 210      15.027  16.527  31.121  1.00 22.55           O  
ATOM   1568  N   THR H 211      15.124  15.656  33.198  1.00 22.86           N  
ATOM   1569  CA  THR H 211      13.924  16.326  33.612  1.00 23.49           C  
ATOM   1570  CB  THR H 211      12.984  15.464  34.397  1.00 23.99           C  
ATOM   1571  OG1 THR H 211      13.602  15.067  35.614  1.00 25.78           O  
ATOM   1572  CG2 THR H 211      12.609  14.229  33.559  1.00 19.94           C  
ATOM   1573  C   THR H 211      14.336  17.431  34.526  1.00 24.23           C  
ATOM   1574  O   THR H 211      15.426  17.405  35.094  1.00 24.12           O  
ATOM   1575  N   ASP H 212      13.477  18.458  34.654  1.00 24.69           N  
ATOM   1576  CA  ASP H 212      13.722  19.504  35.601  1.00 26.04           C  
ATOM   1577  CB  ASP H 212      13.204  20.889  35.172  1.00 25.85           C  
ATOM   1578  CG  ASP H 212      14.196  21.508  34.201  1.00 26.56           C  
ATOM   1579  OD1 ASP H 212      15.367  21.044  34.186  1.00 27.14           O  
ATOM   1580  OD2 ASP H 212      13.803  22.461  33.472  1.00 29.53           O1-
ATOM   1581  C   ASP H 212      12.958  19.112  36.820  1.00 27.40           C  
ATOM   1582  O   ASP H 212      11.735  19.007  36.782  1.00 28.51           O  
ATOM   1583  N   GLY H 213      13.680  18.826  37.920  1.00 28.37           N  
ATOM   1584  CA  GLY H 213      13.036  18.475  39.150  1.00 31.07           C  
ATOM   1585  C   GLY H 213      13.041  19.689  40.006  1.00 32.83           C  
ATOM   1586  O   GLY H 213      13.470  20.763  39.587  1.00 32.61           O  
ATOM   1587  N   PHE H 214      12.557  19.544  41.253  1.00 34.41           N  
ATOM   1588  CA  PHE H 214      12.563  20.678  42.117  1.00 36.80           C  
ATOM   1589  CB  PHE H 214      11.359  21.611  41.884  1.00 38.68           C  
ATOM   1590  CG  PHE H 214      10.078  20.918  42.220  1.00 41.98           C  
ATOM   1591  CD1 PHE H 214       9.548  19.954  41.390  1.00 43.22           C  
ATOM   1592  CD2 PHE H 214       9.415  21.228  43.386  1.00 43.92           C  
ATOM   1593  CE1 PHE H 214       8.367  19.319  41.708  1.00 43.53           C  
ATOM   1594  CE2 PHE H 214       8.235  20.600  43.708  1.00 45.60           C  
ATOM   1595  CZ  PHE H 214       7.707  19.644  42.868  1.00 44.96           C  
ATOM   1596  C   PHE H 214      12.541  20.197  43.525  1.00 37.67           C  
ATOM   1597  O   PHE H 214      12.094  19.088  43.824  1.00 36.89           O  
ATOM   1598  N   ILE H 215      13.087  21.035  44.420  1.00 38.53           N  
ATOM   1599  CA  ILE H 215      13.045  20.797  45.825  1.00 40.03           C  
ATOM   1600  CB  ILE H 215      14.396  20.848  46.470  1.00 40.71           C  
ATOM   1601  CG1 ILE H 215      15.245  19.678  45.950  1.00 40.12           C  
ATOM   1602  CG2 ILE H 215      14.223  20.871  47.999  1.00 42.62           C  
ATOM   1603  CD1 ILE H 215      16.736  19.823  46.240  1.00 40.18           C  
ATOM   1604  C   ILE H 215      12.237  21.933  46.347  1.00 41.73           C  
ATOM   1605  O   ILE H 215      12.528  23.090  46.050  1.00 41.59           O  
ATOM   1606  N   MET H 216      11.178  21.617  47.113  1.00 43.64           N  
ATOM   1607  CA  MET H 216      10.329  22.645  47.633  1.00 46.41           C  
ATOM   1608  CB  MET H 216       8.830  22.326  47.547  1.00 47.64           C  
ATOM   1609  CG  MET H 216       8.005  23.386  48.274  1.00 53.57           C  
ATOM   1610  SD  MET H 216       6.269  22.953  48.567  1.00 64.07           S  
ATOM   1611  CE  MET H 216       6.663  21.551  49.650  1.00 62.58           C  
ATOM   1612  C   MET H 216      10.591  22.786  49.093  1.00 48.12           C  
ATOM   1613  O   MET H 216      10.622  21.804  49.832  1.00 47.99           O  
ATOM   1614  N   ILE H 217      10.789  24.036  49.543  1.00 49.42           N  
ATOM   1615  CA  ILE H 217      10.936  24.264  50.946  1.00 51.92           C  
ATOM   1616  CB  ILE H 217      12.138  25.089  51.313  1.00 52.61           C  
ATOM   1617  CG1 ILE H 217      13.426  24.343  50.927  1.00 49.01           C  
ATOM   1618  CG2 ILE H 217      12.057  25.425  52.812  1.00 54.65           C  
ATOM   1619  CD1 ILE H 217      14.686  25.206  50.995  1.00 50.32           C  
ATOM   1620  C   ILE H 217       9.719  25.028  51.334  1.00 54.96           C  
ATOM   1621  O   ILE H 217       9.476  26.127  50.838  1.00 55.62           O  
ATOM   1622  N   ARG H 218       8.897  24.452  52.228  1.00 56.47           N  
ATOM   1623  CA  ARG H 218       7.709  25.159  52.587  1.00 59.17           C  
ATOM   1624  CB  ARG H 218       6.537  24.217  52.908  1.00 60.80           C  
ATOM   1625  CG  ARG H 218       6.846  23.179  53.984  1.00 58.98           C  
ATOM   1626  CD  ARG H 218       5.673  22.241  54.272  1.00 60.91           C  
ATOM   1627  NE  ARG H 218       4.538  23.103  54.702  1.00 63.91           N  
ATOM   1628  CZ  ARG H 218       4.515  23.603  55.968  1.00 66.91           C  
ATOM   1629  NH1 ARG H 218       5.496  23.264  56.856  1.00 67.90           N1+
ATOM   1630  NH2 ARG H 218       3.528  24.471  56.344  1.00 68.40           N  
ATOM   1631  C   ARG H 218       8.034  26.016  53.759  1.00 61.80           C  
ATOM   1632  O   ARG H 218       8.178  25.536  54.882  1.00 62.73           O  
ATOM   1633  N   GLY H 219       8.178  27.330  53.502  1.00 62.55           N  
ATOM   1634  CA  GLY H 219       8.492  28.251  54.548  1.00 66.06           C  
ATOM   1635  C   GLY H 219       7.215  28.633  55.228  1.00 70.22           C  
ATOM   1636  O   GLY H 219       6.121  28.415  54.710  1.00 69.85           O  
ATOM   1637  N   VAL H 220       7.329  29.254  56.416  1.00 73.83           N  
ATOM   1638  CA  VAL H 220       6.163  29.643  57.150  1.00 78.64           C  
ATOM   1639  CB  VAL H 220       6.497  30.291  58.468  1.00 82.05           C  
ATOM   1640  CG1 VAL H 220       7.170  29.241  59.367  1.00 83.74           C  
ATOM   1641  CG2 VAL H 220       7.379  31.529  58.222  1.00 85.40           C  
ATOM   1642  C   VAL H 220       5.400  30.624  56.319  1.00 80.32           C  
ATOM   1643  O   VAL H 220       4.172  30.566  56.251  1.00 83.69           O  
ATOM   1644  N   SER H 221       6.119  31.583  55.696  1.00 78.59           N  
ATOM   1645  CA  SER H 221       5.513  32.587  54.867  1.00 80.39           C  
ATOM   1646  CB  SER H 221       6.471  33.743  54.531  1.00 82.91           C  
ATOM   1647  OG  SER H 221       5.828  34.689  53.688  1.00 85.63           O  
ATOM   1648  C   SER H 221       5.047  32.028  53.558  1.00 77.04           C  
ATOM   1649  O   SER H 221       3.863  32.108  53.232  1.00 77.45           O  
ATOM   1650  N   GLU H 222       5.977  31.433  52.777  1.00 74.05           N  
ATOM   1651  CA  GLU H 222       5.650  31.016  51.441  1.00 71.12           C  
ATOM   1652  CB  GLU H 222       5.884  32.146  50.432  1.00 72.09           C  
ATOM   1653  CG  GLU H 222       7.328  32.645  50.468  1.00 74.19           C  
ATOM   1654  CD  GLU H 222       7.403  33.971  49.727  1.00 75.05           C  
ATOM   1655  OE1 GLU H 222       6.330  34.597  49.514  1.00 79.86           O  
ATOM   1656  OE2 GLU H 222       8.540  34.380  49.374  1.00 73.40           O1-
ATOM   1657  C   GLU H 222       6.540  29.870  51.064  1.00 67.59           C  
ATOM   1658  O   GLU H 222       7.444  29.497  51.810  1.00 67.49           O  
ATOM   1659  N   ASP H 223       6.289  29.267  49.880  1.00 64.54           N  
ATOM   1660  CA  ASP H 223       7.053  28.120  49.477  1.00 60.93           C  
ATOM   1661  CB  ASP H 223       6.179  26.987  48.902  1.00 60.12           C  
ATOM   1662  CG  ASP H 223       5.362  26.391  50.045  1.00 63.41           C  
ATOM   1663  OD1 ASP H 223       5.742  26.626  51.223  1.00 66.40           O  
ATOM   1664  OD2 ASP H 223       4.348  25.696  49.761  1.00 65.63           O1-
ATOM   1665  C   ASP H 223       8.046  28.524  48.432  1.00 58.05           C  
ATOM   1666  O   ASP H 223       7.758  29.358  47.574  1.00 57.72           O  
ATOM   1667  N   TYR H 224       9.259  27.934  48.488  1.00 55.79           N  
ATOM   1668  CA  TYR H 224      10.296  28.235  47.543  1.00 53.08           C  
ATOM   1669  CB  TYR H 224      11.621  28.655  48.206  1.00 54.59           C  
ATOM   1670  CG  TYR H 224      11.417  29.996  48.825  1.00 58.07           C  
ATOM   1671  CD1 TYR H 224      10.776  30.125  50.036  1.00 61.15           C  
ATOM   1672  CD2 TYR H 224      11.876  31.126  48.188  1.00 58.71           C  
ATOM   1673  CE1 TYR H 224      10.593  31.366  50.602  1.00 64.10           C  
ATOM   1674  CE2 TYR H 224      11.697  32.368  48.750  1.00 62.34           C  
ATOM   1675  CZ  TYR H 224      11.055  32.489  49.959  1.00 64.95           C  
ATOM   1676  OH  TYR H 224      10.873  33.766  50.534  1.00 68.84           O  
ATOM   1677  C   TYR H 224      10.573  26.989  46.759  1.00 49.21           C  
ATOM   1678  O   TYR H 224      10.676  25.899  47.321  1.00 49.32           O  
ATOM   1679  N   TYR H 225      10.682  27.120  45.422  1.00 45.80           N  
ATOM   1680  CA  TYR H 225      10.934  25.962  44.613  1.00 41.61           C  
ATOM   1681  CB  TYR H 225       9.873  25.743  43.522  1.00 41.80           C  
ATOM   1682  CG  TYR H 225       8.605  25.336  44.190  1.00 42.33           C  
ATOM   1683  CD1 TYR H 225       7.878  26.227  44.947  1.00 46.05           C  
ATOM   1684  CD2 TYR H 225       8.132  24.053  44.037  1.00 43.13           C  
ATOM   1685  CE1 TYR H 225       6.706  25.839  45.555  1.00 46.71           C  
ATOM   1686  CE2 TYR H 225       6.963  23.660  44.640  1.00 44.38           C  
ATOM   1687  CZ  TYR H 225       6.248  24.553  45.401  1.00 46.75           C  
ATOM   1688  OH  TYR H 225       5.046  24.153  46.021  1.00 49.62           O  
ATOM   1689  C   TYR H 225      12.256  26.135  43.937  1.00 38.87           C  
ATOM   1690  O   TYR H 225      12.478  27.108  43.216  1.00 38.36           O  
ATOM   1691  N   TYR H 226      13.172  25.170  44.152  1.00 36.63           N  
ATOM   1692  CA  TYR H 226      14.462  25.227  43.526  1.00 34.30           C  
ATOM   1693  CB  TYR H 226      15.638  24.922  44.463  1.00 34.55           C  
ATOM   1694  CG  TYR H 226      15.840  26.066  45.389  1.00 35.17           C  
ATOM   1695  CD1 TYR H 226      15.068  26.208  46.520  1.00 34.89           C  
ATOM   1696  CD2 TYR H 226      16.822  26.989  45.117  1.00 34.62           C  
ATOM   1697  CE1 TYR H 226      15.278  27.271  47.367  1.00 40.34           C  
ATOM   1698  CE2 TYR H 226      17.037  28.051  45.961  1.00 37.86           C  
ATOM   1699  CZ  TYR H 226      16.261  28.190  47.087  1.00 41.16           C  
ATOM   1700  OH  TYR H 226      16.479  29.279  47.959  1.00 44.49           O  
ATOM   1701  C   TYR H 226      14.497  24.151  42.500  1.00 32.23           C  
ATOM   1702  O   TYR H 226      14.324  22.973  42.815  1.00 31.68           O  
ATOM   1703  N   TYR H 227      14.752  24.532  41.235  1.00 30.32           N  
ATOM   1704  CA  TYR H 227      14.726  23.584  40.162  1.00 29.32           C  
ATOM   1705  CB  TYR H 227      13.971  24.091  38.917  1.00 28.64           C  
ATOM   1706  CG  TYR H 227      12.516  24.155  39.266  1.00 30.97           C  
ATOM   1707  CD1 TYR H 227      11.997  25.217  39.970  1.00 32.98           C  
ATOM   1708  CD2 TYR H 227      11.662  23.146  38.880  1.00 31.97           C  
ATOM   1709  CE1 TYR H 227      10.659  25.264  40.291  1.00 36.09           C  
ATOM   1710  CE2 TYR H 227      10.324  23.184  39.197  1.00 34.51           C  
ATOM   1711  CZ  TYR H 227       9.818  24.246  39.907  1.00 35.88           C  
ATOM   1712  OH  TYR H 227       8.448  24.295  40.239  1.00 38.11           O  
ATOM   1713  C   TYR H 227      16.113  23.181  39.763  1.00 27.93           C  
ATOM   1714  O   TYR H 227      17.058  23.969  39.851  1.00 29.66           O  
ATOM   1715  N   TYR H 228      16.274  21.886  39.397  1.00 27.46           N  
ATOM   1716  CA  TYR H 228      17.536  21.354  38.953  1.00 27.30           C  
ATOM   1717  CB  TYR H 228      18.404  20.823  40.109  1.00 27.33           C  
ATOM   1718  CG  TYR H 228      17.707  19.662  40.736  1.00 28.48           C  
ATOM   1719  CD1 TYR H 228      16.528  19.840  41.419  1.00 28.75           C  
ATOM   1720  CD2 TYR H 228      18.250  18.399  40.663  1.00 26.41           C  
ATOM   1721  CE1 TYR H 228      15.887  18.767  41.997  1.00 29.46           C  
ATOM   1722  CE2 TYR H 228      17.617  17.324  41.241  1.00 27.76           C  
ATOM   1723  CZ  TYR H 228      16.430  17.510  41.907  1.00 30.52           C  
ATOM   1724  OH  TYR H 228      15.773  16.410  42.500  1.00 30.26           O  
ATOM   1725  C   TYR H 228      17.271  20.214  38.014  1.00 27.23           C  
ATOM   1726  O   TYR H 228      16.147  19.709  37.945  1.00 27.87           O  
ATOM   1727  N   MET H 229      18.291  19.782  37.243  1.00 27.22           N  
ATOM   1728  CA  MET H 229      18.100  18.646  36.377  1.00 28.45           C  
ATOM   1729  CB  MET H 229      19.182  18.510  35.291  1.00 27.15           C  
ATOM   1730  CG  MET H 229      19.134  19.638  34.254  1.00 29.54           C  
ATOM   1731  SD  MET H 229      20.337  19.483  32.899  1.00 33.34           S  
ATOM   1732  CE  MET H 229      19.781  20.972  32.017  1.00 32.06           C  
ATOM   1733  C   MET H 229      18.112  17.423  37.255  1.00 27.40           C  
ATOM   1734  O   MET H 229      19.150  17.048  37.802  1.00 27.30           O  
ATOM   1735  N   ASP H 230      16.911  16.845  37.488  1.00 26.78           N  
ATOM   1736  CA  ASP H 230      16.742  15.727  38.383  1.00 28.39           C  
ATOM   1737  CB  ASP H 230      15.304  15.620  38.915  1.00 27.97           C  
ATOM   1738  CG  ASP H 230      15.259  14.419  39.844  1.00 30.44           C  
ATOM   1739  OD1 ASP H 230      16.307  14.091  40.460  1.00 30.91           O  
ATOM   1740  OD2 ASP H 230      14.168  13.795  39.935  1.00 32.83           O1-
ATOM   1741  C   ASP H 230      17.083  14.367  37.849  1.00 27.65           C  
ATOM   1742  O   ASP H 230      17.984  13.695  38.348  1.00 28.46           O  
ATOM   1743  N   VAL H 231      16.360  13.935  36.798  1.00 27.44           N  
ATOM   1744  CA  VAL H 231      16.515  12.594  36.316  1.00 25.85           C  
ATOM   1745  CB  VAL H 231      15.210  11.895  36.054  1.00 27.17           C  
ATOM   1746  CG1 VAL H 231      15.501  10.511  35.452  1.00 26.04           C  
ATOM   1747  CG2 VAL H 231      14.417  11.839  37.370  1.00 23.63           C  
ATOM   1748  C   VAL H 231      17.267  12.707  35.043  1.00 25.16           C  
ATOM   1749  O   VAL H 231      16.956  13.545  34.198  1.00 24.89           O  
ATOM   1750  N   TRP H 232      18.310  11.868  34.906  1.00 24.48           N  
ATOM   1751  CA  TRP H 232      19.150  11.907  33.749  1.00 23.97           C  
ATOM   1752  CB  TRP H 232      20.618  12.199  34.106  1.00 24.86           C  
ATOM   1753  CG  TRP H 232      20.844  13.531  34.776  1.00 26.40           C  
ATOM   1754  CD2 TRP H 232      21.718  14.563  34.272  1.00 28.12           C  
ATOM   1755  CD1 TRP H 232      20.358  13.989  35.965  1.00 27.32           C  
ATOM   1756  NE1 TRP H 232      20.857  15.239  36.231  1.00 27.94           N  
ATOM   1757  CE2 TRP H 232      21.698  15.604  35.206  1.00 25.97           C  
ATOM   1758  CE3 TRP H 232      22.471  14.625  33.142  1.00 28.64           C  
ATOM   1759  CZ2 TRP H 232      22.443  16.732  35.011  1.00 25.36           C  
ATOM   1760  CZ3 TRP H 232      23.218  15.768  32.947  1.00 26.65           C  
ATOM   1761  CH2 TRP H 232      23.203  16.797  33.866  1.00 26.21           C  
ATOM   1762  C   TRP H 232      19.135  10.541  33.146  1.00 24.71           C  
ATOM   1763  O   TRP H 232      19.168   9.537  33.856  1.00 25.01           O  
ATOM   1764  N   GLY H 233      19.068  10.476  31.800  1.00 24.68           N  
ATOM   1765  CA  GLY H 233      19.098   9.221  31.108  1.00 26.41           C  
ATOM   1766  C   GLY H 233      20.540   8.851  30.933  1.00 27.84           C  
ATOM   1767  O   GLY H 233      21.433   9.661  31.174  1.00 26.93           O  
ATOM   1768  N   LYS H 234      20.795   7.596  30.506  1.00 29.69           N  
ATOM   1769  CA  LYS H 234      22.113   7.064  30.288  1.00 31.64           C  
ATOM   1770  CB  LYS H 234      22.100   5.550  30.018  1.00 33.23           C  
ATOM   1771  CG  LYS H 234      21.656   4.736  31.235  1.00 37.45           C  
ATOM   1772  CD  LYS H 234      20.172   4.895  31.574  1.00 42.62           C  
ATOM   1773  CE  LYS H 234      19.739   4.098  32.805  1.00 43.28           C  
ATOM   1774  NZ  LYS H 234      18.341   4.429  33.164  1.00 46.58           N1+
ATOM   1775  C   LYS H 234      22.778   7.738  29.122  1.00 31.26           C  
ATOM   1776  O   LYS H 234      23.995   7.930  29.126  1.00 32.38           O  
ATOM   1777  N   GLY H 235      22.014   8.085  28.068  1.00 30.46           N  
ATOM   1778  CA  GLY H 235      22.595   8.769  26.945  1.00 30.45           C  
ATOM   1779  C   GLY H 235      22.743   7.833  25.785  1.00 31.21           C  
ATOM   1780  O   GLY H 235      22.875   6.621  25.947  1.00 31.92           O  
ATOM   1781  N   THR H 236      22.705   8.412  24.564  1.00 29.64           N  
ATOM   1782  CA  THR H 236      22.872   7.685  23.338  1.00 29.89           C  
ATOM   1783  CB  THR H 236      21.611   7.601  22.523  1.00 30.46           C  
ATOM   1784  OG1 THR H 236      21.786   6.693  21.446  1.00 33.98           O  
ATOM   1785  CG2 THR H 236      21.246   9.002  22.001  1.00 27.25           C  
ATOM   1786  C   THR H 236      23.904   8.434  22.553  1.00 28.80           C  
ATOM   1787  O   THR H 236      23.917   9.664  22.550  1.00 25.12           O  
ATOM   1788  N   THR H 237      24.794   7.720  21.842  1.00 29.69           N  
ATOM   1789  CA  THR H 237      25.872   8.410  21.192  1.00 30.04           C  
ATOM   1790  CB  THR H 237      27.162   7.649  21.215  1.00 32.69           C  
ATOM   1791  OG1 THR H 237      26.965   6.354  20.665  1.00 32.90           O  
ATOM   1792  CG2 THR H 237      27.678   7.546  22.655  1.00 33.72           C  
ATOM   1793  C   THR H 237      25.548   8.692  19.763  1.00 29.91           C  
ATOM   1794  O   THR H 237      25.075   7.832  19.021  1.00 31.48           O  
ATOM   1795  N   VAL H 238      25.780   9.955  19.354  1.00 28.97           N  
ATOM   1796  CA  VAL H 238      25.615  10.308  17.975  1.00 29.07           C  
ATOM   1797  CB  VAL H 238      24.659  11.436  17.723  1.00 28.37           C  
ATOM   1798  CG1 VAL H 238      23.234  10.929  17.964  1.00 28.32           C  
ATOM   1799  CG2 VAL H 238      25.031  12.609  18.638  1.00 24.91           C  
ATOM   1800  C   VAL H 238      26.952  10.696  17.444  1.00 29.57           C  
ATOM   1801  O   VAL H 238      27.652  11.521  18.033  1.00 30.53           O  
ATOM   1802  N   THR H 239      27.345  10.080  16.311  1.00 29.06           N  
ATOM   1803  CA  THR H 239      28.606  10.401  15.710  1.00 28.57           C  
ATOM   1804  CB  THR H 239      29.510   9.217  15.530  1.00 30.55           C  
ATOM   1805  OG1 THR H 239      29.791   8.608  16.783  1.00 32.15           O  
ATOM   1806  CG2 THR H 239      30.811   9.696  14.863  1.00 28.30           C  
ATOM   1807  C   THR H 239      28.342  10.945  14.347  1.00 28.23           C  
ATOM   1808  O   THR H 239      27.807  10.253  13.482  1.00 29.18           O  
ATOM   1809  N   VAL H 240      28.710  12.221  14.125  1.00 27.98           N  
ATOM   1810  CA  VAL H 240      28.545  12.783  12.822  1.00 25.83           C  
ATOM   1811  CB  VAL H 240      27.974  14.171  12.852  1.00 25.63           C  
ATOM   1812  CG1 VAL H 240      27.923  14.723  11.417  1.00 25.49           C  
ATOM   1813  CG2 VAL H 240      26.603  14.114  13.554  1.00 22.14           C  
ATOM   1814  C   VAL H 240      29.909  12.842  12.223  1.00 27.49           C  
ATOM   1815  O   VAL H 240      30.734  13.681  12.587  1.00 26.48           O  
ATOM   1816  N   SER H 241      30.190  11.925  11.276  1.00 27.69           N  
ATOM   1817  CA  SER H 241      31.484  11.933  10.669  1.00 30.05           C  
ATOM   1818  CB  SER H 241      32.551  11.181  11.482  1.00 30.09           C  
ATOM   1819  OG  SER H 241      32.210   9.808  11.595  1.00 31.29           O  
ATOM   1820  C   SER H 241      31.374  11.278   9.335  1.00 33.15           C  
ATOM   1821  O   SER H 241      30.427  10.544   9.057  1.00 34.13           O  
ATOM   1822  N   SER H 242      32.358  11.559   8.458  1.00 35.50           N  
ATOM   1823  CA  SER H 242      32.359  10.969   7.155  1.00 38.51           C  
ATOM   1824  CB  SER H 242      33.299  11.673   6.163  1.00 40.24           C  
ATOM   1825  OG  SER H 242      34.644  11.565   6.606  1.00 43.49           O  
ATOM   1826  C   SER H 242      32.849   9.543   7.334  1.00 39.70           C  
ATOM   1827  O   SER H 242      33.216   8.902   6.313  1.00 41.63           O  
ATOM   1828  OXT SER H 242      32.857   9.078   8.505  1.00  0.00           O1-
TER    1829      SER H 242 
CONECT  141  642
CONECT  642  141
CONECT  963 1558
CONECT 1558  963
END
