# Supplementary material for: Fully automated antibody structure prediction using BIOVIA tools: Validation study
Source: PLoS One. 2017 May 18;12(5):e0177923. doi: 10.1371/journal.pone.0177923 (PMC5436848; doi:10.1371/journal.pone.0177923)
Supplement: S3 Dataset — Predicted structures using the Top5 framework method, Chothia CDR definition with canonical filtering, using up to 5 CDR templates rather than the default 3, and generating 10 CDR models. (ZIP) [file pone.0177923.s005.zip › 4M1G_LH_FV_FinalModel.pdb]

REMARK   Accelrys Discovery Studio PDB file
REMARK   Created:  2015-11-30T22:46:33Z
SSBOND   1 CYS L   23    CYS L   89                                     
SSBOND   2 CYS H  130    CYS H  203                                     
ATOM      1  N   GLU L   1      25.447  31.810  25.618  1.00 76.96           N1+
ATOM      2  CA  GLU L   1      25.333  30.988  26.848  1.00 79.54           C  
ATOM      3  CB  GLU L   1      25.603  29.515  26.510  1.00 83.96           C  
ATOM      4  CG  GLU L   1      24.591  28.948  25.516  1.00 80.46           C  
ATOM      5  CD  GLU L   1      25.017  27.537  25.145  1.00 72.65           C  
ATOM      6  OE1 GLU L   1      25.260  26.722  26.074  1.00100.88           O  
ATOM      7  OE2 GLU L   1      25.108  27.259  23.919  1.00 87.38           O1-
ATOM      8  C   GLU L   1      26.339  31.421  27.873  1.00 73.51           C  
ATOM      9  O   GLU L   1      27.435  31.862  27.531  1.00 70.70           O  
ATOM     10  N   LEU L   2      25.969  31.323  29.168  1.00 68.68           N  
ATOM     11  CA  LEU L   2      26.846  31.685  30.247  1.00 58.19           C  
ATOM     12  CB  LEU L   2      26.122  31.843  31.595  1.00 60.91           C  
ATOM     13  CG  LEU L   2      25.073  32.971  31.598  1.00  0.00           C  
ATOM     14  CD1 LEU L   2      24.381  33.086  32.965  1.00 56.09           C  
ATOM     15  CD2 LEU L   2      25.677  34.301  31.120  1.00  0.00           C  
ATOM     16  C   LEU L   2      27.847  30.585  30.411  1.00 57.76           C  
ATOM     17  O   LEU L   2      27.499  29.405  30.367  1.00 58.42           O  
ATOM     18  N   VAL L   3      29.127  30.944  30.633  1.00 54.31           N  
ATOM     19  CA  VAL L   3      30.122  29.919  30.746  1.00 53.95           C  
ATOM     20  CB  VAL L   3      31.418  30.231  30.060  1.00 55.87           C  
ATOM     21  CG1 VAL L   3      31.176  30.295  28.548  1.00 61.06           C  
ATOM     22  CG2 VAL L   3      31.986  31.528  30.657  1.00 60.28           C  
ATOM     23  C   VAL L   3      30.463  29.712  32.180  1.00 56.45           C  
ATOM     24  O   VAL L   3      30.627  30.660  32.946  1.00 56.15           O  
ATOM     25  N   LEU L   4      30.562  28.431  32.577  1.00 54.46           N  
ATOM     26  CA  LEU L   4      30.955  28.120  33.914  1.00 48.79           C  
ATOM     27  CB  LEU L   4      30.003  27.153  34.639  1.00 48.89           C  
ATOM     28  CG  LEU L   4      28.662  27.804  35.025  1.00 51.34           C  
ATOM     29  CD1 LEU L   4      27.924  28.333  33.790  1.00  0.00           C  
ATOM     30  CD2 LEU L   4      27.801  26.852  35.870  1.00  0.00           C  
ATOM     31  C   LEU L   4      32.297  27.476  33.839  1.00 51.54           C  
ATOM     32  O   LEU L   4      32.462  26.419  33.233  1.00 52.00           O  
ATOM     33  N   THR L   5      33.298  28.111  34.471  1.00 50.95           N  
ATOM     34  CA  THR L   5      34.621  27.568  34.439  1.00 52.90           C  
ATOM     35  CB  THR L   5      35.691  28.597  34.233  1.00 56.37           C  
ATOM     36  OG1 THR L   5      35.495  29.263  32.993  1.00 51.48           O  
ATOM     37  CG2 THR L   5      37.063  27.899  34.266  1.00 44.81           C  
ATOM     38  C   THR L   5      34.864  26.929  35.760  1.00 50.69           C  
ATOM     39  O   THR L   5      34.652  27.538  36.808  1.00 50.68           O  
ATOM     40  N   GLN L   6      35.318  25.663  35.740  1.00 52.17           N  
ATOM     41  CA  GLN L   6      35.509  24.985  36.984  1.00 49.69           C  
ATOM     42  CB  GLN L   6      34.685  23.691  37.085  1.00 49.84           C  
ATOM     43  CG  GLN L   6      34.570  23.148  38.507  1.00 53.69           C  
ATOM     44  CD  GLN L   6      33.633  21.950  38.480  1.00 48.88           C  
ATOM     45  OE1 GLN L   6      32.805  21.807  37.582  1.00 47.68           O  
ATOM     46  NE2 GLN L   6      33.766  21.063  39.503  1.00 47.71           N  
ATOM     47  C   GLN L   6      36.953  24.646  37.123  1.00 49.72           C  
ATOM     48  O   GLN L   6      37.622  24.291  36.152  1.00 50.85           O  
ATOM     49  N   SER L   7      37.479  24.782  38.356  1.00 53.46           N  
ATOM     50  CA  SER L   7      38.860  24.469  38.555  1.00 62.04           C  
ATOM     51  CB  SER L   7      39.784  25.694  38.421  1.00 60.87           C  
ATOM     52  OG  SER L   7      39.451  26.673  39.395  1.00 62.05           O  
ATOM     53  C   SER L   7      39.026  23.916  39.932  1.00 64.00           C  
ATOM     54  O   SER L   7      38.293  24.276  40.854  1.00 59.64           O  
ATOM     55  N   PRO L   8      39.968  23.031  40.112  1.00 59.57           N  
ATOM     56  CA  PRO L   8      40.810  22.521  39.055  1.00 55.99           C  
ATOM     57  CD  PRO L   8      40.622  22.961  41.407  1.00 62.33           C  
ATOM     58  CB  PRO L   8      42.106  22.069  39.728  1.00 53.41           C  
ATOM     59  CG  PRO L   8      41.745  21.936  41.216  1.00 59.77           C  
ATOM     60  C   PRO L   8      40.113  21.405  38.336  1.00 52.05           C  
ATOM     61  O   PRO L   8      39.035  21.008  38.766  1.00 51.26           O  
ATOM     62  N   THR L   9      40.690  20.910  37.222  1.00 50.84           N  
ATOM     63  CA  THR L   9      40.118  19.817  36.485  1.00 50.29           C  
ATOM     64  CB  THR L   9      40.831  19.551  35.189  1.00 52.35           C  
ATOM     65  OG1 THR L   9      40.119  18.582  34.432  1.00  0.00           O  
ATOM     66  CG2 THR L   9      42.258  19.060  35.484  1.00  0.00           C  
ATOM     67  C   THR L   9      40.173  18.565  37.310  1.00 49.57           C  
ATOM     68  O   THR L   9      39.233  17.772  37.300  1.00 47.07           O  
ATOM     69  N   THR L  10      41.286  18.333  38.035  1.00 52.14           N  
ATOM     70  CA  THR L  10      41.387  17.136  38.826  1.00 49.55           C  
ATOM     71  CB  THR L  10      42.247  16.076  38.199  1.00 54.23           C  
ATOM     72  OG1 THR L  10      41.729  15.712  36.929  1.00  0.00           O  
ATOM     73  CG2 THR L  10      42.277  14.852  39.130  1.00  0.00           C  
ATOM     74  C   THR L  10      42.005  17.487  40.141  1.00 51.83           C  
ATOM     75  O   THR L  10      42.824  18.401  40.231  1.00 54.32           O  
ATOM     76  N   MET L  11      41.625  16.752  41.207  1.00 51.33           N  
ATOM     77  CA  MET L  11      42.131  17.061  42.513  1.00 48.24           C  
ATOM     78  CB  MET L  11      41.054  17.735  43.384  1.00 51.47           C  
ATOM     79  CG  MET L  11      41.576  18.510  44.593  1.00 54.57           C  
ATOM     80  SD  MET L  11      42.260  20.148  44.196  1.00 72.00           S  
ATOM     81  CE  MET L  11      43.734  19.534  43.331  1.00 64.15           C  
ATOM     82  C   MET L  11      42.483  15.765  43.183  1.00 49.66           C  
ATOM     83  O   MET L  11      41.663  14.850  43.248  1.00 50.23           O  
ATOM     84  N   ALA L  12      43.717  15.651  43.713  1.00 50.31           N  
ATOM     85  CA  ALA L  12      44.094  14.446  44.394  1.00 47.38           C  
ATOM     86  CB  ALA L  12      45.471  13.904  43.971  1.00 49.22           C  
ATOM     87  C   ALA L  12      44.168  14.781  45.849  1.00 48.75           C  
ATOM     88  O   ALA L  12      44.791  15.769  46.234  1.00 50.01           O  
ATOM     89  N   ALA L  13      43.521  13.964  46.707  1.00 46.13           N  
ATOM     90  CA  ALA L  13      43.536  14.297  48.102  1.00 45.29           C  
ATOM     91  CB  ALA L  13      42.354  15.184  48.523  1.00 45.76           C  
ATOM     92  C   ALA L  13      43.464  13.047  48.923  1.00 43.71           C  
ATOM     93  O   ALA L  13      42.864  12.047  48.526  1.00 42.56           O  
ATOM     94  N   SER L  14      44.095  13.090  50.113  1.00 44.62           N  
ATOM     95  CA  SER L  14      44.090  11.978  51.016  1.00 46.76           C  
ATOM     96  CB  SER L  14      45.226  12.023  52.053  1.00 47.89           C  
ATOM     97  OG  SER L  14      46.486  11.954  51.402  1.00 53.45           O  
ATOM     98  C   SER L  14      42.802  12.019  51.765  1.00 45.37           C  
ATOM     99  O   SER L  14      42.147  13.056  51.853  1.00 47.29           O  
ATOM    100  N   PRO L  15      42.418  10.899  52.308  1.00 44.99           N  
ATOM    101  CA  PRO L  15      41.196  10.850  53.049  1.00 48.67           C  
ATOM    102  CD  PRO L  15      42.769   9.605  51.753  1.00  0.00           C  
ATOM    103  CB  PRO L  15      40.857   9.367  53.224  1.00 49.78           C  
ATOM    104  CG  PRO L  15      42.111   8.616  52.729  1.00 18.99           C  
ATOM    105  C   PRO L  15      41.358  11.616  54.315  1.00 48.96           C  
ATOM    106  O   PRO L  15      42.420  11.545  54.931  1.00 53.01           O  
ATOM    107  N   GLY L  16      40.315  12.356  54.721  1.00 49.54           N  
ATOM    108  CA  GLY L  16      40.397  13.102  55.938  1.00 54.36           C  
ATOM    109  C   GLY L  16      40.780  14.520  55.632  1.00 53.16           C  
ATOM    110  O   GLY L  16      40.602  15.401  56.470  1.00 57.60           O  
ATOM    111  N   GLU L  17      41.304  14.795  54.420  1.00 52.91           N  
ATOM    112  CA  GLU L  17      41.699  16.143  54.113  1.00 53.36           C  
ATOM    113  CB  GLU L  17      42.683  16.269  52.934  1.00 56.37           C  
ATOM    114  CG  GLU L  17      44.073  15.696  53.227  1.00 65.60           C  
ATOM    115  CD  GLU L  17      44.946  15.905  51.996  1.00 90.25           C  
ATOM    116  OE1 GLU L  17      44.537  16.698  51.106  1.00 94.01           O  
ATOM    117  OE2 GLU L  17      46.035  15.275  51.929  1.00 93.24           O1-
ATOM    118  C   GLU L  17      40.478  16.933  53.763  1.00 51.17           C  
ATOM    119  O   GLU L  17      39.403  16.378  53.541  1.00 47.11           O  
ATOM    120  N   LYS L  18      40.606  18.275  53.767  1.00 54.93           N  
ATOM    121  CA  LYS L  18      39.499  19.091  53.361  1.00 53.29           C  
ATOM    122  CB  LYS L  18      39.232  20.306  54.268  1.00 59.05           C  
ATOM    123  CG  LYS L  18      37.903  20.995  53.950  1.00 64.90           C  
ATOM    124  CD  LYS L  18      37.389  21.909  55.066  1.00 67.81           C  
ATOM    125  CE  LYS L  18      37.871  23.356  54.961  1.00 79.97           C  
ATOM    126  NZ  LYS L  18      37.317  24.150  56.081  1.00 80.85           N1+
ATOM    127  C   LYS L  18      39.827  19.580  51.987  1.00 54.89           C  
ATOM    128  O   LYS L  18      40.970  19.935  51.705  1.00 53.90           O  
ATOM    129  N   ILE L  19      38.827  19.578  51.083  1.00 48.20           N  
ATOM    130  CA  ILE L  19      39.086  19.990  49.734  1.00 49.87           C  
ATOM    131  CB  ILE L  19      38.957  18.875  48.737  1.00 53.28           C  
ATOM    132  CG1 ILE L  19      39.976  17.765  49.037  1.00 51.42           C  
ATOM    133  CG2 ILE L  19      39.095  19.480  47.330  1.00 55.11           C  
ATOM    134  CD1 ILE L  19      39.711  16.473  48.264  1.00  0.00           C  
ATOM    135  C   ILE L  19      38.083  21.028  49.345  1.00 50.26           C  
ATOM    136  O   ILE L  19      36.935  21.001  49.783  1.00 48.71           O  
ATOM    137  N   THR L  20      38.524  22.000  48.518  1.00 49.58           N  
ATOM    138  CA  THR L  20      37.638  23.011  48.024  1.00 47.63           C  
ATOM    139  CB  THR L  20      37.957  24.404  48.488  1.00 53.76           C  
ATOM    140  OG1 THR L  20      39.243  24.790  48.031  1.00 53.86           O  
ATOM    141  CG2 THR L  20      37.905  24.454  50.020  1.00 50.77           C  
ATOM    142  C   THR L  20      37.780  23.025  46.539  1.00 49.57           C  
ATOM    143  O   THR L  20      38.876  22.879  46.001  1.00 49.88           O  
ATOM    144  N   ILE L  21      36.649  23.198  45.836  1.00 47.38           N  
ATOM    145  CA  ILE L  21      36.653  23.214  44.402  1.00 44.54           C  
ATOM    146  CB  ILE L  21      35.853  22.075  43.826  1.00 46.01           C  
ATOM    147  CG1 ILE L  21      36.424  20.718  44.286  1.00 31.78           C  
ATOM    148  CG2 ILE L  21      35.799  22.240  42.299  1.00 32.67           C  
ATOM    149  CD1 ILE L  21      35.469  19.540  44.080  1.00 29.34           C  
ATOM    150  C   ILE L  21      35.961  24.478  44.008  1.00 48.83           C  
ATOM    151  O   ILE L  21      34.960  24.853  44.615  1.00 47.87           O  
ATOM    152  N   THR L  22      36.455  25.165  42.962  1.00 49.70           N  
ATOM    153  CA  THR L  22      35.880  26.436  42.631  1.00 49.20           C  
ATOM    154  CB  THR L  22      36.916  27.514  42.536  1.00 54.39           C  
ATOM    155  OG1 THR L  22      37.841  27.213  41.499  1.00 65.98           O  
ATOM    156  CG2 THR L  22      37.647  27.590  43.889  1.00 63.15           C  
ATOM    157  C   THR L  22      35.151  26.364  41.322  1.00 48.98           C  
ATOM    158  O   THR L  22      35.431  25.518  40.474  1.00 47.61           O  
ATOM    159  N   CYS L  23      34.141  27.247  41.168  1.00 49.76           N  
ATOM    160  CA  CYS L  23      33.353  27.360  39.968  1.00 50.41           C  
ATOM    161  CB  CYS L  23      31.999  26.606  40.075  1.00 51.31           C  
ATOM    162  SG  CYS L  23      30.951  26.714  38.586  1.00 67.42           S  
ATOM    163  C   CYS L  23      33.090  28.828  39.767  1.00 54.48           C  
ATOM    164  O   CYS L  23      32.556  29.501  40.649  1.00 53.79           O  
ATOM    165  N   SER L  24      33.466  29.373  38.589  1.00 56.30           N  
ATOM    166  CA  SER L  24      33.273  30.779  38.350  1.00 58.69           C  
ATOM    167  CB  SER L  24      34.581  31.526  38.039  1.00 58.41           C  
ATOM    168  OG  SER L  24      35.142  31.038  36.831  1.00 20.40           O  
ATOM    169  C   SER L  24      32.375  30.936  37.164  1.00 54.15           C  
ATOM    170  O   SER L  24      32.424  30.149  36.220  1.00 54.01           O  
ATOM    171  N   ALA L  25      31.525  31.980  37.188  1.00 53.82           N  
ATOM    172  CA  ALA L  25      30.587  32.195  36.127  1.00 60.14           C  
ATOM    173  CB  ALA L  25      29.132  32.321  36.618  1.00 53.39           C  
ATOM    174  C   ALA L  25      30.944  33.473  35.447  1.00 64.00           C  
ATOM    175  O   ALA L  25      31.457  34.406  36.061  1.00 66.85           O  
ATOM    176  N   SER L  26      30.793  33.502  34.104  1.00 27.21           N  
ATOM    177  CA  SER L  26      31.215  34.592  33.262  1.00 28.34           C  
ATOM    178  CB  SER L  26      30.853  34.364  31.797  1.00 27.94           C  
ATOM    179  OG  SER L  26      29.440  34.393  31.666  1.00 29.71           O  
ATOM    180  C   SER L  26      30.487  35.826  33.673  1.00 29.07           C  
ATOM    181  O   SER L  26      31.050  36.919  33.627  1.00 31.23           O  
ATOM    182  N   SER L  27      29.203  35.691  34.053  1.00 27.16           N  
ATOM    183  CA  SER L  27      28.474  36.849  34.479  1.00 28.78           C  
ATOM    184  CB  SER L  27      27.338  37.266  33.529  1.00 31.44           C  
ATOM    185  OG  SER L  27      27.887  37.629  32.271  1.00 36.12           O  
ATOM    186  C   SER L  27      27.872  36.535  35.809  1.00 28.22           C  
ATOM    187  O   SER L  27      27.742  35.370  36.181  1.00 27.70           O  
ATOM    188  N   SER L  28      27.493  37.578  36.569  1.00 26.61           N  
ATOM    189  CA  SER L  28      27.001  37.325  37.889  1.00 28.71           C  
ATOM    190  CB  SER L  28      26.642  38.594  38.680  1.00 28.75           C  
ATOM    191  OG  SER L  28      25.538  39.249  38.072  1.00 33.15           O  
ATOM    192  C   SER L  28      25.782  36.476  37.778  1.00 29.36           C  
ATOM    193  O   SER L  28      24.966  36.657  36.877  1.00 30.01           O  
ATOM    194  N   ILE L  29      25.651  35.522  38.718  1.00 27.91           N  
ATOM    195  CA  ILE L  29      24.581  34.576  38.725  1.00 27.12           C  
ATOM    196  CB  ILE L  29      25.068  33.151  38.743  1.00 27.30           C  
ATOM    197  CG1 ILE L  29      26.049  32.903  37.584  1.00 26.36           C  
ATOM    198  CG2 ILE L  29      23.842  32.223  38.723  1.00 24.50           C  
ATOM    199  CD1 ILE L  29      25.473  33.194  36.198  1.00 44.65           C  
ATOM    200  C   ILE L  29      23.854  34.778  40.011  1.00 28.10           C  
ATOM    201  O   ILE L  29      24.470  34.985  41.059  1.00 27.47           O  
ATOM    202  N   SER L  30      22.508  34.766  39.966  1.00 27.62           N  
ATOM    203  CA  SER L  30      21.828  34.860  41.219  1.00 29.61           C  
ATOM    204  CB  SER L  30      20.301  34.865  41.086  1.00 30.15           C  
ATOM    205  OG  SER L  30      19.724  34.758  42.378  1.00 33.01           O  
ATOM    206  C   SER L  30      22.223  33.626  41.956  1.00 28.24           C  
ATOM    207  O   SER L  30      22.232  32.537  41.386  1.00 28.39           O  
ATOM    208  N   SER L  31      22.545  33.761  43.256  1.00 28.61           N  
ATOM    209  CA  SER L  31      23.020  32.641  44.018  1.00 27.77           C  
ATOM    210  CB  SER L  31      23.515  33.023  45.421  1.00 29.04           C  
ATOM    211  OG  SER L  31      22.509  33.762  46.089  1.00 31.03           O  
ATOM    212  C   SER L  31      21.933  31.627  44.118  1.00 26.08           C  
ATOM    213  O   SER L  31      22.183  30.462  44.420  1.00 23.35           O  
ATOM    214  N   ASN L  32      20.685  32.044  43.856  1.00 24.30           N  
ATOM    215  CA  ASN L  32      19.582  31.135  43.885  1.00 25.11           C  
ATOM    216  CB  ASN L  32      18.209  31.805  43.710  1.00 28.82           C  
ATOM    217  CG  ASN L  32      17.733  32.204  45.102  1.00 48.36           C  
ATOM    218  OD1 ASN L  32      16.671  31.772  45.546  1.00 53.83           O  
ATOM    219  ND2 ASN L  32      18.541  33.022  45.823  1.00 48.81           N  
ATOM    220  C   ASN L  32      19.770  30.099  42.817  1.00 21.48           C  
ATOM    221  O   ASN L  32      19.172  29.027  42.894  1.00 21.42           O  
ATOM    222  N   TYR L  33      20.556  30.393  41.756  1.00 20.94           N  
ATOM    223  CA  TYR L  33      20.669  29.396  40.728  1.00 20.99           C  
ATOM    224  CB  TYR L  33      20.321  29.981  39.346  1.00 21.79           C  
ATOM    225  CG  TYR L  33      18.873  30.323  39.334  1.00 23.05           C  
ATOM    226  CD1 TYR L  33      18.386  31.373  40.077  1.00 23.08           C  
ATOM    227  CD2 TYR L  33      17.996  29.606  38.550  1.00 24.27           C  
ATOM    228  CE1 TYR L  33      17.042  31.687  40.054  1.00 25.69           C  
ATOM    229  CE2 TYR L  33      16.659  29.913  38.520  1.00 24.41           C  
ATOM    230  CZ  TYR L  33      16.179  30.956  39.275  1.00 26.54           C  
ATOM    231  OH  TYR L  33      14.804  31.267  39.241  1.00 28.82           O  
ATOM    232  C   TYR L  33      22.064  28.760  40.580  1.00 19.65           C  
ATOM    233  O   TYR L  33      22.391  28.423  39.442  1.00 19.46           O  
ATOM    234  N   LEU L  34      22.923  28.533  41.633  1.00 47.42           N  
ATOM    235  CA  LEU L  34      24.053  27.722  41.292  1.00 44.23           C  
ATOM    236  CB  LEU L  34      25.413  28.344  41.681  1.00 43.13           C  
ATOM    237  CG  LEU L  34      26.647  27.591  41.126  1.00 39.23           C  
ATOM    238  CD1 LEU L  34      27.940  28.367  41.386  1.00 37.54           C  
ATOM    239  CD2 LEU L  34      26.768  26.168  41.677  1.00 36.19           C  
ATOM    240  C   LEU L  34      23.865  26.428  42.018  1.00 42.24           C  
ATOM    241  O   LEU L  34      23.555  26.420  43.208  1.00 44.27           O  
ATOM    242  N   HIS L  35      24.059  25.295  41.309  1.00 40.10           N  
ATOM    243  CA  HIS L  35      23.842  24.003  41.899  1.00 38.77           C  
ATOM    244  ND1 HIS L  35      20.755  24.633  41.188  1.00  0.00           N  
ATOM    245  CG  HIS L  35      21.760  23.995  40.498  1.00 11.03           C  
ATOM    246  CB  HIS L  35      22.831  23.158  41.117  1.00 37.74           C  
ATOM    247  NE2 HIS L  35      20.477  25.140  39.039  1.00  0.00           N  
ATOM    248  CD2 HIS L  35      21.574  24.314  39.188  1.00  0.00           C  
ATOM    249  CE1 HIS L  35      20.019  25.304  40.265  1.00  0.00           C  
ATOM    250  C   HIS L  35      25.118  23.218  41.785  1.00 40.05           C  
ATOM    251  O   HIS L  35      25.971  23.521  40.953  1.00 38.98           O  
ATOM    252  N   TRP L  36      25.278  22.181  42.637  1.00 39.15           N  
ATOM    253  CA  TRP L  36      26.428  21.320  42.561  1.00 36.75           C  
ATOM    254  CB  TRP L  36      27.349  21.392  43.797  1.00 36.48           C  
ATOM    255  CG  TRP L  36      28.131  22.680  43.926  1.00 41.30           C  
ATOM    256  CD2 TRP L  36      29.411  22.906  43.311  1.00 39.04           C  
ATOM    257  CD1 TRP L  36      27.818  23.826  44.596  1.00 40.67           C  
ATOM    258  NE1 TRP L  36      28.821  24.754  44.436  1.00 38.64           N  
ATOM    259  CE2 TRP L  36      29.807  24.200  43.646  1.00 39.38           C  
ATOM    260  CE3 TRP L  36      30.190  22.101  42.531  1.00 36.64           C  
ATOM    261  CZ2 TRP L  36      30.995  24.711  43.202  1.00 36.41           C  
ATOM    262  CZ3 TRP L  36      31.387  22.617  42.086  1.00 38.43           C  
ATOM    263  CH2 TRP L  36      31.780  23.897  42.415  1.00 39.22           C  
ATOM    264  C   TRP L  36      25.937  19.907  42.444  1.00 37.60           C  
ATOM    265  O   TRP L  36      25.021  19.497  43.157  1.00 37.40           O  
ATOM    266  N   TYR L  37      26.553  19.120  41.533  1.00 35.19           N  
ATOM    267  CA  TYR L  37      26.154  17.754  41.322  1.00 32.99           C  
ATOM    268  CB  TYR L  37      25.592  17.448  39.916  1.00 32.50           C  
ATOM    269  CG  TYR L  37      24.314  18.189  39.666  1.00 33.25           C  
ATOM    270  CD1 TYR L  37      23.127  17.780  40.223  1.00 32.68           C  
ATOM    271  CD2 TYR L  37      24.296  19.312  38.874  1.00 32.80           C  
ATOM    272  CE1 TYR L  37      21.954  18.460  39.985  1.00 36.89           C  
ATOM    273  CE2 TYR L  37      23.125  19.997  38.629  1.00 34.86           C  
ATOM    274  CZ  TYR L  37      21.945  19.573  39.186  1.00 37.54           C  
ATOM    275  OH  TYR L  37      20.739  20.264  38.946  1.00 41.30           O  
ATOM    276  C   TYR L  37      27.354  16.867  41.499  1.00 31.93           C  
ATOM    277  O   TYR L  37      28.496  17.278  41.289  1.00 32.35           O  
ATOM    278  N   GLN L  38      27.111  15.610  41.927  1.00 31.78           N  
ATOM    279  CA  GLN L  38      28.167  14.653  42.119  1.00 33.24           C  
ATOM    280  CB  GLN L  38      28.199  14.086  43.548  1.00 33.40           C  
ATOM    281  CG  GLN L  38      29.307  13.062  43.792  1.00 35.28           C  
ATOM    282  CD  GLN L  38      29.110  12.499  45.193  1.00 40.39           C  
ATOM    283  OE1 GLN L  38      28.040  11.994  45.529  1.00 38.20           O  
ATOM    284  NE2 GLN L  38      30.170  12.595  46.038  1.00 38.20           N  
ATOM    285  C   GLN L  38      27.900  13.493  41.213  1.00 34.61           C  
ATOM    286  O   GLN L  38      26.776  12.998  41.135  1.00 36.31           O  
ATOM    287  N   GLN L  39      28.933  13.036  40.481  1.00 35.46           N  
ATOM    288  CA  GLN L  39      28.739  11.889  39.648  1.00 36.35           C  
ATOM    289  CB  GLN L  39      28.912  12.194  38.151  1.00 35.15           C  
ATOM    290  CG  GLN L  39      28.622  10.992  37.251  1.00 37.38           C  
ATOM    291  CD  GLN L  39      28.645  11.458  35.802  1.00 37.36           C  
ATOM    292  OE1 GLN L  39      29.587  12.113  35.359  1.00 39.37           O  
ATOM    293  NE2 GLN L  39      27.573  11.117  35.040  1.00 36.94           N  
ATOM    294  C   GLN L  39      29.767  10.878  40.046  1.00 36.08           C  
ATOM    295  O   GLN L  39      30.966  11.102  39.896  1.00 36.11           O  
ATOM    296  N   LYS L  40      29.311   9.731  40.582  1.00 39.15           N  
ATOM    297  CA  LYS L  40      30.217   8.699  40.997  1.00 43.73           C  
ATOM    298  CB  LYS L  40      29.671   7.847  42.154  1.00 45.13           C  
ATOM    299  CG  LYS L  40      29.509   8.632  43.459  1.00 43.48           C  
ATOM    300  CD  LYS L  40      28.691   7.898  44.523  1.00 47.09           C  
ATOM    301  CE  LYS L  40      28.548   8.681  45.830  1.00 46.51           C  
ATOM    302  NZ  LYS L  40      27.746   7.907  46.805  1.00 52.25           N1+
ATOM    303  C   LYS L  40      30.393   7.819  39.814  1.00 46.24           C  
ATOM    304  O   LYS L  40      29.648   7.967  38.849  1.00 43.24           O  
ATOM    305  N   PRO L  41      31.356   6.935  39.814  1.00 49.59           N  
ATOM    306  CA  PRO L  41      31.465   6.027  38.709  1.00 51.19           C  
ATOM    307  CD  PRO L  41      32.614   7.109  40.520  1.00 49.91           C  
ATOM    308  CB  PRO L  41      32.725   5.212  38.980  1.00 51.30           C  
ATOM    309  CG  PRO L  41      33.608   6.186  39.788  1.00 51.08           C  
ATOM    310  C   PRO L  41      30.171   5.284  38.754  1.00 54.26           C  
ATOM    311  O   PRO L  41      29.857   4.707  39.793  1.00 56.96           O  
ATOM    312  N   GLY L  42      29.410   5.233  37.645  1.00 54.85           N  
ATOM    313  CA  GLY L  42      28.088   4.725  37.858  1.00 56.09           C  
ATOM    314  C   GLY L  42      27.359   4.605  36.570  1.00 59.08           C  
ATOM    315  O   GLY L  42      27.321   3.539  35.967  1.00 62.24           O  
ATOM    316  N   PHE L  43      26.766   5.721  36.122  1.00 61.75           N  
ATOM    317  CA  PHE L  43      26.969   6.895  36.898  1.00 56.57           C  
ATOM    318  CB  PHE L  43      28.300   7.563  36.511  1.00 63.95           C  
ATOM    319  CG  PHE L  43      28.530   7.369  35.043  1.00 60.05           C  
ATOM    320  CD1 PHE L  43      27.960   8.161  34.070  1.00  0.00           C  
ATOM    321  CD2 PHE L  43      29.363   6.351  34.638  1.00  0.00           C  
ATOM    322  CE1 PHE L  43      28.207   7.934  32.736  1.00  0.00           C  
ATOM    323  CE2 PHE L  43      29.618   6.117  33.309  1.00  0.00           C  
ATOM    324  CZ  PHE L  43      29.036   6.910  32.352  1.00  0.00           C  
ATOM    325  C   PHE L  43      25.924   7.922  36.729  1.00 49.96           C  
ATOM    326  O   PHE L  43      26.083   8.833  35.934  1.00 52.07           O  
ATOM    327  N   SER L  44      24.887   7.900  37.567  1.00 48.43           N  
ATOM    328  CA  SER L  44      23.896   8.905  37.385  1.00 49.63           C  
ATOM    329  CB  SER L  44      22.479   8.357  37.625  1.00 50.78           C  
ATOM    330  OG  SER L  44      21.504   9.371  37.438  1.00 73.51           O  
ATOM    331  C   SER L  44      24.193   9.953  38.416  1.00 47.41           C  
ATOM    332  O   SER L  44      24.333   9.639  39.595  1.00 48.87           O  
ATOM    333  N   PRO L  45      24.271  11.194  38.009  1.00 44.15           N  
ATOM    334  CA  PRO L  45      24.640  12.270  38.893  1.00 42.27           C  
ATOM    335  CD  PRO L  45      24.410  11.552  36.608  1.00 47.09           C  
ATOM    336  CB  PRO L  45      24.837  13.495  38.002  1.00 39.49           C  
ATOM    337  CG  PRO L  45      25.124  12.914  36.608  1.00 47.78           C  
ATOM    338  C   PRO L  45      23.560  12.528  39.900  1.00 43.26           C  
ATOM    339  O   PRO L  45      22.412  12.176  39.638  1.00 45.09           O  
ATOM    340  N   LYS L  46      23.910  13.131  41.054  1.00 41.85           N  
ATOM    341  CA  LYS L  46      22.953  13.474  42.069  1.00 44.35           C  
ATOM    342  CB  LYS L  46      23.083  12.605  43.331  1.00 46.67           C  
ATOM    343  CG  LYS L  46      24.484  12.652  43.948  1.00 43.55           C  
ATOM    344  CD  LYS L  46      24.576  11.994  45.325  1.00 48.69           C  
ATOM    345  CE  LYS L  46      24.474  12.977  46.492  1.00 32.06           C  
ATOM    346  NZ  LYS L  46      24.526  12.245  47.777  1.00 32.12           N1+
ATOM    347  C   LYS L  46      23.210  14.898  42.478  1.00 41.37           C  
ATOM    348  O   LYS L  46      24.347  15.365  42.451  1.00 41.62           O  
ATOM    349  N   LEU L  47      22.140  15.631  42.853  1.00 42.91           N  
ATOM    350  CA  LEU L  47      22.234  17.009  43.271  1.00 41.43           C  
ATOM    351  CB  LEU L  47      20.857  17.695  43.229  1.00 40.83           C  
ATOM    352  CG  LEU L  47      20.846  19.164  43.679  1.00 43.61           C  
ATOM    353  CD1 LEU L  47      21.694  20.045  42.749  1.00 10.71           C  
ATOM    354  CD2 LEU L  47      19.403  19.674  43.831  1.00 12.41           C  
ATOM    355  C   LEU L  47      22.722  17.054  44.697  1.00 42.87           C  
ATOM    356  O   LEU L  47      22.154  16.407  45.577  1.00 41.28           O  
ATOM    357  N   LEU L  48      23.890  17.695  44.932  1.00 43.23           N  
ATOM    358  CA  LEU L  48      24.413  17.923  46.258  1.00 42.69           C  
ATOM    359  CB  LEU L  48      25.944  18.035  46.254  1.00 43.13           C  
ATOM    360  CG  LEU L  48      26.671  16.725  45.899  1.00 44.63           C  
ATOM    361  CD1 LEU L  48      28.181  16.957  45.789  1.00 44.31           C  
ATOM    362  CD2 LEU L  48      26.348  15.601  46.895  1.00 43.79           C  
ATOM    363  C   LEU L  48      23.895  19.175  46.910  1.00 47.17           C  
ATOM    364  O   LEU L  48      23.383  19.151  48.030  1.00 47.51           O  
ATOM    365  N   ILE L  49      24.025  20.324  46.209  1.00 41.74           N  
ATOM    366  CA  ILE L  49      23.679  21.592  46.800  1.00 42.59           C  
ATOM    367  CB  ILE L  49      24.873  22.404  47.230  1.00 40.32           C  
ATOM    368  CG1 ILE L  49      25.648  21.702  48.359  1.00 39.02           C  
ATOM    369  CG2 ILE L  49      24.373  23.801  47.635  1.00 43.70           C  
ATOM    370  CD1 ILE L  49      26.363  20.421  47.941  1.00 39.60           C  
ATOM    371  C   ILE L  49      22.944  22.416  45.794  1.00 45.73           C  
ATOM    372  O   ILE L  49      23.224  22.344  44.599  1.00 46.13           O  
ATOM    373  N   TYR L  50      21.968  23.224  46.263  1.00 43.87           N  
ATOM    374  CA  TYR L  50      21.222  24.085  45.384  1.00 44.32           C  
ATOM    375  CB  TYR L  50      19.781  23.615  45.109  1.00 46.96           C  
ATOM    376  CG  TYR L  50      19.063  23.454  46.405  1.00 50.94           C  
ATOM    377  CD1 TYR L  50      18.570  24.543  47.085  1.00 51.69           C  
ATOM    378  CD2 TYR L  50      18.868  22.197  46.929  1.00 54.78           C  
ATOM    379  CE1 TYR L  50      17.903  24.381  48.276  1.00 55.21           C  
ATOM    380  CE2 TYR L  50      18.202  22.028  48.118  1.00 55.61           C  
ATOM    381  CZ  TYR L  50      17.721  23.122  48.792  1.00 56.25           C  
ATOM    382  OH  TYR L  50      17.036  22.950  50.012  1.00 65.75           O  
ATOM    383  C   TYR L  50      21.163  25.454  45.998  1.00 45.81           C  
ATOM    384  O   TYR L  50      21.344  25.612  47.203  1.00 44.11           O  
ATOM    385  N   ARG L  51      20.921  26.470  45.172  1.00 28.97           N  
ATOM    386  CA  ARG L  51      20.844  27.788  45.713  1.00 31.48           C  
ATOM    387  CB  ARG L  51      19.645  28.027  46.638  1.00 38.80           C  
ATOM    388  CG  ARG L  51      18.332  28.071  45.860  1.00 44.16           C  
ATOM    389  CD  ARG L  51      17.270  28.959  46.505  1.00 45.07           C  
ATOM    390  NE  ARG L  51      16.562  28.207  47.572  1.00 53.39           N  
ATOM    391  CZ  ARG L  51      16.445  28.769  48.805  1.00 59.75           C  
ATOM    392  NH1 ARG L  51      17.192  29.870  49.122  1.00 62.32           N1+
ATOM    393  NH2 ARG L  51      15.595  28.231  49.726  1.00 57.06           N  
ATOM    394  C   ARG L  51      22.102  28.108  46.454  1.00 32.51           C  
ATOM    395  O   ARG L  51      22.077  28.778  47.488  1.00 40.22           O  
ATOM    396  N   THR L  52      23.214  27.539  45.962  1.00 29.12           N  
ATOM    397  CA  THR L  52      24.573  27.781  46.349  1.00 28.90           C  
ATOM    398  CB  THR L  52      24.937  29.236  46.270  1.00 32.86           C  
ATOM    399  OG1 THR L  52      24.763  29.704  44.940  1.00 27.45           O  
ATOM    400  CG2 THR L  52      26.400  29.410  46.711  1.00 22.90           C  
ATOM    401  C   THR L  52      24.927  27.273  47.707  1.00 30.40           C  
ATOM    402  O   THR L  52      26.056  26.823  47.898  1.00 35.05           O  
ATOM    403  N   SER L  53      23.997  27.223  48.674  1.00 27.90           N  
ATOM    404  CA  SER L  53      24.522  26.792  49.933  1.00 28.92           C  
ATOM    405  CB  SER L  53      24.870  27.958  50.871  1.00 36.77           C  
ATOM    406  OG  SER L  53      23.691  28.640  51.268  1.00 37.25           O  
ATOM    407  C   SER L  53      23.514  25.947  50.604  1.00 28.41           C  
ATOM    408  O   SER L  53      23.670  25.618  51.780  1.00 34.33           O  
ATOM    409  N   ASN L  54      22.462  25.533  49.874  1.00 47.92           N  
ATOM    410  CA  ASN L  54      21.573  24.690  50.624  1.00 49.42           C  
ATOM    411  CB  ASN L  54      20.092  25.033  50.410  1.00 55.20           C  
ATOM    412  CG  ASN L  54      19.850  26.372  51.087  1.00 70.10           C  
ATOM    413  OD1 ASN L  54      19.646  26.438  52.299  1.00 78.78           O  
ATOM    414  ND2 ASN L  54      19.896  27.473  50.291  1.00 71.07           N  
ATOM    415  C   ASN L  54      21.788  23.268  50.212  1.00 52.81           C  
ATOM    416  O   ASN L  54      21.817  22.948  49.027  1.00 46.28           O  
ATOM    417  N   LEU L  55      21.968  22.367  51.198  1.00 49.56           N  
ATOM    418  CA  LEU L  55      22.191  20.988  50.866  1.00 51.81           C  
ATOM    419  CB  LEU L  55      22.933  20.174  51.944  1.00 52.83           C  
ATOM    420  CG  LEU L  55      24.419  20.554  52.103  1.00 59.64           C  
ATOM    421  CD1 LEU L  55      24.583  21.988  52.628  1.00 22.90           C  
ATOM    422  CD2 LEU L  55      25.173  19.518  52.951  1.00 22.61           C  
ATOM    423  C   LEU L  55      20.887  20.306  50.588  1.00 51.74           C  
ATOM    424  O   LEU L  55      19.855  20.628  51.176  1.00 58.15           O  
ATOM    425  N   ALA L  56      20.922  19.337  49.651  1.00 52.50           N  
ATOM    426  CA  ALA L  56      19.771  18.554  49.294  1.00 54.48           C  
ATOM    427  CB  ALA L  56      19.931  17.794  47.965  1.00 50.22           C  
ATOM    428  C   ALA L  56      19.583  17.544  50.383  1.00 63.29           C  
ATOM    429  O   ALA L  56      20.501  17.279  51.154  1.00 56.71           O  
ATOM    430  N   SER L  57      18.375  16.955  50.481  1.00 64.36           N  
ATOM    431  CA  SER L  57      18.095  16.019  51.531  1.00 71.87           C  
ATOM    432  CB  SER L  57      16.664  15.452  51.486  1.00 74.35           C  
ATOM    433  OG  SER L  57      15.714  16.491  51.659  1.00 79.20           O  
ATOM    434  C   SER L  57      19.007  14.845  51.393  1.00 63.99           C  
ATOM    435  O   SER L  57      19.350  14.432  50.286  1.00 67.95           O  
ATOM    436  N   GLY L  58      19.446  14.300  52.545  1.00 70.73           N  
ATOM    437  CA  GLY L  58      20.226  13.100  52.575  1.00 63.31           C  
ATOM    438  C   GLY L  58      21.678  13.400  52.372  1.00 64.40           C  
ATOM    439  O   GLY L  58      22.513  12.507  52.510  1.00 64.49           O  
ATOM    440  N   VAL L  59      22.029  14.660  52.048  1.00 56.99           N  
ATOM    441  CA  VAL L  59      23.414  14.964  51.813  1.00 61.01           C  
ATOM    442  CB  VAL L  59      23.632  16.170  50.943  1.00 56.45           C  
ATOM    443  CG1 VAL L  59      25.143  16.434  50.827  1.00 51.72           C  
ATOM    444  CG2 VAL L  59      22.945  15.929  49.588  1.00 56.74           C  
ATOM    445  C   VAL L  59      24.074  15.223  53.135  1.00 59.62           C  
ATOM    446  O   VAL L  59      23.509  15.879  54.008  1.00 60.59           O  
ATOM    447  N   PRO L  60      25.277  14.728  53.290  1.00 57.72           N  
ATOM    448  CA  PRO L  60      25.988  14.888  54.535  1.00 59.39           C  
ATOM    449  CD  PRO L  60      25.657  13.500  52.609  1.00 52.75           C  
ATOM    450  CB  PRO L  60      27.146  13.894  54.486  1.00 59.73           C  
ATOM    451  CG  PRO L  60      26.638  12.784  53.554  1.00 54.02           C  
ATOM    452  C   PRO L  60      26.440  16.297  54.770  1.00 57.41           C  
ATOM    453  O   PRO L  60      26.557  17.070  53.823  1.00 60.18           O  
ATOM    454  N   ALA L  61      26.709  16.622  56.047  1.00 59.46           N  
ATOM    455  CA  ALA L  61      27.125  17.901  56.553  1.00 64.90           C  
ATOM    456  CB  ALA L  61      27.270  17.910  58.083  1.00 67.45           C  
ATOM    457  C   ALA L  61      28.455  18.279  55.977  1.00 57.22           C  
ATOM    458  O   ALA L  61      28.775  19.461  55.864  1.00 54.12           O  
ATOM    459  N   ARG L  62      29.281  17.280  55.624  1.00 54.93           N  
ATOM    460  CA  ARG L  62      30.624  17.512  55.163  1.00 54.24           C  
ATOM    461  CB  ARG L  62      31.341  16.236  54.697  1.00 53.19           C  
ATOM    462  CG  ARG L  62      31.442  15.126  55.740  1.00 55.70           C  
ATOM    463  CD  ARG L  62      32.451  14.044  55.347  1.00 59.43           C  
ATOM    464  NE  ARG L  62      32.106  13.579  53.973  1.00 59.86           N  
ATOM    465  CZ  ARG L  62      31.321  12.478  53.792  1.00 61.71           C  
ATOM    466  NH1 ARG L  62      30.863  11.779  54.870  1.00 64.52           N1+
ATOM    467  NH2 ARG L  62      30.997  12.072  52.530  1.00 61.39           N  
ATOM    468  C   ARG L  62      30.600  18.396  53.954  1.00 53.52           C  
ATOM    469  O   ARG L  62      31.530  19.176  53.744  1.00 49.12           O  
ATOM    470  N   PHE L  63      29.563  18.260  53.100  1.00 46.98           N  
ATOM    471  CA  PHE L  63      29.503  19.035  51.892  1.00 47.09           C  
ATOM    472  CB  PHE L  63      28.607  18.411  50.805  1.00 47.81           C  
ATOM    473  CG  PHE L  63      29.240  17.150  50.321  1.00 50.00           C  
ATOM    474  CD1 PHE L  63      28.967  15.938  50.912  1.00 47.53           C  
ATOM    475  CD2 PHE L  63      30.115  17.178  49.266  1.00 51.37           C  
ATOM    476  CE1 PHE L  63      29.557  14.781  50.455  1.00 47.99           C  
ATOM    477  CE2 PHE L  63      30.706  16.026  48.807  1.00 48.80           C  
ATOM    478  CZ  PHE L  63      30.430  14.820  49.398  1.00 48.36           C  
ATOM    479  C   PHE L  63      28.936  20.388  52.194  1.00 46.27           C  
ATOM    480  O   PHE L  63      27.873  20.514  52.801  1.00 48.08           O  
ATOM    481  N   SER L  64      29.645  21.452  51.766  1.00 48.71           N  
ATOM    482  CA  SER L  64      29.159  22.780  51.998  1.00 52.61           C  
ATOM    483  CB  SER L  64      29.860  23.487  53.170  1.00 51.44           C  
ATOM    484  OG  SER L  64      31.255  23.572  52.926  1.00 18.72           O  
ATOM    485  C   SER L  64      29.391  23.587  50.759  1.00 47.47           C  
ATOM    486  O   SER L  64      30.419  23.453  50.094  1.00 48.56           O  
ATOM    487  N   GLY L  65      28.423  24.463  50.420  1.00 45.73           N  
ATOM    488  CA  GLY L  65      28.557  25.280  49.248  1.00 44.57           C  
ATOM    489  C   GLY L  65      28.533  26.707  49.692  1.00 52.14           C  
ATOM    490  O   GLY L  65      27.830  27.066  50.635  1.00 50.92           O  
ATOM    491  N   SER L  66      29.307  27.570  49.003  1.00 49.53           N  
ATOM    492  CA  SER L  66      29.354  28.949  49.389  1.00 58.32           C  
ATOM    493  CB  SER L  66      30.477  29.273  50.392  1.00 52.89           C  
ATOM    494  OG  SER L  66      30.274  28.588  51.617  1.00 56.16           O  
ATOM    495  C   SER L  66      29.667  29.765  48.179  1.00 53.11           C  
ATOM    496  O   SER L  66      29.860  29.240  47.083  1.00 53.90           O  
ATOM    497  N   GLY L  67      29.726  31.098  48.369  1.00 50.21           N  
ATOM    498  CA  GLY L  67      30.076  31.985  47.301  1.00 51.87           C  
ATOM    499  C   GLY L  67      28.845  32.698  46.838  1.00 54.65           C  
ATOM    500  O   GLY L  67      27.724  32.339  47.199  1.00 52.61           O  
ATOM    501  N   SER L  68      29.045  33.767  46.040  1.00 62.17           N  
ATOM    502  CA  SER L  68      27.941  34.512  45.517  1.00 58.47           C  
ATOM    503  CB  SER L  68      27.416  35.595  46.476  1.00 66.01           C  
ATOM    504  OG  SER L  68      26.323  36.280  45.884  1.00 67.20           O  
ATOM    505  C   SER L  68      28.398  35.194  44.266  1.00 62.84           C  
ATOM    506  O   SER L  68      29.592  35.326  44.004  1.00 62.52           O  
ATOM    507  N   GLY L  69      27.432  35.641  43.443  1.00 60.20           N  
ATOM    508  CA  GLY L  69      27.742  36.358  42.244  1.00 64.98           C  
ATOM    509  C   GLY L  69      28.462  35.471  41.279  1.00 59.94           C  
ATOM    510  O   GLY L  69      27.883  34.558  40.698  1.00 64.71           O  
ATOM    511  N   THR L  70      29.720  35.838  40.974  1.00 59.07           N  
ATOM    512  CA  THR L  70      30.561  35.134  40.048  1.00 60.79           C  
ATOM    513  CB  THR L  70      31.608  36.023  39.447  1.00 61.81           C  
ATOM    514  OG1 THR L  70      32.250  35.353  38.373  1.00 66.36           O  
ATOM    515  CG2 THR L  70      32.633  36.405  40.527  1.00 66.15           C  
ATOM    516  C   THR L  70      31.259  33.923  40.605  1.00 61.83           C  
ATOM    517  O   THR L  70      31.422  32.931  39.894  1.00 61.27           O  
ATOM    518  N   SER L  71      31.716  33.958  41.876  1.00 66.69           N  
ATOM    519  CA  SER L  71      32.552  32.872  42.318  1.00 66.98           C  
ATOM    520  CB  SER L  71      33.872  33.337  42.958  1.00 72.38           C  
ATOM    521  OG  SER L  71      33.612  34.047  44.159  1.00  0.00           O  
ATOM    522  C   SER L  71      31.850  32.028  43.333  1.00 56.99           C  
ATOM    523  O   SER L  71      31.218  32.533  44.259  1.00 60.55           O  
ATOM    524  N   TYR L  72      31.965  30.693  43.173  1.00 52.04           N  
ATOM    525  CA  TYR L  72      31.333  29.787  44.087  1.00 51.79           C  
ATOM    526  CB  TYR L  72      30.047  29.148  43.534  1.00 47.99           C  
ATOM    527  CG  TYR L  72      29.044  30.245  43.379  1.00 48.56           C  
ATOM    528  CD1 TYR L  72      29.063  31.061  42.269  1.00 49.33           C  
ATOM    529  CD2 TYR L  72      28.087  30.462  44.344  1.00 49.14           C  
ATOM    530  CE1 TYR L  72      28.140  32.072  42.125  1.00 49.51           C  
ATOM    531  CE2 TYR L  72      27.160  31.471  44.207  1.00 49.72           C  
ATOM    532  CZ  TYR L  72      27.188  32.276  43.094  1.00 47.93           C  
ATOM    533  OH  TYR L  72      26.242  33.312  42.945  1.00 13.58           O  
ATOM    534  C   TYR L  72      32.302  28.701  44.430  1.00 49.08           C  
ATOM    535  O   TYR L  72      33.263  28.458  43.701  1.00 53.66           O  
ATOM    536  N   SER L  73      32.081  28.030  45.581  1.00 45.84           N  
ATOM    537  CA  SER L  73      33.008  27.013  45.974  1.00 49.90           C  
ATOM    538  CB  SER L  73      34.041  27.548  46.983  1.00 48.67           C  
ATOM    539  OG  SER L  73      35.102  26.625  47.152  1.00 23.18           O  
ATOM    540  C   SER L  73      32.255  25.889  46.619  1.00 45.14           C  
ATOM    541  O   SER L  73      31.239  26.095  47.284  1.00 45.52           O  
ATOM    542  N   LEU L  74      32.741  24.651  46.400  1.00 44.28           N  
ATOM    543  CA  LEU L  74      32.187  23.479  47.012  1.00 41.47           C  
ATOM    544  CB  LEU L  74      31.835  22.375  45.999  1.00 40.29           C  
ATOM    545  CG  LEU L  74      31.242  21.104  46.633  1.00 39.64           C  
ATOM    546  CD1 LEU L  74      29.886  21.385  47.301  1.00 40.56           C  
ATOM    547  CD2 LEU L  74      31.177  19.957  45.611  1.00 42.38           C  
ATOM    548  C   LEU L  74      33.274  22.947  47.881  1.00 43.03           C  
ATOM    549  O   LEU L  74      34.389  22.722  47.411  1.00 44.20           O  
ATOM    550  N   THR L  75      32.978  22.740  49.178  1.00 42.20           N  
ATOM    551  CA  THR L  75      34.008  22.287  50.066  1.00 42.26           C  
ATOM    552  CB  THR L  75      34.300  23.259  51.172  1.00 42.45           C  
ATOM    553  OG1 THR L  75      34.689  24.513  50.632  1.00 48.01           O  
ATOM    554  CG2 THR L  75      35.428  22.691  52.047  1.00 47.00           C  
ATOM    555  C   THR L  75      33.582  21.001  50.699  1.00 42.69           C  
ATOM    556  O   THR L  75      32.411  20.807  51.024  1.00 43.01           O  
ATOM    557  N   ILE L  76      34.547  20.073  50.857  1.00 45.02           N  
ATOM    558  CA  ILE L  76      34.313  18.818  51.514  1.00 48.40           C  
ATOM    559  CB  ILE L  76      34.651  17.654  50.632  1.00 47.06           C  
ATOM    560  CG1 ILE L  76      33.840  17.761  49.329  1.00 50.24           C  
ATOM    561  CG2 ILE L  76      34.372  16.359  51.409  1.00 45.85           C  
ATOM    562  CD1 ILE L  76      34.348  16.867  48.199  1.00 52.37           C  
ATOM    563  C   ILE L  76      35.238  18.823  52.699  1.00 49.92           C  
ATOM    564  O   ILE L  76      36.456  18.878  52.538  1.00 53.71           O  
ATOM    565  N   GLY L  77      34.673  18.797  53.928  1.00 52.35           N  
ATOM    566  CA  GLY L  77      35.452  18.942  55.132  1.00 55.53           C  
ATOM    567  C   GLY L  77      36.388  17.804  55.405  1.00 57.96           C  
ATOM    568  O   GLY L  77      37.571  18.033  55.650  1.00 60.82           O  
ATOM    569  N   THR L  78      35.883  16.554  55.406  1.00 56.47           N  
ATOM    570  CA  THR L  78      36.725  15.417  55.648  1.00 58.20           C  
ATOM    571  CB  THR L  78      36.519  14.799  57.005  1.00 57.16           C  
ATOM    572  OG1 THR L  78      35.170  14.385  57.171  1.00  0.00           O  
ATOM    573  CG2 THR L  78      36.885  15.844  58.074  1.00  0.00           C  
ATOM    574  C   THR L  78      36.377  14.419  54.595  1.00 57.36           C  
ATOM    575  O   THR L  78      35.417  13.659  54.713  1.00 59.55           O  
ATOM    576  N   MET L  79      37.205  14.370  53.544  1.00 53.37           N  
ATOM    577  CA  MET L  79      36.909  13.573  52.394  1.00 52.61           C  
ATOM    578  CB  MET L  79      37.919  13.825  51.260  1.00 51.58           C  
ATOM    579  CG  MET L  79      37.654  13.053  49.969  1.00 19.20           C  
ATOM    580  SD  MET L  79      38.756  13.541  48.608  1.00  0.00           S  
ATOM    581  CE  MET L  79      40.272  12.943  49.409  1.00  0.00           C  
ATOM    582  C   MET L  79      36.929  12.121  52.738  1.00 50.25           C  
ATOM    583  O   MET L  79      37.803  11.638  53.455  1.00 48.74           O  
ATOM    584  N   GLU L  80      35.929  11.388  52.210  1.00 50.61           N  
ATOM    585  CA  GLU L  80      35.810   9.976  52.414  1.00 54.39           C  
ATOM    586  CB  GLU L  80      34.392   9.542  52.824  1.00 57.15           C  
ATOM    587  CG  GLU L  80      33.892  10.178  54.126  1.00 60.12           C  
ATOM    588  CD  GLU L  80      34.523   9.467  55.312  1.00 72.26           C  
ATOM    589  OE1 GLU L  80      35.751   9.191  55.257  1.00 73.61           O  
ATOM    590  OE2 GLU L  80      33.784   9.190  56.293  1.00 38.53           O1-
ATOM    591  C   GLU L  80      36.087   9.348  51.082  1.00 54.90           C  
ATOM    592  O   GLU L  80      35.985   9.996  50.042  1.00 55.51           O  
ATOM    593  N   ALA L  81      36.441   8.052  51.082  1.00 56.13           N  
ATOM    594  CA  ALA L  81      36.767   7.336  49.880  1.00 54.63           C  
ATOM    595  CB  ALA L  81      37.137   5.867  50.148  1.00 54.89           C  
ATOM    596  C   ALA L  81      35.570   7.340  48.972  1.00 55.13           C  
ATOM    597  O   ALA L  81      35.704   7.366  47.751  1.00 54.76           O  
ATOM    598  N   GLU L  82      34.359   7.306  49.551  1.00 54.83           N  
ATOM    599  CA  GLU L  82      33.124   7.249  48.813  1.00 56.83           C  
ATOM    600  CB  GLU L  82      31.882   7.145  49.716  1.00 56.35           C  
ATOM    601  CG  GLU L  82      31.761   5.806  50.445  1.00 74.44           C  
ATOM    602  CD  GLU L  82      32.732   5.806  51.615  1.00 75.16           C  
ATOM    603  OE1 GLU L  82      33.301   6.889  51.914  1.00 76.44           O  
ATOM    604  OE2 GLU L  82      32.913   4.722  52.231  1.00 78.82           O1-
ATOM    605  C   GLU L  82      32.960   8.483  47.982  1.00 50.27           C  
ATOM    606  O   GLU L  82      32.268   8.465  46.965  1.00 47.25           O  
ATOM    607  N   ASP L  83      33.576   9.593  48.419  1.00 46.48           N  
ATOM    608  CA  ASP L  83      33.482  10.884  47.802  1.00 44.02           C  
ATOM    609  CB  ASP L  83      34.164  11.983  48.637  1.00 44.81           C  
ATOM    610  CG  ASP L  83      33.343  12.177  49.907  1.00 45.24           C  
ATOM    611  OD1 ASP L  83      32.165  11.731  49.929  1.00 45.95           O  
ATOM    612  OD2 ASP L  83      33.884  12.774  50.875  1.00 46.76           O1-
ATOM    613  C   ASP L  83      34.103  10.864  46.441  1.00 44.31           C  
ATOM    614  O   ASP L  83      33.929  11.818  45.685  1.00 42.05           O  
ATOM    615  N   VAL L  84      34.905   9.827  46.120  1.00 42.47           N  
ATOM    616  CA  VAL L  84      35.514   9.760  44.819  1.00 41.26           C  
ATOM    617  CB  VAL L  84      36.179   8.446  44.531  1.00 42.02           C  
ATOM    618  CG1 VAL L  84      36.743   8.486  43.100  1.00 19.69           C  
ATOM    619  CG2 VAL L  84      37.229   8.169  45.614  1.00 20.72           C  
ATOM    620  C   VAL L  84      34.427   9.909  43.800  1.00 41.12           C  
ATOM    621  O   VAL L  84      33.460   9.147  43.775  1.00 40.17           O  
ATOM    622  N   ALA L  85      34.570  10.927  42.927  1.00 36.22           N  
ATOM    623  CA  ALA L  85      33.561  11.180  41.943  1.00 34.10           C  
ATOM    624  CB  ALA L  85      32.175  11.449  42.551  1.00 32.71           C  
ATOM    625  C   ALA L  85      33.961  12.419  41.212  1.00 32.62           C  
ATOM    626  O   ALA L  85      35.016  12.995  41.473  1.00 32.49           O  
ATOM    627  N   THR L  86      33.133  12.837  40.235  1.00 33.42           N  
ATOM    628  CA  THR L  86      33.396  14.061  39.538  1.00 34.52           C  
ATOM    629  CB  THR L  86      33.360  13.913  38.046  1.00 35.51           C  
ATOM    630  OG1 THR L  86      34.301  12.931  37.636  1.00 17.58           O  
ATOM    631  CG2 THR L  86      33.717  15.267  37.409  1.00 32.54           C  
ATOM    632  C   THR L  86      32.305  15.000  39.955  1.00 33.81           C  
ATOM    633  O   THR L  86      31.146  14.600  40.051  1.00 35.18           O  
ATOM    634  N   TYR L  87      32.656  16.277  40.222  1.00 32.92           N  
ATOM    635  CA  TYR L  87      31.706  17.233  40.719  1.00 31.87           C  
ATOM    636  CB  TYR L  87      32.184  17.947  41.999  1.00 33.07           C  
ATOM    637  CG  TYR L  87      32.314  16.917  43.068  1.00 32.56           C  
ATOM    638  CD1 TYR L  87      33.453  16.150  43.169  1.00 31.26           C  
ATOM    639  CD2 TYR L  87      31.295  16.719  43.970  1.00 30.43           C  
ATOM    640  CE1 TYR L  87      33.571  15.198  44.155  1.00 31.65           C  
ATOM    641  CE2 TYR L  87      31.408  15.769  44.958  1.00 32.05           C  
ATOM    642  CZ  TYR L  87      32.548  15.007  45.050  1.00 31.99           C  
ATOM    643  OH  TYR L  87      32.662  14.033  46.064  1.00 32.22           O  
ATOM    644  C   TYR L  87      31.508  18.289  39.677  1.00 35.71           C  
ATOM    645  O   TYR L  87      32.473  18.775  39.089  1.00 34.65           O  
ATOM    646  N   TYR L  88      30.230  18.665  39.423  1.00 35.16           N  
ATOM    647  CA  TYR L  88      29.910  19.629  38.404  1.00 36.03           C  
ATOM    648  CB  TYR L  88      29.035  19.059  37.271  1.00 34.52           C  
ATOM    649  CG  TYR L  88      29.653  17.859  36.634  1.00 35.20           C  
ATOM    650  CD1 TYR L  88      29.390  16.596  37.108  1.00 35.93           C  
ATOM    651  CD2 TYR L  88      30.489  17.976  35.553  1.00 34.65           C  
ATOM    652  CE1 TYR L  88      29.948  15.481  36.519  1.00 35.66           C  
ATOM    653  CE2 TYR L  88      31.048  16.868  34.961  1.00 33.12           C  
ATOM    654  CZ  TYR L  88      30.781  15.615  35.437  1.00 36.23           C  
ATOM    655  OH  TYR L  88      31.360  14.485  34.821  1.00 41.97           O  
ATOM    656  C   TYR L  88      29.040  20.698  39.014  1.00 37.50           C  
ATOM    657  O   TYR L  88      28.233  20.426  39.899  1.00 39.32           O  
ATOM    658  N   CYS L  89      29.184  21.956  38.545  1.00 38.36           N  
ATOM    659  CA  CYS L  89      28.347  23.042  38.987  1.00 39.66           C  
ATOM    660  CB  CYS L  89      29.161  24.309  39.377  1.00 42.66           C  
ATOM    661  SG  CYS L  89      30.397  24.799  38.127  1.00 51.75           S  
ATOM    662  C   CYS L  89      27.432  23.375  37.844  1.00 40.69           C  
ATOM    663  O   CYS L  89      27.811  23.213  36.684  1.00 40.82           O  
ATOM    664  N   GLN L  90      26.178  23.796  38.142  1.00 40.70           N  
ATOM    665  CA  GLN L  90      25.268  24.174  37.089  1.00 40.91           C  
ATOM    666  CB  GLN L  90      24.054  23.263  36.897  1.00 39.90           C  
ATOM    667  CG  GLN L  90      23.207  23.772  35.733  1.00 42.97           C  
ATOM    668  CD  GLN L  90      21.793  23.260  35.891  1.00 48.82           C  
ATOM    669  OE1 GLN L  90      20.833  24.013  35.735  1.00 13.72           O  
ATOM    670  NE2 GLN L  90      21.656  21.947  36.210  1.00  6.56           N  
ATOM    671  C   GLN L  90      24.668  25.504  37.434  1.00 44.85           C  
ATOM    672  O   GLN L  90      24.294  25.741  38.580  1.00 47.02           O  
ATOM    673  N   GLN L  91      24.545  26.404  36.433  1.00 45.43           N  
ATOM    674  CA  GLN L  91      23.936  27.688  36.664  1.00 44.07           C  
ATOM    675  CB  GLN L  91      24.734  28.878  36.087  1.00 46.97           C  
ATOM    676  CG  GLN L  91      24.883  28.876  34.563  1.00 51.29           C  
ATOM    677  CD  GLN L  91      23.615  29.441  33.936  1.00 51.25           C  
ATOM    678  OE1 GLN L  91      22.953  30.303  34.513  1.00 54.90           O  
ATOM    679  NE2 GLN L  91      23.262  28.934  32.725  1.00 54.29           N  
ATOM    680  C   GLN L  91      22.560  27.684  36.049  1.00 47.01           C  
ATOM    681  O   GLN L  91      22.357  27.213  34.932  1.00 45.77           O  
ATOM    682  N   GLY L  92      21.508  27.904  36.868  1.00 17.13           N  
ATOM    683  CA  GLY L  92      20.095  27.901  36.504  1.00 18.26           C  
ATOM    684  C   GLY L  92      19.587  29.192  35.928  1.00 19.45           C  
ATOM    685  O   GLY L  92      18.561  29.220  35.255  1.00 18.56           O  
ATOM    686  N   SER L  93      20.239  30.312  36.268  1.00 18.06           N  
ATOM    687  CA  SER L  93      19.743  31.643  36.033  1.00 19.08           C  
ATOM    688  CB  SER L  93      20.745  32.723  36.471  1.00 17.83           C  
ATOM    689  OG  SER L  93      21.078  32.572  37.843  1.00 21.99           O  
ATOM    690  C   SER L  93      19.444  31.926  34.599  1.00 22.42           C  
ATOM    691  O   SER L  93      18.446  32.585  34.308  1.00 22.17           O  
ATOM    692  N   SER L  94      20.291  31.482  33.655  1.00 19.19           N  
ATOM    693  CA  SER L  94      19.979  31.862  32.311  1.00 20.57           C  
ATOM    694  CB  SER L  94      20.979  32.840  31.685  1.00 22.79           C  
ATOM    695  OG  SER L  94      22.199  32.167  31.413  1.00 38.90           O  
ATOM    696  C   SER L  94      19.970  30.654  31.423  1.00 23.02           C  
ATOM    697  O   SER L  94      20.498  29.597  31.763  1.00 21.54           O  
ATOM    698  N   ILE L  95      19.343  30.806  30.242  1.00 20.41           N  
ATOM    699  CA  ILE L  95      19.269  29.760  29.266  1.00 20.25           C  
ATOM    700  CB  ILE L  95      17.912  29.628  28.632  1.00 21.51           C  
ATOM    701  CG1 ILE L  95      16.927  29.025  29.654  1.00 22.50           C  
ATOM    702  CG2 ILE L  95      18.040  28.811  27.334  1.00 21.39           C  
ATOM    703  CD1 ILE L  95      16.718  29.884  30.899  1.00 31.96           C  
ATOM    704  C   ILE L  95      20.302  30.040  28.221  1.00 20.92           C  
ATOM    705  O   ILE L  95      20.566  31.185  27.851  1.00 22.26           O  
ATOM    706  N   PRO L  96      20.934  28.985  27.781  1.00 18.69           N  
ATOM    707  CA  PRO L  96      20.640  27.674  28.289  1.00 18.89           C  
ATOM    708  CD  PRO L  96      21.482  28.936  26.440  1.00 18.97           C  
ATOM    709  CB  PRO L  96      21.077  26.684  27.211  1.00 19.60           C  
ATOM    710  CG  PRO L  96      22.005  27.499  26.298  1.00 20.17           C  
ATOM    711  C   PRO L  96      21.315  27.457  29.599  1.00 20.31           C  
ATOM    712  O   PRO L  96      22.277  28.161  29.909  1.00 17.95           O  
ATOM    713  N   PHE L  97      20.819  26.479  30.382  1.00 17.31           N  
ATOM    714  CA  PHE L  97      21.431  26.202  31.642  1.00 16.39           C  
ATOM    715  CB  PHE L  97      20.624  25.210  32.513  1.00 16.88           C  
ATOM    716  CG  PHE L  97      19.219  25.714  32.689  1.00 17.00           C  
ATOM    717  CD1 PHE L  97      18.917  26.788  33.496  1.00 17.48           C  
ATOM    718  CD2 PHE L  97      18.181  25.074  32.045  1.00 17.45           C  
ATOM    719  CE1 PHE L  97      17.615  27.220  33.641  1.00 16.30           C  
ATOM    720  CE2 PHE L  97      16.881  25.501  32.189  1.00 16.57           C  
ATOM    721  CZ  PHE L  97      16.594  26.581  32.985  1.00 15.58           C  
ATOM    722  C   PHE L  97      22.759  25.600  31.285  1.00 17.32           C  
ATOM    723  O   PHE L  97      22.885  24.991  30.221  1.00 17.00           O  
ATOM    724  N   THR L  98      23.808  25.782  32.123  1.00 40.61           N  
ATOM    725  CA  THR L  98      25.050  25.293  31.619  1.00 41.86           C  
ATOM    726  CB  THR L  98      25.787  26.375  30.881  1.00 42.93           C  
ATOM    727  OG1 THR L  98      27.050  25.924  30.429  1.00 45.69           O  
ATOM    728  CG2 THR L  98      25.903  27.614  31.772  1.00 39.20           C  
ATOM    729  C   THR L  98      25.846  24.736  32.759  1.00 42.00           C  
ATOM    730  O   THR L  98      25.704  25.163  33.903  1.00 43.73           O  
ATOM    731  N   PHE L  99      26.706  23.738  32.456  1.00 39.45           N  
ATOM    732  CA  PHE L  99      27.455  23.058  33.472  1.00 38.48           C  
ATOM    733  CB  PHE L  99      27.393  21.519  33.375  1.00 33.58           C  
ATOM    734  CG  PHE L  99      26.008  21.020  33.616  1.00 35.46           C  
ATOM    735  CD1 PHE L  99      25.071  21.038  32.610  1.00 36.09           C  
ATOM    736  CD2 PHE L  99      25.649  20.508  34.840  1.00 36.44           C  
ATOM    737  CE1 PHE L  99      23.796  20.570  32.827  1.00 38.54           C  
ATOM    738  CE2 PHE L  99      24.375  20.037  35.061  1.00 36.75           C  
ATOM    739  CZ  PHE L  99      23.443  20.068  34.054  1.00 38.82           C  
ATOM    740  C   PHE L  99      28.910  23.376  33.309  1.00 39.12           C  
ATOM    741  O   PHE L  99      29.383  23.686  32.217  1.00 41.12           O  
ATOM    742  N   GLY L 100      29.659  23.318  34.427  1.00 39.14           N  
ATOM    743  CA  GLY L 100      31.081  23.487  34.369  1.00 39.34           C  
ATOM    744  C   GLY L 100      31.626  22.191  33.848  1.00 40.21           C  
ATOM    745  O   GLY L 100      30.905  21.198  33.764  1.00 39.16           O  
ATOM    746  N   SER L 101      32.926  22.175  33.491  1.00 41.05           N  
ATOM    747  CA  SER L 101      33.587  21.029  32.921  1.00 46.35           C  
ATOM    748  CB  SER L 101      35.032  21.331  32.499  1.00 50.99           C  
ATOM    749  OG  SER L 101      35.048  22.340  31.501  1.00 60.51           O  
ATOM    750  C   SER L 101      33.666  19.927  33.934  1.00 42.95           C  
ATOM    751  O   SER L 101      33.732  18.753  33.572  1.00 43.69           O  
ATOM    752  N   GLY L 102      33.694  20.271  35.233  1.00 39.23           N  
ATOM    753  CA  GLY L 102      33.720  19.253  36.245  1.00 39.24           C  
ATOM    754  C   GLY L 102      35.087  19.128  36.844  1.00 38.90           C  
ATOM    755  O   GLY L 102      36.101  19.453  36.225  1.00 43.35           O  
ATOM    756  N   THR L 103      35.130  18.657  38.109  1.00 39.90           N  
ATOM    757  CA  THR L 103      36.389  18.421  38.748  1.00 39.38           C  
ATOM    758  CB  THR L 103      36.665  19.309  39.934  1.00 39.77           C  
ATOM    759  OG1 THR L 103      38.029  19.203  40.295  1.00 40.20           O  
ATOM    760  CG2 THR L 103      35.797  18.913  41.135  1.00 39.37           C  
ATOM    761  C   THR L 103      36.400  16.987  39.183  1.00 38.98           C  
ATOM    762  O   THR L 103      35.497  16.510  39.870  1.00 37.83           O  
ATOM    763  N   LYS L 104      37.444  16.248  38.772  1.00 39.34           N  
ATOM    764  CA  LYS L 104      37.526  14.858  39.101  1.00 42.31           C  
ATOM    765  CB  LYS L 104      38.293  14.061  38.027  1.00 46.38           C  
ATOM    766  CG  LYS L 104      37.943  12.574  37.926  1.00 56.37           C  
ATOM    767  CD  LYS L 104      38.274  11.730  39.153  1.00 62.08           C  
ATOM    768  CE  LYS L 104      37.845  10.268  39.003  1.00 62.77           C  
ATOM    769  NZ  LYS L 104      36.372  10.168  39.098  1.00 59.79           N1+
ATOM    770  C   LYS L 104      38.284  14.793  40.385  1.00 42.01           C  
ATOM    771  O   LYS L 104      39.408  15.281  40.482  1.00 48.93           O  
ATOM    772  N   LEU L 105      37.667  14.199  41.420  1.00 36.89           N  
ATOM    773  CA  LEU L 105      38.305  14.113  42.698  1.00 39.14           C  
ATOM    774  CB  LEU L 105      37.300  14.306  43.847  1.00 40.52           C  
ATOM    775  CG  LEU L 105      37.901  14.250  45.260  1.00 42.89           C  
ATOM    776  CD1 LEU L 105      38.839  15.442  45.519  1.00 41.32           C  
ATOM    777  CD2 LEU L 105      36.794  14.128  46.317  1.00 42.51           C  
ATOM    778  C   LEU L 105      38.883  12.739  42.809  1.00 41.10           C  
ATOM    779  O   LEU L 105      38.158  11.746  42.764  1.00 40.03           O  
ATOM    780  N   GLU L 106      40.222  12.652  42.950  1.00 42.05           N  
ATOM    781  CA  GLU L 106      40.875  11.379  43.054  1.00 45.65           C  
ATOM    782  CB  GLU L 106      42.070  11.228  42.097  1.00 50.10           C  
ATOM    783  CG  GLU L 106      41.647  11.159  40.628  1.00 64.19           C  
ATOM    784  CD  GLU L 106      42.892  11.196  39.757  1.00 64.79           C  
ATOM    785  OE1 GLU L 106      43.767  12.065  40.012  1.00 66.71           O  
ATOM    786  OE2 GLU L 106      42.984  10.357  38.821  1.00 73.67           O1-
ATOM    787  C   GLU L 106      41.378  11.249  44.455  1.00 46.66           C  
ATOM    788  O   GLU L 106      41.747  12.235  45.090  1.00 45.55           O  
ATOM    789  N   ILE L 107      41.409  10.007  44.976  1.00 44.57           N  
ATOM    790  CA  ILE L 107      41.804   9.813  46.339  1.00 43.05           C  
ATOM    791  CB  ILE L 107      40.947   8.818  47.070  1.00 44.96           C  
ATOM    792  CG1 ILE L 107      39.489   9.302  47.126  1.00 29.35           C  
ATOM    793  CG2 ILE L 107      41.563   8.589  48.460  1.00 28.46           C  
ATOM    794  CD1 ILE L 107      39.300  10.603  47.899  1.00 55.13           C  
ATOM    795  C   ILE L 107      43.198   9.282  46.363  1.00 44.28           C  
ATOM    796  O   ILE L 107      43.544   8.358  45.628  1.00 43.92           O  
ATOM    797  N   LYS L 108      44.052   9.903  47.199  1.00 42.96           N  
ATOM    798  CA  LYS L 108      45.396   9.440  47.365  1.00 40.94           C  
ATOM    799  CB  LYS L 108      46.364  10.503  47.914  1.00 45.73           C  
ATOM    800  CG  LYS L 108      46.679  11.647  46.949  1.00 50.14           C  
ATOM    801  CD  LYS L 108      47.440  12.793  47.622  1.00 52.03           C  
ATOM    802  CE  LYS L 108      47.811  13.938  46.678  1.00 60.55           C  
ATOM    803  NZ  LYS L 108      48.538  14.989  47.425  1.00 57.77           N1+
ATOM    804  C   LYS L 108      45.315   8.354  48.430  1.00 40.42           C  
ATOM    805  O   LYS L 108      44.510   8.530  49.386  1.00 42.01           O  
ATOM    806  OXT LYS L 108      46.056   7.342  48.309  1.00  0.00           O1-
TER     807      LYS L 108 
ATOM    808  N   GLN H 109       9.130   6.495  45.584  1.00 50.96           N1+
ATOM    809  CA  GLN H 109       9.504   7.905  45.362  1.00 58.95           C  
ATOM    810  CB  GLN H 109      10.964   8.165  45.784  1.00 55.40           C  
ATOM    811  CG  GLN H 109      11.254   7.981  47.276  1.00 60.86           C  
ATOM    812  CD  GLN H 109      11.653   6.532  47.519  1.00 79.94           C  
ATOM    813  OE1 GLN H 109      10.813   5.632  47.517  1.00 84.75           O  
ATOM    814  NE2 GLN H 109      12.974   6.302  47.752  1.00 77.72           N  
ATOM    815  C   GLN H 109       9.389   8.240  43.912  1.00 51.14           C  
ATOM    816  O   GLN H 109       8.734   7.542  43.139  1.00 50.25           O  
ATOM    817  N   VAL H 110      10.033   9.349  43.514  1.00 69.98           N  
ATOM    818  CA  VAL H 110       9.994   9.777  42.150  1.00 68.14           C  
ATOM    819  CB  VAL H 110      10.467  11.190  41.944  1.00 66.61           C  
ATOM    820  CG1 VAL H 110       9.526  12.155  42.672  1.00 67.65           C  
ATOM    821  CG2 VAL H 110      11.915  11.298  42.431  1.00 64.25           C  
ATOM    822  C   VAL H 110      10.947   8.926  41.380  1.00 68.12           C  
ATOM    823  O   VAL H 110      12.045   8.621  41.844  1.00 69.51           O  
ATOM    824  N   GLN H 111      10.538   8.505  40.171  1.00 63.13           N  
ATOM    825  CA  GLN H 111      11.427   7.739  39.353  1.00 59.69           C  
ATOM    826  CB  GLN H 111      11.164   6.228  39.372  1.00 65.83           C  
ATOM    827  CG  GLN H 111      11.465   5.587  40.725  1.00 84.41           C  
ATOM    828  CD  GLN H 111      11.259   4.090  40.580  1.00 90.47           C  
ATOM    829  OE1 GLN H 111      12.019   3.291  41.124  1.00 94.27           O  
ATOM    830  NE2 GLN H 111      10.198   3.697  39.826  1.00 92.39           N  
ATOM    831  C   GLN H 111      11.264   8.203  37.945  1.00 56.79           C  
ATOM    832  O   GLN H 111      10.209   8.704  37.559  1.00 53.39           O  
ATOM    833  N   LEU H 112      12.342   8.068  37.149  1.00 53.14           N  
ATOM    834  CA  LEU H 112      12.325   8.465  35.772  1.00 51.56           C  
ATOM    835  CB  LEU H 112      13.148   9.743  35.542  1.00 48.97           C  
ATOM    836  CG  LEU H 112      12.578  10.953  36.307  1.00 48.63           C  
ATOM    837  CD1 LEU H 112      13.472  12.190  36.173  1.00 48.36           C  
ATOM    838  CD2 LEU H 112      11.143  11.253  35.869  1.00 45.38           C  
ATOM    839  C   LEU H 112      12.964   7.357  34.989  1.00 52.10           C  
ATOM    840  O   LEU H 112      13.982   6.813  35.413  1.00 54.01           O  
ATOM    841  N   LYS H 113      12.380   6.980  33.828  1.00 52.12           N  
ATOM    842  CA  LYS H 113      12.953   5.918  33.041  1.00 54.04           C  
ATOM    843  CB  LYS H 113      12.068   4.668  32.929  1.00 56.45           C  
ATOM    844  CG  LYS H 113      11.724   3.970  34.239  1.00 64.46           C  
ATOM    845  CD  LYS H 113      10.571   2.983  34.058  1.00 75.82           C  
ATOM    846  CE  LYS H 113      10.009   2.438  35.370  1.00 81.03           C  
ATOM    847  NZ  LYS H 113      10.993   1.543  36.016  1.00 82.30           N1+
ATOM    848  C   LYS H 113      13.058   6.371  31.622  1.00 53.40           C  
ATOM    849  O   LYS H 113      12.064   6.778  31.019  1.00 52.32           O  
ATOM    850  N   GLU H 114      14.269   6.285  31.040  1.00 51.29           N  
ATOM    851  CA  GLU H 114      14.420   6.635  29.659  1.00 49.59           C  
ATOM    852  CB  GLU H 114      15.765   7.298  29.311  1.00 49.43           C  
ATOM    853  CG  GLU H 114      15.965   8.696  29.900  1.00 47.05           C  
ATOM    854  CD  GLU H 114      16.593   8.555  31.279  1.00 52.74           C  
ATOM    855  OE1 GLU H 114      16.447   7.467  31.897  1.00 51.95           O  
ATOM    856  OE2 GLU H 114      17.239   9.535  31.732  1.00 53.94           O1-
ATOM    857  C   GLU H 114      14.343   5.372  28.862  1.00 50.18           C  
ATOM    858  O   GLU H 114      14.780   4.312  29.306  1.00 51.70           O  
ATOM    859  N   SER H 115      13.742   5.456  27.660  1.00 50.33           N  
ATOM    860  CA  SER H 115      13.714   4.334  26.771  1.00 52.08           C  
ATOM    861  CB  SER H 115      12.324   3.693  26.630  1.00 54.48           C  
ATOM    862  OG  SER H 115      11.414   4.630  26.079  1.00 59.75           O  
ATOM    863  C   SER H 115      14.091   4.887  25.437  1.00 52.95           C  
ATOM    864  O   SER H 115      13.507   5.872  24.987  1.00 53.35           O  
ATOM    865  N   GLY H 116      15.078   4.261  24.766  1.00 51.57           N  
ATOM    866  CA  GLY H 116      15.514   4.770  23.498  1.00 52.15           C  
ATOM    867  C   GLY H 116      16.113   3.642  22.714  1.00 53.90           C  
ATOM    868  O   GLY H 116      16.312   2.540  23.220  1.00 54.92           O  
ATOM    869  N   PRO H 117      16.378   3.923  21.461  1.00 55.48           N  
ATOM    870  CA  PRO H 117      16.879   2.974  20.497  1.00 55.28           C  
ATOM    871  CD  PRO H 117      16.443   5.291  20.978  1.00 53.72           C  
ATOM    872  CB  PRO H 117      16.988   3.754  19.187  1.00 55.09           C  
ATOM    873  CG  PRO H 117      17.210   5.205  19.649  1.00 55.27           C  
ATOM    874  C   PRO H 117      18.168   2.283  20.835  1.00 54.71           C  
ATOM    875  O   PRO H 117      18.252   1.072  20.642  1.00 60.31           O  
ATOM    876  N   GLY H 118      19.193   3.018  21.305  1.00 49.38           N  
ATOM    877  CA  GLY H 118      20.455   2.412  21.627  1.00 46.51           C  
ATOM    878  C   GLY H 118      21.401   2.630  20.481  1.00 50.19           C  
ATOM    879  O   GLY H 118      22.564   2.975  20.688  1.00 49.72           O  
ATOM    880  N   LEU H 119      20.917   2.452  19.233  1.00 51.17           N  
ATOM    881  CA  LEU H 119      21.762   2.615  18.080  1.00 47.86           C  
ATOM    882  CB  LEU H 119      22.156   1.269  17.441  1.00 47.92           C  
ATOM    883  CG  LEU H 119      23.061   1.389  16.199  1.00 50.57           C  
ATOM    884  CD1 LEU H 119      24.430   1.990  16.550  1.00 50.50           C  
ATOM    885  CD2 LEU H 119      23.170   0.042  15.466  1.00 51.38           C  
ATOM    886  C   LEU H 119      20.991   3.384  17.054  1.00 48.90           C  
ATOM    887  O   LEU H 119      19.820   3.093  16.813  1.00 50.89           O  
ATOM    888  N   VAL H 120      21.622   4.403  16.428  1.00 48.23           N  
ATOM    889  CA  VAL H 120      20.918   5.149  15.423  1.00 50.57           C  
ATOM    890  CB  VAL H 120      20.304   6.403  15.974  1.00 51.73           C  
ATOM    891  CG1 VAL H 120      21.434   7.356  16.388  1.00 51.08           C  
ATOM    892  CG2 VAL H 120      19.325   6.978  14.942  1.00 51.75           C  
ATOM    893  C   VAL H 120      21.890   5.521  14.335  1.00 53.55           C  
ATOM    894  O   VAL H 120      23.052   5.824  14.600  1.00 54.52           O  
ATOM    895  N   ALA H 121      21.425   5.503  13.066  1.00 54.42           N  
ATOM    896  CA  ALA H 121      22.264   5.802  11.934  1.00 55.63           C  
ATOM    897  CB  ALA H 121      21.711   5.266  10.601  1.00 54.03           C  
ATOM    898  C   ALA H 121      22.410   7.285  11.801  1.00 54.35           C  
ATOM    899  O   ALA H 121      21.564   8.058  12.246  1.00 54.12           O  
ATOM    900  N   PRO H 122      23.476   7.697  11.171  1.00 54.77           N  
ATOM    901  CA  PRO H 122      23.726   9.098  10.998  1.00 56.20           C  
ATOM    902  CD  PRO H 122      24.702   6.914  11.158  1.00 53.16           C  
ATOM    903  CB  PRO H 122      25.140   9.197  10.431  1.00 55.05           C  
ATOM    904  CG  PRO H 122      25.837   7.938  10.984  1.00 53.55           C  
ATOM    905  C   PRO H 122      22.671   9.702  10.132  1.00 59.71           C  
ATOM    906  O   PRO H 122      22.140   9.005   9.269  1.00 61.90           O  
ATOM    907  N   SER H 123      22.352  10.988  10.375  1.00 63.73           N  
ATOM    908  CA  SER H 123      21.377  11.782   9.678  1.00 69.95           C  
ATOM    909  CB  SER H 123      21.587  11.868   8.150  1.00 68.76           C  
ATOM    910  OG  SER H 123      21.240  10.651   7.505  1.00 77.07           O  
ATOM    911  C   SER H 123      19.989  11.277   9.951  1.00 68.11           C  
ATOM    912  O   SER H 123      19.020  11.816   9.422  1.00 69.72           O  
ATOM    913  N   GLN H 124      19.842  10.264  10.826  1.00 65.58           N  
ATOM    914  CA  GLN H 124      18.532   9.776  11.163  1.00 67.11           C  
ATOM    915  CB  GLN H 124      18.483   8.281  11.534  1.00 67.51           C  
ATOM    916  CG  GLN H 124      18.732   7.337  10.355  1.00 78.22           C  
ATOM    917  CD  GLN H 124      17.496   7.334   9.464  1.00 88.58           C  
ATOM    918  OE1 GLN H 124      16.984   8.384   9.081  1.00 84.57           O  
ATOM    919  NE2 GLN H 124      16.995   6.115   9.125  1.00 91.90           N  
ATOM    920  C   GLN H 124      18.058  10.560  12.348  1.00 64.54           C  
ATOM    921  O   GLN H 124      18.762  11.440  12.841  1.00 64.03           O  
ATOM    922  N   SER H 125      16.830  10.272  12.824  1.00 64.29           N  
ATOM    923  CA  SER H 125      16.278  11.018  13.919  1.00 61.34           C  
ATOM    924  CB  SER H 125      14.817  11.432  13.668  1.00 60.65           C  
ATOM    925  OG  SER H 125      14.313  12.170  14.769  1.00 64.82           O  
ATOM    926  C   SER H 125      16.312  10.163  15.152  1.00 59.64           C  
ATOM    927  O   SER H 125      16.157   8.945  15.083  1.00 60.74           O  
ATOM    928  N   LEU H 126      16.538  10.802  16.320  1.00 55.96           N  
ATOM    929  CA  LEU H 126      16.604  10.120  17.584  1.00 52.84           C  
ATOM    930  CB  LEU H 126      17.787  10.592  18.446  1.00 51.74           C  
ATOM    931  CG  LEU H 126      17.845   9.955  19.846  1.00 51.23           C  
ATOM    932  CD1 LEU H 126      18.075   8.438  19.771  1.00 50.08           C  
ATOM    933  CD2 LEU H 126      18.872  10.675  20.734  1.00 48.66           C  
ATOM    934  C   LEU H 126      15.358  10.416  18.362  1.00 52.70           C  
ATOM    935  O   LEU H 126      14.913  11.561  18.438  1.00 52.32           O  
ATOM    936  N   SER H 127      14.745   9.370  18.952  1.00 50.81           N  
ATOM    937  CA  SER H 127      13.586   9.600  19.763  1.00 51.05           C  
ATOM    938  CB  SER H 127      12.267   9.169  19.095  1.00 56.18           C  
ATOM    939  OG  SER H 127      12.286   7.778  18.815  1.00 63.40           O  
ATOM    940  C   SER H 127      13.746   8.834  21.039  1.00 49.11           C  
ATOM    941  O   SER H 127      14.038   7.639  21.032  1.00 47.90           O  
ATOM    942  N   ILE H 128      13.570   9.527  22.184  1.00 47.27           N  
ATOM    943  CA  ILE H 128      13.674   8.892  23.466  1.00 46.93           C  
ATOM    944  CB  ILE H 128      14.882   9.322  24.249  1.00 45.27           C  
ATOM    945  CG1 ILE H 128      16.171   8.990  23.478  1.00 44.71           C  
ATOM    946  CG2 ILE H 128      14.815   8.654  25.633  1.00 43.49           C  
ATOM    947  CD1 ILE H 128      17.414   9.661  24.060  1.00 44.24           C  
ATOM    948  C   ILE H 128      12.473   9.291  24.266  1.00 47.48           C  
ATOM    949  O   ILE H 128      12.006  10.427  24.181  1.00 46.85           O  
ATOM    950  N   THR H 129      11.931   8.350  25.063  1.00 47.47           N  
ATOM    951  CA  THR H 129      10.790   8.674  25.868  1.00 48.23           C  
ATOM    952  CB  THR H 129       9.623   7.752  25.657  1.00 48.74           C  
ATOM    953  OG1 THR H 129       9.216   7.774  24.297  1.00 50.01           O  
ATOM    954  CG2 THR H 129       8.466   8.206  26.561  1.00 46.83           C  
ATOM    955  C   THR H 129      11.194   8.540  27.300  1.00 49.54           C  
ATOM    956  O   THR H 129      11.920   7.616  27.668  1.00 50.90           O  
ATOM    957  N   CYS H 130      10.763   9.493  28.150  1.00 49.51           N  
ATOM    958  CA  CYS H 130      11.065   9.340  29.540  1.00 47.77           C  
ATOM    959  CB  CYS H 130      11.800  10.537  30.205  1.00 47.31           C  
ATOM    960  SG  CYS H 130      12.642   9.991  31.730  1.00 49.06           S  
ATOM    961  C   CYS H 130       9.747   9.131  30.220  1.00 49.32           C  
ATOM    962  O   CYS H 130       8.832   9.944  30.090  1.00 47.65           O  
ATOM    963  N   THR H 131       9.611   8.005  30.949  1.00 47.60           N  
ATOM    964  CA  THR H 131       8.380   7.714  31.631  1.00 48.47           C  
ATOM    965  CB  THR H 131       7.977   6.269  31.548  1.00 50.75           C  
ATOM    966  OG1 THR H 131       7.832   5.882  30.189  1.00 52.91           O  
ATOM    967  CG2 THR H 131       6.643   6.082  32.291  1.00 49.77           C  
ATOM    968  C   THR H 131       8.619   8.046  33.066  1.00 48.08           C  
ATOM    969  O   THR H 131       9.653   7.684  33.625  1.00 47.51           O  
ATOM    970  N   VAL H 132       7.661   8.753  33.701  1.00 48.02           N  
ATOM    971  CA  VAL H 132       7.895   9.216  35.038  1.00 48.69           C  
ATOM    972  CB  VAL H 132       7.841  10.711  35.147  1.00 47.41           C  
ATOM    973  CG1 VAL H 132       8.792  11.318  34.105  1.00 48.23           C  
ATOM    974  CG2 VAL H 132       6.379  11.166  35.016  1.00 48.62           C  
ATOM    975  C   VAL H 132       6.810   8.725  35.945  1.00 51.21           C  
ATOM    976  O   VAL H 132       5.668   8.531  35.530  1.00 52.16           O  
ATOM    977  N   SER H 133       7.160   8.509  37.231  1.00 52.33           N  
ATOM    978  CA  SER H 133       6.194   8.095  38.204  1.00 54.18           C  
ATOM    979  CB  SER H 133       6.219   6.581  38.470  1.00 54.29           C  
ATOM    980  OG  SER H 133       7.495   6.197  38.958  1.00 58.07           O  
ATOM    981  C   SER H 133       6.535   8.781  39.490  1.00 55.66           C  
ATOM    982  O   SER H 133       7.696   9.100  39.743  1.00 57.84           O  
ATOM    983  N   GLY H 134       5.501   9.009  40.324  1.00 59.52           N  
ATOM    984  CA  GLY H 134       5.691   9.600  41.616  1.00 58.74           C  
ATOM    985  C   GLY H 134       5.304  11.042  41.586  1.00 58.74           C  
ATOM    986  O   GLY H 134       5.161  11.661  42.638  1.00 62.55           O  
ATOM    987  N   PHE H 135       5.131  11.638  40.397  1.00 57.30           N  
ATOM    988  CA  PHE H 135       4.738  13.019  40.407  1.00 57.86           C  
ATOM    989  CB  PHE H 135       5.900  14.022  40.612  1.00 59.70           C  
ATOM    990  CG  PHE H 135       6.870  13.978  39.475  1.00 63.37           C  
ATOM    991  CD1 PHE H 135       7.804  12.975  39.380  1.00 62.69           C  
ATOM    992  CD2 PHE H 135       6.875  14.967  38.518  1.00 62.95           C  
ATOM    993  CE1 PHE H 135       8.704  12.947  38.339  1.00 61.26           C  
ATOM    994  CE2 PHE H 135       7.771  14.941  37.476  1.00 61.66           C  
ATOM    995  CZ  PHE H 135       8.692  13.928  37.380  1.00 61.37           C  
ATOM    996  C   PHE H 135       4.058  13.324  39.114  1.00 57.30           C  
ATOM    997  O   PHE H 135       4.076  12.518  38.185  1.00 55.47           O  
ATOM    998  N   SER H 136       3.422  14.511  39.031  1.00 57.31           N  
ATOM    999  CA  SER H 136       2.703  14.900  37.849  1.00 58.74           C  
ATOM   1000  CB  SER H 136       1.352  15.554  38.172  1.00 60.25           C  
ATOM   1001  OG  SER H 136       0.703  15.943  36.972  1.00 62.24           O  
ATOM   1002  C   SER H 136       3.497  15.928  37.103  1.00 58.35           C  
ATOM   1003  O   SER H 136       4.138  16.792  37.700  1.00 56.78           O  
ATOM   1004  N   LEU H 137       3.453  15.847  35.757  1.00 57.26           N  
ATOM   1005  CA  LEU H 137       4.155  16.691  34.824  1.00 58.58           C  
ATOM   1006  CB  LEU H 137       4.107  16.135  33.399  1.00 58.03           C  
ATOM   1007  CG  LEU H 137       4.936  14.840  33.319  1.00 59.64           C  
ATOM   1008  CD1 LEU H 137       4.847  14.184  31.940  1.00 60.35           C  
ATOM   1009  CD2 LEU H 137       6.386  15.112  33.745  1.00 59.66           C  
ATOM   1010  C   LEU H 137       3.640  18.094  34.856  1.00 60.72           C  
ATOM   1011  O   LEU H 137       4.363  19.017  34.485  1.00 63.99           O  
ATOM   1012  N   THR H 138       2.356  18.292  35.219  1.00 61.51           N  
ATOM   1013  CA  THR H 138       1.849  19.635  35.327  1.00 63.96           C  
ATOM   1014  CB  THR H 138       0.349  19.741  35.550  1.00 63.91           C  
ATOM   1015  OG1 THR H 138      -0.068  18.975  36.669  1.00 64.79           O  
ATOM   1016  CG2 THR H 138      -0.404  19.329  34.268  1.00 62.24           C  
ATOM   1017  C   THR H 138       2.585  20.316  36.449  1.00 63.25           C  
ATOM   1018  O   THR H 138       2.835  21.519  36.399  1.00 66.18           O  
ATOM   1019  N   ASP H 139       2.919  19.559  37.507  1.00 61.47           N  
ATOM   1020  CA  ASP H 139       3.614  20.068  38.657  1.00 63.58           C  
ATOM   1021  CB  ASP H 139       3.550  19.091  39.851  1.00 66.84           C  
ATOM   1022  CG  ASP H 139       2.126  19.123  40.398  1.00 70.63           C  
ATOM   1023  OD1 ASP H 139       1.589  20.248  40.569  1.00 74.63           O  
ATOM   1024  OD2 ASP H 139       1.550  18.026  40.643  1.00 74.59           O1-
ATOM   1025  C   ASP H 139       5.065  20.402  38.393  1.00 63.31           C  
ATOM   1026  O   ASP H 139       5.548  21.417  38.893  1.00 61.98           O  
ATOM   1027  N   TYR H 140       5.814  19.592  37.600  1.00 62.75           N  
ATOM   1028  CA  TYR H 140       7.242  19.837  37.522  1.00 59.08           C  
ATOM   1029  CB  TYR H 140       8.087  18.732  38.167  1.00 60.65           C  
ATOM   1030  CG  TYR H 140       7.740  18.694  39.607  1.00 64.34           C  
ATOM   1031  CD1 TYR H 140       6.701  17.894  40.011  1.00 66.61           C  
ATOM   1032  CD2 TYR H 140       8.423  19.444  40.539  1.00 66.08           C  
ATOM   1033  CE1 TYR H 140       6.342  17.834  41.330  1.00 67.41           C  
ATOM   1034  CE2 TYR H 140       8.066  19.385  41.868  1.00 68.74           C  
ATOM   1035  CZ  TYR H 140       7.021  18.577  42.259  1.00 69.29           C  
ATOM   1036  OH  TYR H 140       6.627  18.491  43.610  1.00 72.75           O  
ATOM   1037  C   TYR H 140       7.750  19.918  36.108  1.00 56.28           C  
ATOM   1038  O   TYR H 140       7.102  19.454  35.170  1.00 56.43           O  
ATOM   1039  N   GLY H 141       8.940  20.551  35.934  1.00 47.95           N  
ATOM   1040  CA  GLY H 141       9.567  20.604  34.646  1.00 44.94           C  
ATOM   1041  C   GLY H 141      10.427  19.385  34.503  1.00 44.83           C  
ATOM   1042  O   GLY H 141      10.910  18.833  35.493  1.00 45.45           O  
ATOM   1043  N   VAL H 142      10.643  18.930  33.249  1.00 43.28           N  
ATOM   1044  CA  VAL H 142      11.533  17.830  33.020  1.00 41.10           C  
ATOM   1045  CB  VAL H 142      10.862  16.611  32.457  1.00 42.45           C  
ATOM   1046  CG1 VAL H 142      11.942  15.572  32.110  1.00 39.27           C  
ATOM   1047  CG2 VAL H 142       9.837  16.100  33.485  1.00 42.94           C  
ATOM   1048  C   VAL H 142      12.537  18.298  32.015  1.00 41.09           C  
ATOM   1049  O   VAL H 142      12.180  18.824  30.961  1.00 40.46           O  
ATOM   1050  N   SER H 143      13.835  18.100  32.310  1.00 39.51           N  
ATOM   1051  CA  SER H 143      14.847  18.574  31.414  1.00 40.11           C  
ATOM   1052  CB  SER H 143      15.876  19.503  32.086  1.00 42.10           C  
ATOM   1053  OG  SER H 143      16.590  18.808  33.097  1.00 56.22           O  
ATOM   1054  C   SER H 143      15.579  17.396  30.845  1.00 39.88           C  
ATOM   1055  O   SER H 143      15.461  16.270  31.328  1.00 38.48           O  
ATOM   1056  N   TRP H 144      16.325  17.631  29.745  1.00 39.69           N  
ATOM   1057  CA  TRP H 144      17.082  16.576  29.143  1.00 37.71           C  
ATOM   1058  CB  TRP H 144      16.669  16.287  27.689  1.00 38.55           C  
ATOM   1059  CG  TRP H 144      15.294  15.674  27.563  1.00 40.68           C  
ATOM   1060  CD2 TRP H 144      15.044  14.260  27.555  1.00 39.62           C  
ATOM   1061  CD1 TRP H 144      14.078  16.283  27.444  1.00 40.72           C  
ATOM   1062  NE1 TRP H 144      13.086  15.334  27.364  1.00 40.79           N  
ATOM   1063  CE2 TRP H 144      13.666  14.084  27.431  1.00 41.02           C  
ATOM   1064  CE3 TRP H 144      15.892  13.194  27.645  1.00 40.17           C  
ATOM   1065  CZ2 TRP H 144      13.114  12.835  27.396  1.00 41.27           C  
ATOM   1066  CZ3 TRP H 144      15.334  11.935  27.608  1.00 41.76           C  
ATOM   1067  CH2 TRP H 144      13.970  11.759  27.486  1.00 41.54           C  
ATOM   1068  C   TRP H 144      18.518  16.987  29.140  1.00 38.11           C  
ATOM   1069  O   TRP H 144      18.848  18.118  28.785  1.00 38.86           O  
ATOM   1070  N   ILE H 145      19.411  16.065  29.560  1.00 36.17           N  
ATOM   1071  CA  ILE H 145      20.816  16.350  29.603  1.00 36.53           C  
ATOM   1072  CB  ILE H 145      21.391  16.436  30.991  1.00 36.25           C  
ATOM   1073  CG1 ILE H 145      20.641  17.472  31.841  1.00 36.47           C  
ATOM   1074  CG2 ILE H 145      22.894  16.742  30.860  1.00 36.14           C  
ATOM   1075  CD1 ILE H 145      19.273  16.990  32.321  1.00 40.88           C  
ATOM   1076  C   ILE H 145      21.513  15.194  28.948  1.00 37.24           C  
ATOM   1077  O   ILE H 145      21.040  14.057  29.005  1.00 37.43           O  
ATOM   1078  N   ARG H 146      22.655  15.454  28.282  1.00 37.46           N  
ATOM   1079  CA  ARG H 146      23.356  14.362  27.672  1.00 38.63           C  
ATOM   1080  CB  ARG H 146      23.284  14.335  26.137  1.00 38.24           C  
ATOM   1081  CG  ARG H 146      23.927  15.528  25.430  1.00 40.44           C  
ATOM   1082  CD  ARG H 146      23.806  15.412  23.910  1.00 42.26           C  
ATOM   1083  NE  ARG H 146      24.733  16.390  23.280  1.00 45.31           N  
ATOM   1084  CZ  ARG H 146      24.863  16.391  21.920  1.00 48.11           C  
ATOM   1085  NH1 ARG H 146      24.101  15.544  21.170  1.00 43.11           N1+
ATOM   1086  NH2 ARG H 146      25.753  17.229  21.313  1.00 52.07           N  
ATOM   1087  C   ARG H 146      24.794  14.457  28.059  1.00 37.17           C  
ATOM   1088  O   ARG H 146      25.279  15.516  28.452  1.00 36.92           O  
ATOM   1089  N   GLN H 147      25.506  13.314  27.999  1.00 35.95           N  
ATOM   1090  CA  GLN H 147      26.896  13.309  28.343  1.00 35.74           C  
ATOM   1091  CB  GLN H 147      27.135  12.783  29.771  1.00 36.75           C  
ATOM   1092  CG  GLN H 147      28.594  12.763  30.228  1.00 38.23           C  
ATOM   1093  CD  GLN H 147      28.607  12.228  31.655  1.00 42.13           C  
ATOM   1094  OE1 GLN H 147      27.561  11.935  32.230  1.00 43.96           O  
ATOM   1095  NE2 GLN H 147      29.823  12.096  32.248  1.00 39.84           N  
ATOM   1096  C   GLN H 147      27.597  12.406  27.374  1.00 37.34           C  
ATOM   1097  O   GLN H 147      27.357  11.201  27.340  1.00 37.74           O  
ATOM   1098  N   PRO H 148      28.463  12.972  26.580  1.00 37.39           N  
ATOM   1099  CA  PRO H 148      29.203  12.175  25.639  1.00 39.78           C  
ATOM   1100  CD  PRO H 148      28.244  14.324  26.093  1.00 39.07           C  
ATOM   1101  CB  PRO H 148      29.798  13.158  24.635  1.00 38.62           C  
ATOM   1102  CG  PRO H 148      28.822  14.348  24.669  1.00 38.29           C  
ATOM   1103  C   PRO H 148      30.216  11.392  26.406  1.00 38.65           C  
ATOM   1104  O   PRO H 148      30.581  11.829  27.496  1.00 39.24           O  
ATOM   1105  N   PRO H 149      30.689  10.288  25.904  1.00 42.79           N  
ATOM   1106  CA  PRO H 149      31.605   9.524  26.695  1.00 43.96           C  
ATOM   1107  CD  PRO H 149      29.906   9.446  25.015  1.00 43.38           C  
ATOM   1108  CB  PRO H 149      31.768   8.191  25.970  1.00 43.69           C  
ATOM   1109  CG  PRO H 149      30.410   8.011  25.263  1.00 47.25           C  
ATOM   1110  C   PRO H 149      32.868  10.269  26.960  1.00 43.91           C  
ATOM   1111  O   PRO H 149      33.426  10.858  26.037  1.00 45.23           O  
ATOM   1112  N   GLY H 150      33.324  10.258  28.226  1.00 45.10           N  
ATOM   1113  CA  GLY H 150      34.556  10.893  28.588  1.00 46.30           C  
ATOM   1114  C   GLY H 150      34.370  12.377  28.615  1.00 49.71           C  
ATOM   1115  O   GLY H 150      35.347  13.124  28.665  1.00 50.56           O  
ATOM   1116  N   LYS H 151      33.113  12.860  28.592  1.00 46.79           N  
ATOM   1117  CA  LYS H 151      32.942  14.285  28.588  1.00 46.30           C  
ATOM   1118  CB  LYS H 151      32.411  14.841  27.257  1.00 49.26           C  
ATOM   1119  CG  LYS H 151      33.470  14.771  26.154  1.00 56.49           C  
ATOM   1120  CD  LYS H 151      32.946  15.046  24.746  1.00 62.41           C  
ATOM   1121  CE  LYS H 151      34.041  14.987  23.678  1.00 67.03           C  
ATOM   1122  NZ  LYS H 151      33.465  15.262  22.344  1.00 66.16           N1+
ATOM   1123  C   LYS H 151      32.009  14.678  29.690  1.00 44.20           C  
ATOM   1124  O   LYS H 151      31.500  13.837  30.431  1.00 42.02           O  
ATOM   1125  N   GLY H 152      31.777  16.000  29.823  1.00 43.88           N  
ATOM   1126  CA  GLY H 152      30.979  16.536  30.888  1.00 44.47           C  
ATOM   1127  C   GLY H 152      29.532  16.504  30.502  1.00 44.42           C  
ATOM   1128  O   GLY H 152      29.138  15.820  29.560  1.00 41.52           O  
ATOM   1129  N   LEU H 153      28.700  17.261  31.252  1.00 41.03           N  
ATOM   1130  CA  LEU H 153      27.277  17.276  31.057  1.00 40.65           C  
ATOM   1131  CB  LEU H 153      26.494  17.411  32.376  1.00 39.99           C  
ATOM   1132  CG  LEU H 153      26.746  16.254  33.360  1.00 39.78           C  
ATOM   1133  CD1 LEU H 153      25.941  16.439  34.653  1.00 40.87           C  
ATOM   1134  CD2 LEU H 153      26.498  14.888  32.703  1.00 40.29           C  
ATOM   1135  C   LEU H 153      26.895  18.445  30.205  1.00 40.97           C  
ATOM   1136  O   LEU H 153      27.498  19.514  30.286  1.00 40.90           O  
ATOM   1137  N   GLU H 154      25.878  18.246  29.341  1.00 40.61           N  
ATOM   1138  CA  GLU H 154      25.394  19.293  28.489  1.00 40.31           C  
ATOM   1139  CB  GLU H 154      25.719  19.045  27.008  1.00 44.59           C  
ATOM   1140  CG  GLU H 154      25.446  20.242  26.101  1.00 50.30           C  
ATOM   1141  CD  GLU H 154      25.821  19.831  24.685  1.00 56.05           C  
ATOM   1142  OE1 GLU H 154      26.054  18.614  24.467  1.00 56.41           O  
ATOM   1143  OE2 GLU H 154      25.879  20.727  23.802  1.00 55.16           O1-
ATOM   1144  C   GLU H 154      23.901  19.318  28.631  1.00 40.82           C  
ATOM   1145  O   GLU H 154      23.251  18.276  28.576  1.00 41.94           O  
ATOM   1146  N   TRP H 155      23.315  20.522  28.801  1.00 40.98           N  
ATOM   1147  CA  TRP H 155      21.897  20.639  29.002  1.00 39.05           C  
ATOM   1148  CB  TRP H 155      21.542  21.833  29.904  1.00 41.92           C  
ATOM   1149  CG  TRP H 155      20.072  22.036  30.169  1.00 43.46           C  
ATOM   1150  CD2 TRP H 155      19.259  22.999  29.481  1.00 45.37           C  
ATOM   1151  CD1 TRP H 155      19.261  21.422  31.078  1.00 41.17           C  
ATOM   1152  NE1 TRP H 155      17.990  21.939  30.997  1.00 44.16           N  
ATOM   1153  CE2 TRP H 155      17.976  22.913  30.018  1.00 45.62           C  
ATOM   1154  CE3 TRP H 155      19.560  23.884  28.485  1.00 47.57           C  
ATOM   1155  CZ2 TRP H 155      16.968  23.715  29.566  1.00 47.66           C  
ATOM   1156  CZ3 TRP H 155      18.540  24.690  28.029  1.00 48.13           C  
ATOM   1157  CH2 TRP H 155      17.269  24.606  28.560  1.00 48.42           C  
ATOM   1158  C   TRP H 155      21.261  20.851  27.659  1.00 40.49           C  
ATOM   1159  O   TRP H 155      21.612  21.785  26.941  1.00 42.77           O  
ATOM   1160  N   LEU H 156      20.385  19.906  27.254  1.00 38.45           N  
ATOM   1161  CA  LEU H 156      19.679  19.933  26.001  1.00 39.48           C  
ATOM   1162  CB  LEU H 156      19.149  18.540  25.627  1.00 39.09           C  
ATOM   1163  CG  LEU H 156      20.274  17.494  25.520  1.00 39.90           C  
ATOM   1164  CD1 LEU H 156      19.740  16.138  25.031  1.00 37.92           C  
ATOM   1165  CD2 LEU H 156      21.445  18.017  24.673  1.00 38.81           C  
ATOM   1166  C   LEU H 156      18.516  20.882  25.977  1.00 40.62           C  
ATOM   1167  O   LEU H 156      18.377  21.677  25.049  1.00 42.90           O  
ATOM   1168  N   GLY H 157      17.642  20.818  27.004  1.00 41.19           N  
ATOM   1169  CA  GLY H 157      16.470  21.652  27.033  1.00 41.59           C  
ATOM   1170  C   GLY H 157      15.562  21.185  28.128  1.00 42.62           C  
ATOM   1171  O   GLY H 157      15.863  20.230  28.843  1.00 42.58           O  
ATOM   1172  N   VAL H 158      14.412  21.873  28.291  1.00 41.92           N  
ATOM   1173  CA  VAL H 158      13.502  21.501  29.337  1.00 41.83           C  
ATOM   1174  CB  VAL H 158      13.758  22.234  30.625  1.00 41.44           C  
ATOM   1175  CG1 VAL H 158      13.565  23.740  30.375  1.00 46.28           C  
ATOM   1176  CG2 VAL H 158      12.833  21.670  31.716  1.00 46.76           C  
ATOM   1177  C   VAL H 158      12.105  21.831  28.904  1.00 44.29           C  
ATOM   1178  O   VAL H 158      11.890  22.666  28.026  1.00 43.79           O  
ATOM   1179  N   THR H 159      11.120  21.121  29.493  1.00 43.23           N  
ATOM   1180  CA  THR H 159       9.729  21.403  29.293  1.00 43.93           C  
ATOM   1181  CB  THR H 159       8.989  20.285  28.605  1.00 42.57           C  
ATOM   1182  OG1 THR H 159       7.628  20.640  28.412  1.00  0.00           O  
ATOM   1183  CG2 THR H 159       9.103  18.993  29.432  1.00 41.00           C  
ATOM   1184  C   THR H 159       9.151  21.628  30.664  1.00 47.26           C  
ATOM   1185  O   THR H 159       9.215  20.753  31.527  1.00 46.55           O  
ATOM   1186  N   TRP H 160       8.575  22.825  30.903  1.00 52.39           N  
ATOM   1187  CA  TRP H 160       8.041  23.186  32.190  1.00 55.50           C  
ATOM   1188  CB  TRP H 160       7.937  24.699  32.445  1.00 59.73           C  
ATOM   1189  CG  TRP H 160       9.270  25.391  32.584  1.00 63.01           C  
ATOM   1190  CD2 TRP H 160      10.178  25.178  33.676  1.00 67.69           C  
ATOM   1191  CD1 TRP H 160       9.871  26.284  31.748  1.00 64.88           C  
ATOM   1192  NE1 TRP H 160      11.092  26.656  32.259  1.00 66.41           N  
ATOM   1193  CE2 TRP H 160      11.294  25.979  33.444  1.00 70.34           C  
ATOM   1194  CE3 TRP H 160      10.091  24.377  34.781  1.00 71.15           C  
ATOM   1195  CZ2 TRP H 160      12.342  25.993  34.317  1.00 73.16           C  
ATOM   1196  CZ3 TRP H 160      11.151  24.391  35.660  1.00 72.25           C  
ATOM   1197  CH2 TRP H 160      12.252  25.187  35.433  1.00 71.75           C  
ATOM   1198  C   TRP H 160       6.672  22.608  32.355  1.00 54.94           C  
ATOM   1199  O   TRP H 160       6.140  21.949  31.464  1.00 54.28           O  
ATOM   1200  N   GLY H 161       6.063  22.860  33.530  1.00 60.48           N  
ATOM   1201  CA  GLY H 161       4.739  22.376  33.822  1.00 58.44           C  
ATOM   1202  C   GLY H 161       3.763  22.983  32.864  1.00 59.11           C  
ATOM   1203  O   GLY H 161       2.877  22.289  32.362  1.00 59.37           O  
ATOM   1204  N   GLY H 162       3.947  24.288  32.588  1.00 59.87           N  
ATOM   1205  CA  GLY H 162       3.116  25.136  31.772  1.00 62.87           C  
ATOM   1206  C   GLY H 162       3.088  24.620  30.371  1.00 65.63           C  
ATOM   1207  O   GLY H 162       2.140  24.882  29.630  1.00 66.30           O  
ATOM   1208  N   GLY H 163       4.163  23.923  29.960  1.00 62.97           N  
ATOM   1209  CA  GLY H 163       4.217  23.373  28.635  1.00 62.26           C  
ATOM   1210  C   GLY H 163       5.179  24.166  27.826  1.00 62.63           C  
ATOM   1211  O   GLY H 163       5.465  23.822  26.681  1.00 63.16           O  
ATOM   1212  N   THR H 164       5.717  25.243  28.409  1.00 58.05           N  
ATOM   1213  CA  THR H 164       6.644  26.085  27.716  1.00 58.57           C  
ATOM   1214  CB  THR H 164       6.930  27.371  28.432  1.00 60.72           C  
ATOM   1215  OG1 THR H 164       7.550  27.109  29.682  1.00  0.00           O  
ATOM   1216  CG2 THR H 164       5.605  28.123  28.643  1.00  0.00           C  
ATOM   1217  C   THR H 164       7.924  25.320  27.628  1.00 58.35           C  
ATOM   1218  O   THR H 164       8.292  24.602  28.556  1.00 57.39           O  
ATOM   1219  N   THR H 165       8.637  25.454  26.493  1.00 54.19           N  
ATOM   1220  CA  THR H 165       9.838  24.686  26.315  1.00 53.37           C  
ATOM   1221  CB  THR H 165       9.761  23.729  25.163  1.00 53.53           C  
ATOM   1222  OG1 THR H 165       8.642  22.869  25.291  1.00 57.56           O  
ATOM   1223  CG2 THR H 165      11.035  22.883  25.169  1.00 53.17           C  
ATOM   1224  C   THR H 165      10.970  25.611  25.981  1.00 52.93           C  
ATOM   1225  O   THR H 165      10.778  26.653  25.356  1.00 56.66           O  
ATOM   1226  N   TYR H 166      12.195  25.243  26.412  1.00 52.07           N  
ATOM   1227  CA  TYR H 166      13.370  26.013  26.106  1.00 52.33           C  
ATOM   1228  CB  TYR H 166      13.957  26.768  27.312  1.00 52.98           C  
ATOM   1229  CG  TYR H 166      12.941  27.748  27.792  1.00 57.55           C  
ATOM   1230  CD1 TYR H 166      12.867  29.007  27.244  1.00 70.99           C  
ATOM   1231  CD2 TYR H 166      12.054  27.406  28.786  1.00 66.99           C  
ATOM   1232  CE1 TYR H 166      11.933  29.915  27.685  1.00 78.46           C  
ATOM   1233  CE2 TYR H 166      11.117  28.308  29.232  1.00 72.15           C  
ATOM   1234  CZ  TYR H 166      11.055  29.566  28.682  1.00 75.01           C  
ATOM   1235  OH  TYR H 166      10.092  30.491  29.139  1.00 75.73           O  
ATOM   1236  C   TYR H 166      14.416  25.035  25.658  1.00 50.93           C  
ATOM   1237  O   TYR H 166      14.419  23.890  26.110  1.00 53.01           O  
ATOM   1238  N   TYR H 167      15.333  25.455  24.754  1.00 51.04           N  
ATOM   1239  CA  TYR H 167      16.341  24.543  24.282  1.00 50.21           C  
ATOM   1240  CB  TYR H 167      16.181  24.122  22.810  1.00 48.49           C  
ATOM   1241  CG  TYR H 167      14.851  23.481  22.591  1.00 51.65           C  
ATOM   1242  CD1 TYR H 167      14.616  22.183  22.974  1.00 49.55           C  
ATOM   1243  CD2 TYR H 167      13.826  24.186  22.007  1.00 49.15           C  
ATOM   1244  CE1 TYR H 167      13.388  21.599  22.764  1.00 51.48           C  
ATOM   1245  CE2 TYR H 167      12.597  23.609  21.793  1.00 50.38           C  
ATOM   1246  CZ  TYR H 167      12.375  22.310  22.171  1.00 51.23           C  
ATOM   1247  OH  TYR H 167      11.115  21.712  21.954  1.00 57.54           O  
ATOM   1248  C   TYR H 167      17.692  25.197  24.360  1.00 50.64           C  
ATOM   1249  O   TYR H 167      17.814  26.405  24.562  1.00 50.31           O  
ATOM   1250  N   ASN H 168      18.757  24.377  24.228  1.00 49.53           N  
ATOM   1251  CA  ASN H 168      20.099  24.886  24.220  1.00 52.31           C  
ATOM   1252  CB  ASN H 168      21.169  23.778  24.295  1.00 50.11           C  
ATOM   1253  CG  ASN H 168      22.536  24.401  24.550  1.00 41.60           C  
ATOM   1254  OD1 ASN H 168      22.971  25.305  23.840  1.00 45.84           O  
ATOM   1255  ND2 ASN H 168      23.242  23.900  25.598  1.00 40.81           N  
ATOM   1256  C   ASN H 168      20.251  25.603  22.917  1.00 54.98           C  
ATOM   1257  O   ASN H 168      19.738  25.166  21.886  1.00 55.89           O  
ATOM   1258  N   SER H 169      20.974  26.736  22.933  1.00 60.09           N  
ATOM   1259  CA  SER H 169      21.097  27.564  21.772  1.00 60.46           C  
ATOM   1260  CB  SER H 169      21.980  28.799  22.017  1.00 63.22           C  
ATOM   1261  OG  SER H 169      21.397  29.628  23.010  1.00 67.02           O  
ATOM   1262  C   SER H 169      21.724  26.797  20.652  1.00 60.58           C  
ATOM   1263  O   SER H 169      21.255  26.854  19.516  1.00 63.52           O  
ATOM   1264  N   ALA H 170      22.800  26.046  20.942  1.00 59.98           N  
ATOM   1265  CA  ALA H 170      23.483  25.391  19.865  1.00 56.18           C  
ATOM   1266  CB  ALA H 170      24.739  24.642  20.341  1.00 55.08           C  
ATOM   1267  C   ALA H 170      22.598  24.385  19.185  1.00 55.36           C  
ATOM   1268  O   ALA H 170      22.524  24.334  17.958  1.00 56.58           O  
ATOM   1269  N   LEU H 171      21.920  23.550  19.988  1.00 53.65           N  
ATOM   1270  CA  LEU H 171      21.081  22.454  19.583  1.00 52.79           C  
ATOM   1271  CB  LEU H 171      20.812  21.487  20.739  1.00 54.25           C  
ATOM   1272  CG  LEU H 171      22.112  20.860  21.271  1.00 57.86           C  
ATOM   1273  CD1 LEU H 171      21.829  19.896  22.427  1.00 57.93           C  
ATOM   1274  CD2 LEU H 171      22.925  20.214  20.140  1.00 56.74           C  
ATOM   1275  C   LEU H 171      19.762  22.886  19.039  1.00 53.44           C  
ATOM   1276  O   LEU H 171      19.120  22.114  18.324  1.00 50.88           O  
ATOM   1277  N   LYS H 172      19.286  24.081  19.440  1.00 54.52           N  
ATOM   1278  CA  LYS H 172      18.004  24.543  18.997  1.00 58.10           C  
ATOM   1279  CB  LYS H 172      17.699  26.011  19.340  1.00 65.54           C  
ATOM   1280  CG  LYS H 172      17.421  26.269  20.822  1.00 72.13           C  
ATOM   1281  CD  LYS H 172      17.408  27.755  21.185  1.00 74.33           C  
ATOM   1282  CE  LYS H 172      16.339  28.557  20.441  1.00 76.75           C  
ATOM   1283  NZ  LYS H 172      16.397  29.979  20.850  1.00 81.22           N1+
ATOM   1284  C   LYS H 172      17.976  24.428  17.502  1.00 59.29           C  
ATOM   1285  O   LYS H 172      18.985  24.584  16.812  1.00 59.97           O  
ATOM   1286  N   SER H 173      16.761  24.157  17.000  1.00 59.57           N  
ATOM   1287  CA  SER H 173      16.375  23.881  15.647  1.00 59.54           C  
ATOM   1288  CB  SER H 173      17.233  24.635  14.620  1.00 59.35           C  
ATOM   1289  OG  SER H 173      17.070  26.035  14.787  1.00 58.38           O  
ATOM   1290  C   SER H 173      16.499  22.413  15.340  1.00 58.22           C  
ATOM   1291  O   SER H 173      15.703  21.891  14.564  1.00 61.45           O  
ATOM   1292  N   ARG H 174      17.474  21.696  15.924  1.00 56.62           N  
ATOM   1293  CA  ARG H 174      17.573  20.271  15.735  1.00 57.92           C  
ATOM   1294  CB  ARG H 174      18.986  19.725  15.993  1.00 57.55           C  
ATOM   1295  CG  ARG H 174      20.004  20.177  14.945  1.00 58.47           C  
ATOM   1296  CD  ARG H 174      21.417  19.662  15.215  1.00 54.94           C  
ATOM   1297  NE  ARG H 174      21.350  18.177  15.204  1.00 55.77           N  
ATOM   1298  CZ  ARG H 174      22.286  17.437  15.864  1.00 54.59           C  
ATOM   1299  NH1 ARG H 174      23.294  18.045  16.555  1.00 52.56           N1+
ATOM   1300  NH2 ARG H 174      22.206  16.076  15.832  1.00 51.34           N  
ATOM   1301  C   ARG H 174      16.631  19.544  16.651  1.00 56.42           C  
ATOM   1302  O   ARG H 174      16.190  18.432  16.358  1.00 59.32           O  
ATOM   1303  N   LEU H 175      16.314  20.165  17.804  1.00 53.93           N  
ATOM   1304  CA  LEU H 175      15.701  19.456  18.892  1.00 50.16           C  
ATOM   1305  CB  LEU H 175      16.474  19.739  20.193  1.00 49.66           C  
ATOM   1306  CG  LEU H 175      16.120  18.848  21.389  1.00 48.68           C  
ATOM   1307  CD1 LEU H 175      16.552  17.397  21.123  1.00 50.00           C  
ATOM   1308  CD2 LEU H 175      16.712  19.413  22.692  1.00 51.55           C  
ATOM   1309  C   LEU H 175      14.263  19.825  19.122  1.00 50.32           C  
ATOM   1310  O   LEU H 175      13.841  20.954  18.881  1.00 53.76           O  
ATOM   1311  N   SER H 176      13.458  18.839  19.586  1.00 49.20           N  
ATOM   1312  CA  SER H 176      12.095  19.118  19.940  1.00 50.19           C  
ATOM   1313  CB  SER H 176      11.071  18.708  18.868  1.00 51.17           C  
ATOM   1314  OG  SER H 176      10.993  17.293  18.782  1.00 58.94           O  
ATOM   1315  C   SER H 176      11.761  18.325  21.168  1.00 50.47           C  
ATOM   1316  O   SER H 176      12.047  17.131  21.248  1.00 51.23           O  
ATOM   1317  N   ILE H 177      11.163  18.978  22.183  1.00 47.61           N  
ATOM   1318  CA  ILE H 177      10.729  18.239  23.330  1.00 47.13           C  
ATOM   1319  CB  ILE H 177      11.552  18.403  24.581  1.00 44.94           C  
ATOM   1320  CG1 ILE H 177      11.713  19.864  24.995  1.00 44.39           C  
ATOM   1321  CG2 ILE H 177      12.865  17.638  24.395  1.00 43.78           C  
ATOM   1322  CD1 ILE H 177      12.438  20.015  26.331  1.00 44.88           C  
ATOM   1323  C   ILE H 177       9.294  18.541  23.582  1.00 48.44           C  
ATOM   1324  O   ILE H 177       8.850  19.688  23.517  1.00 48.05           O  
ATOM   1325  N   SER H 178       8.521  17.471  23.834  1.00 47.50           N  
ATOM   1326  CA  SER H 178       7.119  17.593  24.069  1.00 48.23           C  
ATOM   1327  CB  SER H 178       6.266  17.271  22.830  1.00 48.59           C  
ATOM   1328  OG  SER H 178       6.525  15.946  22.392  1.00 62.48           O  
ATOM   1329  C   SER H 178       6.777  16.609  25.136  1.00 48.47           C  
ATOM   1330  O   SER H 178       7.619  15.815  25.550  1.00 49.49           O  
ATOM   1331  N   LYS H 179       5.529  16.663  25.640  1.00 50.84           N  
ATOM   1332  CA  LYS H 179       5.163  15.757  26.686  1.00 52.60           C  
ATOM   1333  CB  LYS H 179       5.392  16.343  28.090  1.00 51.59           C  
ATOM   1334  CG  LYS H 179       4.493  17.535  28.428  1.00 50.49           C  
ATOM   1335  CD  LYS H 179       4.599  17.967  29.893  1.00 47.92           C  
ATOM   1336  CE  LYS H 179       3.497  18.927  30.346  1.00 57.71           C  
ATOM   1337  NZ  LYS H 179       3.608  20.208  29.623  1.00 56.99           N1+
ATOM   1338  C   LYS H 179       3.711  15.429  26.560  1.00 56.34           C  
ATOM   1339  O   LYS H 179       2.968  16.073  25.819  1.00 55.92           O  
ATOM   1340  N   ASP H 180       3.293  14.357  27.261  1.00 56.84           N  
ATOM   1341  CA  ASP H 180       1.917  13.959  27.309  1.00 59.36           C  
ATOM   1342  CB  ASP H 180       1.652  12.626  26.585  1.00 62.64           C  
ATOM   1343  CG  ASP H 180       0.148  12.436  26.440  1.00 68.86           C  
ATOM   1344  OD1 ASP H 180      -0.612  13.192  27.101  1.00 71.12           O  
ATOM   1345  OD2 ASP H 180      -0.259  11.531  25.665  1.00 73.69           O1-
ATOM   1346  C   ASP H 180       1.613  13.773  28.765  1.00 60.69           C  
ATOM   1347  O   ASP H 180       2.068  12.812  29.382  1.00 60.45           O  
ATOM   1348  N   ASN H 181       0.829  14.696  29.353  1.00 58.24           N  
ATOM   1349  CA  ASN H 181       0.550  14.673  30.764  1.00 59.63           C  
ATOM   1350  CB  ASN H 181      -0.390  15.810  31.211  1.00 56.58           C  
ATOM   1351  CG  ASN H 181       0.312  17.155  31.080  1.00 58.87           C  
ATOM   1352  OD1 ASN H 181       1.520  17.266  31.283  1.00 59.58           O  
ATOM   1353  ND2 ASN H 181      -0.473  18.213  30.742  1.00 61.36           N  
ATOM   1354  C   ASN H 181      -0.160  13.406  31.133  1.00 60.05           C  
ATOM   1355  O   ASN H 181       0.175  12.769  32.130  1.00 60.06           O  
ATOM   1356  N   SER H 182      -1.158  12.997  30.331  1.00 62.14           N  
ATOM   1357  CA  SER H 182      -1.954  11.853  30.684  1.00 64.33           C  
ATOM   1358  CB  SER H 182      -3.073  11.571  29.665  1.00 66.84           C  
ATOM   1359  OG  SER H 182      -2.518  11.233  28.404  1.00 70.30           O  
ATOM   1360  C   SER H 182      -1.091  10.631  30.770  1.00 64.59           C  
ATOM   1361  O   SER H 182      -1.254   9.814  31.676  1.00 68.45           O  
ATOM   1362  N   LYS H 183      -0.176  10.467  29.798  1.00 60.98           N  
ATOM   1363  CA  LYS H 183       0.736   9.360  29.711  1.00 61.01           C  
ATOM   1364  CB  LYS H 183       1.349   9.171  28.314  1.00 62.15           C  
ATOM   1365  CG  LYS H 183       0.344   8.582  27.322  1.00 68.02           C  
ATOM   1366  CD  LYS H 183       0.833   8.538  25.875  1.00 72.67           C  
ATOM   1367  CE  LYS H 183      -0.171   7.889  24.923  1.00 77.91           C  
ATOM   1368  NZ  LYS H 183       0.377   7.858  23.548  1.00 76.21           N1+
ATOM   1369  C   LYS H 183       1.840   9.455  30.725  1.00 55.78           C  
ATOM   1370  O   LYS H 183       2.472   8.449  31.043  1.00 55.38           O  
ATOM   1371  N   SER H 184       2.124  10.664  31.251  1.00 52.72           N  
ATOM   1372  CA  SER H 184       3.230  10.835  32.155  1.00 51.56           C  
ATOM   1373  CB  SER H 184       3.176   9.909  33.383  1.00 52.24           C  
ATOM   1374  OG  SER H 184       2.095  10.274  34.229  1.00 57.12           O  
ATOM   1375  C   SER H 184       4.499  10.552  31.415  1.00 50.29           C  
ATOM   1376  O   SER H 184       5.432   9.958  31.955  1.00 48.75           O  
ATOM   1377  N   GLN H 185       4.563  10.993  30.143  1.00 48.90           N  
ATOM   1378  CA  GLN H 185       5.740  10.755  29.361  1.00 48.54           C  
ATOM   1379  CB  GLN H 185       5.502   9.756  28.217  1.00 49.30           C  
ATOM   1380  CG  GLN H 185       5.201   8.345  28.727  1.00 53.49           C  
ATOM   1381  CD  GLN H 185       4.808   7.473  27.545  1.00 55.96           C  
ATOM   1382  OE1 GLN H 185       4.410   7.972  26.493  1.00 58.35           O  
ATOM   1383  NE2 GLN H 185       4.913   6.130  27.723  1.00 58.42           N  
ATOM   1384  C   GLN H 185       6.217  12.045  28.766  1.00 48.42           C  
ATOM   1385  O   GLN H 185       5.433  12.944  28.465  1.00 45.59           O  
ATOM   1386  N   VAL H 186       7.553  12.158  28.613  1.00 47.89           N  
ATOM   1387  CA  VAL H 186       8.192  13.294  28.013  1.00 47.71           C  
ATOM   1388  CB  VAL H 186       9.205  13.940  28.912  1.00 47.89           C  
ATOM   1389  CG1 VAL H 186       9.887  15.087  28.151  1.00 46.16           C  
ATOM   1390  CG2 VAL H 186       8.501  14.382  30.203  1.00 49.55           C  
ATOM   1391  C   VAL H 186       8.931  12.767  26.822  1.00 46.98           C  
ATOM   1392  O   VAL H 186       9.537  11.698  26.890  1.00 43.83           O  
ATOM   1393  N   PHE H 187       8.908  13.509  25.693  1.00 46.94           N  
ATOM   1394  CA  PHE H 187       9.520  12.985  24.505  1.00 47.62           C  
ATOM   1395  CB  PHE H 187       8.555  12.917  23.308  1.00 46.77           C  
ATOM   1396  CG  PHE H 187       7.341  12.162  23.732  1.00 48.03           C  
ATOM   1397  CD1 PHE H 187       7.309  10.790  23.706  1.00 48.37           C  
ATOM   1398  CD2 PHE H 187       6.230  12.840  24.175  1.00 49.34           C  
ATOM   1399  CE1 PHE H 187       6.183  10.108  24.102  1.00 49.50           C  
ATOM   1400  CE2 PHE H 187       5.101  12.163  24.572  1.00 50.46           C  
ATOM   1401  CZ  PHE H 187       5.074  10.792  24.535  1.00 49.02           C  
ATOM   1402  C   PHE H 187      10.628  13.894  24.075  1.00 46.30           C  
ATOM   1403  O   PHE H 187      10.532  15.117  24.171  1.00 47.75           O  
ATOM   1404  N   LEU H 188      11.726  13.286  23.593  1.00 46.95           N  
ATOM   1405  CA  LEU H 188      12.844  14.014  23.075  1.00 45.97           C  
ATOM   1406  CB  LEU H 188      14.156  13.679  23.801  1.00 43.99           C  
ATOM   1407  CG  LEU H 188      15.377  14.445  23.262  1.00 46.27           C  
ATOM   1408  CD1 LEU H 188      15.334  15.925  23.672  1.00 46.04           C  
ATOM   1409  CD2 LEU H 188      16.692  13.738  23.627  1.00 45.70           C  
ATOM   1410  C   LEU H 188      13.041  13.561  21.663  1.00 48.62           C  
ATOM   1411  O   LEU H 188      13.197  12.368  21.409  1.00 45.29           O  
ATOM   1412  N   LYS H 189      13.020  14.500  20.697  1.00 49.22           N  
ATOM   1413  CA  LYS H 189      13.294  14.128  19.337  1.00 52.17           C  
ATOM   1414  CB  LYS H 189      12.114  14.305  18.366  1.00 54.00           C  
ATOM   1415  CG  LYS H 189      11.061  13.203  18.509  1.00 59.22           C  
ATOM   1416  CD  LYS H 189       9.770  13.459  17.733  1.00 64.36           C  
ATOM   1417  CE  LYS H 189       8.778  12.298  17.817  1.00 71.97           C  
ATOM   1418  NZ  LYS H 189       7.558  12.614  17.041  1.00 72.02           N1+
ATOM   1419  C   LYS H 189      14.428  14.981  18.869  1.00 51.34           C  
ATOM   1420  O   LYS H 189      14.477  16.178  19.151  1.00 51.44           O  
ATOM   1421  N   MET H 190      15.390  14.365  18.153  1.00 52.77           N  
ATOM   1422  CA  MET H 190      16.549  15.077  17.692  1.00 55.16           C  
ATOM   1423  CB  MET H 190      17.777  14.743  18.555  1.00 55.51           C  
ATOM   1424  CG  MET H 190      18.950  15.711  18.440  1.00 59.82           C  
ATOM   1425  SD  MET H 190      20.306  15.317  19.587  1.00 67.11           S  
ATOM   1426  CE  MET H 190      21.117  16.935  19.465  1.00 62.18           C  
ATOM   1427  C   MET H 190      16.825  14.622  16.287  1.00 55.34           C  
ATOM   1428  O   MET H 190      16.812  13.426  16.001  1.00 54.82           O  
ATOM   1429  N   ASN H 191      17.119  15.574  15.372  1.00 56.74           N  
ATOM   1430  CA  ASN H 191      17.295  15.238  13.982  1.00 59.60           C  
ATOM   1431  CB  ASN H 191      16.537  16.173  13.020  1.00 61.02           C  
ATOM   1432  CG  ASN H 191      15.039  16.019  13.206  1.00 63.51           C  
ATOM   1433  OD1 ASN H 191      14.534  14.910  13.362  1.00 65.69           O  
ATOM   1434  ND2 ASN H 191      14.303  17.163  13.184  1.00 74.33           N  
ATOM   1435  C   ASN H 191      18.727  15.424  13.595  1.00 59.22           C  
ATOM   1436  O   ASN H 191      19.516  16.018  14.326  1.00 57.40           O  
ATOM   1437  N   SER H 192      19.070  14.907  12.393  1.00 59.42           N  
ATOM   1438  CA  SER H 192      20.370  15.063  11.804  1.00 59.26           C  
ATOM   1439  CB  SER H 192      20.635  16.510  11.354  1.00 60.78           C  
ATOM   1440  OG  SER H 192      21.927  16.622  10.781  1.00 63.53           O  
ATOM   1441  C   SER H 192      21.431  14.659  12.773  1.00 54.68           C  
ATOM   1442  O   SER H 192      22.320  15.443  13.098  1.00 53.50           O  
ATOM   1443  N   LEU H 193      21.366  13.402  13.245  1.00 51.90           N  
ATOM   1444  CA  LEU H 193      22.314  12.898  14.195  1.00 53.81           C  
ATOM   1445  CB  LEU H 193      21.911  11.519  14.742  1.00 53.60           C  
ATOM   1446  CG  LEU H 193      20.656  11.552  15.634  1.00 56.99           C  
ATOM   1447  CD1 LEU H 193      20.165  10.138  15.957  1.00 56.41           C  
ATOM   1448  CD2 LEU H 193      20.910  12.351  16.920  1.00 55.40           C  
ATOM   1449  C   LEU H 193      23.652  12.745  13.545  1.00 54.91           C  
ATOM   1450  O   LEU H 193      23.770  12.325  12.395  1.00 55.08           O  
ATOM   1451  N   GLN H 194      24.703  13.096  14.309  1.00 56.66           N  
ATOM   1452  CA  GLN H 194      26.067  12.996  13.886  1.00 58.16           C  
ATOM   1453  CB  GLN H 194      26.796  14.345  13.945  1.00 64.43           C  
ATOM   1454  CG  GLN H 194      26.185  15.400  13.023  1.00 70.52           C  
ATOM   1455  CD  GLN H 194      26.693  16.754  13.491  1.00 85.27           C  
ATOM   1456  OE1 GLN H 194      27.063  16.918  14.653  1.00 78.11           O  
ATOM   1457  NE2 GLN H 194      26.704  17.754  12.570  1.00 79.64           N  
ATOM   1458  C   GLN H 194      26.725  12.103  14.892  1.00 56.83           C  
ATOM   1459  O   GLN H 194      26.119  11.740  15.896  1.00 55.56           O  
ATOM   1460  N   THR H 195      27.991  11.725  14.642  1.00 55.19           N  
ATOM   1461  CA  THR H 195      28.714  10.850  15.523  1.00 57.47           C  
ATOM   1462  CB  THR H 195      30.090  10.522  15.013  1.00 58.22           C  
ATOM   1463  OG1 THR H 195      30.874  11.702  14.919  1.00 61.36           O  
ATOM   1464  CG2 THR H 195      29.963   9.859  13.632  1.00 55.46           C  
ATOM   1465  C   THR H 195      28.874  11.532  16.848  1.00 55.15           C  
ATOM   1466  O   THR H 195      28.851  10.885  17.894  1.00 53.87           O  
ATOM   1467  N   ASP H 196      29.016  12.870  16.825  1.00 54.13           N  
ATOM   1468  CA  ASP H 196      29.256  13.690  17.982  1.00 58.27           C  
ATOM   1469  CB  ASP H 196      29.347  15.183  17.632  1.00 63.47           C  
ATOM   1470  CG  ASP H 196      30.600  15.394  16.799  1.00 78.40           C  
ATOM   1471  OD1 ASP H 196      31.450  14.465  16.754  1.00 88.59           O  
ATOM   1472  OD2 ASP H 196      30.726  16.493  16.196  1.00 87.28           O1-
ATOM   1473  C   ASP H 196      28.120  13.538  18.942  1.00 54.66           C  
ATOM   1474  O   ASP H 196      28.284  13.750  20.142  1.00 52.87           O  
ATOM   1475  N   ASP H 197      26.930  13.207  18.419  1.00 46.96           N  
ATOM   1476  CA  ASP H 197      25.715  13.046  19.166  1.00 47.93           C  
ATOM   1477  CB  ASP H 197      24.475  12.992  18.264  1.00 47.42           C  
ATOM   1478  CG  ASP H 197      24.306  14.397  17.705  1.00 50.54           C  
ATOM   1479  OD1 ASP H 197      24.222  15.356  18.516  1.00 53.31           O  
ATOM   1480  OD2 ASP H 197      24.283  14.535  16.455  1.00 51.70           O1-
ATOM   1481  C   ASP H 197      25.749  11.818  20.034  1.00 46.42           C  
ATOM   1482  O   ASP H 197      24.822  11.606  20.815  1.00 45.02           O  
ATOM   1483  N   THR H 198      26.739  10.914  19.867  1.00 45.90           N  
ATOM   1484  CA  THR H 198      26.753   9.760  20.727  1.00 44.32           C  
ATOM   1485  CB  THR H 198      27.860   8.772  20.466  1.00 44.57           C  
ATOM   1486  OG1 THR H 198      29.127   9.396  20.593  1.00 49.28           O  
ATOM   1487  CG2 THR H 198      27.702   8.170  19.068  1.00 43.71           C  
ATOM   1488  C   THR H 198      26.917  10.219  22.137  1.00 44.01           C  
ATOM   1489  O   THR H 198      27.790  11.028  22.454  1.00 45.46           O  
ATOM   1490  N   ALA H 199      26.054   9.706  23.036  1.00 40.96           N  
ATOM   1491  CA  ALA H 199      26.158  10.117  24.401  1.00 37.32           C  
ATOM   1492  CB  ALA H 199      25.861  11.612  24.610  1.00 37.19           C  
ATOM   1493  C   ALA H 199      25.143   9.369  25.192  1.00 37.58           C  
ATOM   1494  O   ALA H 199      24.315   8.634  24.657  1.00 37.55           O  
ATOM   1495  N   MET H 200      25.232   9.523  26.523  1.00 38.22           N  
ATOM   1496  CA  MET H 200      24.259   8.977  27.413  1.00 38.93           C  
ATOM   1497  CB  MET H 200      24.821   8.719  28.819  1.00 40.48           C  
ATOM   1498  CG  MET H 200      23.872   7.953  29.742  1.00 44.72           C  
ATOM   1499  SD  MET H 200      23.743   6.179  29.372  1.00 56.37           S  
ATOM   1500  CE  MET H 200      25.448   5.805  29.874  1.00 49.49           C  
ATOM   1501  C   MET H 200      23.245  10.071  27.533  1.00 39.45           C  
ATOM   1502  O   MET H 200      23.610  11.231  27.719  1.00 38.29           O  
ATOM   1503  N   TYR H 201      21.944   9.741  27.414  1.00 37.29           N  
ATOM   1504  CA  TYR H 201      20.933  10.758  27.477  1.00 37.60           C  
ATOM   1505  CB  TYR H 201      19.960  10.740  26.280  1.00 38.20           C  
ATOM   1506  CG  TYR H 201      20.670  11.263  25.074  1.00 41.05           C  
ATOM   1507  CD1 TYR H 201      21.588  10.498  24.393  1.00 39.57           C  
ATOM   1508  CD2 TYR H 201      20.395  12.531  24.615  1.00 39.63           C  
ATOM   1509  CE1 TYR H 201      22.230  10.996  23.282  1.00 38.34           C  
ATOM   1510  CE2 TYR H 201      21.033  13.035  23.505  1.00 39.28           C  
ATOM   1511  CZ  TYR H 201      21.955  12.267  22.837  1.00 40.93           C  
ATOM   1512  OH  TYR H 201      22.615  12.779  21.698  1.00 40.08           O  
ATOM   1513  C   TYR H 201      20.126  10.542  28.721  1.00 38.95           C  
ATOM   1514  O   TYR H 201      19.660   9.435  28.988  1.00 40.68           O  
ATOM   1515  N   TYR H 202      19.938  11.627  29.507  1.00 37.70           N  
ATOM   1516  CA  TYR H 202      19.243  11.548  30.765  1.00 36.98           C  
ATOM   1517  CB  TYR H 202      20.044  12.088  31.970  1.00 35.13           C  
ATOM   1518  CG  TYR H 202      21.353  11.401  32.166  1.00 35.85           C  
ATOM   1519  CD1 TYR H 202      21.453  10.231  32.882  1.00 34.43           C  
ATOM   1520  CD2 TYR H 202      22.498  11.961  31.645  1.00 35.14           C  
ATOM   1521  CE1 TYR H 202      22.676   9.625  33.058  1.00 34.75           C  
ATOM   1522  CE2 TYR H 202      23.722  11.361  31.819  1.00 35.49           C  
ATOM   1523  CZ  TYR H 202      23.812  10.188  32.527  1.00 36.87           C  
ATOM   1524  OH  TYR H 202      25.067   9.568  32.709  1.00 42.04           O  
ATOM   1525  C   TYR H 202      18.076  12.491  30.721  1.00 38.97           C  
ATOM   1526  O   TYR H 202      18.118  13.520  30.046  1.00 36.54           O  
ATOM   1527  N   CYS H 203      16.988  12.128  31.433  1.00 39.73           N  
ATOM   1528  CA  CYS H 203      15.887  13.027  31.638  1.00 41.57           C  
ATOM   1529  CB  CYS H 203      14.499  12.453  31.235  1.00 42.40           C  
ATOM   1530  SG  CYS H 203      13.607  11.589  32.563  1.00 48.55           S  
ATOM   1531  C   CYS H 203      15.922  13.280  33.121  1.00 42.54           C  
ATOM   1532  O   CYS H 203      16.340  12.409  33.886  1.00 41.44           O  
ATOM   1533  N   ALA H 204      15.538  14.494  33.572  1.00 42.65           N  
ATOM   1534  CA  ALA H 204      15.628  14.778  34.981  1.00 44.22           C  
ATOM   1535  CB  ALA H 204      16.930  15.487  35.378  1.00 39.46           C  
ATOM   1536  C   ALA H 204      14.516  15.696  35.379  1.00 46.03           C  
ATOM   1537  O   ALA H 204      14.098  16.575  34.626  1.00 46.99           O  
ATOM   1538  N   LYS H 205      14.015  15.505  36.613  1.00 47.24           N  
ATOM   1539  CA  LYS H 205      12.950  16.311  37.126  1.00 46.59           C  
ATOM   1540  CB  LYS H 205      12.145  15.590  38.227  1.00 49.68           C  
ATOM   1541  CG  LYS H 205      10.919  16.357  38.723  1.00 53.38           C  
ATOM   1542  CD  LYS H 205      10.027  15.538  39.656  1.00 56.23           C  
ATOM   1543  CE  LYS H 205      10.363  15.723  41.135  1.00 71.05           C  
ATOM   1544  NZ  LYS H 205      11.557  14.930  41.485  1.00 76.96           N1+
ATOM   1545  C   LYS H 205      13.533  17.546  37.726  1.00 48.02           C  
ATOM   1546  O   LYS H 205      14.664  17.554  38.212  1.00 48.57           O  
ATOM   1547  N   HIS H 206      12.754  18.638  37.654  1.00 55.96           N  
ATOM   1548  CA  HIS H 206      13.053  19.883  38.300  1.00 62.00           C  
ATOM   1549  ND1 HIS H 206      15.393  21.355  37.325  1.00 72.32           N  
ATOM   1550  CG  HIS H 206      14.133  21.821  37.029  1.00 65.32           C  
ATOM   1551  CB  HIS H 206      12.860  21.123  37.408  1.00 61.82           C  
ATOM   1552  NE2 HIS H 206      15.669  23.292  36.268  1.00 76.52           N  
ATOM   1553  CD2 HIS H 206      14.320  23.004  36.381  1.00 74.04           C  
ATOM   1554  CE1 HIS H 206      16.274  22.274  36.849  1.00 73.33           C  
ATOM   1555  C   HIS H 206      12.096  20.005  39.442  1.00 62.87           C  
ATOM   1556  O   HIS H 206      11.050  19.358  39.507  1.00 62.96           O  
ATOM   1557  N   LYS H 207      12.647  20.658  40.486  1.00 35.13           N  
ATOM   1558  CA  LYS H 207      12.012  20.811  41.755  1.00 37.48           C  
ATOM   1559  CB  LYS H 207      13.007  21.052  42.898  1.00 37.99           C  
ATOM   1560  CG  LYS H 207      12.366  21.116  44.281  0.75 47.67           C  
ATOM   1561  CD  LYS H 207      13.385  20.779  45.364  1.00 13.11           C  
ATOM   1562  CE  LYS H 207      13.948  19.369  45.170  1.00  0.00           C  
ATOM   1563  NZ  LYS H 207      14.975  19.065  46.189  1.00  0.00           N1+
ATOM   1564  C   LYS H 207      11.106  21.976  41.662  1.00 39.02           C  
ATOM   1565  O   LYS H 207      11.445  23.001  41.074  1.00 38.42           O  
ATOM   1566  N   ALA H 208       9.903  21.817  42.232  1.00 41.03           N  
ATOM   1567  CA  ALA H 208       8.945  22.871  42.175  1.00 43.23           C  
ATOM   1568  CB  ALA H 208       7.586  22.460  42.768  1.00 35.96           C  
ATOM   1569  C   ALA H 208       9.449  24.059  42.930  1.00 44.69           C  
ATOM   1570  O   ALA H 208       9.391  25.181  42.431  1.00 46.14           O  
ATOM   1571  N   SER H 209       9.944  23.870  44.169  1.00 45.60           N  
ATOM   1572  CA  SER H 209      10.398  25.053  44.843  1.00 46.51           C  
ATOM   1573  CB  SER H 209      10.451  24.980  46.388  1.00 49.41           C  
ATOM   1574  OG  SER H 209      11.665  24.408  46.861  1.00  0.00           O  
ATOM   1575  C   SER H 209      11.765  25.446  44.384  1.00 46.49           C  
ATOM   1576  O   SER H 209      11.994  26.578  43.957  1.00 46.47           O  
ATOM   1577  N   TYR H 210      12.710  24.489  44.423  1.00 44.16           N  
ATOM   1578  CA  TYR H 210      14.082  24.834  44.199  1.00 43.77           C  
ATOM   1579  CB  TYR H 210      15.079  23.922  44.929  1.00 42.86           C  
ATOM   1580  CG  TYR H 210      14.854  24.070  46.388  1.00 45.31           C  
ATOM   1581  CD1 TYR H 210      15.321  25.184  47.041  1.00 61.19           C  
ATOM   1582  CD2 TYR H 210      14.166  23.112  47.097  1.00 49.01           C  
ATOM   1583  CE1 TYR H 210      15.114  25.340  48.390  1.00 60.28           C  
ATOM   1584  CE2 TYR H 210      13.961  23.260  48.447  1.00 61.83           C  
ATOM   1585  CZ  TYR H 210      14.439  24.374  49.096  1.00 61.61           C  
ATOM   1586  OH  TYR H 210      14.231  24.535  50.480  1.00 65.00           O  
ATOM   1587  C   TYR H 210      14.406  24.662  42.770  1.00 42.58           C  
ATOM   1588  O   TYR H 210      14.043  23.666  42.157  1.00 42.71           O  
ATOM   1589  N   ASN H 211      15.086  25.655  42.178  1.00 41.51           N  
ATOM   1590  CA  ASN H 211      15.498  25.432  40.832  1.00 38.91           C  
ATOM   1591  CB  ASN H 211      16.026  26.696  40.144  1.00 33.65           C  
ATOM   1592  CG  ASN H 211      14.828  27.595  39.892  1.00 34.61           C  
ATOM   1593  OD1 ASN H 211      14.526  27.938  38.751  1.00  0.00           O  
ATOM   1594  ND2 ASN H 211      14.123  27.980  40.988  1.00  0.00           N  
ATOM   1595  C   ASN H 211      16.622  24.459  40.931  1.00 37.52           C  
ATOM   1596  O   ASN H 211      17.595  24.681  41.649  1.00 37.73           O  
ATOM   1597  N   GLY H 212      16.518  23.336  40.211  1.00 35.40           N  
ATOM   1598  CA  GLY H 212      17.565  22.370  40.308  1.00 34.01           C  
ATOM   1599  C   GLY H 212      16.963  21.064  39.931  1.00 32.13           C  
ATOM   1600  O   GLY H 212      15.765  20.855  40.117  1.00 31.17           O  
ATOM   1601  N   LEU H 213      17.800  20.146  39.411  1.00 30.95           N  
ATOM   1602  CA  LEU H 213      17.343  18.857  38.984  1.00 29.97           C  
ATOM   1603  CB  LEU H 213      18.147  18.311  37.788  1.00 29.86           C  
ATOM   1604  CG  LEU H 213      17.853  19.032  36.449  1.00 29.79           C  
ATOM   1605  CD1 LEU H 213      18.812  18.585  35.333  1.00 30.82           C  
ATOM   1606  CD2 LEU H 213      16.384  18.835  36.043  1.00 28.47           C  
ATOM   1607  C   LEU H 213      17.493  17.916  40.137  1.00 29.97           C  
ATOM   1608  O   LEU H 213      18.601  17.515  40.487  1.00 31.47           O  
ATOM   1609  N   ASP H 214      16.368  17.594  40.805  1.00 28.86           N  
ATOM   1610  CA  ASP H 214      16.436  16.711  41.926  1.00 30.14           C  
ATOM   1611  CB  ASP H 214      15.293  16.885  42.954  1.00 30.28           C  
ATOM   1612  CG  ASP H 214      13.929  16.589  42.359  1.00 33.97           C  
ATOM   1613  OD1 ASP H 214      13.816  16.419  41.120  1.00 33.16           O  
ATOM   1614  OD2 ASP H 214      12.964  16.546  43.172  1.00 36.32           O1-
ATOM   1615  C   ASP H 214      16.586  15.269  41.538  1.00 30.12           C  
ATOM   1616  O   ASP H 214      17.364  14.571  42.184  1.00 30.94           O  
ATOM   1617  N   TYR H 215      15.884  14.759  40.488  1.00 58.69           N  
ATOM   1618  CA  TYR H 215      16.099  13.349  40.309  1.00 56.16           C  
ATOM   1619  CB  TYR H 215      14.904  12.459  40.682  1.00 58.74           C  
ATOM   1620  CG  TYR H 215      15.220  11.832  41.992  1.00 22.38           C  
ATOM   1621  CD1 TYR H 215      15.891  10.635  41.967  1.00 24.72           C  
ATOM   1622  CD2 TYR H 215      14.892  12.384  43.208  1.00 29.48           C  
ATOM   1623  CE1 TYR H 215      16.234   9.981  43.123  1.00 33.29           C  
ATOM   1624  CE2 TYR H 215      15.234  11.731  44.373  1.00 29.92           C  
ATOM   1625  CZ  TYR H 215      15.905  10.532  44.336  1.00 30.36           C  
ATOM   1626  OH  TYR H 215      16.252   9.876  45.538  1.00 32.34           O  
ATOM   1627  C   TYR H 215      16.389  13.072  38.882  1.00 52.93           C  
ATOM   1628  O   TYR H 215      15.810  13.679  37.983  1.00 48.65           O  
ATOM   1629  N   TRP H 216      17.281  12.093  38.652  1.00 47.87           N  
ATOM   1630  CA  TRP H 216      17.701  11.785  37.321  1.00 45.09           C  
ATOM   1631  CB  TRP H 216      19.226  11.919  37.175  1.00 43.17           C  
ATOM   1632  CG  TRP H 216      19.721  13.338  37.322  1.00 43.24           C  
ATOM   1633  CD2 TRP H 216      20.527  14.014  36.345  1.00 42.27           C  
ATOM   1634  CD1 TRP H 216      19.557  14.213  38.356  1.00 42.97           C  
ATOM   1635  NE1 TRP H 216      20.190  15.399  38.075  1.00 43.29           N  
ATOM   1636  CE2 TRP H 216      20.795  15.289  36.842  1.00 43.24           C  
ATOM   1637  CE3 TRP H 216      20.998  13.606  35.133  1.00 43.19           C  
ATOM   1638  CZ2 TRP H 216      21.542  16.181  36.128  1.00 41.27           C  
ATOM   1639  CZ3 TRP H 216      21.758  14.507  34.420  1.00 41.96           C  
ATOM   1640  CH2 TRP H 216      22.025  15.769  34.907  1.00 43.82           C  
ATOM   1641  C   TRP H 216      17.335  10.370  36.995  1.00 44.44           C  
ATOM   1642  O   TRP H 216      17.250   9.509  37.869  1.00 45.10           O  
ATOM   1643  N   GLY H 217      17.091  10.101  35.698  1.00 41.06           N  
ATOM   1644  CA  GLY H 217      16.806   8.763  35.267  1.00 42.32           C  
ATOM   1645  C   GLY H 217      18.122   8.048  35.205  1.00 44.42           C  
ATOM   1646  O   GLY H 217      19.173   8.629  35.467  1.00 42.54           O  
ATOM   1647  N   GLN H 218      18.086   6.745  34.875  1.00 46.20           N  
ATOM   1648  CA  GLN H 218      19.279   5.953  34.773  1.00 47.49           C  
ATOM   1649  CB  GLN H 218      18.974   4.472  34.488  1.00 49.05           C  
ATOM   1650  CG  GLN H 218      18.281   3.729  35.636  1.00 60.64           C  
ATOM   1651  CD  GLN H 218      19.334   3.327  36.661  1.00 68.95           C  
ATOM   1652  OE1 GLN H 218      19.177   3.560  37.858  1.00 71.13           O  
ATOM   1653  NE2 GLN H 218      20.437   2.694  36.180  1.00 69.21           N  
ATOM   1654  C   GLN H 218      20.090   6.466  33.622  1.00 46.97           C  
ATOM   1655  O   GLN H 218      21.317   6.519  33.693  1.00 47.15           O  
ATOM   1656  N   GLY H 219      19.409   6.858  32.526  1.00 44.69           N  
ATOM   1657  CA  GLY H 219      20.079   7.322  31.342  1.00 43.72           C  
ATOM   1658  C   GLY H 219      20.022   6.235  30.309  1.00 45.43           C  
ATOM   1659  O   GLY H 219      19.942   5.052  30.635  1.00 44.51           O  
ATOM   1660  N   THR H 220      20.050   6.631  29.017  1.00 45.00           N  
ATOM   1661  CA  THR H 220      20.020   5.681  27.939  1.00 44.15           C  
ATOM   1662  CB  THR H 220      18.798   5.819  27.081  1.00 44.27           C  
ATOM   1663  OG1 THR H 220      17.632   5.622  27.862  1.00 47.20           O  
ATOM   1664  CG2 THR H 220      18.842   4.779  25.957  1.00 44.85           C  
ATOM   1665  C   THR H 220      21.199   5.950  27.061  1.00 43.27           C  
ATOM   1666  O   THR H 220      21.447   7.093  26.681  1.00 42.33           O  
ATOM   1667  N   THR H 221      21.951   4.889  26.707  1.00 42.66           N  
ATOM   1668  CA  THR H 221      23.112   5.056  25.880  1.00 42.73           C  
ATOM   1669  CB  THR H 221      24.108   3.938  26.012  1.00 43.85           C  
ATOM   1670  OG1 THR H 221      25.296   4.252  25.300  1.00  0.00           O  
ATOM   1671  CG2 THR H 221      23.485   2.644  25.461  1.00  0.00           C  
ATOM   1672  C   THR H 221      22.683   5.122  24.452  1.00 41.80           C  
ATOM   1673  O   THR H 221      21.881   4.314  23.988  1.00 42.55           O  
ATOM   1674  N   LEU H 222      23.207   6.119  23.715  1.00 44.38           N  
ATOM   1675  CA  LEU H 222      22.875   6.241  22.328  1.00 43.80           C  
ATOM   1676  CB  LEU H 222      22.061   7.500  21.981  1.00 45.71           C  
ATOM   1677  CG  LEU H 222      20.633   7.519  22.557  1.00  0.00           C  
ATOM   1678  CD1 LEU H 222      19.774   6.391  21.959  1.00  0.00           C  
ATOM   1679  CD2 LEU H 222      20.643   7.520  24.092  1.00  0.00           C  
ATOM   1680  C   LEU H 222      24.141   6.332  21.558  1.00 45.43           C  
ATOM   1681  O   LEU H 222      24.982   7.194  21.814  1.00 48.40           O  
ATOM   1682  N   THR H 223      24.306   5.428  20.578  1.00 46.31           N  
ATOM   1683  CA  THR H 223      25.490   5.490  19.786  1.00 45.78           C  
ATOM   1684  CB  THR H 223      26.297   4.226  19.824  1.00 44.69           C  
ATOM   1685  OG1 THR H 223      27.586   4.461  19.287  1.00 45.67           O  
ATOM   1686  CG2 THR H 223      25.574   3.138  19.018  1.00 42.87           C  
ATOM   1687  C   THR H 223      25.046   5.748  18.385  1.00 46.89           C  
ATOM   1688  O   THR H 223      24.085   5.151  17.901  1.00 45.96           O  
ATOM   1689  N   VAL H 224      25.726   6.688  17.703  1.00 44.26           N  
ATOM   1690  CA  VAL H 224      25.355   7.017  16.360  1.00 45.86           C  
ATOM   1691  CB  VAL H 224      25.380   8.495  16.095  1.00 46.56           C  
ATOM   1692  CG1 VAL H 224      25.111   8.739  14.602  1.00 47.88           C  
ATOM   1693  CG2 VAL H 224      24.368   9.175  17.033  1.00 46.67           C  
ATOM   1694  C   VAL H 224      26.355   6.384  15.455  1.00 46.94           C  
ATOM   1695  O   VAL H 224      27.516   6.795  15.408  1.00 46.89           O  
ATOM   1696  N   SER H 225      25.922   5.354  14.706  1.00 47.34           N  
ATOM   1697  CA  SER H 225      26.834   4.710  13.811  1.00 49.03           C  
ATOM   1698  CB  SER H 225      27.637   3.572  14.465  1.00 48.50           C  
ATOM   1699  OG  SER H 225      28.514   2.984  13.516  1.00 48.01           O  
ATOM   1700  C   SER H 225      26.038   4.100  12.705  1.00 49.95           C  
ATOM   1701  O   SER H 225      24.871   3.748  12.878  1.00 51.46           O  
ATOM   1702  N   SER H 226      26.668   3.961  11.526  1.00 50.94           N  
ATOM   1703  CA  SER H 226      26.002   3.380  10.403  1.00 54.41           C  
ATOM   1704  CB  SER H 226      26.656   3.744   9.060  1.00 55.07           C  
ATOM   1705  OG  SER H 226      25.944   3.136   7.993  1.00 59.66           O  
ATOM   1706  C   SER H 226      26.085   1.869  10.566  1.00 51.47           C  
ATOM   1707  O   SER H 226      25.506   1.146   9.711  1.00 55.47           O  
ATOM   1708  OXT SER H 226      26.732   1.416  11.548  1.00  0.00           O1-
TER    1709      SER H 226 
CONECT  162  661
CONECT  661  162
CONECT  960 1530
CONECT 1530  960
END
