# Supplementary material for: Fully automated antibody structure prediction using BIOVIA tools: Validation study
Source: PLoS One. 2017 May 18;12(5):e0177923. doi: 10.1371/journal.pone.0177923 (PMC5436848; doi:10.1371/journal.pone.0177923)
Supplement: S3 Dataset — Predicted structures using the Top5 framework method, Chothia CDR definition with canonical filtering, using up to 5 CDR templates rather than the default 3, and generating 10 CDR models. (ZIP) [file pone.0177923.s005.zip › 4M43_LH_FV_FinalModel.pdb]

REMARK   Accelrys Discovery Studio PDB file
REMARK   Created:  2015-11-30T19:33:46Z
SSBOND   1 CYS L   23    CYS L   88                                     
SSBOND   2 CYS H  129    CYS H  203                                     
ATOM      1  N   GLU L   1      25.566  33.126  26.353  1.00 63.08           N1+
ATOM      2  CA  GLU L   1      25.451  31.921  27.212  1.00 61.99           C  
ATOM      3  CB  GLU L   1      25.724  30.663  26.372  1.00 62.77           C  
ATOM      4  CG  GLU L   1      25.606  29.350  27.145  1.00 64.84           C  
ATOM      5  CD  GLU L   1      25.926  28.216  26.184  1.00  0.00           C  
ATOM      6  OE1 GLU L   1      26.786  28.419  25.285  1.00  0.00           O  
ATOM      7  OE2 GLU L   1      25.309  27.129  26.334  1.00  0.00           O1-
ATOM      8  C   GLU L   1      26.473  32.006  28.297  1.00 61.26           C  
ATOM      9  O   GLU L   1      27.648  32.251  28.027  1.00 61.63           O  
ATOM     10  N   LEU L   2      26.051  31.820  29.563  1.00 57.96           N  
ATOM     11  CA  LEU L   2      26.986  31.945  30.640  1.00 55.39           C  
ATOM     12  CB  LEU L   2      26.322  32.122  32.018  1.00 54.09           C  
ATOM     13  CG  LEU L   2      27.277  32.449  33.191  1.00  0.00           C  
ATOM     14  CD1 LEU L   2      26.458  32.768  34.444  1.00 54.81           C  
ATOM     15  CD2 LEU L   2      28.309  31.345  33.485  1.00  0.00           C  
ATOM     16  C   LEU L   2      27.869  30.742  30.656  1.00 54.79           C  
ATOM     17  O   LEU L   2      27.412  29.602  30.582  1.00 52.62           O  
ATOM     18  N   VAL L   3      29.186  30.988  30.798  1.00 53.77           N  
ATOM     19  CA  VAL L   3      30.112  29.900  30.803  1.00 52.33           C  
ATOM     20  CB  VAL L   3      31.325  30.131  29.948  1.00 56.55           C  
ATOM     21  CG1 VAL L   3      32.163  31.268  30.556  1.00 54.74           C  
ATOM     22  CG2 VAL L   3      32.081  28.799  29.816  1.00 55.37           C  
ATOM     23  C   VAL L   3      30.577  29.696  32.209  1.00 51.17           C  
ATOM     24  O   VAL L   3      30.911  30.646  32.915  1.00 50.12           O  
ATOM     25  N   MET L   4      30.586  28.427  32.660  1.00 50.29           N  
ATOM     26  CA  MET L   4      31.042  28.118  33.985  1.00 49.12           C  
ATOM     27  CB  MET L   4      30.104  27.197  34.784  1.00 46.65           C  
ATOM     28  CG  MET L   4      28.809  27.872  35.239  1.00 46.86           C  
ATOM     29  SD  MET L   4      29.053  29.172  36.486  1.00  0.00           S  
ATOM     30  CE  MET L   4      27.300  29.303  36.940  1.00  0.00           C  
ATOM     31  C   MET L   4      32.339  27.391  33.857  1.00 51.35           C  
ATOM     32  O   MET L   4      32.429  26.383  33.158  1.00 51.20           O  
ATOM     33  N   THR L   5      33.386  27.892  34.545  1.00 51.45           N  
ATOM     34  CA  THR L   5      34.664  27.253  34.455  1.00 53.63           C  
ATOM     35  CB  THR L   5      35.777  28.197  34.101  1.00 54.65           C  
ATOM     36  OG1 THR L   5      35.505  28.839  32.863  1.00 57.01           O  
ATOM     37  CG2 THR L   5      37.088  27.400  33.996  1.00 55.25           C  
ATOM     38  C   THR L   5      34.986  26.668  35.796  1.00 52.96           C  
ATOM     39  O   THR L   5      34.936  27.353  36.816  1.00 52.71           O  
ATOM     40  N   GLN L   6      35.320  25.361  35.824  1.00 52.20           N  
ATOM     41  CA  GLN L   6      35.659  24.744  37.073  1.00 53.33           C  
ATOM     42  CB  GLN L   6      34.902  23.437  37.388  1.00 52.30           C  
ATOM     43  CG  GLN L   6      33.429  23.634  37.764  1.00 50.66           C  
ATOM     44  CD  GLN L   6      32.893  22.297  38.265  1.00 50.13           C  
ATOM     45  OE1 GLN L   6      32.527  21.425  37.479  1.00 49.11           O  
ATOM     46  NE2 GLN L   6      32.851  22.127  39.614  1.00 51.24           N  
ATOM     47  C   GLN L   6      37.117  24.420  37.075  1.00 56.07           C  
ATOM     48  O   GLN L   6      37.660  23.894  36.104  1.00 56.68           O  
ATOM     49  N   SER L   7      37.798  24.745  38.189  1.00 59.13           N  
ATOM     50  CA  SER L   7      39.194  24.446  38.282  1.00 63.07           C  
ATOM     51  CB  SER L   7      40.094  25.683  38.116  1.00 64.36           C  
ATOM     52  OG  SER L   7      39.864  26.598  39.178  0.90 64.45           O  
ATOM     53  C   SER L   7      39.445  23.898  39.651  1.00 63.38           C  
ATOM     54  O   SER L   7      38.740  24.238  40.601  1.00 64.55           O  
ATOM     55  N   PRO L   8      40.409  23.023  39.789  1.00 62.54           N  
ATOM     56  CA  PRO L   8      41.163  22.495  38.682  1.00 60.93           C  
ATOM     57  CD  PRO L   8      41.165  22.969  41.029  1.00 63.19           C  
ATOM     58  CB  PRO L   8      42.519  22.074  39.247  1.00 63.00           C  
ATOM     59  CG  PRO L   8      42.285  21.954  40.762  1.00 61.76           C  
ATOM     60  C   PRO L   8      40.381  21.354  38.108  1.00 58.87           C  
ATOM     61  O   PRO L   8      39.388  20.954  38.712  1.00 57.79           O  
ATOM     62  N   ALA L   9      40.793  20.831  36.938  1.00 58.81           N  
ATOM     63  CA  ALA L   9      40.100  19.738  36.316  1.00 56.38           C  
ATOM     64  CB  ALA L   9      40.698  19.360  34.952  1.00 55.88           C  
ATOM     65  C   ALA L   9      40.182  18.519  37.189  1.00 55.80           C  
ATOM     66  O   ALA L   9      39.200  17.793  37.343  1.00 53.99           O  
ATOM     67  N   ILE L  10      41.363  18.252  37.781  1.00 57.24           N  
ATOM     68  CA  ILE L  10      41.513  17.083  38.607  1.00 55.18           C  
ATOM     69  CB  ILE L  10      42.472  16.080  38.034  1.00 56.67           C  
ATOM     70  CG1 ILE L  10      41.985  15.589  36.661  1.00 57.20           C  
ATOM     71  CG2 ILE L  10      42.651  14.946  39.057  1.00 57.71           C  
ATOM     72  CD1 ILE L  10      43.041  14.787  35.901  1.00 54.82           C  
ATOM     73  C   ILE L  10      42.065  17.522  39.928  1.00 55.37           C  
ATOM     74  O   ILE L  10      42.917  18.405  39.991  1.00 57.77           O  
ATOM     75  N   LEU L  11      41.580  16.922  41.037  1.00 54.56           N  
ATOM     76  CA  LEU L  11      42.077  17.356  42.311  1.00 57.56           C  
ATOM     77  CB  LEU L  11      41.030  18.208  43.057  1.00 56.83           C  
ATOM     78  CG  LEU L  11      41.540  18.970  44.291  1.00 58.28           C  
ATOM     79  CD1 LEU L  11      42.708  19.897  43.920  1.00 59.55           C  
ATOM     80  CD2 LEU L  11      40.395  19.754  44.956  1.00 57.48           C  
ATOM     81  C   LEU L  11      42.441  16.135  43.116  1.00 60.59           C  
ATOM     82  O   LEU L  11      41.614  15.251  43.334  1.00 58.78           O  
ATOM     83  N   SER L  12      43.712  16.060  43.575  1.00 62.66           N  
ATOM     84  CA  SER L  12      44.197  14.936  44.334  1.00 62.97           C  
ATOM     85  CB  SER L  12      45.666  14.572  44.043  1.00 64.70           C  
ATOM     86  OG  SER L  12      45.862  14.296  42.667  1.00 67.79           O  
ATOM     87  C   SER L  12      44.227  15.348  45.768  1.00 64.93           C  
ATOM     88  O   SER L  12      44.796  16.384  46.106  1.00 64.35           O  
ATOM     89  N   VAL L  13      43.628  14.536  46.662  1.00 64.43           N  
ATOM     90  CA  VAL L  13      43.656  14.909  48.047  1.00 65.18           C  
ATOM     91  CB  VAL L  13      42.411  15.625  48.491  1.00 64.84           C  
ATOM     92  CG1 VAL L  13      41.206  14.690  48.304  1.00 63.99           C  
ATOM     93  CG2 VAL L  13      42.612  16.101  49.939  1.00 64.14           C  
ATOM     94  C   VAL L  13      43.809  13.678  48.884  1.00 64.59           C  
ATOM     95  O   VAL L  13      43.507  12.571  48.440  1.00 63.63           O  
ATOM     96  N   SER L  14      44.330  13.855  50.120  1.00 64.21           N  
ATOM     97  CA  SER L  14      44.516  12.769  51.044  1.00 64.82           C  
ATOM     98  CB  SER L  14      45.641  13.015  52.070  1.00 67.62           C  
ATOM     99  OG  SER L  14      46.897  13.120  51.417  1.00 71.04           O  
ATOM    100  C   SER L  14      43.244  12.604  51.813  1.00 64.92           C  
ATOM    101  O   SER L  14      42.443  13.530  51.925  1.00 64.39           O  
ATOM    102  N   PRO L  15      43.045  11.439  52.365  1.00 65.53           N  
ATOM    103  CA  PRO L  15      41.829  11.200  53.087  1.00 63.40           C  
ATOM    104  CD  PRO L  15      43.572  10.222  51.768  1.00 65.70           C  
ATOM    105  CB  PRO L  15      41.770   9.693  53.316  1.00 63.07           C  
ATOM    106  CG  PRO L  15      42.561   9.119  52.127  1.00 64.08           C  
ATOM    107  C   PRO L  15      41.749  12.003  54.341  1.00 64.57           C  
ATOM    108  O   PRO L  15      42.760  12.162  55.023  1.00 67.07           O  
ATOM    109  N   GLY L  16      40.549  12.523  54.656  1.00 64.83           N  
ATOM    110  CA  GLY L  16      40.349  13.250  55.875  1.00 65.25           C  
ATOM    111  C   GLY L  16      40.641  14.706  55.669  1.00 65.60           C  
ATOM    112  O   GLY L  16      40.357  15.524  56.543  1.00 65.05           O  
ATOM    113  N   GLU L  17      41.211  15.087  54.512  1.00 67.41           N  
ATOM    114  CA  GLU L  17      41.518  16.476  54.325  1.00 68.51           C  
ATOM    115  CB  GLU L  17      42.603  16.772  53.273  1.00 70.01           C  
ATOM    116  CG  GLU L  17      44.035  16.521  53.740  1.00 74.58           C  
ATOM    117  CD  GLU L  17      44.969  16.956  52.616  1.00 77.82           C  
ATOM    118  OE1 GLU L  17      44.923  18.155  52.232  1.00 80.63           O  
ATOM    119  OE2 GLU L  17      45.743  16.094  52.122  1.00 78.71           O1-
ATOM    120  C   GLU L  17      40.287  17.200  53.887  1.00 69.31           C  
ATOM    121  O   GLU L  17      39.299  16.595  53.468  1.00 68.92           O  
ATOM    122  N   ARG L  18      40.318  18.542  54.036  1.00 68.66           N  
ATOM    123  CA  ARG L  18      39.245  19.385  53.596  1.00 67.52           C  
ATOM    124  CB  ARG L  18      39.137  20.695  54.402  1.00 70.67           C  
ATOM    125  CG  ARG L  18      37.970  21.592  53.981  1.00 72.67           C  
ATOM    126  CD  ARG L  18      36.603  21.062  54.415  1.00 75.96           C  
ATOM    127  NE  ARG L  18      36.489  21.262  55.886  1.00 78.64           N  
ATOM    128  CZ  ARG L  18      36.007  22.438  56.383  1.00 79.58           C  
ATOM    129  NH1 ARG L  18      35.626  23.436  55.534  1.00 77.98           N1+
ATOM    130  NH2 ARG L  18      35.900  22.613  57.732  1.00 78.58           N  
ATOM    131  C   ARG L  18      39.575  19.747  52.182  1.00 66.44           C  
ATOM    132  O   ARG L  18      40.719  20.077  51.876  1.00 67.34           O  
ATOM    133  N   VAL L  19      38.586  19.688  51.270  1.00 63.55           N  
ATOM    134  CA  VAL L  19      38.882  19.986  49.898  1.00 61.61           C  
ATOM    135  CB  VAL L  19      38.873  18.749  49.049  1.00 61.25           C  
ATOM    136  CG1 VAL L  19      37.445  18.184  49.024  1.00 64.45           C  
ATOM    137  CG2 VAL L  19      39.459  19.070  47.669  1.00 59.89           C  
ATOM    138  C   VAL L  19      37.841  20.935  49.385  1.00 60.54           C  
ATOM    139  O   VAL L  19      36.716  20.956  49.882  1.00 59.51           O  
ATOM    140  N   SER L  20      38.202  21.770  48.383  1.00 59.56           N  
ATOM    141  CA  SER L  20      37.250  22.717  47.871  1.00 56.73           C  
ATOM    142  CB  SER L  20      37.489  24.155  48.369  1.00 55.40           C  
ATOM    143  OG  SER L  20      37.290  24.228  49.773  1.00 58.92           O  
ATOM    144  C   SER L  20      37.330  22.746  46.375  1.00 56.36           C  
ATOM    145  O   SER L  20      38.413  22.688  45.796  1.00 55.33           O  
ATOM    146  N   PHE L  21      36.154  22.851  45.718  1.00 55.54           N  
ATOM    147  CA  PHE L  21      36.075  22.903  44.283  1.00 55.16           C  
ATOM    148  CB  PHE L  21      35.009  21.982  43.661  1.00 55.53           C  
ATOM    149  CG  PHE L  21      35.275  20.563  44.013  1.00 54.97           C  
ATOM    150  CD1 PHE L  21      36.082  19.779  43.226  1.00 57.22           C  
ATOM    151  CD2 PHE L  21      34.703  20.008  45.133  1.00 55.63           C  
ATOM    152  CE1 PHE L  21      36.316  18.465  43.554  1.00 53.46           C  
ATOM    153  CE2 PHE L  21      34.932  18.694  45.468  1.00 54.47           C  
ATOM    154  CZ  PHE L  21      35.743  17.919  44.675  1.00 53.18           C  
ATOM    155  C   PHE L  21      35.607  24.283  43.939  1.00 54.88           C  
ATOM    156  O   PHE L  21      34.831  24.878  44.685  1.00 53.81           O  
ATOM    157  N   SER L  22      36.053  24.819  42.781  1.00 55.25           N  
ATOM    158  CA  SER L  22      35.675  26.158  42.428  1.00 55.14           C  
ATOM    159  CB  SER L  22      36.880  27.093  42.198  1.00 55.28           C  
ATOM    160  OG  SER L  22      36.437  28.398  41.856  1.00 59.27           O  
ATOM    161  C   SER L  22      34.890  26.142  41.150  1.00 55.34           C  
ATOM    162  O   SER L  22      35.107  25.309  40.270  1.00 54.89           O  
ATOM    163  N   CYS L  23      33.912  27.069  41.043  1.00 54.01           N  
ATOM    164  CA  CYS L  23      33.124  27.226  39.850  1.00 53.77           C  
ATOM    165  CB  CYS L  23      31.710  26.595  39.962  1.00 53.37           C  
ATOM    166  SG  CYS L  23      30.699  26.791  38.456  1.00 57.12           S  
ATOM    167  C   CYS L  23      32.969  28.708  39.642  1.00 53.97           C  
ATOM    168  O   CYS L  23      32.385  29.397  40.479  1.00 54.58           O  
ATOM    169  N   ARG L  24      33.502  29.256  38.526  1.00 54.65           N  
ATOM    170  CA  ARG L  24      33.331  30.672  38.348  1.00 54.44           C  
ATOM    171  CB  ARG L  24      34.624  31.508  38.299  1.00 57.01           C  
ATOM    172  CG  ARG L  24      35.611  31.169  37.187  1.00 63.13           C  
ATOM    173  CD  ARG L  24      36.682  32.253  37.019  1.00 69.18           C  
ATOM    174  NE  ARG L  24      37.091  32.714  38.378  1.00 73.66           N  
ATOM    175  CZ  ARG L  24      38.326  32.396  38.864  1.00 75.07           C  
ATOM    176  NH1 ARG L  24      39.186  31.654  38.107  1.00 73.94           N1+
ATOM    177  NH2 ARG L  24      38.712  32.833  40.097  1.00 75.01           N  
ATOM    178  C   ARG L  24      32.525  30.923  37.117  1.00 53.64           C  
ATOM    179  O   ARG L  24      32.696  30.267  36.091  1.00 53.55           O  
ATOM    180  N   ALA L  25      31.612  31.911  37.204  1.00 50.08           N  
ATOM    181  CA  ALA L  25      30.700  32.208  36.141  1.00 50.27           C  
ATOM    182  CB  ALA L  25      29.263  32.464  36.629  1.00 49.07           C  
ATOM    183  C   ALA L  25      31.163  33.436  35.422  1.00 52.30           C  
ATOM    184  O   ALA L  25      31.824  34.302  35.991  1.00 53.10           O  
ATOM    185  N   SER L  26      30.866  33.485  34.107  1.00 42.64           N  
ATOM    186  CA  SER L  26      31.260  34.566  33.252  1.00 43.26           C  
ATOM    187  CB  SER L  26      31.017  34.274  31.761  1.00 44.38           C  
ATOM    188  OG  SER L  26      29.626  34.155  31.502  1.00 43.92           O  
ATOM    189  C   SER L  26      30.485  35.800  33.606  1.00 46.25           C  
ATOM    190  O   SER L  26      30.957  36.913  33.371  1.00 48.07           O  
ATOM    191  N   GLN L  27      29.263  35.637  34.158  1.00 45.69           N  
ATOM    192  CA  GLN L  27      28.458  36.771  34.521  1.00 47.26           C  
ATOM    193  CB  GLN L  27      27.266  37.008  33.579  1.00 49.51           C  
ATOM    194  CG  GLN L  27      27.685  37.345  32.146  1.00 54.42           C  
ATOM    195  CD  GLN L  27      26.422  37.551  31.321  1.00 60.52           C  
ATOM    196  OE1 GLN L  27      25.609  38.430  31.613  1.00 62.51           O  
ATOM    197  NE2 GLN L  27      26.248  36.725  30.258  1.00 58.95           N  
ATOM    198  C   GLN L  27      27.905  36.510  35.887  1.00 46.18           C  
ATOM    199  O   GLN L  27      28.036  35.406  36.416  1.00 43.39           O  
ATOM    200  N   ILE L  28      27.259  37.530  36.490  1.00 46.07           N  
ATOM    201  CA  ILE L  28      26.790  37.403  37.840  1.00 45.08           C  
ATOM    202  CB  ILE L  28      26.717  38.746  38.527  1.00 45.96           C  
ATOM    203  CG1 ILE L  28      26.455  38.624  40.039  1.00  0.00           C  
ATOM    204  CG2 ILE L  28      25.697  39.615  37.776  1.00  0.00           C  
ATOM    205  CD1 ILE L  28      25.058  38.128  40.407  1.00 21.53           C  
ATOM    206  C   ILE L  28      25.451  36.716  37.853  1.00 43.33           C  
ATOM    207  O   ILE L  28      24.445  37.213  37.352  1.00 42.77           O  
ATOM    208  N   ILE L  29      25.480  35.473  38.365  1.00 40.87           N  
ATOM    209  CA  ILE L  29      24.417  34.538  38.606  1.00 37.06           C  
ATOM    210  CB  ILE L  29      24.828  33.096  38.534  1.00 36.60           C  
ATOM    211  CG1 ILE L  29      25.935  32.725  39.530  1.00 36.24           C  
ATOM    212  CG2 ILE L  29      25.185  32.821  37.080  1.00 36.55           C  
ATOM    213  CD1 ILE L  29      26.238  31.226  39.505  1.00 39.76           C  
ATOM    214  C   ILE L  29      23.652  34.760  39.868  1.00 37.08           C  
ATOM    215  O   ILE L  29      22.592  34.166  40.051  1.00 37.32           O  
ATOM    216  N   GLY L  30      24.220  35.469  40.854  1.00 37.31           N  
ATOM    217  CA  GLY L  30      23.491  35.549  42.080  1.00 35.66           C  
ATOM    218  C   GLY L  30      23.751  34.241  42.758  1.00 36.77           C  
ATOM    219  O   GLY L  30      24.885  33.769  42.800  1.00 37.74           O  
ATOM    220  N   THR L  31      22.703  33.682  43.384  1.00 33.64           N  
ATOM    221  CA  THR L  31      22.697  32.437  44.099  1.00 34.67           C  
ATOM    222  CB  THR L  31      21.627  32.431  45.154  1.00 35.30           C  
ATOM    223  OG1 THR L  31      21.777  33.562  45.997  1.00 41.09           O  
ATOM    224  CG2 THR L  31      21.757  31.161  46.006  1.00 35.93           C  
ATOM    225  C   THR L  31      22.460  31.243  43.209  1.00 35.76           C  
ATOM    226  O   THR L  31      22.670  30.115  43.653  1.00 37.74           O  
ATOM    227  N   SER L  32      21.951  31.433  41.969  1.00 35.03           N  
ATOM    228  CA  SER L  32      21.460  30.320  41.186  1.00 34.23           C  
ATOM    229  CB  SER L  32      20.630  30.779  39.976  1.00 32.66           C  
ATOM    230  OG  SER L  32      19.507  31.529  40.411  1.00 39.67           O  
ATOM    231  C   SER L  32      22.535  29.413  40.659  1.00 33.08           C  
ATOM    232  O   SER L  32      22.760  29.311  39.453  1.00 31.20           O  
ATOM    233  N   ILE L  33      23.160  28.641  41.561  1.00 42.76           N  
ATOM    234  CA  ILE L  33      24.177  27.705  41.168  1.00 43.55           C  
ATOM    235  CB  ILE L  33      25.543  28.206  41.567  1.00 45.18           C  
ATOM    236  CG1 ILE L  33      26.659  27.593  40.711  1.00 47.19           C  
ATOM    237  CG2 ILE L  33      25.710  27.963  43.075  1.00 47.66           C  
ATOM    238  CD1 ILE L  33      26.827  26.096  40.888  1.00 45.87           C  
ATOM    239  C   ILE L  33      23.867  26.423  41.901  1.00 42.34           C  
ATOM    240  O   ILE L  33      23.419  26.454  43.048  1.00 42.30           O  
ATOM    241  N   HIS L  34      24.068  25.253  41.252  1.00 41.03           N  
ATOM    242  CA  HIS L  34      23.754  24.008  41.901  1.00 40.95           C  
ATOM    243  ND1 HIS L  34      20.679  24.781  42.442  1.00 40.86           N  
ATOM    244  CG  HIS L  34      21.344  24.359  41.310  1.00 41.69           C  
ATOM    245  CB  HIS L  34      22.491  23.393  41.308  1.00 40.94           C  
ATOM    246  NE2 HIS L  34      19.742  25.835  40.721  1.00 42.36           N  
ATOM    247  CD2 HIS L  34      20.759  25.011  40.270  1.00 41.50           C  
ATOM    248  CE1 HIS L  34      19.731  25.663  42.030  1.00 42.58           C  
ATOM    249  C   HIS L  34      24.893  23.051  41.678  1.00 42.94           C  
ATOM    250  O   HIS L  34      25.598  23.137  40.674  1.00 43.38           O  
ATOM    251  N   TRP L  35      25.100  22.096  42.611  1.00 42.20           N  
ATOM    252  CA  TRP L  35      26.226  21.206  42.494  1.00 40.86           C  
ATOM    253  CB  TRP L  35      27.168  21.281  43.709  1.00 41.02           C  
ATOM    254  CG  TRP L  35      27.849  22.623  43.871  1.00 41.68           C  
ATOM    255  CD2 TRP L  35      29.130  22.948  43.308  1.00 42.56           C  
ATOM    256  CD1 TRP L  35      27.427  23.735  44.539  1.00 42.18           C  
ATOM    257  NE1 TRP L  35      28.364  24.736  44.425  1.00 44.14           N  
ATOM    258  CE2 TRP L  35      29.418  24.263  43.671  1.00 44.90           C  
ATOM    259  CE3 TRP L  35      29.997  22.210  42.553  1.00 42.40           C  
ATOM    260  CZ2 TRP L  35      30.582  24.863  43.281  1.00 46.66           C  
ATOM    261  CZ3 TRP L  35      31.168  22.820  42.161  1.00 44.57           C  
ATOM    262  CH2 TRP L  35      31.455  24.121  42.518  1.00 46.03           C  
ATOM    263  C   TRP L  35      25.745  19.787  42.387  1.00 40.94           C  
ATOM    264  O   TRP L  35      24.790  19.384  43.050  1.00 42.44           O  
ATOM    265  N   TYR L  36      26.430  18.990  41.539  1.00 40.95           N  
ATOM    266  CA  TYR L  36      26.069  17.617  41.296  1.00 41.67           C  
ATOM    267  CB  TYR L  36      25.771  17.322  39.820  1.00 41.36           C  
ATOM    268  CG  TYR L  36      24.658  18.155  39.305  1.00 42.71           C  
ATOM    269  CD1 TYR L  36      24.777  19.521  39.245  1.00 42.64           C  
ATOM    270  CD2 TYR L  36      23.520  17.553  38.829  1.00 40.97           C  
ATOM    271  CE1 TYR L  36      23.749  20.283  38.750  1.00 43.65           C  
ATOM    272  CE2 TYR L  36      22.490  18.309  38.327  1.00 42.42           C  
ATOM    273  CZ  TYR L  36      22.610  19.677  38.293  1.00 43.90           C  
ATOM    274  OH  TYR L  36      21.567  20.471  37.792  1.00 31.94           O  
ATOM    275  C   TYR L  36      27.272  16.747  41.523  1.00 41.91           C  
ATOM    276  O   TYR L  36      28.407  17.142  41.257  1.00 41.99           O  
ATOM    277  N   GLN L  37      27.038  15.509  42.004  1.00 41.39           N  
ATOM    278  CA  GLN L  37      28.092  14.546  42.169  1.00 41.78           C  
ATOM    279  CB  GLN L  37      28.177  13.983  43.600  1.00 43.08           C  
ATOM    280  CG  GLN L  37      29.280  12.946  43.821  1.00 47.41           C  
ATOM    281  CD  GLN L  37      29.034  12.320  45.190  1.00 46.41           C  
ATOM    282  OE1 GLN L  37      27.968  11.767  45.454  1.00 45.62           O  
ATOM    283  NE2 GLN L  37      30.039  12.420  46.099  1.00 45.51           N  
ATOM    284  C   GLN L  37      27.769  13.395  41.271  1.00 40.81           C  
ATOM    285  O   GLN L  37      26.623  12.951  41.215  1.00 41.79           O  
ATOM    286  N   GLN L  38      28.765  12.891  40.513  1.00 41.36           N  
ATOM    287  CA  GLN L  38      28.478  11.757  39.684  1.00 42.75           C  
ATOM    288  CB  GLN L  38      28.415  12.073  38.180  1.00 41.50           C  
ATOM    289  CG  GLN L  38      28.062  10.851  37.326  1.00 38.87           C  
ATOM    290  CD  GLN L  38      27.969  11.267  35.863  1.00 40.30           C  
ATOM    291  OE1 GLN L  38      28.855  11.936  35.331  1.00 41.64           O  
ATOM    292  NE2 GLN L  38      26.857  10.866  35.191  1.00 38.48           N  
ATOM    293  C   GLN L  38      29.563  10.745  39.874  1.00 44.30           C  
ATOM    294  O   GLN L  38      30.720  10.985  39.535  1.00 43.74           O  
ATOM    295  N   ARG L  39      29.208   9.575  40.435  1.00 45.20           N  
ATOM    296  CA  ARG L  39      30.153   8.511  40.614  1.00 46.34           C  
ATOM    297  CB  ARG L  39      29.797   7.524  41.743  1.00 46.27           C  
ATOM    298  CG  ARG L  39      29.792   8.143  43.145  1.00 47.02           C  
ATOM    299  CD  ARG L  39      29.758   7.096  44.264  1.00 48.48           C  
ATOM    300  NE  ARG L  39      29.707   7.810  45.575  1.00 50.79           N  
ATOM    301  CZ  ARG L  39      28.497   8.060  46.158  1.00 51.39           C  
ATOM    302  NH1 ARG L  39      27.353   7.637  45.547  1.00 49.77           N1+
ATOM    303  NH2 ARG L  39      28.434   8.712  47.355  1.00 52.95           N  
ATOM    304  C   ARG L  39      30.181   7.747  39.330  1.00 47.36           C  
ATOM    305  O   ARG L  39      29.271   7.863  38.513  1.00 45.74           O  
ATOM    306  N   THR L  40      31.234   6.939  39.118  1.00 49.30           N  
ATOM    307  CA  THR L  40      31.359   6.221  37.886  1.00 49.61           C  
ATOM    308  CB  THR L  40      32.558   5.320  37.837  1.00 52.83           C  
ATOM    309  OG1 THR L  40      32.723   4.790  36.530  1.00 47.46           O  
ATOM    310  CG2 THR L  40      32.362   4.185  38.857  1.00 52.29           C  
ATOM    311  C   THR L  40      30.145   5.373  37.669  1.00 48.98           C  
ATOM    312  O   THR L  40      29.643   4.722  38.584  1.00 49.07           O  
ATOM    313  N   ASN L  41      29.645   5.392  36.415  1.00 49.50           N  
ATOM    314  CA  ASN L  41      28.520   4.614  35.979  1.00 52.47           C  
ATOM    315  CB  ASN L  41      28.738   3.099  36.120  1.00 57.49           C  
ATOM    316  CG  ASN L  41      29.823   2.677  35.139  1.00 64.00           C  
ATOM    317  OD1 ASN L  41      29.958   3.244  34.056  1.00 65.27           O  
ATOM    318  ND2 ASN L  41      30.621   1.646  35.526  1.00 65.02           N  
ATOM    319  C   ASN L  41      27.297   4.961  36.769  1.00 51.89           C  
ATOM    320  O   ASN L  41      26.380   4.147  36.880  1.00 52.00           O  
ATOM    321  N   GLY L  42      27.212   6.197  37.293  1.00 51.44           N  
ATOM    322  CA  GLY L  42      26.049   6.521  38.066  1.00 49.85           C  
ATOM    323  C   GLY L  42      25.440   7.750  37.476  1.00 46.90           C  
ATOM    324  O   GLY L  42      26.014   8.380  36.591  1.00 47.70           O  
ATOM    325  N   SER L  43      24.223   8.105  37.926  1.00 44.03           N  
ATOM    326  CA  SER L  43      23.617   9.308  37.436  1.00 41.83           C  
ATOM    327  CB  SER L  43      22.080   9.248  37.353  1.00 43.60           C  
ATOM    328  OG  SER L  43      21.520   9.007  38.632  1.00 47.45           O  
ATOM    329  C   SER L  43      24.023  10.419  38.354  1.00 43.26           C  
ATOM    330  O   SER L  43      24.503  10.168  39.456  1.00 45.04           O  
ATOM    331  N   PRO L  44      23.852  11.643  37.932  1.00 42.78           N  
ATOM    332  CA  PRO L  44      24.241  12.762  38.748  1.00 42.23           C  
ATOM    333  CD  PRO L  44      23.859  11.964  36.514  1.00 42.41           C  
ATOM    334  CB  PRO L  44      24.155  13.982  37.834  1.00 40.55           C  
ATOM    335  CG  PRO L  44      24.385  13.407  36.425  1.00 40.81           C  
ATOM    336  C   PRO L  44      23.361  12.863  39.961  1.00 42.85           C  
ATOM    337  O   PRO L  44      22.211  12.430  39.892  1.00 43.24           O  
ATOM    338  N   ARG L  45      23.888  13.409  41.082  1.00 42.18           N  
ATOM    339  CA  ARG L  45      23.126  13.552  42.295  1.00 41.35           C  
ATOM    340  CB  ARG L  45      23.617  12.655  43.443  1.00 43.97           C  
ATOM    341  CG  ARG L  45      22.959  13.019  44.776  1.00 50.06           C  
ATOM    342  CD  ARG L  45      23.798  12.687  46.015  1.00 55.73           C  
ATOM    343  NE  ARG L  45      23.559  11.268  46.402  1.00 62.12           N  
ATOM    344  CZ  ARG L  45      24.244  10.743  47.461  1.00 64.95           C  
ATOM    345  NH1 ARG L  45      25.213  11.480  48.076  1.00 63.36           N1+
ATOM    346  NH2 ARG L  45      23.960   9.489  47.918  1.00 63.82           N  
ATOM    347  C   ARG L  45      23.301  14.952  42.812  1.00 41.08           C  
ATOM    348  O   ARG L  45      24.415  15.470  42.847  1.00 40.40           O  
ATOM    349  N   LEU L  46      22.194  15.583  43.259  1.00 39.82           N  
ATOM    350  CA  LEU L  46      22.199  16.924  43.796  1.00 40.12           C  
ATOM    351  CB  LEU L  46      20.841  17.435  44.262  1.00 40.54           C  
ATOM    352  CG  LEU L  46      20.981  18.853  44.848  1.00 40.60           C  
ATOM    353  CD1 LEU L  46      21.828  19.780  43.946  1.00 39.50           C  
ATOM    354  CD2 LEU L  46      19.601  19.439  45.175  1.00 39.72           C  
ATOM    355  C   LEU L  46      22.866  16.954  45.122  1.00 41.89           C  
ATOM    356  O   LEU L  46      22.376  16.320  46.053  1.00 42.73           O  
ATOM    357  N   LEU L  47      24.022  17.634  45.231  1.00 41.04           N  
ATOM    358  CA  LEU L  47      24.638  17.848  46.510  1.00 43.04           C  
ATOM    359  CB  LEU L  47      26.160  17.999  46.385  1.00 44.85           C  
ATOM    360  CG  LEU L  47      26.858  16.737  45.853  1.00 48.49           C  
ATOM    361  CD1 LEU L  47      28.371  16.952  45.746  1.00 48.15           C  
ATOM    362  CD2 LEU L  47      26.493  15.505  46.694  1.00 49.61           C  
ATOM    363  C   LEU L  47      24.134  19.071  47.231  1.00 44.90           C  
ATOM    364  O   LEU L  47      23.769  19.015  48.405  1.00 44.58           O  
ATOM    365  N   ILE L  48      24.140  20.230  46.529  1.00 45.62           N  
ATOM    366  CA  ILE L  48      23.777  21.491  47.125  1.00 45.27           C  
ATOM    367  CB  ILE L  48      24.947  22.338  47.554  1.00 44.39           C  
ATOM    368  CG1 ILE L  48      25.694  21.715  48.744  1.00 45.84           C  
ATOM    369  CG2 ILE L  48      24.413  23.746  47.860  1.00 46.74           C  
ATOM    370  CD1 ILE L  48      26.458  20.439  48.411  1.00 47.33           C  
ATOM    371  C   ILE L  48      23.003  22.287  46.122  1.00 46.11           C  
ATOM    372  O   ILE L  48      23.295  22.255  44.927  1.00 46.52           O  
ATOM    373  N   LYS L  49      21.982  23.033  46.593  1.00 45.58           N  
ATOM    374  CA  LYS L  49      21.191  23.815  45.690  1.00 44.53           C  
ATOM    375  CB  LYS L  49      19.705  23.410  45.671  1.00 43.61           C  
ATOM    376  CG  LYS L  49      19.004  23.518  47.023  1.00 46.48           C  
ATOM    377  CD  LYS L  49      17.494  23.298  46.930  0.90 47.45           C  
ATOM    378  CE  LYS L  49      16.774  23.359  48.280  1.00 39.09           C  
ATOM    379  NZ  LYS L  49      17.092  22.159  49.089  1.00 40.15           N1+
ATOM    380  C   LYS L  49      21.287  25.257  46.084  1.00 45.91           C  
ATOM    381  O   LYS L  49      21.483  25.589  47.251  1.00 47.31           O  
ATOM    382  N   TYR L  50      21.177  26.176  45.098  1.00 27.98           N  
ATOM    383  CA  TYR L  50      21.224  27.583  45.391  1.00 29.51           C  
ATOM    384  CB  TYR L  50      19.988  28.096  46.147  1.00 28.90           C  
ATOM    385  CG  TYR L  50      18.948  28.332  45.115  1.00 31.41           C  
ATOM    386  CD1 TYR L  50      19.003  29.499  44.404  1.00 30.91           C  
ATOM    387  CD2 TYR L  50      17.941  27.433  44.846  1.00 31.93           C  
ATOM    388  CE1 TYR L  50      18.075  29.779  43.434  1.00 31.65           C  
ATOM    389  CE2 TYR L  50      17.004  27.707  43.875  1.00 30.93           C  
ATOM    390  CZ  TYR L  50      17.070  28.883  43.168  1.00 31.07           C  
ATOM    391  OH  TYR L  50      16.113  29.170  42.172  1.00 34.53           O  
ATOM    392  C   TYR L  50      22.446  27.970  46.161  1.00 31.58           C  
ATOM    393  O   TYR L  50      22.377  28.732  47.124  1.00 33.08           O  
ATOM    394  N   ALA L  51      23.601  27.434  45.747  1.00 29.73           N  
ATOM    395  CA  ALA L  51      24.895  27.804  46.251  1.00 31.18           C  
ATOM    396  CB  ALA L  51      25.107  29.328  46.265  1.00 31.66           C  
ATOM    397  C   ALA L  51      25.158  27.308  47.643  1.00 31.89           C  
ATOM    398  O   ALA L  51      26.302  26.977  47.951  1.00 31.93           O  
ATOM    399  N   SER L  52      24.136  27.154  48.512  1.00 29.98           N  
ATOM    400  CA  SER L  52      24.529  26.785  49.848  1.00 32.11           C  
ATOM    401  CB  SER L  52      24.819  28.009  50.735  1.00 30.73           C  
ATOM    402  OG  SER L  52      23.630  28.760  50.931  1.00 32.25           O  
ATOM    403  C   SER L  52      23.455  26.004  50.541  1.00 32.45           C  
ATOM    404  O   SER L  52      23.690  25.476  51.628  1.00 31.86           O  
ATOM    405  N   GLU L  53      22.252  25.891  49.948  1.00 47.89           N  
ATOM    406  CA  GLU L  53      21.211  25.190  50.646  1.00 49.27           C  
ATOM    407  CB  GLU L  53      19.808  25.429  50.060  1.00 51.87           C  
ATOM    408  CG  GLU L  53      19.318  26.863  50.290  1.00 56.32           C  
ATOM    409  CD  GLU L  53      17.931  27.020  49.683  0.90 61.44           C  
ATOM    410  OE1 GLU L  53      17.085  26.111  49.896  0.90 63.22           O  
ATOM    411  OE2 GLU L  53      17.702  28.045  48.988  0.90 63.44           O1-
ATOM    412  C   GLU L  53      21.515  23.727  50.623  1.00 49.27           C  
ATOM    413  O   GLU L  53      21.891  23.171  49.592  1.00 49.52           O  
ATOM    414  N   SER L  54      21.355  23.058  51.782  1.00 50.79           N  
ATOM    415  CA  SER L  54      21.667  21.660  51.871  1.00 51.04           C  
ATOM    416  CB  SER L  54      22.030  21.197  53.294  1.00 52.74           C  
ATOM    417  OG  SER L  54      20.907  21.332  54.154  1.00 54.56           O  
ATOM    418  C   SER L  54      20.494  20.860  51.406  1.00 48.16           C  
ATOM    419  O   SER L  54      19.357  21.329  51.413  1.00 46.74           O  
ATOM    420  N   ILE L  55      20.758  19.608  50.983  1.00 48.49           N  
ATOM    421  CA  ILE L  55      19.716  18.731  50.537  1.00 49.66           C  
ATOM    422  CB  ILE L  55      19.939  18.151  49.171  1.00 48.00           C  
ATOM    423  CG1 ILE L  55      19.850  19.247  48.103  1.00 45.89           C  
ATOM    424  CG2 ILE L  55      18.915  17.027  48.957  1.00 45.52           C  
ATOM    425  CD1 ILE L  55      20.995  20.256  48.125  1.00 44.11           C  
ATOM    426  C   ILE L  55      19.649  17.588  51.498  1.00 51.04           C  
ATOM    427  O   ILE L  55      20.671  17.085  51.962  1.00 53.01           O  
ATOM    428  N   SER L  56      18.421  17.151  51.843  1.00 52.54           N  
ATOM    429  CA  SER L  56      18.305  16.086  52.799  1.00 54.51           C  
ATOM    430  CB  SER L  56      16.860  15.807  53.259  1.00 58.72           C  
ATOM    431  OG  SER L  56      16.077  15.323  52.176  1.00 64.00           O  
ATOM    432  C   SER L  56      18.839  14.837  52.177  1.00 55.06           C  
ATOM    433  O   SER L  56      18.690  14.612  50.977  1.00 54.72           O  
ATOM    434  N   GLY L  57      19.484  13.992  53.002  1.00 55.91           N  
ATOM    435  CA  GLY L  57      20.007  12.744  52.531  1.00 54.50           C  
ATOM    436  C   GLY L  57      21.447  12.906  52.160  1.00 55.12           C  
ATOM    437  O   GLY L  57      22.125  11.925  51.861  1.00 55.05           O  
ATOM    438  N   ILE L  58      21.966  14.150  52.187  1.00 53.27           N  
ATOM    439  CA  ILE L  58      23.338  14.367  51.824  1.00 52.68           C  
ATOM    440  CB  ILE L  58      23.553  15.581  50.966  1.00 51.06           C  
ATOM    441  CG1 ILE L  58      22.757  15.446  49.661  1.00 50.12           C  
ATOM    442  CG2 ILE L  58      25.064  15.745  50.729  1.00 50.06           C  
ATOM    443  CD1 ILE L  58      23.160  14.222  48.842  1.00 49.33           C  
ATOM    444  C   ILE L  58      24.113  14.571  53.087  1.00 54.18           C  
ATOM    445  O   ILE L  58      23.656  15.241  54.014  1.00 52.50           O  
ATOM    446  N   PRO L  59      25.292  14.007  53.143  1.00 53.90           N  
ATOM    447  CA  PRO L  59      26.100  14.104  54.325  1.00 54.26           C  
ATOM    448  CD  PRO L  59      25.608  12.823  52.362  1.00 53.93           C  
ATOM    449  CB  PRO L  59      27.301  13.197  54.074  1.00 55.38           C  
ATOM    450  CG  PRO L  59      26.741  12.118  53.128  1.00 56.19           C  
ATOM    451  C   PRO L  59      26.453  15.525  54.633  1.00 53.14           C  
ATOM    452  O   PRO L  59      26.592  16.330  53.714  1.00 54.03           O  
ATOM    453  N   SER L  60      26.605  15.834  55.934  1.00 53.48           N  
ATOM    454  CA  SER L  60      26.859  17.154  56.429  1.00 56.35           C  
ATOM    455  CB  SER L  60      26.849  17.213  57.964  1.00 60.47           C  
ATOM    456  OG  SER L  60      27.906  16.423  58.485  1.00 63.51           O  
ATOM    457  C   SER L  60      28.210  17.603  55.973  1.00 55.87           C  
ATOM    458  O   SER L  60      28.530  18.787  56.045  1.00 56.12           O  
ATOM    459  N   ARG L  61      29.029  16.660  55.472  1.00 54.82           N  
ATOM    460  CA  ARG L  61      30.370  16.974  55.063  1.00 55.21           C  
ATOM    461  CB  ARG L  61      31.096  15.828  54.338  1.00 56.13           C  
ATOM    462  CG  ARG L  61      31.180  14.486  55.048  1.00 55.75           C  
ATOM    463  CD  ARG L  61      31.925  13.469  54.180  1.00 55.67           C  
ATOM    464  NE  ARG L  61      31.494  12.116  54.613  1.00 55.45           N  
ATOM    465  CZ  ARG L  61      30.922  11.281  53.700  1.00 55.73           C  
ATOM    466  NH1 ARG L  61      30.785  11.681  52.402  1.00 54.85           N1+
ATOM    467  NH2 ARG L  61      30.467  10.056  54.087  1.00 55.47           N  
ATOM    468  C   ARG L  61      30.312  18.013  53.990  1.00 53.15           C  
ATOM    469  O   ARG L  61      31.178  18.886  53.921  1.00 52.89           O  
ATOM    470  N   PHE L  62      29.308  17.905  53.096  1.00 51.12           N  
ATOM    471  CA  PHE L  62      29.208  18.775  51.953  1.00 52.50           C  
ATOM    472  CB  PHE L  62      28.352  18.177  50.820  1.00 51.34           C  
ATOM    473  CG  PHE L  62      29.073  16.981  50.303  1.00 51.42           C  
ATOM    474  CD1 PHE L  62      30.000  17.099  49.294  1.00 52.34           C  
ATOM    475  CD2 PHE L  62      28.830  15.735  50.834  1.00 52.03           C  
ATOM    476  CE1 PHE L  62      30.667  15.992  48.822  1.00 52.61           C  
ATOM    477  CE2 PHE L  62      29.494  14.626  50.364  1.00 52.00           C  
ATOM    478  CZ  PHE L  62      30.417  14.752  49.355  1.00 52.29           C  
ATOM    479  C   PHE L  62      28.598  20.096  52.316  1.00 52.68           C  
ATOM    480  O   PHE L  62      27.597  20.167  53.027  1.00 51.58           O  
ATOM    481  N   SER L  63      29.208  21.190  51.806  1.00 50.68           N  
ATOM    482  CA  SER L  63      28.721  22.525  52.028  1.00 52.47           C  
ATOM    483  CB  SER L  63      29.431  23.267  53.173  1.00 52.86           C  
ATOM    484  OG  SER L  63      29.159  22.646  54.418  1.00 53.49           O  
ATOM    485  C   SER L  63      29.038  23.328  50.806  1.00 52.63           C  
ATOM    486  O   SER L  63      29.907  22.959  50.017  1.00 51.63           O  
ATOM    487  N   GLY L  64      28.337  24.467  50.626  1.00 53.42           N  
ATOM    488  CA  GLY L  64      28.595  25.303  49.489  1.00 53.19           C  
ATOM    489  C   GLY L  64      28.559  26.729  49.938  1.00 53.77           C  
ATOM    490  O   GLY L  64      27.920  27.061  50.936  1.00 54.24           O  
ATOM    491  N   SER L  65      29.262  27.617  49.202  1.00 54.64           N  
ATOM    492  CA  SER L  65      29.268  29.008  49.556  1.00 53.41           C  
ATOM    493  CB  SER L  65      30.379  29.390  50.552  1.00 54.39           C  
ATOM    494  OG  SER L  65      31.658  29.202  49.963  1.00 57.06           O  
ATOM    495  C   SER L  65      29.488  29.825  48.318  1.00 53.31           C  
ATOM    496  O   SER L  65      29.792  29.293  47.250  1.00 54.43           O  
ATOM    497  N   GLY L  66      29.326  31.160  48.444  1.00 51.25           N  
ATOM    498  CA  GLY L  66      29.589  32.046  47.346  1.00 51.73           C  
ATOM    499  C   GLY L  66      28.323  32.625  46.797  1.00 52.23           C  
ATOM    500  O   GLY L  66      27.222  32.119  47.013  1.00 51.53           O  
ATOM    501  N   SER L  67      28.485  33.766  46.092  1.00 53.61           N  
ATOM    502  CA  SER L  67      27.426  34.444  45.406  1.00 52.07           C  
ATOM    503  CB  SER L  67      26.625  35.427  46.275  1.00 51.41           C  
ATOM    504  OG  SER L  67      25.855  34.716  47.231  1.00 53.47           O  
ATOM    505  C   SER L  67      28.089  35.244  44.334  1.00 50.17           C  
ATOM    506  O   SER L  67      29.289  35.508  44.398  1.00 51.36           O  
ATOM    507  N   GLY L  68      27.321  35.670  43.317  1.00 48.06           N  
ATOM    508  CA  GLY L  68      27.915  36.445  42.267  1.00 48.78           C  
ATOM    509  C   GLY L  68      28.581  35.537  41.278  1.00 49.52           C  
ATOM    510  O   GLY L  68      27.931  34.692  40.666  1.00 48.70           O  
ATOM    511  N   THR L  69      29.861  35.825  40.973  1.00 52.19           N  
ATOM    512  CA  THR L  69      30.671  35.072  40.051  1.00 55.89           C  
ATOM    513  CB  THR L  69      31.742  35.921  39.443  1.00 56.96           C  
ATOM    514  OG1 THR L  69      32.484  35.178  38.489  1.00 57.95           O  
ATOM    515  CG2 THR L  69      32.657  36.446  40.561  1.00 56.85           C  
ATOM    516  C   THR L  69      31.336  33.844  40.621  1.00 57.95           C  
ATOM    517  O   THR L  69      31.492  32.848  39.914  1.00 59.43           O  
ATOM    518  N   ASP L  70      31.790  33.884  41.893  1.00 58.87           N  
ATOM    519  CA  ASP L  70      32.595  32.798  42.391  1.00 59.30           C  
ATOM    520  CB  ASP L  70      33.887  33.263  43.088  1.00 63.23           C  
ATOM    521  CG  ASP L  70      34.865  33.737  42.019  1.00 68.84           C  
ATOM    522  OD1 ASP L  70      34.620  33.452  40.816  1.00 72.68           O  
ATOM    523  OD2 ASP L  70      35.879  34.383  42.395  1.00 70.89           O1-
ATOM    524  C   ASP L  70      31.837  31.947  43.364  1.00 56.95           C  
ATOM    525  O   ASP L  70      31.175  32.447  44.272  1.00 57.64           O  
ATOM    526  N   PHE L  71      31.941  30.610  43.188  1.00 54.76           N  
ATOM    527  CA  PHE L  71      31.256  29.696  44.058  1.00 51.93           C  
ATOM    528  CB  PHE L  71      30.024  29.034  43.416  1.00 49.21           C  
ATOM    529  CG  PHE L  71      29.039  30.119  43.147  1.00 49.65           C  
ATOM    530  CD1 PHE L  71      28.113  30.475  44.098  1.00 50.58           C  
ATOM    531  CD2 PHE L  71      29.047  30.792  41.949  1.00 49.04           C  
ATOM    532  CE1 PHE L  71      27.206  31.477  43.855  1.00 50.33           C  
ATOM    533  CE2 PHE L  71      28.140  31.796  41.700  1.00 49.37           C  
ATOM    534  CZ  PHE L  71      27.214  32.142  42.653  1.00 49.90           C  
ATOM    535  C   PHE L  71      32.206  28.597  44.430  1.00 52.31           C  
ATOM    536  O   PHE L  71      33.131  28.288  43.680  1.00 51.96           O  
ATOM    537  N   THR L  72      32.004  27.993  45.623  1.00 51.54           N  
ATOM    538  CA  THR L  72      32.872  26.943  46.066  1.00 50.88           C  
ATOM    539  CB  THR L  72      33.846  27.399  47.115  1.00 51.31           C  
ATOM    540  OG1 THR L  72      34.643  28.465  46.617  1.00 53.97           O  
ATOM    541  CG2 THR L  72      34.747  26.221  47.507  1.00 51.60           C  
ATOM    542  C   THR L  72      32.050  25.845  46.672  1.00 50.71           C  
ATOM    543  O   THR L  72      31.046  26.088  47.343  1.00 51.12           O  
ATOM    544  N   LEU L  73      32.469  24.590  46.418  1.00 49.22           N  
ATOM    545  CA  LEU L  73      31.864  23.429  47.004  1.00 48.86           C  
ATOM    546  CB  LEU L  73      31.556  22.335  45.968  1.00 47.34           C  
ATOM    547  CG  LEU L  73      30.948  21.062  46.575  1.00 45.05           C  
ATOM    548  CD1 LEU L  73      29.600  21.356  47.253  1.00 44.75           C  
ATOM    549  CD2 LEU L  73      30.859  19.945  45.521  1.00 45.25           C  
ATOM    550  C   LEU L  73      32.911  22.884  47.925  1.00 50.20           C  
ATOM    551  O   LEU L  73      34.068  22.761  47.528  1.00 51.64           O  
ATOM    552  N   THR L  74      32.550  22.551  49.183  1.00 50.40           N  
ATOM    553  CA  THR L  74      33.568  22.120  50.107  1.00 52.31           C  
ATOM    554  CB  THR L  74      33.736  23.078  51.252  1.00 53.20           C  
ATOM    555  OG1 THR L  74      34.062  24.371  50.763  1.00 76.30           O  
ATOM    556  CG2 THR L  74      34.851  22.567  52.181  1.00 75.63           C  
ATOM    557  C   THR L  74      33.203  20.792  50.707  1.00 51.31           C  
ATOM    558  O   THR L  74      32.028  20.491  50.914  1.00 50.54           O  
ATOM    559  N   ILE L  75      34.229  19.952  50.988  1.00 51.20           N  
ATOM    560  CA  ILE L  75      34.020  18.680  51.633  1.00 52.62           C  
ATOM    561  CB  ILE L  75      34.458  17.497  50.815  1.00 51.15           C  
ATOM    562  CG1 ILE L  75      33.735  17.476  49.454  1.00 48.10           C  
ATOM    563  CG2 ILE L  75      34.199  16.235  51.659  1.00 49.72           C  
ATOM    564  CD1 ILE L  75      34.323  16.478  48.455  1.00 46.60           C  
ATOM    565  C   ILE L  75      34.854  18.681  52.888  1.00 54.03           C  
ATOM    566  O   ILE L  75      36.079  18.790  52.831  1.00 54.39           O  
ATOM    567  N   ASN L  76      34.203  18.523  54.060  1.00 57.25           N  
ATOM    568  CA  ASN L  76      34.857  18.650  55.339  1.00 61.88           C  
ATOM    569  CB  ASN L  76      33.881  18.401  56.502  1.00 65.08           C  
ATOM    570  CG  ASN L  76      32.772  19.446  56.447  1.00 70.63           C  
ATOM    571  OD1 ASN L  76      32.883  20.459  55.758  1.00 73.67           O  
ATOM    572  ND2 ASN L  76      31.667  19.193  57.199  1.00 72.32           N  
ATOM    573  C   ASN L  76      35.965  17.657  55.502  1.00 62.60           C  
ATOM    574  O   ASN L  76      37.108  18.039  55.749  1.00 65.02           O  
ATOM    575  N   SER L  77      35.656  16.352  55.377  1.00 60.44           N  
ATOM    576  CA  SER L  77      36.675  15.351  55.495  1.00 60.04           C  
ATOM    577  CB  SER L  77      36.664  14.609  56.846  1.00 61.30           C  
ATOM    578  OG  SER L  77      35.443  13.906  57.018  1.00 62.84           O  
ATOM    579  C   SER L  77      36.385  14.369  54.411  1.00 58.84           C  
ATOM    580  O   SER L  77      35.389  13.649  54.455  1.00 58.03           O  
ATOM    581  N   VAL L  78      37.279  14.293  53.410  1.00 58.11           N  
ATOM    582  CA  VAL L  78      36.998  13.458  52.282  1.00 58.34           C  
ATOM    583  CB  VAL L  78      37.839  13.740  51.069  1.00 58.96           C  
ATOM    584  CG1 VAL L  78      37.409  15.086  50.478  1.00 61.70           C  
ATOM    585  CG2 VAL L  78      39.312  13.727  51.482  1.00 60.42           C  
ATOM    586  C   VAL L  78      37.145  12.019  52.625  1.00 58.50           C  
ATOM    587  O   VAL L  78      37.952  11.628  53.466  1.00 60.50           O  
ATOM    588  N   GLU L  79      36.299  11.198  51.973  1.00 57.88           N  
ATOM    589  CA  GLU L  79      36.318   9.779  52.144  1.00 55.65           C  
ATOM    590  CB  GLU L  79      35.052   9.181  52.778  1.00 56.70           C  
ATOM    591  CG  GLU L  79      34.856   9.524  54.249  1.00 60.26           C  
ATOM    592  CD  GLU L  79      33.806   8.562  54.784  1.00 63.72           C  
ATOM    593  OE1 GLU L  79      33.855   7.366  54.392  1.00 64.95           O  
ATOM    594  OE2 GLU L  79      32.942   9.006  55.587  1.00 65.13           O1-
ATOM    595  C   GLU L  79      36.379   9.177  50.777  1.00 54.82           C  
ATOM    596  O   GLU L  79      36.218   9.862  49.769  1.00 55.15           O  
ATOM    597  N   SER L  80      36.593   7.851  50.727  1.00 54.26           N  
ATOM    598  CA  SER L  80      36.735   7.125  49.495  1.00 55.65           C  
ATOM    599  CB  SER L  80      36.999   5.629  49.727  1.00 56.77           C  
ATOM    600  OG  SER L  80      38.204   5.459  50.457  1.00 60.48           O  
ATOM    601  C   SER L  80      35.476   7.219  48.678  1.00 54.74           C  
ATOM    602  O   SER L  80      35.532   7.262  47.450  1.00 54.30           O  
ATOM    603  N   ASP L  81      34.307   7.273  49.339  1.00 54.59           N  
ATOM    604  CA  ASP L  81      33.022   7.299  48.688  1.00 54.79           C  
ATOM    605  CB  ASP L  81      31.868   7.408  49.696  1.00 55.65           C  
ATOM    606  CG  ASP L  81      31.856   6.158  50.557  1.00 59.22           C  
ATOM    607  OD1 ASP L  81      31.894   5.041  49.976  1.00  0.00           O  
ATOM    608  OD2 ASP L  81      31.820   6.304  51.808  1.00  0.00           O1-
ATOM    609  C   ASP L  81      32.927   8.537  47.853  1.00 54.82           C  
ATOM    610  O   ASP L  81      32.219   8.575  46.847  1.00 52.95           O  
ATOM    611  N   ASP L  82      33.630   9.591  48.293  1.00 53.81           N  
ATOM    612  CA  ASP L  82      33.613  10.907  47.717  1.00 51.65           C  
ATOM    613  CB  ASP L  82      34.356  11.927  48.598  1.00 52.32           C  
ATOM    614  CG  ASP L  82      33.544  12.086  49.880  1.00 54.97           C  
ATOM    615  OD1 ASP L  82      32.321  11.787  49.844  1.00 56.65           O  
ATOM    616  OD2 ASP L  82      34.130  12.501  50.915  1.00 56.05           O1-
ATOM    617  C   ASP L  82      34.216  10.930  46.343  1.00 51.43           C  
ATOM    618  O   ASP L  82      33.989  11.878  45.592  1.00 51.80           O  
ATOM    619  N   ILE L  83      35.047   9.936  45.979  1.00 50.83           N  
ATOM    620  CA  ILE L  83      35.655   9.987  44.676  1.00 49.73           C  
ATOM    621  CB  ILE L  83      36.558   8.818  44.409  1.00 48.68           C  
ATOM    622  CG1 ILE L  83      37.698   8.787  45.441  1.00 49.26           C  
ATOM    623  CG2 ILE L  83      37.048   8.915  42.957  1.00 47.43           C  
ATOM    624  CD1 ILE L  83      38.456   7.461  45.459  1.00 50.18           C  
ATOM    625  C   ILE L  83      34.572  10.009  43.639  1.00 49.49           C  
ATOM    626  O   ILE L  83      33.704   9.136  43.602  1.00 50.56           O  
ATOM    627  N   ALA L  84      34.600  11.035  42.759  1.00 48.67           N  
ATOM    628  CA  ALA L  84      33.596  11.163  41.740  1.00 47.27           C  
ATOM    629  CB  ALA L  84      32.164  11.271  42.297  1.00 45.71           C  
ATOM    630  C   ALA L  84      33.869  12.428  40.986  1.00 48.18           C  
ATOM    631  O   ALA L  84      34.843  13.132  41.250  1.00 48.82           O  
ATOM    632  N   ASP L  85      33.023  12.717  39.978  1.00 48.12           N  
ATOM    633  CA  ASP L  85      33.129  13.935  39.227  1.00 46.54           C  
ATOM    634  CB  ASP L  85      32.813  13.764  37.732  1.00 47.63           C  
ATOM    635  CG  ASP L  85      33.977  13.025  37.087  1.00 51.03           C  
ATOM    636  OD1 ASP L  85      35.143  13.367  37.418  1.00 52.52           O  
ATOM    637  OD2 ASP L  85      33.720  12.105  36.267  1.00 64.94           O1-
ATOM    638  C   ASP L  85      32.125  14.885  39.806  1.00 45.71           C  
ATOM    639  O   ASP L  85      31.036  14.476  40.208  1.00 45.53           O  
ATOM    640  N   TYR L  86      32.479  16.186  39.885  1.00 45.27           N  
ATOM    641  CA  TYR L  86      31.572  17.153  40.439  1.00 46.31           C  
ATOM    642  CB  TYR L  86      32.125  17.846  41.699  1.00 47.41           C  
ATOM    643  CG  TYR L  86      32.244  16.834  42.793  1.00 50.41           C  
ATOM    644  CD1 TYR L  86      33.316  15.973  42.851  1.00 50.61           C  
ATOM    645  CD2 TYR L  86      31.283  16.754  43.773  1.00 50.24           C  
ATOM    646  CE1 TYR L  86      33.421  15.045  43.864  1.00 51.90           C  
ATOM    647  CE2 TYR L  86      31.383  15.830  44.787  1.00 51.06           C  
ATOM    648  CZ  TYR L  86      32.453  14.970  44.836  1.00 52.24           C  
ATOM    649  OH  TYR L  86      32.550  14.023  45.880  1.00 52.78           O  
ATOM    650  C   TYR L  86      31.327  18.216  39.408  1.00 44.75           C  
ATOM    651  O   TYR L  86      32.264  18.709  38.780  1.00 45.12           O  
ATOM    652  N   TYR L  87      30.043  18.599  39.210  1.00 42.97           N  
ATOM    653  CA  TYR L  87      29.720  19.585  38.211  1.00 43.25           C  
ATOM    654  CB  TYR L  87      28.828  19.070  37.062  1.00 42.32           C  
ATOM    655  CG  TYR L  87      29.443  17.913  36.351  1.00 42.37           C  
ATOM    656  CD1 TYR L  87      30.278  18.105  35.275  1.00 42.89           C  
ATOM    657  CD2 TYR L  87      29.172  16.627  36.752  1.00 44.23           C  
ATOM    658  CE1 TYR L  87      30.840  17.037  34.617  1.00 42.73           C  
ATOM    659  CE2 TYR L  87      29.727  15.554  36.098  1.00 43.87           C  
ATOM    660  CZ  TYR L  87      30.565  15.757  35.029  1.00 44.03           C  
ATOM    661  OH  TYR L  87      31.140  14.657  34.359  1.00 44.24           O  
ATOM    662  C   TYR L  87      28.886  20.665  38.840  1.00 41.99           C  
ATOM    663  O   TYR L  87      28.062  20.401  39.713  1.00 42.03           O  
ATOM    664  N   CYS L  88      29.088  21.927  38.399  1.00 40.53           N  
ATOM    665  CA  CYS L  88      28.272  23.019  38.854  1.00 40.20           C  
ATOM    666  CB  CYS L  88      29.070  24.299  39.211  1.00 40.99           C  
ATOM    667  SG  CYS L  88      30.163  24.903  37.886  1.00 47.54           S  
ATOM    668  C   CYS L  88      27.316  23.318  37.734  1.00 39.63           C  
ATOM    669  O   CYS L  88      27.594  22.989  36.582  1.00 39.38           O  
ATOM    670  N   GLN L  89      26.130  23.894  38.044  1.00 38.81           N  
ATOM    671  CA  GLN L  89      25.174  24.207  37.016  1.00 39.01           C  
ATOM    672  CB  GLN L  89      24.138  23.085  36.812  1.00 36.30           C  
ATOM    673  CG  GLN L  89      23.003  23.407  35.842  1.00 36.24           C  
ATOM    674  CD  GLN L  89      21.772  23.719  36.686  1.00 38.39           C  
ATOM    675  OE1 GLN L  89      21.492  23.033  37.665  1.00 39.60           O  
ATOM    676  NE2 GLN L  89      21.016  24.786  36.319  1.00 38.20           N  
ATOM    677  C   GLN L  89      24.471  25.482  37.387  1.00 39.65           C  
ATOM    678  O   GLN L  89      24.136  25.698  38.550  1.00 39.92           O  
ATOM    679  N   GLN L  90      24.216  26.353  36.385  1.00 39.60           N  
ATOM    680  CA  GLN L  90      23.647  27.659  36.610  1.00 38.62           C  
ATOM    681  CB  GLN L  90      24.567  28.723  35.986  1.00 37.53           C  
ATOM    682  CG  GLN L  90      23.966  30.107  35.803  1.00 39.56           C  
ATOM    683  CD  GLN L  90      23.247  30.093  34.463  1.00 40.76           C  
ATOM    684  OE1 GLN L  90      22.081  30.466  34.367  1.00 41.42           O  
ATOM    685  NE2 GLN L  90      23.961  29.652  33.393  1.00 38.82           N  
ATOM    686  C   GLN L  90      22.269  27.755  36.010  1.00 38.53           C  
ATOM    687  O   GLN L  90      22.043  27.357  34.868  1.00 38.81           O  
ATOM    688  N   SER L  91      21.270  28.159  36.832  1.00 21.62           N  
ATOM    689  CA  SER L  91      19.883  28.341  36.466  1.00 21.58           C  
ATOM    690  CB  SER L  91      18.928  27.765  37.520  1.00 23.91           C  
ATOM    691  OG  SER L  91      19.122  28.405  38.770  1.00 28.88           O  
ATOM    692  C   SER L  91      19.489  29.777  36.233  1.00 23.96           C  
ATOM    693  O   SER L  91      18.317  30.046  35.977  1.00 26.16           O  
ATOM    694  N   ASN L  92      20.411  30.748  36.358  1.00 27.71           N  
ATOM    695  CA  ASN L  92      20.016  32.131  36.299  1.00 28.47           C  
ATOM    696  CB  ASN L  92      21.187  33.089  36.584  1.00 34.29           C  
ATOM    697  CG  ASN L  92      20.620  34.460  36.915  1.00 34.94           C  
ATOM    698  OD1 ASN L  92      20.583  35.352  36.070  1.00 44.83           O  
ATOM    699  ND2 ASN L  92      20.153  34.631  38.179  1.00 33.04           N  
ATOM    700  C   ASN L  92      19.421  32.478  34.964  1.00 32.99           C  
ATOM    701  O   ASN L  92      18.371  33.116  34.909  1.00 35.47           O  
ATOM    702  N   SER L  93      20.052  32.071  33.842  1.00 31.20           N  
ATOM    703  CA  SER L  93      19.488  32.459  32.576  1.00 30.42           C  
ATOM    704  CB  SER L  93      20.111  33.749  32.010  1.00 34.97           C  
ATOM    705  OG  SER L  93      21.509  33.580  31.821  1.00 36.75           O  
ATOM    706  C   SER L  93      19.696  31.373  31.564  1.00 29.86           C  
ATOM    707  O   SER L  93      20.491  30.458  31.765  1.00 33.21           O  
ATOM    708  N   TRP L  94      18.945  31.446  30.443  1.00 30.17           N  
ATOM    709  CA  TRP L  94      19.084  30.489  29.379  1.00 31.89           C  
ATOM    710  CB  TRP L  94      17.977  30.503  28.309  1.00 33.34           C  
ATOM    711  CG  TRP L  94      16.742  29.707  28.621  1.00 35.92           C  
ATOM    712  CD2 TRP L  94      15.634  30.189  29.387  1.00 31.82           C  
ATOM    713  CD1 TRP L  94      16.434  28.431  28.248  1.00 35.82           C  
ATOM    714  NE1 TRP L  94      15.202  28.085  28.739  1.00 22.04           N  
ATOM    715  CE2 TRP L  94      14.697  29.157  29.440  1.00 23.96           C  
ATOM    716  CE3 TRP L  94      15.414  31.392  29.990  1.00 20.85           C  
ATOM    717  CZ2 TRP L  94      13.517  29.317  30.105  1.00 27.13           C  
ATOM    718  CZ3 TRP L  94      14.225  31.548  30.666  1.00 31.69           C  
ATOM    719  CH2 TRP L  94      13.298  30.528  30.721  1.00 30.54           C  
ATOM    720  C   TRP L  94      20.318  30.803  28.614  1.00 30.92           C  
ATOM    721  O   TRP L  94      20.727  31.957  28.487  1.00 33.03           O  
ATOM    722  N   PRO L  95      20.922  29.770  28.097  1.00 31.64           N  
ATOM    723  CA  PRO L  95      20.442  28.437  28.366  1.00 28.14           C  
ATOM    724  CD  PRO L  95      21.456  29.886  26.749  1.00 31.28           C  
ATOM    725  CB  PRO L  95      20.894  27.572  27.193  1.00 31.74           C  
ATOM    726  CG  PRO L  95      21.086  28.573  26.045  1.00 29.92           C  
ATOM    727  C   PRO L  95      21.055  27.991  29.658  1.00 28.13           C  
ATOM    728  O   PRO L  95      22.007  28.629  30.104  1.00 31.67           O  
ATOM    729  N   VAL L  96      20.548  26.907  30.281  1.00 24.90           N  
ATOM    730  CA  VAL L  96      21.174  26.437  31.487  1.00 22.81           C  
ATOM    731  CB  VAL L  96      20.388  25.383  32.208  1.00 20.37           C  
ATOM    732  CG1 VAL L  96      21.220  24.899  33.408  1.00  0.00           C  
ATOM    733  CG2 VAL L  96      19.022  25.973  32.600  1.00 25.74           C  
ATOM    734  C   VAL L  96      22.479  25.829  31.076  1.00 27.17           C  
ATOM    735  O   VAL L  96      22.555  25.160  30.047  1.00 25.09           O  
ATOM    736  N   THR L  97      23.557  26.043  31.863  1.00 39.79           N  
ATOM    737  CA  THR L  97      24.816  25.528  31.425  1.00 39.74           C  
ATOM    738  CB  THR L  97      25.766  26.615  31.019  1.00 39.75           C  
ATOM    739  OG1 THR L  97      25.974  27.515  32.098  1.00 40.17           O  
ATOM    740  CG2 THR L  97      25.175  27.364  29.813  1.00 40.25           C  
ATOM    741  C   THR L  97      25.445  24.788  32.563  1.00 40.52           C  
ATOM    742  O   THR L  97      25.123  25.016  33.728  1.00 40.83           O  
ATOM    743  N   PHE L  98      26.373  23.865  32.234  1.00 39.88           N  
ATOM    744  CA  PHE L  98      27.052  23.078  33.226  1.00 40.09           C  
ATOM    745  CB  PHE L  98      26.921  21.554  33.014  1.00 38.59           C  
ATOM    746  CG  PHE L  98      25.513  21.084  33.218  1.00 36.72           C  
ATOM    747  CD1 PHE L  98      24.612  21.059  32.181  1.00 34.67           C  
ATOM    748  CD2 PHE L  98      25.084  20.646  34.449  1.00 36.01           C  
ATOM    749  CE1 PHE L  98      23.321  20.616  32.366  1.00 34.69           C  
ATOM    750  CE2 PHE L  98      23.794  20.203  34.639  1.00 36.75           C  
ATOM    751  CZ  PHE L  98      22.902  20.186  33.597  1.00 35.23           C  
ATOM    752  C   PHE L  98      28.518  23.377  33.131  1.00 42.14           C  
ATOM    753  O   PHE L  98      29.011  23.830  32.099  1.00 44.07           O  
ATOM    754  N   GLY L  99      29.256  23.151  34.235  1.00 42.82           N  
ATOM    755  CA  GLY L  99      30.676  23.361  34.231  1.00 43.16           C  
ATOM    756  C   GLY L  99      31.316  22.150  33.619  1.00 44.73           C  
ATOM    757  O   GLY L  99      30.666  21.132  33.385  1.00 43.21           O  
ATOM    758  N   ALA L 100      32.632  22.247  33.358  1.00 47.62           N  
ATOM    759  CA  ALA L 100      33.428  21.209  32.762  1.00 47.44           C  
ATOM    760  CB  ALA L 100      34.876  21.658  32.501  1.00 51.27           C  
ATOM    761  C   ALA L 100      33.480  20.024  33.679  1.00 47.87           C  
ATOM    762  O   ALA L 100      33.527  18.882  33.224  1.00 48.90           O  
ATOM    763  N   GLY L 101      33.520  20.265  35.004  1.00 48.02           N  
ATOM    764  CA  GLY L 101      33.547  19.185  35.952  1.00 46.93           C  
ATOM    765  C   GLY L 101      34.914  19.074  36.553  1.00 49.01           C  
ATOM    766  O   GLY L 101      35.920  19.373  35.911  1.00 50.86           O  
ATOM    767  N   THR L 102      34.964  18.646  37.834  1.00 48.84           N  
ATOM    768  CA  THR L 102      36.207  18.434  38.523  1.00 49.55           C  
ATOM    769  CB  THR L 102      36.402  19.343  39.704  1.00 50.39           C  
ATOM    770  OG1 THR L 102      36.387  20.701  39.291  1.00 50.88           O  
ATOM    771  CG2 THR L 102      37.751  19.009  40.365  1.00 48.38           C  
ATOM    772  C   THR L 102      36.190  17.025  39.038  1.00 50.47           C  
ATOM    773  O   THR L 102      35.197  16.571  39.602  1.00 50.84           O  
ATOM    774  N   LYS L 103      37.310  16.297  38.861  1.00 50.32           N  
ATOM    775  CA  LYS L 103      37.379  14.925  39.282  1.00 50.13           C  
ATOM    776  CB  LYS L 103      38.129  14.031  38.285  1.00 51.47           C  
ATOM    777  CG  LYS L 103      38.111  12.547  38.647  1.00 52.65           C  
ATOM    778  CD  LYS L 103      38.598  11.655  37.506  1.00 55.38           C  
ATOM    779  CE  LYS L 103      38.538  10.158  37.815  1.00 57.14           C  
ATOM    780  NZ  LYS L 103      37.193   9.626  37.504  1.00 59.67           N1+
ATOM    781  C   LYS L 103      38.138  14.869  40.567  1.00 50.94           C  
ATOM    782  O   LYS L 103      39.173  15.517  40.722  1.00 52.40           O  
ATOM    783  N   LEU L 104      37.641  14.078  41.537  1.00 50.60           N  
ATOM    784  CA  LEU L 104      38.323  14.017  42.798  1.00 51.69           C  
ATOM    785  CB  LEU L 104      37.357  14.111  43.991  1.00 51.00           C  
ATOM    786  CG  LEU L 104      38.054  14.249  45.352  1.00 51.54           C  
ATOM    787  CD1 LEU L 104      38.882  15.545  45.413  1.00 50.68           C  
ATOM    788  CD2 LEU L 104      37.043  14.145  46.506  1.00 52.93           C  
ATOM    789  C   LEU L 104      39.048  12.708  42.874  1.00 52.94           C  
ATOM    790  O   LEU L 104      38.461  11.651  42.646  1.00 51.23           O  
ATOM    791  N   GLU L 105      40.362  12.746  43.182  1.00 55.35           N  
ATOM    792  CA  GLU L 105      41.104  11.523  43.310  1.00 57.94           C  
ATOM    793  CB  GLU L 105      42.308  11.391  42.362  1.00 58.16           C  
ATOM    794  CG  GLU L 105      43.456  12.346  42.672  1.00 62.17           C  
ATOM    795  CD  GLU L 105      44.566  12.044  41.677  0.90 63.52           C  
ATOM    796  OE1 GLU L 105      44.322  12.211  40.452  0.90 64.14           O  
ATOM    797  OE2 GLU L 105      45.672  11.642  42.128  0.90 64.95           O1-
ATOM    798  C   GLU L 105      41.623  11.467  44.709  1.00 60.63           C  
ATOM    799  O   GLU L 105      41.870  12.492  45.342  1.00 60.86           O  
ATOM    800  N   LEU L 106      41.806  10.240  45.226  1.00 61.58           N  
ATOM    801  CA  LEU L 106      42.190  10.081  46.593  1.00 60.72           C  
ATOM    802  CB  LEU L 106      41.312   9.028  47.282  1.00 60.81           C  
ATOM    803  CG  LEU L 106      41.482   8.912  48.799  1.00 70.48           C  
ATOM    804  CD1 LEU L 106      40.975  10.172  49.514  1.00 62.26           C  
ATOM    805  CD2 LEU L 106      40.801   7.640  49.311  1.00 72.80           C  
ATOM    806  C   LEU L 106      43.597   9.598  46.621  1.00 61.90           C  
ATOM    807  O   LEU L 106      43.955   8.657  45.918  1.00 61.24           O  
ATOM    808  N   LYS L 107      44.430  10.256  47.444  1.00 62.36           N  
ATOM    809  CA  LYS L 107      45.810   9.919  47.604  1.00 65.03           C  
ATOM    810  CB  LYS L 107      46.644  11.175  47.886  1.00 66.76           C  
ATOM    811  CG  LYS L 107      48.152  10.964  47.981  1.00 69.46           C  
ATOM    812  CD  LYS L 107      48.895  12.299  47.957  1.00 72.95           C  
ATOM    813  CE  LYS L 107      50.377  12.207  48.302  1.00 74.23           C  
ATOM    814  NZ  LYS L 107      50.922  13.573  48.448  1.00 72.08           N1+
ATOM    815  C   LYS L 107      45.855   9.035  48.843  1.00 66.49           C  
ATOM    816  O   LYS L 107      46.405   9.494  49.878  1.00 66.51           O  
ATOM    817  OXT LYS L 107      45.318   7.895  48.774  1.00  0.00           O1-
TER     818      LYS L 107 
ATOM    819  N   GLU H 108       8.653   9.228  47.023  1.00 62.73           N1+
ATOM    820  CA  GLU H 108       9.241   8.054  46.341  1.00 60.96           C  
ATOM    821  CB  GLU H 108       8.337   6.833  46.549  1.00 62.13           C  
ATOM    822  CG  GLU H 108       8.953   5.508  46.103  0.88 63.83           C  
ATOM    823  CD  GLU H 108       7.984   4.420  46.527  0.88 69.21           C  
ATOM    824  OE1 GLU H 108       6.918   4.281  45.870  0.88 70.50           O  
ATOM    825  OE2 GLU H 108       8.290   3.722  47.529  0.50 83.00           O1-
ATOM    826  C   GLU H 108       9.324   8.349  44.881  1.00 59.06           C  
ATOM    827  O   GLU H 108       8.811   7.597  44.052  1.00 57.35           O  
ATOM    828  N   VAL H 109       9.999   9.462  44.537  1.00 56.60           N  
ATOM    829  CA  VAL H 109      10.086   9.890  43.172  1.00 55.74           C  
ATOM    830  CB  VAL H 109      10.648  11.279  43.024  1.00 57.06           C  
ATOM    831  CG1 VAL H 109      10.717  11.637  41.531  1.00 54.93           C  
ATOM    832  CG2 VAL H 109       9.794  12.244  43.864  1.00 56.57           C  
ATOM    833  C   VAL H 109      10.980   8.958  42.421  1.00 54.11           C  
ATOM    834  O   VAL H 109      12.036   8.558  42.910  1.00 54.14           O  
ATOM    835  N   GLN H 110      10.547   8.564  41.205  1.00 52.95           N  
ATOM    836  CA  GLN H 110      11.361   7.730  40.370  1.00 53.05           C  
ATOM    837  CB  GLN H 110      11.074   6.220  40.498  1.00 54.97           C  
ATOM    838  CG  GLN H 110      11.480   5.612  41.844  1.00 60.65           C  
ATOM    839  CD  GLN H 110      11.146   4.126  41.822  1.00 67.06           C  
ATOM    840  OE1 GLN H 110       9.987   3.733  41.698  1.00 71.22           O  
ATOM    841  NE2 GLN H 110      12.196   3.271  41.945  1.00 67.13           N  
ATOM    842  C   GLN H 110      11.125   8.091  38.933  1.00 51.05           C  
ATOM    843  O   GLN H 110      10.005   8.390  38.520  1.00 50.22           O  
ATOM    844  N   LEU H 111      12.212   8.088  38.137  1.00 48.84           N  
ATOM    845  CA  LEU H 111      12.139   8.320  36.724  1.00 46.83           C  
ATOM    846  CB  LEU H 111      12.960   9.545  36.293  1.00 45.22           C  
ATOM    847  CG  LEU H 111      12.389  10.873  36.834  1.00 46.66           C  
ATOM    848  CD1 LEU H 111      13.233  12.079  36.387  1.00 46.27           C  
ATOM    849  CD2 LEU H 111      10.899  11.026  36.474  1.00 44.56           C  
ATOM    850  C   LEU H 111      12.718   7.099  36.067  1.00 47.77           C  
ATOM    851  O   LEU H 111      13.894   6.785  36.249  1.00 50.94           O  
ATOM    852  N   GLN H 112      11.903   6.375  35.268  1.00 47.12           N  
ATOM    853  CA  GLN H 112      12.367   5.146  34.683  1.00 49.01           C  
ATOM    854  CB  GLN H 112      11.349   4.000  34.785  1.00 51.43           C  
ATOM    855  CG  GLN H 112      11.176   3.408  36.184  1.00 57.46           C  
ATOM    856  CD  GLN H 112      12.260   2.358  36.385  1.00 62.09           C  
ATOM    857  OE1 GLN H 112      13.451   2.640  36.271  1.00 60.69           O  
ATOM    858  NE2 GLN H 112      11.837   1.100  36.679  1.00 61.92           N  
ATOM    859  C   GLN H 112      12.634   5.334  33.224  1.00 47.55           C  
ATOM    860  O   GLN H 112      11.761   5.754  32.466  1.00 47.99           O  
ATOM    861  N   GLN H 113      13.868   4.994  32.800  1.00 45.69           N  
ATOM    862  CA  GLN H 113      14.247   5.074  31.418  1.00 45.68           C  
ATOM    863  CB  GLN H 113      15.431   6.012  31.145  1.00 45.63           C  
ATOM    864  CG  GLN H 113      15.137   7.485  31.407  1.00 45.14           C  
ATOM    865  CD  GLN H 113      16.416   8.251  31.092  1.00 45.64           C  
ATOM    866  OE1 GLN H 113      17.279   8.426  31.951  1.00 45.69           O  
ATOM    867  NE2 GLN H 113      16.555   8.709  29.821  1.00 42.20           N  
ATOM    868  C   GLN H 113      14.724   3.711  30.996  1.00 46.28           C  
ATOM    869  O   GLN H 113      15.209   2.925  31.808  1.00 46.62           O  
ATOM    870  N   PHE H 114      14.599   3.398  29.693  1.00 45.59           N  
ATOM    871  CA  PHE H 114      15.026   2.132  29.167  1.00 45.85           C  
ATOM    872  CB  PHE H 114      14.519   1.901  27.732  1.00 48.09           C  
ATOM    873  CG  PHE H 114      14.800   0.491  27.357  1.00 39.86           C  
ATOM    874  CD1 PHE H 114      13.993  -0.517  27.828  1.00  0.00           C  
ATOM    875  CD2 PHE H 114      15.851   0.175  26.528  1.00  0.00           C  
ATOM    876  CE1 PHE H 114      14.232  -1.826  27.488  1.00  0.00           C  
ATOM    877  CE2 PHE H 114      16.097  -1.133  26.182  1.00  0.00           C  
ATOM    878  CZ  PHE H 114      15.287  -2.134  26.664  1.00  0.00           C  
ATOM    879  C   PHE H 114      16.529   2.131  29.160  1.00 47.96           C  
ATOM    880  O   PHE H 114      17.162   3.171  28.988  1.00 46.89           O  
ATOM    881  N   GLY H 115      17.137   0.946  29.371  1.00 48.28           N  
ATOM    882  CA  GLY H 115      18.561   0.816  29.491  1.00 47.99           C  
ATOM    883  C   GLY H 115      19.305   1.164  28.230  1.00 48.47           C  
ATOM    884  O   GLY H 115      20.329   1.844  28.304  1.00 47.92           O  
ATOM    885  N   ALA H 116      18.848   0.715  27.039  1.00 46.50           N  
ATOM    886  CA  ALA H 116      19.677   0.991  25.892  1.00 45.98           C  
ATOM    887  CB  ALA H 116      20.800  -0.043  25.696  1.00 45.76           C  
ATOM    888  C   ALA H 116      18.879   1.003  24.624  1.00 47.52           C  
ATOM    889  O   ALA H 116      17.754   0.512  24.570  1.00 47.67           O  
ATOM    890  N   GLU H 117      19.471   1.610  23.569  1.00 48.73           N  
ATOM    891  CA  GLU H 117      18.864   1.680  22.268  1.00 48.74           C  
ATOM    892  CB  GLU H 117      18.252   3.061  21.975  1.00 49.63           C  
ATOM    893  CG  GLU H 117      17.174   3.493  22.971  1.00 53.99           C  
ATOM    894  CD  GLU H 117      15.831   2.949  22.516  1.00 58.47           C  
ATOM    895  OE1 GLU H 117      15.753   2.431  21.370  1.00 60.97           O  
ATOM    896  OE2 GLU H 117      14.860   3.053  23.311  1.00 61.02           O1-
ATOM    897  C   GLU H 117      19.967   1.517  21.263  1.00 50.19           C  
ATOM    898  O   GLU H 117      21.037   2.106  21.407  1.00 48.73           O  
ATOM    899  N   LEU H 118      19.733   0.700  20.216  1.00 51.13           N  
ATOM    900  CA  LEU H 118      20.695   0.512  19.164  1.00 51.99           C  
ATOM    901  CB  LEU H 118      20.973  -0.986  18.888  1.00 53.81           C  
ATOM    902  CG  LEU H 118      22.016  -1.329  17.795  1.00 57.81           C  
ATOM    903  CD1 LEU H 118      21.582  -0.867  16.395  1.00 55.26           C  
ATOM    904  CD2 LEU H 118      23.430  -0.874  18.182  1.00 56.90           C  
ATOM    905  C   LEU H 118      20.037   1.096  17.953  1.00 53.16           C  
ATOM    906  O   LEU H 118      18.910   0.722  17.629  1.00 53.33           O  
ATOM    907  N   VAL H 119      20.711   2.032  17.253  1.00 53.23           N  
ATOM    908  CA  VAL H 119      20.042   2.643  16.143  1.00 53.77           C  
ATOM    909  CB  VAL H 119      19.482   3.986  16.512  1.00 53.91           C  
ATOM    910  CG1 VAL H 119      20.645   4.957  16.757  1.00 51.86           C  
ATOM    911  CG2 VAL H 119      18.498   4.434  15.428  1.00 54.57           C  
ATOM    912  C   VAL H 119      20.998   2.819  14.998  1.00 54.18           C  
ATOM    913  O   VAL H 119      22.190   3.049  15.192  1.00 53.22           O  
ATOM    914  N   LYS H 120      20.473   2.705  13.757  1.00 54.71           N  
ATOM    915  CA  LYS H 120      21.239   2.860  12.547  1.00 55.88           C  
ATOM    916  CB  LYS H 120      20.542   2.299  11.298  1.00 58.74           C  
ATOM    917  CG  LYS H 120      20.433   0.775  11.277  1.00 62.33           C  
ATOM    918  CD  LYS H 120      21.784   0.057  11.243  1.00 66.33           C  
ATOM    919  CE  LYS H 120      21.668  -1.464  11.171  1.00 61.45           C  
ATOM    920  NZ  LYS H 120      20.971  -1.975  12.372  1.00 63.09           N1+
ATOM    921  C   LYS H 120      21.444   4.326  12.305  1.00 55.47           C  
ATOM    922  O   LYS H 120      20.691   5.173  12.774  1.00 54.44           O  
ATOM    923  N   PRO H 121      22.462   4.608  11.542  1.00 54.46           N  
ATOM    924  CA  PRO H 121      22.892   5.957  11.268  1.00 51.59           C  
ATOM    925  CD  PRO H 121      23.548   3.650  11.417  1.00 55.02           C  
ATOM    926  CB  PRO H 121      24.237   5.812  10.556  1.00 50.36           C  
ATOM    927  CG  PRO H 121      24.796   4.482  11.093  1.00 52.63           C  
ATOM    928  C   PRO H 121      21.948   6.876  10.549  1.00 52.54           C  
ATOM    929  O   PRO H 121      22.271   8.040  10.398  1.00 52.07           O  
ATOM    930  N   GLY H 122      20.902   6.410   9.878  1.00 51.97           N  
ATOM    931  CA  GLY H 122      19.922   7.320   9.338  1.00 52.03           C  
ATOM    932  C   GLY H 122      18.806   7.568  10.289  1.00 51.63           C  
ATOM    933  O   GLY H 122      18.153   8.610  10.268  1.00 51.51           O  
ATOM    934  N   ALA H 123      18.544   6.534  11.102  1.00 51.10           N  
ATOM    935  CA  ALA H 123      17.345   6.348  11.863  1.00 50.43           C  
ATOM    936  CB  ALA H 123      17.229   4.930  12.443  1.00 50.49           C  
ATOM    937  C   ALA H 123      17.145   7.318  12.977  1.00 51.18           C  
ATOM    938  O   ALA H 123      17.987   8.157  13.292  1.00 47.80           O  
ATOM    939  N   SER H 124      15.925   7.244  13.549  1.00 52.21           N  
ATOM    940  CA  SER H 124      15.532   8.062  14.658  1.00 52.14           C  
ATOM    941  CB  SER H 124      14.281   8.916  14.394  1.00 53.67           C  
ATOM    942  OG  SER H 124      14.542   9.885  13.390  1.00 57.22           O  
ATOM    943  C   SER H 124      15.171   7.145  15.783  1.00 52.55           C  
ATOM    944  O   SER H 124      14.899   5.963  15.570  1.00 54.43           O  
ATOM    945  N   VAL H 125      15.193   7.676  17.023  1.00 51.02           N  
ATOM    946  CA  VAL H 125      14.851   6.892  18.172  1.00 50.31           C  
ATOM    947  CB  VAL H 125      16.056   6.415  18.932  1.00 49.32           C  
ATOM    948  CG1 VAL H 125      16.802   7.637  19.489  1.00 49.15           C  
ATOM    949  CG2 VAL H 125      15.603   5.412  20.004  1.00 49.17           C  
ATOM    950  C   VAL H 125      14.045   7.761  19.088  1.00 49.71           C  
ATOM    951  O   VAL H 125      14.201   8.981  19.103  1.00 50.06           O  
ATOM    952  N   LYS H 126      13.129   7.151  19.868  1.00 47.93           N  
ATOM    953  CA  LYS H 126      12.324   7.921  20.774  1.00 48.22           C  
ATOM    954  CB  LYS H 126      10.823   7.861  20.422  1.00 49.11           C  
ATOM    955  CG  LYS H 126       9.933   8.817  21.220  1.00 52.35           C  
ATOM    956  CD  LYS H 126       8.527   8.974  20.624  1.00 53.81           C  
ATOM    957  CE  LYS H 126       7.545   9.716  21.536  1.00 54.94           C  
ATOM    958  NZ  LYS H 126       6.216   9.802  20.888  1.00 57.52           N1+
ATOM    959  C   LYS H 126      12.527   7.340  22.145  1.00 48.60           C  
ATOM    960  O   LYS H 126      12.160   6.196  22.401  1.00 51.34           O  
ATOM    961  N   ILE H 127      13.107   8.128  23.075  1.00 47.27           N  
ATOM    962  CA  ILE H 127      13.399   7.651  24.402  1.00 47.26           C  
ATOM    963  CB  ILE H 127      14.692   8.172  24.962  1.00 46.93           C  
ATOM    964  CG1 ILE H 127      15.871   7.681  24.105  1.00 60.81           C  
ATOM    965  CG2 ILE H 127      14.793   7.737  26.433  1.00 65.04           C  
ATOM    966  CD1 ILE H 127      17.197   8.370  24.423  1.00 51.38           C  
ATOM    967  C   ILE H 127      12.290   8.053  25.322  1.00 48.36           C  
ATOM    968  O   ILE H 127      11.696   9.120  25.173  1.00 49.44           O  
ATOM    969  N   SER H 128      11.961   7.168  26.287  1.00 46.86           N  
ATOM    970  CA  SER H 128      10.884   7.436  27.199  1.00 47.56           C  
ATOM    971  CB  SER H 128       9.848   6.298  27.262  1.00 48.68           C  
ATOM    972  OG  SER H 128      10.449   5.117  27.773  1.00 50.61           O  
ATOM    973  C   SER H 128      11.420   7.623  28.589  1.00 46.63           C  
ATOM    974  O   SER H 128      12.486   7.118  28.937  1.00 44.76           O  
ATOM    975  N   CYS H 129      10.687   8.409  29.408  1.00 47.18           N  
ATOM    976  CA  CYS H 129      11.030   8.646  30.785  1.00 48.10           C  
ATOM    977  CB  CYS H 129      11.701  10.026  30.997  1.00 47.16           C  
ATOM    978  SG  CYS H 129      12.149  10.395  32.723  1.00 49.10           S  
ATOM    979  C   CYS H 129       9.739   8.626  31.551  1.00 48.93           C  
ATOM    980  O   CYS H 129       8.983   9.596  31.531  1.00 49.61           O  
ATOM    981  N   LYS H 130       9.465   7.519  32.270  1.00 48.83           N  
ATOM    982  CA  LYS H 130       8.227   7.371  32.986  1.00 51.08           C  
ATOM    983  CB  LYS H 130       7.795   5.903  33.077  1.00 53.21           C  
ATOM    984  CG  LYS H 130       6.453   5.690  33.769  1.00 57.55           C  
ATOM    985  CD  LYS H 130       5.980   4.239  33.718  0.90 63.23           C  
ATOM    986  CE  LYS H 130       6.765   3.301  34.639  0.90 65.75           C  
ATOM    987  NZ  LYS H 130       6.262   1.918  34.485  0.90 68.77           N1+
ATOM    988  C   LYS H 130       8.447   7.853  34.385  1.00 50.12           C  
ATOM    989  O   LYS H 130       9.376   7.413  35.057  1.00 49.99           O  
ATOM    990  N   ALA H 131       7.570   8.757  34.872  1.00 49.31           N  
ATOM    991  CA  ALA H 131       7.742   9.315  36.186  1.00 49.79           C  
ATOM    992  CB  ALA H 131       7.610  10.848  36.228  1.00 50.21           C  
ATOM    993  C   ALA H 131       6.695   8.762  37.102  1.00 51.59           C  
ATOM    994  O   ALA H 131       5.608   8.388  36.665  1.00 53.25           O  
ATOM    995  N   SER H 132       7.033   8.658  38.408  1.00 51.58           N  
ATOM    996  CA  SER H 132       6.096   8.178  39.387  1.00 51.35           C  
ATOM    997  CB  SER H 132       6.158   6.657  39.616  1.00 51.54           C  
ATOM    998  OG  SER H 132       5.868   5.954  38.418  1.00 55.11           O  
ATOM    999  C   SER H 132       6.472   8.770  40.710  1.00 51.66           C  
ATOM   1000  O   SER H 132       7.601   9.220  40.904  1.00 51.78           O  
ATOM   1001  N   GLY H 133       5.504   8.786  41.648  1.00 40.95           N  
ATOM   1002  CA  GLY H 133       5.748   9.247  42.981  1.00 42.85           C  
ATOM   1003  C   GLY H 133       5.310  10.672  43.140  1.00 44.32           C  
ATOM   1004  O   GLY H 133       5.157  11.141  44.266  1.00 44.26           O  
ATOM   1005  N   TYR H 134       5.098  11.415  42.035  1.00 43.99           N  
ATOM   1006  CA  TYR H 134       4.697  12.782  42.209  1.00 45.32           C  
ATOM   1007  CB  TYR H 134       5.879  13.776  42.221  1.00 43.52           C  
ATOM   1008  CG  TYR H 134       6.558  13.751  40.891  1.00 44.03           C  
ATOM   1009  CD1 TYR H 134       6.080  14.498  39.843  1.00 43.33           C  
ATOM   1010  CD2 TYR H 134       7.686  12.996  40.681  1.00 42.99           C  
ATOM   1011  CE1 TYR H 134       6.698  14.486  38.616  1.00 43.12           C  
ATOM   1012  CE2 TYR H 134       8.311  12.978  39.455  1.00 42.56           C  
ATOM   1013  CZ  TYR H 134       7.817  13.723  38.415  1.00 43.26           C  
ATOM   1014  OH  TYR H 134       8.451  13.711  37.155  1.00 42.60           O  
ATOM   1015  C   TYR H 134       3.772  13.176  41.100  1.00 45.82           C  
ATOM   1016  O   TYR H 134       3.563  12.427  40.147  1.00 46.79           O  
ATOM   1017  N   THR H 135       3.185  14.389  41.212  1.00 47.32           N  
ATOM   1018  CA  THR H 135       2.299  14.863  40.192  1.00 45.96           C  
ATOM   1019  CB  THR H 135       1.427  15.998  40.654  1.00 47.67           C  
ATOM   1020  OG1 THR H 135       0.524  16.380  39.628  1.00 54.13           O  
ATOM   1021  CG2 THR H 135       2.302  17.181  41.094  1.00 53.17           C  
ATOM   1022  C   THR H 135       3.145  15.290  39.030  1.00 44.40           C  
ATOM   1023  O   THR H 135       3.909  16.252  39.085  1.00 45.03           O  
ATOM   1024  N   PHE H 136       2.993  14.559  37.916  1.00 45.47           N  
ATOM   1025  CA  PHE H 136       3.787  14.697  36.730  1.00 44.42           C  
ATOM   1026  CB  PHE H 136       3.424  13.620  35.701  1.00 45.44           C  
ATOM   1027  CG  PHE H 136       4.286  13.835  34.517  1.00 46.33           C  
ATOM   1028  CD1 PHE H 136       5.567  13.337  34.475  1.00 45.39           C  
ATOM   1029  CD2 PHE H 136       3.798  14.539  33.447  1.00 46.26           C  
ATOM   1030  CE1 PHE H 136       6.363  13.541  33.373  1.00 45.36           C  
ATOM   1031  CE2 PHE H 136       4.588  14.742  32.350  1.00 46.21           C  
ATOM   1032  CZ  PHE H 136       5.869  14.247  32.305  1.00 45.60           C  
ATOM   1033  C   PHE H 136       3.619  16.052  36.099  1.00 44.20           C  
ATOM   1034  O   PHE H 136       4.582  16.648  35.622  1.00 43.50           O  
ATOM   1035  N   THR H 137       2.381  16.572  36.079  1.00 44.02           N  
ATOM   1036  CA  THR H 137       2.044  17.807  35.419  1.00 45.01           C  
ATOM   1037  CB  THR H 137       0.564  18.073  35.403  1.00 46.79           C  
ATOM   1038  OG1 THR H 137       0.077  18.278  36.720  1.00 55.16           O  
ATOM   1039  CG2 THR H 137      -0.135  16.858  34.772  1.00 52.50           C  
ATOM   1040  C   THR H 137       2.696  18.988  36.081  1.00 44.92           C  
ATOM   1041  O   THR H 137       2.941  20.005  35.435  1.00 45.42           O  
ATOM   1042  N   ASP H 138       2.937  18.913  37.398  1.00 45.05           N  
ATOM   1043  CA  ASP H 138       3.442  20.013  38.171  1.00 45.21           C  
ATOM   1044  CB  ASP H 138       3.234  19.827  39.681  1.00 44.86           C  
ATOM   1045  CG  ASP H 138       1.763  20.120  39.955  1.00 27.55           C  
ATOM   1046  OD1 ASP H 138       1.120  20.761  39.080  1.00 25.26           O  
ATOM   1047  OD2 ASP H 138       1.263  19.720  41.041  1.00 29.32           O1-
ATOM   1048  C   ASP H 138       4.881  20.392  37.918  1.00 43.36           C  
ATOM   1049  O   ASP H 138       5.242  21.530  38.211  1.00 44.46           O  
ATOM   1050  N   TYR H 139       5.760  19.497  37.407  1.00 42.64           N  
ATOM   1051  CA  TYR H 139       7.163  19.862  37.344  1.00 40.76           C  
ATOM   1052  CB  TYR H 139       8.050  18.905  38.158  1.00 41.92           C  
ATOM   1053  CG  TYR H 139       7.593  18.936  39.576  1.00 44.23           C  
ATOM   1054  CD1 TYR H 139       6.472  18.237  39.960  1.00 44.15           C  
ATOM   1055  CD2 TYR H 139       8.284  19.648  40.524  1.00 45.24           C  
ATOM   1056  CE1 TYR H 139       6.040  18.254  41.265  1.00 45.43           C  
ATOM   1057  CE2 TYR H 139       7.857  19.667  41.831  1.00 46.31           C  
ATOM   1058  CZ  TYR H 139       6.733  18.973  42.205  1.00 46.43           C  
ATOM   1059  OH  TYR H 139       6.294  18.995  43.546  1.00 46.65           O  
ATOM   1060  C   TYR H 139       7.710  19.806  35.936  1.00 40.24           C  
ATOM   1061  O   TYR H 139       7.178  19.075  35.099  1.00 40.89           O  
ATOM   1062  N   ASN H 140       8.791  20.597  35.648  1.00 43.90           N  
ATOM   1063  CA  ASN H 140       9.399  20.578  34.346  1.00 43.48           C  
ATOM   1064  CB  ASN H 140      10.201  21.854  34.029  1.00 43.39           C  
ATOM   1065  CG  ASN H 140      10.762  21.733  32.617  1.00 36.36           C  
ATOM   1066  OD1 ASN H 140      11.752  21.041  32.385  1.00  0.00           O  
ATOM   1067  ND2 ASN H 140      10.116  22.427  31.641  1.00  0.00           N  
ATOM   1068  C   ASN H 140      10.332  19.406  34.276  1.00 43.61           C  
ATOM   1069  O   ASN H 140      11.007  19.076  35.253  1.00 42.90           O  
ATOM   1070  N   MET H 141      10.371  18.743  33.099  1.00 42.90           N  
ATOM   1071  CA  MET H 141      11.220  17.611  32.842  1.00 42.22           C  
ATOM   1072  CB  MET H 141      10.524  16.464  32.083  1.00 41.22           C  
ATOM   1073  CG  MET H 141       9.646  15.533  32.914  1.00 50.83           C  
ATOM   1074  SD  MET H 141      10.542  14.173  33.729  1.00 61.93           S  
ATOM   1075  CE  MET H 141      11.291  15.180  35.036  1.00 47.33           C  
ATOM   1076  C   MET H 141      12.304  18.071  31.918  1.00 41.58           C  
ATOM   1077  O   MET H 141      12.038  18.727  30.914  1.00 44.23           O  
ATOM   1078  N   ASP H 142      13.567  17.729  32.237  1.00 38.51           N  
ATOM   1079  CA  ASP H 142      14.676  18.167  31.436  1.00 38.84           C  
ATOM   1080  CB  ASP H 142      15.684  19.003  32.240  1.00 40.17           C  
ATOM   1081  CG  ASP H 142      14.997  20.299  32.651  1.00 43.14           C  
ATOM   1082  OD1 ASP H 142      14.973  21.242  31.821  1.00 59.26           O  
ATOM   1083  OD2 ASP H 142      14.485  20.361  33.800  1.00  0.00           O1-
ATOM   1084  C   ASP H 142      15.403  16.965  30.895  1.00 40.84           C  
ATOM   1085  O   ASP H 142      15.311  15.870  31.448  1.00 41.91           O  
ATOM   1086  N   TRP H 143      16.128  17.134  29.767  1.00 39.71           N  
ATOM   1087  CA  TRP H 143      16.875  16.041  29.213  1.00 39.58           C  
ATOM   1088  CB  TRP H 143      16.343  15.606  27.839  1.00 37.81           C  
ATOM   1089  CG  TRP H 143      14.940  15.044  27.921  1.00 40.45           C  
ATOM   1090  CD2 TRP H 143      14.621  13.644  27.932  1.00 42.07           C  
ATOM   1091  CD1 TRP H 143      13.751  15.707  27.998  1.00 41.38           C  
ATOM   1092  NE1 TRP H 143      12.713  14.809  28.070  1.00 43.61           N  
ATOM   1093  CE2 TRP H 143      13.234  13.536  28.023  1.00 43.22           C  
ATOM   1094  CE3 TRP H 143      15.418  12.539  27.869  1.00 43.70           C  
ATOM   1095  CZ2 TRP H 143      12.624  12.316  28.051  1.00 44.75           C  
ATOM   1096  CZ3 TRP H 143      14.799  11.309  27.898  1.00 44.82           C  
ATOM   1097  CH2 TRP H 143      13.427  11.201  27.986  1.00 44.43           C  
ATOM   1098  C   TRP H 143      18.297  16.494  29.079  1.00 40.68           C  
ATOM   1099  O   TRP H 143      18.562  17.609  28.629  1.00 40.77           O  
ATOM   1100  N   VAL H 144      19.253  15.624  29.482  1.00 39.56           N  
ATOM   1101  CA  VAL H 144      20.647  15.970  29.451  1.00 40.34           C  
ATOM   1102  CB  VAL H 144      21.257  16.079  30.821  1.00 37.29           C  
ATOM   1103  CG1 VAL H 144      22.759  16.373  30.682  1.00 36.04           C  
ATOM   1104  CG2 VAL H 144      20.491  17.157  31.603  1.00 34.19           C  
ATOM   1105  C   VAL H 144      21.393  14.905  28.708  1.00 41.28           C  
ATOM   1106  O   VAL H 144      21.068  13.721  28.788  1.00 41.17           O  
ATOM   1107  N   LYS H 145      22.437  15.328  27.968  1.00 40.99           N  
ATOM   1108  CA  LYS H 145      23.216  14.439  27.153  1.00 42.02           C  
ATOM   1109  CB  LYS H 145      23.375  14.992  25.730  1.00 42.00           C  
ATOM   1110  CG  LYS H 145      24.186  14.124  24.776  1.00 41.92           C  
ATOM   1111  CD  LYS H 145      24.100  14.651  23.345  1.00 42.37           C  
ATOM   1112  CE  LYS H 145      25.060  13.982  22.367  1.00 44.27           C  
ATOM   1113  NZ  LYS H 145      24.845  14.537  21.014  1.00 44.84           N1+
ATOM   1114  C   LYS H 145      24.590  14.335  27.737  1.00 40.32           C  
ATOM   1115  O   LYS H 145      25.194  15.341  28.103  1.00 36.63           O  
ATOM   1116  N   GLN H 146      25.116  13.101  27.864  1.00 41.94           N  
ATOM   1117  CA  GLN H 146      26.452  12.951  28.369  1.00 45.01           C  
ATOM   1118  CB  GLN H 146      26.515  12.379  29.796  1.00 42.53           C  
ATOM   1119  CG  GLN H 146      27.943  12.231  30.318  1.00 40.21           C  
ATOM   1120  CD  GLN H 146      27.864  11.868  31.791  1.00 41.98           C  
ATOM   1121  OE1 GLN H 146      26.840  11.392  32.279  1.00 41.56           O  
ATOM   1122  NE2 GLN H 146      28.975  12.112  32.535  1.00 41.03           N  
ATOM   1123  C   GLN H 146      27.196  12.019  27.469  1.00 46.22           C  
ATOM   1124  O   GLN H 146      26.862  10.841  27.342  1.00 45.72           O  
ATOM   1125  N   SER H 147      28.242  12.543  26.807  1.00 48.70           N  
ATOM   1126  CA  SER H 147      29.041  11.742  25.932  1.00 53.80           C  
ATOM   1127  CB  SER H 147      29.795  12.591  24.892  1.00 55.37           C  
ATOM   1128  OG  SER H 147      30.707  13.463  25.546  1.00 81.11           O  
ATOM   1129  C   SER H 147      30.060  11.059  26.775  1.00 56.56           C  
ATOM   1130  O   SER H 147      30.396  11.529  27.861  1.00 56.87           O  
ATOM   1131  N   HIS H 148      30.575   9.907  26.314  1.00 58.05           N  
ATOM   1132  CA  HIS H 148      31.644   9.358  27.079  1.00 57.71           C  
ATOM   1133  ND1 HIS H 148      30.765   6.302  27.899  1.00 86.83           N  
ATOM   1134  CG  HIS H 148      31.053   6.951  26.719  1.00 58.58           C  
ATOM   1135  CB  HIS H 148      32.130   7.989  26.573  1.00 57.22           C  
ATOM   1136  NE2 HIS H 148      29.329   5.530  26.385  1.00 86.82           N  
ATOM   1137  CD2 HIS H 148      30.167   6.466  25.805  1.00 86.74           C  
ATOM   1138  CE1 HIS H 148      29.727   5.465  27.642  1.00 86.61           C  
ATOM   1139  C   HIS H 148      32.709  10.401  26.923  1.00 56.83           C  
ATOM   1140  O   HIS H 148      32.848  10.995  25.860  1.00 57.12           O  
ATOM   1141  N   GLY H 149      33.515  10.677  27.953  1.00 56.19           N  
ATOM   1142  CA  GLY H 149      34.354  11.838  27.822  1.00 58.06           C  
ATOM   1143  C   GLY H 149      33.875  12.742  28.908  1.00 60.79           C  
ATOM   1144  O   GLY H 149      34.542  13.693  29.316  1.00 61.70           O  
ATOM   1145  N   LYS H 150      32.676  12.395  29.403  1.00 61.42           N  
ATOM   1146  CA  LYS H 150      32.077  12.903  30.603  1.00 61.06           C  
ATOM   1147  CB  LYS H 150      32.879  12.466  31.835  1.00 64.48           C  
ATOM   1148  CG  LYS H 150      33.154  10.963  31.884  1.00 67.61           C  
ATOM   1149  CD  LYS H 150      34.326  10.614  32.803  0.83 79.87           C  
ATOM   1150  CE  LYS H 150      35.668  11.125  32.271  0.50 82.51           C  
ATOM   1151  NZ  LYS H 150      36.731  10.921  33.280  0.50 82.56           N1+
ATOM   1152  C   LYS H 150      31.894  14.387  30.759  1.00 57.37           C  
ATOM   1153  O   LYS H 150      32.560  15.012  31.577  1.00 54.54           O  
ATOM   1154  N   SER H 151      30.992  15.007  29.988  1.00 55.89           N  
ATOM   1155  CA  SER H 151      30.624  16.365  30.257  1.00 51.27           C  
ATOM   1156  CB  SER H 151      31.224  17.317  29.210  1.00 80.26           C  
ATOM   1157  OG  SER H 151      30.876  18.658  29.490  1.00 80.33           O  
ATOM   1158  C   SER H 151      29.126  16.348  30.104  1.00 49.00           C  
ATOM   1159  O   SER H 151      28.609  15.579  29.299  1.00 48.64           O  
ATOM   1160  N   LEU H 152      28.376  17.172  30.868  1.00 47.39           N  
ATOM   1161  CA  LEU H 152      26.935  17.146  30.787  1.00 45.32           C  
ATOM   1162  CB  LEU H 152      26.277  17.376  32.156  1.00 44.25           C  
ATOM   1163  CG  LEU H 152      26.586  16.258  33.167  1.00 43.23           C  
ATOM   1164  CD1 LEU H 152      25.989  16.562  34.546  1.00 44.08           C  
ATOM   1165  CD2 LEU H 152      26.136  14.890  32.631  1.00 39.82           C  
ATOM   1166  C   LEU H 152      26.486  18.254  29.884  1.00 42.94           C  
ATOM   1167  O   LEU H 152      26.976  19.378  29.979  1.00 43.50           O  
ATOM   1168  N   GLN H 153      25.538  17.963  28.967  1.00 41.16           N  
ATOM   1169  CA  GLN H 153      25.078  18.989  28.074  1.00 41.41           C  
ATOM   1170  CB  GLN H 153      25.512  18.737  26.620  1.00 42.97           C  
ATOM   1171  CG  GLN H 153      25.310  19.934  25.692  1.00 48.95           C  
ATOM   1172  CD  GLN H 153      26.026  19.626  24.384  1.00 53.78           C  
ATOM   1173  OE1 GLN H 153      26.290  18.469  24.064  1.00 55.85           O  
ATOM   1174  NE2 GLN H 153      26.362  20.690  23.608  1.00  0.00           N  
ATOM   1175  C   GLN H 153      23.583  19.016  28.153  1.00 40.24           C  
ATOM   1176  O   GLN H 153      22.922  17.983  28.071  1.00 39.67           O  
ATOM   1177  N   TRP H 154      23.003  20.220  28.311  1.00 39.24           N  
ATOM   1178  CA  TRP H 154      21.582  20.338  28.487  1.00 38.52           C  
ATOM   1179  CB  TRP H 154      21.220  21.611  29.270  1.00 36.97           C  
ATOM   1180  CG  TRP H 154      19.753  21.790  29.530  1.00 37.84           C  
ATOM   1181  CD2 TRP H 154      18.908  22.675  28.785  1.00 39.06           C  
ATOM   1182  CD1 TRP H 154      18.970  21.209  30.480  1.00 37.58           C  
ATOM   1183  NE1 TRP H 154      17.682  21.673  30.371  1.00 37.95           N  
ATOM   1184  CE2 TRP H 154      17.631  22.578  29.334  1.00 39.19           C  
ATOM   1185  CE3 TRP H 154      19.178  23.506  27.735  1.00 38.28           C  
ATOM   1186  CZ2 TRP H 154      16.595  23.314  28.832  1.00 39.07           C  
ATOM   1187  CZ3 TRP H 154      18.133  24.246  27.229  1.00 36.82           C  
ATOM   1188  CH2 TRP H 154      16.867  24.148  27.769  1.00 38.46           C  
ATOM   1189  C   TRP H 154      20.916  20.394  27.142  1.00 39.54           C  
ATOM   1190  O   TRP H 154      21.229  21.261  26.331  1.00 41.42           O  
ATOM   1191  N   ILE H 155      20.040  19.403  26.853  1.00 37.59           N  
ATOM   1192  CA  ILE H 155      19.293  19.304  25.621  1.00 38.27           C  
ATOM   1193  CB  ILE H 155      18.782  17.911  25.401  1.00 38.04           C  
ATOM   1194  CG1 ILE H 155      19.964  16.928  25.334  1.00 39.40           C  
ATOM   1195  CG2 ILE H 155      17.910  17.907  24.134  1.00 37.04           C  
ATOM   1196  CD1 ILE H 155      19.549  15.458  25.370  1.00 39.96           C  
ATOM   1197  C   ILE H 155      18.108  20.233  25.546  1.00 40.29           C  
ATOM   1198  O   ILE H 155      17.967  20.986  24.581  1.00 41.21           O  
ATOM   1199  N   GLY H 156      17.227  20.214  26.574  1.00 40.56           N  
ATOM   1200  CA  GLY H 156      16.022  21.004  26.523  1.00 39.98           C  
ATOM   1201  C   GLY H 156      15.125  20.611  27.658  1.00 41.23           C  
ATOM   1202  O   GLY H 156      15.394  19.654  28.382  1.00 42.23           O  
ATOM   1203  N   ASP H 157      14.019  21.361  27.838  1.00 40.20           N  
ATOM   1204  CA  ASP H 157      13.086  21.121  28.905  1.00 40.06           C  
ATOM   1205  CB  ASP H 157      13.152  22.187  30.010  1.00 31.91           C  
ATOM   1206  CG  ASP H 157      12.863  23.558  29.418  1.00 35.71           C  
ATOM   1207  OD1 ASP H 157      12.830  23.671  28.164  1.00  0.00           O  
ATOM   1208  OD2 ASP H 157      12.685  24.518  30.216  1.00  0.00           O1-
ATOM   1209  C   ASP H 157      11.696  21.156  28.360  1.00 42.07           C  
ATOM   1210  O   ASP H 157      11.453  21.714  27.292  1.00 41.88           O  
ATOM   1211  N   ILE H 158      10.751  20.518  29.085  1.00 41.22           N  
ATOM   1212  CA  ILE H 158       9.364  20.501  28.711  1.00 41.34           C  
ATOM   1213  CB  ILE H 158       8.968  19.186  28.097  1.00 40.67           C  
ATOM   1214  CG1 ILE H 158       7.530  19.224  27.556  1.00 40.38           C  
ATOM   1215  CG2 ILE H 158       9.219  18.088  29.142  1.00 39.50           C  
ATOM   1216  CD1 ILE H 158       7.171  18.005  26.703  1.00 38.64           C  
ATOM   1217  C   ILE H 158       8.521  20.683  29.941  1.00 43.62           C  
ATOM   1218  O   ILE H 158       8.823  20.139  31.002  1.00 43.16           O  
ATOM   1219  N   SER H 159       7.423  21.465  29.825  1.00 44.83           N  
ATOM   1220  CA  SER H 159       6.518  21.623  30.931  1.00 45.58           C  
ATOM   1221  CB  SER H 159       5.979  23.056  31.082  1.00 46.00           C  
ATOM   1222  OG  SER H 159       7.050  23.959  31.309  1.00  0.00           O  
ATOM   1223  C   SER H 159       5.355  20.740  30.608  1.00 46.10           C  
ATOM   1224  O   SER H 159       4.664  20.925  29.610  1.00 46.95           O  
ATOM   1225  N   PRO H 160       5.136  19.782  31.457  1.00 37.14           N  
ATOM   1226  CA  PRO H 160       4.112  18.803  31.214  1.00 38.68           C  
ATOM   1227  CD  PRO H 160       6.203  19.262  32.297  1.00 35.22           C  
ATOM   1228  CB  PRO H 160       4.297  17.751  32.301  1.00 37.90           C  
ATOM   1229  CG  PRO H 160       5.805  17.810  32.611  1.00 37.49           C  
ATOM   1230  C   PRO H 160       2.733  19.362  31.156  1.00 39.96           C  
ATOM   1231  O   PRO H 160       1.901  18.813  30.433  1.00 40.80           O  
ATOM   1232  N   TYR H 161       2.442  20.417  31.931  1.00 41.19           N  
ATOM   1233  CA  TYR H 161       1.098  20.913  31.915  1.00 43.97           C  
ATOM   1234  CB  TYR H 161       0.901  22.010  32.977  1.00 44.46           C  
ATOM   1235  CG  TYR H 161      -0.537  22.398  33.036  1.00 47.77           C  
ATOM   1236  CD1 TYR H 161      -1.427  21.659  33.782  1.00 49.58           C  
ATOM   1237  CD2 TYR H 161      -0.995  23.505  32.361  1.00 50.89           C  
ATOM   1238  CE1 TYR H 161      -2.755  22.014  33.846  1.00 52.05           C  
ATOM   1239  CE2 TYR H 161      -2.321  23.867  32.420  1.00 52.96           C  
ATOM   1240  CZ  TYR H 161      -3.202  23.119  33.163  1.00 53.72           C  
ATOM   1241  OH  TYR H 161      -4.562  23.489  33.224  1.00 55.40           O  
ATOM   1242  C   TYR H 161       0.795  21.517  30.575  1.00 44.48           C  
ATOM   1243  O   TYR H 161      -0.179  21.145  29.920  1.00 44.52           O  
ATOM   1244  N   TYR H 162       1.643  22.476  30.149  1.00 44.71           N  
ATOM   1245  CA  TYR H 162       1.496  23.222  28.927  1.00 45.60           C  
ATOM   1246  CB  TYR H 162       2.381  24.478  28.900  1.00 49.86           C  
ATOM   1247  CG  TYR H 162       1.847  25.408  29.930  1.00 55.39           C  
ATOM   1248  CD1 TYR H 162       0.751  26.188  29.646  1.00 66.18           C  
ATOM   1249  CD2 TYR H 162       2.434  25.504  31.170  1.00 66.61           C  
ATOM   1250  CE1 TYR H 162       0.243  27.051  30.587  1.00 67.94           C  
ATOM   1251  CE2 TYR H 162       1.930  26.366  32.115  1.00 67.07           C  
ATOM   1252  CZ  TYR H 162       0.832  27.140  31.824  1.00 69.58           C  
ATOM   1253  OH  TYR H 162       0.313  28.024  32.795  1.00 72.97           O  
ATOM   1254  C   TYR H 162       1.843  22.418  27.716  1.00 42.12           C  
ATOM   1255  O   TYR H 162       1.154  22.472  26.698  1.00 41.75           O  
ATOM   1256  N   GLY H 163       2.939  21.648  27.800  1.00 36.78           N  
ATOM   1257  CA  GLY H 163       3.450  20.937  26.669  1.00 38.11           C  
ATOM   1258  C   GLY H 163       4.454  21.840  26.021  1.00 38.60           C  
ATOM   1259  O   GLY H 163       4.983  21.541  24.951  1.00 37.82           O  
ATOM   1260  N   SER H 164       4.746  22.985  26.668  1.00 49.64           N  
ATOM   1261  CA  SER H 164       5.673  23.921  26.092  1.00 49.36           C  
ATOM   1262  CB  SER H 164       5.693  25.290  26.792  1.00 45.64           C  
ATOM   1263  OG  SER H 164       6.641  26.146  26.170  1.00  0.00           O  
ATOM   1264  C   SER H 164       7.042  23.346  26.218  1.00 47.97           C  
ATOM   1265  O   SER H 164       7.375  22.742  27.234  1.00 48.47           O  
ATOM   1266  N   THR H 165       7.881  23.527  25.177  1.00 48.45           N  
ATOM   1267  CA  THR H 165       9.197  22.961  25.233  1.00 46.18           C  
ATOM   1268  CB  THR H 165       9.425  21.854  24.242  1.00 49.76           C  
ATOM   1269  OG1 THR H 165       8.474  20.819  24.396  1.00 54.50           O  
ATOM   1270  CG2 THR H 165      10.821  21.286  24.502  1.00 53.82           C  
ATOM   1271  C   THR H 165      10.184  24.014  24.850  1.00 45.66           C  
ATOM   1272  O   THR H 165       9.899  24.875  24.019  1.00 47.24           O  
ATOM   1273  N   GLY H 166      11.386  23.949  25.454  1.00 43.69           N  
ATOM   1274  CA  GLY H 166      12.440  24.862  25.127  1.00 44.36           C  
ATOM   1275  C   GLY H 166      13.625  24.021  24.769  1.00 45.05           C  
ATOM   1276  O   GLY H 166      13.828  22.952  25.343  1.00 46.42           O  
ATOM   1277  N   TYR H 167      14.454  24.489  23.811  1.00 42.25           N  
ATOM   1278  CA  TYR H 167      15.563  23.671  23.413  1.00 40.96           C  
ATOM   1279  CB  TYR H 167      15.431  23.077  21.997  1.00 40.66           C  
ATOM   1280  CG  TYR H 167      14.209  22.229  21.892  1.00 41.08           C  
ATOM   1281  CD1 TYR H 167      14.223  20.916  22.297  1.00 39.43           C  
ATOM   1282  CD2 TYR H 167      13.042  22.750  21.388  1.00 45.71           C  
ATOM   1283  CE1 TYR H 167      13.096  20.137  22.191  1.00 44.32           C  
ATOM   1284  CE2 TYR H 167      11.911  21.975  21.279  1.00 43.06           C  
ATOM   1285  CZ  TYR H 167      11.936  20.664  21.679  1.00 48.30           C  
ATOM   1286  OH  TYR H 167      10.779  19.864  21.568  1.00 50.40           O  
ATOM   1287  C   TYR H 167      16.803  24.504  23.366  1.00 43.16           C  
ATOM   1288  O   TYR H 167      16.749  25.717  23.159  1.00 44.45           O  
ATOM   1289  N   SER H 168      17.965  23.850  23.575  1.00 43.12           N  
ATOM   1290  CA  SER H 168      19.204  24.544  23.417  1.00 45.33           C  
ATOM   1291  CB  SER H 168      20.438  23.750  23.878  1.00 46.47           C  
ATOM   1292  OG  SER H 168      21.613  24.521  23.678  1.00 60.40           O  
ATOM   1293  C   SER H 168      19.309  24.774  21.943  1.00 47.88           C  
ATOM   1294  O   SER H 168      18.727  24.046  21.141  1.00 48.19           O  
ATOM   1295  N   GLN H 169      20.074  25.799  21.540  1.00 48.95           N  
ATOM   1296  CA  GLN H 169      20.141  26.166  20.156  1.00 51.37           C  
ATOM   1297  CB  GLN H 169      21.028  27.402  19.922  1.00 55.28           C  
ATOM   1298  CG  GLN H 169      20.459  28.693  20.522  1.00 58.28           C  
ATOM   1299  CD  GLN H 169      19.362  29.221  19.604  1.00 64.63           C  
ATOM   1300  OE1 GLN H 169      18.451  28.493  19.217  1.00 63.84           O  
ATOM   1301  NE2 GLN H 169      19.459  30.524  19.228  1.00 80.28           N  
ATOM   1302  C   GLN H 169      20.692  25.032  19.339  1.00 51.29           C  
ATOM   1303  O   GLN H 169      20.217  24.770  18.235  1.00 51.75           O  
ATOM   1304  N   LYS H 170      21.707  24.318  19.855  1.00 49.50           N  
ATOM   1305  CA  LYS H 170      22.334  23.269  19.095  1.00 50.73           C  
ATOM   1306  CB  LYS H 170      23.531  22.632  19.825  1.00 54.05           C  
ATOM   1307  CG  LYS H 170      24.721  23.576  20.008  1.00 52.61           C  
ATOM   1308  CD  LYS H 170      25.783  23.025  20.960  1.00 58.35           C  
ATOM   1309  CE  LYS H 170      27.017  23.918  21.095  1.00 61.31           C  
ATOM   1310  NZ  LYS H 170      28.012  23.274  21.985  1.00 66.85           N1+
ATOM   1311  C   LYS H 170      21.372  22.155  18.801  1.00 49.50           C  
ATOM   1312  O   LYS H 170      21.393  21.574  17.716  1.00 50.61           O  
ATOM   1313  N   PHE H 171      20.527  21.815  19.784  1.00 49.34           N  
ATOM   1314  CA  PHE H 171      19.599  20.720  19.748  1.00 48.74           C  
ATOM   1315  CB  PHE H 171      19.125  20.277  21.140  1.00 48.47           C  
ATOM   1316  CG  PHE H 171      20.344  19.717  21.791  1.00 54.18           C  
ATOM   1317  CD1 PHE H 171      20.726  18.418  21.547  1.00 53.74           C  
ATOM   1318  CD2 PHE H 171      21.128  20.491  22.613  1.00 47.96           C  
ATOM   1319  CE1 PHE H 171      21.854  17.890  22.129  1.00 54.08           C  
ATOM   1320  CE2 PHE H 171      22.257  19.968  23.200  1.00 52.92           C  
ATOM   1321  CZ  PHE H 171      22.621  18.666  22.961  1.00 54.97           C  
ATOM   1322  C   PHE H 171      18.410  20.952  18.872  1.00 49.56           C  
ATOM   1323  O   PHE H 171      17.740  19.986  18.516  1.00 48.17           O  
ATOM   1324  N   LYS H 172      18.049  22.217  18.574  1.00 51.05           N  
ATOM   1325  CA  LYS H 172      16.872  22.431  17.774  1.00 52.86           C  
ATOM   1326  CB  LYS H 172      16.600  23.895  17.381  1.00 53.72           C  
ATOM   1327  CG  LYS H 172      16.044  24.769  18.507  1.00 58.69           C  
ATOM   1328  CD  LYS H 172      15.944  26.248  18.125  1.00 62.43           C  
ATOM   1329  CE  LYS H 172      15.259  27.108  19.187  1.00 69.12           C  
ATOM   1330  NZ  LYS H 172      14.959  28.446  18.631  1.00 71.45           N1+
ATOM   1331  C   LYS H 172      16.972  21.659  16.493  1.00 52.86           C  
ATOM   1332  O   LYS H 172      17.980  21.688  15.786  1.00 52.83           O  
ATOM   1333  N   GLY H 173      15.895  20.911  16.189  1.00 50.65           N  
ATOM   1334  CA  GLY H 173      15.784  20.165  14.974  1.00 51.34           C  
ATOM   1335  C   GLY H 173      16.152  18.736  15.243  1.00 53.88           C  
ATOM   1336  O   GLY H 173      15.568  17.826  14.658  1.00 55.91           O  
ATOM   1337  N   LYS H 174      17.179  18.518  16.094  1.00 51.75           N  
ATOM   1338  CA  LYS H 174      17.653  17.213  16.478  1.00 49.53           C  
ATOM   1339  CB  LYS H 174      19.021  17.277  17.179  1.00 51.12           C  
ATOM   1340  CG  LYS H 174      19.586  15.911  17.571  1.00 50.90           C  
ATOM   1341  CD  LYS H 174      20.002  15.060  16.373  1.00 54.18           C  
ATOM   1342  CE  LYS H 174      21.393  15.410  15.836  1.00 55.51           C  
ATOM   1343  NZ  LYS H 174      21.724  14.546  14.680  1.00 56.63           N1+
ATOM   1344  C   LYS H 174      16.709  16.535  17.431  1.00 49.29           C  
ATOM   1345  O   LYS H 174      16.342  15.377  17.231  1.00 49.40           O  
ATOM   1346  N   ALA H 175      16.267  17.251  18.489  1.00 46.91           N  
ATOM   1347  CA  ALA H 175      15.473  16.605  19.499  1.00 45.70           C  
ATOM   1348  CB  ALA H 175      16.073  16.718  20.911  1.00 43.40           C  
ATOM   1349  C   ALA H 175      14.114  17.224  19.545  1.00 46.86           C  
ATOM   1350  O   ALA H 175      13.950  18.422  19.327  1.00 48.80           O  
ATOM   1351  N   THR H 176      13.088  16.387  19.809  1.00 45.96           N  
ATOM   1352  CA  THR H 176      11.738  16.860  19.924  1.00 46.76           C  
ATOM   1353  CB  THR H 176      10.845  16.358  18.825  1.00 48.05           C  
ATOM   1354  OG1 THR H 176      11.371  16.731  17.559  1.00 47.00           O  
ATOM   1355  CG2 THR H 176       9.446  16.971  19.005  1.00 47.21           C  
ATOM   1356  C   THR H 176      11.207  16.315  21.220  1.00 47.65           C  
ATOM   1357  O   THR H 176      11.261  15.109  21.462  1.00 47.79           O  
ATOM   1358  N   LEU H 177      10.657  17.185  22.090  1.00 46.32           N  
ATOM   1359  CA  LEU H 177      10.196  16.724  23.370  1.00 46.40           C  
ATOM   1360  CB  LEU H 177      10.684  17.598  24.535  1.00 44.15           C  
ATOM   1361  CG  LEU H 177      12.216  17.611  24.670  1.00 44.26           C  
ATOM   1362  CD1 LEU H 177      12.665  18.458  25.868  1.00 43.98           C  
ATOM   1363  CD2 LEU H 177      12.790  16.185  24.691  1.00 43.42           C  
ATOM   1364  C   LEU H 177       8.700  16.724  23.402  1.00 47.58           C  
ATOM   1365  O   LEU H 177       8.048  17.645  22.913  1.00 48.71           O  
ATOM   1366  N   THR H 178       8.118  15.655  23.981  1.00 47.21           N  
ATOM   1367  CA  THR H 178       6.691  15.544  24.083  1.00 49.55           C  
ATOM   1368  CB  THR H 178       6.090  14.673  23.022  1.00 48.92           C  
ATOM   1369  OG1 THR H 178       6.643  13.368  23.100  1.00 48.82           O  
ATOM   1370  CG2 THR H 178       6.366  15.293  21.642  1.00 48.74           C  
ATOM   1371  C   THR H 178       6.379  14.914  25.401  1.00 51.37           C  
ATOM   1372  O   THR H 178       7.273  14.436  26.097  1.00 51.16           O  
ATOM   1373  N   VAL H 179       5.089  14.930  25.797  1.00 52.58           N  
ATOM   1374  CA  VAL H 179       4.748  14.319  27.046  1.00 54.03           C  
ATOM   1375  CB  VAL H 179       4.755  15.285  28.191  1.00 51.40           C  
ATOM   1376  CG1 VAL H 179       3.452  16.104  28.194  1.00 52.01           C  
ATOM   1377  CG2 VAL H 179       5.021  14.490  29.465  1.00 52.17           C  
ATOM   1378  C   VAL H 179       3.369  13.733  26.935  1.00 56.54           C  
ATOM   1379  O   VAL H 179       2.514  14.256  26.220  1.00 57.12           O  
ATOM   1380  N   ASP H 180       3.139  12.600  27.638  1.00 59.44           N  
ATOM   1381  CA  ASP H 180       1.862  11.943  27.688  1.00 60.35           C  
ATOM   1382  CB  ASP H 180       1.964  10.433  27.424  1.00 60.88           C  
ATOM   1383  CG  ASP H 180       0.559   9.853  27.359  1.00 63.19           C  
ATOM   1384  OD1 ASP H 180      -0.417  10.619  27.582  1.00 66.53           O  
ATOM   1385  OD2 ASP H 180       0.447   8.627  27.090  1.00 63.19           O1-
ATOM   1386  C   ASP H 180       1.355  12.119  29.087  1.00 61.55           C  
ATOM   1387  O   ASP H 180       1.837  11.486  30.024  1.00 60.56           O  
ATOM   1388  N   ARG H 181       0.336  12.980  29.248  1.00 62.99           N  
ATOM   1389  CA  ARG H 181      -0.179  13.344  30.537  1.00 65.78           C  
ATOM   1390  CB  ARG H 181      -1.349  14.335  30.409  1.00 67.78           C  
ATOM   1391  CG  ARG H 181      -0.964  15.672  29.772  1.00 70.09           C  
ATOM   1392  CD  ARG H 181      -2.158  16.424  29.177  1.00 74.39           C  
ATOM   1393  NE  ARG H 181      -2.656  15.598  28.037  1.00  0.00           N  
ATOM   1394  CZ  ARG H 181      -3.888  15.821  27.495  1.00  0.00           C  
ATOM   1395  NH1 ARG H 181      -4.687  16.816  27.978  1.00  0.00           N1+
ATOM   1396  NH2 ARG H 181      -4.325  15.042  26.461  1.00  0.00           N  
ATOM   1397  C   ARG H 181      -0.724  12.140  31.248  1.00 63.79           C  
ATOM   1398  O   ARG H 181      -0.453  11.933  32.430  1.00 61.99           O  
ATOM   1399  N   SER H 182      -1.507  11.302  30.543  1.00 63.12           N  
ATOM   1400  CA  SER H 182      -2.155  10.191  31.181  1.00 64.70           C  
ATOM   1401  CB  SER H 182      -3.093   9.425  30.232  1.00 68.23           C  
ATOM   1402  OG  SER H 182      -2.345   8.823  29.186  1.00 70.98           O  
ATOM   1403  C   SER H 182      -1.144   9.218  31.705  1.00 65.11           C  
ATOM   1404  O   SER H 182      -1.265   8.750  32.837  1.00 67.20           O  
ATOM   1405  N   SER H 183      -0.134   8.874  30.880  1.00 64.04           N  
ATOM   1406  CA  SER H 183       0.876   7.911  31.228  1.00 61.92           C  
ATOM   1407  CB  SER H 183       1.568   7.296  29.997  1.00 61.63           C  
ATOM   1408  OG  SER H 183       2.223   8.304  29.245  1.00 61.97           O  
ATOM   1409  C   SER H 183       1.938   8.484  32.128  1.00 59.39           C  
ATOM   1410  O   SER H 183       2.776   7.742  32.639  1.00 57.40           O  
ATOM   1411  N   SER H 184       1.958   9.814  32.340  1.00 57.72           N  
ATOM   1412  CA  SER H 184       2.977  10.415  33.158  1.00 55.63           C  
ATOM   1413  CB  SER H 184       2.946   9.954  34.627  1.00 56.31           C  
ATOM   1414  OG  SER H 184       1.773  10.434  35.266  1.00 59.93           O  
ATOM   1415  C   SER H 184       4.317  10.076  32.586  1.00 53.79           C  
ATOM   1416  O   SER H 184       5.263   9.781  33.314  1.00 53.65           O  
ATOM   1417  N   THR H 185       4.439  10.117  31.245  1.00 51.09           N  
ATOM   1418  CA  THR H 185       5.702   9.791  30.657  1.00 50.89           C  
ATOM   1419  CB  THR H 185       5.663   8.523  29.852  1.00 51.24           C  
ATOM   1420  OG1 THR H 185       5.226   7.444  30.665  1.00 52.78           O  
ATOM   1421  CG2 THR H 185       7.070   8.235  29.306  1.00 48.97           C  
ATOM   1422  C   THR H 185       6.135  10.915  29.759  1.00 50.54           C  
ATOM   1423  O   THR H 185       5.318  11.578  29.120  1.00 50.86           O  
ATOM   1424  N   ALA H 186       7.461  11.168  29.708  1.00 48.60           N  
ATOM   1425  CA  ALA H 186       7.993  12.198  28.862  1.00 47.37           C  
ATOM   1426  CB  ALA H 186       8.920  13.182  29.596  1.00 43.01           C  
ATOM   1427  C   ALA H 186       8.807  11.512  27.808  1.00 48.52           C  
ATOM   1428  O   ALA H 186       9.468  10.515  28.091  1.00 49.61           O  
ATOM   1429  N   TYR H 187       8.773  12.019  26.555  1.00 45.53           N  
ATOM   1430  CA  TYR H 187       9.492  11.354  25.504  1.00 45.13           C  
ATOM   1431  CB  TYR H 187       8.584  10.743  24.418  1.00 45.90           C  
ATOM   1432  CG  TYR H 187       7.701   9.699  25.023  1.00 49.05           C  
ATOM   1433  CD1 TYR H 187       8.142   8.404  25.183  1.00 50.27           C  
ATOM   1434  CD2 TYR H 187       6.425  10.015  25.436  1.00 50.85           C  
ATOM   1435  CE1 TYR H 187       7.322   7.446  25.735  1.00 50.93           C  
ATOM   1436  CE2 TYR H 187       5.602   9.060  25.988  1.00 51.43           C  
ATOM   1437  CZ  TYR H 187       6.050   7.770  26.139  1.00 51.65           C  
ATOM   1438  OH  TYR H 187       5.211   6.787  26.705  1.00 58.17           O  
ATOM   1439  C   TYR H 187      10.387  12.331  24.803  1.00 46.07           C  
ATOM   1440  O   TYR H 187      10.091  13.522  24.712  1.00 47.88           O  
ATOM   1441  N   MET H 188      11.541  11.832  24.308  1.00 45.64           N  
ATOM   1442  CA  MET H 188      12.454  12.644  23.554  1.00 45.85           C  
ATOM   1443  CB  MET H 188      13.797  12.870  24.267  1.00 42.42           C  
ATOM   1444  CG  MET H 188      14.780  13.735  23.477  1.00 45.12           C  
ATOM   1445  SD  MET H 188      16.341  14.063  24.351  1.00 49.24           S  
ATOM   1446  CE  MET H 188      16.888  12.332  24.383  1.00 58.21           C  
ATOM   1447  C   MET H 188      12.755  11.923  22.276  1.00 48.99           C  
ATOM   1448  O   MET H 188      13.240  10.792  22.289  1.00 50.10           O  
ATOM   1449  N   GLU H 189      12.492  12.573  21.124  1.00 49.21           N  
ATOM   1450  CA  GLU H 189      12.754  11.905  19.881  1.00 49.19           C  
ATOM   1451  CB  GLU H 189      11.607  11.993  18.863  1.00 50.76           C  
ATOM   1452  CG  GLU H 189      11.932  11.253  17.565  1.00 55.32           C  
ATOM   1453  CD  GLU H 189      10.681  11.237  16.712  1.00 59.52           C  
ATOM   1454  OE1 GLU H 189       9.572  11.180  17.306  1.00 62.64           O  
ATOM   1455  OE2 GLU H 189      10.814  11.281  15.461  1.00 82.14           O1-
ATOM   1456  C   GLU H 189      13.966  12.505  19.243  1.00 50.79           C  
ATOM   1457  O   GLU H 189      14.072  13.721  19.081  1.00 50.35           O  
ATOM   1458  N   LEU H 190      14.923  11.634  18.865  1.00 49.95           N  
ATOM   1459  CA  LEU H 190      16.135  12.061  18.221  1.00 50.20           C  
ATOM   1460  CB  LEU H 190      17.399  11.405  18.810  1.00 46.65           C  
ATOM   1461  CG  LEU H 190      17.652  11.727  20.297  1.00 47.32           C  
ATOM   1462  CD1 LEU H 190      18.931  11.039  20.812  1.00 46.97           C  
ATOM   1463  CD2 LEU H 190      17.646  13.244  20.549  1.00 45.11           C  
ATOM   1464  C   LEU H 190      16.052  11.595  16.797  1.00 53.14           C  
ATOM   1465  O   LEU H 190      15.719  10.439  16.534  1.00 54.96           O  
ATOM   1466  N   ARG H 191      16.356  12.483  15.827  1.00 51.48           N  
ATOM   1467  CA  ARG H 191      16.252  12.025  14.467  1.00 53.43           C  
ATOM   1468  CB  ARG H 191      15.162  12.740  13.642  1.00 55.00           C  
ATOM   1469  CG  ARG H 191      13.743  12.536  14.182  1.00 81.47           C  
ATOM   1470  CD  ARG H 191      12.636  12.871  13.177  1.00  0.00           C  
ATOM   1471  NE  ARG H 191      12.747  14.314  12.830  1.00  0.00           N  
ATOM   1472  CZ  ARG H 191      12.055  15.248  13.547  1.00  0.00           C  
ATOM   1473  NH1 ARG H 191      11.293  14.868  14.614  1.00  0.00           N1+
ATOM   1474  NH2 ARG H 191      12.129  16.564  13.195  1.00  0.00           N  
ATOM   1475  C   ARG H 191      17.561  12.205  13.749  1.00 53.46           C  
ATOM   1476  O   ARG H 191      18.437  12.954  14.175  1.00 52.18           O  
ATOM   1477  N   SER H 192      17.723  11.469  12.629  1.00 53.56           N  
ATOM   1478  CA  SER H 192      18.886  11.548  11.777  1.00 53.39           C  
ATOM   1479  CB  SER H 192      18.944  12.846  10.955  1.00 53.84           C  
ATOM   1480  OG  SER H 192      17.857  12.893  10.042  1.00 57.02           O  
ATOM   1481  C   SER H 192      20.131  11.456  12.601  1.00 51.67           C  
ATOM   1482  O   SER H 192      21.021  12.296  12.498  1.00 49.77           O  
ATOM   1483  N   LEU H 193      20.243  10.395  13.417  1.00 50.24           N  
ATOM   1484  CA  LEU H 193      21.336  10.206  14.324  1.00 50.20           C  
ATOM   1485  CB  LEU H 193      21.098   9.022  15.273  1.00 51.57           C  
ATOM   1486  CG  LEU H 193      19.818   9.168  16.113  1.00 50.53           C  
ATOM   1487  CD1 LEU H 193      19.619   7.964  17.048  1.00 48.53           C  
ATOM   1488  CD2 LEU H 193      19.800  10.510  16.858  1.00 51.17           C  
ATOM   1489  C   LEU H 193      22.625   9.929  13.610  1.00 50.72           C  
ATOM   1490  O   LEU H 193      22.642   9.339  12.532  1.00 50.33           O  
ATOM   1491  N   THR H 194      23.746  10.374  14.225  1.00 50.17           N  
ATOM   1492  CA  THR H 194      25.065  10.133  13.707  1.00 50.67           C  
ATOM   1493  CB  THR H 194      25.781  11.364  13.223  1.00 50.89           C  
ATOM   1494  OG1 THR H 194      25.969  12.279  14.292  1.00 54.65           O  
ATOM   1495  CG2 THR H 194      24.957  12.014  12.099  1.00 49.77           C  
ATOM   1496  C   THR H 194      25.867   9.588  14.852  1.00 51.80           C  
ATOM   1497  O   THR H 194      25.335   9.384  15.939  1.00 50.57           O  
ATOM   1498  N   SER H 195      27.171   9.321  14.635  1.00 53.39           N  
ATOM   1499  CA  SER H 195      28.003   8.742  15.652  1.00 54.56           C  
ATOM   1500  CB  SER H 195      29.422   8.424  15.153  1.00 58.23           C  
ATOM   1501  OG  SER H 195      29.369   7.437  14.134  1.00 59.65           O  
ATOM   1502  C   SER H 195      28.143   9.713  16.781  1.00 55.05           C  
ATOM   1503  O   SER H 195      28.363   9.320  17.923  1.00 54.88           O  
ATOM   1504  N   GLU H 196      28.013  11.014  16.482  1.00 54.65           N  
ATOM   1505  CA  GLU H 196      28.153  12.054  17.457  1.00 54.63           C  
ATOM   1506  CB  GLU H 196      27.988  13.452  16.843  1.00 55.86           C  
ATOM   1507  CG  GLU H 196      28.997  13.752  15.735  1.00 58.99           C  
ATOM   1508  CD  GLU H 196      30.394  13.705  16.336  0.88 63.79           C  
ATOM   1509  OE1 GLU H 196      30.566  14.207  17.479  0.88 63.95           O  
ATOM   1510  OE2 GLU H 196      31.305  13.162  15.656  0.88 64.85           O1-
ATOM   1511  C   GLU H 196      27.072  11.896  18.476  1.00 53.40           C  
ATOM   1512  O   GLU H 196      27.255  12.221  19.647  1.00 54.87           O  
ATOM   1513  N   ASP H 197      25.903  11.409  18.025  1.00 50.04           N  
ATOM   1514  CA  ASP H 197      24.711  11.225  18.803  1.00 48.44           C  
ATOM   1515  CB  ASP H 197      23.486  10.892  17.938  1.00 49.94           C  
ATOM   1516  CG  ASP H 197      23.126  12.150  17.157  1.00 53.21           C  
ATOM   1517  OD1 ASP H 197      23.458  13.265  17.640  1.00 53.17           O  
ATOM   1518  OD2 ASP H 197      22.515  12.010  16.064  1.00 53.25           O1-
ATOM   1519  C   ASP H 197      24.866  10.134  19.825  1.00 48.47           C  
ATOM   1520  O   ASP H 197      24.053  10.047  20.742  1.00 46.12           O  
ATOM   1521  N   THR H 198      25.844   9.222  19.674  1.00 48.97           N  
ATOM   1522  CA  THR H 198      25.960   8.165  20.644  1.00 46.92           C  
ATOM   1523  CB  THR H 198      27.011   7.149  20.308  1.00 47.74           C  
ATOM   1524  OG1 THR H 198      26.735   6.560  19.045  1.00  0.00           O  
ATOM   1525  CG2 THR H 198      27.012   6.070  21.406  1.00  0.00           C  
ATOM   1526  C   THR H 198      26.317   8.754  21.976  1.00 44.09           C  
ATOM   1527  O   THR H 198      27.262   9.532  22.087  1.00 46.08           O  
ATOM   1528  N   ALA H 199      25.553   8.393  23.033  1.00 42.27           N  
ATOM   1529  CA  ALA H 199      25.828   8.910  24.346  1.00 39.98           C  
ATOM   1530  CB  ALA H 199      25.799  10.447  24.409  1.00 41.00           C  
ATOM   1531  C   ALA H 199      24.756   8.414  25.272  1.00 40.77           C  
ATOM   1532  O   ALA H 199      23.862   7.674  24.867  1.00 41.91           O  
ATOM   1533  N   VAL H 200      24.848   8.789  26.566  1.00 39.32           N  
ATOM   1534  CA  VAL H 200      23.841   8.422  27.517  1.00 39.46           C  
ATOM   1535  CB  VAL H 200      24.404   8.063  28.863  1.00 38.34           C  
ATOM   1536  CG1 VAL H 200      23.245   7.801  29.838  1.00 40.36           C  
ATOM   1537  CG2 VAL H 200      25.348   6.862  28.690  1.00 38.34           C  
ATOM   1538  C   VAL H 200      22.965   9.631  27.684  1.00 39.91           C  
ATOM   1539  O   VAL H 200      23.463  10.748  27.809  1.00 39.01           O  
ATOM   1540  N   TYR H 201      21.626   9.442  27.667  1.00 39.29           N  
ATOM   1541  CA  TYR H 201      20.717  10.554  27.772  1.00 39.18           C  
ATOM   1542  CB  TYR H 201      19.683  10.594  26.628  1.00 39.55           C  
ATOM   1543  CG  TYR H 201      20.383  10.881  25.338  1.00 43.81           C  
ATOM   1544  CD1 TYR H 201      20.599  12.178  24.934  1.00 43.53           C  
ATOM   1545  CD2 TYR H 201      20.830   9.857  24.533  1.00 44.15           C  
ATOM   1546  CE1 TYR H 201      21.239  12.452  23.747  1.00 43.07           C  
ATOM   1547  CE2 TYR H 201      21.471  10.122  23.344  1.00 43.51           C  
ATOM   1548  CZ  TYR H 201      21.676  11.422  22.949  1.00 44.88           C  
ATOM   1549  OH  TYR H 201      22.335  11.698  21.732  1.00 47.41           O  
ATOM   1550  C   TYR H 201      19.942  10.403  29.044  1.00 40.57           C  
ATOM   1551  O   TYR H 201      19.312   9.372  29.273  1.00 38.84           O  
ATOM   1552  N   TYR H 202      19.942  11.454  29.897  1.00 38.74           N  
ATOM   1553  CA  TYR H 202      19.246  11.347  31.149  1.00 37.89           C  
ATOM   1554  CB  TYR H 202      20.010  11.816  32.406  1.00 38.37           C  
ATOM   1555  CG  TYR H 202      21.312  11.124  32.612  1.00 41.03           C  
ATOM   1556  CD1 TYR H 202      21.385   9.784  32.909  1.00 42.23           C  
ATOM   1557  CD2 TYR H 202      22.482  11.829  32.490  1.00 40.56           C  
ATOM   1558  CE1 TYR H 202      22.599   9.166  33.100  1.00 42.87           C  
ATOM   1559  CE2 TYR H 202      23.700  11.221  32.682  1.00 41.16           C  
ATOM   1560  CZ  TYR H 202      23.761   9.884  32.991  1.00 42.60           C  
ATOM   1561  OH  TYR H 202      25.003   9.249  33.188  1.00 48.26           O  
ATOM   1562  C   TYR H 202      18.076  12.283  31.121  1.00 39.33           C  
ATOM   1563  O   TYR H 202      18.107  13.322  30.464  1.00 38.20           O  
ATOM   1564  N   CYS H 203      16.989  11.898  31.819  1.00 39.04           N  
ATOM   1565  CA  CYS H 203      15.864  12.768  32.009  1.00 39.85           C  
ATOM   1566  CB  CYS H 203      14.488  12.115  31.736  1.00 41.13           C  
ATOM   1567  SG  CYS H 203      14.175  10.621  32.725  1.00 52.65           S  
ATOM   1568  C   CYS H 203      15.927  13.171  33.451  1.00 40.51           C  
ATOM   1569  O   CYS H 203      16.383  12.393  34.289  1.00 40.56           O  
ATOM   1570  N   ALA H 204      15.510  14.413  33.777  1.00 38.93           N  
ATOM   1571  CA  ALA H 204      15.601  14.871  35.135  1.00 39.54           C  
ATOM   1572  CB  ALA H 204      16.855  15.722  35.404  1.00 40.97           C  
ATOM   1573  C   ALA H 204      14.401  15.723  35.434  1.00 41.57           C  
ATOM   1574  O   ALA H 204      13.768  16.272  34.534  1.00 41.29           O  
ATOM   1575  N   ARG H 205      14.073  15.858  36.736  1.00 42.36           N  
ATOM   1576  CA  ARG H 205      12.894  16.548  37.191  1.00 41.59           C  
ATOM   1577  CB  ARG H 205      12.084  15.611  38.103  1.00 43.13           C  
ATOM   1578  CG  ARG H 205      10.940  16.205  38.928  1.00 36.96           C  
ATOM   1579  CD  ARG H 205      10.334  15.112  39.811  1.00 39.00           C  
ATOM   1580  NE  ARG H 205       9.361  15.701  40.771  1.00 40.50           N  
ATOM   1581  CZ  ARG H 205       9.774  16.113  42.004  1.00 44.92           C  
ATOM   1582  NH1 ARG H 205      11.102  16.234  42.277  1.00 43.00           N1+
ATOM   1583  NH2 ARG H 205       8.853  16.420  42.960  1.00 46.31           N  
ATOM   1584  C   ARG H 205      13.278  17.765  37.982  1.00 42.42           C  
ATOM   1585  O   ARG H 205      14.157  17.721  38.842  1.00 43.20           O  
ATOM   1586  N   ARG H 206      12.580  18.886  37.697  1.00 43.47           N  
ATOM   1587  CA  ARG H 206      12.813  20.172  38.294  1.00 43.78           C  
ATOM   1588  CB  ARG H 206      12.240  21.360  37.532  1.00 38.96           C  
ATOM   1589  CG  ARG H 206      10.715  21.318  37.575  1.00 44.34           C  
ATOM   1590  CD  ARG H 206      10.058  22.690  37.454  1.00 43.73           C  
ATOM   1591  NE  ARG H 206      10.749  23.434  36.360  1.00  0.00           N  
ATOM   1592  CZ  ARG H 206      10.071  24.374  35.638  1.00  0.00           C  
ATOM   1593  NH1 ARG H 206       8.758  24.628  35.908  1.00  0.00           N1+
ATOM   1594  NH2 ARG H 206      10.703  25.059  34.641  1.00  0.00           N  
ATOM   1595  C   ARG H 206      12.057  20.265  39.581  1.00 45.08           C  
ATOM   1596  O   ARG H 206      11.303  19.371  39.948  1.00 44.48           O  
ATOM   1597  N   ASN H 207      12.277  21.288  40.422  1.00 39.77           N  
ATOM   1598  CA  ASN H 207      11.571  21.226  41.672  1.00 41.71           C  
ATOM   1599  CB  ASN H 207      12.481  20.865  42.867  1.00 42.73           C  
ATOM   1600  CG  ASN H 207      11.654  20.187  43.958  1.00 50.64           C  
ATOM   1601  OD1 ASN H 207      10.615  20.689  44.382  1.00 54.08           O  
ATOM   1602  ND2 ASN H 207      12.114  18.991  44.413  1.00 62.90           N  
ATOM   1603  C   ASN H 207      10.961  22.566  41.897  1.00 42.31           C  
ATOM   1604  O   ASN H 207      11.395  23.566  41.332  1.00 42.74           O  
ATOM   1605  N   TYR H 208       9.914  22.611  42.734  1.00 44.66           N  
ATOM   1606  CA  TYR H 208       9.241  23.845  42.973  1.00 48.26           C  
ATOM   1607  CB  TYR H 208       7.961  23.704  43.825  1.00 50.20           C  
ATOM   1608  CG  TYR H 208       8.243  23.017  45.117  1.00 53.99           C  
ATOM   1609  CD1 TYR H 208       8.728  23.708  46.204  1.00 63.73           C  
ATOM   1610  CD2 TYR H 208       7.996  21.668  45.245  1.00 63.68           C  
ATOM   1611  CE1 TYR H 208       8.974  23.059  47.394  1.00 63.47           C  
ATOM   1612  CE2 TYR H 208       8.239  21.016  46.431  1.00 63.89           C  
ATOM   1613  CZ  TYR H 208       8.730  21.712  47.509  1.00 57.58           C  
ATOM   1614  OH  TYR H 208       8.979  21.043  48.727  1.00 66.09           O  
ATOM   1615  C   TYR H 208      10.194  24.800  43.611  1.00 48.30           C  
ATOM   1616  O   TYR H 208      10.156  25.996  43.328  1.00 48.95           O  
ATOM   1617  N   ASP H 209      11.086  24.293  44.481  1.00 48.94           N  
ATOM   1618  CA  ASP H 209      11.953  25.172  45.204  1.00 46.77           C  
ATOM   1619  CB  ASP H 209      12.475  24.543  46.505  1.00 48.50           C  
ATOM   1620  CG  ASP H 209      12.993  25.681  47.364  1.00 52.23           C  
ATOM   1621  OD1 ASP H 209      12.321  26.748  47.387  1.00 48.38           O  
ATOM   1622  OD2 ASP H 209      14.072  25.513  47.991  1.00 48.53           O1-
ATOM   1623  C   ASP H 209      13.156  25.557  44.391  1.00 46.47           C  
ATOM   1624  O   ASP H 209      14.276  25.558  44.901  1.00 47.03           O  
ATOM   1625  N   GLY H 210      12.973  25.897  43.102  1.00 44.17           N  
ATOM   1626  CA  GLY H 210      14.050  26.450  42.325  1.00 42.29           C  
ATOM   1627  C   GLY H 210      15.182  25.483  42.095  1.00 42.03           C  
ATOM   1628  O   GLY H 210      16.317  25.919  41.905  1.00 41.37           O  
ATOM   1629  N   SER H 211      14.947  24.155  42.101  1.00 40.98           N  
ATOM   1630  CA  SER H 211      16.072  23.295  41.835  1.00 39.27           C  
ATOM   1631  CB  SER H 211      16.311  22.225  42.914  1.00 40.10           C  
ATOM   1632  OG  SER H 211      15.232  21.303  42.943  1.00 44.03           O  
ATOM   1633  C   SER H 211      15.810  22.584  40.554  1.00 38.69           C  
ATOM   1634  O   SER H 211      14.806  21.897  40.412  1.00 40.61           O  
ATOM   1635  N   TRP H 212      16.704  22.747  39.565  1.00 36.85           N  
ATOM   1636  CA  TRP H 212      16.456  22.122  38.296  1.00 35.99           C  
ATOM   1637  CB  TRP H 212      17.231  22.761  37.135  1.00 36.20           C  
ATOM   1638  CG  TRP H 212      16.470  23.928  36.550  1.00 36.09           C  
ATOM   1639  CD2 TRP H 212      16.272  25.205  37.183  1.00 34.78           C  
ATOM   1640  CD1 TRP H 212      15.769  23.970  35.380  1.00 36.83           C  
ATOM   1641  NE1 TRP H 212      15.158  25.190  35.237  1.00 33.67           N  
ATOM   1642  CE2 TRP H 212      15.453  25.960  36.340  1.00 36.75           C  
ATOM   1643  CE3 TRP H 212      16.721  25.704  38.371  1.00 30.10           C  
ATOM   1644  CZ2 TRP H 212      15.072  27.227  36.675  1.00 32.57           C  
ATOM   1645  CZ3 TRP H 212      16.343  26.987  38.700  1.00 31.78           C  
ATOM   1646  CH2 TRP H 212      15.536  27.734  37.867  1.00 32.92           C  
ATOM   1647  C   TRP H 212      16.582  20.624  38.253  1.00 36.95           C  
ATOM   1648  O   TRP H 212      15.683  19.962  37.734  1.00 37.35           O  
ATOM   1649  N   PHE H 213      17.663  20.011  38.780  1.00 35.03           N  
ATOM   1650  CA  PHE H 213      17.699  18.592  38.539  1.00 33.85           C  
ATOM   1651  CB  PHE H 213      18.908  18.215  37.656  1.00 33.89           C  
ATOM   1652  CG  PHE H 213      18.773  18.950  36.349  1.00 32.39           C  
ATOM   1653  CD1 PHE H 213      18.091  18.394  35.293  1.00 34.55           C  
ATOM   1654  CD2 PHE H 213      19.317  20.202  36.163  1.00 35.12           C  
ATOM   1655  CE1 PHE H 213      17.960  19.062  34.097  1.00 35.55           C  
ATOM   1656  CE2 PHE H 213      19.188  20.878  34.966  1.00 34.06           C  
ATOM   1657  CZ  PHE H 213      18.504  20.310  33.918  1.00 35.34           C  
ATOM   1658  C   PHE H 213      17.759  17.831  39.842  1.00 34.72           C  
ATOM   1659  O   PHE H 213      18.807  17.309  40.216  1.00 31.99           O  
ATOM   1660  N   ALA H 214      16.620  17.751  40.569  1.00 35.03           N  
ATOM   1661  CA  ALA H 214      16.529  17.050  41.828  1.00 34.05           C  
ATOM   1662  CB  ALA H 214      15.219  17.365  42.568  1.00 33.36           C  
ATOM   1663  C   ALA H 214      16.604  15.554  41.668  1.00 33.86           C  
ATOM   1664  O   ALA H 214      17.387  14.899  42.352  1.00 34.03           O  
ATOM   1665  N   TYR H 215      15.800  14.969  40.748  1.00 43.34           N  
ATOM   1666  CA  TYR H 215      15.796  13.548  40.545  1.00 45.25           C  
ATOM   1667  CB  TYR H 215      14.392  12.942  40.708  1.00 46.60           C  
ATOM   1668  CG  TYR H 215      13.940  13.241  42.097  1.00 57.95           C  
ATOM   1669  CD1 TYR H 215      13.517  14.502  42.445  1.00 56.29           C  
ATOM   1670  CD2 TYR H 215      13.921  12.257  43.053  1.00 60.51           C  
ATOM   1671  CE1 TYR H 215      13.100  14.779  43.727  1.00 58.40           C  
ATOM   1672  CE2 TYR H 215      13.504  12.527  44.335  1.00 60.77           C  
ATOM   1673  CZ  TYR H 215      13.094  13.790  44.677  1.00 62.08           C  
ATOM   1674  OH  TYR H 215      12.666  14.069  45.991  1.00 59.21           O  
ATOM   1675  C   TYR H 215      16.210  13.279  39.133  1.00 43.88           C  
ATOM   1676  O   TYR H 215      15.806  13.991  38.215  1.00 43.98           O  
ATOM   1677  N   TRP H 216      17.023  12.221  38.927  1.00 42.18           N  
ATOM   1678  CA  TRP H 216      17.480  11.907  37.604  1.00 39.93           C  
ATOM   1679  CB  TRP H 216      19.005  12.021  37.438  1.00 39.11           C  
ATOM   1680  CG  TRP H 216      19.548  13.427  37.510  1.00 39.23           C  
ATOM   1681  CD2 TRP H 216      20.198  14.096  36.419  1.00 38.73           C  
ATOM   1682  CD1 TRP H 216      19.591  14.283  38.572  1.00 39.40           C  
ATOM   1683  NE1 TRP H 216      20.229  15.444  38.211  1.00 41.68           N  
ATOM   1684  CE2 TRP H 216      20.608  15.344  36.889  1.00 40.45           C  
ATOM   1685  CE3 TRP H 216      20.440  13.699  35.135  1.00 39.78           C  
ATOM   1686  CZ2 TRP H 216      21.270  16.222  36.082  1.00 40.86           C  
ATOM   1687  CZ3 TRP H 216      21.101  14.592  34.322  1.00 41.52           C  
ATOM   1688  CH2 TRP H 216      21.508  15.827  34.785  1.00 41.50           C  
ATOM   1689  C   TRP H 216      17.138  10.480  37.304  1.00 39.34           C  
ATOM   1690  O   TRP H 216      16.943   9.660  38.201  1.00 41.56           O  
ATOM   1691  N   GLY H 217      17.029  10.164  35.999  1.00 38.66           N  
ATOM   1692  CA  GLY H 217      16.768   8.822  35.570  1.00 39.85           C  
ATOM   1693  C   GLY H 217      18.086   8.112  35.537  1.00 41.18           C  
ATOM   1694  O   GLY H 217      19.137   8.723  35.721  1.00 40.81           O  
ATOM   1695  N   GLN H 218      18.051   6.787  35.295  1.00 40.27           N  
ATOM   1696  CA  GLN H 218      19.215   5.945  35.244  1.00 41.05           C  
ATOM   1697  CB  GLN H 218      18.896   4.462  35.017  1.00 40.23           C  
ATOM   1698  CG  GLN H 218      17.793   3.915  35.911  1.00 51.58           C  
ATOM   1699  CD  GLN H 218      16.503   4.065  35.120  1.00 56.56           C  
ATOM   1700  OE1 GLN H 218      15.795   5.063  35.232  1.00 54.28           O  
ATOM   1701  NE2 GLN H 218      16.197   3.043  34.278  1.00 55.76           N  
ATOM   1702  C   GLN H 218      20.013   6.334  34.044  1.00 41.65           C  
ATOM   1703  O   GLN H 218      21.234   6.192  34.024  1.00 43.64           O  
ATOM   1704  N   GLY H 219      19.322   6.771  32.977  1.00 39.37           N  
ATOM   1705  CA  GLY H 219      19.988   7.151  31.767  1.00 39.92           C  
ATOM   1706  C   GLY H 219      19.772   6.066  30.760  1.00 42.25           C  
ATOM   1707  O   GLY H 219      19.625   4.894  31.107  1.00 44.06           O  
ATOM   1708  N   THR H 220      19.730   6.449  29.465  1.00 43.13           N  
ATOM   1709  CA  THR H 220      19.568   5.498  28.405  1.00 42.57           C  
ATOM   1710  CB  THR H 220      18.364   5.760  27.545  1.00 43.69           C  
ATOM   1711  OG1 THR H 220      17.186   5.725  28.335  1.00 45.87           O  
ATOM   1712  CG2 THR H 220      18.293   4.689  26.444  1.00 43.82           C  
ATOM   1713  C   THR H 220      20.777   5.609  27.532  1.00 44.55           C  
ATOM   1714  O   THR H 220      21.091   6.680  27.017  1.00 45.78           O  
ATOM   1715  N   LEU H 221      21.489   4.486  27.324  1.00 44.70           N  
ATOM   1716  CA  LEU H 221      22.680   4.548  26.528  1.00 43.82           C  
ATOM   1717  CB  LEU H 221      23.725   3.488  26.941  1.00 44.55           C  
ATOM   1718  CG  LEU H 221      25.073   3.527  26.191  1.00 76.04           C  
ATOM   1719  CD1 LEU H 221      24.936   3.097  24.726  1.00 76.18           C  
ATOM   1720  CD2 LEU H 221      25.762   4.892  26.344  1.00 75.86           C  
ATOM   1721  C   LEU H 221      22.268   4.304  25.113  1.00 44.59           C  
ATOM   1722  O   LEU H 221      21.696   3.265  24.786  1.00 45.62           O  
ATOM   1723  N   VAL H 222      22.537   5.289  24.232  1.00 44.38           N  
ATOM   1724  CA  VAL H 222      22.163   5.156  22.853  1.00 45.46           C  
ATOM   1725  CB  VAL H 222      21.460   6.363  22.302  1.00 43.13           C  
ATOM   1726  CG1 VAL H 222      21.122   6.096  20.825  1.00 43.26           C  
ATOM   1727  CG2 VAL H 222      20.237   6.668  23.182  1.00 42.13           C  
ATOM   1728  C   VAL H 222      23.406   4.966  22.040  1.00 45.68           C  
ATOM   1729  O   VAL H 222      24.360   5.734  22.153  1.00 46.54           O  
ATOM   1730  N   THR H 223      23.426   3.914  21.195  1.00 45.90           N  
ATOM   1731  CA  THR H 223      24.570   3.669  20.361  1.00 47.03           C  
ATOM   1732  CB  THR H 223      25.189   2.316  20.557  1.00 49.29           C  
ATOM   1733  OG1 THR H 223      25.624   2.168  21.900  1.00 48.43           O  
ATOM   1734  CG2 THR H 223      26.379   2.167  19.593  1.00 48.01           C  
ATOM   1735  C   THR H 223      24.130   3.740  18.936  1.00 47.41           C  
ATOM   1736  O   THR H 223      23.123   3.150  18.546  1.00 48.87           O  
ATOM   1737  N   VAL H 224      24.879   4.489  18.109  1.00 48.42           N  
ATOM   1738  CA  VAL H 224      24.518   4.581  16.727  1.00 50.35           C  
ATOM   1739  CB  VAL H 224      24.479   5.989  16.213  1.00 48.41           C  
ATOM   1740  CG1 VAL H 224      24.206   5.950  14.703  1.00 46.39           C  
ATOM   1741  CG2 VAL H 224      23.429   6.777  17.014  1.00 47.52           C  
ATOM   1742  C   VAL H 224      25.566   3.865  15.941  1.00 52.54           C  
ATOM   1743  O   VAL H 224      26.720   4.286  15.896  1.00 51.04           O  
ATOM   1744  N   SER H 225      25.186   2.747  15.294  1.00 53.56           N  
ATOM   1745  CA  SER H 225      26.152   2.034  14.513  1.00 56.40           C  
ATOM   1746  CB  SER H 225      27.030   1.086  15.346  1.00 57.51           C  
ATOM   1747  OG  SER H 225      27.953   0.410  14.505  1.00 58.84           O  
ATOM   1748  C   SER H 225      25.418   1.205  13.516  1.00 59.77           C  
ATOM   1749  O   SER H 225      24.249   0.873  13.697  1.00 59.19           O  
ATOM   1750  N   SER H 226      26.103   0.849  12.415  1.00 61.84           N  
ATOM   1751  CA  SER H 226      25.476   0.032  11.423  1.00 64.88           C  
ATOM   1752  CB  SER H 226      26.077   0.221  10.021  1.00 67.66           C  
ATOM   1753  OG  SER H 226      27.452  -0.137  10.027  1.00 68.60           O  
ATOM   1754  C   SER H 226      25.685  -1.416  11.847  1.00 65.11           C  
ATOM   1755  O   SER H 226      26.207  -2.204  11.014  1.00 64.77           O  
ATOM   1756  OXT SER H 226      25.330  -1.756  13.007  1.00  0.00           O1-
TER    1757      SER H 226 
CONECT  166  667
CONECT  667  166
CONECT  978 1567
CONECT 1567  978
END
