# Supplementary material for: Fully automated antibody structure prediction using BIOVIA tools: Validation study
Source: PLoS One. 2017 May 18;12(5):e0177923. doi: 10.1371/journal.pone.0177923 (PMC5436848; doi:10.1371/journal.pone.0177923)
Supplement: S3 Dataset — Predicted structures using the Top5 framework method, Chothia CDR definition with canonical filtering, using up to 5 CDR templates rather than the default 3, and generating 10 CDR models. (ZIP) [file pone.0177923.s005.zip › 4M48_LH_FV_FinalModel.pdb]

REMARK   Accelrys Discovery Studio PDB file
REMARK   Created:  2015-11-30T21:09:23Z
SSBOND   1 CYS L   23    CYS L   89                                     
SSBOND   2 CYS H  130    CYS H  204                                     
ATOM      1  N   GLU L   1      25.969  33.020  26.390  1.00 53.44           N1+
ATOM      2  CA  GLU L   1      25.833  31.870  27.308  1.00 50.66           C  
ATOM      3  CB  GLU L   1      26.146  30.560  26.568  1.00 52.01           C  
ATOM      4  CG  GLU L   1      25.136  30.234  25.468  1.00 54.98           C  
ATOM      5  CD  GLU L   1      25.597  28.960  24.776  1.00 68.54           C  
ATOM      6  OE1 GLU L   1      26.697  28.461  25.136  1.00  0.00           O  
ATOM      7  OE2 GLU L   1      24.859  28.469  23.881  1.00 76.80           O1-
ATOM      8  C   GLU L   1      26.781  32.004  28.449  1.00 50.85           C  
ATOM      9  O   GLU L   1      27.930  32.403  28.273  1.00 50.90           O  
ATOM     10  N   ASN L   2      26.312  31.687  29.668  1.00 46.99           N  
ATOM     11  CA  ASN L   2      27.198  31.798  30.781  1.00 43.68           C  
ATOM     12  CB  ASN L   2      26.493  31.806  32.149  1.00 44.09           C  
ATOM     13  CG  ASN L   2      25.784  33.143  32.318  1.00  0.00           C  
ATOM     14  OD1 ASN L   2      26.129  34.132  31.672  1.00  0.00           O  
ATOM     15  ND2 ASN L   2      24.766  33.182  33.218  1.00  0.00           N  
ATOM     16  C   ASN L   2      28.111  30.620  30.748  1.00 44.48           C  
ATOM     17  O   ASN L   2      27.680  29.471  30.681  1.00 42.85           O  
ATOM     18  N   VAL L   3      29.424  30.886  30.793  1.00 42.05           N  
ATOM     19  CA  VAL L   3      30.358  29.804  30.780  1.00 41.16           C  
ATOM     20  CB  VAL L   3      31.571  30.079  29.943  1.00 43.01           C  
ATOM     21  CG1 VAL L   3      32.558  28.910  30.108  1.00 46.50           C  
ATOM     22  CG2 VAL L   3      31.117  30.324  28.495  1.00 47.50           C  
ATOM     23  C   VAL L   3      30.819  29.624  32.187  1.00 41.00           C  
ATOM     24  O   VAL L   3      31.156  30.591  32.870  1.00 39.54           O  
ATOM     25  N   LEU L   4      30.823  28.366  32.663  1.00 38.03           N  
ATOM     26  CA  LEU L   4      31.256  28.121  34.004  1.00 38.25           C  
ATOM     27  CB  LEU L   4      30.268  27.277  34.827  1.00 35.44           C  
ATOM     28  CG  LEU L   4      28.909  27.972  35.057  1.00 36.02           C  
ATOM     29  CD1 LEU L   4      27.965  27.088  35.886  1.00 36.13           C  
ATOM     30  CD2 LEU L   4      29.093  29.370  35.673  1.00 34.72           C  
ATOM     31  C   LEU L   4      32.542  27.361  33.921  1.00 37.85           C  
ATOM     32  O   LEU L   4      32.622  26.320  33.269  1.00 38.09           O  
ATOM     33  N   THR L   5      33.594  27.877  34.587  1.00 37.96           N  
ATOM     34  CA  THR L   5      34.864  27.212  34.566  1.00 38.01           C  
ATOM     35  CB  THR L   5      36.023  28.105  34.261  1.00 40.38           C  
ATOM     36  OG1 THR L   5      36.041  29.208  35.155  1.00 42.00           O  
ATOM     37  CG2 THR L   5      35.921  28.572  32.806  1.00 40.64           C  
ATOM     38  C   THR L   5      35.116  26.644  35.917  1.00 36.63           C  
ATOM     39  O   THR L   5      35.002  27.333  36.931  1.00 37.67           O  
ATOM     40  N   GLN L   6      35.472  25.347  35.958  1.00 36.72           N  
ATOM     41  CA  GLN L   6      35.731  24.742  37.227  1.00 37.10           C  
ATOM     42  CB  GLN L   6      34.968  23.428  37.483  1.00 35.17           C  
ATOM     43  CG  GLN L   6      33.460  23.620  37.643  1.00 35.44           C  
ATOM     44  CD  GLN L   6      32.829  22.262  37.918  1.00 35.45           C  
ATOM     45  OE1 GLN L   6      31.986  21.791  37.155  1.00 35.41           O  
ATOM     46  NE2 GLN L   6      33.240  21.613  39.039  1.00 32.72           N  
ATOM     47  C   GLN L   6      37.181  24.426  37.321  1.00 38.98           C  
ATOM     48  O   GLN L   6      37.810  24.007  36.350  1.00 39.38           O  
ATOM     49  N   SER L   7      37.753  24.660  38.520  1.00 39.05           N  
ATOM     50  CA  SER L   7      39.125  24.327  38.761  1.00 41.53           C  
ATOM     51  CB  SER L   7      40.079  25.536  38.791  1.00 43.32           C  
ATOM     52  OG  SER L   7      40.197  26.106  37.498  1.00 47.44           O  
ATOM     53  C   SER L   7      39.203  23.700  40.113  1.00 40.91           C  
ATOM     54  O   SER L   7      38.429  24.033  41.012  1.00 40.20           O  
ATOM     55  N   PRO L   8      40.110  22.780  40.287  1.00 41.52           N  
ATOM     56  CA  PRO L   8      40.965  22.310  39.227  1.00 41.98           C  
ATOM     57  CD  PRO L   8      40.702  22.573  41.595  1.00 42.34           C  
ATOM     58  CB  PRO L   8      42.223  21.768  39.902  1.00 40.93           C  
ATOM     59  CG  PRO L   8      41.796  21.523  41.358  1.00 42.73           C  
ATOM     60  C   PRO L   8      40.227  21.254  38.464  1.00 42.50           C  
ATOM     61  O   PRO L   8      39.176  20.821  38.929  1.00 40.63           O  
ATOM     62  N   ALA L   9      40.736  20.843  37.285  1.00 41.01           N  
ATOM     63  CA  ALA L   9      40.092  19.807  36.531  1.00 42.33           C  
ATOM     64  CB  ALA L   9      40.768  19.551  35.173  1.00 42.93           C  
ATOM     65  C   ALA L   9      40.156  18.529  37.309  1.00 41.66           C  
ATOM     66  O   ALA L   9      39.166  17.804  37.399  1.00 40.11           O  
ATOM     67  N   ILE L  10      41.332  18.222  37.898  1.00 40.99           N  
ATOM     68  CA  ILE L  10      41.506  17.003  38.641  1.00 41.80           C  
ATOM     69  CB  ILE L  10      42.465  16.047  37.987  1.00 45.71           C  
ATOM     70  CG1 ILE L  10      41.960  15.561  36.619  1.00 47.80           C  
ATOM     71  CG2 ILE L  10      42.722  14.903  38.978  1.00 45.32           C  
ATOM     72  CD1 ILE L  10      40.722  14.666  36.695  1.00 50.12           C  
ATOM     73  C   ILE L  10      42.130  17.360  39.955  1.00 43.14           C  
ATOM     74  O   ILE L  10      43.015  18.211  40.022  1.00 44.37           O  
ATOM     75  N   MET L  11      41.681  16.710  41.047  1.00 42.39           N  
ATOM     76  CA  MET L  11      42.272  16.994  42.320  1.00 44.86           C  
ATOM     77  CB  MET L  11      41.398  17.911  43.189  1.00 43.66           C  
ATOM     78  CG  MET L  11      42.038  18.264  44.529  1.00 46.47           C  
ATOM     79  SD  MET L  11      41.038  19.362  45.570  1.00 58.03           S  
ATOM     80  CE  MET L  11      41.585  20.891  44.759  1.00 49.26           C  
ATOM     81  C   MET L  11      42.443  15.696  43.046  1.00 44.39           C  
ATOM     82  O   MET L  11      41.618  14.793  42.922  1.00 44.17           O  
ATOM     83  N   SER L  12      43.545  15.560  43.814  1.00 43.63           N  
ATOM     84  CA  SER L  12      43.741  14.350  44.562  1.00 44.83           C  
ATOM     85  CB  SER L  12      45.021  13.578  44.194  1.00 46.88           C  
ATOM     86  OG  SER L  12      46.170  14.305  44.603  1.00 54.49           O  
ATOM     87  C   SER L  12      43.858  14.740  45.999  1.00 44.08           C  
ATOM     88  O   SER L  12      44.570  15.685  46.334  1.00 45.75           O  
ATOM     89  N   THR L  13      43.143  14.028  46.893  1.00 43.08           N  
ATOM     90  CA  THR L  13      43.218  14.394  48.277  1.00 44.19           C  
ATOM     91  CB  THR L  13      42.047  15.212  48.724  1.00 43.12           C  
ATOM     92  OG1 THR L  13      40.851  14.451  48.649  1.00  0.00           O  
ATOM     93  CG2 THR L  13      41.955  16.428  47.788  1.00  0.00           C  
ATOM     94  C   THR L  13      43.279  13.157  49.116  1.00 43.35           C  
ATOM     95  O   THR L  13      42.812  12.093  48.718  1.00 43.94           O  
ATOM     96  N   SER L  14      43.897  13.266  50.310  1.00 44.33           N  
ATOM     97  CA  SER L  14      43.983  12.142  51.200  1.00 44.07           C  
ATOM     98  CB  SER L  14      45.238  12.138  52.090  1.00 45.87           C  
ATOM     99  OG  SER L  14      46.406  11.992  51.299  1.00 47.56           O  
ATOM    100  C   SER L  14      42.802  12.192  52.110  1.00 43.38           C  
ATOM    101  O   SER L  14      42.169  13.234  52.272  1.00 42.84           O  
ATOM    102  N   PRO L  15      42.499  11.086  52.733  1.00 42.31           N  
ATOM    103  CA  PRO L  15      41.365  11.074  53.608  1.00 43.26           C  
ATOM    104  CD  PRO L  15      42.740   9.781  52.138  1.00 47.33           C  
ATOM    105  CB  PRO L  15      41.128   9.606  53.959  1.00 44.09           C  
ATOM    106  CG  PRO L  15      41.650   8.858  52.717  1.00 44.29           C  
ATOM    107  C   PRO L  15      41.565  11.975  54.781  1.00 45.03           C  
ATOM    108  O   PRO L  15      42.652  11.976  55.357  1.00 43.85           O  
ATOM    109  N   GLY L  16      40.521  12.744  55.150  1.00 43.87           N  
ATOM    110  CA  GLY L  16      40.588  13.602  56.296  1.00 44.95           C  
ATOM    111  C   GLY L  16      40.957  14.999  55.893  1.00 44.47           C  
ATOM    112  O   GLY L  16      40.837  15.921  56.698  1.00 44.47           O  
ATOM    113  N   GLU L  17      41.410  15.206  54.642  1.00 42.91           N  
ATOM    114  CA  GLU L  17      41.808  16.526  54.227  1.00 43.96           C  
ATOM    115  CB  GLU L  17      42.740  16.552  53.001  1.00 46.41           C  
ATOM    116  CG  GLU L  17      44.165  16.080  53.285  1.00 51.68           C  
ATOM    117  CD  GLU L  17      44.926  16.081  51.967  1.00 53.66           C  
ATOM    118  OE1 GLU L  17      44.916  17.135  51.277  1.00 52.60           O  
ATOM    119  OE2 GLU L  17      45.523  15.025  51.628  1.00 54.42           O1-
ATOM    120  C   GLU L  17      40.600  17.318  53.848  1.00 43.73           C  
ATOM    121  O   GLU L  17      39.558  16.761  53.500  1.00 43.97           O  
ATOM    122  N   LYS L  18      40.708  18.662  53.928  1.00 44.82           N  
ATOM    123  CA  LYS L  18      39.608  19.470  53.492  1.00 45.73           C  
ATOM    124  CB  LYS L  18      39.405  20.809  54.218  1.00 46.06           C  
ATOM    125  CG  LYS L  18      40.380  21.897  53.762  1.00 50.79           C  
ATOM    126  CD  LYS L  18      39.881  23.326  53.990  1.00 53.90           C  
ATOM    127  CE  LYS L  18      39.315  23.586  55.384  1.00 54.85           C  
ATOM    128  NZ  LYS L  18      40.423  23.829  56.331  1.00 56.40           N1+
ATOM    129  C   LYS L  18      39.909  19.843  52.078  1.00 45.57           C  
ATOM    130  O   LYS L  18      41.050  20.162  51.744  1.00 45.72           O  
ATOM    131  N   VAL L  19      38.888  19.809  51.201  1.00 43.22           N  
ATOM    132  CA  VAL L  19      39.137  20.139  49.831  1.00 40.39           C  
ATOM    133  CB  VAL L  19      38.941  18.981  48.900  1.00 42.71           C  
ATOM    134  CG1 VAL L  19      39.891  17.856  49.326  1.00 42.97           C  
ATOM    135  CG2 VAL L  19      37.455  18.586  48.903  1.00 43.55           C  
ATOM    136  C   VAL L  19      38.150  21.178  49.410  1.00 40.30           C  
ATOM    137  O   VAL L  19      37.012  21.195  49.876  1.00 41.00           O  
ATOM    138  N   THR L  20      38.583  22.088  48.515  1.00 39.32           N  
ATOM    139  CA  THR L  20      37.702  23.096  48.012  1.00 40.01           C  
ATOM    140  CB  THR L  20      38.038  24.472  48.510  1.00 39.97           C  
ATOM    141  OG1 THR L  20      37.981  24.504  49.930  1.00 41.22           O  
ATOM    142  CG2 THR L  20      37.038  25.476  47.911  1.00 41.36           C  
ATOM    143  C   THR L  20      37.845  23.099  46.523  1.00 39.18           C  
ATOM    144  O   THR L  20      38.952  22.993  45.999  1.00 40.63           O  
ATOM    145  N   MET L  21      36.712  23.203  45.801  1.00 38.15           N  
ATOM    146  CA  MET L  21      36.746  23.247  44.365  1.00 37.39           C  
ATOM    147  CB  MET L  21      36.104  22.018  43.706  1.00 37.33           C  
ATOM    148  CG  MET L  21      34.627  21.829  44.051  1.00 25.79           C  
ATOM    149  SD  MET L  21      33.930  20.252  43.477  1.00 30.02           S  
ATOM    150  CE  MET L  21      34.884  19.244  44.649  1.00 27.39           C  
ATOM    151  C   MET L  21      35.977  24.467  43.963  1.00 36.88           C  
ATOM    152  O   MET L  21      35.018  24.845  44.633  1.00 35.99           O  
ATOM    153  N   THR L  22      36.367  25.115  42.847  1.00 36.64           N  
ATOM    154  CA  THR L  22      35.747  26.370  42.530  1.00 37.20           C  
ATOM    155  CB  THR L  22      36.739  27.492  42.444  1.00 38.32           C  
ATOM    156  OG1 THR L  22      37.653  27.261  41.381  1.00 26.51           O  
ATOM    157  CG2 THR L  22      37.500  27.567  43.778  1.00 27.32           C  
ATOM    158  C   THR L  22      35.035  26.315  41.210  1.00 35.31           C  
ATOM    159  O   THR L  22      35.310  25.471  40.357  1.00 36.96           O  
ATOM    160  N   CYS L  23      34.055  27.231  41.046  1.00 36.08           N  
ATOM    161  CA  CYS L  23      33.292  27.381  39.837  1.00 36.57           C  
ATOM    162  CB  CYS L  23      31.869  26.781  39.963  1.00 35.99           C  
ATOM    163  SG  CYS L  23      30.850  26.943  38.465  1.00 37.30           S  
ATOM    164  C   CYS L  23      33.174  28.863  39.595  1.00 36.91           C  
ATOM    165  O   CYS L  23      32.604  29.587  40.414  1.00 37.21           O  
ATOM    166  N   ARG L  24      33.703  29.354  38.449  1.00 37.71           N  
ATOM    167  CA  ARG L  24      33.685  30.767  38.158  1.00 38.96           C  
ATOM    168  CB  ARG L  24      35.048  31.328  37.726  1.00 40.06           C  
ATOM    169  CG  ARG L  24      36.159  31.178  38.763  1.00 39.72           C  
ATOM    170  CD  ARG L  24      37.435  31.922  38.371  1.00 45.01           C  
ATOM    171  NE  ARG L  24      38.473  31.626  39.397  1.00 49.69           N  
ATOM    172  CZ  ARG L  24      38.501  32.327  40.567  1.00 51.03           C  
ATOM    173  NH1 ARG L  24      37.532  33.252  40.830  1.00 51.78           N1+
ATOM    174  NH2 ARG L  24      39.497  32.096  41.472  1.00 51.93           N  
ATOM    175  C   ARG L  24      32.781  30.988  36.987  1.00 38.26           C  
ATOM    176  O   ARG L  24      32.753  30.182  36.058  1.00 39.57           O  
ATOM    177  N   ALA L  25      32.039  32.114  36.989  1.00 39.33           N  
ATOM    178  CA  ALA L  25      31.085  32.380  35.946  1.00 38.63           C  
ATOM    179  CB  ALA L  25      29.664  32.651  36.475  1.00 37.88           C  
ATOM    180  C   ALA L  25      31.500  33.593  35.169  1.00 41.58           C  
ATOM    181  O   ALA L  25      32.097  34.525  35.704  1.00 40.85           O  
ATOM    182  N   SER L  26      31.115  33.583  33.880  1.00 35.62           N  
ATOM    183  CA  SER L  26      31.355  34.674  32.991  1.00 36.16           C  
ATOM    184  CB  SER L  26      30.989  34.340  31.534  1.00 36.61           C  
ATOM    185  OG  SER L  26      29.599  34.075  31.430  1.00 17.89           O  
ATOM    186  C   SER L  26      30.529  35.846  33.435  1.00 36.11           C  
ATOM    187  O   SER L  26      31.008  36.979  33.421  1.00 36.14           O  
ATOM    188  N   SER L  27      29.270  35.602  33.860  1.00 36.31           N  
ATOM    189  CA  SER L  27      28.394  36.664  34.275  1.00 36.67           C  
ATOM    190  CB  SER L  27      27.189  36.873  33.343  1.00 36.85           C  
ATOM    191  OG  SER L  27      27.624  37.356  32.081  1.00 38.00           O  
ATOM    192  C   SER L  27      27.836  36.293  35.609  1.00 36.46           C  
ATOM    193  O   SER L  27      27.948  35.149  36.049  1.00 36.92           O  
ATOM    194  N   SER L  28      27.203  37.267  36.290  1.00 35.95           N  
ATOM    195  CA  SER L  28      26.714  37.025  37.614  1.00 35.45           C  
ATOM    196  CB  SER L  28      26.145  38.280  38.297  1.00 35.45           C  
ATOM    197  OG  SER L  28      27.162  39.257  38.456  1.00 37.08           O  
ATOM    198  C   SER L  28      25.617  36.012  37.573  1.00 34.67           C  
ATOM    199  O   SER L  28      24.837  35.939  36.623  1.00 34.33           O  
ATOM    200  N   VAL L  29      25.554  35.181  38.631  1.00 34.12           N  
ATOM    201  CA  VAL L  29      24.518  34.206  38.776  1.00 33.59           C  
ATOM    202  CB  VAL L  29      25.025  32.790  38.786  1.00 33.81           C  
ATOM    203  CG1 VAL L  29      23.838  31.825  38.946  1.00 33.29           C  
ATOM    204  CG2 VAL L  29      25.854  32.551  37.513  1.00 33.49           C  
ATOM    205  C   VAL L  29      23.925  34.473  40.123  1.00 33.58           C  
ATOM    206  O   VAL L  29      24.641  34.846  41.053  1.00 33.48           O  
ATOM    207  N   GLY L  30      22.595  34.325  40.265  1.00 33.47           N  
ATOM    208  CA  GLY L  30      21.995  34.537  41.549  1.00 33.16           C  
ATOM    209  C   GLY L  30      22.408  33.378  42.399  1.00 32.70           C  
ATOM    210  O   GLY L  30      22.564  32.261  41.912  1.00 32.56           O  
ATOM    211  N   SER L  31      22.567  33.618  43.712  1.00 32.17           N  
ATOM    212  CA  SER L  31      23.020  32.599  44.615  1.00 32.01           C  
ATOM    213  CB  SER L  31      23.177  33.116  46.052  1.00 32.34           C  
ATOM    214  OG  SER L  31      24.084  34.204  46.073  1.00 33.54           O  
ATOM    215  C   SER L  31      21.986  31.525  44.661  1.00 31.41           C  
ATOM    216  O   SER L  31      22.281  30.371  44.964  1.00 31.06           O  
ATOM    217  N   SER L  32      20.728  31.896  44.380  1.00 30.73           N  
ATOM    218  CA  SER L  32      19.649  30.956  44.432  1.00 30.41           C  
ATOM    219  CB  SER L  32      18.267  31.624  44.365  1.00 31.02           C  
ATOM    220  OG  SER L  32      18.099  32.500  45.469  1.00 41.11           O  
ATOM    221  C   SER L  32      19.722  29.999  43.282  1.00 29.60           C  
ATOM    222  O   SER L  32      19.111  28.931  43.339  1.00 29.54           O  
ATOM    223  N   TYR L  33      20.435  30.357  42.193  1.00 28.83           N  
ATOM    224  CA  TYR L  33      20.386  29.490  41.048  1.00 28.80           C  
ATOM    225  CB  TYR L  33      20.050  30.265  39.765  1.00 28.96           C  
ATOM    226  CG  TYR L  33      18.828  31.083  40.009  1.00 29.86           C  
ATOM    227  CD1 TYR L  33      18.931  32.254  40.722  1.00 29.73           C  
ATOM    228  CD2 TYR L  33      17.597  30.710  39.522  1.00 30.05           C  
ATOM    229  CE1 TYR L  33      17.827  33.036  40.960  1.00 29.27           C  
ATOM    230  CE2 TYR L  33      16.486  31.488  39.757  1.00 30.08           C  
ATOM    231  CZ  TYR L  33      16.599  32.653  40.478  1.00 30.11           C  
ATOM    232  OH  TYR L  33      15.459  33.449  40.718  1.00 30.56           O  
ATOM    233  C   TYR L  33      21.735  28.890  40.784  1.00 28.45           C  
ATOM    234  O   TYR L  33      22.066  28.636  39.625  1.00 28.70           O  
ATOM    235  N   LEU L  34      22.537  28.605  41.834  1.00 33.89           N  
ATOM    236  CA  LEU L  34      23.820  27.984  41.552  1.00 33.04           C  
ATOM    237  CB  LEU L  34      25.021  28.794  42.088  1.00 33.06           C  
ATOM    238  CG  LEU L  34      26.405  28.274  41.644  1.00 33.62           C  
ATOM    239  CD1 LEU L  34      26.741  26.922  42.283  1.00 23.03           C  
ATOM    240  CD2 LEU L  34      26.527  28.260  40.111  1.00 23.50           C  
ATOM    241  C   LEU L  34      23.789  26.640  42.218  1.00 31.86           C  
ATOM    242  O   LEU L  34      23.638  26.553  43.435  1.00 32.51           O  
ATOM    243  N   HIS L  35      23.964  25.554  41.431  1.00 30.76           N  
ATOM    244  CA  HIS L  35      23.752  24.237  41.970  1.00 30.09           C  
ATOM    245  ND1 HIS L  35      20.581  24.802  42.375  1.00 24.25           N  
ATOM    246  CG  HIS L  35      21.330  24.433  41.278  1.00 31.91           C  
ATOM    247  CB  HIS L  35      22.537  23.544  41.327  1.00 29.98           C  
ATOM    248  NE2 HIS L  35      19.653  25.788  40.609  1.00 22.72           N  
ATOM    249  CD2 HIS L  35      20.747  25.043  40.210  1.00 30.23           C  
ATOM    250  CE1 HIS L  35      19.593  25.614  41.917  1.00 31.67           C  
ATOM    251  C   HIS L  35      24.942  23.363  41.698  1.00 29.55           C  
ATOM    252  O   HIS L  35      25.757  23.648  40.822  1.00 31.64           O  
ATOM    253  N   TRP L  36      25.073  22.262  42.475  1.00 30.52           N  
ATOM    254  CA  TRP L  36      26.170  21.342  42.310  1.00 30.93           C  
ATOM    255  CB  TRP L  36      27.146  21.350  43.502  1.00 30.21           C  
ATOM    256  CG  TRP L  36      27.888  22.652  43.686  1.00 29.74           C  
ATOM    257  CD2 TRP L  36      29.199  22.916  43.163  1.00 31.56           C  
ATOM    258  CD1 TRP L  36      27.497  23.783  44.341  1.00 30.88           C  
ATOM    259  NE1 TRP L  36      28.479  24.739  44.251  1.00 31.38           N  
ATOM    260  CE2 TRP L  36      29.533  24.218  43.530  1.00 31.26           C  
ATOM    261  CE3 TRP L  36      30.053  22.139  42.435  1.00 30.46           C  
ATOM    262  CZ2 TRP L  36      30.731  24.766  43.173  1.00 32.23           C  
ATOM    263  CZ3 TRP L  36      31.261  22.693  42.078  1.00 31.97           C  
ATOM    264  CH2 TRP L  36      31.594  23.981  42.439  1.00 32.63           C  
ATOM    265  C   TRP L  36      25.627  19.945  42.223  1.00 30.24           C  
ATOM    266  O   TRP L  36      24.666  19.593  42.909  1.00 31.25           O  
ATOM    267  N   TYR L  37      26.257  19.104  41.374  1.00 30.33           N  
ATOM    268  CA  TYR L  37      25.847  17.734  41.205  1.00 30.64           C  
ATOM    269  CB  TYR L  37      25.384  17.398  39.776  1.00 29.01           C  
ATOM    270  CG  TYR L  37      24.218  18.250  39.416  1.00 29.23           C  
ATOM    271  CD1 TYR L  37      24.413  19.488  38.853  1.00 30.27           C  
ATOM    272  CD2 TYR L  37      22.931  17.816  39.636  1.00 28.76           C  
ATOM    273  CE1 TYR L  37      23.346  20.281  38.509  1.00 29.68           C  
ATOM    274  CE2 TYR L  37      21.857  18.605  39.295  1.00 30.01           C  
ATOM    275  CZ  TYR L  37      22.064  19.840  38.729  1.00 31.42           C  
ATOM    276  OH  TYR L  37      20.970  20.653  38.373  1.00 30.35           O  
ATOM    277  C   TYR L  37      27.050  16.857  41.433  1.00 31.40           C  
ATOM    278  O   TYR L  37      28.183  17.252  41.157  1.00 30.65           O  
ATOM    279  N   GLN L  38      26.827  15.633  41.960  1.00 30.74           N  
ATOM    280  CA  GLN L  38      27.900  14.692  42.169  1.00 31.34           C  
ATOM    281  CB  GLN L  38      27.951  14.137  43.604  1.00 31.11           C  
ATOM    282  CG  GLN L  38      29.096  13.146  43.825  1.00 33.82           C  
ATOM    283  CD  GLN L  38      28.883  12.457  45.164  1.00 35.81           C  
ATOM    284  OE1 GLN L  38      27.901  11.740  45.350  1.00 36.25           O  
ATOM    285  NE2 GLN L  38      29.825  12.679  46.121  1.00 33.79           N  
ATOM    286  C   GLN L  38      27.625  13.524  41.274  1.00 31.48           C  
ATOM    287  O   GLN L  38      26.499  13.033  41.212  1.00 32.58           O  
ATOM    288  N   GLN L  39      28.650  13.050  40.536  1.00 31.56           N  
ATOM    289  CA  GLN L  39      28.438  11.924  39.673  1.00 33.09           C  
ATOM    290  CB  GLN L  39      28.559  12.273  38.180  1.00 32.15           C  
ATOM    291  CG  GLN L  39      28.327  11.075  37.257  1.00 34.63           C  
ATOM    292  CD  GLN L  39      28.259  11.577  35.821  1.00 33.53           C  
ATOM    293  OE1 GLN L  39      28.932  12.537  35.448  1.00 34.11           O  
ATOM    294  NE2 GLN L  39      27.405  10.917  34.994  1.00 33.04           N  
ATOM    295  C   GLN L  39      29.469  10.876  39.961  1.00 35.99           C  
ATOM    296  O   GLN L  39      30.669  11.100  39.803  1.00 34.20           O  
ATOM    297  N   LYS L  40      29.010   9.686  40.392  1.00 36.81           N  
ATOM    298  CA  LYS L  40      29.906   8.596  40.645  1.00 41.55           C  
ATOM    299  CB  LYS L  40      29.452   7.661  41.777  1.00 40.42           C  
ATOM    300  CG  LYS L  40      29.543   8.312  43.160  1.00 43.72           C  
ATOM    301  CD  LYS L  40      28.857   7.514  44.271  1.00 47.01           C  
ATOM    302  CE  LYS L  40      29.008   8.138  45.661  1.00 47.05           C  
ATOM    303  NZ  LYS L  40      28.311   7.308  46.671  1.00 49.59           N1+
ATOM    304  C   LYS L  40      30.001   7.809  39.380  1.00 42.93           C  
ATOM    305  O   LYS L  40      29.132   7.890  38.514  1.00 42.15           O  
ATOM    306  N   SER L  41      31.080   7.021  39.233  1.00 46.35           N  
ATOM    307  CA  SER L  41      31.251   6.316  38.000  1.00 45.28           C  
ATOM    308  CB  SER L  41      32.581   5.544  37.916  1.00 48.82           C  
ATOM    309  OG  SER L  41      33.675   6.448  37.938  1.00 51.71           O  
ATOM    310  C   SER L  41      30.137   5.334  37.808  1.00 43.73           C  
ATOM    311  O   SER L  41      29.740   4.625  38.731  1.00 44.65           O  
ATOM    312  N   GLY L  42      29.599   5.292  36.571  1.00 42.11           N  
ATOM    313  CA  GLY L  42      28.600   4.338  36.173  1.00 45.83           C  
ATOM    314  C   GLY L  42      27.218   4.770  36.561  1.00 45.39           C  
ATOM    315  O   GLY L  42      26.264   4.020  36.359  1.00 45.00           O  
ATOM    316  N   ALA L  43      27.048   5.985  37.116  1.00 42.77           N  
ATOM    317  CA  ALA L  43      25.721   6.369  37.510  1.00 42.28           C  
ATOM    318  CB  ALA L  43      25.498   6.381  39.032  1.00 41.94           C  
ATOM    319  C   ALA L  43      25.465   7.761  37.025  1.00 39.43           C  
ATOM    320  O   ALA L  43      26.376   8.450  36.571  1.00 40.21           O  
ATOM    321  N   SER L  44      24.187   8.192  37.078  1.00 38.67           N  
ATOM    322  CA  SER L  44      23.803   9.507  36.644  1.00 37.19           C  
ATOM    323  CB  SER L  44      22.303   9.624  36.317  1.00 36.77           C  
ATOM    324  OG  SER L  44      21.528   9.294  37.458  1.00 38.26           O  
ATOM    325  C   SER L  44      24.138  10.473  37.736  1.00 35.18           C  
ATOM    326  O   SER L  44      24.416  10.078  38.867  1.00 36.27           O  
ATOM    327  N   PRO L  45      24.128  11.740  37.419  1.00 34.27           N  
ATOM    328  CA  PRO L  45      24.456  12.736  38.405  1.00 32.96           C  
ATOM    329  CD  PRO L  45      24.448  12.182  36.069  1.00 34.17           C  
ATOM    330  CB  PRO L  45      24.658  14.035  37.631  1.00 33.79           C  
ATOM    331  CG  PRO L  45      25.110  13.559  36.239  1.00 34.28           C  
ATOM    332  C   PRO L  45      23.397  12.828  39.465  1.00 34.21           C  
ATOM    333  O   PRO L  45      22.236  12.549  39.170  1.00 34.24           O  
ATOM    334  N   LYS L  46      23.778  13.191  40.710  1.00 33.00           N  
ATOM    335  CA  LYS L  46      22.820  13.365  41.769  1.00 34.23           C  
ATOM    336  CB  LYS L  46      23.025  12.452  42.992  1.00 36.76           C  
ATOM    337  CG  LYS L  46      22.529  11.019  42.795  1.00 42.88           C  
ATOM    338  CD  LYS L  46      22.866  10.089  43.963  1.00 48.04           C  
ATOM    339  CE  LYS L  46      24.047   9.151  43.695  1.00 47.80           C  
ATOM    340  NZ  LYS L  46      23.636   8.077  42.763  1.00 53.29           N1+
ATOM    341  C   LYS L  46      22.960  14.773  42.268  1.00 33.41           C  
ATOM    342  O   LYS L  46      24.060  15.320  42.295  1.00 32.80           O  
ATOM    343  N   LEU L  47      21.838  15.406  42.674  1.00 33.48           N  
ATOM    344  CA  LEU L  47      21.894  16.776  43.115  1.00 31.93           C  
ATOM    345  CB  LEU L  47      20.511  17.453  43.141  1.00 32.44           C  
ATOM    346  CG  LEU L  47      20.523  18.956  43.487  1.00 32.92           C  
ATOM    347  CD1 LEU L  47      21.320  19.775  42.457  1.00 18.22           C  
ATOM    348  CD2 LEU L  47      19.089  19.486  43.641  1.00 21.50           C  
ATOM    349  C   LEU L  47      22.494  16.819  44.486  1.00 33.08           C  
ATOM    350  O   LEU L  47      22.002  16.162  45.402  1.00 32.60           O  
ATOM    351  N   TRP L  48      23.674  17.470  44.601  1.00 31.03           N  
ATOM    352  CA  TRP L  48      24.389  17.586  45.841  1.00 33.12           C  
ATOM    353  CB  TRP L  48      25.895  17.527  45.566  1.00 32.25           C  
ATOM    354  CG  TRP L  48      26.683  16.877  46.668  1.00 34.54           C  
ATOM    355  CD2 TRP L  48      26.565  15.474  46.935  1.00 33.77           C  
ATOM    356  CD1 TRP L  48      27.564  17.376  47.579  1.00 34.38           C  
ATOM    357  NE1 TRP L  48      28.027  16.355  48.381  1.00 42.24           N  
ATOM    358  CE2 TRP L  48      27.412  15.180  47.997  1.00 42.81           C  
ATOM    359  CE3 TRP L  48      25.805  14.507  46.338  1.00 42.39           C  
ATOM    360  CZ2 TRP L  48      27.519  13.908  48.483  1.00 43.76           C  
ATOM    361  CZ3 TRP L  48      25.913  13.226  46.830  1.00 42.66           C  
ATOM    362  CH2 TRP L  48      26.755  12.931  47.881  1.00 43.56           C  
ATOM    363  C   TRP L  48      24.044  18.817  46.642  1.00 32.34           C  
ATOM    364  O   TRP L  48      23.702  18.737  47.820  1.00 32.62           O  
ATOM    365  N   ILE L  49      24.144  20.011  46.011  1.00 32.45           N  
ATOM    366  CA  ILE L  49      23.896  21.248  46.703  1.00 32.07           C  
ATOM    367  CB  ILE L  49      25.142  22.038  46.985  1.00 32.82           C  
ATOM    368  CG1 ILE L  49      26.086  21.233  47.894  1.00 33.58           C  
ATOM    369  CG2 ILE L  49      24.728  23.391  47.585  1.00 32.56           C  
ATOM    370  CD1 ILE L  49      27.458  21.881  48.076  1.00 36.34           C  
ATOM    371  C   ILE L  49      23.018  22.085  45.823  1.00 32.53           C  
ATOM    372  O   ILE L  49      23.223  22.153  44.612  1.00 31.93           O  
ATOM    373  N   TYR L  50      22.001  22.743  46.415  0.90 32.59           N  
ATOM    374  CA  TYR L  50      21.134  23.574  45.633  0.90 31.62           C  
ATOM    375  CB  TYR L  50      19.704  23.013  45.474  0.90 33.03           C  
ATOM    376  CG  TYR L  50      19.168  22.609  46.803  1.00 33.95           C  
ATOM    377  CD1 TYR L  50      18.471  23.487  47.598  1.00 37.62           C  
ATOM    378  CD2 TYR L  50      19.367  21.322  47.245  1.00 34.27           C  
ATOM    379  CE1 TYR L  50      17.989  23.079  48.819  1.00 35.21           C  
ATOM    380  CE2 TYR L  50      18.888  20.909  48.463  1.00 36.19           C  
ATOM    381  CZ  TYR L  50      18.197  21.792  49.254  1.00 37.87           C  
ATOM    382  OH  TYR L  50      17.700  21.377  50.508  1.00 38.74           O  
ATOM    383  C   TYR L  50      21.095  24.949  46.223  0.90 32.00           C  
ATOM    384  O   TYR L  50      21.238  25.131  47.432  1.00 32.91           O  
ATOM    385  N   SER L  51      20.951  25.983  45.369  1.00 28.91           N  
ATOM    386  CA  SER L  51      20.918  27.352  45.814  1.00 29.09           C  
ATOM    387  CB  SER L  51      19.668  27.684  46.647  1.00 29.66           C  
ATOM    388  OG  SER L  51      18.506  27.539  45.844  1.00 31.77           O  
ATOM    389  C   SER L  51      22.151  27.703  46.606  1.00 29.11           C  
ATOM    390  O   SER L  51      22.075  28.292  47.684  1.00 28.79           O  
ATOM    391  N   THR L  52      23.320  27.295  46.081  1.00 28.57           N  
ATOM    392  CA  THR L  52      24.652  27.623  46.519  1.00 28.37           C  
ATOM    393  CB  THR L  52      24.912  29.102  46.613  1.00 28.53           C  
ATOM    394  OG1 THR L  52      24.742  29.709  45.341  1.00 28.98           O  
ATOM    395  CG2 THR L  52      26.355  29.318  47.098  1.00 27.58           C  
ATOM    396  C   THR L  52      25.046  27.007  47.830  1.00 28.76           C  
ATOM    397  O   THR L  52      26.200  26.602  47.968  1.00 28.91           O  
ATOM    398  N   SER L  53      24.128  26.815  48.800  1.00 28.71           N  
ATOM    399  CA  SER L  53      24.656  26.326  50.045  1.00 29.14           C  
ATOM    400  CB  SER L  53      24.877  27.452  51.068  1.00 30.04           C  
ATOM    401  OG  SER L  53      23.635  28.052  51.403  1.00 30.56           O  
ATOM    402  C   SER L  53      23.706  25.366  50.682  1.00 29.08           C  
ATOM    403  O   SER L  53      23.944  24.930  51.807  1.00 29.66           O  
ATOM    404  N   ASN L  54      22.629  24.966  49.982  1.00 34.55           N  
ATOM    405  CA  ASN L  54      21.720  24.077  50.654  1.00 35.83           C  
ATOM    406  CB  ASN L  54      20.245  24.299  50.283  1.00 36.85           C  
ATOM    407  CG  ASN L  54      19.801  25.637  50.844  1.00 37.80           C  
ATOM    408  OD1 ASN L  54      19.911  25.890  52.043  1.00 39.80           O  
ATOM    409  ND2 ASN L  54      19.276  26.522  49.955  1.00 35.81           N  
ATOM    410  C   ASN L  54      22.052  22.668  50.277  1.00 36.15           C  
ATOM    411  O   ASN L  54      22.178  22.337  49.100  1.00 35.35           O  
ATOM    412  N   LEU L  55      22.207  21.795  51.293  1.00 35.30           N  
ATOM    413  CA  LEU L  55      22.545  20.420  51.061  1.00 36.26           C  
ATOM    414  CB  LEU L  55      23.175  19.729  52.284  1.00 37.34           C  
ATOM    415  CG  LEU L  55      24.533  20.335  52.697  1.00 38.11           C  
ATOM    416  CD1 LEU L  55      25.128  19.614  53.921  1.00 37.95           C  
ATOM    417  CD2 LEU L  55      25.506  20.381  51.506  1.00 40.07           C  
ATOM    418  C   LEU L  55      21.297  19.673  50.687  1.00 35.97           C  
ATOM    419  O   LEU L  55      20.253  19.831  51.319  1.00 36.01           O  
ATOM    420  N   ALA L  56      21.396  18.820  49.642  1.00 35.10           N  
ATOM    421  CA  ALA L  56      20.303  18.013  49.172  1.00 36.86           C  
ATOM    422  CB  ALA L  56      20.571  17.348  47.810  1.00 35.43           C  
ATOM    423  C   ALA L  56      20.063  16.937  50.172  1.00 38.60           C  
ATOM    424  O   ALA L  56      20.919  16.655  51.005  1.00 37.72           O  
ATOM    425  N   SER L  57      18.872  16.316  50.131  1.00 40.43           N  
ATOM    426  CA  SER L  57      18.596  15.322  51.126  1.00 43.50           C  
ATOM    427  CB  SER L  57      17.156  14.777  51.073  1.00 44.90           C  
ATOM    428  OG  SER L  57      16.967  13.800  52.087  1.00 50.15           O  
ATOM    429  C   SER L  57      19.535  14.172  50.942  1.00 40.85           C  
ATOM    430  O   SER L  57      19.804  13.741  49.822  1.00 41.86           O  
ATOM    431  N   GLY L  58      20.073  13.661  52.069  1.00 40.75           N  
ATOM    432  CA  GLY L  58      20.920  12.503  52.064  1.00 41.75           C  
ATOM    433  C   GLY L  58      22.367  12.892  51.959  1.00 42.04           C  
ATOM    434  O   GLY L  58      23.244  12.048  52.139  1.00 42.31           O  
ATOM    435  N   VAL L  59      22.664  14.176  51.678  1.00 38.00           N  
ATOM    436  CA  VAL L  59      24.038  14.582  51.526  1.00 36.70           C  
ATOM    437  CB  VAL L  59      24.195  15.858  50.749  1.00 36.17           C  
ATOM    438  CG1 VAL L  59      25.683  16.245  50.723  1.00 34.59           C  
ATOM    439  CG2 VAL L  59      23.571  15.666  49.355  1.00 36.54           C  
ATOM    440  C   VAL L  59      24.644  14.790  52.890  1.00 37.48           C  
ATOM    441  O   VAL L  59      24.045  15.400  53.771  1.00 39.08           O  
ATOM    442  N   PRO L  60      25.849  14.300  53.067  1.00 38.85           N  
ATOM    443  CA  PRO L  60      26.589  14.363  54.304  1.00 39.44           C  
ATOM    444  CD  PRO L  60      26.582  13.636  52.003  1.00 39.20           C  
ATOM    445  CB  PRO L  60      27.843  13.519  54.066  1.00 40.15           C  
ATOM    446  CG  PRO L  60      28.018  13.525  52.536  1.00 40.03           C  
ATOM    447  C   PRO L  60      26.925  15.774  54.699  1.00 38.50           C  
ATOM    448  O   PRO L  60      27.110  16.623  53.831  1.00 37.36           O  
ATOM    449  N   ALA L  61      27.059  16.012  56.017  1.00 37.83           N  
ATOM    450  CA  ALA L  61      27.305  17.283  56.647  1.00 38.60           C  
ATOM    451  CB  ALA L  61      27.371  17.181  58.180  1.00 39.39           C  
ATOM    452  C   ALA L  61      28.612  17.854  56.189  1.00 36.60           C  
ATOM    453  O   ALA L  61      28.800  19.070  56.182  1.00 37.65           O  
ATOM    454  N   ARG L  62      29.561  16.984  55.808  1.00 35.66           N  
ATOM    455  CA  ARG L  62      30.898  17.380  55.459  1.00 36.65           C  
ATOM    456  CB  ARG L  62      31.739  16.219  54.910  1.00 37.10           C  
ATOM    457  CG  ARG L  62      31.786  14.986  55.805  1.00 38.23           C  
ATOM    458  CD  ARG L  62      32.740  13.913  55.281  1.00 39.86           C  
ATOM    459  NE  ARG L  62      32.262  13.477  53.936  1.00 37.83           N  
ATOM    460  CZ  ARG L  62      31.358  12.461  53.826  1.00 38.95           C  
ATOM    461  NH1 ARG L  62      30.808  11.910  54.949  1.00 40.40           N1+
ATOM    462  NH2 ARG L  62      31.005  11.995  52.591  1.00 38.28           N  
ATOM    463  C   ARG L  62      30.864  18.374  54.335  1.00 35.36           C  
ATOM    464  O   ARG L  62      31.758  19.214  54.231  1.00 35.04           O  
ATOM    465  N   PHE L  63      29.876  18.259  53.424  1.00 34.78           N  
ATOM    466  CA  PHE L  63      29.801  19.129  52.279  1.00 34.75           C  
ATOM    467  CB  PHE L  63      28.985  18.532  51.121  1.00 33.55           C  
ATOM    468  CG  PHE L  63      29.825  17.520  50.416  1.00 32.24           C  
ATOM    469  CD1 PHE L  63      30.111  16.291  50.958  1.00 34.54           C  
ATOM    470  CD2 PHE L  63      30.321  17.804  49.169  1.00 33.60           C  
ATOM    471  CE1 PHE L  63      30.883  15.377  50.277  1.00 35.32           C  
ATOM    472  CE2 PHE L  63      31.092  16.894  48.486  1.00 35.61           C  
ATOM    473  CZ  PHE L  63      31.380  15.674  49.035  1.00 33.41           C  
ATOM    474  C   PHE L  63      29.207  20.471  52.610  1.00 34.52           C  
ATOM    475  O   PHE L  63      28.354  20.599  53.488  1.00 34.53           O  
ATOM    476  N   SER L  64      29.678  21.518  51.891  1.00 34.87           N  
ATOM    477  CA  SER L  64      29.193  22.866  52.050  1.00 34.32           C  
ATOM    478  CB  SER L  64      29.989  23.709  53.062  1.00 35.55           C  
ATOM    479  OG  SER L  64      29.872  23.192  54.376  1.00 36.30           O  
ATOM    480  C   SER L  64      29.386  23.579  50.746  1.00 34.63           C  
ATOM    481  O   SER L  64      30.186  23.168  49.907  1.00 34.12           O  
ATOM    482  N   GLY L  65      28.648  24.690  50.548  1.00 33.04           N  
ATOM    483  CA  GLY L  65      28.820  25.461  49.355  1.00 32.81           C  
ATOM    484  C   GLY L  65      28.731  26.900  49.742  1.00 34.58           C  
ATOM    485  O   GLY L  65      27.985  27.267  50.648  1.00 34.74           O  
ATOM    486  N   SER L  66      29.499  27.759  49.044  1.00 35.61           N  
ATOM    487  CA  SER L  66      29.473  29.159  49.351  1.00 37.37           C  
ATOM    488  CB  SER L  66      30.575  29.587  50.337  1.00 38.43           C  
ATOM    489  OG  SER L  66      30.413  28.924  51.581  1.00 41.04           O  
ATOM    490  C   SER L  66      29.736  29.893  48.075  1.00 36.65           C  
ATOM    491  O   SER L  66      30.124  29.296  47.073  1.00 36.97           O  
ATOM    492  N   GLY L  67      29.494  31.219  48.070  1.00 36.17           N  
ATOM    493  CA  GLY L  67      29.825  31.974  46.897  1.00 36.61           C  
ATOM    494  C   GLY L  67      28.726  32.933  46.576  1.00 37.35           C  
ATOM    495  O   GLY L  67      27.634  32.879  47.143  1.00 36.77           O  
ATOM    496  N   SER L  68      29.024  33.858  45.640  1.00 37.90           N  
ATOM    497  CA  SER L  68      28.078  34.818  45.160  1.00 36.80           C  
ATOM    498  CB  SER L  68      27.793  35.950  46.162  1.00 39.88           C  
ATOM    499  OG  SER L  68      26.846  36.858  45.622  1.00 42.07           O  
ATOM    500  C   SER L  68      28.703  35.439  43.953  1.00 37.29           C  
ATOM    501  O   SER L  68      29.895  35.263  43.703  1.00 37.59           O  
ATOM    502  N   GLY L  69      27.905  36.167  43.154  1.00 36.75           N  
ATOM    503  CA  GLY L  69      28.454  36.837  42.013  1.00 38.54           C  
ATOM    504  C   GLY L  69      28.981  35.827  41.045  1.00 39.02           C  
ATOM    505  O   GLY L  69      28.267  34.937  40.585  1.00 38.17           O  
ATOM    506  N   THR L  70      30.242  36.047  40.635  1.00 36.47           N  
ATOM    507  CA  THR L  70      31.007  35.255  39.714  1.00 36.79           C  
ATOM    508  CB  THR L  70      32.103  36.054  39.082  1.00 39.59           C  
ATOM    509  OG1 THR L  70      32.832  35.248  38.170  1.00 41.46           O  
ATOM    510  CG2 THR L  70      33.027  36.576  40.189  1.00 39.91           C  
ATOM    511  C   THR L  70      31.632  34.028  40.320  1.00 36.90           C  
ATOM    512  O   THR L  70      31.924  33.082  39.591  1.00 39.74           O  
ATOM    513  N   SER L  71      31.921  34.004  41.640  1.00 36.98           N  
ATOM    514  CA  SER L  71      32.687  32.881  42.115  1.00 37.17           C  
ATOM    515  CB  SER L  71      34.033  33.318  42.722  0.90 39.19           C  
ATOM    516  OG  SER L  71      34.807  32.186  43.082  0.88 44.72           O  
ATOM    517  C   SER L  71      31.938  32.086  43.152  1.00 35.84           C  
ATOM    518  O   SER L  71      31.347  32.637  44.079  1.00 35.84           O  
ATOM    519  N   TYR L  72      31.973  30.740  43.008  1.00 34.82           N  
ATOM    520  CA  TYR L  72      31.302  29.841  43.909  1.00 34.28           C  
ATOM    521  CB  TYR L  72      30.035  29.194  43.316  1.00 33.47           C  
ATOM    522  CG  TYR L  72      29.039  30.268  43.058  1.00 32.79           C  
ATOM    523  CD1 TYR L  72      29.107  31.020  41.909  1.00 32.62           C  
ATOM    524  CD2 TYR L  72      28.032  30.523  43.961  1.00 33.06           C  
ATOM    525  CE1 TYR L  72      28.189  32.013  41.664  1.00 33.92           C  
ATOM    526  CE2 TYR L  72      27.110  31.517  43.720  1.00 33.88           C  
ATOM    527  CZ  TYR L  72      27.188  32.265  42.569  1.00 36.29           C  
ATOM    528  OH  TYR L  72      26.246  33.286  42.313  1.00 36.69           O  
ATOM    529  C   TYR L  72      32.235  28.710  44.227  1.00 34.43           C  
ATOM    530  O   TYR L  72      33.162  28.428  43.468  1.00 34.27           O  
ATOM    531  N   SER L  73      32.020  28.029  45.375  1.00 33.44           N  
ATOM    532  CA  SER L  73      32.899  26.947  45.710  1.00 33.96           C  
ATOM    533  CB  SER L  73      34.067  27.380  46.612  1.00 36.49           C  
ATOM    534  OG  SER L  73      33.568  27.846  47.858  1.00 36.98           O  
ATOM    535  C   SER L  73      32.142  25.876  46.442  1.00 33.92           C  
ATOM    536  O   SER L  73      31.069  26.111  46.999  1.00 34.43           O  
ATOM    537  N   LEU L  74      32.696  24.645  46.410  1.00 34.13           N  
ATOM    538  CA  LEU L  74      32.145  23.532  47.120  1.00 33.35           C  
ATOM    539  CB  LEU L  74      31.610  22.434  46.170  1.00 32.98           C  
ATOM    540  CG  LEU L  74      31.004  21.190  46.846  1.00 34.79           C  
ATOM    541  CD1 LEU L  74      30.247  20.337  45.818  1.00 37.39           C  
ATOM    542  CD2 LEU L  74      32.069  20.352  47.559  1.00 36.66           C  
ATOM    543  C   LEU L  74      33.256  23.012  47.983  1.00 33.39           C  
ATOM    544  O   LEU L  74      34.391  22.861  47.529  1.00 33.57           O  
ATOM    545  N   THR L  75      32.954  22.738  49.271  1.00 34.86           N  
ATOM    546  CA  THR L  75      33.992  22.335  50.178  1.00 35.77           C  
ATOM    547  CB  THR L  75      34.224  23.335  51.277  1.00 36.77           C  
ATOM    548  OG1 THR L  75      34.587  24.593  50.729  1.00 36.75           O  
ATOM    549  CG2 THR L  75      35.346  22.818  52.193  1.00 37.73           C  
ATOM    550  C   THR L  75      33.627  21.044  50.842  1.00 36.02           C  
ATOM    551  O   THR L  75      32.461  20.769  51.122  1.00 36.77           O  
ATOM    552  N   ILE L  76      34.656  20.206  51.094  1.00 35.08           N  
ATOM    553  CA  ILE L  76      34.481  18.973  51.803  1.00 36.58           C  
ATOM    554  CB  ILE L  76      34.985  17.779  51.050  1.00 36.33           C  
ATOM    555  CG1 ILE L  76      34.304  17.684  49.677  1.00 36.72           C  
ATOM    556  CG2 ILE L  76      34.750  16.533  51.920  1.00 37.11           C  
ATOM    557  CD1 ILE L  76      34.944  16.657  48.744  1.00 36.17           C  
ATOM    558  C   ILE L  76      35.333  19.109  53.028  1.00 39.04           C  
ATOM    559  O   ILE L  76      36.552  19.252  52.929  1.00 39.25           O  
ATOM    560  N   SER L  77      34.707  19.063  54.221  1.00 39.26           N  
ATOM    561  CA  SER L  77      35.419  19.266  55.452  1.00 41.89           C  
ATOM    562  CB  SER L  77      34.520  19.103  56.685  1.00 43.10           C  
ATOM    563  OG  SER L  77      33.417  19.990  56.607  1.00 45.49           O  
ATOM    564  C   SER L  77      36.473  18.220  55.578  1.00 42.55           C  
ATOM    565  O   SER L  77      37.655  18.527  55.724  1.00 43.07           O  
ATOM    566  N   SER L  78      36.058  16.942  55.539  1.00 41.67           N  
ATOM    567  CA  SER L  78      37.011  15.879  55.648  1.00 41.94           C  
ATOM    568  CB  SER L  78      36.929  15.146  56.996  1.00 43.06           C  
ATOM    569  OG  SER L  78      37.891  14.105  57.049  1.00 57.34           O  
ATOM    570  C   SER L  78      36.658  14.911  54.571  1.00 41.25           C  
ATOM    571  O   SER L  78      35.563  14.350  54.558  1.00 41.76           O  
ATOM    572  N   VAL L  79      37.602  14.663  53.648  1.00 40.56           N  
ATOM    573  CA  VAL L  79      37.298  13.838  52.521  1.00 39.81           C  
ATOM    574  CB  VAL L  79      38.291  13.971  51.403  1.00 39.97           C  
ATOM    575  CG1 VAL L  79      39.492  13.068  51.708  1.00 26.87           C  
ATOM    576  CG2 VAL L  79      37.598  13.684  50.063  1.00 24.46           C  
ATOM    577  C   VAL L  79      37.252  12.407  52.948  1.00 42.31           C  
ATOM    578  O   VAL L  79      38.015  11.972  53.811  1.00 41.92           O  
ATOM    579  N   GLU L  80      36.316  11.640  52.354  1.00 41.29           N  
ATOM    580  CA  GLU L  80      36.199  10.242  52.647  1.00 43.39           C  
ATOM    581  CB  GLU L  80      34.883   9.865  53.350  1.00 44.54           C  
ATOM    582  CG  GLU L  80      34.821  10.429  54.772  1.00 47.10           C  
ATOM    583  CD  GLU L  80      33.596   9.879  55.488  1.00 54.03           C  
ATOM    584  OE1 GLU L  80      33.260   8.685  55.264  1.00 55.88           O  
ATOM    585  OE2 GLU L  80      32.983  10.646  56.277  1.00 56.89           O1-
ATOM    586  C   GLU L  80      36.285   9.510  51.344  1.00 43.31           C  
ATOM    587  O   GLU L  80      36.168  10.100  50.272  1.00 41.32           O  
ATOM    588  N   ALA L  81      36.491   8.184  51.413  1.00 42.29           N  
ATOM    589  CA  ALA L  81      36.693   7.370  50.246  1.00 42.32           C  
ATOM    590  CB  ALA L  81      36.916   5.887  50.589  1.00 41.73           C  
ATOM    591  C   ALA L  81      35.499   7.447  49.341  1.00 40.29           C  
ATOM    592  O   ALA L  81      35.639   7.472  48.119  1.00 38.86           O  
ATOM    593  N   GLU L  82      34.286   7.499  49.918  1.00 39.70           N  
ATOM    594  CA  GLU L  82      33.062   7.491  49.161  1.00 41.49           C  
ATOM    595  CB  GLU L  82      31.806   7.349  50.038  1.00 42.85           C  
ATOM    596  CG  GLU L  82      31.618   8.456  51.072  1.00 49.70           C  
ATOM    597  CD  GLU L  82      30.426   8.064  51.931  1.00 54.24           C  
ATOM    598  OE1 GLU L  82      30.518   7.009  52.616  1.00 63.15           O  
ATOM    599  OE2 GLU L  82      29.409   8.804  51.910  1.00 56.22           O1-
ATOM    600  C   GLU L  82      32.939   8.724  48.308  1.00 40.02           C  
ATOM    601  O   GLU L  82      32.162   8.742  47.356  1.00 39.89           O  
ATOM    602  N   ASP L  83      33.663   9.801  48.661  1.00 36.64           N  
ATOM    603  CA  ASP L  83      33.630  11.078  47.996  1.00 36.98           C  
ATOM    604  CB  ASP L  83      34.357  12.176  48.794  1.00 36.35           C  
ATOM    605  CG  ASP L  83      33.524  12.457  50.040  1.00 38.46           C  
ATOM    606  OD1 ASP L  83      32.316  12.101  50.027  1.00 37.38           O  
ATOM    607  OD2 ASP L  83      34.078  13.029  51.016  1.00 39.80           O1-
ATOM    608  C   ASP L  83      34.204  11.039  46.605  1.00 37.47           C  
ATOM    609  O   ASP L  83      34.015  11.990  45.849  1.00 36.57           O  
ATOM    610  N   ALA L  84      34.982  10.003  46.234  1.00 36.62           N  
ATOM    611  CA  ALA L  84      35.548  10.011  44.910  1.00 36.98           C  
ATOM    612  CB  ALA L  84      36.363   8.748  44.587  1.00 37.24           C  
ATOM    613  C   ALA L  84      34.436  10.109  43.905  1.00 37.00           C  
ATOM    614  O   ALA L  84      33.517   9.291  43.892  1.00 37.18           O  
ATOM    615  N   ALA L  85      34.504  11.130  43.022  1.00 36.26           N  
ATOM    616  CA  ALA L  85      33.475  11.320  42.036  1.00 35.24           C  
ATOM    617  CB  ALA L  85      32.069  11.503  42.635  1.00 34.67           C  
ATOM    618  C   ALA L  85      33.797  12.571  41.282  1.00 35.15           C  
ATOM    619  O   ALA L  85      34.803  13.228  41.544  1.00 35.58           O  
ATOM    620  N   THR L  86      32.949  12.914  40.289  1.00 34.19           N  
ATOM    621  CA  THR L  86      33.139  14.124  39.543  1.00 34.02           C  
ATOM    622  CB  THR L  86      33.011  13.938  38.062  1.00 36.22           C  
ATOM    623  OG1 THR L  86      33.957  12.982  37.608  1.00 42.08           O  
ATOM    624  CG2 THR L  86      33.270  15.287  37.373  1.00 39.05           C  
ATOM    625  C   THR L  86      32.065  15.065  39.999  1.00 33.07           C  
ATOM    626  O   THR L  86      30.919  14.658  40.183  1.00 33.69           O  
ATOM    627  N   TYR L  87      32.413  16.354  40.210  1.00 31.77           N  
ATOM    628  CA  TYR L  87      31.454  17.302  40.707  1.00 31.81           C  
ATOM    629  CB  TYR L  87      31.900  18.006  42.005  1.00 31.29           C  
ATOM    630  CG  TYR L  87      32.003  16.979  43.082  1.00 31.15           C  
ATOM    631  CD1 TYR L  87      33.124  16.186  43.183  1.00 32.31           C  
ATOM    632  CD2 TYR L  87      30.987  16.815  43.997  1.00 30.76           C  
ATOM    633  CE1 TYR L  87      33.223  15.238  44.176  1.00 33.31           C  
ATOM    634  CE2 TYR L  87      31.080  15.870  44.990  1.00 32.39           C  
ATOM    635  CZ  TYR L  87      32.200  15.078  45.081  1.00 33.30           C  
ATOM    636  OH  TYR L  87      32.299  14.106  46.101  1.00 33.21           O  
ATOM    637  C   TYR L  87      31.256  18.367  39.671  1.00 32.60           C  
ATOM    638  O   TYR L  87      32.225  18.872  39.105  1.00 32.90           O  
ATOM    639  N   TYR L  88      29.979  18.727  39.388  1.00 31.95           N  
ATOM    640  CA  TYR L  88      29.713  19.717  38.376  1.00 30.53           C  
ATOM    641  CB  TYR L  88      28.846  19.252  37.190  1.00 31.90           C  
ATOM    642  CG  TYR L  88      29.431  18.077  36.486  1.00 32.60           C  
ATOM    643  CD1 TYR L  88      30.547  18.191  35.693  1.00 31.36           C  
ATOM    644  CD2 TYR L  88      28.855  16.840  36.637  1.00 32.47           C  
ATOM    645  CE1 TYR L  88      31.071  17.096  35.046  1.00 34.04           C  
ATOM    646  CE2 TYR L  88      29.371  15.742  35.991  1.00 32.81           C  
ATOM    647  CZ  TYR L  88      30.481  15.868  35.191  1.00 34.18           C  
ATOM    648  OH  TYR L  88      31.016  14.744  34.525  1.00 37.08           O  
ATOM    649  C   TYR L  88      28.897  20.829  38.968  1.00 32.32           C  
ATOM    650  O   TYR L  88      28.011  20.603  39.792  1.00 32.03           O  
ATOM    651  N   CYS L  89      29.194  22.080  38.552  1.00 31.23           N  
ATOM    652  CA  CYS L  89      28.398  23.211  38.947  1.00 30.88           C  
ATOM    653  CB  CYS L  89      29.217  24.484  39.284  1.00 31.37           C  
ATOM    654  SG  CYS L  89      30.339  25.033  37.961  1.00 34.39           S  
ATOM    655  C   CYS L  89      27.469  23.509  37.804  1.00 29.93           C  
ATOM    656  O   CYS L  89      27.754  23.160  36.657  1.00 31.73           O  
ATOM    657  N   GLN L  90      26.302  24.127  38.099  1.00 29.62           N  
ATOM    658  CA  GLN L  90      25.326  24.412  37.076  1.00 30.96           C  
ATOM    659  CB  GLN L  90      24.357  23.231  36.854  1.00 30.45           C  
ATOM    660  CG  GLN L  90      23.190  23.493  35.899  1.00 29.04           C  
ATOM    661  CD  GLN L  90      21.932  23.624  36.748  1.00 33.57           C  
ATOM    662  OE1 GLN L  90      21.913  23.215  37.907  1.00 34.47           O  
ATOM    663  NE2 GLN L  90      20.843  24.182  36.155  1.00 28.91           N  
ATOM    664  C   GLN L  90      24.545  25.638  37.455  1.00 30.79           C  
ATOM    665  O   GLN L  90      24.234  25.848  38.628  1.00 31.15           O  
ATOM    666  N   GLN L  91      24.215  26.487  36.448  1.00 30.51           N  
ATOM    667  CA  GLN L  91      23.494  27.707  36.715  1.00 31.70           C  
ATOM    668  CB  GLN L  91      24.314  28.982  36.440  1.00 31.48           C  
ATOM    669  CG  GLN L  91      24.683  29.199  34.970  1.00 31.48           C  
ATOM    670  CD  GLN L  91      23.503  29.881  34.295  1.00 34.37           C  
ATOM    671  OE1 GLN L  91      22.575  30.329  34.962  1.00 35.71           O  
ATOM    672  NE2 GLN L  91      23.534  29.959  32.938  1.00 32.33           N  
ATOM    673  C   GLN L  91      22.236  27.759  35.900  1.00 31.26           C  
ATOM    674  O   GLN L  91      22.205  27.364  34.735  1.00 30.81           O  
ATOM    675  N   PHE L  92      21.329  28.618  36.455  1.00 16.74           N  
ATOM    676  CA  PHE L  92      20.187  29.200  35.777  1.00 18.03           C  
ATOM    677  CB  PHE L  92      18.838  28.656  36.257  1.00 16.61           C  
ATOM    678  CG  PHE L  92      17.786  29.402  35.519  1.00 18.15           C  
ATOM    679  CD1 PHE L  92      17.440  29.045  34.238  1.00 20.77           C  
ATOM    680  CD2 PHE L  92      17.146  30.462  36.119  1.00 18.43           C  
ATOM    681  CE1 PHE L  92      16.463  29.736  33.562  1.00 13.99           C  
ATOM    682  CE2 PHE L  92      16.169  31.157  35.448  1.00 19.64           C  
ATOM    683  CZ  PHE L  92      15.828  30.794  34.167  1.00 18.83           C  
ATOM    684  C   PHE L  92      20.182  30.709  36.039  1.00 19.36           C  
ATOM    685  O   PHE L  92      20.207  31.163  37.178  1.00 19.76           O  
ATOM    686  N   SER L  93      20.284  31.520  34.949  1.00 20.76           N  
ATOM    687  CA  SER L  93      20.330  32.963  35.000  1.00 21.58           C  
ATOM    688  CB  SER L  93      21.755  33.531  34.927  1.00 22.49           C  
ATOM    689  OG  SER L  93      22.545  33.017  35.985  1.00 23.13           O  
ATOM    690  C   SER L  93      19.717  33.347  33.716  1.00 22.56           C  
ATOM    691  O   SER L  93      20.276  34.108  32.925  1.00 23.25           O  
ATOM    692  N   GLY L  94      18.500  32.847  33.510  1.00 21.83           N  
ATOM    693  CA  GLY L  94      17.959  33.010  32.218  1.00 22.01           C  
ATOM    694  C   GLY L  94      18.505  31.831  31.492  1.00 21.05           C  
ATOM    695  O   GLY L  94      19.399  31.129  31.960  1.00 21.20           O  
ATOM    696  N   TYR L  95      17.955  31.603  30.313  1.00 21.43           N  
ATOM    697  CA  TYR L  95      18.269  30.552  29.408  1.00 20.83           C  
ATOM    698  CB  TYR L  95      16.988  30.382  28.580  1.00 20.32           C  
ATOM    699  CG  TYR L  95      17.197  29.873  27.218  1.00 19.24           C  
ATOM    700  CD1 TYR L  95      17.457  28.552  26.972  1.00 19.36           C  
ATOM    701  CD2 TYR L  95      17.075  30.761  26.177  1.00 19.63           C  
ATOM    702  CE1 TYR L  95      17.627  28.133  25.676  1.00 18.69           C  
ATOM    703  CE2 TYR L  95      17.244  30.345  24.883  1.00 19.84           C  
ATOM    704  CZ  TYR L  95      17.524  29.025  24.634  1.00 19.55           C  
ATOM    705  OH  TYR L  95      17.700  28.590  23.305  1.00 21.81           O  
ATOM    706  C   TYR L  95      19.463  31.002  28.621  1.00 20.06           C  
ATOM    707  O   TYR L  95      19.585  32.203  28.382  1.00 20.40           O  
ATOM    708  N   PRO L  96      20.397  30.161  28.220  1.00 19.21           N  
ATOM    709  CA  PRO L  96      20.396  28.739  28.480  1.00 18.78           C  
ATOM    710  CD  PRO L  96      21.146  30.481  27.016  1.00 17.74           C  
ATOM    711  CB  PRO L  96      21.142  28.092  27.309  1.00 16.92           C  
ATOM    712  CG  PRO L  96      21.984  29.232  26.720  1.00 16.12           C  
ATOM    713  C   PRO L  96      20.994  28.342  29.795  1.00 18.77           C  
ATOM    714  O   PRO L  96      21.702  29.129  30.422  1.00 19.62           O  
ATOM    715  N   LEU L  97      20.711  27.093  30.211  1.00 17.49           N  
ATOM    716  CA  LEU L  97      21.211  26.516  31.421  1.00 16.60           C  
ATOM    717  CB  LEU L  97      20.312  25.338  31.825  1.00 15.82           C  
ATOM    718  CG  LEU L  97      20.455  24.893  33.279  1.00 15.41           C  
ATOM    719  CD1 LEU L  97      19.887  25.996  34.184  1.00 14.06           C  
ATOM    720  CD2 LEU L  97      19.813  23.517  33.524  1.00 14.71           C  
ATOM    721  C   LEU L  97      22.574  25.985  31.069  1.00 16.31           C  
ATOM    722  O   LEU L  97      22.750  25.426  29.987  1.00 17.80           O  
ATOM    723  N   THR L  98      23.593  26.149  31.945  1.00 31.18           N  
ATOM    724  CA  THR L  98      24.869  25.622  31.554  1.00 30.26           C  
ATOM    725  CB  THR L  98      25.835  26.684  31.104  1.00 31.67           C  
ATOM    726  OG1 THR L  98      26.057  27.618  32.151  1.00 31.30           O  
ATOM    727  CG2 THR L  98      25.270  27.400  29.864  1.00 31.57           C  
ATOM    728  C   THR L  98      25.508  24.902  32.704  1.00 30.66           C  
ATOM    729  O   THR L  98      25.217  25.169  33.871  1.00 30.66           O  
ATOM    730  N   PHE L  99      26.413  23.954  32.373  1.00 30.49           N  
ATOM    731  CA  PHE L  99      27.118  23.175  33.351  1.00 30.51           C  
ATOM    732  CB  PHE L  99      26.996  21.652  33.150  1.00 31.25           C  
ATOM    733  CG  PHE L  99      25.613  21.157  33.413  1.00 31.24           C  
ATOM    734  CD1 PHE L  99      24.620  21.252  32.463  1.00 31.93           C  
ATOM    735  CD2 PHE L  99      25.315  20.561  34.616  1.00 30.89           C  
ATOM    736  CE1 PHE L  99      23.355  20.776  32.724  1.00 29.88           C  
ATOM    737  CE2 PHE L  99      24.053  20.083  34.881  1.00 31.23           C  
ATOM    738  CZ  PHE L  99      23.065  20.190  33.932  1.00 31.38           C  
ATOM    739  C   PHE L  99      28.588  23.445  33.195  1.00 30.93           C  
ATOM    740  O   PHE L  99      29.063  23.771  32.108  1.00 31.42           O  
ATOM    741  N   GLY L 100      29.350  23.321  34.302  1.00 31.34           N  
ATOM    742  CA  GLY L 100      30.778  23.469  34.252  1.00 32.12           C  
ATOM    743  C   GLY L 100      31.330  22.169  33.738  1.00 32.76           C  
ATOM    744  O   GLY L 100      30.607  21.181  33.628  1.00 31.27           O  
ATOM    745  N   SER L 101      32.639  22.149  33.410  1.00 32.36           N  
ATOM    746  CA  SER L 101      33.322  21.006  32.859  1.00 33.56           C  
ATOM    747  CB  SER L 101      34.708  21.360  32.287  1.00 29.42           C  
ATOM    748  OG  SER L 101      35.567  21.810  33.322  1.00 30.91           O  
ATOM    749  C   SER L 101      33.489  19.922  33.888  1.00 34.59           C  
ATOM    750  O   SER L 101      33.677  18.759  33.537  1.00 34.34           O  
ATOM    751  N   GLY L 102      33.461  20.261  35.190  1.00 33.26           N  
ATOM    752  CA  GLY L 102      33.537  19.232  36.194  1.00 32.67           C  
ATOM    753  C   GLY L 102      34.909  19.148  36.786  1.00 35.01           C  
ATOM    754  O   GLY L 102      35.910  19.487  36.157  1.00 35.62           O  
ATOM    755  N   THR L 103      34.957  18.689  38.055  1.00 34.81           N  
ATOM    756  CA  THR L 103      36.188  18.473  38.750  1.00 34.31           C  
ATOM    757  CB  THR L 103      36.361  19.375  39.943  1.00 33.39           C  
ATOM    758  OG1 THR L 103      37.697  19.310  40.402  1.00 33.35           O  
ATOM    759  CG2 THR L 103      35.408  18.972  41.076  1.00 34.54           C  
ATOM    760  C   THR L 103      36.177  17.045  39.209  1.00 34.93           C  
ATOM    761  O   THR L 103      35.204  16.569  39.792  1.00 34.12           O  
ATOM    762  N   LYS L 104      37.269  16.308  38.935  1.00 34.35           N  
ATOM    763  CA  LYS L 104      37.316  14.927  39.321  1.00 35.13           C  
ATOM    764  CB  LYS L 104      38.053  14.046  38.298  1.00 36.88           C  
ATOM    765  CG  LYS L 104      38.109  12.568  38.683  1.00 41.70           C  
ATOM    766  CD  LYS L 104      38.621  11.662  37.561  1.00 45.41           C  
ATOM    767  CE  LYS L 104      37.638  11.500  36.398  1.00 49.42           C  
ATOM    768  NZ  LYS L 104      37.643  12.715  35.554  1.00 50.11           N1+
ATOM    769  C   LYS L 104      38.085  14.846  40.601  1.00 38.09           C  
ATOM    770  O   LYS L 104      39.182  15.389  40.714  1.00 37.30           O  
ATOM    771  N   LEU L 105      37.522  14.154  41.610  1.00 36.16           N  
ATOM    772  CA  LEU L 105      38.200  14.070  42.870  1.00 37.52           C  
ATOM    773  CB  LEU L 105      37.277  14.386  44.058  1.00 36.68           C  
ATOM    774  CG  LEU L 105      37.984  14.333  45.423  1.00 39.25           C  
ATOM    775  CD1 LEU L 105      39.094  15.392  45.512  1.00 39.91           C  
ATOM    776  CD2 LEU L 105      36.976  14.442  46.578  1.00 39.19           C  
ATOM    777  C   LEU L 105      38.706  12.668  43.028  1.00 38.40           C  
ATOM    778  O   LEU L 105      37.949  11.702  42.951  1.00 36.32           O  
ATOM    779  N   GLU L 106      40.024  12.529  43.260  1.00 38.26           N  
ATOM    780  CA  GLU L 106      40.621  11.232  43.405  1.00 38.69           C  
ATOM    781  CB  GLU L 106      41.837  11.048  42.483  1.00 43.66           C  
ATOM    782  CG  GLU L 106      42.260   9.598  42.269  1.00 51.74           C  
ATOM    783  CD  GLU L 106      43.305   9.602  41.162  1.00 54.90           C  
ATOM    784  OE1 GLU L 106      42.986  10.115  40.057  1.00 57.54           O  
ATOM    785  OE2 GLU L 106      44.434   9.100  41.407  1.00 55.51           O1-
ATOM    786  C   GLU L 106      41.078  11.109  44.827  1.00 39.87           C  
ATOM    787  O   GLU L 106      41.512  12.087  45.434  1.00 40.81           O  
ATOM    788  N   MET L 107      40.987   9.895  45.406  1.00 39.51           N  
ATOM    789  CA  MET L 107      41.339   9.750  46.790  1.00 40.96           C  
ATOM    790  CB  MET L 107      40.267   9.001  47.600  1.00 40.38           C  
ATOM    791  CG  MET L 107      38.902   9.687  47.538  1.00 26.42           C  
ATOM    792  SD  MET L 107      38.866  11.360  48.245  1.00  0.00           S  
ATOM    793  CE  MET L 107      37.163  11.718  47.730  1.00  0.00           C  
ATOM    794  C   MET L 107      42.613   8.971  46.896  1.00 43.31           C  
ATOM    795  O   MET L 107      42.781   7.938  46.250  1.00 42.16           O  
ATOM    796  N   LYS L 108      43.551   9.462  47.733  1.00 27.56           N  
ATOM    797  CA  LYS L 108      44.809   8.793  47.905  1.00 27.14           C  
ATOM    798  CB  LYS L 108      45.954   9.713  48.357  1.00 29.02           C  
ATOM    799  CG  LYS L 108      46.433  10.689  47.284  1.00 31.99           C  
ATOM    800  CD  LYS L 108      47.407  11.731  47.832  1.00 36.82           C  
ATOM    801  CE  LYS L 108      48.050  12.597  46.749  1.00 39.41           C  
ATOM    802  NZ  LYS L 108      49.036  13.519  47.359  1.00 41.28           N1+
ATOM    803  C   LYS L 108      44.674   7.730  48.990  1.00 27.33           C  
ATOM    804  O   LYS L 108      43.597   7.647  49.637  1.00 29.00           O  
ATOM    805  OXT LYS L 108      45.671   6.986  49.188  1.00  0.00           O1-
TER     806      LYS L 108 
ATOM    807  N   GLU H 109       9.142   6.125  46.410  1.00 53.52           N1+
ATOM    808  CA  GLU H 109      10.332   6.831  45.885  1.00 52.63           C  
ATOM    809  CB  GLU H 109      11.543   5.887  45.846  1.00 56.68           C  
ATOM    810  CG  GLU H 109      11.291   4.643  44.996  1.00 60.29           C  
ATOM    811  CD  GLU H 109      12.605   3.896  44.835  1.00 64.60           C  
ATOM    812  OE1 GLU H 109      13.670   4.569  44.811  1.00 64.31           O  
ATOM    813  OE2 GLU H 109      12.563   2.642  44.730  1.00 73.75           O1-
ATOM    814  C   GLU H 109      10.092   7.324  44.498  1.00 48.09           C  
ATOM    815  O   GLU H 109       9.345   6.719  43.729  1.00 48.13           O  
ATOM    816  N   VAL H 110      10.726   8.459  44.149  1.00 46.42           N  
ATOM    817  CA  VAL H 110      10.570   9.016  42.837  1.00 43.82           C  
ATOM    818  CB  VAL H 110      11.047  10.431  42.718  1.00 45.04           C  
ATOM    819  CG1 VAL H 110      10.216  11.319  43.653  1.00 43.96           C  
ATOM    820  CG2 VAL H 110      12.553  10.461  43.013  1.00 46.32           C  
ATOM    821  C   VAL H 110      11.406   8.202  41.904  1.00 43.73           C  
ATOM    822  O   VAL H 110      12.527   7.819  42.236  1.00 42.70           O  
ATOM    823  N   GLN H 111      10.870   7.898  40.706  1.00 41.05           N  
ATOM    824  CA  GLN H 111      11.635   7.121  39.775  1.00 40.51           C  
ATOM    825  CB  GLN H 111      11.212   5.645  39.766  1.00 42.31           C  
ATOM    826  CG  GLN H 111      11.417   4.963  41.120  1.00 48.36           C  
ATOM    827  CD  GLN H 111      10.657   3.646  41.116  1.00 53.55           C  
ATOM    828  OE1 GLN H 111      10.192   3.185  40.075  1.00 61.82           O  
ATOM    829  NE2 GLN H 111      10.516   3.031  42.320  1.00 59.90           N  
ATOM    830  C   GLN H 111      11.391   7.656  38.396  1.00 38.71           C  
ATOM    831  O   GLN H 111      10.263   8.004  38.047  1.00 38.99           O  
ATOM    832  N   LEU H 112      12.469   7.764  37.588  1.00 37.33           N  
ATOM    833  CA  LEU H 112      12.369   8.168  36.212  1.00 35.47           C  
ATOM    834  CB  LEU H 112      13.113   9.475  35.873  1.00 35.70           C  
ATOM    835  CG  LEU H 112      12.529  10.750  36.513  1.00 35.32           C  
ATOM    836  CD1 LEU H 112      11.139  11.079  35.954  1.00 34.65           C  
ATOM    837  CD2 LEU H 112      12.556  10.679  38.043  1.00 34.17           C  
ATOM    838  C   LEU H 112      13.049   7.097  35.419  1.00 36.26           C  
ATOM    839  O   LEU H 112      14.204   6.768  35.681  1.00 37.20           O  
ATOM    840  N   VAL H 113      12.351   6.507  34.427  1.00 35.31           N  
ATOM    841  CA  VAL H 113      12.981   5.465  33.663  1.00 34.95           C  
ATOM    842  CB  VAL H 113      12.275   4.145  33.790  1.00 37.28           C  
ATOM    843  CG1 VAL H 113      12.954   3.125  32.861  1.00 38.42           C  
ATOM    844  CG2 VAL H 113      12.265   3.733  35.271  1.00 37.85           C  
ATOM    845  C   VAL H 113      12.933   5.847  32.219  1.00 34.91           C  
ATOM    846  O   VAL H 113      11.858   6.008  31.646  1.00 34.43           O  
ATOM    847  N   GLU H 114      14.113   5.991  31.582  1.00 34.29           N  
ATOM    848  CA  GLU H 114      14.131   6.335  30.191  1.00 33.50           C  
ATOM    849  CB  GLU H 114      15.153   7.427  29.820  1.00 33.66           C  
ATOM    850  CG  GLU H 114      16.510   7.295  30.509  1.00 35.42           C  
ATOM    851  CD  GLU H 114      16.470   8.115  31.796  1.00 35.20           C  
ATOM    852  OE1 GLU H 114      15.441   8.051  32.517  1.00 35.96           O  
ATOM    853  OE2 GLU H 114      17.471   8.825  32.073  1.00 35.55           O1-
ATOM    854  C   GLU H 114      14.331   5.107  29.359  1.00 35.71           C  
ATOM    855  O   GLU H 114      14.871   4.099  29.814  1.00 36.21           O  
ATOM    856  N   SER H 115      13.845   5.157  28.102  1.00 34.58           N  
ATOM    857  CA  SER H 115      13.972   4.036  27.219  1.00 35.13           C  
ATOM    858  CB  SER H 115      12.859   2.992  27.411  1.00 36.87           C  
ATOM    859  OG  SER H 115      11.595   3.568  27.109  1.00 38.25           O  
ATOM    860  C   SER H 115      13.880   4.551  25.814  1.00 36.52           C  
ATOM    861  O   SER H 115      13.573   5.722  25.590  1.00 35.94           O  
ATOM    862  N   GLY H 116      14.157   3.675  24.825  1.00 36.92           N  
ATOM    863  CA  GLY H 116      14.017   4.047  23.444  1.00 36.77           C  
ATOM    864  C   GLY H 116      15.339   4.378  22.811  1.00 38.50           C  
ATOM    865  O   GLY H 116      15.383   4.673  21.617  1.00 39.80           O  
ATOM    866  N   GLY H 117      16.455   4.339  23.565  1.00 38.05           N  
ATOM    867  CA  GLY H 117      17.718   4.684  22.968  1.00 37.81           C  
ATOM    868  C   GLY H 117      18.149   3.587  22.040  1.00 41.12           C  
ATOM    869  O   GLY H 117      17.796   2.423  22.222  1.00 40.31           O  
ATOM    870  N   GLY H 118      18.961   3.934  21.016  1.00 38.27           N  
ATOM    871  CA  GLY H 118      19.392   2.927  20.087  1.00 39.87           C  
ATOM    872  C   GLY H 118      20.327   3.538  19.085  1.00 40.17           C  
ATOM    873  O   GLY H 118      20.728   4.696  19.201  1.00 39.60           O  
ATOM    874  N   LEU H 119      20.703   2.737  18.064  1.00 38.90           N  
ATOM    875  CA  LEU H 119      21.589   3.181  17.025  1.00 39.63           C  
ATOM    876  CB  LEU H 119      22.473   2.045  16.475  1.00 40.62           C  
ATOM    877  CG  LEU H 119      23.433   2.481  15.351  1.00 41.21           C  
ATOM    878  CD1 LEU H 119      24.463   3.509  15.850  1.00 39.41           C  
ATOM    879  CD2 LEU H 119      24.085   1.259  14.685  1.00 42.13           C  
ATOM    880  C   LEU H 119      20.737   3.682  15.894  1.00 41.54           C  
ATOM    881  O   LEU H 119      19.752   3.041  15.528  1.00 41.70           O  
ATOM    882  N   VAL H 120      21.083   4.864  15.333  1.00 41.13           N  
ATOM    883  CA  VAL H 120      20.310   5.401  14.246  1.00 41.95           C  
ATOM    884  CB  VAL H 120      19.294   6.418  14.686  1.00 41.60           C  
ATOM    885  CG1 VAL H 120      18.564   6.955  13.445  1.00 42.67           C  
ATOM    886  CG2 VAL H 120      18.354   5.766  15.711  1.00 43.01           C  
ATOM    887  C   VAL H 120      21.247   6.090  13.298  1.00 42.72           C  
ATOM    888  O   VAL H 120      22.294   6.596  13.704  1.00 41.58           O  
ATOM    889  N   LYS H 121      20.885   6.122  11.996  1.00 43.50           N  
ATOM    890  CA  LYS H 121      21.701   6.758  10.998  1.00 46.69           C  
ATOM    891  CB  LYS H 121      21.375   6.373   9.544  1.00 49.48           C  
ATOM    892  CG  LYS H 121      21.789   4.947   9.187  1.00 54.73           C  
ATOM    893  CD  LYS H 121      21.437   4.556   7.751  1.00 58.78           C  
ATOM    894  CE  LYS H 121      22.375   5.183   6.714  1.00 63.51           C  
ATOM    895  NZ  LYS H 121      21.999   4.740   5.351  1.00 65.86           N1+
ATOM    896  C   LYS H 121      21.537   8.241  11.107  1.00 44.72           C  
ATOM    897  O   LYS H 121      20.605   8.763  11.714  1.00 44.61           O  
ATOM    898  N   PRO H 122      22.469   8.902  10.483  1.00 44.26           N  
ATOM    899  CA  PRO H 122      22.590  10.340  10.521  1.00 44.51           C  
ATOM    900  CD  PRO H 122      23.754   8.258  10.260  1.00 45.59           C  
ATOM    901  CB  PRO H 122      23.954  10.648   9.910  1.00 45.91           C  
ATOM    902  CG  PRO H 122      24.787   9.393  10.219  1.00 48.57           C  
ATOM    903  C   PRO H 122      21.493  11.173   9.917  1.00 45.53           C  
ATOM    904  O   PRO H 122      21.645  12.382   9.876  1.00 46.00           O  
ATOM    905  N   GLY H 123      20.524  10.620   9.200  1.00 43.78           N  
ATOM    906  CA  GLY H 123      19.364  11.364   8.784  1.00 44.89           C  
ATOM    907  C   GLY H 123      18.225  11.172   9.721  1.00 45.79           C  
ATOM    908  O   GLY H 123      17.280  11.957   9.748  1.00 44.36           O  
ATOM    909  N   GLY H 124      18.283  10.042  10.443  1.00 41.84           N  
ATOM    910  CA  GLY H 124      17.166   9.428  11.095  1.00 43.63           C  
ATOM    911  C   GLY H 124      16.578  10.171  12.239  1.00 42.54           C  
ATOM    912  O   GLY H 124      17.017  11.243  12.653  1.00 41.78           O  
ATOM    913  N   SER H 125      15.488   9.562  12.746  1.00 40.18           N  
ATOM    914  CA  SER H 125      14.744  10.074  13.849  1.00 41.89           C  
ATOM    915  CB  SER H 125      13.359  10.605  13.443  1.00 42.81           C  
ATOM    916  OG  SER H 125      12.603   9.583  12.809  1.00 47.91           O  
ATOM    917  C   SER H 125      14.551   8.964  14.833  1.00 41.55           C  
ATOM    918  O   SER H 125      14.602   7.785  14.482  1.00 41.99           O  
ATOM    919  N   LEU H 126      14.368   9.328  16.118  1.00 39.36           N  
ATOM    920  CA  LEU H 126      14.185   8.351  17.151  1.00 38.98           C  
ATOM    921  CB  LEU H 126      15.530   7.882  17.736  1.00 40.24           C  
ATOM    922  CG  LEU H 126      15.417   6.754  18.775  1.00 40.80           C  
ATOM    923  CD1 LEU H 126      14.853   5.472  18.142  1.00 41.36           C  
ATOM    924  CD2 LEU H 126      16.759   6.521  19.489  1.00 40.08           C  
ATOM    925  C   LEU H 126      13.392   9.017  18.240  1.00 38.50           C  
ATOM    926  O   LEU H 126      13.476  10.231  18.415  1.00 39.02           O  
ATOM    927  N   LYS H 127      12.584   8.244  18.997  1.00 36.28           N  
ATOM    928  CA  LYS H 127      11.795   8.844  20.039  1.00 36.59           C  
ATOM    929  CB  LYS H 127      10.283   8.623  19.856  1.00 36.39           C  
ATOM    930  CG  LYS H 127       9.430   9.383  20.876  1.00 39.47           C  
ATOM    931  CD  LYS H 127       7.946   9.456  20.508  1.00 44.11           C  
ATOM    932  CE  LYS H 127       7.098  10.206  21.536  1.00 47.03           C  
ATOM    933  NZ  LYS H 127       5.696  10.290  21.071  1.00 48.45           N1+
ATOM    934  C   LYS H 127      12.172   8.231  21.357  1.00 35.81           C  
ATOM    935  O   LYS H 127      12.213   7.010  21.500  1.00 36.89           O  
ATOM    936  N   LEU H 128      12.443   9.085  22.368  1.00 33.96           N  
ATOM    937  CA  LEU H 128      12.827   8.642  23.682  1.00 34.08           C  
ATOM    938  CB  LEU H 128      13.951   9.492  24.298  1.00 32.57           C  
ATOM    939  CG  LEU H 128      15.277   9.442  23.512  1.00 32.18           C  
ATOM    940  CD1 LEU H 128      16.358  10.309  24.175  1.00 33.12           C  
ATOM    941  CD2 LEU H 128      15.742   7.993  23.307  1.00 33.94           C  
ATOM    942  C   LEU H 128      11.648   8.806  24.589  1.00 34.53           C  
ATOM    943  O   LEU H 128      10.839   9.713  24.407  1.00 34.49           O  
ATOM    944  N   SER H 129      11.518   7.915  25.594  1.00 34.68           N  
ATOM    945  CA  SER H 129      10.419   8.011  26.511  1.00 34.60           C  
ATOM    946  CB  SER H 129       9.434   6.831  26.410  1.00 35.53           C  
ATOM    947  OG  SER H 129       8.809   6.814  25.134  1.00 38.43           O  
ATOM    948  C   SER H 129      10.976   8.009  27.901  1.00 34.51           C  
ATOM    949  O   SER H 129      12.051   7.469  28.157  1.00 35.05           O  
ATOM    950  N   CYS H 130      10.254   8.659  28.833  1.00 34.56           N  
ATOM    951  CA  CYS H 130      10.654   8.696  30.210  1.00 35.43           C  
ATOM    952  CB  CYS H 130      11.220  10.072  30.613  1.00 35.33           C  
ATOM    953  SG  CYS H 130      11.498  10.274  32.396  1.00 39.11           S  
ATOM    954  C   CYS H 130       9.424   8.445  31.024  1.00 35.44           C  
ATOM    955  O   CYS H 130       8.494   9.252  31.018  1.00 35.98           O  
ATOM    956  N   ALA H 131       9.387   7.321  31.765  1.00 34.96           N  
ATOM    957  CA  ALA H 131       8.216   7.017  32.539  1.00 36.29           C  
ATOM    958  CB  ALA H 131       7.910   5.511  32.615  1.00 36.25           C  
ATOM    959  C   ALA H 131       8.463   7.495  33.934  1.00 36.08           C  
ATOM    960  O   ALA H 131       9.481   7.167  34.540  1.00 36.50           O  
ATOM    961  N   ALA H 132       7.519   8.281  34.490  1.00 35.10           N  
ATOM    962  CA  ALA H 132       7.720   8.839  35.798  1.00 36.14           C  
ATOM    963  CB  ALA H 132       7.512  10.363  35.847  1.00 36.09           C  
ATOM    964  C   ALA H 132       6.744   8.242  36.763  1.00 37.09           C  
ATOM    965  O   ALA H 132       5.612   7.916  36.407  1.00 37.38           O  
ATOM    966  N   SER H 133       7.187   8.058  38.027  1.00 38.09           N  
ATOM    967  CA  SER H 133       6.317   7.542  39.045  1.00 38.18           C  
ATOM    968  CB  SER H 133       6.256   6.006  39.086  1.00 37.67           C  
ATOM    969  OG  SER H 133       7.530   5.473  39.415  1.00 39.04           O  
ATOM    970  C   SER H 133       6.836   7.992  40.377  1.00 40.07           C  
ATOM    971  O   SER H 133       7.982   8.419  40.499  1.00 37.84           O  
ATOM    972  N   GLY H 134       5.991   7.923  41.426  1.00 31.66           N  
ATOM    973  CA  GLY H 134       6.424   8.264  42.753  1.00 35.43           C  
ATOM    974  C   GLY H 134       6.066   9.681  43.093  1.00 35.42           C  
ATOM    975  O   GLY H 134       6.190  10.081  44.250  1.00 39.76           O  
ATOM    976  N   PHE H 135       5.626  10.495  42.113  1.00 37.71           N  
ATOM    977  CA  PHE H 135       5.273  11.844  42.463  1.00 37.12           C  
ATOM    978  CB  PHE H 135       6.442  12.856  42.393  1.00 35.63           C  
ATOM    979  CG  PHE H 135       6.827  13.141  40.980  1.00 36.64           C  
ATOM    980  CD1 PHE H 135       7.698  12.340  40.291  1.00 29.37           C  
ATOM    981  CD2 PHE H 135       6.312  14.232  40.326  1.00 37.84           C  
ATOM    982  CE1 PHE H 135       8.047  12.613  38.989  1.00 37.54           C  
ATOM    983  CE2 PHE H 135       6.656  14.516  39.025  1.00 33.66           C  
ATOM    984  CZ  PHE H 135       7.532  13.707  38.345  1.00 30.74           C  
ATOM    985  C   PHE H 135       4.201  12.313  41.528  1.00 37.44           C  
ATOM    986  O   PHE H 135       3.807  11.604  40.601  1.00 35.55           O  
ATOM    987  N   THR H 136       3.687  13.538  41.763  1.00 40.68           N  
ATOM    988  CA  THR H 136       2.639  14.065  40.934  1.00 35.55           C  
ATOM    989  CB  THR H 136       1.824  15.099  41.649  1.00 39.03           C  
ATOM    990  OG1 THR H 136       1.285  14.548  42.840  1.00 41.99           O  
ATOM    991  CG2 THR H 136       0.682  15.565  40.735  1.00 35.72           C  
ATOM    992  C   THR H 136       3.313  14.725  39.771  1.00 37.65           C  
ATOM    993  O   THR H 136       3.791  15.853  39.859  1.00 38.37           O  
ATOM    994  N   PHE H 137       3.296  14.025  38.624  1.00 36.31           N  
ATOM    995  CA  PHE H 137       4.001  14.334  37.410  1.00 32.02           C  
ATOM    996  CB  PHE H 137       3.769  13.236  36.352  1.00 32.08           C  
ATOM    997  CG  PHE H 137       4.496  13.536  35.085  1.00 35.58           C  
ATOM    998  CD1 PHE H 137       5.859  13.399  34.994  1.00 32.72           C  
ATOM    999  CD2 PHE H 137       3.795  13.924  33.965  1.00 34.39           C  
ATOM   1000  CE1 PHE H 137       6.513  13.666  33.815  1.00 29.98           C  
ATOM   1001  CE2 PHE H 137       4.445  14.193  32.783  1.00 32.62           C  
ATOM   1002  CZ  PHE H 137       5.810  14.066  32.705  1.00 31.82           C  
ATOM   1003  C   PHE H 137       3.609  15.662  36.829  1.00 34.75           C  
ATOM   1004  O   PHE H 137       4.472  16.429  36.409  1.00 33.32           O  
ATOM   1005  N   SER H 138       2.305  15.984  36.787  1.00 34.79           N  
ATOM   1006  CA  SER H 138       1.850  17.200  36.168  1.00 33.71           C  
ATOM   1007  CB  SER H 138       0.312  17.295  36.109  1.00 34.73           C  
ATOM   1008  OG  SER H 138      -0.233  17.340  37.420  1.00 44.77           O  
ATOM   1009  C   SER H 138       2.345  18.401  36.926  1.00 33.13           C  
ATOM   1010  O   SER H 138       2.397  19.501  36.379  1.00 40.52           O  
ATOM   1011  N   SER H 139       2.695  18.230  38.213  1.00 35.14           N  
ATOM   1012  CA  SER H 139       3.089  19.329  39.052  1.00 36.77           C  
ATOM   1013  CB  SER H 139       3.035  18.994  40.552  1.00 37.98           C  
ATOM   1014  OG  SER H 139       1.690  18.776  40.952  1.00 38.74           O  
ATOM   1015  C   SER H 139       4.480  19.812  38.771  1.00 36.07           C  
ATOM   1016  O   SER H 139       4.853  20.885  39.242  1.00 38.92           O  
ATOM   1017  N   TYR H 140       5.295  19.051  38.013  1.00 30.85           N  
ATOM   1018  CA  TYR H 140       6.668  19.446  37.881  1.00 29.28           C  
ATOM   1019  CB  TYR H 140       7.665  18.392  38.396  1.00 29.85           C  
ATOM   1020  CG  TYR H 140       7.601  18.311  39.879  1.00 28.35           C  
ATOM   1021  CD1 TYR H 140       6.589  17.627  40.510  1.00 31.92           C  
ATOM   1022  CD2 TYR H 140       8.579  18.912  40.637  1.00 40.14           C  
ATOM   1023  CE1 TYR H 140       6.550  17.558  41.882  1.00 28.09           C  
ATOM   1024  CE2 TYR H 140       8.544  18.845  42.007  1.00 31.49           C  
ATOM   1025  CZ  TYR H 140       7.526  18.166  42.630  1.00 38.12           C  
ATOM   1026  OH  TYR H 140       7.485  18.093  44.037  1.00 42.69           O  
ATOM   1027  C   TYR H 140       7.052  19.654  36.455  1.00 30.36           C  
ATOM   1028  O   TYR H 140       6.550  18.994  35.544  1.00 34.19           O  
ATOM   1029  N   ALA H 141       7.971  20.620  36.242  1.00 32.32           N  
ATOM   1030  CA  ALA H 141       8.539  20.829  34.942  1.00 32.79           C  
ATOM   1031  CB  ALA H 141       9.353  22.131  34.829  1.00 33.15           C  
ATOM   1032  C   ALA H 141       9.484  19.682  34.742  1.00 32.66           C  
ATOM   1033  O   ALA H 141       9.964  19.101  35.716  1.00 31.58           O  
ATOM   1034  N   MET H 142       9.767  19.307  33.477  1.00 31.42           N  
ATOM   1035  CA  MET H 142      10.639  18.194  33.243  1.00 30.83           C  
ATOM   1036  CB  MET H 142       9.909  16.951  32.705  1.00 31.39           C  
ATOM   1037  CG  MET H 142       8.890  16.381  33.695  1.00 32.17           C  
ATOM   1038  SD  MET H 142       9.601  15.788  35.261  1.00 34.67           S  
ATOM   1039  CE  MET H 142      10.408  14.331  34.539  1.00 33.02           C  
ATOM   1040  C   MET H 142      11.666  18.604  32.233  1.00 31.52           C  
ATOM   1041  O   MET H 142      11.467  19.544  31.464  1.00 31.09           O  
ATOM   1042  N   SER H 143      12.824  17.909  32.221  1.00 30.49           N  
ATOM   1043  CA  SER H 143      13.846  18.307  31.297  1.00 29.38           C  
ATOM   1044  CB  SER H 143      14.904  19.232  31.924  1.00 29.45           C  
ATOM   1045  OG  SER H 143      14.311  20.456  32.335  1.00 35.87           O  
ATOM   1046  C   SER H 143      14.572  17.106  30.783  1.00 30.03           C  
ATOM   1047  O   SER H 143      14.451  16.008  31.323  1.00 29.44           O  
ATOM   1048  N   TRP H 144      15.312  17.304  29.671  1.00 29.97           N  
ATOM   1049  CA  TRP H 144      16.193  16.309  29.139  1.00 29.10           C  
ATOM   1050  CB  TRP H 144      15.881  15.866  27.698  1.00 30.03           C  
ATOM   1051  CG  TRP H 144      14.685  14.951  27.582  1.00 29.52           C  
ATOM   1052  CD2 TRP H 144      14.755  13.529  27.774  1.00 30.85           C  
ATOM   1053  CD1 TRP H 144      13.382  15.240  27.303  1.00 29.72           C  
ATOM   1054  NE1 TRP H 144      12.633  14.084  27.305  1.00 30.24           N  
ATOM   1055  CE2 TRP H 144      13.467  13.024  27.594  1.00 31.42           C  
ATOM   1056  CE3 TRP H 144      15.805  12.712  28.079  1.00 30.10           C  
ATOM   1057  CZ2 TRP H 144      13.212  11.687  27.717  1.00 30.75           C  
ATOM   1058  CZ3 TRP H 144      15.548  11.365  28.199  1.00 30.74           C  
ATOM   1059  CH2 TRP H 144      14.276  10.864  28.021  1.00 30.60           C  
ATOM   1060  C   TRP H 144      17.557  16.923  29.157  1.00 30.18           C  
ATOM   1061  O   TRP H 144      17.728  18.109  28.873  1.00 30.69           O  
ATOM   1062  N   VAL H 145      18.558  16.115  29.550  1.00 30.16           N  
ATOM   1063  CA  VAL H 145      19.928  16.535  29.603  1.00 30.67           C  
ATOM   1064  CB  VAL H 145      20.419  16.743  31.008  1.00 30.25           C  
ATOM   1065  CG1 VAL H 145      21.928  17.042  30.978  1.00 39.24           C  
ATOM   1066  CG2 VAL H 145      19.574  17.854  31.658  1.00 39.01           C  
ATOM   1067  C   VAL H 145      20.712  15.404  29.024  1.00 32.23           C  
ATOM   1068  O   VAL H 145      20.301  14.250  29.130  1.00 30.78           O  
ATOM   1069  N   ARG H 146      21.854  15.691  28.367  1.00 31.29           N  
ATOM   1070  CA  ARG H 146      22.588  14.582  27.829  1.00 31.83           C  
ATOM   1071  CB  ARG H 146      22.473  14.412  26.303  1.00 31.18           C  
ATOM   1072  CG  ARG H 146      22.996  15.577  25.462  1.00 32.63           C  
ATOM   1073  CD  ARG H 146      22.690  15.384  23.977  1.00 36.59           C  
ATOM   1074  NE  ARG H 146      23.232  16.548  23.229  1.00 39.60           N  
ATOM   1075  CZ  ARG H 146      22.736  16.853  21.995  1.00 39.79           C  
ATOM   1076  NH1 ARG H 146      21.680  16.158  21.483  1.00 36.47           N1+
ATOM   1077  NH2 ARG H 146      23.300  17.861  21.271  1.00 39.15           N  
ATOM   1078  C   ARG H 146      24.030  14.726  28.186  1.00 32.94           C  
ATOM   1079  O   ARG H 146      24.504  15.813  28.509  1.00 32.37           O  
ATOM   1080  N   GLN H 147      24.757  13.589  28.182  1.00 33.23           N  
ATOM   1081  CA  GLN H 147      26.156  13.625  28.485  1.00 34.73           C  
ATOM   1082  CB  GLN H 147      26.525  12.843  29.762  1.00 33.61           C  
ATOM   1083  CG  GLN H 147      27.969  13.048  30.230  1.00 34.51           C  
ATOM   1084  CD  GLN H 147      28.106  12.446  31.626  1.00 36.55           C  
ATOM   1085  OE1 GLN H 147      27.488  11.432  31.945  1.00 36.85           O  
ATOM   1086  NE2 GLN H 147      28.931  13.099  32.488  1.00 35.11           N  
ATOM   1087  C   GLN H 147      26.870  13.015  27.320  1.00 34.79           C  
ATOM   1088  O   GLN H 147      26.594  11.882  26.925  1.00 35.17           O  
ATOM   1089  N   SER H 148      27.825  13.773  26.748  1.00 37.07           N  
ATOM   1090  CA  SER H 148      28.552  13.359  25.581  1.00 39.62           C  
ATOM   1091  CB  SER H 148      29.249  14.529  24.860  1.00 39.43           C  
ATOM   1092  OG  SER H 148      30.162  15.169  25.739  1.00  0.00           O  
ATOM   1093  C   SER H 148      29.595  12.358  25.971  1.00 40.12           C  
ATOM   1094  O   SER H 148      29.821  12.086  27.149  1.00 39.76           O  
ATOM   1095  N   PRO H 149      30.225  11.782  24.978  1.00 43.10           N  
ATOM   1096  CA  PRO H 149      31.264  10.820  25.225  1.00 45.29           C  
ATOM   1097  CD  PRO H 149      29.587  11.579  23.686  1.00 42.46           C  
ATOM   1098  CB  PRO H 149      31.617  10.244  23.856  1.00 47.43           C  
ATOM   1099  CG  PRO H 149      30.303  10.369  23.062  1.00 44.77           C  
ATOM   1100  C   PRO H 149      32.396  11.494  25.935  1.00 44.54           C  
ATOM   1101  O   PRO H 149      33.189  10.812  26.583  1.00 44.89           O  
ATOM   1102  N   GLU H 150      32.482  12.829  25.797  1.00 43.66           N  
ATOM   1103  CA  GLU H 150      33.451  13.699  26.406  1.00 45.47           C  
ATOM   1104  CB  GLU H 150      33.356  15.153  25.905  1.00 46.30           C  
ATOM   1105  CG  GLU H 150      33.533  15.314  24.393  1.00 54.07           C  
ATOM   1106  CD  GLU H 150      34.854  14.683  23.990  1.00 57.21           C  
ATOM   1107  OE1 GLU H 150      35.893  15.394  24.029  1.00 60.16           O  
ATOM   1108  OE2 GLU H 150      34.839  13.475  23.634  1.00 56.71           O1-
ATOM   1109  C   GLU H 150      33.170  13.737  27.882  1.00 45.29           C  
ATOM   1110  O   GLU H 150      34.046  14.071  28.678  1.00 44.78           O  
ATOM   1111  N   LYS H 151      31.928  13.384  28.277  1.00 42.53           N  
ATOM   1112  CA  LYS H 151      31.444  13.445  29.635  1.00 41.96           C  
ATOM   1113  CB  LYS H 151      32.498  13.027  30.680  1.00 43.79           C  
ATOM   1114  CG  LYS H 151      32.997  11.587  30.528  1.00 47.83           C  
ATOM   1115  CD  LYS H 151      31.897  10.529  30.634  1.00 51.42           C  
ATOM   1116  CE  LYS H 151      32.409   9.097  30.484  1.00 55.98           C  
ATOM   1117  NZ  LYS H 151      31.272   8.152  30.533  1.00 54.25           N1+
ATOM   1118  C   LYS H 151      31.011  14.841  29.967  1.00 40.80           C  
ATOM   1119  O   LYS H 151      30.842  15.187  31.136  1.00 40.19           O  
ATOM   1120  N   ARG H 152      30.785  15.685  28.941  1.00 40.54           N  
ATOM   1121  CA  ARG H 152      30.308  17.013  29.205  1.00 40.18           C  
ATOM   1122  CB  ARG H 152      30.672  18.003  28.085  1.00 42.55           C  
ATOM   1123  CG  ARG H 152      30.596  19.472  28.498  1.00 47.33           C  
ATOM   1124  CD  ARG H 152      31.362  20.394  27.543  1.00 54.97           C  
ATOM   1125  NE  ARG H 152      32.807  20.037  27.652  1.00 61.60           N  
ATOM   1126  CZ  ARG H 152      33.660  20.798  28.402  1.00 61.39           C  
ATOM   1127  NH1 ARG H 152      33.219  21.940  29.004  1.00 60.56           N1+
ATOM   1128  NH2 ARG H 152      34.962  20.417  28.540  1.00 60.11           N  
ATOM   1129  C   ARG H 152      28.812  16.939  29.350  1.00 38.49           C  
ATOM   1130  O   ARG H 152      28.148  16.182  28.643  1.00 36.75           O  
ATOM   1131  N   LEU H 153      28.245  17.727  30.290  1.00 36.50           N  
ATOM   1132  CA  LEU H 153      26.827  17.732  30.542  1.00 35.39           C  
ATOM   1133  CB  LEU H 153      26.476  17.890  32.034  1.00 34.04           C  
ATOM   1134  CG  LEU H 153      26.799  16.649  32.888  1.00 35.40           C  
ATOM   1135  CD1 LEU H 153      26.439  16.874  34.365  1.00 33.76           C  
ATOM   1136  CD2 LEU H 153      26.111  15.395  32.322  1.00 34.89           C  
ATOM   1137  C   LEU H 153      26.219  18.881  29.802  1.00 35.25           C  
ATOM   1138  O   LEU H 153      26.711  20.009  29.864  1.00 35.57           O  
ATOM   1139  N   GLU H 154      25.115  18.602  29.075  1.00 34.97           N  
ATOM   1140  CA  GLU H 154      24.467  19.604  28.274  1.00 36.58           C  
ATOM   1141  CB  GLU H 154      24.625  19.388  26.757  1.00 37.56           C  
ATOM   1142  CG  GLU H 154      26.031  19.542  26.187  1.00 41.25           C  
ATOM   1143  CD  GLU H 154      25.919  19.283  24.688  1.00 44.90           C  
ATOM   1144  OE1 GLU H 154      24.776  19.036  24.220  1.00 44.80           O  
ATOM   1145  OE2 GLU H 154      26.970  19.327  23.995  1.00 48.81           O1-
ATOM   1146  C   GLU H 154      22.985  19.511  28.470  1.00 34.83           C  
ATOM   1147  O   GLU H 154      22.414  18.422  28.499  1.00 33.52           O  
ATOM   1148  N   TRP H 155      22.323  20.677  28.584  1.00 32.54           N  
ATOM   1149  CA  TRP H 155      20.891  20.749  28.687  1.00 32.57           C  
ATOM   1150  CB  TRP H 155      20.441  22.079  29.313  1.00 32.90           C  
ATOM   1151  CG  TRP H 155      18.980  22.405  29.145  1.00 32.56           C  
ATOM   1152  CD2 TRP H 155      18.506  23.369  28.190  1.00 32.57           C  
ATOM   1153  CD1 TRP H 155      17.883  21.930  29.799  1.00 32.08           C  
ATOM   1154  NE1 TRP H 155      16.749  22.534  29.306  1.00 32.49           N  
ATOM   1155  CE2 TRP H 155      17.119  23.422  28.315  1.00 33.67           C  
ATOM   1156  CE3 TRP H 155      19.174  24.147  27.286  1.00 33.07           C  
ATOM   1157  CZ2 TRP H 155      16.373  24.258  27.532  1.00 35.00           C  
ATOM   1158  CZ3 TRP H 155      18.420  24.987  26.497  1.00 33.96           C  
ATOM   1159  CH2 TRP H 155      17.046  25.040  26.617  1.00 33.67           C  
ATOM   1160  C   TRP H 155      20.315  20.655  27.296  1.00 35.29           C  
ATOM   1161  O   TRP H 155      20.761  21.360  26.393  1.00 33.74           O  
ATOM   1162  N   VAL H 156      19.412  19.670  27.058  1.00 32.28           N  
ATOM   1163  CA  VAL H 156      18.737  19.486  25.793  1.00 31.39           C  
ATOM   1164  CB  VAL H 156      18.411  18.044  25.525  1.00 33.57           C  
ATOM   1165  CG1 VAL H 156      17.641  17.945  24.199  1.00 33.28           C  
ATOM   1166  CG2 VAL H 156      19.722  17.244  25.529  1.00 34.64           C  
ATOM   1167  C   VAL H 156      17.461  20.271  25.619  1.00 32.99           C  
ATOM   1168  O   VAL H 156      17.298  20.998  24.636  1.00 32.92           O  
ATOM   1169  N   ALA H 157      16.514  20.142  26.582  1.00 31.75           N  
ATOM   1170  CA  ALA H 157      15.220  20.753  26.414  1.00 31.89           C  
ATOM   1171  CB  ALA H 157      14.330  20.023  25.394  1.00 30.99           C  
ATOM   1172  C   ALA H 157      14.475  20.739  27.718  1.00 32.71           C  
ATOM   1173  O   ALA H 157      14.768  19.944  28.610  1.00 31.53           O  
ATOM   1174  N   GLU H 158      13.474  21.639  27.851  1.00 30.74           N  
ATOM   1175  CA  GLU H 158      12.688  21.712  29.051  1.00 32.13           C  
ATOM   1176  CB  GLU H 158      13.057  22.895  29.962  1.00 31.91           C  
ATOM   1177  CG  GLU H 158      12.329  22.877  31.308  1.00 15.88           C  
ATOM   1178  CD  GLU H 158      12.786  24.094  32.098  1.00  0.00           C  
ATOM   1179  OE1 GLU H 158      12.646  25.224  31.561  1.00  0.00           O  
ATOM   1180  OE2 GLU H 158      13.286  23.914  33.241  1.00  0.00           O1-
ATOM   1181  C   GLU H 158      11.252  21.898  28.669  1.00 32.85           C  
ATOM   1182  O   GLU H 158      10.940  22.515  27.651  1.00 33.35           O  
ATOM   1183  N   ILE H 159      10.341  21.325  29.483  1.00 31.85           N  
ATOM   1184  CA  ILE H 159       8.927  21.468  29.280  1.00 32.88           C  
ATOM   1185  CB  ILE H 159       8.269  20.174  28.869  1.00 32.87           C  
ATOM   1186  CG1 ILE H 159       6.791  20.388  28.507  1.00 33.28           C  
ATOM   1187  CG2 ILE H 159       8.499  19.129  29.973  1.00 30.06           C  
ATOM   1188  CD1 ILE H 159       6.581  21.091  27.169  1.00 33.65           C  
ATOM   1189  C   ILE H 159       8.348  21.905  30.592  1.00 32.30           C  
ATOM   1190  O   ILE H 159       8.601  21.303  31.634  1.00 32.76           O  
ATOM   1191  N   SER H 160       7.547  22.983  30.581  1.00 33.94           N  
ATOM   1192  CA  SER H 160       6.997  23.473  31.809  1.00 36.15           C  
ATOM   1193  CB  SER H 160       6.504  24.926  31.703  1.00 37.72           C  
ATOM   1194  OG  SER H 160       5.969  25.363  32.942  1.00 38.84           O  
ATOM   1195  C   SER H 160       5.829  22.630  32.186  1.00 36.14           C  
ATOM   1196  O   SER H 160       5.331  21.825  31.399  1.00 34.61           O  
ATOM   1197  N   SER H 161       5.350  22.687  33.449  1.00 32.73           N  
ATOM   1198  CA  SER H 161       4.469  21.660  33.990  1.00 33.87           C  
ATOM   1199  CB  SER H 161       3.982  21.997  35.409  1.00 34.67           C  
ATOM   1200  OG  SER H 161       3.189  23.174  35.392  1.00 39.44           O  
ATOM   1201  C   SER H 161       3.254  21.365  33.155  1.00 34.56           C  
ATOM   1202  O   SER H 161       2.879  20.202  32.984  1.00 35.15           O  
ATOM   1203  N   GLY H 162       2.584  22.405  32.644  1.00 35.30           N  
ATOM   1204  CA  GLY H 162       1.387  22.248  31.868  1.00 36.22           C  
ATOM   1205  C   GLY H 162       1.676  21.570  30.567  1.00 37.80           C  
ATOM   1206  O   GLY H 162       0.818  20.866  30.039  1.00 39.27           O  
ATOM   1207  N   GLY H 163       2.871  21.784  29.988  1.00 36.15           N  
ATOM   1208  CA  GLY H 163       3.142  21.246  28.684  1.00 36.08           C  
ATOM   1209  C   GLY H 163       3.015  22.391  27.753  1.00 37.27           C  
ATOM   1210  O   GLY H 163       3.204  22.297  26.541  1.00 37.87           O  
ATOM   1211  N   ARG H 164       2.676  23.531  28.346  1.00 36.92           N  
ATOM   1212  CA  ARG H 164       2.531  24.744  27.636  1.00 37.92           C  
ATOM   1213  CB  ARG H 164       1.990  25.868  28.530  1.00 39.67           C  
ATOM   1214  CG  ARG H 164       0.646  25.537  29.179  1.00 65.41           C  
ATOM   1215  CD  ARG H 164      -0.026  26.756  29.808  1.00  0.00           C  
ATOM   1216  NE  ARG H 164      -0.347  27.684  28.688  1.00  0.00           N  
ATOM   1217  CZ  ARG H 164      -1.469  27.471  27.945  1.00  0.00           C  
ATOM   1218  NH1 ARG H 164      -2.289  26.419  28.236  1.00  0.00           N1+
ATOM   1219  NH2 ARG H 164      -1.771  28.303  26.904  1.00  0.00           N  
ATOM   1220  C   ARG H 164       3.880  25.185  27.165  1.00 39.15           C  
ATOM   1221  O   ARG H 164       3.938  25.913  26.170  1.00 39.92           O  
ATOM   1222  N   TYR H 165       5.016  24.792  27.814  1.00 38.15           N  
ATOM   1223  CA  TYR H 165       5.927  25.804  27.378  1.00 39.54           C  
ATOM   1224  CB  TYR H 165       6.286  26.865  28.434  1.00 39.99           C  
ATOM   1225  CG  TYR H 165       5.121  27.774  28.624  1.00 59.99           C  
ATOM   1226  CD1 TYR H 165       4.927  28.837  27.771  1.00 52.73           C  
ATOM   1227  CD2 TYR H 165       4.227  27.570  29.651  1.00 49.19           C  
ATOM   1228  CE1 TYR H 165       3.858  29.683  27.938  1.00 54.89           C  
ATOM   1229  CE2 TYR H 165       3.155  28.413  29.822  1.00 51.41           C  
ATOM   1230  CZ  TYR H 165       2.971  29.471  28.964  1.00 53.88           C  
ATOM   1231  OH  TYR H 165       1.872  30.341  29.135  1.00 54.59           O  
ATOM   1232  C   TYR H 165       7.172  25.024  27.120  1.00 37.86           C  
ATOM   1233  O   TYR H 165       7.608  24.261  27.981  1.00 37.54           O  
ATOM   1234  N   ILE H 166       7.774  25.183  25.926  1.00 35.58           N  
ATOM   1235  CA  ILE H 166       8.907  24.366  25.590  1.00 34.89           C  
ATOM   1236  CB  ILE H 166       8.697  23.554  24.342  1.00 36.29           C  
ATOM   1237  CG1 ILE H 166       8.509  24.487  23.135  1.00  0.00           C  
ATOM   1238  CG2 ILE H 166       7.516  22.596  24.576  1.00 33.31           C  
ATOM   1239  CD1 ILE H 166       8.512  23.763  21.789  1.00  0.00           C  
ATOM   1240  C   ILE H 166      10.101  25.236  25.340  1.00 37.62           C  
ATOM   1241  O   ILE H 166       9.982  26.329  24.784  1.00 34.59           O  
ATOM   1242  N   TYR H 167      11.294  24.767  25.770  1.00 34.60           N  
ATOM   1243  CA  TYR H 167      12.509  25.509  25.569  1.00 34.42           C  
ATOM   1244  CB  TYR H 167      13.078  26.095  26.868  1.00 35.38           C  
ATOM   1245  CG  TYR H 167      12.063  27.062  27.358  1.00 38.19           C  
ATOM   1246  CD1 TYR H 167      12.094  28.374  26.947  1.00 39.11           C  
ATOM   1247  CD2 TYR H 167      11.073  26.648  28.216  1.00 30.34           C  
ATOM   1248  CE1 TYR H 167      11.153  29.269  27.395  1.00 34.93           C  
ATOM   1249  CE2 TYR H 167      10.129  27.540  28.667  1.00 42.98           C  
ATOM   1250  CZ  TYR H 167      10.168  28.852  28.259  1.00 37.76           C  
ATOM   1251  OH  TYR H 167       9.198  29.764  28.724  1.00 40.17           O  
ATOM   1252  C   TYR H 167      13.545  24.582  25.005  1.00 34.46           C  
ATOM   1253  O   TYR H 167      13.589  23.405  25.356  1.00 32.72           O  
ATOM   1254  N   TYR H 168      14.410  25.092  24.099  1.00 33.01           N  
ATOM   1255  CA  TYR H 168      15.397  24.220  23.510  1.00 33.65           C  
ATOM   1256  CB  TYR H 168      15.095  23.770  22.068  1.00 33.30           C  
ATOM   1257  CG  TYR H 168      13.808  23.021  22.004  1.00 33.71           C  
ATOM   1258  CD1 TYR H 168      13.698  21.760  22.538  1.00 33.37           C  
ATOM   1259  CD2 TYR H 168      12.700  23.589  21.422  1.00 31.93           C  
ATOM   1260  CE1 TYR H 168      12.509  21.071  22.481  1.00 34.95           C  
ATOM   1261  CE2 TYR H 168      11.510  22.903  21.360  1.00 31.85           C  
ATOM   1262  CZ  TYR H 168      11.409  21.640  21.888  1.00 33.66           C  
ATOM   1263  OH  TYR H 168      10.189  20.931  21.827  1.00 32.42           O  
ATOM   1264  C   TYR H 168      16.717  24.924  23.396  1.00 35.86           C  
ATOM   1265  O   TYR H 168      16.779  26.147  23.287  1.00 35.75           O  
ATOM   1266  N   SER H 169      17.820  24.141  23.407  1.00 35.03           N  
ATOM   1267  CA  SER H 169      19.128  24.691  23.190  1.00 36.51           C  
ATOM   1268  CB  SER H 169      20.284  23.750  23.572  1.00 35.22           C  
ATOM   1269  OG  SER H 169      20.349  22.660  22.665  1.00 25.49           O  
ATOM   1270  C   SER H 169      19.227  24.959  21.721  1.00 40.06           C  
ATOM   1271  O   SER H 169      18.467  24.419  20.919  1.00 37.70           O  
ATOM   1272  N   ASP H 170      20.189  25.810  21.328  1.00 40.68           N  
ATOM   1273  CA  ASP H 170      20.320  26.241  19.966  1.00 42.07           C  
ATOM   1274  CB  ASP H 170      21.450  27.267  19.790  1.00 43.61           C  
ATOM   1275  CG  ASP H 170      21.047  28.545  20.517  1.00 49.40           C  
ATOM   1276  OD1 ASP H 170      19.828  28.718  20.785  1.00 49.04           O  
ATOM   1277  OD2 ASP H 170      21.955  29.368  20.812  1.00 54.06           O1-
ATOM   1278  C   ASP H 170      20.626  25.084  19.067  1.00 42.14           C  
ATOM   1279  O   ASP H 170      20.139  25.021  17.941  1.00 44.06           O  
ATOM   1280  N   THR H 171      21.446  24.134  19.543  1.00 42.31           N  
ATOM   1281  CA  THR H 171      21.908  23.058  18.715  1.00 42.81           C  
ATOM   1282  CB  THR H 171      22.869  22.156  19.435  1.00 43.39           C  
ATOM   1283  OG1 THR H 171      22.240  21.570  20.566  1.00 21.65           O  
ATOM   1284  CG2 THR H 171      24.091  22.982  19.873  1.00 23.24           C  
ATOM   1285  C   THR H 171      20.771  22.204  18.240  1.00 40.98           C  
ATOM   1286  O   THR H 171      20.747  21.789  17.083  1.00 41.37           O  
ATOM   1287  N   VAL H 172      19.851  21.856  19.154  1.00 39.25           N  
ATOM   1288  CA  VAL H 172      18.718  20.996  18.915  1.00 38.06           C  
ATOM   1289  CB  VAL H 172      18.315  20.214  20.129  1.00 36.86           C  
ATOM   1290  CG1 VAL H 172      19.518  19.346  20.541  1.00 35.58           C  
ATOM   1291  CG2 VAL H 172      17.824  21.172  21.224  1.00 34.06           C  
ATOM   1292  C   VAL H 172      17.489  21.664  18.346  1.00 37.62           C  
ATOM   1293  O   VAL H 172      16.571  20.967  17.916  1.00 36.73           O  
ATOM   1294  N   THR H 173      17.425  23.008  18.313  1.00 37.42           N  
ATOM   1295  CA  THR H 173      16.185  23.732  18.157  1.00 41.68           C  
ATOM   1296  CB  THR H 173      16.425  25.178  17.835  1.00 43.72           C  
ATOM   1297  OG1 THR H 173      17.203  25.784  18.857  1.00  0.00           O  
ATOM   1298  CG2 THR H 173      15.069  25.893  17.707  1.00  0.00           C  
ATOM   1299  C   THR H 173      15.221  23.210  17.120  1.00 40.65           C  
ATOM   1300  O   THR H 173      14.144  22.760  17.471  1.00 42.60           O  
ATOM   1301  N   GLY H 174      15.503  23.208  15.822  1.00 41.63           N  
ATOM   1302  CA  GLY H 174      14.451  22.777  14.930  1.00 41.46           C  
ATOM   1303  C   GLY H 174      14.174  21.303  15.032  1.00 43.40           C  
ATOM   1304  O   GLY H 174      13.052  20.843  14.819  1.00 42.76           O  
ATOM   1305  N   ARG H 175      15.246  20.538  15.272  1.00 38.70           N  
ATOM   1306  CA  ARG H 175      15.352  19.104  15.201  1.00 37.84           C  
ATOM   1307  CB  ARG H 175      16.840  18.743  15.218  1.00 39.98           C  
ATOM   1308  CG  ARG H 175      17.562  19.582  14.161  1.00 41.83           C  
ATOM   1309  CD  ARG H 175      19.074  19.678  14.328  1.00 40.82           C  
ATOM   1310  NE  ARG H 175      19.601  18.313  14.113  1.00 41.88           N  
ATOM   1311  CZ  ARG H 175      19.848  17.509  15.183  1.00 39.57           C  
ATOM   1312  NH1 ARG H 175      19.748  17.989  16.456  1.00 40.57           N1+
ATOM   1313  NH2 ARG H 175      20.194  16.210  14.964  1.00 37.67           N  
ATOM   1314  C   ARG H 175      14.626  18.297  16.251  1.00 38.89           C  
ATOM   1315  O   ARG H 175      14.010  17.284  15.920  1.00 37.41           O  
ATOM   1316  N   PHE H 176      14.682  18.707  17.535  1.00 37.02           N  
ATOM   1317  CA  PHE H 176      14.144  17.944  18.634  1.00 36.60           C  
ATOM   1318  CB  PHE H 176      15.068  17.996  19.864  1.00 35.99           C  
ATOM   1319  CG  PHE H 176      16.268  17.144  19.630  1.00 37.16           C  
ATOM   1320  CD1 PHE H 176      16.989  17.236  18.465  1.00 36.71           C  
ATOM   1321  CD2 PHE H 176      16.711  16.295  20.617  1.00 35.41           C  
ATOM   1322  CE1 PHE H 176      18.103  16.454  18.265  1.00 37.52           C  
ATOM   1323  CE2 PHE H 176      17.826  15.512  20.425  1.00 34.85           C  
ATOM   1324  CZ  PHE H 176      18.522  15.586  19.243  1.00 36.96           C  
ATOM   1325  C   PHE H 176      12.852  18.541  19.097  1.00 34.72           C  
ATOM   1326  O   PHE H 176      12.649  19.751  19.009  1.00 35.66           O  
ATOM   1327  N   THR H 177      11.931  17.679  19.587  1.00 33.52           N  
ATOM   1328  CA  THR H 177      10.707  18.166  20.157  1.00 32.53           C  
ATOM   1329  CB  THR H 177       9.491  17.918  19.317  1.00 35.01           C  
ATOM   1330  OG1 THR H 177       9.386  16.536  19.013  1.00 42.78           O  
ATOM   1331  CG2 THR H 177       9.563  18.756  18.035  1.00 34.77           C  
ATOM   1332  C   THR H 177      10.493  17.451  21.455  1.00 32.62           C  
ATOM   1333  O   THR H 177      10.649  16.235  21.540  1.00 32.00           O  
ATOM   1334  N   ILE H 178      10.118  18.205  22.505  1.00 31.31           N  
ATOM   1335  CA  ILE H 178       9.870  17.637  23.792  1.00 30.86           C  
ATOM   1336  CB  ILE H 178      10.582  18.345  24.911  1.00 29.64           C  
ATOM   1337  CG1 ILE H 178      10.452  17.555  26.222  1.00 18.96           C  
ATOM   1338  CG2 ILE H 178      10.055  19.788  24.993  1.00 29.50           C  
ATOM   1339  CD1 ILE H 178      11.405  18.030  27.318  1.00 21.07           C  
ATOM   1340  C   ILE H 178       8.407  17.779  24.037  1.00 33.64           C  
ATOM   1341  O   ILE H 178       7.823  18.815  23.725  1.00 33.31           O  
ATOM   1342  N   SER H 179       7.769  16.711  24.559  1.00 31.26           N  
ATOM   1343  CA  SER H 179       6.360  16.758  24.827  1.00 33.92           C  
ATOM   1344  CB  SER H 179       5.493  16.129  23.727  1.00 34.46           C  
ATOM   1345  OG  SER H 179       5.598  16.873  22.525  1.00 34.96           O  
ATOM   1346  C   SER H 179       6.103  15.948  26.057  1.00 35.74           C  
ATOM   1347  O   SER H 179       6.979  15.233  26.542  1.00 33.68           O  
ATOM   1348  N   ARG H 180       4.880  16.057  26.610  1.00 33.80           N  
ATOM   1349  CA  ARG H 180       4.566  15.305  27.787  1.00 34.23           C  
ATOM   1350  CB  ARG H 180       4.774  16.104  29.086  1.00 34.23           C  
ATOM   1351  CG  ARG H 180       3.916  17.367  29.171  1.00 33.18           C  
ATOM   1352  CD  ARG H 180       4.310  18.307  30.311  1.00 33.01           C  
ATOM   1353  NE  ARG H 180       4.081  17.594  31.598  1.00 32.74           N  
ATOM   1354  CZ  ARG H 180       4.790  17.952  32.707  1.00 32.99           C  
ATOM   1355  NH1 ARG H 180       5.719  18.949  32.633  1.00 32.13           N1+
ATOM   1356  NH2 ARG H 180       4.571  17.311  33.892  1.00 31.93           N  
ATOM   1357  C   ARG H 180       3.132  14.889  27.729  1.00 35.86           C  
ATOM   1358  O   ARG H 180       2.314  15.487  27.032  1.00 35.97           O  
ATOM   1359  N   ASP H 181       2.806  13.798  28.451  1.00 35.73           N  
ATOM   1360  CA  ASP H 181       1.452  13.338  28.542  1.00 37.24           C  
ATOM   1361  CB  ASP H 181       1.211  12.011  27.804  1.00 36.84           C  
ATOM   1362  CG  ASP H 181      -0.286  11.727  27.796  1.00 41.91           C  
ATOM   1363  OD1 ASP H 181      -1.036  12.454  28.501  1.00 42.02           O  
ATOM   1364  OD2 ASP H 181      -0.697  10.770  27.089  1.00 40.60           O1-
ATOM   1365  C   ASP H 181       1.194  13.110  29.997  1.00 37.36           C  
ATOM   1366  O   ASP H 181       1.677  12.142  30.582  1.00 36.31           O  
ATOM   1367  N   ASN H 182       0.413  14.010  30.615  1.00 36.32           N  
ATOM   1368  CA  ASN H 182       0.155  13.965  32.024  1.00 39.77           C  
ATOM   1369  CB  ASN H 182      -0.617  15.201  32.520  1.00 40.16           C  
ATOM   1370  CG  ASN H 182       0.319  16.401  32.419  1.00 42.80           C  
ATOM   1371  OD1 ASN H 182       1.522  16.285  32.641  1.00 40.97           O  
ATOM   1372  ND2 ASN H 182      -0.244  17.589  32.065  1.00 39.23           N  
ATOM   1373  C   ASN H 182      -0.619  12.729  32.380  1.00 41.20           C  
ATOM   1374  O   ASN H 182      -0.426  12.164  33.456  1.00 41.05           O  
ATOM   1375  N   ALA H 183      -1.543  12.285  31.509  1.00 40.26           N  
ATOM   1376  CA  ALA H 183      -2.325  11.123  31.835  1.00 41.84           C  
ATOM   1377  CB  ALA H 183      -3.390  10.799  30.773  1.00 44.29           C  
ATOM   1378  C   ALA H 183      -1.435   9.922  31.941  1.00 42.51           C  
ATOM   1379  O   ALA H 183      -1.562   9.125  32.870  1.00 41.67           O  
ATOM   1380  N   ARG H 184      -0.526   9.764  30.963  1.00 39.19           N  
ATOM   1381  CA  ARG H 184       0.421   8.688  30.864  1.00 39.89           C  
ATOM   1382  CB  ARG H 184       1.096   8.609  29.484  1.00 40.52           C  
ATOM   1383  CG  ARG H 184       0.213   8.032  28.378  1.00 43.37           C  
ATOM   1384  CD  ARG H 184       0.372   6.518  28.224  1.00 44.79           C  
ATOM   1385  NE  ARG H 184      -0.485   6.069  27.088  1.00 51.79           N  
ATOM   1386  CZ  ARG H 184      -0.257   4.854  26.506  1.00 57.24           C  
ATOM   1387  NH1 ARG H 184       0.747   4.053  26.970  1.00 58.96           N1+
ATOM   1388  NH2 ARG H 184      -1.031   4.439  25.460  1.00 57.16           N  
ATOM   1389  C   ARG H 184       1.520   8.830  31.876  1.00 38.51           C  
ATOM   1390  O   ARG H 184       2.127   7.837  32.275  1.00 38.97           O  
ATOM   1391  N   ASN H 185       1.818  10.072  32.305  1.00 38.47           N  
ATOM   1392  CA  ASN H 185       2.942  10.329  33.164  1.00 37.02           C  
ATOM   1393  CB  ASN H 185       2.917   9.557  34.500  1.00 37.52           C  
ATOM   1394  CG  ASN H 185       1.922  10.226  35.442  1.00 43.09           C  
ATOM   1395  OD1 ASN H 185       1.661  11.425  35.348  1.00 43.69           O  
ATOM   1396  ND2 ASN H 185       1.355   9.429  36.386  1.00 43.93           N  
ATOM   1397  C   ASN H 185       4.191   9.966  32.419  1.00 36.14           C  
ATOM   1398  O   ASN H 185       5.109   9.355  32.965  1.00 36.72           O  
ATOM   1399  N   ILE H 186       4.246  10.347  31.126  1.00 34.93           N  
ATOM   1400  CA  ILE H 186       5.403  10.068  30.329  1.00 35.14           C  
ATOM   1401  CB  ILE H 186       5.131   9.136  29.182  1.00 37.17           C  
ATOM   1402  CG1 ILE H 186       4.634   7.774  29.698  1.00 42.65           C  
ATOM   1403  CG2 ILE H 186       6.403   9.038  28.322  1.00 33.63           C  
ATOM   1404  CD1 ILE H 186       4.067   6.875  28.599  1.00 44.01           C  
ATOM   1405  C   ILE H 186       5.910  11.352  29.736  1.00 34.99           C  
ATOM   1406  O   ILE H 186       5.139  12.249  29.394  1.00 34.67           O  
ATOM   1407  N   LEU H 187       7.252  11.466  29.643  1.00 33.50           N  
ATOM   1408  CA  LEU H 187       7.927  12.578  29.036  1.00 33.93           C  
ATOM   1409  CB  LEU H 187       9.064  13.131  29.917  1.00 33.31           C  
ATOM   1410  CG  LEU H 187       9.823  14.327  29.317  1.00 34.09           C  
ATOM   1411  CD1 LEU H 187       8.921  15.565  29.186  1.00 34.10           C  
ATOM   1412  CD2 LEU H 187      11.112  14.606  30.108  1.00 33.32           C  
ATOM   1413  C   LEU H 187       8.550  12.037  27.786  1.00 33.49           C  
ATOM   1414  O   LEU H 187       9.069  10.922  27.784  1.00 33.17           O  
ATOM   1415  N   HIS H 188       8.514  12.808  26.679  1.00 32.42           N  
ATOM   1416  CA  HIS H 188       9.021  12.272  25.445  1.00 32.03           C  
ATOM   1417  ND1 HIS H 188       6.962   9.655  24.710  1.00  0.00           N  
ATOM   1418  CG  HIS H 188       6.898  11.014  24.926  1.00 26.09           C  
ATOM   1419  CB  HIS H 188       7.908  12.002  24.424  1.00 31.27           C  
ATOM   1420  NE2 HIS H 188       5.130  10.019  25.917  1.00  0.00           N  
ATOM   1421  CD2 HIS H 188       5.774  11.219  25.664  1.00 25.42           C  
ATOM   1422  CE1 HIS H 188       5.882   9.110  25.324  1.00 26.97           C  
ATOM   1423  C   HIS H 188       9.967  13.241  24.810  1.00 32.09           C  
ATOM   1424  O   HIS H 188       9.908  14.448  25.044  1.00 33.84           O  
ATOM   1425  N   LEU H 189      10.911  12.704  24.011  1.00 31.50           N  
ATOM   1426  CA  LEU H 189      11.799  13.551  23.276  1.00 32.92           C  
ATOM   1427  CB  LEU H 189      13.231  13.554  23.835  1.00 30.59           C  
ATOM   1428  CG  LEU H 189      14.181  14.508  23.093  1.00 32.95           C  
ATOM   1429  CD1 LEU H 189      13.753  15.973  23.281  1.00 32.10           C  
ATOM   1430  CD2 LEU H 189      15.641  14.252  23.501  1.00 33.23           C  
ATOM   1431  C   LEU H 189      11.856  12.999  21.886  1.00 34.00           C  
ATOM   1432  O   LEU H 189      12.446  11.945  21.649  1.00 34.84           O  
ATOM   1433  N   GLU H 190      11.238  13.704  20.920  1.00 35.13           N  
ATOM   1434  CA  GLU H 190      11.256  13.243  19.560  1.00 35.66           C  
ATOM   1435  CB  GLU H 190      10.018  13.663  18.749  1.00 36.04           C  
ATOM   1436  CG  GLU H 190      10.076  13.247  17.274  1.00 40.36           C  
ATOM   1437  CD  GLU H 190       9.839  11.746  17.176  1.00 39.34           C  
ATOM   1438  OE1 GLU H 190       8.799  11.275  17.709  1.00 41.50           O  
ATOM   1439  OE2 GLU H 190      10.693  11.048  16.567  1.00  0.00           O1-
ATOM   1440  C   GLU H 190      12.444  13.857  18.904  1.00 37.13           C  
ATOM   1441  O   GLU H 190      12.608  15.076  18.899  1.00 38.53           O  
ATOM   1442  N   MET H 191      13.315  13.009  18.327  1.00 35.53           N  
ATOM   1443  CA  MET H 191      14.496  13.530  17.704  1.00 38.49           C  
ATOM   1444  CB  MET H 191      15.783  12.862  18.212  1.00 38.49           C  
ATOM   1445  CG  MET H 191      16.014  13.077  19.708  1.00 40.40           C  
ATOM   1446  SD  MET H 191      17.521  12.292  20.345  1.00 44.63           S  
ATOM   1447  CE  MET H 191      16.993  10.615  19.899  1.00 39.49           C  
ATOM   1448  C   MET H 191      14.406  13.262  16.237  1.00 40.00           C  
ATOM   1449  O   MET H 191      13.973  12.192  15.812  1.00 40.80           O  
ATOM   1450  N   SER H 192      14.796  14.257  15.417  1.00 39.38           N  
ATOM   1451  CA  SER H 192      14.781  14.081  13.991  1.00 40.24           C  
ATOM   1452  CB  SER H 192      13.570  14.734  13.303  1.00 41.61           C  
ATOM   1453  OG  SER H 192      13.589  16.139  13.504  1.00 43.62           O  
ATOM   1454  C   SER H 192      16.014  14.727  13.432  1.00 40.58           C  
ATOM   1455  O   SER H 192      16.695  15.489  14.114  1.00 40.27           O  
ATOM   1456  N   SER H 193      16.351  14.401  12.170  1.00 41.13           N  
ATOM   1457  CA  SER H 193      17.492  14.958  11.492  1.00 41.84           C  
ATOM   1458  CB  SER H 193      17.317  16.450  11.149  1.00 42.61           C  
ATOM   1459  OG  SER H 193      16.239  16.626  10.242  1.00 46.22           O  
ATOM   1460  C   SER H 193      18.703  14.812  12.368  1.00 42.09           C  
ATOM   1461  O   SER H 193      19.537  15.712  12.437  1.00 42.03           O  
ATOM   1462  N   LEU H 194      18.865  13.638  13.005  1.00 40.97           N  
ATOM   1463  CA  LEU H 194      19.910  13.372  13.962  1.00 41.75           C  
ATOM   1464  CB  LEU H 194      19.857  11.930  14.498  1.00 40.30           C  
ATOM   1465  CG  LEU H 194      18.618  11.633  15.359  1.00 38.93           C  
ATOM   1466  CD1 LEU H 194      18.552  10.148  15.740  1.00 38.84           C  
ATOM   1467  CD2 LEU H 194      18.579  12.538  16.601  1.00 39.28           C  
ATOM   1468  C   LEU H 194      21.273  13.580  13.383  1.00 43.81           C  
ATOM   1469  O   LEU H 194      21.515  13.290  12.214  1.00 45.59           O  
ATOM   1470  N   ARG H 195      22.209  14.105  14.211  1.00 43.60           N  
ATOM   1471  CA  ARG H 195      23.559  14.327  13.761  1.00 44.13           C  
ATOM   1472  CB  ARG H 195      24.010  15.793  13.864  1.00 44.43           C  
ATOM   1473  CG  ARG H 195      23.258  16.731  12.917  1.00 47.87           C  
ATOM   1474  CD  ARG H 195      23.898  18.114  12.804  1.00 50.53           C  
ATOM   1475  NE  ARG H 195      23.199  18.845  11.710  1.00 59.50           N  
ATOM   1476  CZ  ARG H 195      22.184  19.709  11.996  1.00 60.06           C  
ATOM   1477  NH1 ARG H 195      21.867  19.985  13.293  1.00 59.74           N1+
ATOM   1478  NH2 ARG H 195      21.498  20.315  10.983  1.00 58.30           N  
ATOM   1479  C   ARG H 195      24.472  13.523  14.637  1.00 44.12           C  
ATOM   1480  O   ARG H 195      24.049  12.984  15.658  1.00 43.15           O  
ATOM   1481  N   SER H 196      25.757  13.408  14.242  1.00 43.32           N  
ATOM   1482  CA  SER H 196      26.714  12.622  14.966  1.00 43.67           C  
ATOM   1483  CB  SER H 196      28.092  12.581  14.284  1.00 48.48           C  
ATOM   1484  OG  SER H 196      27.994  11.957  13.012  1.00 52.12           O  
ATOM   1485  C   SER H 196      26.916  13.239  16.314  1.00 42.06           C  
ATOM   1486  O   SER H 196      27.123  12.538  17.302  1.00 44.12           O  
ATOM   1487  N   GLU H 197      26.816  14.580  16.385  1.00 41.72           N  
ATOM   1488  CA  GLU H 197      27.049  15.334  17.581  1.00 43.12           C  
ATOM   1489  CB  GLU H 197      26.917  16.853  17.382  1.00 44.97           C  
ATOM   1490  CG  GLU H 197      28.059  17.474  16.576  1.00 53.49           C  
ATOM   1491  CD  GLU H 197      27.810  17.232  15.095  1.00 55.06           C  
ATOM   1492  OE1 GLU H 197      26.963  17.965  14.518  1.00 59.24           O  
ATOM   1493  OE2 GLU H 197      28.462  16.320  14.520  1.00 53.44           O1-
ATOM   1494  C   GLU H 197      26.056  14.937  18.627  1.00 41.08           C  
ATOM   1495  O   GLU H 197      26.302  15.122  19.817  1.00 39.59           O  
ATOM   1496  N   ASP H 198      24.885  14.435  18.202  1.00 39.37           N  
ATOM   1497  CA  ASP H 198      23.806  14.027  19.061  1.00 38.07           C  
ATOM   1498  CB  ASP H 198      22.532  13.637  18.308  1.00 37.24           C  
ATOM   1499  CG  ASP H 198      21.869  14.890  17.787  1.00 38.64           C  
ATOM   1500  OD1 ASP H 198      22.306  16.019  18.134  1.00 37.20           O  
ATOM   1501  OD2 ASP H 198      20.887  14.712  17.026  1.00 39.91           O1-
ATOM   1502  C   ASP H 198      24.158  12.823  19.878  1.00 37.86           C  
ATOM   1503  O   ASP H 198      23.445  12.506  20.827  1.00 36.53           O  
ATOM   1504  N   THR H 199      25.194  12.052  19.500  1.00 36.60           N  
ATOM   1505  CA  THR H 199      25.463  10.863  20.262  1.00 35.66           C  
ATOM   1506  CB  THR H 199      26.634  10.066  19.771  1.00 36.78           C  
ATOM   1507  OG1 THR H 199      27.808  10.860  19.777  1.00 36.66           O  
ATOM   1508  CG2 THR H 199      26.340   9.562  18.358  1.00 36.18           C  
ATOM   1509  C   THR H 199      25.731  11.225  21.687  1.00 35.95           C  
ATOM   1510  O   THR H 199      26.559  12.087  21.984  1.00 35.49           O  
ATOM   1511  N   ALA H 200      25.012  10.563  22.620  1.00 33.04           N  
ATOM   1512  CA  ALA H 200      25.210  10.851  24.011  1.00 32.86           C  
ATOM   1513  CB  ALA H 200      24.936  12.320  24.371  1.00 31.08           C  
ATOM   1514  C   ALA H 200      24.254  10.027  24.811  1.00 32.12           C  
ATOM   1515  O   ALA H 200      23.388   9.338  24.271  1.00 31.68           O  
ATOM   1516  N   MET H 201      24.427  10.059  26.147  1.00 31.38           N  
ATOM   1517  CA  MET H 201      23.515   9.394  27.026  1.00 31.97           C  
ATOM   1518  CB  MET H 201      24.180   8.908  28.321  1.00 32.69           C  
ATOM   1519  CG  MET H 201      23.315   7.961  29.149  1.00 36.93           C  
ATOM   1520  SD  MET H 201      24.232   7.147  30.486  1.00 55.48           S  
ATOM   1521  CE  MET H 201      22.887   6.028  30.968  1.00 48.04           C  
ATOM   1522  C   MET H 201      22.493  10.429  27.371  1.00 31.24           C  
ATOM   1523  O   MET H 201      22.842  11.542  27.759  1.00 31.77           O  
ATOM   1524  N   TYR H 202      21.196  10.090  27.242  1.00 30.57           N  
ATOM   1525  CA  TYR H 202      20.165  11.061  27.481  1.00 30.54           C  
ATOM   1526  CB  TYR H 202      19.059  11.056  26.408  1.00 29.97           C  
ATOM   1527  CG  TYR H 202      19.593  11.651  25.146  1.00 30.21           C  
ATOM   1528  CD1 TYR H 202      20.512  10.982  24.368  1.00 30.20           C  
ATOM   1529  CD2 TYR H 202      19.149  12.886  24.727  1.00 29.84           C  
ATOM   1530  CE1 TYR H 202      20.985  11.544  23.202  1.00 30.68           C  
ATOM   1531  CE2 TYR H 202      19.617  13.451  23.565  1.00 30.90           C  
ATOM   1532  CZ  TYR H 202      20.540  12.780  22.800  1.00 31.41           C  
ATOM   1533  OH  TYR H 202      21.024  13.358  21.605  1.00 32.17           O  
ATOM   1534  C   TYR H 202      19.513  10.774  28.796  1.00 30.67           C  
ATOM   1535  O   TYR H 202      19.087   9.651  29.063  1.00 30.65           O  
ATOM   1536  N   TYR H 203      19.406  11.820  29.646  1.00 30.03           N  
ATOM   1537  CA  TYR H 203      18.835  11.668  30.954  1.00 29.98           C  
ATOM   1538  CB  TYR H 203      19.673  12.254  32.109  1.00 30.30           C  
ATOM   1539  CG  TYR H 203      21.038  11.661  32.193  1.00 30.28           C  
ATOM   1540  CD1 TYR H 203      21.279  10.515  32.907  1.00 32.01           C  
ATOM   1541  CD2 TYR H 203      22.094  12.268  31.563  1.00 31.28           C  
ATOM   1542  CE1 TYR H 203      22.542   9.980  32.988  1.00 32.32           C  
ATOM   1543  CE2 TYR H 203      23.361  11.738  31.641  1.00 33.62           C  
ATOM   1544  CZ  TYR H 203      23.589  10.591  32.354  1.00 34.30           C  
ATOM   1545  OH  TYR H 203      24.885  10.041  32.441  1.00 35.12           O  
ATOM   1546  C   TYR H 203      17.581  12.483  31.017  1.00 30.60           C  
ATOM   1547  O   TYR H 203      17.496  13.577  30.462  1.00 31.01           O  
ATOM   1548  N   CYS H 204      16.570  11.927  31.712  1.00 30.80           N  
ATOM   1549  CA  CYS H 204      15.306  12.548  31.986  1.00 30.80           C  
ATOM   1550  CB  CYS H 204      14.200  11.476  31.976  1.00 31.69           C  
ATOM   1551  SG  CYS H 204      12.556  12.006  32.516  1.00 42.17           S  
ATOM   1552  C   CYS H 204      15.435  13.102  33.380  1.00 30.95           C  
ATOM   1553  O   CYS H 204      15.940  12.418  34.268  1.00 31.09           O  
ATOM   1554  N   ALA H 205      15.011  14.364  33.623  1.00 31.24           N  
ATOM   1555  CA  ALA H 205      15.198  14.894  34.951  1.00 30.82           C  
ATOM   1556  CB  ALA H 205      16.417  15.823  35.065  1.00 30.77           C  
ATOM   1557  C   ALA H 205      14.004  15.693  35.381  1.00 31.11           C  
ATOM   1558  O   ALA H 205      13.339  16.327  34.564  1.00 31.94           O  
ATOM   1559  N   ARG H 206      13.702  15.669  36.703  1.00 30.94           N  
ATOM   1560  CA  ARG H 206      12.622  16.461  37.226  1.00 30.99           C  
ATOM   1561  CB  ARG H 206      12.095  16.086  38.623  1.00 31.50           C  
ATOM   1562  CG  ARG H 206      11.110  14.924  38.688  1.00 32.26           C  
ATOM   1563  CD  ARG H 206      10.177  15.009  39.902  1.00 33.33           C  
ATOM   1564  NE  ARG H 206      11.013  15.224  41.117  1.00 33.29           N  
ATOM   1565  CZ  ARG H 206      10.435  15.223  42.355  1.00 34.16           C  
ATOM   1566  NH1 ARG H 206       9.101  14.970  42.484  1.00 34.16           N1+
ATOM   1567  NH2 ARG H 206      11.188  15.478  43.464  1.00 33.91           N  
ATOM   1568  C   ARG H 206      13.115  17.852  37.386  1.00 32.67           C  
ATOM   1569  O   ARG H 206      14.242  18.085  37.827  1.00 31.61           O  
ATOM   1570  N   GLY H 207      12.232  18.810  37.053  1.00 32.73           N  
ATOM   1571  CA  GLY H 207      12.552  20.202  37.085  1.00 33.87           C  
ATOM   1572  C   GLY H 207      12.262  20.802  38.421  1.00 35.57           C  
ATOM   1573  O   GLY H 207      11.740  20.177  39.339  1.00 35.22           O  
ATOM   1574  N   GLU H 208      12.706  22.045  38.700  1.00 45.05           N  
ATOM   1575  CA  GLU H 208      12.369  22.636  39.975  1.00 48.01           C  
ATOM   1576  CB  GLU H 208      13.530  22.746  40.983  1.00 45.35           C  
ATOM   1577  CG  GLU H 208      13.998  21.441  41.623  1.00 48.76           C  
ATOM   1578  CD  GLU H 208      14.966  21.826  42.741  1.00 43.75           C  
ATOM   1579  OE1 GLU H 208      14.636  22.774  43.500  1.00  0.00           O  
ATOM   1580  OE2 GLU H 208      16.043  21.178  42.853  1.00  0.00           O1-
ATOM   1581  C   GLU H 208      12.029  24.044  39.658  1.00 52.63           C  
ATOM   1582  O   GLU H 208      12.801  24.735  38.997  1.00 51.05           O  
ATOM   1583  N   VAL H 209      10.850  24.514  40.082  1.00 53.52           N  
ATOM   1584  CA  VAL H 209      10.536  25.860  39.725  1.00 54.68           C  
ATOM   1585  CB  VAL H 209       9.093  26.207  39.965  1.00 56.32           C  
ATOM   1586  CG1 VAL H 209       8.752  26.005  41.453  1.00  0.00           C  
ATOM   1587  CG2 VAL H 209       8.860  27.643  39.457  1.00 47.74           C  
ATOM   1588  C   VAL H 209      11.391  26.861  40.453  1.00 56.33           C  
ATOM   1589  O   VAL H 209      12.066  27.671  39.820  1.00 56.32           O  
ATOM   1590  N   ARG H 210      11.427  26.819  41.802  1.00 52.43           N  
ATOM   1591  CA  ARG H 210      12.097  27.880  42.501  1.00 54.87           C  
ATOM   1592  CB  ARG H 210      11.973  27.757  44.031  1.00 56.80           C  
ATOM   1593  CG  ARG H 210      12.650  28.896  44.800  1.00 72.02           C  
ATOM   1594  CD  ARG H 210      11.936  30.241  44.648  1.00  0.00           C  
ATOM   1595  NE  ARG H 210      12.666  31.242  45.477  1.00  0.00           N  
ATOM   1596  CZ  ARG H 210      12.272  32.549  45.464  1.00  0.00           C  
ATOM   1597  NH1 ARG H 210      11.236  32.943  44.670  1.00  0.00           N1+
ATOM   1598  NH2 ARG H 210      12.918  33.470  46.240  1.00  0.00           N  
ATOM   1599  C   ARG H 210      13.553  27.898  42.173  1.00 56.22           C  
ATOM   1600  O   ARG H 210      14.085  28.910  41.721  1.00 56.75           O  
ATOM   1601  N   GLN H 211      14.230  26.757  42.394  1.00 52.90           N  
ATOM   1602  CA  GLN H 211      15.642  26.634  42.171  1.00 55.00           C  
ATOM   1603  CB  GLN H 211      16.267  25.395  42.833  1.00 48.19           C  
ATOM   1604  CG  GLN H 211      16.528  25.560  44.333  1.00 53.96           C  
ATOM   1605  CD  GLN H 211      15.203  25.696  45.069  1.00 59.68           C  
ATOM   1606  OE1 GLN H 211      14.535  26.725  44.991  1.00  0.00           O  
ATOM   1607  NE2 GLN H 211      14.820  24.633  45.825  1.00  0.00           N  
ATOM   1608  C   GLN H 211      15.944  26.584  40.714  1.00 53.55           C  
ATOM   1609  O   GLN H 211      16.951  27.123  40.258  1.00 54.95           O  
ATOM   1610  N   ARG H 212      15.045  25.958  39.939  1.00 46.37           N  
ATOM   1611  CA  ARG H 212      15.304  25.729  38.553  1.00 45.52           C  
ATOM   1612  CB  ARG H 212      15.408  27.011  37.705  1.00 48.37           C  
ATOM   1613  CG  ARG H 212      14.031  27.687  37.646  1.00 46.59           C  
ATOM   1614  CD  ARG H 212      13.795  28.749  36.569  1.00 51.80           C  
ATOM   1615  NE  ARG H 212      12.381  29.191  36.755  1.00 54.40           N  
ATOM   1616  CZ  ARG H 212      11.777  30.029  35.864  1.00 58.52           C  
ATOM   1617  NH1 ARG H 212      12.455  30.458  34.764  1.00 56.17           N1+
ATOM   1618  NH2 ARG H 212      10.492  30.442  36.084  1.00 56.10           N  
ATOM   1619  C   ARG H 212      16.501  24.839  38.444  1.00 42.79           C  
ATOM   1620  O   ARG H 212      17.395  25.046  37.627  1.00 41.64           O  
ATOM   1621  N   GLY H 213      16.496  23.788  39.300  1.00 39.83           N  
ATOM   1622  CA  GLY H 213      17.508  22.766  39.361  1.00 39.38           C  
ATOM   1623  C   GLY H 213      16.810  21.451  39.160  1.00 39.89           C  
ATOM   1624  O   GLY H 213      15.581  21.399  39.145  1.00 40.68           O  
ATOM   1625  N   PHE H 214      17.578  20.348  38.993  1.00 35.59           N  
ATOM   1626  CA  PHE H 214      16.953  19.073  38.747  1.00 34.75           C  
ATOM   1627  CB  PHE H 214      17.522  18.362  37.506  1.00 35.30           C  
ATOM   1628  CG  PHE H 214      17.168  19.208  36.332  1.00 40.19           C  
ATOM   1629  CD1 PHE H 214      15.874  19.219  35.868  1.00 43.41           C  
ATOM   1630  CD2 PHE H 214      18.114  19.977  35.691  1.00 45.59           C  
ATOM   1631  CE1 PHE H 214      15.527  19.992  34.790  1.00 43.12           C  
ATOM   1632  CE2 PHE H 214      17.771  20.754  34.609  1.00 46.28           C  
ATOM   1633  CZ  PHE H 214      16.473  20.762  34.157  1.00 44.98           C  
ATOM   1634  C   PHE H 214      17.171  18.174  39.926  1.00 36.83           C  
ATOM   1635  O   PHE H 214      18.295  17.784  40.225  1.00 35.25           O  
ATOM   1636  N   ASP H 215      16.068  17.815  40.611  1.00 34.77           N  
ATOM   1637  CA  ASP H 215      16.070  17.003  41.799  1.00 36.17           C  
ATOM   1638  CB  ASP H 215      14.653  16.731  42.335  1.00 36.83           C  
ATOM   1639  CG  ASP H 215      13.954  18.009  42.736  1.00 39.66           C  
ATOM   1640  OD1 ASP H 215      14.647  19.057  42.819  1.00 39.19           O  
ATOM   1641  OD2 ASP H 215      12.719  17.959  42.968  1.00 43.09           O1-
ATOM   1642  C   ASP H 215      16.528  15.610  41.507  1.00 36.06           C  
ATOM   1643  O   ASP H 215      17.404  15.071  42.183  1.00 36.07           O  
ATOM   1644  N   TYR H 216      15.929  15.010  40.460  1.00 30.40           N  
ATOM   1645  CA  TYR H 216      15.998  13.598  40.233  1.00 31.99           C  
ATOM   1646  CB  TYR H 216      14.691  12.845  40.524  1.00 32.17           C  
ATOM   1647  CG  TYR H 216      14.546  12.819  42.007  1.00 27.85           C  
ATOM   1648  CD1 TYR H 216      15.268  11.909  42.743  1.00 29.81           C  
ATOM   1649  CD2 TYR H 216      13.702  13.690  42.657  1.00 29.06           C  
ATOM   1650  CE1 TYR H 216      15.155  11.861  44.111  1.00 28.17           C  
ATOM   1651  CE2 TYR H 216      13.582  13.648  44.027  1.00 30.01           C  
ATOM   1652  CZ  TYR H 216      14.309  12.733  44.751  1.00 33.74           C  
ATOM   1653  OH  TYR H 216      14.189  12.685  46.154  1.00 32.94           O  
ATOM   1654  C   TYR H 216      16.381  13.377  38.807  1.00 31.69           C  
ATOM   1655  O   TYR H 216      15.916  14.081  37.911  1.00 31.08           O  
ATOM   1656  N   TRP H 217      17.270  12.388  38.584  1.00 31.30           N  
ATOM   1657  CA  TRP H 217      17.758  12.059  37.276  1.00 31.06           C  
ATOM   1658  CB  TRP H 217      19.283  12.247  37.166  1.00 29.95           C  
ATOM   1659  CG  TRP H 217      19.771  13.666  37.324  1.00 29.46           C  
ATOM   1660  CD2 TRP H 217      20.560  14.360  36.345  1.00 29.23           C  
ATOM   1661  CD1 TRP H 217      19.638  14.513  38.386  1.00 29.31           C  
ATOM   1662  NE1 TRP H 217      20.288  15.696  38.128  1.00 29.02           N  
ATOM   1663  CE2 TRP H 217      20.863  15.614  36.877  1.00 29.64           C  
ATOM   1664  CE3 TRP H 217      21.005  13.980  35.112  1.00 29.38           C  
ATOM   1665  CZ2 TRP H 217      21.617  16.511  36.175  1.00 29.89           C  
ATOM   1666  CZ3 TRP H 217      21.759  14.892  34.406  1.00 30.90           C  
ATOM   1667  CH2 TRP H 217      22.059  16.133  34.927  1.00 29.91           C  
ATOM   1668  C   TRP H 217      17.517  10.591  37.081  1.00 32.57           C  
ATOM   1669  O   TRP H 217      17.619   9.808  38.024  1.00 32.36           O  
ATOM   1670  N   GLY H 218      17.184  10.177  35.843  1.00 31.48           N  
ATOM   1671  CA  GLY H 218      16.971   8.782  35.572  1.00 31.78           C  
ATOM   1672  C   GLY H 218      18.308   8.166  35.286  1.00 33.33           C  
ATOM   1673  O   GLY H 218      19.333   8.841  35.332  1.00 33.36           O  
ATOM   1674  N   GLN H 219      18.322   6.845  35.011  1.00 32.85           N  
ATOM   1675  CA  GLN H 219      19.521   6.112  34.709  1.00 35.33           C  
ATOM   1676  CB  GLN H 219      19.344   4.590  34.814  1.00 37.50           C  
ATOM   1677  CG  GLN H 219      19.123   4.176  36.271  1.00 32.68           C  
ATOM   1678  CD  GLN H 219      20.242   4.812  37.095  1.00 35.12           C  
ATOM   1679  OE1 GLN H 219      21.425   4.583  36.848  1.00 37.22           O  
ATOM   1680  NE2 GLN H 219      19.858   5.652  38.094  1.00 34.87           N  
ATOM   1681  C   GLN H 219      20.056   6.495  33.362  1.00 34.33           C  
ATOM   1682  O   GLN H 219      21.264   6.433  33.135  1.00 34.62           O  
ATOM   1683  N   GLY H 220      19.170   6.855  32.411  1.00 33.49           N  
ATOM   1684  CA  GLY H 220      19.626   7.330  31.133  1.00 32.06           C  
ATOM   1685  C   GLY H 220      19.477   6.278  30.074  1.00 33.95           C  
ATOM   1686  O   GLY H 220      19.406   5.085  30.353  1.00 33.98           O  
ATOM   1687  N   THR H 221      19.409   6.729  28.803  1.00 33.00           N  
ATOM   1688  CA  THR H 221      19.328   5.848  27.670  1.00 34.10           C  
ATOM   1689  CB  THR H 221      17.995   5.896  26.977  1.00 32.90           C  
ATOM   1690  OG1 THR H 221      17.902   4.867  26.002  1.00 35.27           O  
ATOM   1691  CG2 THR H 221      17.828   7.278  26.321  1.00 32.41           C  
ATOM   1692  C   THR H 221      20.373   6.311  26.696  1.00 34.28           C  
ATOM   1693  O   THR H 221      20.562   7.512  26.514  1.00 32.60           O  
ATOM   1694  N   THR H 222      21.068   5.372  26.018  1.00 33.53           N  
ATOM   1695  CA  THR H 222      22.152   5.767  25.156  1.00 34.51           C  
ATOM   1696  CB  THR H 222      23.298   4.799  25.168  1.00 34.99           C  
ATOM   1697  OG1 THR H 222      23.813   4.655  26.482  1.00 45.08           O  
ATOM   1698  CG2 THR H 222      24.395   5.319  24.223  1.00 43.25           C  
ATOM   1699  C   THR H 222      21.687   5.863  23.736  1.00 34.87           C  
ATOM   1700  O   THR H 222      20.914   5.037  23.255  1.00 34.80           O  
ATOM   1701  N   LEU H 223      22.164   6.913  23.032  1.00 34.01           N  
ATOM   1702  CA  LEU H 223      21.824   7.114  21.653  1.00 34.29           C  
ATOM   1703  CB  LEU H 223      21.053   8.421  21.414  1.00 33.91           C  
ATOM   1704  CG  LEU H 223      19.761   8.519  22.246  1.00  0.00           C  
ATOM   1705  CD1 LEU H 223      18.983   9.800  21.915  1.00  0.00           C  
ATOM   1706  CD2 LEU H 223      18.906   7.249  22.119  1.00  0.00           C  
ATOM   1707  C   LEU H 223      23.104   7.234  20.885  1.00 36.07           C  
ATOM   1708  O   LEU H 223      23.988   8.010  21.245  1.00 34.56           O  
ATOM   1709  N   THR H 224      23.241   6.448  19.800  1.00 35.16           N  
ATOM   1710  CA  THR H 224      24.423   6.547  18.991  1.00 37.07           C  
ATOM   1711  CB  THR H 224      25.247   5.296  18.983  1.00 35.11           C  
ATOM   1712  OG1 THR H 224      25.642   4.964  20.305  1.00 38.56           O  
ATOM   1713  CG2 THR H 224      26.488   5.526  18.106  1.00 37.63           C  
ATOM   1714  C   THR H 224      23.991   6.816  17.585  1.00 37.28           C  
ATOM   1715  O   THR H 224      23.126   6.131  17.040  1.00 37.28           O  
ATOM   1716  N   VAL H 225      24.592   7.844  16.957  1.00 37.65           N  
ATOM   1717  CA  VAL H 225      24.225   8.190  15.616  1.00 39.21           C  
ATOM   1718  CB  VAL H 225      23.903   9.647  15.476  1.00 39.25           C  
ATOM   1719  CG1 VAL H 225      23.564   9.938  14.006  1.00 39.05           C  
ATOM   1720  CG2 VAL H 225      22.776   9.994  16.462  1.00 37.02           C  
ATOM   1721  C   VAL H 225      25.406   7.915  14.748  1.00 41.97           C  
ATOM   1722  O   VAL H 225      26.419   8.610  14.831  1.00 40.14           O  
ATOM   1723  N   SER H 226      25.306   6.893  13.874  1.00 43.34           N  
ATOM   1724  CA  SER H 226      26.421   6.608  13.022  1.00 45.29           C  
ATOM   1725  CB  SER H 226      27.509   5.741  13.679  1.00 43.51           C  
ATOM   1726  OG  SER H 226      27.017   4.431  13.913  1.00 45.81           O  
ATOM   1727  C   SER H 226      25.920   5.865  11.829  1.00 48.08           C  
ATOM   1728  O   SER H 226      24.825   5.305  11.839  1.00 45.46           O  
ATOM   1729  N   SER H 227      26.731   5.857  10.754  1.00 48.91           N  
ATOM   1730  CA  SER H 227      26.370   5.175   9.549  1.00 50.86           C  
ATOM   1731  CB  SER H 227      27.280   5.551   8.367  1.00 52.96           C  
ATOM   1732  OG  SER H 227      26.879   4.851   7.200  1.00 56.32           O  
ATOM   1733  C   SER H 227      26.527   3.684   9.824  1.00 50.74           C  
ATOM   1734  O   SER H 227      27.386   3.041   9.163  1.00 51.92           O  
ATOM   1735  OXT SER H 227      25.789   3.169  10.707  1.00  0.00           O1-
TER    1736      SER H 227 
CONECT  163  654
CONECT  654  163
CONECT  953 1551
CONECT 1551  953
END
