# Supplementary material for: Fully automated antibody structure prediction using BIOVIA tools: Validation study
Source: PLoS One. 2017 May 18;12(5):e0177923. doi: 10.1371/journal.pone.0177923 (PMC5436848; doi:10.1371/journal.pone.0177923)
Supplement: S3 Dataset — Predicted structures using the Top5 framework method, Chothia CDR definition with canonical filtering, using up to 5 CDR templates rather than the default 3, and generating 10 CDR models. (ZIP) [file pone.0177923.s005.zip › 4M5Y_LH_FV_FinalModel.pdb]

REMARK   Accelrys Discovery Studio PDB file
REMARK   Created:  2015-11-30T16:13:28Z
SSBOND   1 CYS L   22    CYS L   87                                     
SSBOND   2 CYS H  131    CYS H  205                                     
ATOM      1  N   SER L   1      25.182  34.692  26.921  1.00 32.12           N1+
ATOM      2  CA  SER L   1      25.762  33.359  27.185  1.00 32.12           C  
ATOM      3  CB  SER L   1      26.661  32.917  26.017  1.00 32.15           C  
ATOM      4  OG  SER L   1      27.206  31.631  26.277  1.00 33.02           O  
ATOM      5  C   SER L   1      26.582  33.398  28.422  1.00 31.72           C  
ATOM      6  O   SER L   1      26.904  34.451  28.977  1.00 31.77           O  
ATOM      7  N   TYR L   2      26.915  32.204  28.918  1.00 50.31           N  
ATOM      8  CA  TYR L   2      27.648  32.215  30.135  1.00 49.14           C  
ATOM      9  CB  TYR L   2      26.675  32.070  31.322  1.00 46.36           C  
ATOM     10  CG  TYR L   2      27.302  32.422  32.624  1.00 48.90           C  
ATOM     11  CD1 TYR L   2      27.606  33.732  32.912  1.00 49.22           C  
ATOM     12  CD2 TYR L   2      27.537  31.459  33.577  1.00 48.70           C  
ATOM     13  CE1 TYR L   2      28.167  34.073  34.119  1.00 48.98           C  
ATOM     14  CE2 TYR L   2      28.097  31.797  34.787  1.00 48.56           C  
ATOM     15  CZ  TYR L   2      28.414  33.103  35.057  1.00 47.86           C  
ATOM     16  OH  TYR L   2      28.987  33.450  36.298  1.00 46.75           O  
ATOM     17  C   TYR L   2      28.561  31.036  30.086  1.00 50.74           C  
ATOM     18  O   TYR L   2      28.206  29.997  29.532  1.00 52.05           O  
ATOM     19  N   VAL L   3      29.779  31.166  30.648  1.00 51.91           N  
ATOM     20  CA  VAL L   3      30.655  30.034  30.648  1.00 53.16           C  
ATOM     21  CB  VAL L   3      31.953  30.277  29.933  1.00 51.37           C  
ATOM     22  CG1 VAL L   3      32.771  31.308  30.731  1.00 46.64           C  
ATOM     23  CG2 VAL L   3      32.664  28.929  29.727  1.00 43.84           C  
ATOM     24  C   VAL L   3      30.970  29.711  32.075  1.00 46.86           C  
ATOM     25  O   VAL L   3      31.224  30.602  32.884  1.00 47.59           O  
ATOM     26  N   LEU L   4      30.936  28.412  32.432  1.00 44.04           N  
ATOM     27  CA  LEU L   4      31.264  28.042  33.777  1.00 40.87           C  
ATOM     28  CB  LEU L   4      30.246  27.099  34.442  1.00 38.19           C  
ATOM     29  CG  LEU L   4      28.879  27.756  34.720  1.00 38.44           C  
ATOM     30  CD1 LEU L   4      27.911  26.765  35.387  1.00 33.86           C  
ATOM     31  CD2 LEU L   4      29.031  29.056  35.524  1.00 35.92           C  
ATOM     32  C   LEU L   4      32.573  27.334  33.716  1.00 41.29           C  
ATOM     33  O   LEU L   4      32.740  26.370  32.970  1.00 45.15           O  
ATOM     34  N   THR L   5      33.554  27.796  34.512  1.00 39.86           N  
ATOM     35  CA  THR L   5      34.842  27.185  34.405  1.00 38.74           C  
ATOM     36  CB  THR L   5      35.934  28.181  34.127  1.00 44.83           C  
ATOM     37  OG1 THR L   5      37.131  27.514  33.761  1.00 53.00           O  
ATOM     38  CG2 THR L   5      36.159  29.055  35.370  1.00 44.58           C  
ATOM     39  C   THR L   5      35.148  26.450  35.674  1.00 36.29           C  
ATOM     40  O   THR L   5      35.032  26.990  36.773  1.00 38.49           O  
ATOM     41  N   GLN L   6      35.525  25.163  35.539  1.00 37.71           N  
ATOM     42  CA  GLN L   6      35.895  24.373  36.679  1.00 36.76           C  
ATOM     43  CB  GLN L   6      34.951  23.200  37.002  1.00 32.40           C  
ATOM     44  CG  GLN L   6      33.572  23.612  37.513  1.00 33.49           C  
ATOM     45  CD  GLN L   6      32.866  22.345  37.975  1.00 32.24           C  
ATOM     46  OE1 GLN L   6      31.867  21.923  37.396  1.00 32.64           O  
ATOM     47  NE2 GLN L   6      33.402  21.717  39.055  1.00 31.00           N  
ATOM     48  C   GLN L   6      37.218  23.749  36.376  1.00 38.68           C  
ATOM     49  O   GLN L   6      37.552  23.502  35.218  1.00 40.08           O  
ATOM     50  N   PRO L   7      37.988  23.496  37.400  1.00 39.54           N  
ATOM     51  CA  PRO L   7      39.262  22.861  37.208  1.00 40.51           C  
ATOM     52  CD  PRO L   7      37.945  24.293  38.616  1.00 45.07           C  
ATOM     53  CB  PRO L   7      40.002  22.993  38.536  1.00 41.59           C  
ATOM     54  CG  PRO L   7      39.374  24.236  39.187  1.00 45.85           C  
ATOM     55  C   PRO L   7      39.000  21.442  36.828  1.00 42.14           C  
ATOM     56  O   PRO L   7      38.014  20.883  37.304  1.00 40.65           O  
ATOM     57  N   PRO L   8      39.815  20.857  35.998  1.00 39.68           N  
ATOM     58  CA  PRO L   8      39.584  19.494  35.614  1.00 38.64           C  
ATOM     59  CD  PRO L   8      40.472  21.614  34.947  1.00 44.77           C  
ATOM     60  CB  PRO L   8      40.481  19.246  34.403  1.00 41.95           C  
ATOM     61  CG  PRO L   8      40.618  20.640  33.765  1.00 43.89           C  
ATOM     62  C   PRO L   8      39.789  18.523  36.732  1.00 38.46           C  
ATOM     63  O   PRO L   8      39.156  17.468  36.716  1.00 39.58           O  
ATOM     64  N   SER L   9      40.665  18.833  37.707  1.00 37.40           N  
ATOM     65  CA  SER L   9      40.878  17.851  38.730  1.00 40.41           C  
ATOM     66  CB  SER L   9      41.962  16.821  38.365  1.00 42.58           C  
ATOM     67  OG  SER L   9      43.221  17.462  38.229  1.00 47.62           O  
ATOM     68  C   SER L   9      41.315  18.516  39.994  1.00 40.00           C  
ATOM     69  O   SER L   9      41.894  19.602  39.985  1.00 41.83           O  
ATOM     70  N   VAL L  10      41.018  17.856  41.132  1.00 38.49           N  
ATOM     71  CA  VAL L  10      41.417  18.333  42.424  1.00 40.74           C  
ATOM     72  CB  VAL L  10      40.279  18.953  43.183  1.00 39.15           C  
ATOM     73  CG1 VAL L  10      40.766  19.327  44.592  1.00 37.02           C  
ATOM     74  CG2 VAL L  10      39.735  20.140  42.369  1.00 38.03           C  
ATOM     75  C   VAL L  10      41.872  17.129  43.192  1.00 43.88           C  
ATOM     76  O   VAL L  10      41.246  16.072  43.126  1.00 43.03           O  
ATOM     77  N   SER L  11      42.980  17.254  43.951  1.00 44.94           N  
ATOM     78  CA  SER L  11      43.455  16.117  44.693  1.00 45.76           C  
ATOM     79  CB  SER L  11      44.819  15.594  44.212  1.00 48.60           C  
ATOM     80  OG  SER L  11      44.714  15.101  42.884  1.00 52.89           O  
ATOM     81  C   SER L  11      43.620  16.522  46.125  1.00 45.27           C  
ATOM     82  O   SER L  11      44.051  17.636  46.421  1.00 48.70           O  
ATOM     83  N   VAL L  12      43.261  15.611  47.056  1.00 43.66           N  
ATOM     84  CA  VAL L  12      43.402  15.899  48.456  1.00 44.93           C  
ATOM     85  CB  VAL L  12      42.161  16.474  49.077  1.00 44.75           C  
ATOM     86  CG1 VAL L  12      41.885  17.853  48.456  1.00 45.93           C  
ATOM     87  CG2 VAL L  12      41.014  15.470  48.876  1.00 42.67           C  
ATOM     88  C   VAL L  12      43.691  14.622  49.183  1.00 44.95           C  
ATOM     89  O   VAL L  12      43.397  13.530  48.698  1.00 45.58           O  
ATOM     90  N   ALA L  13      44.324  14.742  50.368  1.00 44.11           N  
ATOM     91  CA  ALA L  13      44.602  13.614  51.211  1.00 45.53           C  
ATOM     92  CB  ALA L  13      45.803  13.836  52.148  1.00 46.73           C  
ATOM     93  C   ALA L  13      43.394  13.387  52.067  1.00 44.73           C  
ATOM     94  O   ALA L  13      42.615  14.304  52.321  1.00 44.86           O  
ATOM     95  N   PRO L  14      43.216  12.177  52.519  1.00 44.34           N  
ATOM     96  CA  PRO L  14      42.086  11.813  53.333  1.00 44.68           C  
ATOM     97  CD  PRO L  14      44.307  11.224  52.626  1.00 46.04           C  
ATOM     98  CB  PRO L  14      42.310  10.347  53.690  1.00 46.62           C  
ATOM     99  CG  PRO L  14      43.845  10.219  53.695  1.00 44.38           C  
ATOM    100  C   PRO L  14      42.026  12.665  54.566  1.00 46.62           C  
ATOM    101  O   PRO L  14      43.067  12.920  55.168  1.00 46.76           O  
ATOM    102  N   GLY L  15      40.814  13.115  54.954  1.00 44.99           N  
ATOM    103  CA  GLY L  15      40.628  13.874  56.160  1.00 45.07           C  
ATOM    104  C   GLY L  15      40.781  15.334  55.861  1.00 42.82           C  
ATOM    105  O   GLY L  15      40.404  16.182  56.669  1.00 44.51           O  
ATOM    106  N   GLU L  16      41.328  15.662  54.677  1.00 41.31           N  
ATOM    107  CA  GLU L  16      41.564  17.024  54.283  1.00 42.01           C  
ATOM    108  CB  GLU L  16      42.602  17.156  53.150  1.00 44.14           C  
ATOM    109  CG  GLU L  16      44.026  16.741  53.534  1.00 51.31           C  
ATOM    110  CD  GLU L  16      44.799  17.981  53.957  1.00 57.57           C  
ATOM    111  OE1 GLU L  16      44.677  19.016  53.250  1.00 58.61           O  
ATOM    112  OE2 GLU L  16      45.523  17.911  54.985  1.00  0.00           O1-
ATOM    113  C   GLU L  16      40.282  17.586  53.753  1.00 40.59           C  
ATOM    114  O   GLU L  16      39.301  16.868  53.573  1.00 41.15           O  
ATOM    115  N   THR L  17      40.260  18.915  53.517  1.00 38.26           N  
ATOM    116  CA  THR L  17      39.091  19.561  52.991  1.00 36.20           C  
ATOM    117  CB  THR L  17      38.806  20.890  53.630  1.00 36.15           C  
ATOM    118  OG1 THR L  17      38.585  20.729  55.023  1.00 36.24           O  
ATOM    119  CG2 THR L  17      37.575  21.520  52.954  1.00 34.88           C  
ATOM    120  C   THR L  17      39.325  19.826  51.539  1.00 37.64           C  
ATOM    121  O   THR L  17      40.355  20.374  51.149  1.00 39.53           O  
ATOM    122  N   ALA L  18      38.355  19.432  50.691  1.00 35.14           N  
ATOM    123  CA  ALA L  18      38.507  19.646  49.284  1.00 33.44           C  
ATOM    124  CB  ALA L  18      38.152  18.418  48.428  1.00 34.27           C  
ATOM    125  C   ALA L  18      37.587  20.751  48.891  1.00 34.59           C  
ATOM    126  O   ALA L  18      36.466  20.864  49.386  1.00 35.98           O  
ATOM    127  N   ARG L  19      38.066  21.638  48.003  1.00 35.41           N  
ATOM    128  CA  ARG L  19      37.202  22.684  47.568  1.00 33.33           C  
ATOM    129  CB  ARG L  19      37.537  24.053  48.187  1.00 32.11           C  
ATOM    130  CG  ARG L  19      38.983  24.496  48.006  1.00 35.04           C  
ATOM    131  CD  ARG L  19      39.322  25.748  48.816  1.00 36.76           C  
ATOM    132  NE  ARG L  19      39.853  25.316  50.142  1.00 44.04           N  
ATOM    133  CZ  ARG L  19      39.011  25.100  51.195  1.00 45.67           C  
ATOM    134  NH1 ARG L  19      37.663  25.207  51.025  1.00 44.15           N1+
ATOM    135  NH2 ARG L  19      39.520  24.782  52.421  1.00 47.80           N  
ATOM    136  C   ARG L  19      37.217  22.718  46.076  1.00 36.29           C  
ATOM    137  O   ARG L  19      38.272  22.749  45.443  1.00 39.72           O  
ATOM    138  N   ILE L  20      36.007  22.687  45.483  1.00 32.74           N  
ATOM    139  CA  ILE L  20      35.851  22.675  44.060  1.00 31.56           C  
ATOM    140  CB  ILE L  20      34.847  21.661  43.587  1.00 32.74           C  
ATOM    141  CG1 ILE L  20      35.145  20.249  44.127  1.00 30.50           C  
ATOM    142  CG2 ILE L  20      34.827  21.728  42.052  1.00 34.17           C  
ATOM    143  CD1 ILE L  20      36.427  19.610  43.610  1.00 37.20           C  
ATOM    144  C   ILE L  20      35.269  24.008  43.713  1.00 32.34           C  
ATOM    145  O   ILE L  20      34.263  24.417  44.290  1.00 33.07           O  
ATOM    146  N   SER L  21      35.883  24.720  42.749  1.00 32.22           N  
ATOM    147  CA  SER L  21      35.417  26.042  42.446  1.00 32.73           C  
ATOM    148  CB  SER L  21      36.548  27.081  42.369  1.00 33.25           C  
ATOM    149  OG  SER L  21      37.429  26.764  41.302  1.00  0.00           O  
ATOM    150  C   SER L  21      34.717  26.052  41.125  1.00 33.99           C  
ATOM    151  O   SER L  21      34.989  25.234  40.248  1.00 34.68           O  
ATOM    152  N   CYS L  22      33.750  26.982  40.981  1.00 35.23           N  
ATOM    153  CA  CYS L  22      33.030  27.165  39.756  1.00 35.34           C  
ATOM    154  CB  CYS L  22      31.553  26.734  39.879  1.00 33.86           C  
ATOM    155  SG  CYS L  22      30.629  26.794  38.315  1.00 42.64           S  
ATOM    156  C   CYS L  22      33.099  28.636  39.466  1.00 35.83           C  
ATOM    157  O   CYS L  22      32.508  29.448  40.180  1.00 38.81           O  
ATOM    158  N   GLY L  23      33.820  29.022  38.392  1.00 37.55           N  
ATOM    159  CA  GLY L  23      34.012  30.423  38.143  1.00 38.96           C  
ATOM    160  C   GLY L  23      33.138  30.862  37.017  1.00 41.24           C  
ATOM    161  O   GLY L  23      32.917  30.133  36.053  1.00 42.91           O  
ATOM    162  N   GLY L  24      32.616  32.095  37.125  1.00 44.70           N  
ATOM    163  CA  GLY L  24      31.767  32.641  36.113  1.00 46.62           C  
ATOM    164  C   GLY L  24      31.658  34.107  36.394  1.00 49.29           C  
ATOM    165  O   GLY L  24      31.945  34.569  37.498  1.00 49.50           O  
ATOM    166  N   ASN L  25      31.185  34.877  35.393  1.00 52.59           N  
ATOM    167  CA  ASN L  25      31.057  36.291  35.593  1.00 55.12           C  
ATOM    168  CB  ASN L  25      30.993  37.082  34.276  0.80 57.86           C  
ATOM    169  CG  ASN L  25      31.203  38.557  34.585  0.80 60.43           C  
ATOM    170  OD1 ASN L  25      30.637  39.094  35.536  0.80 61.62           O  
ATOM    171  ND2 ASN L  25      32.048  39.234  33.764  0.80 61.51           N  
ATOM    172  C   ASN L  25      29.783  36.546  36.341  1.00 54.64           C  
ATOM    173  O   ASN L  25      28.714  36.105  35.926  1.00 54.08           O  
ATOM    174  N   ASN L  26      29.877  37.285  37.468  1.00 50.19           N  
ATOM    175  CA  ASN L  26      28.742  37.620  38.287  1.00 51.84           C  
ATOM    176  CB  ASN L  26      27.768  38.619  37.637  0.80 53.18           C  
ATOM    177  CG  ASN L  26      28.345  40.016  37.806  0.80 55.23           C  
ATOM    178  OD1 ASN L  26      28.739  40.407  38.905  0.80 55.47           O  
ATOM    179  ND2 ASN L  26      28.401  40.792  36.690  0.80 55.95           N  
ATOM    180  C   ASN L  26      27.971  36.390  38.648  1.00 51.49           C  
ATOM    181  O   ASN L  26      26.744  36.395  38.637  0.80 51.39           O  
ATOM    182  N   ILE L  27      28.676  35.306  38.998  1.00 48.90           N  
ATOM    183  CA  ILE L  27      28.066  34.068  39.386  1.00 47.45           C  
ATOM    184  CB  ILE L  27      29.036  32.927  39.484  1.00 44.30           C  
ATOM    185  CG1 ILE L  27      28.260  31.601  39.473  1.00 44.35           C  
ATOM    186  CG2 ILE L  27      29.940  33.129  40.711  1.00 43.67           C  
ATOM    187  CD1 ILE L  27      29.134  30.381  39.192  1.00 44.52           C  
ATOM    188  C   ILE L  27      27.361  34.250  40.699  1.00 46.51           C  
ATOM    189  O   ILE L  27      26.375  33.574  40.990  0.80 45.59           O  
ATOM    190  N   GLY L  28      27.876  35.164  41.542  1.00 47.13           N  
ATOM    191  CA  GLY L  28      27.343  35.398  42.853  1.00 45.78           C  
ATOM    192  C   GLY L  28      25.896  35.776  42.741  1.00 45.59           C  
ATOM    193  O   GLY L  28      25.116  35.509  43.652  1.00 46.03           O  
ATOM    194  N   THR L  29      25.517  36.473  41.656  1.00 41.08           N  
ATOM    195  CA  THR L  29      24.160  36.898  41.439  1.00 42.22           C  
ATOM    196  CB  THR L  29      24.008  37.892  40.326  0.80 44.42           C  
ATOM    197  OG1 THR L  29      22.736  38.520  40.408  1.00  0.00           O  
ATOM    198  CG2 THR L  29      24.128  37.145  38.988  1.00  0.00           C  
ATOM    199  C   THR L  29      23.275  35.730  41.106  0.80 41.95           C  
ATOM    200  O   THR L  29      22.068  35.787  41.336  0.80 42.03           O  
ATOM    201  N   LYS L  30      23.835  34.663  40.500  1.00 46.33           N  
ATOM    202  CA  LYS L  30      23.044  33.548  40.051  1.00 44.64           C  
ATOM    203  CB  LYS L  30      23.570  32.926  38.750  1.00 44.49           C  
ATOM    204  CG  LYS L  30      23.441  33.882  37.567  1.00 46.46           C  
ATOM    205  CD  LYS L  30      24.265  33.492  36.342  1.00 48.60           C  
ATOM    206  CE  LYS L  30      24.094  34.463  35.170  1.00 50.82           C  
ATOM    207  NZ  LYS L  30      24.919  34.029  34.022  1.00 51.65           N1+
ATOM    208  C   LYS L  30      22.999  32.470  41.091  1.00 42.52           C  
ATOM    209  O   LYS L  30      23.701  32.522  42.097  1.00 42.78           O  
ATOM    210  N   VAL L  31      22.127  31.464  40.866  1.00 39.92           N  
ATOM    211  CA  VAL L  31      21.961  30.370  41.783  1.00 39.05           C  
ATOM    212  CB  VAL L  31      20.525  29.947  41.908  1.00 37.42           C  
ATOM    213  CG1 VAL L  31      19.989  29.569  40.516  1.00  0.00           C  
ATOM    214  CG2 VAL L  31      20.452  28.797  42.916  1.00  0.00           C  
ATOM    215  C   VAL L  31      22.749  29.205  41.257  1.00 37.96           C  
ATOM    216  O   VAL L  31      22.594  28.819  40.100  1.00 39.17           O  
ATOM    217  N   LEU L  32      23.609  28.588  42.100  1.00 28.65           N  
ATOM    218  CA  LEU L  32      24.469  27.566  41.584  1.00 26.46           C  
ATOM    219  CB  LEU L  32      25.949  27.767  41.966  1.00 28.19           C  
ATOM    220  CG  LEU L  32      26.560  29.053  41.378  1.00  0.00           C  
ATOM    221  CD1 LEU L  32      26.594  28.983  39.841  1.00  0.00           C  
ATOM    222  CD2 LEU L  32      25.846  30.309  41.913  1.00  0.00           C  
ATOM    223  C   LEU L  32      24.023  26.265  42.169  1.00 27.92           C  
ATOM    224  O   LEU L  32      23.587  26.206  43.319  1.00 26.60           O  
ATOM    225  N   HIS L  33      24.089  25.186  41.360  1.00 27.66           N  
ATOM    226  CA  HIS L  33      23.708  23.890  41.842  1.00 24.93           C  
ATOM    227  ND1 HIS L  33      20.819  24.687  42.452  1.00 36.36           N  
ATOM    228  CG  HIS L  33      21.341  24.230  41.266  1.00 26.78           C  
ATOM    229  CB  HIS L  33      22.484  23.280  41.155  1.00 22.96           C  
ATOM    230  NE2 HIS L  33      19.706  25.711  40.838  1.00 25.83           N  
ATOM    231  CD2 HIS L  33      20.646  24.854  40.294  1.00 32.82           C  
ATOM    232  CE1 HIS L  33      19.844  25.573  42.138  1.00 32.35           C  
ATOM    233  C   HIS L  33      24.858  22.976  41.600  1.00 24.28           C  
ATOM    234  O   HIS L  33      25.635  23.172  40.668  1.00 26.30           O  
ATOM    235  N   TRP L  34      25.008  21.950  42.459  1.00 21.36           N  
ATOM    236  CA  TRP L  34      26.110  21.050  42.297  1.00 24.02           C  
ATOM    237  CB  TRP L  34      27.125  21.101  43.460  1.00 22.55           C  
ATOM    238  CG  TRP L  34      27.903  22.397  43.572  1.00 26.40           C  
ATOM    239  CD2 TRP L  34      29.213  22.619  43.017  1.00 28.62           C  
ATOM    240  CD1 TRP L  34      27.557  23.554  44.204  1.00 26.27           C  
ATOM    241  NE1 TRP L  34      28.558  24.484  44.080  1.00 27.13           N  
ATOM    242  CE2 TRP L  34      29.586  23.921  43.353  1.00 30.42           C  
ATOM    243  CE3 TRP L  34      30.038  21.807  42.290  1.00 26.32           C  
ATOM    244  CZ2 TRP L  34      30.794  24.432  42.970  1.00 31.17           C  
ATOM    245  CZ3 TRP L  34      31.254  22.330  41.902  1.00 28.10           C  
ATOM    246  CH2 TRP L  34      31.627  23.615  42.236  1.00 30.51           C  
ATOM    247  C   TRP L  34      25.601  19.645  42.201  1.00 23.86           C  
ATOM    248  O   TRP L  34      24.634  19.259  42.860  1.00 23.04           O  
ATOM    249  N   TYR L  35      26.253  18.834  41.343  1.00 23.13           N  
ATOM    250  CA  TYR L  35      25.843  17.467  41.178  1.00 21.47           C  
ATOM    251  CB  TYR L  35      25.230  17.192  39.791  1.00 22.05           C  
ATOM    252  CG  TYR L  35      24.034  18.086  39.603  1.00 21.86           C  
ATOM    253  CD1 TYR L  35      24.192  19.365  39.122  1.00 21.05           C  
ATOM    254  CD2 TYR L  35      22.759  17.657  39.899  1.00 20.69           C  
ATOM    255  CE1 TYR L  35      23.112  20.200  38.933  1.00 24.66           C  
ATOM    256  CE2 TYR L  35      21.670  18.484  39.715  1.00 20.56           C  
ATOM    257  CZ  TYR L  35      21.843  19.760  39.228  1.00 22.93           C  
ATOM    258  OH  TYR L  35      20.736  20.608  39.040  1.00 21.66           O  
ATOM    259  C   TYR L  35      27.061  16.592  41.336  1.00 24.68           C  
ATOM    260  O   TYR L  35      28.165  16.957  40.927  1.00 24.60           O  
ATOM    261  N   GLN L  36      26.906  15.410  41.976  1.00 22.50           N  
ATOM    262  CA  GLN L  36      28.047  14.543  42.058  1.00 23.87           C  
ATOM    263  CB  GLN L  36      28.478  14.104  43.468  1.00 24.59           C  
ATOM    264  CG  GLN L  36      27.523  13.143  44.155  1.00 23.31           C  
ATOM    265  CD  GLN L  36      28.200  12.623  45.416  1.00 29.03           C  
ATOM    266  OE1 GLN L  36      27.929  11.509  45.857  1.00 33.51           O  
ATOM    267  NE2 GLN L  36      29.103  13.443  46.017  1.00 29.62           N  
ATOM    268  C   GLN L  36      27.718  13.314  41.284  1.00 25.88           C  
ATOM    269  O   GLN L  36      26.600  12.801  41.336  1.00 26.28           O  
ATOM    270  N   GLN L  37      28.701  12.827  40.511  1.00 24.39           N  
ATOM    271  CA  GLN L  37      28.453  11.670  39.714  1.00 23.96           C  
ATOM    272  CB  GLN L  37      28.451  11.991  38.211  1.00 25.78           C  
ATOM    273  CG  GLN L  37      28.141  10.809  37.293  1.00 26.00           C  
ATOM    274  CD  GLN L  37      28.095  11.364  35.874  1.00 29.53           C  
ATOM    275  OE1 GLN L  37      28.271  12.559  35.672  1.00 28.84           O  
ATOM    276  NE2 GLN L  37      27.847  10.491  34.861  1.00 24.15           N  
ATOM    277  C   GLN L  37      29.536  10.685  40.001  1.00 27.24           C  
ATOM    278  O   GLN L  37      30.720  10.958  39.800  1.00 27.84           O  
ATOM    279  N   THR L  38      29.132   9.504  40.504  1.00 28.37           N  
ATOM    280  CA  THR L  38      30.056   8.462  40.813  1.00 32.92           C  
ATOM    281  CB  THR L  38      29.546   7.503  41.845  1.00 32.19           C  
ATOM    282  OG1 THR L  38      28.384   6.839  41.369  1.00  0.00           O  
ATOM    283  CG2 THR L  38      29.221   8.290  43.130  1.00  0.00           C  
ATOM    284  C   THR L  38      30.245   7.706  39.550  1.00 33.65           C  
ATOM    285  O   THR L  38      29.467   7.825  38.605  1.00 34.11           O  
ATOM    286  N   PRO L  39      31.269   6.918  39.500  1.00 34.50           N  
ATOM    287  CA  PRO L  39      31.495   6.223  38.272  1.00 34.73           C  
ATOM    288  CD  PRO L  39      32.515   7.243  40.174  1.00 32.52           C  
ATOM    289  CB  PRO L  39      32.902   5.655  38.367  1.00 32.88           C  
ATOM    290  CG  PRO L  39      33.625   6.665  39.275  1.00 34.42           C  
ATOM    291  C   PRO L  39      30.425   5.223  37.947  1.00 35.90           C  
ATOM    292  O   PRO L  39      30.088   4.401  38.800  1.00 33.15           O  
ATOM    293  N   GLY L  40      29.889   5.286  36.709  1.00 32.54           N  
ATOM    294  CA  GLY L  40      28.876   4.385  36.233  1.00 33.19           C  
ATOM    295  C   GLY L  40      27.516   4.668  36.805  1.00 36.84           C  
ATOM    296  O   GLY L  40      26.631   3.819  36.691  1.00 37.92           O  
ATOM    297  N   GLN L  41      27.280   5.850  37.415  1.00 35.67           N  
ATOM    298  CA  GLN L  41      25.957   6.063  37.937  1.00 33.50           C  
ATOM    299  CB  GLN L  41      25.871   6.053  39.474  1.00 35.24           C  
ATOM    300  CG  GLN L  41      26.052   4.659  40.094  1.00 42.16           C  
ATOM    301  CD  GLN L  41      25.917   4.769  41.607  1.00 48.64           C  
ATOM    302  OE1 GLN L  41      26.765   4.289  42.356  1.00 50.79           O  
ATOM    303  NE2 GLN L  41      24.806   5.392  42.081  1.00 47.20           N  
ATOM    304  C   GLN L  41      25.428   7.374  37.447  1.00 30.86           C  
ATOM    305  O   GLN L  41      26.146   8.162  36.834  1.00 29.73           O  
ATOM    306  N   ALA L  42      24.121   7.614  37.676  1.00 29.69           N  
ATOM    307  CA  ALA L  42      23.487   8.842  37.281  1.00 27.50           C  
ATOM    308  CB  ALA L  42      21.952   8.770  37.266  1.00 26.53           C  
ATOM    309  C   ALA L  42      23.886   9.895  38.270  1.00 27.73           C  
ATOM    310  O   ALA L  42      24.290   9.582  39.387  1.00 28.78           O  
ATOM    311  N   PRO L  43      23.805  11.143  37.875  1.00 25.01           N  
ATOM    312  CA  PRO L  43      24.187  12.226  38.749  1.00 25.22           C  
ATOM    313  CD  PRO L  43      23.988  11.485  36.471  1.00 22.70           C  
ATOM    314  CB  PRO L  43      24.304  13.458  37.855  1.00 22.19           C  
ATOM    315  CG  PRO L  43      24.636  12.881  36.470  1.00 25.08           C  
ATOM    316  C   PRO L  43      23.203  12.409  39.867  1.00 26.20           C  
ATOM    317  O   PRO L  43      22.047  12.036  39.706  1.00 27.98           O  
ATOM    318  N   VAL L  44      23.661  12.979  41.002  1.00 26.30           N  
ATOM    319  CA  VAL L  44      22.832  13.212  42.149  1.00 25.04           C  
ATOM    320  CB  VAL L  44      23.307  12.463  43.367  1.00 27.49           C  
ATOM    321  CG1 VAL L  44      22.373  12.768  44.551  1.00 31.38           C  
ATOM    322  CG2 VAL L  44      23.422  10.965  43.034  1.00 28.73           C  
ATOM    323  C   VAL L  44      22.954  14.668  42.495  1.00 22.28           C  
ATOM    324  O   VAL L  44      24.034  15.244  42.404  1.00 23.46           O  
ATOM    325  N   LEU L  45      21.834  15.288  42.929  1.00 22.99           N  
ATOM    326  CA  LEU L  45      21.774  16.689  43.278  1.00 21.52           C  
ATOM    327  CB  LEU L  45      20.300  17.166  43.343  1.00 20.06           C  
ATOM    328  CG  LEU L  45      20.023  18.686  43.415  1.00 23.21           C  
ATOM    329  CD1 LEU L  45      20.929  19.401  44.417  1.00 20.97           C  
ATOM    330  CD2 LEU L  45      19.966  19.345  42.034  1.00 21.26           C  
ATOM    331  C   LEU L  45      22.328  16.810  44.684  1.00 25.06           C  
ATOM    332  O   LEU L  45      21.719  16.300  45.623  1.00 21.81           O  
ATOM    333  N   VAL L  46      23.556  17.365  44.851  1.00 22.17           N  
ATOM    334  CA  VAL L  46      24.165  17.594  46.138  1.00 25.61           C  
ATOM    335  CB  VAL L  46      25.648  17.389  46.114  1.00 25.33           C  
ATOM    336  CG1 VAL L  46      26.264  18.318  45.072  1.00 24.47           C  
ATOM    337  CG2 VAL L  46      26.189  17.600  47.530  1.00 27.76           C  
ATOM    338  C   VAL L  46      23.836  18.929  46.756  1.00 22.56           C  
ATOM    339  O   VAL L  46      23.699  19.031  47.976  1.00 26.86           O  
ATOM    340  N   VAL L  47      23.763  20.007  45.940  1.00 22.55           N  
ATOM    341  CA  VAL L  47      23.447  21.281  46.508  1.00 23.23           C  
ATOM    342  CB  VAL L  47      24.652  22.113  46.833  1.00 25.24           C  
ATOM    343  CG1 VAL L  47      25.051  22.910  45.588  1.00 26.16           C  
ATOM    344  CG2 VAL L  47      24.361  22.972  48.065  1.00 25.83           C  
ATOM    345  C   VAL L  47      22.649  22.040  45.498  1.00 25.05           C  
ATOM    346  O   VAL L  47      22.859  21.920  44.291  1.00 25.25           O  
ATOM    347  N   TYR L  48      21.673  22.826  45.984  1.00 23.58           N  
ATOM    348  CA  TYR L  48      20.922  23.661  45.100  1.00 24.93           C  
ATOM    349  CB  TYR L  48      19.543  23.108  44.684  1.00 27.03           C  
ATOM    350  CG  TYR L  48      18.873  22.631  45.907  1.00 33.12           C  
ATOM    351  CD1 TYR L  48      18.367  23.522  46.816  1.00 31.03           C  
ATOM    352  CD2 TYR L  48      18.785  21.283  46.154  1.00 33.72           C  
ATOM    353  CE1 TYR L  48      17.760  23.054  47.955  1.00 34.69           C  
ATOM    354  CE2 TYR L  48      18.177  20.813  47.291  1.00 34.99           C  
ATOM    355  CZ  TYR L  48      17.664  21.707  48.193  1.00 37.13           C  
ATOM    356  OH  TYR L  48      17.043  21.249  49.373  1.00 37.67           O  
ATOM    357  C   TYR L  48      20.791  25.019  45.740  1.00 27.37           C  
ATOM    358  O   TYR L  48      20.908  25.166  46.955  1.00 29.13           O  
ATOM    359  N   ASP L  49      20.631  26.056  44.921  1.00 33.98           N  
ATOM    360  CA  ASP L  49      20.521  27.362  45.483  1.00 35.17           C  
ATOM    361  CB  ASP L  49      19.275  27.509  46.380  1.00 37.71           C  
ATOM    362  CG  ASP L  49      19.002  28.988  46.598  1.00 42.10           C  
ATOM    363  OD1 ASP L  49      19.904  29.811  46.294  1.00 44.39           O  
ATOM    364  OD2 ASP L  49      17.881  29.317  47.073  1.00 45.37           O1-
ATOM    365  C   ASP L  49      21.748  27.721  46.281  1.00 34.82           C  
ATOM    366  O   ASP L  49      21.656  28.311  47.357  1.00 34.91           O  
ATOM    367  N   ASP L  50      22.936  27.352  45.768  1.00 34.76           N  
ATOM    368  CA  ASP L  50      24.235  27.723  46.271  1.00 37.22           C  
ATOM    369  CB  ASP L  50      24.357  29.232  46.533  1.00 40.07           C  
ATOM    370  CG  ASP L  50      24.449  29.886  45.173  1.00 42.58           C  
ATOM    371  OD1 ASP L  50      24.978  29.206  44.254  1.00 44.69           O  
ATOM    372  OD2 ASP L  50      24.003  31.055  45.026  1.00 41.38           O1-
ATOM    373  C   ASP L  50      24.603  27.029  47.542  1.00 36.60           C  
ATOM    374  O   ASP L  50      25.767  26.668  47.711  1.00 35.94           O  
ATOM    375  N   SER L  51      23.646  26.716  48.433  1.00 37.84           N  
ATOM    376  CA  SER L  51      24.117  26.103  49.643  1.00 38.94           C  
ATOM    377  CB  SER L  51      24.541  27.128  50.710  1.00 40.24           C  
ATOM    378  OG  SER L  51      23.425  27.908  51.116  1.00 42.17           O  
ATOM    379  C   SER L  51      23.029  25.282  50.238  1.00 38.45           C  
ATOM    380  O   SER L  51      23.201  24.760  51.341  1.00 38.61           O  
ATOM    381  N   ASP L  52      21.894  25.115  49.526  1.00 26.49           N  
ATOM    382  CA  ASP L  52      20.889  24.347  50.194  1.00 25.02           C  
ATOM    383  CB  ASP L  52      19.480  24.682  49.684  1.00 27.54           C  
ATOM    384  CG  ASP L  52      18.489  24.329  50.776  1.00 33.84           C  
ATOM    385  OD1 ASP L  52      18.943  23.914  51.874  1.00 47.96           O  
ATOM    386  OD2 ASP L  52      17.262  24.484  50.527  1.00 38.68           O1-
ATOM    387  C   ASP L  52      21.165  22.894  49.954  1.00 28.48           C  
ATOM    388  O   ASP L  52      21.443  22.476  48.832  1.00 29.50           O  
ATOM    389  N   ARG L  53      21.106  22.066  51.016  1.00 26.55           N  
ATOM    390  CA  ARG L  53      21.381  20.676  50.791  1.00 25.49           C  
ATOM    391  CB  ARG L  53      22.358  20.031  51.802  1.00 28.13           C  
ATOM    392  CG  ARG L  53      22.014  20.199  53.281  1.00 32.54           C  
ATOM    393  CD  ARG L  53      22.947  19.412  54.212  1.00 32.74           C  
ATOM    394  NE  ARG L  53      22.861  20.029  55.565  1.00 33.85           N  
ATOM    395  CZ  ARG L  53      23.874  20.840  55.990  1.00 34.37           C  
ATOM    396  NH1 ARG L  53      25.003  20.973  55.237  1.00 35.56           N1+
ATOM    397  NH2 ARG L  53      23.759  21.516  57.170  1.00 33.39           N  
ATOM    398  C   ARG L  53      20.114  19.888  50.712  1.00 28.24           C  
ATOM    399  O   ARG L  53      19.149  20.093  51.448  1.00 27.24           O  
ATOM    400  N   PRO L  54      20.134  18.994  49.757  1.00 27.38           N  
ATOM    401  CA  PRO L  54      19.037  18.098  49.506  1.00 27.81           C  
ATOM    402  CD  PRO L  54      20.946  19.199  48.569  1.00 31.30           C  
ATOM    403  CB  PRO L  54      19.332  17.427  48.166  1.00 25.56           C  
ATOM    404  CG  PRO L  54      20.225  18.447  47.437  1.00 25.84           C  
ATOM    405  C   PRO L  54      19.023  17.129  50.639  1.00 29.51           C  
ATOM    406  O   PRO L  54      20.049  16.968  51.298  1.00 29.36           O  
ATOM    407  N   SER L  55      17.877  16.481  50.901  1.00 29.77           N  
ATOM    408  CA  SER L  55      17.867  15.571  52.001  1.00 31.06           C  
ATOM    409  CB  SER L  55      16.470  15.018  52.328  1.00 32.81           C  
ATOM    410  OG  SER L  55      15.607  16.078  52.711  1.00 41.57           O  
ATOM    411  C   SER L  55      18.751  14.422  51.648  1.00 31.00           C  
ATOM    412  O   SER L  55      18.841  14.020  50.489  1.00 31.74           O  
ATOM    413  N   GLY L  56      19.449  13.871  52.660  1.00 29.78           N  
ATOM    414  CA  GLY L  56      20.271  12.721  52.431  1.00 29.78           C  
ATOM    415  C   GLY L  56      21.691  13.121  52.172  1.00 33.25           C  
ATOM    416  O   GLY L  56      22.553  12.256  52.027  1.00 35.09           O  
ATOM    417  N   ILE L  57      21.992  14.433  52.124  1.00 31.82           N  
ATOM    418  CA  ILE L  57      23.346  14.819  51.835  1.00 32.57           C  
ATOM    419  CB  ILE L  57      23.432  15.956  50.858  1.00 30.92           C  
ATOM    420  CG1 ILE L  57      22.863  15.475  49.513  1.00 30.47           C  
ATOM    421  CG2 ILE L  57      24.889  16.446  50.783  1.00 29.06           C  
ATOM    422  CD1 ILE L  57      22.571  16.590  48.515  1.00 27.27           C  
ATOM    423  C   ILE L  57      24.010  15.226  53.114  1.00 31.59           C  
ATOM    424  O   ILE L  57      23.519  16.064  53.868  1.00 32.80           O  
ATOM    425  N   PRO L  58      25.141  14.614  53.343  1.00 31.35           N  
ATOM    426  CA  PRO L  58      25.927  14.789  54.536  1.00 31.32           C  
ATOM    427  CD  PRO L  58      25.881  13.956  52.280  1.00 30.71           C  
ATOM    428  CB  PRO L  58      27.160  13.907  54.340  1.00 31.25           C  
ATOM    429  CG  PRO L  58      27.323  13.852  52.809  1.00 30.37           C  
ATOM    430  C   PRO L  58      26.303  16.225  54.749  1.00 32.38           C  
ATOM    431  O   PRO L  58      26.501  16.957  53.782  1.00 30.32           O  
ATOM    432  N   GLU L  59      26.439  16.618  56.030  1.00 31.77           N  
ATOM    433  CA  GLU L  59      26.758  17.943  56.484  1.00 33.75           C  
ATOM    434  CB  GLU L  59      26.861  18.029  58.015  1.00 35.84           C  
ATOM    435  CG  GLU L  59      27.436  19.360  58.505  1.00 43.21           C  
ATOM    436  CD  GLU L  59      27.511  19.326  60.026  1.00 52.78           C  
ATOM    437  OE1 GLU L  59      28.451  18.676  60.556  1.00 55.65           O  
ATOM    438  OE2 GLU L  59      26.629  19.947  60.677  1.00 51.18           O1-
ATOM    439  C   GLU L  59      28.099  18.323  55.956  1.00 33.72           C  
ATOM    440  O   GLU L  59      28.408  19.503  55.802  1.00 37.54           O  
ATOM    441  N   ARG L  60      28.935  17.313  55.674  1.00 32.95           N  
ATOM    442  CA  ARG L  60      30.285  17.514  55.243  1.00 29.84           C  
ATOM    443  CB  ARG L  60      31.017  16.187  54.985  1.00 33.92           C  
ATOM    444  CG  ARG L  60      31.282  15.395  56.268  1.00 40.24           C  
ATOM    445  CD  ARG L  60      32.009  14.070  56.033  1.00 42.39           C  
ATOM    446  NE  ARG L  60      32.876  14.269  54.841  1.00 40.43           N  
ATOM    447  CZ  ARG L  60      32.482  13.791  53.626  1.00 38.07           C  
ATOM    448  NH1 ARG L  60      31.407  12.959  53.527  1.00 38.84           N1+
ATOM    449  NH2 ARG L  60      33.164  14.152  52.502  1.00 36.03           N  
ATOM    450  C   ARG L  60      30.297  18.324  53.981  1.00 27.72           C  
ATOM    451  O   ARG L  60      31.276  19.023  53.716  1.00 27.83           O  
ATOM    452  N   PHE L  61      29.240  18.224  53.145  1.00 30.93           N  
ATOM    453  CA  PHE L  61      29.212  18.995  51.929  1.00 30.02           C  
ATOM    454  CB  PHE L  61      28.413  18.341  50.786  1.00 30.28           C  
ATOM    455  CG  PHE L  61      29.131  17.115  50.334  1.00 32.20           C  
ATOM    456  CD1 PHE L  61      30.214  17.207  49.494  1.00 31.65           C  
ATOM    457  CD2 PHE L  61      28.714  15.870  50.736  1.00 32.36           C  
ATOM    458  CE1 PHE L  61      30.874  16.078  49.071  1.00 32.34           C  
ATOM    459  CE2 PHE L  61      29.370  14.737  50.316  1.00 32.94           C  
ATOM    460  CZ  PHE L  61      30.455  14.836  49.482  1.00 32.91           C  
ATOM    461  C   PHE L  61      28.559  20.326  52.185  1.00 29.86           C  
ATOM    462  O   PHE L  61      27.468  20.399  52.750  1.00 29.29           O  
ATOM    463  N   SER L  62      29.224  21.428  51.763  1.00 27.32           N  
ATOM    464  CA  SER L  62      28.682  22.748  51.942  1.00 29.00           C  
ATOM    465  CB  SER L  62      29.363  23.577  53.046  1.00 29.79           C  
ATOM    466  OG  SER L  62      29.063  23.049  54.327  1.00 35.45           O  
ATOM    467  C   SER L  62      28.908  23.524  50.685  1.00 29.56           C  
ATOM    468  O   SER L  62      29.913  23.339  50.000  1.00 27.97           O  
ATOM    469  N   GLY L  63      27.976  24.447  50.364  1.00 27.20           N  
ATOM    470  CA  GLY L  63      28.125  25.225  49.170  1.00 26.51           C  
ATOM    471  C   GLY L  63      28.117  26.676  49.540  1.00 31.09           C  
ATOM    472  O   GLY L  63      27.518  27.070  50.540  1.00 30.78           O  
ATOM    473  N   SER L  64      28.810  27.507  48.730  1.00 29.07           N  
ATOM    474  CA  SER L  64      28.849  28.928  48.952  1.00 30.77           C  
ATOM    475  CB  SER L  64      30.033  29.385  49.825  1.00 30.48           C  
ATOM    476  OG  SER L  64      31.261  29.087  49.179  1.00 37.44           O  
ATOM    477  C   SER L  64      28.985  29.599  47.617  1.00 32.77           C  
ATOM    478  O   SER L  64      29.469  28.999  46.659  1.00 32.74           O  
ATOM    479  N   ASN L  65      28.534  30.868  47.506  1.00 35.50           N  
ATOM    480  CA  ASN L  65      28.638  31.543  46.237  1.00 36.33           C  
ATOM    481  CB  ASN L  65      27.351  31.430  45.406  1.00 33.56           C  
ATOM    482  CG  ASN L  65      27.555  32.142  44.087  1.00 40.84           C  
ATOM    483  OD1 ASN L  65      28.676  32.272  43.601  1.00 44.56           O  
ATOM    484  ND2 ASN L  65      26.433  32.630  43.494  1.00 36.02           N  
ATOM    485  C   ASN L  65      28.878  33.004  46.467  1.00 39.28           C  
ATOM    486  O   ASN L  65      28.099  33.662  47.156  1.00 41.51           O  
ATOM    487  N   SER L  66      29.969  33.559  45.887  1.00 42.10           N  
ATOM    488  CA  SER L  66      30.214  34.963  46.054  1.00 45.46           C  
ATOM    489  CB  SER L  66      31.070  35.313  47.286  1.00 45.24           C  
ATOM    490  OG  SER L  66      30.353  35.072  48.487  1.00 49.25           O  
ATOM    491  C   SER L  66      30.978  35.486  44.881  1.00 43.32           C  
ATOM    492  O   SER L  66      31.941  34.876  44.420  1.00 45.19           O  
ATOM    493  N   GLY L  67      30.564  36.661  44.378  1.00 43.49           N  
ATOM    494  CA  GLY L  67      31.280  37.323  43.330  1.00 44.40           C  
ATOM    495  C   GLY L  67      31.384  36.446  42.124  1.00 42.62           C  
ATOM    496  O   GLY L  67      30.389  36.029  41.537  1.00 44.03           O  
ATOM    497  N   ASN L  68      32.638  36.245  41.686  1.00 44.72           N  
ATOM    498  CA  ASN L  68      33.045  35.492  40.536  1.00 45.69           C  
ATOM    499  CB  ASN L  68      34.445  35.889  40.047  1.00 45.05           C  
ATOM    500  CG  ASN L  68      34.338  37.316  39.531  1.00 52.37           C  
ATOM    501  OD1 ASN L  68      33.310  37.714  38.984  1.00 51.02           O  
ATOM    502  ND2 ASN L  68      35.424  38.113  39.715  1.00 53.90           N  
ATOM    503  C   ASN L  68      33.035  34.010  40.758  1.00 44.88           C  
ATOM    504  O   ASN L  68      33.035  33.257  39.786  1.00 46.16           O  
ATOM    505  N   THR L  69      33.112  33.526  42.015  1.00 42.50           N  
ATOM    506  CA  THR L  69      33.234  32.099  42.113  1.00 41.16           C  
ATOM    507  CB  THR L  69      34.627  31.681  42.488  1.00 43.91           C  
ATOM    508  OG1 THR L  69      34.829  30.307  42.206  1.00 49.69           O  
ATOM    509  CG2 THR L  69      34.839  31.954  43.986  1.00 45.62           C  
ATOM    510  C   THR L  69      32.279  31.521  43.121  1.00 39.10           C  
ATOM    511  O   THR L  69      31.882  32.171  44.087  1.00 37.96           O  
ATOM    512  N   ALA L  70      31.876  30.252  42.884  1.00 37.31           N  
ATOM    513  CA  ALA L  70      31.026  29.504  43.767  1.00 33.46           C  
ATOM    514  CB  ALA L  70      29.776  28.934  43.077  1.00 30.66           C  
ATOM    515  C   ALA L  70      31.861  28.341  44.199  1.00 33.84           C  
ATOM    516  O   ALA L  70      32.672  27.847  43.418  1.00 35.26           O  
ATOM    517  N   THR L  71      31.714  27.878  45.459  1.00 32.95           N  
ATOM    518  CA  THR L  71      32.589  26.822  45.872  1.00 31.24           C  
ATOM    519  CB  THR L  71      33.617  27.277  46.867  1.00 31.72           C  
ATOM    520  OG1 THR L  71      34.395  28.331  46.321  1.00 35.40           O  
ATOM    521  CG2 THR L  71      34.524  26.087  47.220  1.00 30.55           C  
ATOM    522  C   THR L  71      31.822  25.724  46.538  1.00 29.73           C  
ATOM    523  O   THR L  71      30.913  25.958  47.333  1.00 33.12           O  
ATOM    524  N   LEU L  72      32.188  24.470  46.209  1.00 31.21           N  
ATOM    525  CA  LEU L  72      31.633  23.342  46.887  1.00 29.76           C  
ATOM    526  CB  LEU L  72      31.108  22.265  45.917  1.00 27.67           C  
ATOM    527  CG  LEU L  72      30.685  20.943  46.577  1.00 28.97           C  
ATOM    528  CD1 LEU L  72      29.785  20.122  45.657  1.00 29.07           C  
ATOM    529  CD2 LEU L  72      31.923  20.112  46.921  1.00 27.23           C  
ATOM    530  C   LEU L  72      32.717  22.820  47.776  1.00 28.92           C  
ATOM    531  O   LEU L  72      33.798  22.454  47.318  1.00 30.21           O  
ATOM    532  N   THR L  73      32.448  22.795  49.098  1.00 29.29           N  
ATOM    533  CA  THR L  73      33.467  22.402  50.028  1.00 29.57           C  
ATOM    534  CB  THR L  73      33.634  23.369  51.166  1.00 30.18           C  
ATOM    535  OG1 THR L  73      33.939  24.663  50.666  1.00 31.73           O  
ATOM    536  CG2 THR L  73      34.777  22.879  52.067  1.00 29.94           C  
ATOM    537  C   THR L  73      33.104  21.076  50.611  1.00 30.24           C  
ATOM    538  O   THR L  73      31.966  20.844  51.017  1.00 30.98           O  
ATOM    539  N   ILE L  74      34.088  20.156  50.636  1.00 34.14           N  
ATOM    540  CA  ILE L  74      33.889  18.851  51.193  1.00 26.96           C  
ATOM    541  CB  ILE L  74      34.211  17.763  50.210  1.00 29.75           C  
ATOM    542  CG1 ILE L  74      33.417  17.940  48.906  1.00 29.21           C  
ATOM    543  CG2 ILE L  74      33.958  16.415  50.900  1.00 29.31           C  
ATOM    544  CD1 ILE L  74      33.947  17.076  47.759  1.00 27.72           C  
ATOM    545  C   ILE L  74      34.908  18.696  52.284  1.00 26.85           C  
ATOM    546  O   ILE L  74      36.105  18.604  52.007  1.00 30.23           O  
ATOM    547  N   SER L  75      34.473  18.658  53.558  1.00 38.39           N  
ATOM    548  CA  SER L  75      35.433  18.495  54.613  1.00 37.26           C  
ATOM    549  CB  SER L  75      35.055  19.224  55.914  1.00 36.11           C  
ATOM    550  OG  SER L  75      33.864  18.671  56.456  1.00 37.87           O  
ATOM    551  C   SER L  75      35.546  17.036  54.925  1.00 38.29           C  
ATOM    552  O   SER L  75      34.675  16.250  54.555  1.00 36.38           O  
ATOM    553  N   ARG L  76      36.638  16.646  55.616  1.00 37.42           N  
ATOM    554  CA  ARG L  76      36.835  15.284  56.036  1.00 38.56           C  
ATOM    555  CB  ARG L  76      35.881  14.896  57.178  1.00 51.84           C  
ATOM    556  CG  ARG L  76      36.296  15.510  58.518  1.00 51.63           C  
ATOM    557  CD  ARG L  76      35.135  15.744  59.485  1.00 61.08           C  
ATOM    558  NE  ARG L  76      34.482  17.017  59.064  1.00 76.20           N  
ATOM    559  CZ  ARG L  76      33.178  17.270  59.372  1.00 82.10           C  
ATOM    560  NH1 ARG L  76      32.441  16.345  60.051  1.00 77.07           N1+
ATOM    561  NH2 ARG L  76      32.610  18.454  58.996  1.00 85.88           N  
ATOM    562  C   ARG L  76      36.639  14.365  54.870  1.00 36.06           C  
ATOM    563  O   ARG L  76      35.863  13.415  54.938  1.00 35.81           O  
ATOM    564  N   VAL L  77      37.382  14.616  53.775  1.00 36.25           N  
ATOM    565  CA  VAL L  77      37.247  13.862  52.560  1.00 38.04           C  
ATOM    566  CB  VAL L  77      38.127  14.373  51.453  1.00 37.45           C  
ATOM    567  CG1 VAL L  77      38.016  13.423  50.247  1.00 38.55           C  
ATOM    568  CG2 VAL L  77      37.730  15.826  51.142  1.00 35.48           C  
ATOM    569  C   VAL L  77      37.590  12.424  52.792  1.00 41.29           C  
ATOM    570  O   VAL L  77      38.544  12.090  53.495  1.00 42.00           O  
ATOM    571  N   GLU L  78      36.785  11.539  52.169  1.00 40.56           N  
ATOM    572  CA  GLU L  78      36.911  10.116  52.273  1.00 41.13           C  
ATOM    573  CB  GLU L  78      35.636   9.466  52.836  1.00 40.82           C  
ATOM    574  CG  GLU L  78      35.295   9.952  54.247  1.00 42.35           C  
ATOM    575  CD  GLU L  78      33.851   9.577  54.552  1.00 47.24           C  
ATOM    576  OE1 GLU L  78      33.205   8.940  53.678  1.00 50.29           O  
ATOM    577  OE2 GLU L  78      33.372   9.928  55.664  1.00 49.55           O1-
ATOM    578  C   GLU L  78      37.094   9.591  50.880  1.00 42.37           C  
ATOM    579  O   GLU L  78      36.870  10.298  49.900  1.00 39.74           O  
ATOM    580  N   VAL L  79      37.512   8.316  50.758  1.00 40.87           N  
ATOM    581  CA  VAL L  79      37.760   7.698  49.484  1.00 38.10           C  
ATOM    582  CB  VAL L  79      38.283   6.297  49.612  1.00 38.62           C  
ATOM    583  CG1 VAL L  79      38.443   5.708  48.201  1.00  0.00           C  
ATOM    584  CG2 VAL L  79      39.590   6.334  50.423  1.00  0.00           C  
ATOM    585  C   VAL L  79      36.482   7.645  48.698  1.00 38.08           C  
ATOM    586  O   VAL L  79      36.489   7.770  47.474  1.00 39.67           O  
ATOM    587  N   GLY L  80      35.346   7.469  49.394  1.00 37.17           N  
ATOM    588  CA  GLY L  80      34.048   7.334  48.789  1.00 37.60           C  
ATOM    589  C   GLY L  80      33.704   8.569  48.013  1.00 40.00           C  
ATOM    590  O   GLY L  80      32.919   8.514  47.068  1.00 38.75           O  
ATOM    591  N   ASP L  81      34.246   9.722  48.439  1.00 37.92           N  
ATOM    592  CA  ASP L  81      33.981  11.014  47.870  1.00 38.25           C  
ATOM    593  CB  ASP L  81      34.651  12.155  48.653  1.00 36.44           C  
ATOM    594  CG  ASP L  81      33.997  12.234  50.024  1.00 37.06           C  
ATOM    595  OD1 ASP L  81      32.787  11.900  50.137  1.00 39.07           O  
ATOM    596  OD2 ASP L  81      34.713  12.622  50.984  1.00 39.24           O1-
ATOM    597  C   ASP L  81      34.491  11.107  46.462  1.00 39.32           C  
ATOM    598  O   ASP L  81      34.088  12.015  45.740  1.00 38.46           O  
ATOM    599  N   GLU L  82      35.441  10.245  46.041  1.00 34.78           N  
ATOM    600  CA  GLU L  82      35.940  10.383  44.696  1.00 36.32           C  
ATOM    601  CB  GLU L  82      36.980   9.326  44.279  1.00 37.56           C  
ATOM    602  CG  GLU L  82      38.349   9.506  44.938  1.00 41.51           C  
ATOM    603  CD  GLU L  82      39.314   8.528  44.282  1.00 44.18           C  
ATOM    604  OE1 GLU L  82      38.882   7.822  43.332  1.00 43.79           O  
ATOM    605  OE2 GLU L  82      40.497   8.480  44.715  1.00 46.19           O1-
ATOM    606  C   GLU L  82      34.797  10.302  43.734  1.00 35.62           C  
ATOM    607  O   GLU L  82      33.985   9.378  43.777  1.00 37.09           O  
ATOM    608  N   ALA L  83      34.707  11.315  42.847  1.00 31.07           N  
ATOM    609  CA  ALA L  83      33.641  11.381  41.895  1.00 31.41           C  
ATOM    610  CB  ALA L  83      32.246  11.512  42.532  1.00 28.35           C  
ATOM    611  C   ALA L  83      33.867  12.603  41.065  1.00 31.71           C  
ATOM    612  O   ALA L  83      34.833  13.341  41.259  1.00 32.87           O  
ATOM    613  N   ASP L  84      32.979  12.822  40.080  1.00 30.21           N  
ATOM    614  CA  ASP L  84      33.109  13.970  39.242  1.00 29.18           C  
ATOM    615  CB  ASP L  84      32.847  13.617  37.773  1.00 29.86           C  
ATOM    616  CG  ASP L  84      33.789  14.442  36.924  1.00 34.38           C  
ATOM    617  OD1 ASP L  84      34.450  15.355  37.482  1.00 33.61           O  
ATOM    618  OD2 ASP L  84      33.886  14.144  35.705  1.00 37.63           O1-
ATOM    619  C   ASP L  84      32.060  14.929  39.733  1.00 29.47           C  
ATOM    620  O   ASP L  84      30.916  14.536  39.956  1.00 29.93           O  
ATOM    621  N   TYR L  85      32.425  16.213  39.944  1.00 28.02           N  
ATOM    622  CA  TYR L  85      31.485  17.151  40.494  1.00 27.79           C  
ATOM    623  CB  TYR L  85      32.014  17.861  41.754  1.00 26.55           C  
ATOM    624  CG  TYR L  85      32.183  16.857  42.842  1.00 28.81           C  
ATOM    625  CD1 TYR L  85      31.078  16.407  43.524  1.00 27.37           C  
ATOM    626  CD2 TYR L  85      33.424  16.374  43.196  1.00 28.45           C  
ATOM    627  CE1 TYR L  85      31.199  15.487  44.535  1.00 28.00           C  
ATOM    628  CE2 TYR L  85      33.553  15.450  44.209  1.00 29.44           C  
ATOM    629  CZ  TYR L  85      32.437  15.007  44.878  1.00 27.87           C  
ATOM    630  OH  TYR L  85      32.542  14.065  45.921  1.00 27.94           O  
ATOM    631  C   TYR L  85      31.217  18.220  39.476  1.00 29.17           C  
ATOM    632  O   TYR L  85      32.147  18.819  38.937  1.00 31.45           O  
ATOM    633  N   TYR L  86      29.921  18.503  39.207  1.00 27.71           N  
ATOM    634  CA  TYR L  86      29.561  19.472  38.201  1.00 27.23           C  
ATOM    635  CB  TYR L  86      28.589  18.947  37.130  1.00 24.98           C  
ATOM    636  CG  TYR L  86      29.225  17.867  36.334  1.00 28.93           C  
ATOM    637  CD1 TYR L  86      30.162  18.167  35.375  1.00 30.20           C  
ATOM    638  CD2 TYR L  86      28.870  16.555  36.530  1.00 29.75           C  
ATOM    639  CE1 TYR L  86      30.748  17.176  34.626  1.00 30.79           C  
ATOM    640  CE2 TYR L  86      29.452  15.554  35.784  1.00 30.07           C  
ATOM    641  CZ  TYR L  86      30.394  15.867  34.831  1.00 30.05           C  
ATOM    642  OH  TYR L  86      30.994  14.845  34.063  1.00 31.97           O  
ATOM    643  C   TYR L  86      28.802  20.604  38.825  1.00 28.62           C  
ATOM    644  O   TYR L  86      27.925  20.386  39.658  1.00 29.05           O  
ATOM    645  N   CYS L  87      29.131  21.857  38.433  1.00 28.73           N  
ATOM    646  CA  CYS L  87      28.376  23.002  38.875  1.00 29.44           C  
ATOM    647  CB  CYS L  87      29.234  24.242  39.228  1.00 31.08           C  
ATOM    648  SG  CYS L  87      30.269  24.840  37.858  1.00 38.91           S  
ATOM    649  C   CYS L  87      27.451  23.343  37.748  1.00 29.66           C  
ATOM    650  O   CYS L  87      27.747  23.042  36.592  1.00 28.79           O  
ATOM    651  N   GLN L  88      26.284  23.949  38.062  1.00 27.26           N  
ATOM    652  CA  GLN L  88      25.332  24.222  37.020  1.00 25.94           C  
ATOM    653  CB  GLN L  88      24.383  23.034  36.811  1.00 25.51           C  
ATOM    654  CG  GLN L  88      23.434  23.174  35.629  1.00 23.99           C  
ATOM    655  CD  GLN L  88      22.093  23.577  36.192  1.00 26.38           C  
ATOM    656  OE1 GLN L  88      22.007  24.154  37.273  1.00 24.92           O  
ATOM    657  NE2 GLN L  88      21.017  23.234  35.437  1.00 25.38           N  
ATOM    658  C   GLN L  88      24.539  25.443  37.370  1.00 28.07           C  
ATOM    659  O   GLN L  88      24.272  25.714  38.540  1.00 28.46           O  
ATOM    660  N   VAL L  89      24.146  26.225  36.344  1.00 27.73           N  
ATOM    661  CA  VAL L  89      23.404  27.432  36.575  1.00 26.37           C  
ATOM    662  CB  VAL L  89      24.324  28.615  36.712  1.00 30.24           C  
ATOM    663  CG1 VAL L  89      25.187  28.728  35.443  1.00 36.67           C  
ATOM    664  CG2 VAL L  89      23.493  29.867  37.029  1.00 34.21           C  
ATOM    665  C   VAL L  89      22.475  27.651  35.414  1.00 30.50           C  
ATOM    666  O   VAL L  89      22.593  26.998  34.380  1.00 32.03           O  
ATOM    667  N   TRP L  90      21.441  28.464  35.682  1.00 54.76           N  
ATOM    668  CA  TRP L  90      20.436  28.814  34.734  1.00 52.68           C  
ATOM    669  CB  TRP L  90      19.019  28.746  35.335  1.00 52.59           C  
ATOM    670  CG  TRP L  90      17.903  29.262  34.457  1.00 51.22           C  
ATOM    671  CD2 TRP L  90      17.224  28.497  33.449  1.00 50.87           C  
ATOM    672  CD1 TRP L  90      17.328  30.502  34.451  1.00 52.20           C  
ATOM    673  NE1 TRP L  90      16.332  30.554  33.506  1.00 49.79           N  
ATOM    674  CE2 TRP L  90      16.258  29.328  32.880  1.00 49.60           C  
ATOM    675  CE3 TRP L  90      17.389  27.206  33.032  1.00 49.69           C  
ATOM    676  CZ2 TRP L  90      15.440  28.878  31.883  1.00 49.03           C  
ATOM    677  CZ3 TRP L  90      16.565  26.759  32.022  1.00 49.60           C  
ATOM    678  CH2 TRP L  90      15.608  27.578  31.459  1.00 48.52           C  
ATOM    679  C   TRP L  90      20.715  30.230  34.380  1.00 54.31           C  
ATOM    680  O   TRP L  90      20.730  31.103  35.246  1.00 56.81           O  
ATOM    681  N   ASP L  91      20.969  30.484  33.085  1.00 48.00           N  
ATOM    682  CA  ASP L  91      21.255  31.820  32.660  1.00 50.90           C  
ATOM    683  CB  ASP L  91      22.119  31.877  31.388  1.00 51.89           C  
ATOM    684  CG  ASP L  91      22.544  33.320  31.143  1.00 54.25           C  
ATOM    685  OD1 ASP L  91      22.201  34.189  31.986  1.00 58.94           O  
ATOM    686  OD2 ASP L  91      23.218  33.575  30.111  1.00 52.32           O1-
ATOM    687  C   ASP L  91      19.943  32.462  32.348  1.00 53.53           C  
ATOM    688  O   ASP L  91      19.237  32.051  31.429  1.00 47.44           O  
ATOM    689  N   ILE L  92      19.587  33.498  33.124  1.00 74.67           N  
ATOM    690  CA  ILE L  92      18.334  34.177  32.967  1.00 75.07           C  
ATOM    691  CB  ILE L  92      18.128  35.241  34.010  0.80 78.96           C  
ATOM    692  CG1 ILE L  92      16.723  35.855  33.887  1.00  0.00           C  
ATOM    693  CG2 ILE L  92      19.279  36.258  33.904  1.00  0.00           C  
ATOM    694  CD1 ILE L  92      16.344  36.758  35.060  1.00  0.00           C  
ATOM    695  C   ILE L  92      18.274  34.837  31.623  1.00 78.02           C  
ATOM    696  O   ILE L  92      17.241  34.819  30.955  1.00 78.10           O  
ATOM    697  N   SER L  93      19.389  35.453  31.198  1.00 86.09           N  
ATOM    698  CA  SER L  93      19.406  36.191  29.969  1.00 84.01           C  
ATOM    699  CB  SER L  93      20.785  36.812  29.707  0.80 86.63           C  
ATOM    700  OG  SER L  93      21.182  37.586  30.827  0.50 59.19           O  
ATOM    701  C   SER L  93      19.108  35.285  28.809  1.00 78.65           C  
ATOM    702  O   SER L  93      18.163  35.510  28.051  1.00 76.96           O  
ATOM    703  N   THR L  94      19.948  34.244  28.653  1.00 74.68           N  
ATOM    704  CA  THR L  94      19.931  33.281  27.587  1.00 70.32           C  
ATOM    705  CB  THR L  94      21.144  32.406  27.595  1.00 72.55           C  
ATOM    706  OG1 THR L  94      22.325  33.188  27.556  1.00 18.19           O  
ATOM    707  CG2 THR L  94      21.081  31.491  26.365  1.00 21.97           C  
ATOM    708  C   THR L  94      18.777  32.333  27.715  1.00 69.98           C  
ATOM    709  O   THR L  94      18.228  31.882  26.711  1.00 73.08           O  
ATOM    710  N   ASP L  95      18.368  32.009  28.956  1.00 65.34           N  
ATOM    711  CA  ASP L  95      17.418  30.952  29.157  1.00 69.42           C  
ATOM    712  CB  ASP L  95      16.069  31.154  28.450  1.00 78.33           C  
ATOM    713  CG  ASP L  95      15.255  32.109  29.312  1.00 85.60           C  
ATOM    714  OD1 ASP L  95      15.725  32.435  30.434  1.00 90.52           O  
ATOM    715  OD2 ASP L  95      14.150  32.515  28.867  1.00 87.29           O1-
ATOM    716  C   ASP L  95      18.044  29.677  28.685  1.00 66.69           C  
ATOM    717  O   ASP L  95      17.401  28.843  28.049  1.00 59.47           O  
ATOM    718  N   GLN L  96      19.346  29.519  29.006  1.00 64.63           N  
ATOM    719  CA  GLN L  96      20.111  28.341  28.707  1.00 54.88           C  
ATOM    720  CB  GLN L  96      21.398  28.629  27.916  0.80 49.31           C  
ATOM    721  CG  GLN L  96      22.254  27.386  27.674  0.80 54.53           C  
ATOM    722  CD  GLN L  96      23.588  27.838  27.096  1.00  0.00           C  
ATOM    723  OE1 GLN L  96      23.785  29.015  26.796  1.00  0.00           O  
ATOM    724  NE2 GLN L  96      24.537  26.875  26.940  0.80 50.91           N  
ATOM    725  C   GLN L  96      20.573  27.778  30.010  1.00 54.14           C  
ATOM    726  O   GLN L  96      20.833  28.519  30.957  1.00 60.06           O  
ATOM    727  N   ALA L  97      20.677  26.436  30.095  1.00 46.59           N  
ATOM    728  CA  ALA L  97      21.162  25.830  31.300  1.00 46.22           C  
ATOM    729  CB  ALA L  97      20.463  24.504  31.646  1.00 44.11           C  
ATOM    730  C   ALA L  97      22.594  25.525  31.040  1.00 49.60           C  
ATOM    731  O   ALA L  97      22.940  24.897  30.041  1.00 49.66           O  
ATOM    732  N   VAL L  98      23.474  25.985  31.941  1.00 29.72           N  
ATOM    733  CA  VAL L  98      24.877  25.729  31.760  1.00 29.32           C  
ATOM    734  CB  VAL L  98      25.755  26.927  32.046  1.00 30.95           C  
ATOM    735  CG1 VAL L  98      27.217  26.518  31.802  1.00 34.85           C  
ATOM    736  CG2 VAL L  98      25.299  28.178  31.274  1.00 35.60           C  
ATOM    737  C   VAL L  98      25.397  24.743  32.752  1.00 30.89           C  
ATOM    738  O   VAL L  98      25.019  24.762  33.925  1.00 29.71           O  
ATOM    739  N   PHE L  99      26.333  23.886  32.286  1.00 33.00           N  
ATOM    740  CA  PHE L  99      27.026  22.969  33.141  1.00 29.96           C  
ATOM    741  CB  PHE L  99      26.971  21.475  32.728  1.00 30.52           C  
ATOM    742  CG  PHE L  99      25.671  20.829  33.106  1.00 29.74           C  
ATOM    743  CD1 PHE L  99      25.537  20.251  34.345  1.00 28.84           C  
ATOM    744  CD2 PHE L  99      24.610  20.793  32.241  1.00 26.62           C  
ATOM    745  CE1 PHE L  99      24.354  19.649  34.712  1.00 29.11           C  
ATOM    746  CE2 PHE L  99      23.435  20.192  32.605  1.00 24.66           C  
ATOM    747  CZ  PHE L  99      23.292  19.608  33.845  1.00 25.35           C  
ATOM    748  C   PHE L  99      28.478  23.315  33.052  1.00 31.17           C  
ATOM    749  O   PHE L  99      28.960  23.805  32.029  1.00 33.51           O  
ATOM    750  N   GLY L 100      29.216  23.086  34.152  1.00 30.19           N  
ATOM    751  CA  GLY L 100      30.637  23.270  34.129  1.00 30.39           C  
ATOM    752  C   GLY L 100      31.199  22.017  33.525  1.00 33.35           C  
ATOM    753  O   GLY L 100      30.478  21.040  33.324  1.00 31.58           O  
ATOM    754  N   GLY L 101      32.513  22.028  33.234  1.00 34.40           N  
ATOM    755  CA  GLY L 101      33.212  20.930  32.623  1.00 31.30           C  
ATOM    756  C   GLY L 101      33.204  19.747  33.543  1.00 33.21           C  
ATOM    757  O   GLY L 101      33.248  18.606  33.090  1.00 35.61           O  
ATOM    758  N   GLY L 102      33.210  19.987  34.868  1.00 32.72           N  
ATOM    759  CA  GLY L 102      33.223  18.899  35.807  1.00 32.22           C  
ATOM    760  C   GLY L 102      34.587  18.827  36.407  1.00 32.39           C  
ATOM    761  O   GLY L 102      35.590  19.079  35.739  1.00 33.01           O  
ATOM    762  N   THR L 103      34.655  18.484  37.709  1.00 33.24           N  
ATOM    763  CA  THR L 103      35.936  18.407  38.332  1.00 30.06           C  
ATOM    764  CB  THR L 103      36.130  19.479  39.376  1.00 31.90           C  
ATOM    765  OG1 THR L 103      37.508  19.746  39.565  1.00 31.51           O  
ATOM    766  CG2 THR L 103      35.509  19.042  40.711  1.00 31.37           C  
ATOM    767  C   THR L 103      36.062  17.036  38.924  1.00 32.85           C  
ATOM    768  O   THR L 103      35.181  16.550  39.634  1.00 33.20           O  
ATOM    769  N   LYS L 104      37.171  16.343  38.613  1.00 36.82           N  
ATOM    770  CA  LYS L 104      37.340  15.017  39.125  1.00 36.78           C  
ATOM    771  CB  LYS L 104      38.115  14.080  38.185  1.00 38.60           C  
ATOM    772  CG  LYS L 104      38.275  12.670  38.755  1.00 38.29           C  
ATOM    773  CD  LYS L 104      38.723  11.632  37.728  1.00 44.54           C  
ATOM    774  CE  LYS L 104      37.572  10.834  37.114  1.00 53.52           C  
ATOM    775  NZ  LYS L 104      36.929   9.998  38.150  1.00 58.42           N1+
ATOM    776  C   LYS L 104      38.100  15.112  40.399  1.00 38.22           C  
ATOM    777  O   LYS L 104      39.198  15.664  40.451  1.00 40.10           O  
ATOM    778  N   LEU L 105      37.517  14.572  41.480  1.00 35.62           N  
ATOM    779  CA  LEU L 105      38.209  14.636  42.728  1.00 36.89           C  
ATOM    780  CB  LEU L 105      37.314  15.082  43.901  1.00 35.03           C  
ATOM    781  CG  LEU L 105      37.956  14.956  45.293  1.00 39.35           C  
ATOM    782  CD1 LEU L 105      37.238  15.846  46.312  1.00 40.62           C  
ATOM    783  CD2 LEU L 105      37.917  13.502  45.778  1.00 40.03           C  
ATOM    784  C   LEU L 105      38.860  13.321  42.996  1.00 40.66           C  
ATOM    785  O   LEU L 105      38.229  12.266  42.940  1.00 40.46           O  
ATOM    786  N   THR L 106      40.177  13.369  43.280  1.00 40.55           N  
ATOM    787  CA  THR L 106      40.926  12.174  43.537  1.00 41.06           C  
ATOM    788  CB  THR L 106      42.110  12.025  42.621  1.00 45.21           C  
ATOM    789  OG1 THR L 106      41.689  12.025  41.265  1.00 48.84           O  
ATOM    790  CG2 THR L 106      42.828  10.705  42.942  1.00 45.20           C  
ATOM    791  C   THR L 106      41.456  12.252  44.937  1.00 40.48           C  
ATOM    792  O   THR L 106      41.958  13.289  45.369  1.00 37.29           O  
ATOM    793  N   VAL L 107      41.347  11.136  45.688  1.00 38.54           N  
ATOM    794  CA  VAL L 107      41.846  11.102  47.037  1.00 41.11           C  
ATOM    795  CB  VAL L 107      40.976  10.311  47.974  1.00 41.32           C  
ATOM    796  CG1 VAL L 107      41.641  10.278  49.363  1.00 41.47           C  
ATOM    797  CG2 VAL L 107      39.566  10.925  47.971  1.00 43.87           C  
ATOM    798  C   VAL L 107      43.179  10.423  47.000  1.00 44.54           C  
ATOM    799  O   VAL L 107      43.282   9.246  46.657  1.00 41.39           O  
ATOM    800  N   LEU L 108      44.240  11.166  47.372  1.00 46.93           N  
ATOM    801  CA  LEU L 108      45.589  10.670  47.354  1.00 49.51           C  
ATOM    802  CB  LEU L 108      46.646  11.784  47.269  1.00 52.27           C  
ATOM    803  CG  LEU L 108      46.631  12.566  45.944  1.00 52.88           C  
ATOM    804  CD1 LEU L 108      47.716  13.657  45.930  1.00 56.72           C  
ATOM    805  CD2 LEU L 108      46.744  11.623  44.733  1.00 52.66           C  
ATOM    806  C   LEU L 108      45.857   9.905  48.609  1.00 48.26           C  
ATOM    807  O   LEU L 108      45.153  10.044  49.609  1.00 47.06           O  
ATOM    808  N   GLY L 109      46.892   9.047  48.569  1.00 48.06           N  
ATOM    809  CA  GLY L 109      47.274   8.283  49.722  1.00 45.07           C  
ATOM    810  C   GLY L 109      46.139   7.322  50.032  1.00 44.94           C  
ATOM    811  O   GLY L 109      46.282   6.540  51.012  1.00 44.13           O  
ATOM    812  OXT GLY L 109      45.115   7.349  49.298  1.00  0.00           O1-
TER     813      GLY L 109 
ATOM    814  N   GLU H 110       7.463   7.387  45.453  1.00 49.41           N1+
ATOM    815  CA  GLU H 110       8.699   7.968  44.895  1.00 47.96           C  
ATOM    816  CB  GLU H 110       9.916   7.146  45.352  1.00 49.36           C  
ATOM    817  CG  GLU H 110       9.815   5.661  45.001  1.00 57.27           C  
ATOM    818  CD  GLU H 110      10.875   4.921  45.802  1.00 63.41           C  
ATOM    819  OE1 GLU H 110      11.705   5.607  46.456  1.00 70.30           O  
ATOM    820  OE2 GLU H 110      10.864   3.662  45.777  1.00 36.16           O1-
ATOM    821  C   GLU H 110       8.622   7.993  43.408  1.00 42.09           C  
ATOM    822  O   GLU H 110       8.344   6.980  42.766  1.00 40.45           O  
ATOM    823  N   VAL H 111       8.856   9.179  42.814  1.00 41.73           N  
ATOM    824  CA  VAL H 111       8.737   9.250  41.391  1.00 37.38           C  
ATOM    825  CB  VAL H 111       8.828  10.617  40.777  1.00 37.86           C  
ATOM    826  CG1 VAL H 111      10.285  11.065  40.541  1.00 43.10           C  
ATOM    827  CG2 VAL H 111       7.850  10.685  39.598  1.00 48.84           C  
ATOM    828  C   VAL H 111       9.852   8.492  40.812  1.00 35.92           C  
ATOM    829  O   VAL H 111      10.977   8.545  41.307  1.00 38.19           O  
ATOM    830  N   GLN H 112       9.554   7.755  39.735  1.00 36.02           N  
ATOM    831  CA  GLN H 112      10.571   6.978  39.109  1.00 36.74           C  
ATOM    832  CB  GLN H 112      10.267   5.481  39.184  1.00 41.39           C  
ATOM    833  CG  GLN H 112      11.432   4.608  38.748  1.00 49.59           C  
ATOM    834  CD  GLN H 112      12.459   4.580  39.872  1.00 57.27           C  
ATOM    835  OE1 GLN H 112      12.865   5.615  40.397  1.00 58.94           O  
ATOM    836  NE2 GLN H 112      12.892   3.353  40.260  1.00 59.05           N  
ATOM    837  C   GLN H 112      10.595   7.365  37.665  1.00 34.25           C  
ATOM    838  O   GLN H 112       9.555   7.646  37.072  1.00 32.92           O  
ATOM    839  N   LEU H 113      11.803   7.400  37.073  1.00 29.86           N  
ATOM    840  CA  LEU H 113      11.963   7.777  35.700  1.00 28.59           C  
ATOM    841  CB  LEU H 113      12.887   9.000  35.527  1.00 31.41           C  
ATOM    842  CG  LEU H 113      12.416  10.297  36.234  1.00 32.66           C  
ATOM    843  CD1 LEU H 113      10.978  10.655  35.847  1.00 30.60           C  
ATOM    844  CD2 LEU H 113      12.628  10.258  37.745  1.00 27.69           C  
ATOM    845  C   LEU H 113      12.662   6.654  34.987  1.00 29.56           C  
ATOM    846  O   LEU H 113      13.704   6.183  35.438  1.00 27.46           O  
ATOM    847  N   VAL H 114      12.109   6.173  33.851  1.00 28.99           N  
ATOM    848  CA  VAL H 114      12.834   5.154  33.140  1.00 29.11           C  
ATOM    849  CB  VAL H 114      12.254   3.778  33.268  1.00 30.48           C  
ATOM    850  CG1 VAL H 114      13.078   2.829  32.385  1.00  0.00           C  
ATOM    851  CG2 VAL H 114      12.260   3.386  34.758  1.00  0.00           C  
ATOM    852  C   VAL H 114      12.866   5.504  31.687  1.00 28.40           C  
ATOM    853  O   VAL H 114      11.832   5.686  31.047  1.00 28.78           O  
ATOM    854  N   GLU H 115      14.086   5.613  31.127  1.00 27.94           N  
ATOM    855  CA  GLU H 115      14.188   5.918  29.736  1.00 27.93           C  
ATOM    856  CB  GLU H 115      15.376   6.827  29.365  1.00 27.59           C  
ATOM    857  CG  GLU H 115      16.708   6.459  30.011  1.00 26.25           C  
ATOM    858  CD  GLU H 115      16.724   7.036  31.421  1.00 28.55           C  
ATOM    859  OE1 GLU H 115      17.149   8.213  31.579  1.00 30.49           O  
ATOM    860  OE2 GLU H 115      16.300   6.310  32.358  1.00 28.36           O1-
ATOM    861  C   GLU H 115      14.206   4.652  28.944  1.00 28.95           C  
ATOM    862  O   GLU H 115      14.651   3.606  29.412  1.00 29.64           O  
ATOM    863  N   SER H 116      13.661   4.721  27.714  1.00 27.89           N  
ATOM    864  CA  SER H 116      13.666   3.583  26.845  1.00 31.70           C  
ATOM    865  CB  SER H 116      12.274   2.977  26.608  1.00 31.85           C  
ATOM    866  OG  SER H 116      11.450   3.898  25.910  1.00 40.78           O  
ATOM    867  C   SER H 116      14.165   4.074  25.528  1.00 34.65           C  
ATOM    868  O   SER H 116      13.748   5.131  25.054  1.00 29.99           O  
ATOM    869  N   GLY H 117      15.069   3.303  24.894  1.00 36.93           N  
ATOM    870  CA  GLY H 117      15.630   3.744  23.651  1.00 36.13           C  
ATOM    871  C   GLY H 117      16.020   2.540  22.849  1.00 38.00           C  
ATOM    872  O   GLY H 117      16.081   1.424  23.361  1.00 42.27           O  
ATOM    873  N   PRO H 118      16.252   2.761  21.577  1.00 36.41           N  
ATOM    874  CA  PRO H 118      16.640   1.699  20.679  1.00 37.84           C  
ATOM    875  CD  PRO H 118      15.542   3.822  20.880  1.00 36.19           C  
ATOM    876  CB  PRO H 118      16.484   2.266  19.271  1.00 36.87           C  
ATOM    877  CG  PRO H 118      15.395   3.338  19.429  1.00 37.20           C  
ATOM    878  C   PRO H 118      18.001   1.126  20.933  1.00 41.38           C  
ATOM    879  O   PRO H 118      18.222  -0.043  20.622  1.00 39.68           O  
ATOM    880  N   GLY H 119      18.940   1.940  21.439  1.00 40.09           N  
ATOM    881  CA  GLY H 119      20.260   1.479  21.751  1.00 36.84           C  
ATOM    882  C   GLY H 119      21.154   1.698  20.572  1.00 35.26           C  
ATOM    883  O   GLY H 119      22.340   1.984  20.734  1.00 39.67           O  
ATOM    884  N   LEU H 120      20.611   1.586  19.342  1.00 34.33           N  
ATOM    885  CA  LEU H 120      21.452   1.731  18.186  1.00 34.30           C  
ATOM    886  CB  LEU H 120      21.781   0.381  17.525  1.00 33.76           C  
ATOM    887  CG  LEU H 120      22.679   0.483  16.283  1.00 38.87           C  
ATOM    888  CD1 LEU H 120      24.087   0.965  16.660  1.00 39.03           C  
ATOM    889  CD2 LEU H 120      22.692  -0.833  15.493  1.00 39.36           C  
ATOM    890  C   LEU H 120      20.724   2.558  17.173  1.00 33.46           C  
ATOM    891  O   LEU H 120      19.552   2.314  16.888  1.00 37.55           O  
ATOM    892  N   VAL H 121      21.408   3.574  16.607  1.00 30.58           N  
ATOM    893  CA  VAL H 121      20.803   4.394  15.594  1.00 31.54           C  
ATOM    894  CB  VAL H 121      20.470   5.778  16.077  1.00 33.68           C  
ATOM    895  CG1 VAL H 121      19.923   6.597  14.900  1.00 32.14           C  
ATOM    896  CG2 VAL H 121      19.496   5.664  17.261  1.00 34.44           C  
ATOM    897  C   VAL H 121      21.788   4.552  14.477  1.00 32.97           C  
ATOM    898  O   VAL H 121      22.974   4.787  14.706  1.00 35.02           O  
ATOM    899  N   LYS H 122      21.308   4.433  13.224  1.00 35.34           N  
ATOM    900  CA  LYS H 122      22.160   4.578  12.079  1.00 39.14           C  
ATOM    901  CB  LYS H 122      21.545   4.013  10.785  1.00 35.29           C  
ATOM    902  CG  LYS H 122      21.451   2.484  10.783  0.80 41.35           C  
ATOM    903  CD  LYS H 122      20.491   1.918  11.831  0.80 46.86           C  
ATOM    904  CE  LYS H 122      20.408   0.389  11.817  0.80 50.30           C  
ATOM    905  NZ  LYS H 122      19.544  -0.081  12.923  0.80 51.85           N1+
ATOM    906  C   LYS H 122      22.404   6.039  11.884  1.00 38.66           C  
ATOM    907  O   LYS H 122      21.596   6.881  12.269  1.00 38.48           O  
ATOM    908  N   PRO H 123      23.513   6.362  11.289  1.00 35.91           N  
ATOM    909  CA  PRO H 123      23.842   7.745  11.102  1.00 37.69           C  
ATOM    910  CD  PRO H 123      24.695   5.522  11.379  1.00 36.24           C  
ATOM    911  CB  PRO H 123      25.288   7.756  10.613  1.00 35.10           C  
ATOM    912  CG  PRO H 123      25.888   6.484  11.242  1.00 38.05           C  
ATOM    913  C   PRO H 123      22.865   8.417  10.191  1.00 37.85           C  
ATOM    914  O   PRO H 123      22.349   7.771   9.280  1.00 36.02           O  
ATOM    915  N   SER H 124      22.610   9.717  10.436  1.00 36.98           N  
ATOM    916  CA  SER H 124      21.711  10.527   9.662  1.00 34.11           C  
ATOM    917  CB  SER H 124      21.955  10.389   8.152  1.00 37.86           C  
ATOM    918  OG  SER H 124      23.288  10.766   7.845  1.00 43.47           O  
ATOM    919  C   SER H 124      20.292  10.121   9.917  1.00 36.26           C  
ATOM    920  O   SER H 124      19.375  10.647   9.289  1.00 39.98           O  
ATOM    921  N   ASP H 125      20.061   9.195  10.864  1.00 33.92           N  
ATOM    922  CA  ASP H 125      18.718   8.777  11.149  1.00 37.80           C  
ATOM    923  CB  ASP H 125      18.631   7.288  11.525  1.00 37.96           C  
ATOM    924  CG  ASP H 125      17.210   6.811  11.283  0.80 41.93           C  
ATOM    925  OD1 ASP H 125      16.366   7.650  10.869  1.00  0.00           O  
ATOM    926  OD2 ASP H 125      16.946   5.600  11.507  1.00  0.00           O1-
ATOM    927  C   ASP H 125      18.228   9.594  12.309  1.00 34.44           C  
ATOM    928  O   ASP H 125      18.928  10.484  12.788  1.00 31.05           O  
ATOM    929  N   ILE H 126      17.004   9.300  12.805  1.00 34.09           N  
ATOM    930  CA  ILE H 126      16.440  10.069  13.880  1.00 32.64           C  
ATOM    931  CB  ILE H 126      15.005  10.442  13.643  1.00 36.05           C  
ATOM    932  CG1 ILE H 126      14.847  11.213  12.323  1.00  0.00           C  
ATOM    933  CG2 ILE H 126      14.518  11.227  14.873  1.00 31.54           C  
ATOM    934  CD1 ILE H 126      15.621  12.526  12.274  1.00  0.00           C  
ATOM    935  C   ILE H 126      16.436   9.220  15.118  1.00 33.18           C  
ATOM    936  O   ILE H 126      15.963   8.085  15.103  1.00 34.19           O  
ATOM    937  N   LEU H 127      16.974   9.761  16.230  1.00 32.05           N  
ATOM    938  CA  LEU H 127      16.995   9.066  17.488  1.00 30.69           C  
ATOM    939  CB  LEU H 127      18.155   9.507  18.398  1.00 28.30           C  
ATOM    940  CG  LEU H 127      18.137   8.888  19.808  1.00 29.98           C  
ATOM    941  CD1 LEU H 127      18.314   7.361  19.768  1.00 29.57           C  
ATOM    942  CD2 LEU H 127      19.152   9.586  20.727  1.00 27.33           C  
ATOM    943  C   LEU H 127      15.723   9.383  18.208  1.00 30.98           C  
ATOM    944  O   LEU H 127      15.323  10.543  18.300  1.00 31.84           O  
ATOM    945  N   SER H 128      15.038   8.340  18.725  1.00 30.68           N  
ATOM    946  CA  SER H 128      13.824   8.577  19.457  1.00 28.39           C  
ATOM    947  CB  SER H 128      12.564   8.010  18.775  1.00 31.31           C  
ATOM    948  OG  SER H 128      12.317   8.697  17.556  1.00 42.41           O  
ATOM    949  C   SER H 128      13.950   7.908  20.792  1.00 29.51           C  
ATOM    950  O   SER H 128      14.300   6.733  20.884  1.00 29.59           O  
ATOM    951  N   LEU H 129      13.665   8.659  21.870  1.00 26.26           N  
ATOM    952  CA  LEU H 129      13.740   8.131  23.198  1.00 26.97           C  
ATOM    953  CB  LEU H 129      14.858   8.760  24.047  1.00 25.18           C  
ATOM    954  CG  LEU H 129      16.276   8.458  23.541  1.00 25.26           C  
ATOM    955  CD1 LEU H 129      17.334   9.118  24.443  1.00 24.69           C  
ATOM    956  CD2 LEU H 129      16.505   6.952  23.365  1.00 28.35           C  
ATOM    957  C   LEU H 129      12.458   8.444  23.891  1.00 26.89           C  
ATOM    958  O   LEU H 129      11.776   9.407  23.547  1.00 26.19           O  
ATOM    959  N   THR H 130      12.094   7.615  24.887  1.00 26.23           N  
ATOM    960  CA  THR H 130      10.893   7.873  25.619  1.00 28.56           C  
ATOM    961  CB  THR H 130       9.800   6.889  25.312  1.00 32.31           C  
ATOM    962  OG1 THR H 130       9.494   6.920  23.925  1.00 35.71           O  
ATOM    963  CG2 THR H 130       8.559   7.259  26.137  1.00 34.59           C  
ATOM    964  C   THR H 130      11.219   7.763  27.071  1.00 28.98           C  
ATOM    965  O   THR H 130      12.100   7.006  27.475  1.00 30.90           O  
ATOM    966  N   CYS H 131      10.516   8.551  27.900  1.00 29.66           N  
ATOM    967  CA  CYS H 131      10.758   8.498  29.305  1.00 30.87           C  
ATOM    968  CB  CYS H 131      11.200   9.840  29.865  1.00 32.74           C  
ATOM    969  SG  CYS H 131      11.981   9.602  31.464  1.00 30.98           S  
ATOM    970  C   CYS H 131       9.446   8.217  29.954  1.00 30.46           C  
ATOM    971  O   CYS H 131       8.505   8.995  29.813  1.00 30.38           O  
ATOM    972  N   ALA H 132       9.353   7.108  30.712  1.00 30.01           N  
ATOM    973  CA  ALA H 132       8.106   6.808  31.347  1.00 29.43           C  
ATOM    974  CB  ALA H 132       7.741   5.313  31.304  1.00 30.98           C  
ATOM    975  C   ALA H 132       8.222   7.202  32.782  1.00 28.77           C  
ATOM    976  O   ALA H 132       9.191   6.855  33.457  1.00 27.34           O  
ATOM    977  N   VAL H 133       7.227   7.956  33.289  1.00 30.50           N  
ATOM    978  CA  VAL H 133       7.275   8.354  34.661  1.00 28.61           C  
ATOM    979  CB  VAL H 133       6.969   9.803  34.912  1.00 33.23           C  
ATOM    980  CG1 VAL H 133       8.118  10.651  34.365  1.00 31.88           C  
ATOM    981  CG2 VAL H 133       5.619  10.132  34.263  1.00 34.84           C  
ATOM    982  C   VAL H 133       6.280   7.557  35.412  1.00 30.03           C  
ATOM    983  O   VAL H 133       5.164   7.315  34.958  1.00 32.14           O  
ATOM    984  N   SER H 134       6.699   7.116  36.605  1.00 31.08           N  
ATOM    985  CA  SER H 134       5.862   6.329  37.446  1.00 34.99           C  
ATOM    986  CB  SER H 134       6.336   4.870  37.525  1.00 36.20           C  
ATOM    987  OG  SER H 134       5.496   4.119  38.385  1.00 38.90           O  
ATOM    988  C   SER H 134       5.973   6.915  38.807  1.00 36.94           C  
ATOM    989  O   SER H 134       6.971   7.549  39.149  1.00 35.62           O  
ATOM    990  N   GLY H 135       4.812   6.916  39.502  1.00 40.90           N  
ATOM    991  CA  GLY H 135       4.656   7.449  40.826  1.00 39.58           C  
ATOM    992  C   GLY H 135       4.229   8.896  40.806  1.00 40.51           C  
ATOM    993  O   GLY H 135       3.828   9.420  41.845  1.00 40.60           O  
ATOM    994  N   TYR H 136       4.294   9.598  39.653  1.00 39.76           N  
ATOM    995  CA  TYR H 136       3.938  10.995  39.681  1.00 37.23           C  
ATOM    996  CB  TYR H 136       5.180  11.890  39.786  1.00 35.53           C  
ATOM    997  CG  TYR H 136       4.793  13.268  40.181  1.00 37.05           C  
ATOM    998  CD1 TYR H 136       4.570  13.556  41.505  1.00 36.67           C  
ATOM    999  CD2 TYR H 136       4.673  14.275  39.255  1.00 35.58           C  
ATOM   1000  CE1 TYR H 136       4.214  14.820  41.904  1.00 36.60           C  
ATOM   1001  CE2 TYR H 136       4.316  15.544  39.649  1.00 37.26           C  
ATOM   1002  CZ  TYR H 136       4.083  15.820  40.975  1.00 37.77           C  
ATOM   1003  OH  TYR H 136       3.717  17.121  41.385  1.00 38.45           O  
ATOM   1004  C   TYR H 136       3.248  11.328  38.387  1.00 38.63           C  
ATOM   1005  O   TYR H 136       3.398  10.617  37.394  1.00 40.39           O  
ATOM   1006  N   SER H 137       2.475  12.434  38.358  1.00 39.20           N  
ATOM   1007  CA  SER H 137       1.789  12.781  37.144  1.00 43.12           C  
ATOM   1008  CB  SER H 137       0.339  13.239  37.376  1.00 46.09           C  
ATOM   1009  OG  SER H 137      -0.275  13.562  36.138  1.00 48.11           O  
ATOM   1010  C   SER H 137       2.529  13.908  36.496  1.00 44.06           C  
ATOM   1011  O   SER H 137       2.911  14.879  37.148  1.00 45.32           O  
ATOM   1012  N   ILE H 138       2.730  13.800  35.166  1.00 40.14           N  
ATOM   1013  CA  ILE H 138       3.479  14.754  34.392  1.00 41.13           C  
ATOM   1014  CB  ILE H 138       3.490  14.436  32.925  1.00 44.66           C  
ATOM   1015  CG1 ILE H 138       3.968  13.010  32.648  1.00 45.95           C  
ATOM   1016  CG2 ILE H 138       4.394  15.483  32.258  1.00 45.21           C  
ATOM   1017  CD1 ILE H 138       5.426  12.793  33.028  1.00 45.41           C  
ATOM   1018  C   ILE H 138       2.788  16.083  34.460  1.00 40.16           C  
ATOM   1019  O   ILE H 138       3.440  17.117  34.571  1.00 42.90           O  
ATOM   1020  N   SER H 139       1.447  16.083  34.344  1.00 37.35           N  
ATOM   1021  CA  SER H 139       0.649  17.277  34.269  1.00 38.82           C  
ATOM   1022  CB  SER H 139      -0.762  17.006  33.717  1.00 39.30           C  
ATOM   1023  OG  SER H 139      -1.474  16.141  34.589  1.00 37.13           O  
ATOM   1024  C   SER H 139       0.492  17.960  35.590  1.00 40.68           C  
ATOM   1025  O   SER H 139       0.128  19.135  35.631  1.00 42.95           O  
ATOM   1026  N   SER H 140       0.748  17.256  36.705  1.00 39.44           N  
ATOM   1027  CA  SER H 140       0.513  17.860  37.981  1.00 38.24           C  
ATOM   1028  CB  SER H 140       0.877  16.940  39.157  1.00 39.98           C  
ATOM   1029  OG  SER H 140      -0.016  15.837  39.200  1.00 45.40           O  
ATOM   1030  C   SER H 140       1.343  19.079  38.088  1.00 39.93           C  
ATOM   1031  O   SER H 140       0.868  20.132  38.508  1.00 40.65           O  
ATOM   1032  N   ASN H 141       2.614  18.969  37.690  1.00 39.85           N  
ATOM   1033  CA  ASN H 141       3.470  20.097  37.822  1.00 38.30           C  
ATOM   1034  CB  ASN H 141       3.762  20.416  39.300  1.00 38.81           C  
ATOM   1035  CG  ASN H 141       4.317  21.826  39.428  1.00 41.35           C  
ATOM   1036  OD1 ASN H 141       4.542  22.521  38.438  1.00 41.60           O  
ATOM   1037  ND2 ASN H 141       4.543  22.260  40.695  1.00 33.08           N  
ATOM   1038  C   ASN H 141       4.735  19.656  37.194  1.00 38.93           C  
ATOM   1039  O   ASN H 141       4.775  18.691  36.432  1.00 41.37           O  
ATOM   1040  N   TYR H 142       5.821  20.374  37.478  1.00 38.47           N  
ATOM   1041  CA  TYR H 142       7.032  19.844  36.982  1.00 40.80           C  
ATOM   1042  CB  TYR H 142       7.328  18.380  37.387  1.00 40.49           C  
ATOM   1043  CG  TYR H 142       7.417  18.278  38.874  1.00 41.76           C  
ATOM   1044  CD1 TYR H 142       8.426  18.895  39.573  1.00 40.76           C  
ATOM   1045  CD2 TYR H 142       6.500  17.530  39.574  1.00 43.29           C  
ATOM   1046  CE1 TYR H 142       8.489  18.782  40.941  1.00 42.78           C  
ATOM   1047  CE2 TYR H 142       6.565  17.416  40.944  1.00 43.77           C  
ATOM   1048  CZ  TYR H 142       7.564  18.050  41.636  1.00 44.73           C  
ATOM   1049  OH  TYR H 142       7.650  17.949  43.042  1.00 45.73           O  
ATOM   1050  C   TYR H 142       7.081  19.933  35.486  1.00 38.17           C  
ATOM   1051  O   TYR H 142       6.122  20.001  34.723  1.00 38.48           O  
ATOM   1052  N   TYR H 143       8.332  19.964  35.096  1.00 25.28           N  
ATOM   1053  CA  TYR H 143       9.029  20.272  33.889  1.00 24.72           C  
ATOM   1054  CB  TYR H 143       9.977  21.483  33.951  1.00 25.09           C  
ATOM   1055  CG  TYR H 143       9.167  22.729  34.078  1.00 25.72           C  
ATOM   1056  CD1 TYR H 143       8.689  23.136  35.304  1.00 29.21           C  
ATOM   1057  CD2 TYR H 143       8.881  23.486  32.966  1.00 25.23           C  
ATOM   1058  CE1 TYR H 143       7.947  24.289  35.418  1.00 30.53           C  
ATOM   1059  CE2 TYR H 143       8.141  24.638  33.075  1.00 27.71           C  
ATOM   1060  CZ  TYR H 143       7.674  25.043  34.303  1.00 32.92           C  
ATOM   1061  OH  TYR H 143       6.914  26.226  34.421  1.00 34.14           O  
ATOM   1062  C   TYR H 143       9.873  19.068  33.715  1.00 23.93           C  
ATOM   1063  O   TYR H 143      10.330  18.488  34.699  1.00 23.51           O  
ATOM   1064  N   TRP H 144      10.044  18.595  32.474  1.00 24.61           N  
ATOM   1065  CA  TRP H 144      10.810  17.396  32.367  1.00 22.85           C  
ATOM   1066  CB  TRP H 144       9.971  16.198  31.905  1.00 24.19           C  
ATOM   1067  CG  TRP H 144       8.866  15.873  32.885  1.00 26.19           C  
ATOM   1068  CD2 TRP H 144       9.001  15.008  34.027  1.00 26.21           C  
ATOM   1069  CD1 TRP H 144       7.575  16.314  32.888  1.00 24.60           C  
ATOM   1070  NE1 TRP H 144       6.893  15.771  33.951  1.00 25.62           N  
ATOM   1071  CE2 TRP H 144       7.757  14.969  34.663  1.00 27.09           C  
ATOM   1072  CE3 TRP H 144      10.067  14.302  34.505  1.00 25.11           C  
ATOM   1073  CZ2 TRP H 144       7.560  14.219  35.792  1.00 24.43           C  
ATOM   1074  CZ3 TRP H 144       9.863  13.553  35.644  1.00 25.82           C  
ATOM   1075  CH2 TRP H 144       8.637  13.511  36.275  1.00 27.07           C  
ATOM   1076  C   TRP H 144      11.915  17.649  31.402  1.00 22.41           C  
ATOM   1077  O   TRP H 144      11.697  18.210  30.332  1.00 23.08           O  
ATOM   1078  N   GLY H 145      13.142  17.221  31.760  1.00 21.58           N  
ATOM   1079  CA  GLY H 145      14.267  17.574  30.944  1.00 21.34           C  
ATOM   1080  C   GLY H 145      15.014  16.363  30.488  1.00 23.16           C  
ATOM   1081  O   GLY H 145      14.934  15.285  31.079  1.00 22.38           O  
ATOM   1082  N   TRP H 146      15.762  16.547  29.378  1.00 22.04           N  
ATOM   1083  CA  TRP H 146      16.626  15.535  28.846  1.00 22.92           C  
ATOM   1084  CB  TRP H 146      16.373  15.192  27.369  1.00 23.69           C  
ATOM   1085  CG  TRP H 146      15.108  14.406  27.121  1.00 24.17           C  
ATOM   1086  CD2 TRP H 146      15.022  12.980  27.264  1.00 22.55           C  
ATOM   1087  CD1 TRP H 146      13.874  14.833  26.730  1.00 20.63           C  
ATOM   1088  NE1 TRP H 146      13.021  13.759  26.615  1.00 23.24           N  
ATOM   1089  CE2 TRP H 146      13.716  12.613  26.943  1.00 23.29           C  
ATOM   1090  CE3 TRP H 146      15.954  12.053  27.634  1.00 23.20           C  
ATOM   1091  CZ2 TRP H 146      13.321  11.306  26.985  1.00 22.38           C  
ATOM   1092  CZ3 TRP H 146      15.552  10.736  27.678  1.00 23.12           C  
ATOM   1093  CH2 TRP H 146      14.260  10.371  27.359  1.00 22.98           C  
ATOM   1094  C   TRP H 146      18.026  16.059  28.945  1.00 23.12           C  
ATOM   1095  O   TRP H 146      18.285  17.237  28.696  1.00 23.60           O  
ATOM   1096  N   ILE H 147      18.960  15.173  29.343  1.00 21.94           N  
ATOM   1097  CA  ILE H 147      20.351  15.497  29.502  1.00 23.27           C  
ATOM   1098  CB  ILE H 147      20.735  15.585  30.947  1.00 23.06           C  
ATOM   1099  CG1 ILE H 147      19.933  16.727  31.588  1.00 24.67           C  
ATOM   1100  CG2 ILE H 147      22.262  15.742  31.058  1.00 24.37           C  
ATOM   1101  CD1 ILE H 147      19.909  16.701  33.109  1.00 26.32           C  
ATOM   1102  C   ILE H 147      21.134  14.380  28.872  1.00 23.37           C  
ATOM   1103  O   ILE H 147      20.666  13.245  28.809  1.00 23.63           O  
ATOM   1104  N   ARG H 148      22.356  14.677  28.385  1.00 22.07           N  
ATOM   1105  CA  ARG H 148      23.133  13.700  27.668  1.00 24.17           C  
ATOM   1106  CB  ARG H 148      23.142  14.062  26.174  1.00 22.73           C  
ATOM   1107  CG  ARG H 148      24.133  13.296  25.311  1.00 26.79           C  
ATOM   1108  CD  ARG H 148      24.672  14.121  24.136  1.00 23.33           C  
ATOM   1109  NE  ARG H 148      23.549  14.474  23.226  1.00 27.82           N  
ATOM   1110  CZ  ARG H 148      23.761  15.321  22.176  1.00 29.36           C  
ATOM   1111  NH1 ARG H 148      24.965  15.950  22.032  1.00 31.06           N1+
ATOM   1112  NH2 ARG H 148      22.776  15.522  21.254  1.00 25.29           N  
ATOM   1113  C   ARG H 148      24.559  13.759  28.134  1.00 23.73           C  
ATOM   1114  O   ARG H 148      25.030  14.804  28.578  1.00 24.51           O  
ATOM   1115  N   GLN H 149      25.285  12.618  28.060  1.00 25.68           N  
ATOM   1116  CA  GLN H 149      26.678  12.628  28.415  1.00 27.48           C  
ATOM   1117  CB  GLN H 149      26.931  12.198  29.869  1.00 24.62           C  
ATOM   1118  CG  GLN H 149      28.392  12.305  30.310  1.00 28.99           C  
ATOM   1119  CD  GLN H 149      28.464  11.918  31.780  1.00 30.73           C  
ATOM   1120  OE1 GLN H 149      27.595  11.219  32.297  1.00 31.60           O  
ATOM   1121  NE2 GLN H 149      29.529  12.400  32.477  1.00 30.30           N  
ATOM   1122  C   GLN H 149      27.416  11.668  27.527  1.00 27.88           C  
ATOM   1123  O   GLN H 149      27.206  10.457  27.589  1.00 31.40           O  
ATOM   1124  N   PRO H 150      28.300  12.184  26.713  1.00 29.90           N  
ATOM   1125  CA  PRO H 150      29.095  11.350  25.846  1.00 32.87           C  
ATOM   1126  CD  PRO H 150      28.111  13.510  26.157  1.00 29.72           C  
ATOM   1127  CB  PRO H 150      29.665  12.276  24.766  1.00 35.37           C  
ATOM   1128  CG  PRO H 150      29.335  13.702  25.252  1.00 31.53           C  
ATOM   1129  C   PRO H 150      30.116  10.637  26.672  1.00 35.98           C  
ATOM   1130  O   PRO H 150      30.415  11.108  27.768  1.00 35.09           O  
ATOM   1131  N   PRO H 151      30.651   9.546  26.203  1.00 40.36           N  
ATOM   1132  CA  PRO H 151      31.562   8.813  27.027  1.00 41.93           C  
ATOM   1133  CD  PRO H 151      29.933   8.680  25.284  1.00 40.20           C  
ATOM   1134  CB  PRO H 151      31.797   7.488  26.309  1.00 42.90           C  
ATOM   1135  CG  PRO H 151      30.471   7.264  25.554  1.00 41.30           C  
ATOM   1136  C   PRO H 151      32.787   9.586  27.386  1.00 42.34           C  
ATOM   1137  O   PRO H 151      33.446  10.131  26.503  1.00 43.33           O  
ATOM   1138  N   GLY H 152      33.098   9.638  28.693  1.00 43.53           N  
ATOM   1139  CA  GLY H 152      34.286  10.290  29.154  1.00 43.74           C  
ATOM   1140  C   GLY H 152      34.116  11.773  29.059  1.00 43.27           C  
ATOM   1141  O   GLY H 152      35.087  12.516  29.191  1.00 44.30           O  
ATOM   1142  N   LYS H 153      32.878  12.257  28.841  1.00 37.93           N  
ATOM   1143  CA  LYS H 153      32.715  13.678  28.712  1.00 40.21           C  
ATOM   1144  CB  LYS H 153      32.254  14.140  27.323  1.00 43.35           C  
ATOM   1145  CG  LYS H 153      33.396  14.065  26.313  0.80 49.16           C  
ATOM   1146  CD  LYS H 153      32.976  14.290  24.866  0.80 52.55           C  
ATOM   1147  CE  LYS H 153      34.159  14.240  23.899  0.80 55.86           C  
ATOM   1148  NZ  LYS H 153      33.683  14.457  22.518  0.80 57.74           N1+
ATOM   1149  C   LYS H 153      31.741  14.173  29.734  1.00 37.89           C  
ATOM   1150  O   LYS H 153      31.251  13.410  30.566  1.00 35.90           O  
ATOM   1151  N   GLY H 154      31.471  15.494  29.706  1.00 36.38           N  
ATOM   1152  CA  GLY H 154      30.641  16.126  30.695  1.00 31.38           C  
ATOM   1153  C   GLY H 154      29.191  16.060  30.322  1.00 29.42           C  
ATOM   1154  O   GLY H 154      28.817  15.550  29.269  1.00 32.02           O  
ATOM   1155  N   LEU H 155      28.338  16.599  31.220  1.00 28.16           N  
ATOM   1156  CA  LEU H 155      26.908  16.631  31.069  1.00 27.12           C  
ATOM   1157  CB  LEU H 155      26.188  16.900  32.404  1.00 23.86           C  
ATOM   1158  CG  LEU H 155      26.390  15.796  33.461  1.00 25.73           C  
ATOM   1159  CD1 LEU H 155      25.660  16.147  34.765  1.00 24.92           C  
ATOM   1160  CD2 LEU H 155      25.975  14.418  32.922  1.00 25.55           C  
ATOM   1161  C   LEU H 155      26.540  17.743  30.135  1.00 27.91           C  
ATOM   1162  O   LEU H 155      27.195  18.784  30.101  1.00 29.92           O  
ATOM   1163  N   GLU H 156      25.466  17.530  29.346  1.00 27.06           N  
ATOM   1164  CA  GLU H 156      25.013  18.509  28.398  1.00 26.34           C  
ATOM   1165  CB  GLU H 156      25.454  18.094  26.981  1.00 26.38           C  
ATOM   1166  CG  GLU H 156      25.109  19.068  25.858  1.00 33.11           C  
ATOM   1167  CD  GLU H 156      24.120  18.406  24.915  1.00 39.36           C  
ATOM   1168  OE1 GLU H 156      23.946  17.161  25.000  1.00 38.80           O  
ATOM   1169  OE2 GLU H 156      23.532  19.145  24.083  1.00 41.56           O1-
ATOM   1170  C   GLU H 156      23.508  18.569  28.477  1.00 25.63           C  
ATOM   1171  O   GLU H 156      22.845  17.542  28.358  1.00 25.62           O  
ATOM   1172  N   TRP H 157      22.928  19.779  28.688  1.00 23.19           N  
ATOM   1173  CA  TRP H 157      21.494  19.903  28.806  1.00 23.26           C  
ATOM   1174  CB  TRP H 157      21.035  21.122  29.636  1.00 25.05           C  
ATOM   1175  CG  TRP H 157      19.542  21.185  29.874  1.00 26.13           C  
ATOM   1176  CD2 TRP H 157      18.674  22.218  29.381  1.00 26.63           C  
ATOM   1177  CD1 TRP H 157      18.758  20.342  30.605  1.00 25.66           C  
ATOM   1178  NE1 TRP H 157      17.456  20.778  30.594  1.00 27.65           N  
ATOM   1179  CE2 TRP H 157      17.389  21.934  29.847  1.00 27.05           C  
ATOM   1180  CE3 TRP H 157      18.927  23.318  28.611  1.00 27.23           C  
ATOM   1181  CZ2 TRP H 157      16.333  22.748  29.549  1.00 27.23           C  
ATOM   1182  CZ3 TRP H 157      17.859  24.134  28.307  1.00 30.10           C  
ATOM   1183  CH2 TRP H 157      16.587  23.853  28.766  1.00 29.72           C  
ATOM   1184  C   TRP H 157      20.894  19.996  27.437  1.00 23.77           C  
ATOM   1185  O   TRP H 157      21.341  20.776  26.601  1.00 23.65           O  
ATOM   1186  N   ILE H 158      19.943  19.086  27.148  1.00 21.72           N  
ATOM   1187  CA  ILE H 158      19.195  18.997  25.926  1.00 22.12           C  
ATOM   1188  CB  ILE H 158      18.688  17.583  25.813  1.00 22.69           C  
ATOM   1189  CG1 ILE H 158      19.890  16.640  25.591  1.00 23.77           C  
ATOM   1190  CG2 ILE H 158      17.577  17.496  24.766  1.00 23.13           C  
ATOM   1191  CD1 ILE H 158      19.580  15.155  25.780  1.00 24.16           C  
ATOM   1192  C   ILE H 158      18.048  19.977  25.838  1.00 23.63           C  
ATOM   1193  O   ILE H 158      17.987  20.791  24.915  1.00 24.09           O  
ATOM   1194  N   GLY H 159      17.127  19.952  26.828  1.00 22.14           N  
ATOM   1195  CA  GLY H 159      15.966  20.807  26.798  1.00 23.85           C  
ATOM   1196  C   GLY H 159      14.958  20.306  27.793  1.00 25.15           C  
ATOM   1197  O   GLY H 159      15.132  19.246  28.396  1.00 23.14           O  
ATOM   1198  N   SER H 160      13.856  21.069  27.973  1.00 24.51           N  
ATOM   1199  CA  SER H 160      12.852  20.699  28.931  1.00 24.27           C  
ATOM   1200  CB  SER H 160      12.925  21.503  30.238  1.00 22.38           C  
ATOM   1201  OG  SER H 160      14.164  21.248  30.889  1.00  0.00           O  
ATOM   1202  C   SER H 160      11.504  20.909  28.317  1.00 23.74           C  
ATOM   1203  O   SER H 160      11.372  21.549  27.273  1.00 24.03           O  
ATOM   1204  N   ILE H 161      10.459  20.315  28.936  1.00 24.19           N  
ATOM   1205  CA  ILE H 161       9.138  20.473  28.403  1.00 25.49           C  
ATOM   1206  CB  ILE H 161       8.808  19.307  27.497  1.00 24.69           C  
ATOM   1207  CG1 ILE H 161       7.802  19.638  26.381  1.00 22.86           C  
ATOM   1208  CG2 ILE H 161       8.411  18.118  28.383  1.00 23.31           C  
ATOM   1209  CD1 ILE H 161       6.349  19.804  26.803  1.00 25.60           C  
ATOM   1210  C   ILE H 161       8.203  20.577  29.581  1.00 25.90           C  
ATOM   1211  O   ILE H 161       8.273  19.808  30.537  1.00 24.61           O  
ATOM   1212  N   TYR H 162       7.306  21.578  29.538  1.00 26.55           N  
ATOM   1213  CA  TYR H 162       6.329  21.869  30.543  1.00 28.31           C  
ATOM   1214  CB  TYR H 162       5.687  23.253  30.296  1.00 36.12           C  
ATOM   1215  CG  TYR H 162       4.997  23.819  31.494  1.00 33.99           C  
ATOM   1216  CD1 TYR H 162       4.360  23.034  32.424  1.00 35.82           C  
ATOM   1217  CD2 TYR H 162       4.916  25.185  31.632  1.00 33.11           C  
ATOM   1218  CE1 TYR H 162       3.711  23.600  33.496  1.00 35.43           C  
ATOM   1219  CE2 TYR H 162       4.264  25.758  32.699  1.00 33.07           C  
ATOM   1220  CZ  TYR H 162       3.661  24.963  33.641  1.00 35.26           C  
ATOM   1221  OH  TYR H 162       2.984  25.527  34.745  1.00 38.50           O  
ATOM   1222  C   TYR H 162       5.261  20.858  30.278  1.00 31.18           C  
ATOM   1223  O   TYR H 162       5.086  20.392  29.155  1.00 34.77           O  
ATOM   1224  N   HIS H 163       4.413  20.447  31.242  1.00 23.89           N  
ATOM   1225  CA  HIS H 163       3.384  19.486  30.873  1.00 23.79           C  
ATOM   1226  ND1 HIS H 163       1.804  20.922  33.551  1.00 21.83           N  
ATOM   1227  CG  HIS H 163       1.527  19.979  32.588  1.00 25.98           C  
ATOM   1228  CB  HIS H 163       2.525  18.992  32.057  1.00 26.22           C  
ATOM   1229  NE2 HIS H 163      -0.339  21.172  33.019  1.00 25.96           N  
ATOM   1230  CD2 HIS H 163       0.212  20.145  32.274  1.00 25.04           C  
ATOM   1231  CE1 HIS H 163       0.654  21.608  33.773  1.00 28.05           C  
ATOM   1232  C   HIS H 163       2.457  20.080  29.828  1.00 26.77           C  
ATOM   1233  O   HIS H 163       1.925  19.359  28.985  1.00 25.51           O  
ATOM   1234  N   SER H 164       2.237  21.413  29.862  1.00 24.92           N  
ATOM   1235  CA  SER H 164       1.359  22.119  28.960  1.00 26.94           C  
ATOM   1236  CB  SER H 164       1.232  23.616  29.289  1.00 26.38           C  
ATOM   1237  OG  SER H 164       2.452  24.281  28.995  1.00 28.00           O  
ATOM   1238  C   SER H 164       1.880  22.047  27.558  1.00 28.52           C  
ATOM   1239  O   SER H 164       1.140  22.310  26.609  1.00 28.11           O  
ATOM   1240  N   GLY H 165       3.171  21.707  27.382  1.00 27.97           N  
ATOM   1241  CA  GLY H 165       3.675  21.578  26.043  1.00 28.09           C  
ATOM   1242  C   GLY H 165       4.733  22.588  25.754  1.00 27.06           C  
ATOM   1243  O   GLY H 165       5.484  22.446  24.789  1.00 28.03           O  
ATOM   1244  N   SER H 166       4.860  23.632  26.582  1.00 32.15           N  
ATOM   1245  CA  SER H 166       5.845  24.601  26.219  1.00 29.87           C  
ATOM   1246  CB  SER H 166       5.822  25.852  27.097  1.00 30.67           C  
ATOM   1247  OG  SER H 166       4.598  26.536  26.891  1.00 34.60           O  
ATOM   1248  C   SER H 166       7.189  23.962  26.351  1.00 29.21           C  
ATOM   1249  O   SER H 166       7.418  23.147  27.245  1.00 27.87           O  
ATOM   1250  N   THR H 167       8.134  24.328  25.461  1.00 27.81           N  
ATOM   1251  CA  THR H 167       9.412  23.683  25.553  1.00 25.37           C  
ATOM   1252  CB  THR H 167       9.547  22.532  24.589  1.00 27.20           C  
ATOM   1253  OG1 THR H 167      10.788  21.869  24.768  1.00 28.54           O  
ATOM   1254  CG2 THR H 167       9.380  23.036  23.151  1.00 25.39           C  
ATOM   1255  C   THR H 167      10.516  24.672  25.336  1.00 27.26           C  
ATOM   1256  O   THR H 167      10.306  25.722  24.733  1.00 26.85           O  
ATOM   1257  N   TYR H 168      11.713  24.365  25.893  1.00 26.96           N  
ATOM   1258  CA  TYR H 168      12.932  25.137  25.773  1.00 27.13           C  
ATOM   1259  CB  TYR H 168      13.329  25.963  27.012  1.00 27.74           C  
ATOM   1260  CG  TYR H 168      12.664  27.294  26.864  1.00 37.29           C  
ATOM   1261  CD1 TYR H 168      13.255  28.241  26.058  1.00  0.00           C  
ATOM   1262  CD2 TYR H 168      11.490  27.608  27.510  1.00  0.00           C  
ATOM   1263  CE1 TYR H 168      12.688  29.478  25.885  1.00  0.00           C  
ATOM   1264  CE2 TYR H 168      10.916  28.848  27.340  1.00  0.00           C  
ATOM   1265  CZ  TYR H 168      11.513  29.783  26.527  1.00  0.00           C  
ATOM   1266  OH  TYR H 168      10.926  31.058  26.352  1.00  0.00           O  
ATOM   1267  C   TYR H 168      14.061  24.210  25.441  1.00 24.98           C  
ATOM   1268  O   TYR H 168      14.125  23.092  25.948  1.00 26.13           O  
ATOM   1269  N   TYR H 169      14.994  24.649  24.563  1.00 26.36           N  
ATOM   1270  CA  TYR H 169      16.042  23.743  24.185  1.00 26.70           C  
ATOM   1271  CB  TYR H 169      15.930  23.191  22.752  1.00 26.03           C  
ATOM   1272  CG  TYR H 169      14.638  22.474  22.559  1.00 28.90           C  
ATOM   1273  CD1 TYR H 169      14.427  21.220  23.074  1.00 28.27           C  
ATOM   1274  CD2 TYR H 169      13.614  23.073  21.866  1.00 26.43           C  
ATOM   1275  CE1 TYR H 169      13.228  20.577  22.878  1.00 27.86           C  
ATOM   1276  CE2 TYR H 169      12.414  22.431  21.667  1.00 25.86           C  
ATOM   1277  CZ  TYR H 169      12.219  21.174  22.170  1.00 26.92           C  
ATOM   1278  OH  TYR H 169      10.991  20.515  21.968  1.00 26.71           O  
ATOM   1279  C   TYR H 169      17.373  24.423  24.222  1.00 26.75           C  
ATOM   1280  O   TYR H 169      17.472  25.650  24.217  1.00 26.26           O  
ATOM   1281  N   LYS H 170      18.452  23.618  24.302  1.00 26.94           N  
ATOM   1282  CA  LYS H 170      19.744  24.223  24.225  1.00 28.33           C  
ATOM   1283  CB  LYS H 170      20.947  23.289  24.360  1.00 29.85           C  
ATOM   1284  CG  LYS H 170      22.223  24.118  24.242  1.00 37.44           C  
ATOM   1285  CD  LYS H 170      23.503  23.336  23.968  1.00  0.00           C  
ATOM   1286  CE  LYS H 170      23.900  22.302  25.011  1.00  0.00           C  
ATOM   1287  NZ  LYS H 170      25.157  21.660  24.565  1.00  0.00           N1+
ATOM   1288  C   LYS H 170      19.861  24.753  22.834  1.00 31.31           C  
ATOM   1289  O   LYS H 170      19.491  24.094  21.864  1.00 32.09           O  
ATOM   1290  N   PRO H 171      20.379  25.934  22.709  1.00 33.52           N  
ATOM   1291  CA  PRO H 171      20.513  26.550  21.419  1.00 35.84           C  
ATOM   1292  CD  PRO H 171      20.316  26.913  23.779  1.00 32.88           C  
ATOM   1293  CB  PRO H 171      20.817  28.032  21.691  1.00 37.07           C  
ATOM   1294  CG  PRO H 171      21.081  28.116  23.206  1.00 39.51           C  
ATOM   1295  C   PRO H 171      21.499  25.859  20.529  1.00 38.57           C  
ATOM   1296  O   PRO H 171      21.388  25.998  19.313  1.00 42.11           O  
ATOM   1297  N   SER H 172      22.462  25.117  21.102  1.00 38.21           N  
ATOM   1298  CA  SER H 172      23.477  24.448  20.334  1.00 39.38           C  
ATOM   1299  CB  SER H 172      24.515  23.767  21.236  1.00 42.85           C  
ATOM   1300  OG  SER H 172      25.484  23.098  20.447  1.00 47.51           O  
ATOM   1301  C   SER H 172      22.849  23.382  19.495  1.00 39.34           C  
ATOM   1302  O   SER H 172      23.307  23.097  18.391  1.00 39.40           O  
ATOM   1303  N   LEU H 173      21.778  22.757  20.007  1.00 35.31           N  
ATOM   1304  CA  LEU H 173      21.117  21.696  19.312  1.00 35.39           C  
ATOM   1305  CB  LEU H 173      20.170  20.874  20.200  1.00 38.39           C  
ATOM   1306  CG  LEU H 173      20.969  20.069  21.249  1.00 40.77           C  
ATOM   1307  CD1 LEU H 173      20.073  19.107  22.040  1.00 38.79           C  
ATOM   1308  CD2 LEU H 173      22.186  19.374  20.614  1.00 35.65           C  
ATOM   1309  C   LEU H 173      20.422  22.229  18.100  1.00 36.50           C  
ATOM   1310  O   LEU H 173      20.140  21.472  17.175  1.00 35.50           O  
ATOM   1311  N   GLU H 174      20.063  23.527  18.090  1.00 36.86           N  
ATOM   1312  CA  GLU H 174      19.424  24.095  16.935  1.00 37.71           C  
ATOM   1313  CB  GLU H 174      20.283  24.211  15.661  1.00 38.90           C  
ATOM   1314  CG  GLU H 174      21.333  25.318  15.788  1.00 39.61           C  
ATOM   1315  CD  GLU H 174      21.720  25.812  14.401  1.00 41.51           C  
ATOM   1316  OE1 GLU H 174      21.988  24.962  13.509  1.00  0.00           O  
ATOM   1317  OE2 GLU H 174      21.743  27.057  14.217  1.00  0.00           O1-
ATOM   1318  C   GLU H 174      18.168  23.321  16.680  1.00 38.76           C  
ATOM   1319  O   GLU H 174      17.537  22.781  17.587  1.00 38.77           O  
ATOM   1320  N   SER H 175      17.762  23.289  15.409  1.00 34.32           N  
ATOM   1321  CA  SER H 175      16.524  22.733  14.950  1.00 37.29           C  
ATOM   1322  CB  SER H 175      16.202  23.170  13.516  1.00 42.37           C  
ATOM   1323  OG  SER H 175      16.118  24.586  13.463  1.00 50.35           O  
ATOM   1324  C   SER H 175      16.503  21.236  14.965  1.00 35.44           C  
ATOM   1325  O   SER H 175      15.527  20.636  14.520  1.00 35.92           O  
ATOM   1326  N   ARG H 176      17.587  20.591  15.415  1.00 33.05           N  
ATOM   1327  CA  ARG H 176      17.704  19.161  15.406  1.00 32.47           C  
ATOM   1328  CB  ARG H 176      19.165  18.755  15.639  1.00 31.88           C  
ATOM   1329  CG  ARG H 176      19.487  17.356  15.142  1.00 36.44           C  
ATOM   1330  CD  ARG H 176      20.960  17.170  14.779  1.00 33.20           C  
ATOM   1331  NE  ARG H 176      21.768  17.528  15.978  1.00 34.07           N  
ATOM   1332  CZ  ARG H 176      22.031  16.580  16.922  1.00 32.83           C  
ATOM   1333  NH1 ARG H 176      21.552  15.314  16.757  1.00 29.81           N1+
ATOM   1334  NH2 ARG H 176      22.773  16.893  18.022  1.00 31.93           N  
ATOM   1335  C   ARG H 176      16.803  18.495  16.417  1.00 29.73           C  
ATOM   1336  O   ARG H 176      16.374  17.358  16.213  1.00 31.81           O  
ATOM   1337  N   LEU H 177      16.498  19.178  17.540  1.00 29.26           N  
ATOM   1338  CA  LEU H 177      15.853  18.531  18.651  1.00 29.53           C  
ATOM   1339  CB  LEU H 177      16.479  18.969  19.971  1.00 30.24           C  
ATOM   1340  CG  LEU H 177      16.030  18.111  21.145  1.00 27.56           C  
ATOM   1341  CD1 LEU H 177      16.645  16.710  21.020  1.00 27.45           C  
ATOM   1342  CD2 LEU H 177      16.316  18.814  22.474  1.00 27.91           C  
ATOM   1343  C   LEU H 177      14.388  18.851  18.772  1.00 30.80           C  
ATOM   1344  O   LEU H 177      13.944  19.961  18.477  1.00 28.68           O  
ATOM   1345  N   GLY H 178      13.602  17.856  19.254  1.00 29.06           N  
ATOM   1346  CA  GLY H 178      12.193  18.035  19.497  1.00 28.10           C  
ATOM   1347  C   GLY H 178      11.826  17.241  20.723  1.00 28.10           C  
ATOM   1348  O   GLY H 178      12.175  16.067  20.844  1.00 27.54           O  
ATOM   1349  N   ILE H 179      11.084  17.871  21.661  1.00 27.46           N  
ATOM   1350  CA  ILE H 179      10.651  17.240  22.880  1.00 25.83           C  
ATOM   1351  CB  ILE H 179      11.061  17.984  24.118  1.00 24.02           C  
ATOM   1352  CG1 ILE H 179      12.588  18.051  24.249  1.00 22.83           C  
ATOM   1353  CG2 ILE H 179      10.379  17.300  25.313  1.00 23.90           C  
ATOM   1354  CD1 ILE H 179      13.248  16.699  24.445  1.00 21.78           C  
ATOM   1355  C   ILE H 179       9.159  17.314  22.885  1.00 28.96           C  
ATOM   1356  O   ILE H 179       8.594  18.364  22.587  1.00 27.41           O  
ATOM   1357  N   SER H 180       8.477  16.201  23.222  1.00 25.72           N  
ATOM   1358  CA  SER H 180       7.041  16.225  23.257  1.00 29.69           C  
ATOM   1359  CB  SER H 180       6.391  15.513  22.057  1.00 33.49           C  
ATOM   1360  OG  SER H 180       6.778  14.148  22.031  1.00 44.95           O  
ATOM   1361  C   SER H 180       6.598  15.527  24.503  1.00 30.87           C  
ATOM   1362  O   SER H 180       7.361  14.785  25.118  1.00 28.84           O  
ATOM   1363  N   VAL H 181       5.343  15.775  24.929  1.00 31.11           N  
ATOM   1364  CA  VAL H 181       4.874  15.138  26.125  1.00 32.83           C  
ATOM   1365  CB  VAL H 181       4.832  16.082  27.296  1.00 36.34           C  
ATOM   1366  CG1 VAL H 181       3.855  17.219  26.976  1.00 47.23           C  
ATOM   1367  CG2 VAL H 181       4.509  15.301  28.577  1.00 35.56           C  
ATOM   1368  C   VAL H 181       3.512  14.572  25.874  1.00 35.14           C  
ATOM   1369  O   VAL H 181       2.716  15.145  25.130  1.00 32.57           O  
ATOM   1370  N   ASP H 182       3.235  13.393  26.472  1.00 33.85           N  
ATOM   1371  CA  ASP H 182       1.960  12.752  26.318  1.00 34.76           C  
ATOM   1372  CB  ASP H 182       2.043  11.396  25.592  1.00 38.02           C  
ATOM   1373  CG  ASP H 182       0.636  10.932  25.242  1.00 45.91           C  
ATOM   1374  OD1 ASP H 182      -0.339  11.551  25.745  1.00 45.77           O  
ATOM   1375  OD2 ASP H 182       0.519   9.948  24.465  1.00 48.65           O1-
ATOM   1376  C   ASP H 182       1.420  12.509  27.691  1.00 38.12           C  
ATOM   1377  O   ASP H 182       1.837  11.584  28.385  1.00 39.15           O  
ATOM   1378  N   THR H 183       0.456  13.350  28.108  1.00 39.97           N  
ATOM   1379  CA  THR H 183      -0.141  13.288  29.409  1.00 42.00           C  
ATOM   1380  CB  THR H 183      -1.149  14.380  29.606  1.00 44.82           C  
ATOM   1381  OG1 THR H 183      -2.234  14.214  28.707  1.00 49.71           O  
ATOM   1382  CG2 THR H 183      -0.456  15.718  29.311  1.00 44.52           C  
ATOM   1383  C   THR H 183      -0.868  11.986  29.557  1.00 41.96           C  
ATOM   1384  O   THR H 183      -0.854  11.368  30.619  1.00 40.70           O  
ATOM   1385  N   SER H 184      -1.529  11.533  28.477  1.00 42.60           N  
ATOM   1386  CA  SER H 184      -2.313  10.331  28.515  1.00 44.58           C  
ATOM   1387  CB  SER H 184      -2.918  10.012  27.138  1.00 47.65           C  
ATOM   1388  OG  SER H 184      -3.538   8.738  27.159  1.00 51.02           O  
ATOM   1389  C   SER H 184      -1.448   9.170  28.910  1.00 42.52           C  
ATOM   1390  O   SER H 184      -1.854   8.335  29.719  1.00 44.48           O  
ATOM   1391  N   LYS H 185      -0.257   9.072  28.288  1.00 40.11           N  
ATOM   1392  CA  LYS H 185       0.739   8.052  28.492  1.00 40.09           C  
ATOM   1393  CB  LYS H 185       1.733   7.957  27.324  1.00 40.61           C  
ATOM   1394  CG  LYS H 185       1.049   7.718  25.973  0.80 46.88           C  
ATOM   1395  CD  LYS H 185       0.089   6.530  25.941  0.80 50.83           C  
ATOM   1396  CE  LYS H 185       0.760   5.174  26.128  0.75 63.64           C  
ATOM   1397  NZ  LYS H 185      -0.272   4.113  26.180  0.75 65.38           N1+
ATOM   1398  C   LYS H 185       1.535   8.266  29.753  1.00 39.47           C  
ATOM   1399  O   LYS H 185       2.117   7.323  30.287  1.00 38.42           O  
ATOM   1400  N   ASN H 186       1.616   9.516  30.253  1.00 38.50           N  
ATOM   1401  CA  ASN H 186       2.469   9.831  31.370  1.00 34.30           C  
ATOM   1402  CB  ASN H 186       2.232   8.966  32.621  1.00 36.05           C  
ATOM   1403  CG  ASN H 186       1.047   9.522  33.398  1.00 39.92           C  
ATOM   1404  OD1 ASN H 186       0.503  10.574  33.066  1.00 47.43           O  
ATOM   1405  ND2 ASN H 186       0.654   8.805  34.485  1.00 43.28           N  
ATOM   1406  C   ASN H 186       3.897   9.645  30.961  1.00 33.65           C  
ATOM   1407  O   ASN H 186       4.726   9.197  31.753  1.00 31.76           O  
ATOM   1408  N   GLN H 187       4.226  10.010  29.706  1.00 33.00           N  
ATOM   1409  CA  GLN H 187       5.572   9.874  29.226  1.00 31.15           C  
ATOM   1410  CB  GLN H 187       5.731   8.763  28.170  1.00 36.30           C  
ATOM   1411  CG  GLN H 187       5.385   7.350  28.641  1.00 43.10           C  
ATOM   1412  CD  GLN H 187       5.370   6.460  27.403  1.00 46.75           C  
ATOM   1413  OE1 GLN H 187       5.309   5.236  27.503  1.00 47.75           O  
ATOM   1414  NE2 GLN H 187       5.421   7.089  26.198  1.00 47.62           N  
ATOM   1415  C   GLN H 187       5.933  11.128  28.488  1.00 30.85           C  
ATOM   1416  O   GLN H 187       5.060  11.898  28.090  1.00 33.42           O  
ATOM   1417  N   PHE H 188       7.253  11.380  28.328  1.00 28.39           N  
ATOM   1418  CA  PHE H 188       7.697  12.456  27.485  1.00 27.48           C  
ATOM   1419  CB  PHE H 188       8.150  13.748  28.209  1.00 24.49           C  
ATOM   1420  CG  PHE H 188       9.378  13.557  29.031  1.00 24.78           C  
ATOM   1421  CD1 PHE H 188       9.328  12.925  30.252  1.00 26.71           C  
ATOM   1422  CD2 PHE H 188      10.585  14.051  28.593  1.00 23.98           C  
ATOM   1423  CE1 PHE H 188      10.464  12.769  31.008  1.00 24.85           C  
ATOM   1424  CE2 PHE H 188      11.727  13.899  29.345  1.00 24.24           C  
ATOM   1425  CZ  PHE H 188      11.669  13.252  30.556  1.00 27.20           C  
ATOM   1426  C   PHE H 188       8.791  11.903  26.618  1.00 27.36           C  
ATOM   1427  O   PHE H 188       9.454  10.937  26.994  1.00 26.34           O  
ATOM   1428  N   SER H 189       9.008  12.488  25.418  1.00 25.21           N  
ATOM   1429  CA  SER H 189       9.940  11.874  24.510  1.00 26.15           C  
ATOM   1430  CB  SER H 189       9.244  11.144  23.346  1.00 27.84           C  
ATOM   1431  OG  SER H 189       8.432  12.049  22.613  1.00 36.09           O  
ATOM   1432  C   SER H 189      10.901  12.869  23.928  1.00 27.90           C  
ATOM   1433  O   SER H 189      10.727  14.083  24.040  1.00 27.48           O  
ATOM   1434  N   LEU H 190      11.975  12.335  23.305  1.00 28.74           N  
ATOM   1435  CA  LEU H 190      13.029  13.119  22.724  1.00 24.37           C  
ATOM   1436  CB  LEU H 190      14.382  12.868  23.414  1.00 26.20           C  
ATOM   1437  CG  LEU H 190      15.551  13.679  22.829  1.00 25.38           C  
ATOM   1438  CD1 LEU H 190      15.426  15.156  23.201  1.00 26.27           C  
ATOM   1439  CD2 LEU H 190      16.908  13.083  23.234  1.00 28.43           C  
ATOM   1440  C   LEU H 190      13.217  12.678  21.303  1.00 27.99           C  
ATOM   1441  O   LEU H 190      13.146  11.485  21.007  1.00 27.85           O  
ATOM   1442  N   LYS H 191      13.455  13.640  20.385  1.00 27.27           N  
ATOM   1443  CA  LYS H 191      13.693  13.329  19.003  1.00 28.59           C  
ATOM   1444  CB  LYS H 191      12.544  13.787  18.087  1.00 31.26           C  
ATOM   1445  CG  LYS H 191      11.221  13.048  18.319  1.00 36.47           C  
ATOM   1446  CD  LYS H 191      11.246  11.581  17.894  1.00 40.72           C  
ATOM   1447  CE  LYS H 191      10.877  11.383  16.421  1.00 46.25           C  
ATOM   1448  NZ  LYS H 191      11.799  12.157  15.562  1.00 49.93           N1+
ATOM   1449  C   LYS H 191      14.895  14.125  18.574  1.00 29.18           C  
ATOM   1450  O   LYS H 191      14.878  15.353  18.640  1.00 30.51           O  
ATOM   1451  N   LEU H 192      15.977  13.442  18.138  1.00 28.45           N  
ATOM   1452  CA  LEU H 192      17.141  14.105  17.591  1.00 26.87           C  
ATOM   1453  CB  LEU H 192      18.520  13.677  18.153  1.00 28.56           C  
ATOM   1454  CG  LEU H 192      19.040  14.377  19.417  1.00 35.93           C  
ATOM   1455  CD1 LEU H 192      19.288  15.872  19.164  1.00 29.99           C  
ATOM   1456  CD2 LEU H 192      18.157  14.100  20.624  1.00 33.07           C  
ATOM   1457  C   LEU H 192      17.264  13.683  16.161  1.00 31.10           C  
ATOM   1458  O   LEU H 192      17.383  12.495  15.867  1.00 31.30           O  
ATOM   1459  N   SER H 193      17.282  14.651  15.227  1.00 30.99           N  
ATOM   1460  CA  SER H 193      17.390  14.291  13.841  1.00 31.47           C  
ATOM   1461  CB  SER H 193      16.614  15.230  12.900  1.00 34.54           C  
ATOM   1462  OG  SER H 193      15.224  15.146  13.176  1.00 44.61           O  
ATOM   1463  C   SER H 193      18.824  14.329  13.405  1.00 32.65           C  
ATOM   1464  O   SER H 193      19.690  14.831  14.117  1.00 31.53           O  
ATOM   1465  N   PHE H 194      19.095  13.765  12.205  1.00 32.15           N  
ATOM   1466  CA  PHE H 194      20.384  13.810  11.566  1.00 35.74           C  
ATOM   1467  CB  PHE H 194      20.689  15.172  10.923  1.00 39.11           C  
ATOM   1468  CG  PHE H 194      19.717  15.336   9.805  1.00 29.81           C  
ATOM   1469  CD1 PHE H 194      18.463  15.855  10.036  1.00 30.89           C  
ATOM   1470  CD2 PHE H 194      20.058  14.966   8.525  1.00 30.84           C  
ATOM   1471  CE1 PHE H 194      17.566  16.005   9.004  1.00 31.16           C  
ATOM   1472  CE2 PHE H 194      19.165  15.114   7.490  1.00 31.59           C  
ATOM   1473  CZ  PHE H 194      17.916  15.633   7.729  1.00 31.78           C  
ATOM   1474  C   PHE H 194      21.468  13.465  12.533  1.00 34.25           C  
ATOM   1475  O   PHE H 194      22.394  14.247  12.741  1.00 33.88           O  
ATOM   1476  N   VAL H 195      21.382  12.264  13.135  1.00 32.85           N  
ATOM   1477  CA  VAL H 195      22.300  11.865  14.161  1.00 31.83           C  
ATOM   1478  CB  VAL H 195      21.867  10.611  14.861  1.00 40.10           C  
ATOM   1479  CG1 VAL H 195      22.899  10.285  15.937  1.00 40.18           C  
ATOM   1480  CG2 VAL H 195      20.442  10.769  15.405  1.00 39.33           C  
ATOM   1481  C   VAL H 195      23.654  11.589  13.577  1.00 32.91           C  
ATOM   1482  O   VAL H 195      23.790  11.184  12.425  1.00 33.11           O  
ATOM   1483  N   SER H 196      24.699  11.825  14.397  1.00 34.48           N  
ATOM   1484  CA  SER H 196      26.065  11.624  14.015  1.00 33.68           C  
ATOM   1485  CB  SER H 196      26.794  12.952  13.743  1.00 37.18           C  
ATOM   1486  OG  SER H 196      28.143  12.724  13.369  1.00  0.00           O  
ATOM   1487  C   SER H 196      26.741  10.939  15.173  1.00 37.78           C  
ATOM   1488  O   SER H 196      26.129  10.670  16.202  1.00 36.20           O  
ATOM   1489  N   ALA H 197      28.047  10.645  15.025  1.00 36.69           N  
ATOM   1490  CA  ALA H 197      28.847   9.975  16.014  1.00 35.76           C  
ATOM   1491  CB  ALA H 197      30.303   9.761  15.563  1.00 37.46           C  
ATOM   1492  C   ALA H 197      28.878  10.818  17.251  1.00 35.21           C  
ATOM   1493  O   ALA H 197      28.998  10.308  18.362  1.00 38.94           O  
ATOM   1494  N   ALA H 198      28.800  12.146  17.081  1.00 35.19           N  
ATOM   1495  CA  ALA H 198      28.859  13.086  18.165  1.00 36.53           C  
ATOM   1496  CB  ALA H 198      28.739  14.546  17.693  1.00 38.07           C  
ATOM   1497  C   ALA H 198      27.726  12.827  19.114  1.00 35.14           C  
ATOM   1498  O   ALA H 198      27.840  13.102  20.307  1.00 37.12           O  
ATOM   1499  N   ASP H 199      26.582  12.356  18.590  1.00 32.81           N  
ATOM   1500  CA  ASP H 199      25.383  12.090  19.338  1.00 30.25           C  
ATOM   1501  CB  ASP H 199      24.142  11.921  18.448  1.00 30.14           C  
ATOM   1502  CG  ASP H 199      23.795  13.299  17.906  1.00 34.13           C  
ATOM   1503  OD1 ASP H 199      23.948  14.288  18.671  1.00 31.99           O  
ATOM   1504  OD2 ASP H 199      23.383  13.382  16.720  1.00 33.81           O1-
ATOM   1505  C   ASP H 199      25.497  10.878  20.222  1.00 29.49           C  
ATOM   1506  O   ASP H 199      24.629  10.660  21.065  1.00 28.29           O  
ATOM   1507  N   THR H 200      26.493   9.994  20.021  1.00 30.88           N  
ATOM   1508  CA  THR H 200      26.524   8.835  20.871  1.00 28.60           C  
ATOM   1509  CB  THR H 200      27.566   7.821  20.483  1.00 30.40           C  
ATOM   1510  OG1 THR H 200      27.267   6.571  21.081  1.00 37.51           O  
ATOM   1511  CG2 THR H 200      28.953   8.297  20.943  1.00 31.18           C  
ATOM   1512  C   THR H 200      26.752   9.277  22.288  1.00 28.05           C  
ATOM   1513  O   THR H 200      27.645  10.075  22.569  1.00 30.58           O  
ATOM   1514  N   ALA H 201      25.917   8.778  23.227  1.00 26.18           N  
ATOM   1515  CA  ALA H 201      26.068   9.176  24.599  1.00 27.55           C  
ATOM   1516  CB  ALA H 201      25.896  10.687  24.818  1.00 23.62           C  
ATOM   1517  C   ALA H 201      25.006   8.500  25.410  1.00 27.50           C  
ATOM   1518  O   ALA H 201      24.139   7.811  24.874  1.00 24.38           O  
ATOM   1519  N   VAL H 202      25.096   8.646  26.748  1.00 24.39           N  
ATOM   1520  CA  VAL H 202      24.078   8.154  27.627  1.00 25.54           C  
ATOM   1521  CB  VAL H 202      24.579   7.871  29.014  1.00 27.29           C  
ATOM   1522  CG1 VAL H 202      23.393   7.442  29.894  1.00 23.31           C  
ATOM   1523  CG2 VAL H 202      25.702   6.827  28.923  1.00 25.43           C  
ATOM   1524  C   VAL H 202      23.081   9.266  27.726  1.00 25.07           C  
ATOM   1525  O   VAL H 202      23.456  10.422  27.914  1.00 26.23           O  
ATOM   1526  N   TYR H 203      21.775   8.952  27.613  1.00 24.21           N  
ATOM   1527  CA  TYR H 203      20.783   9.991  27.673  1.00 22.75           C  
ATOM   1528  CB  TYR H 203      19.789   9.976  26.498  1.00 23.38           C  
ATOM   1529  CG  TYR H 203      20.483  10.448  25.265  1.00 25.58           C  
ATOM   1530  CD1 TYR H 203      21.364   9.635  24.587  1.00 25.49           C  
ATOM   1531  CD2 TYR H 203      20.232  11.709  24.775  1.00 23.07           C  
ATOM   1532  CE1 TYR H 203      21.991  10.081  23.447  1.00 23.41           C  
ATOM   1533  CE2 TYR H 203      20.855  12.159  23.636  1.00 22.17           C  
ATOM   1534  CZ  TYR H 203      21.738  11.344  22.970  1.00 26.44           C  
ATOM   1535  OH  TYR H 203      22.380  11.803  21.799  1.00 27.22           O  
ATOM   1536  C   TYR H 203      19.984   9.812  28.928  1.00 25.58           C  
ATOM   1537  O   TYR H 203      19.518   8.712  29.224  1.00 25.43           O  
ATOM   1538  N   TYR H 204      19.789  10.911  29.694  1.00 24.31           N  
ATOM   1539  CA  TYR H 204      19.096  10.809  30.950  1.00 23.12           C  
ATOM   1540  CB  TYR H 204      19.860  11.396  32.156  1.00 21.51           C  
ATOM   1541  CG  TYR H 204      21.187  10.748  32.376  1.00 22.12           C  
ATOM   1542  CD1 TYR H 204      21.302   9.587  33.101  1.00 25.79           C  
ATOM   1543  CD2 TYR H 204      22.329  11.312  31.864  1.00 23.09           C  
ATOM   1544  CE1 TYR H 204      22.527   9.000  33.313  1.00 24.86           C  
ATOM   1545  CE2 TYR H 204      23.558  10.731  32.073  1.00 26.93           C  
ATOM   1546  CZ  TYR H 204      23.663   9.571  32.800  1.00 28.56           C  
ATOM   1547  OH  TYR H 204      24.921   8.969  33.019  1.00 32.06           O  
ATOM   1548  C   TYR H 204      17.855  11.652  30.906  1.00 23.68           C  
ATOM   1549  O   TYR H 204      17.805  12.678  30.230  1.00 22.86           O  
ATOM   1550  N   CYS H 205      16.804  11.207  31.636  1.00 23.14           N  
ATOM   1551  CA  CYS H 205      15.607  11.984  31.797  1.00 23.68           C  
ATOM   1552  CB  CYS H 205      14.296  11.236  31.991  1.00 23.84           C  
ATOM   1553  SG  CYS H 205      13.911   9.848  30.932  1.00 31.37           S  
ATOM   1554  C   CYS H 205      15.678  12.456  33.215  1.00 25.93           C  
ATOM   1555  O   CYS H 205      16.209  11.748  34.070  1.00 26.58           O  
ATOM   1556  N   ALA H 206      15.106  13.637  33.522  1.00 22.14           N  
ATOM   1557  CA  ALA H 206      15.127  14.072  34.890  1.00 24.21           C  
ATOM   1558  CB  ALA H 206      16.416  14.821  35.275  1.00 20.94           C  
ATOM   1559  C   ALA H 206      13.989  15.005  35.123  1.00 24.85           C  
ATOM   1560  O   ALA H 206      13.470  15.609  34.186  1.00 23.91           O  
ATOM   1561  N   ARG H 207      13.541  15.152  36.388  1.00 24.05           N  
ATOM   1562  CA  ARG H 207      12.482  16.097  36.524  1.00 23.59           C  
ATOM   1563  CB  ARG H 207      11.309  15.723  37.435  1.00 23.86           C  
ATOM   1564  CG  ARG H 207      11.660  15.707  38.908  1.00 25.83           C  
ATOM   1565  CD  ARG H 207      10.467  16.038  39.804  1.00 29.92           C  
ATOM   1566  NE  ARG H 207       9.831  14.757  40.201  1.00 32.43           N  
ATOM   1567  CZ  ARG H 207       9.438  14.585  41.496  1.00 32.19           C  
ATOM   1568  NH1 ARG H 207       9.541  15.625  42.377  1.00 29.74           N1+
ATOM   1569  NH2 ARG H 207       9.003  13.360  41.911  1.00 36.91           N  
ATOM   1570  C   ARG H 207      13.071  17.347  37.089  1.00 25.21           C  
ATOM   1571  O   ARG H 207      14.021  17.314  37.875  1.00 22.47           O  
ATOM   1572  N   HIS H 208      12.535  18.493  36.628  1.00 24.92           N  
ATOM   1573  CA  HIS H 208      12.875  19.788  37.135  1.00 22.71           C  
ATOM   1574  ND1 HIS H 208      14.171  21.209  33.882  1.00  0.00           N  
ATOM   1575  CG  HIS H 208      14.180  20.978  35.241  1.00 19.81           C  
ATOM   1576  CB  HIS H 208      12.942  20.893  36.071  1.00 23.42           C  
ATOM   1577  NE2 HIS H 208      16.299  21.124  34.501  1.00  0.00           N  
ATOM   1578  CD2 HIS H 208      15.488  20.927  35.603  1.00  0.00           C  
ATOM   1579  CE1 HIS H 208      15.464  21.287  33.491  1.00  0.00           C  
ATOM   1580  C   HIS H 208      11.654  20.136  37.914  1.00 24.91           C  
ATOM   1581  O   HIS H 208      10.568  20.202  37.349  1.00 25.29           O  
ATOM   1582  N   VAL H 209      11.933  20.045  39.253  1.00 26.37           N  
ATOM   1583  CA  VAL H 209      11.144  19.941  40.457  1.00 25.68           C  
ATOM   1584  CB  VAL H 209      11.868  19.316  41.623  1.00 31.88           C  
ATOM   1585  CG1 VAL H 209      12.258  17.885  41.237  1.00  0.00           C  
ATOM   1586  CG2 VAL H 209      13.052  20.196  42.042  1.00  0.00           C  
ATOM   1587  C   VAL H 209      10.555  21.190  40.971  1.00 26.63           C  
ATOM   1588  O   VAL H 209      10.641  22.254  40.369  1.00 25.95           O  
ATOM   1589  N   ARG H 210       9.830  20.976  42.096  1.00 28.91           N  
ATOM   1590  CA  ARG H 210       9.132  21.932  42.890  1.00 31.91           C  
ATOM   1591  CB  ARG H 210       7.741  22.241  42.306  1.00 33.05           C  
ATOM   1592  CG  ARG H 210       7.744  22.761  40.866  1.00 40.53           C  
ATOM   1593  CD  ARG H 210       8.005  24.262  40.725  1.00  0.00           C  
ATOM   1594  NE  ARG H 210       7.606  24.643  39.336  1.00  0.00           N  
ATOM   1595  CZ  ARG H 210       8.021  25.818  38.780  1.00 39.36           C  
ATOM   1596  NH1 ARG H 210       8.875  26.638  39.458  1.00  0.00           N1+
ATOM   1597  NH2 ARG H 210       7.577  26.179  37.539  1.00  0.00           N  
ATOM   1598  C   ARG H 210       8.887  21.298  44.246  1.00 34.58           C  
ATOM   1599  O   ARG H 210       8.879  20.078  44.384  1.00 35.28           O  
ATOM   1600  N   SER H 211       8.699  22.136  45.285  1.00 37.54           N  
ATOM   1601  CA  SER H 211       8.302  21.820  46.631  1.00 38.83           C  
ATOM   1602  CB  SER H 211       8.625  22.942  47.633  1.00 34.90           C  
ATOM   1603  OG  SER H 211       7.903  24.120  47.297  1.00 21.00           O  
ATOM   1604  C   SER H 211       6.810  21.682  46.573  1.00 39.96           C  
ATOM   1605  O   SER H 211       6.241  21.451  45.514  1.00 38.43           O  
ATOM   1606  N   GLY H 212       6.107  21.813  47.707  1.00 39.23           N  
ATOM   1607  CA  GLY H 212       4.696  21.533  47.655  1.00 39.61           C  
ATOM   1608  C   GLY H 212       3.955  22.410  46.689  1.00 40.88           C  
ATOM   1609  O   GLY H 212       3.246  21.867  45.849  1.00 41.64           O  
ATOM   1610  N   TYR H 213       3.955  23.760  46.800  1.00 41.23           N  
ATOM   1611  CA  TYR H 213       3.620  24.322  45.521  1.00 42.02           C  
ATOM   1612  CB  TYR H 213       2.170  24.646  45.120  1.00 43.05           C  
ATOM   1613  CG  TYR H 213       2.187  24.430  43.605  1.00 38.90           C  
ATOM   1614  CD1 TYR H 213       2.576  25.385  42.681  1.00 44.60           C  
ATOM   1615  CD2 TYR H 213       1.810  23.197  43.117  1.00 47.16           C  
ATOM   1616  CE1 TYR H 213       2.576  25.122  41.332  1.00 43.54           C  
ATOM   1617  CE2 TYR H 213       1.807  22.923  41.769  1.00 45.02           C  
ATOM   1618  CZ  TYR H 213       2.190  23.890  40.872  1.00 40.13           C  
ATOM   1619  OH  TYR H 213       2.193  23.623  39.488  1.00 46.74           O  
ATOM   1620  C   TYR H 213       4.475  25.533  45.312  1.00 43.21           C  
ATOM   1621  O   TYR H 213       3.967  26.646  45.183  1.00 42.69           O  
ATOM   1622  N   PRO H 214       5.770  25.340  45.270  1.00 43.58           N  
ATOM   1623  CA  PRO H 214       6.664  26.459  45.151  1.00 43.55           C  
ATOM   1624  CD  PRO H 214       6.364  24.143  44.671  1.00 28.69           C  
ATOM   1625  CB  PRO H 214       8.054  25.856  45.032  1.00 49.62           C  
ATOM   1626  CG  PRO H 214       7.771  24.587  44.203  1.00 50.19           C  
ATOM   1627  C   PRO H 214       6.451  27.264  43.900  1.00 44.05           C  
ATOM   1628  O   PRO H 214       6.417  28.489  43.985  1.00 43.40           O  
ATOM   1629  N   ASP H 215       6.332  26.593  42.732  1.00 44.80           N  
ATOM   1630  CA  ASP H 215       6.324  27.249  41.459  1.00 42.55           C  
ATOM   1631  CB  ASP H 215       5.066  28.099  41.229  1.00 40.95           C  
ATOM   1632  CG  ASP H 215       5.104  28.609  39.797  1.00 36.44           C  
ATOM   1633  OD1 ASP H 215       5.810  27.975  38.968  1.00 39.36           O  
ATOM   1634  OD2 ASP H 215       4.438  29.638  39.514  1.00 41.67           O1-
ATOM   1635  C   ASP H 215       7.506  28.169  41.491  1.00 42.33           C  
ATOM   1636  O   ASP H 215       7.453  29.303  41.022  1.00 41.34           O  
ATOM   1637  N   THR H 216       8.620  27.697  42.075  1.00 42.17           N  
ATOM   1638  CA  THR H 216       9.809  28.488  42.175  1.00 41.12           C  
ATOM   1639  CB  THR H 216      10.206  28.793  43.589  1.00 43.28           C  
ATOM   1640  OG1 THR H 216      10.499  27.590  44.285  1.00  0.00           O  
ATOM   1641  CG2 THR H 216       9.046  29.531  44.278  1.00  0.00           C  
ATOM   1642  C   THR H 216      10.896  27.669  41.600  1.00 39.66           C  
ATOM   1643  O   THR H 216      10.744  26.462  41.467  1.00 38.08           O  
ATOM   1644  N   ALA H 217      12.036  28.305  41.288  1.00 40.25           N  
ATOM   1645  CA  ALA H 217      13.107  27.657  40.599  1.00 39.52           C  
ATOM   1646  CB  ALA H 217      14.336  28.559  40.408  1.00 39.23           C  
ATOM   1647  C   ALA H 217      13.535  26.427  41.332  1.00 39.93           C  
ATOM   1648  O   ALA H 217      13.754  26.431  42.539  1.00 41.58           O  
ATOM   1649  N   TYR H 218      13.688  25.317  40.591  1.00 40.52           N  
ATOM   1650  CA  TYR H 218      14.085  24.095  41.214  1.00 40.43           C  
ATOM   1651  CB  TYR H 218      12.974  23.087  41.524  1.00 39.60           C  
ATOM   1652  CG  TYR H 218      12.458  23.472  42.870  1.00 40.91           C  
ATOM   1653  CD1 TYR H 218      13.116  23.005  43.987  1.00 47.39           C  
ATOM   1654  CD2 TYR H 218      11.371  24.299  43.040  1.00 46.82           C  
ATOM   1655  CE1 TYR H 218      12.697  23.334  45.253  1.00 47.54           C  
ATOM   1656  CE2 TYR H 218      10.947  24.633  44.307  1.00 37.60           C  
ATOM   1657  CZ  TYR H 218      11.605  24.153  45.416  1.00 39.61           C  
ATOM   1658  OH  TYR H 218      11.163  24.501  46.712  1.00 39.03           O  
ATOM   1659  C   TYR H 218      15.197  23.460  40.465  1.00 39.81           C  
ATOM   1660  O   TYR H 218      15.871  24.107  39.665  1.00 41.49           O  
ATOM   1661  N   TYR H 219      15.459  22.184  40.802  1.00 38.25           N  
ATOM   1662  CA  TYR H 219      16.562  21.450  40.270  1.00 36.32           C  
ATOM   1663  CB  TYR H 219      17.723  21.378  41.273  1.00 37.74           C  
ATOM   1664  CG  TYR H 219      17.152  20.822  42.530  1.00 26.99           C  
ATOM   1665  CD1 TYR H 219      17.105  19.463  42.733  1.00 35.04           C  
ATOM   1666  CD2 TYR H 219      16.653  21.662  43.499  1.00 27.23           C  
ATOM   1667  CE1 TYR H 219      16.572  18.947  43.890  1.00 29.99           C  
ATOM   1668  CE2 TYR H 219      16.118  21.153  44.657  1.00 37.90           C  
ATOM   1669  CZ  TYR H 219      16.078  19.793  44.853  1.00 38.57           C  
ATOM   1670  OH  TYR H 219      15.527  19.264  46.040  1.00 41.19           O  
ATOM   1671  C   TYR H 219      16.103  20.056  39.948  1.00 35.22           C  
ATOM   1672  O   TYR H 219      14.931  19.721  40.102  1.00 33.67           O  
ATOM   1673  N   PHE H 220      17.032  19.211  39.452  1.00 32.80           N  
ATOM   1674  CA  PHE H 220      16.696  17.870  39.042  1.00 31.42           C  
ATOM   1675  CB  PHE H 220      17.697  17.261  38.050  1.00 30.03           C  
ATOM   1676  CG  PHE H 220      18.057  18.216  36.973  1.00 30.01           C  
ATOM   1677  CD1 PHE H 220      18.835  19.303  37.287  1.00 33.97           C  
ATOM   1678  CD2 PHE H 220      17.680  18.018  35.666  1.00 35.61           C  
ATOM   1679  CE1 PHE H 220      19.211  20.203  36.323  1.00 35.62           C  
ATOM   1680  CE2 PHE H 220      18.056  18.914  34.693  1.00 34.74           C  
ATOM   1681  CZ  PHE H 220      18.823  20.010  35.020  1.00 35.35           C  
ATOM   1682  C   PHE H 220      16.940  16.969  40.220  1.00 30.89           C  
ATOM   1683  O   PHE H 220      18.078  16.572  40.451  1.00 30.86           O  
ATOM   1684  N   ASP H 221      15.900  16.615  40.994  1.00 31.43           N  
ATOM   1685  CA  ASP H 221      16.094  15.806  42.180  1.00 33.30           C  
ATOM   1686  CB  ASP H 221      15.018  16.045  43.263  1.00 33.82           C  
ATOM   1687  CG  ASP H 221      13.640  15.662  42.740  1.00 35.87           C  
ATOM   1688  OD1 ASP H 221      13.506  15.455  41.506  1.00 36.62           O  
ATOM   1689  OD2 ASP H 221      12.697  15.578  43.570  1.00 36.10           O1-
ATOM   1690  C   ASP H 221      16.222  14.303  41.960  1.00 34.52           C  
ATOM   1691  O   ASP H 221      16.846  13.576  42.729  1.00 35.03           O  
ATOM   1692  N   LYS H 222      15.545  13.874  40.900  1.00 28.75           N  
ATOM   1693  CA  LYS H 222      15.006  12.706  40.264  1.00 29.71           C  
ATOM   1694  CB  LYS H 222      13.475  12.716  40.204  1.00 29.45           C  
ATOM   1695  CG  LYS H 222      12.790  12.802  41.568  1.00  0.00           C  
ATOM   1696  CD  LYS H 222      13.011  11.597  42.489  1.00  0.00           C  
ATOM   1697  CE  LYS H 222      14.284  11.647  43.344  1.00  0.00           C  
ATOM   1698  NZ  LYS H 222      15.420  11.047  42.613  1.00  0.00           N1+
ATOM   1699  C   LYS H 222      15.493  12.478  38.868  1.00 29.88           C  
ATOM   1700  O   LYS H 222      14.945  13.019  37.909  1.00 28.68           O  
ATOM   1701  N   TRP H 223      16.560  11.675  38.724  1.00 28.64           N  
ATOM   1702  CA  TRP H 223      17.101  11.356  37.433  1.00 23.93           C  
ATOM   1703  CB  TRP H 223      18.640  11.397  37.416  1.00 21.98           C  
ATOM   1704  CG  TRP H 223      19.267  12.758  37.627  1.00 26.03           C  
ATOM   1705  CD2 TRP H 223      20.090  13.426  36.656  1.00 27.53           C  
ATOM   1706  CD1 TRP H 223      19.239  13.561  38.728  1.00 23.17           C  
ATOM   1707  NE1 TRP H 223      19.982  14.693  38.503  1.00 24.58           N  
ATOM   1708  CE2 TRP H 223      20.518  14.623  37.235  1.00 25.08           C  
ATOM   1709  CE3 TRP H 223      20.471  13.069  35.393  1.00 26.15           C  
ATOM   1710  CZ2 TRP H 223      21.332  15.484  36.556  1.00 24.26           C  
ATOM   1711  CZ3 TRP H 223      21.282  13.947  34.708  1.00 25.84           C  
ATOM   1712  CH2 TRP H 223      21.705  15.132  35.278  1.00 27.15           C  
ATOM   1713  C   TRP H 223      16.746   9.933  37.114  1.00 26.43           C  
ATOM   1714  O   TRP H 223      16.500   9.127  38.010  1.00 31.90           O  
ATOM   1715  N   GLY H 224      16.681   9.608  35.805  1.00 32.21           N  
ATOM   1716  CA  GLY H 224      16.465   8.258  35.376  1.00 27.35           C  
ATOM   1717  C   GLY H 224      17.806   7.589  35.425  1.00 30.85           C  
ATOM   1718  O   GLY H 224      18.813   8.211  35.757  1.00 29.06           O  
ATOM   1719  N   GLN H 225      17.839   6.277  35.127  1.00 28.17           N  
ATOM   1720  CA  GLN H 225      19.045   5.495  35.122  1.00 31.14           C  
ATOM   1721  CB  GLN H 225      18.793   3.970  35.123  1.00 33.39           C  
ATOM   1722  CG  GLN H 225      17.985   3.437  33.938  0.80 37.67           C  
ATOM   1723  CD  GLN H 225      16.530   3.264  34.368  0.80 42.80           C  
ATOM   1724  OE1 GLN H 225      15.949   2.195  34.189  1.00 44.85           O  
ATOM   1725  NE2 GLN H 225      15.914   4.337  34.935  1.00 39.92           N  
ATOM   1726  C   GLN H 225      19.914   5.862  33.958  1.00 30.33           C  
ATOM   1727  O   GLN H 225      21.138   5.767  34.045  1.00 30.73           O  
ATOM   1728  N   GLY H 226      19.303   6.261  32.827  1.00 27.28           N  
ATOM   1729  CA  GLY H 226      20.044   6.625  31.650  1.00 26.66           C  
ATOM   1730  C   GLY H 226      19.952   5.498  30.668  1.00 30.56           C  
ATOM   1731  O   GLY H 226      19.790   4.339  31.048  1.00 29.95           O  
ATOM   1732  N   THR H 227      20.032   5.824  29.361  1.00 28.23           N  
ATOM   1733  CA  THR H 227      19.997   4.816  28.336  1.00 27.78           C  
ATOM   1734  CB  THR H 227      18.740   4.847  27.514  1.00 28.43           C  
ATOM   1735  OG1 THR H 227      18.724   3.761  26.600  1.00 35.45           O  
ATOM   1736  CG2 THR H 227      18.668   6.185  26.763  1.00 29.81           C  
ATOM   1737  C   THR H 227      21.154   5.065  27.420  1.00 26.29           C  
ATOM   1738  O   THR H 227      21.411   6.202  27.029  1.00 24.82           O  
ATOM   1739  N   LEU H 228      21.879   3.992  27.038  1.00 27.34           N  
ATOM   1740  CA  LEU H 228      23.048   4.139  26.216  1.00 27.04           C  
ATOM   1741  CB  LEU H 228      24.042   2.972  26.367  1.00 29.88           C  
ATOM   1742  CG  LEU H 228      24.619   2.796  27.787  1.00 26.28           C  
ATOM   1743  CD1 LEU H 228      25.513   3.978  28.183  1.00  0.00           C  
ATOM   1744  CD2 LEU H 228      23.508   2.516  28.816  1.00  0.00           C  
ATOM   1745  C   LEU H 228      22.632   4.161  24.779  1.00 28.35           C  
ATOM   1746  O   LEU H 228      21.907   3.282  24.314  1.00 27.25           O  
ATOM   1747  N   VAL H 229      23.091   5.185  24.032  1.00 26.96           N  
ATOM   1748  CA  VAL H 229      22.762   5.264  22.639  1.00 28.88           C  
ATOM   1749  CB  VAL H 229      21.994   6.502  22.280  1.00 28.85           C  
ATOM   1750  CG1 VAL H 229      21.829   6.554  20.753  1.00 30.76           C  
ATOM   1751  CG2 VAL H 229      20.659   6.485  23.042  1.00 27.41           C  
ATOM   1752  C   VAL H 229      24.038   5.289  21.862  1.00 28.38           C  
ATOM   1753  O   VAL H 229      24.940   6.079  22.143  1.00 28.34           O  
ATOM   1754  N   THR H 230      24.141   4.405  20.849  1.00 28.93           N  
ATOM   1755  CA  THR H 230      25.323   4.367  20.040  1.00 31.18           C  
ATOM   1756  CB  THR H 230      26.016   3.036  20.068  1.00 33.29           C  
ATOM   1757  OG1 THR H 230      26.372   2.695  21.399  1.00 38.41           O  
ATOM   1758  CG2 THR H 230      27.279   3.120  19.194  1.00 32.10           C  
ATOM   1759  C   THR H 230      24.905   4.607  18.627  1.00 33.47           C  
ATOM   1760  O   THR H 230      23.937   4.022  18.145  1.00 29.92           O  
ATOM   1761  N   VAL H 231      25.615   5.505  17.919  1.00 31.91           N  
ATOM   1762  CA  VAL H 231      25.283   5.689  16.540  1.00 30.76           C  
ATOM   1763  CB  VAL H 231      25.089   7.116  16.132  1.00 32.83           C  
ATOM   1764  CG1 VAL H 231      23.765   7.590  16.741  1.00 31.86           C  
ATOM   1765  CG2 VAL H 231      26.295   7.935  16.611  1.00 30.61           C  
ATOM   1766  C   VAL H 231      26.364   5.077  15.720  1.00 33.65           C  
ATOM   1767  O   VAL H 231      27.527   5.470  15.794  1.00 35.13           O  
ATOM   1768  N   SER H 232      25.985   4.065  14.916  1.00 30.55           N  
ATOM   1769  CA  SER H 232      26.943   3.389  14.094  1.00 32.31           C  
ATOM   1770  CB  SER H 232      27.708   2.273  14.824  1.00 33.89           C  
ATOM   1771  OG  SER H 232      26.822   1.223  15.181  1.00 35.88           O  
ATOM   1772  C   SER H 232      26.201   2.750  12.968  1.00 34.49           C  
ATOM   1773  O   SER H 232      24.974   2.675  12.981  1.00 33.44           O  
ATOM   1774  N   SER H 233      26.938   2.281  11.945  1.00 34.97           N  
ATOM   1775  CA  SER H 233      26.298   1.659  10.828  1.00 36.79           C  
ATOM   1776  CB  SER H 233      27.233   1.445   9.629  1.00 38.95           C  
ATOM   1777  OG  SER H 233      26.522   0.827   8.567  1.00 49.94           O  
ATOM   1778  C   SER H 233      25.787   0.296  11.272  1.00 39.68           C  
ATOM   1779  O   SER H 233      26.159  -0.709  10.614  1.00 40.65           O  
ATOM   1780  OXT SER H 233      25.025   0.240  12.272  1.00  0.00           O1-
TER    1781      SER H 233 
CONECT  155  648
CONECT  648  155
CONECT  969 1553
CONECT 1553  969
END
