# Supplementary material for: Fully automated antibody structure prediction using BIOVIA tools: Validation study
Source: PLoS One. 2017 May 18;12(5):e0177923. doi: 10.1371/journal.pone.0177923 (PMC5436848; doi:10.1371/journal.pone.0177923)
Supplement: S3 Dataset — Predicted structures using the Top5 framework method, Chothia CDR definition with canonical filtering, using up to 5 CDR templates rather than the default 3, and generating 10 CDR models. (ZIP) [file pone.0177923.s005.zip › 4M61_AB_FV_FinalModel.pdb]

REMARK   Accelrys Discovery Studio PDB file
REMARK   Created:  2015-11-30T19:06:51Z
SSBOND   1 CYS L   23    CYS L   94                                     
SSBOND   2 CYS H  134    CYS H  208                                     
ATOM      1  N   ASN L   1      26.428  30.811  26.242  1.00 38.60           N1+
ATOM      2  CA  ASN L   1      26.029  32.090  26.866  1.00 38.06           C  
ATOM      3  CB  ASN L   1      24.566  32.019  27.336  1.00 39.50           C  
ATOM      4  CG  ASN L   1      23.680  32.012  26.099  1.00 41.03           C  
ATOM      5  OD1 ASN L   1      24.075  32.491  25.037  1.00 42.20           O  
ATOM      6  ND2 ASN L   1      22.442  31.461  26.234  1.00  0.00           N  
ATOM      7  C   ASN L   1      26.895  32.360  28.047  1.00 36.45           C  
ATOM      8  O   ASN L   1      27.946  32.993  27.941  1.00 36.09           O  
ATOM      9  N   ILE L   2      26.452  31.871  29.218  1.00 34.43           N  
ATOM     10  CA  ILE L   2      27.209  32.047  30.417  1.00 32.67           C  
ATOM     11  CB  ILE L   2      26.362  32.061  31.658  1.00 32.20           C  
ATOM     12  CG1 ILE L   2      25.364  33.229  31.613  1.00 27.19           C  
ATOM     13  CG2 ILE L   2      27.295  32.096  32.880  1.00 28.42           C  
ATOM     14  CD1 ILE L   2      24.270  33.137  32.677  1.00 26.58           C  
ATOM     15  C   ILE L   2      28.118  30.870  30.510  1.00 32.37           C  
ATOM     16  O   ILE L   2      27.685  29.724  30.388  1.00 32.80           O  
ATOM     17  N   MET L   3      29.422  31.128  30.716  1.00 31.09           N  
ATOM     18  CA  MET L   3      30.333  30.028  30.776  1.00 29.97           C  
ATOM     19  CB  MET L   3      31.632  30.234  29.979  1.00 30.48           C  
ATOM     20  CG  MET L   3      32.497  28.975  29.908  1.00  0.00           C  
ATOM     21  SD  MET L   3      33.840  29.049  28.686  1.00  0.00           S  
ATOM     22  CE  MET L   3      32.775  28.657  27.268  1.00  0.00           C  
ATOM     23  C   MET L   3      30.693  29.786  32.203  1.00 29.53           C  
ATOM     24  O   MET L   3      30.885  30.716  32.987  1.00 29.44           O  
ATOM     25  N   MET L   4      30.769  28.492  32.565  1.00 28.84           N  
ATOM     26  CA  MET L   4      31.081  28.060  33.895  1.00 27.84           C  
ATOM     27  CB  MET L   4      30.203  26.874  34.329  1.00 27.80           C  
ATOM     28  CG  MET L   4      28.706  27.188  34.396  1.00 26.92           C  
ATOM     29  SD  MET L   4      28.139  27.913  35.962  1.00 26.14           S  
ATOM     30  CE  MET L   4      29.204  29.378  35.898  1.00 27.09           C  
ATOM     31  C   MET L   4      32.478  27.521  33.855  1.00 27.88           C  
ATOM     32  O   MET L   4      32.787  26.651  33.043  1.00 27.76           O  
ATOM     33  N   THR L   5      33.359  28.023  34.742  1.00 27.93           N  
ATOM     34  CA  THR L   5      34.716  27.557  34.767  1.00 28.55           C  
ATOM     35  CB  THR L   5      35.711  28.673  34.621  1.00 29.12           C  
ATOM     36  OG1 THR L   5      35.495  29.368  33.402  1.00 27.95           O  
ATOM     37  CG2 THR L   5      37.133  28.089  34.655  1.00 28.13           C  
ATOM     38  C   THR L   5      34.959  26.936  36.109  1.00 28.07           C  
ATOM     39  O   THR L   5      34.703  27.559  37.139  1.00 28.76           O  
ATOM     40  N   GLN L   6      35.467  25.682  36.126  1.00 27.90           N  
ATOM     41  CA  GLN L   6      35.734  25.001  37.364  1.00 27.92           C  
ATOM     42  CB  GLN L   6      35.123  23.592  37.435  1.00 27.70           C  
ATOM     43  CG  GLN L   6      33.593  23.645  37.438  1.00 27.07           C  
ATOM     44  CD  GLN L   6      33.042  22.239  37.611  1.00 26.43           C  
ATOM     45  OE1 GLN L   6      32.180  21.800  36.851  1.00 24.82           O  
ATOM     46  NE2 GLN L   6      33.538  21.516  38.649  1.00 25.89           N  
ATOM     47  C   GLN L   6      37.217  24.926  37.547  1.00 28.06           C  
ATOM     48  O   GLN L   6      37.962  24.675  36.601  1.00 28.06           O  
ATOM     49  N   SER L   7      37.662  25.164  38.801  1.00 28.41           N  
ATOM     50  CA  SER L   7      39.039  25.386  39.159  1.00 29.13           C  
ATOM     51  CB  SER L   7      39.185  26.022  40.548  1.00 29.36           C  
ATOM     52  OG  SER L   7      40.556  26.205  40.842  1.00 27.99           O  
ATOM     53  C   SER L   7      39.996  24.258  38.976  1.00 29.23           C  
ATOM     54  O   SER L   7      40.789  24.370  38.038  1.00 30.06           O  
ATOM     55  N   PRO L   8      40.079  23.201  39.766  1.00 29.31           N  
ATOM     56  CA  PRO L   8      41.056  22.267  39.329  1.00 29.75           C  
ATOM     57  CD  PRO L   8      40.001  23.222  41.221  1.00 33.85           C  
ATOM     58  CB  PRO L   8      41.640  21.589  40.567  1.00 29.84           C  
ATOM     59  CG  PRO L   8      40.626  21.893  41.675  1.00 29.85           C  
ATOM     60  C   PRO L   8      40.356  21.335  38.417  1.00 30.09           C  
ATOM     61  O   PRO L   8      39.174  21.083  38.643  1.00 29.95           O  
ATOM     62  N   SER L   9      41.047  20.824  37.384  1.00 30.40           N  
ATOM     63  CA  SER L   9      40.435  19.851  36.547  1.00 31.08           C  
ATOM     64  CB  SER L   9      41.300  19.504  35.329  1.00 31.72           C  
ATOM     65  OG  SER L   9      40.641  18.526  34.539  1.00 36.95           O  
ATOM     66  C   SER L   9      40.312  18.617  37.381  1.00 29.90           C  
ATOM     67  O   SER L   9      39.272  17.963  37.396  1.00 29.24           O  
ATOM     68  N   SER L  10      41.395  18.267  38.103  1.00 29.93           N  
ATOM     69  CA  SER L  10      41.338  17.128  38.968  1.00 29.65           C  
ATOM     70  CB  SER L  10      41.841  15.818  38.334  1.00 30.22           C  
ATOM     71  OG  SER L  10      43.226  15.913  38.037  1.00 34.94           O  
ATOM     72  C   SER L  10      42.183  17.409  40.165  1.00 29.79           C  
ATOM     73  O   SER L  10      43.129  18.194  40.102  1.00 29.27           O  
ATOM     74  N   LEU L  11      41.826  16.805  41.317  1.00 29.59           N  
ATOM     75  CA  LEU L  11      42.656  16.978  42.472  1.00 29.98           C  
ATOM     76  CB  LEU L  11      42.247  18.143  43.399  1.00 30.04           C  
ATOM     77  CG  LEU L  11      40.885  18.001  44.104  1.00 30.72           C  
ATOM     78  CD1 LEU L  11      40.598  19.227  44.984  1.00 35.07           C  
ATOM     79  CD2 LEU L  11      39.748  17.714  43.114  1.00 35.89           C  
ATOM     80  C   LEU L  11      42.684  15.693  43.240  1.00 30.17           C  
ATOM     81  O   LEU L  11      41.664  15.031  43.424  1.00 30.07           O  
ATOM     82  N   ALA L  12      43.885  15.298  43.708  1.00 30.02           N  
ATOM     83  CA  ALA L  12      44.022  14.068  44.434  1.00 30.37           C  
ATOM     84  CB  ALA L  12      45.274  13.265  44.049  1.00 31.03           C  
ATOM     85  C   ALA L  12      44.134  14.400  45.888  1.00 29.91           C  
ATOM     86  O   ALA L  12      44.839  15.334  46.269  1.00 30.10           O  
ATOM     87  N   VAL L  13      43.414  13.646  46.744  1.00 29.41           N  
ATOM     88  CA  VAL L  13      43.478  13.912  48.151  1.00 29.96           C  
ATOM     89  CB  VAL L  13      42.340  14.748  48.649  1.00 30.07           C  
ATOM     90  CG1 VAL L  13      42.393  16.119  47.958  1.00 32.54           C  
ATOM     91  CG2 VAL L  13      41.034  13.978  48.407  1.00 28.35           C  
ATOM     92  C   VAL L  13      43.392  12.615  48.892  1.00 30.25           C  
ATOM     93  O   VAL L  13      42.858  11.626  48.393  1.00 29.95           O  
ATOM     94  N   SER L  14      43.956  12.585  50.114  1.00 29.72           N  
ATOM     95  CA  SER L  14      43.864  11.406  50.923  1.00 30.31           C  
ATOM     96  CB  SER L  14      45.118  11.145  51.780  1.00 30.98           C  
ATOM     97  OG  SER L  14      45.415  12.270  52.591  1.00 31.86           O  
ATOM     98  C   SER L  14      42.659  11.541  51.801  1.00 29.91           C  
ATOM     99  O   SER L  14      42.140  12.638  52.005  1.00 29.80           O  
ATOM    100  N   ALA L  15      42.179  10.407  52.350  1.00 30.24           N  
ATOM    101  CA  ALA L  15      40.982  10.429  53.140  1.00 31.34           C  
ATOM    102  CB  ALA L  15      40.494   9.032  53.566  1.00 31.08           C  
ATOM    103  C   ALA L  15      41.207  11.229  54.382  1.00 32.35           C  
ATOM    104  O   ALA L  15      42.244  11.126  55.037  1.00 32.39           O  
ATOM    105  N   GLY L  16      40.201  12.056  54.736  1.00 32.01           N  
ATOM    106  CA  GLY L  16      40.253  12.840  55.935  1.00 32.32           C  
ATOM    107  C   GLY L  16      40.653  14.248  55.616  1.00 32.98           C  
ATOM    108  O   GLY L  16      40.455  15.148  56.431  1.00 33.76           O  
ATOM    109  N   GLU L  17      41.211  14.488  54.415  1.00 32.56           N  
ATOM    110  CA  GLU L  17      41.667  15.805  54.064  1.00 33.06           C  
ATOM    111  CB  GLU L  17      42.690  15.816  52.913  1.00 34.27           C  
ATOM    112  CG  GLU L  17      44.050  15.233  53.308  1.00 36.04           C  
ATOM    113  CD  GLU L  17      44.911  15.129  52.056  1.00 43.21           C  
ATOM    114  OE1 GLU L  17      44.342  15.220  50.935  1.00 43.42           O  
ATOM    115  OE2 GLU L  17      46.149  14.949  52.203  1.00 46.82           O1-
ATOM    116  C   GLU L  17      40.499  16.650  53.660  1.00 32.67           C  
ATOM    117  O   GLU L  17      39.410  16.150  53.385  1.00 32.50           O  
ATOM    118  N   LYS L  18      40.703  17.984  53.656  1.00 32.65           N  
ATOM    119  CA  LYS L  18      39.659  18.894  53.285  1.00 32.82           C  
ATOM    120  CB  LYS L  18      39.494  20.036  54.303  1.00 33.74           C  
ATOM    121  CG  LYS L  18      38.388  21.045  53.989  1.00 35.82           C  
ATOM    122  CD  LYS L  18      37.948  21.817  55.236  1.00 38.24           C  
ATOM    123  CE  LYS L  18      37.206  23.124  54.951  1.00 40.61           C  
ATOM    124  NZ  LYS L  18      38.186  24.222  54.796  1.00 40.86           N1+
ATOM    125  C   LYS L  18      40.007  19.458  51.941  1.00 32.29           C  
ATOM    126  O   LYS L  18      41.172  19.737  51.660  1.00 31.57           O  
ATOM    127  N   VAL L  19      38.999  19.612  51.054  1.00 30.70           N  
ATOM    128  CA  VAL L  19      39.301  20.106  49.740  1.00 30.44           C  
ATOM    129  CB  VAL L  19      39.276  19.045  48.680  1.00 29.85           C  
ATOM    130  CG1 VAL L  19      40.377  18.016  48.981  1.00 31.65           C  
ATOM    131  CG2 VAL L  19      37.865  18.437  48.640  1.00 30.31           C  
ATOM    132  C   VAL L  19      38.287  21.126  49.347  1.00 29.80           C  
ATOM    133  O   VAL L  19      37.155  21.129  49.828  1.00 29.87           O  
ATOM    134  N   THR L  20      38.694  22.058  48.463  1.00 29.84           N  
ATOM    135  CA  THR L  20      37.737  23.014  48.015  1.00 30.08           C  
ATOM    136  CB  THR L  20      37.876  24.359  48.665  1.00 30.31           C  
ATOM    137  OG1 THR L  20      36.649  25.063  48.576  1.00 36.29           O  
ATOM    138  CG2 THR L  20      38.976  25.154  47.946  1.00 36.32           C  
ATOM    139  C   THR L  20      37.912  23.166  46.537  1.00 30.45           C  
ATOM    140  O   THR L  20      39.029  23.192  46.020  1.00 30.78           O  
ATOM    141  N   MET L  21      36.785  23.240  45.808  1.00 29.92           N  
ATOM    142  CA  MET L  21      36.850  23.429  44.392  1.00 30.23           C  
ATOM    143  CB  MET L  21      36.366  22.209  43.590  1.00 30.58           C  
ATOM    144  CG  MET L  21      35.018  21.650  44.037  1.00 37.97           C  
ATOM    145  SD  MET L  21      34.706  19.966  43.430  1.00 41.06           S  
ATOM    146  CE  MET L  21      35.947  19.180  44.501  1.00 39.52           C  
ATOM    147  C   MET L  21      36.027  24.635  44.074  1.00 30.49           C  
ATOM    148  O   MET L  21      35.051  24.930  44.762  1.00 30.34           O  
ATOM    149  N   SER L  22      36.422  25.387  43.024  1.00 30.15           N  
ATOM    150  CA  SER L  22      35.728  26.609  42.738  1.00 30.97           C  
ATOM    151  CB  SER L  22      36.614  27.867  42.697  1.00 31.97           C  
ATOM    152  OG  SER L  22      37.028  28.233  44.002  1.00 39.80           O  
ATOM    153  C   SER L  22      35.072  26.550  41.403  1.00 30.83           C  
ATOM    154  O   SER L  22      35.435  25.764  40.529  1.00 30.38           O  
ATOM    155  N   CYS L  23      34.041  27.400  41.246  1.00 30.63           N  
ATOM    156  CA  CYS L  23      33.314  27.523  40.020  1.00 30.90           C  
ATOM    157  CB  CYS L  23      31.940  26.818  40.087  1.00 31.33           C  
ATOM    158  SG  CYS L  23      30.955  26.952  38.566  1.00 33.72           S  
ATOM    159  C   CYS L  23      33.106  28.990  39.780  1.00 30.90           C  
ATOM    160  O   CYS L  23      32.628  29.706  40.660  1.00 30.67           O  
ATOM    161  N   LYS L  24      33.486  29.480  38.578  1.00 30.73           N  
ATOM    162  CA  LYS L  24      33.302  30.873  38.253  1.00 31.36           C  
ATOM    163  CB  LYS L  24      34.565  31.628  37.802  1.00 32.20           C  
ATOM    164  CG  LYS L  24      35.391  32.254  38.923  1.00 35.96           C  
ATOM    165  CD  LYS L  24      36.629  32.986  38.398  1.00 37.93           C  
ATOM    166  CE  LYS L  24      37.261  33.938  39.414  1.00 35.97           C  
ATOM    167  NZ  LYS L  24      38.200  34.858  38.733  1.00 36.11           N1+
ATOM    168  C   LYS L  24      32.359  30.995  37.102  1.00 31.18           C  
ATOM    169  O   LYS L  24      32.388  30.197  36.167  1.00 31.49           O  
ATOM    170  N   SER L  25      31.506  32.038  37.133  1.00 30.64           N  
ATOM    171  CA  SER L  25      30.548  32.249  36.086  1.00 30.46           C  
ATOM    172  CB  SER L  25      29.105  32.359  36.611  1.00 30.39           C  
ATOM    173  OG  SER L  25      29.004  33.440  37.526  1.00 36.42           O  
ATOM    174  C   SER L  25      30.887  33.531  35.389  1.00 30.70           C  
ATOM    175  O   SER L  25      31.423  34.460  35.992  1.00 30.43           O  
ATOM    176  N   SER L  26      30.605  33.551  34.075  1.00 32.05           N  
ATOM    177  CA  SER L  26      30.916  34.667  33.237  1.00 32.98           C  
ATOM    178  CB  SER L  26      30.696  34.383  31.744  1.00 34.07           C  
ATOM    179  OG  SER L  26      31.042  35.532  30.985  1.00 37.31           O  
ATOM    180  C   SER L  26      30.039  35.817  33.602  1.00 36.13           C  
ATOM    181  O   SER L  26      30.415  36.975  33.414  1.00 36.98           O  
ATOM    182  N   GLN L  27      28.831  35.516  34.117  1.00 34.86           N  
ATOM    183  CA  GLN L  27      27.874  36.532  34.456  1.00 35.57           C  
ATOM    184  CB  GLN L  27      26.676  36.555  33.494  1.00 37.43           C  
ATOM    185  CG  GLN L  27      27.075  36.877  32.058  1.00 42.53           C  
ATOM    186  CD  GLN L  27      25.825  36.862  31.197  1.00 52.21           C  
ATOM    187  OE1 GLN L  27      25.723  36.096  30.239  1.00 52.03           O  
ATOM    188  NE2 GLN L  27      24.841  37.732  31.545  1.00 49.15           N  
ATOM    189  C   GLN L  27      27.342  36.215  35.818  1.00 36.52           C  
ATOM    190  O   GLN L  27      27.441  35.080  36.277  1.00 35.90           O  
ATOM    191  N   SER L  28      26.776  37.230  36.506  1.00 35.84           N  
ATOM    192  CA  SER L  28      26.264  37.035  37.833  1.00 35.75           C  
ATOM    193  CB  SER L  28      25.921  38.352  38.553  1.00 37.77           C  
ATOM    194  OG  SER L  28      25.428  38.096  39.859  1.00 39.74           O  
ATOM    195  C   SER L  28      25.025  36.196  37.780  1.00 36.90           C  
ATOM    196  O   SER L  28      24.133  36.416  36.963  1.00 36.88           O  
ATOM    197  N   VAL L  29      25.010  35.140  38.615  1.00 34.59           N  
ATOM    198  CA  VAL L  29      23.943  34.204  38.841  1.00 34.25           C  
ATOM    199  CB  VAL L  29      24.417  32.831  39.220  1.00 33.56           C  
ATOM    200  CG1 VAL L  29      25.206  32.258  38.033  1.00 31.91           C  
ATOM    201  CG2 VAL L  29      25.224  32.912  40.516  1.00 32.51           C  
ATOM    202  C   VAL L  29      22.968  34.690  39.876  1.00 37.87           C  
ATOM    203  O   VAL L  29      21.958  34.031  40.113  1.00 37.65           O  
ATOM    204  N   LEU L  30      23.309  35.773  40.604  1.00 38.26           N  
ATOM    205  CA  LEU L  30      22.506  36.270  41.688  1.00 39.44           C  
ATOM    206  CB  LEU L  30      23.324  37.225  42.587  1.00 39.58           C  
ATOM    207  CG  LEU L  30      22.582  37.789  43.814  1.00 42.56           C  
ATOM    208  CD1 LEU L  30      22.262  36.682  44.833  1.00 42.33           C  
ATOM    209  CD2 LEU L  30      23.358  38.961  44.439  1.00 43.43           C  
ATOM    210  C   LEU L  30      21.300  36.997  41.161  1.00 42.62           C  
ATOM    211  O   LEU L  30      21.390  37.829  40.260  1.00 43.34           O  
ATOM    212  N   TYR L  31      20.118  36.687  41.731  1.00 41.66           N  
ATOM    213  CA  TYR L  31      18.895  37.320  41.328  1.00 42.74           C  
ATOM    214  CB  TYR L  31      17.708  36.333  41.282  1.00 42.44           C  
ATOM    215  CG  TYR L  31      16.466  37.016  40.810  1.00 43.07           C  
ATOM    216  CD1 TYR L  31      16.370  37.509  39.529  1.00 43.21           C  
ATOM    217  CD2 TYR L  31      15.371  37.118  41.638  1.00 44.01           C  
ATOM    218  CE1 TYR L  31      15.219  38.127  39.099  1.00 43.91           C  
ATOM    219  CE2 TYR L  31      14.216  37.733  41.212  1.00 44.69           C  
ATOM    220  CZ  TYR L  31      14.140  38.244  39.939  1.00 46.56           C  
ATOM    221  OH  TYR L  31      12.956  38.876  39.501  1.00 47.01           O  
ATOM    222  C   TYR L  31      18.656  38.381  42.354  1.00 47.19           C  
ATOM    223  O   TYR L  31      18.689  38.123  43.553  1.00 47.95           O  
ATOM    224  N   SER L  32      18.450  39.631  41.905  1.00 47.50           N  
ATOM    225  CA  SER L  32      18.340  40.742  42.804  1.00 49.58           C  
ATOM    226  CB  SER L  32      18.349  42.097  42.067  1.00 51.72           C  
ATOM    227  OG  SER L  32      17.255  42.191  41.166  1.00 55.57           O  
ATOM    228  C   SER L  32      17.122  40.671  43.680  1.00 52.57           C  
ATOM    229  O   SER L  32      17.212  40.911  44.882  1.00 54.09           O  
ATOM    230  N   SER L  33      15.942  40.359  43.116  1.00 50.97           N  
ATOM    231  CA  SER L  33      14.738  40.369  43.903  1.00 51.68           C  
ATOM    232  CB  SER L  33      13.472  40.144  43.060  1.00 52.92           C  
ATOM    233  OG  SER L  33      13.305  41.218  42.147  1.00 57.16           O  
ATOM    234  C   SER L  33      14.768  39.297  44.949  1.00 53.42           C  
ATOM    235  O   SER L  33      14.501  39.561  46.123  1.00 54.86           O  
ATOM    236  N   ASN L  34      15.067  38.053  44.517  1.00 50.05           N  
ATOM    237  CA  ASN L  34      15.134  36.881  45.353  1.00 48.95           C  
ATOM    238  CB  ASN L  34      15.302  35.565  44.580  1.00 49.07           C  
ATOM    239  CG  ASN L  34      13.951  35.105  44.088  1.00 58.01           C  
ATOM    240  OD1 ASN L  34      12.969  35.162  44.822  1.00 55.13           O  
ATOM    241  ND2 ASN L  34      13.889  34.622  42.821  1.00 56.08           N  
ATOM    242  C   ASN L  34      16.322  36.936  46.249  1.00 48.84           C  
ATOM    243  O   ASN L  34      16.277  36.468  47.386  1.00 48.69           O  
ATOM    244  N   GLN L  35      17.427  37.514  45.749  1.00 46.15           N  
ATOM    245  CA  GLN L  35      18.654  37.502  46.481  1.00 45.69           C  
ATOM    246  CB  GLN L  35      18.482  38.038  47.912  1.00 47.70           C  
ATOM    247  CG  GLN L  35      18.046  39.502  47.959  1.00107.99           C  
ATOM    248  CD  GLN L  35      17.561  39.806  49.366  1.00133.52           C  
ATOM    249  OE1 GLN L  35      18.237  39.508  50.349  1.00129.93           O  
ATOM    250  NE2 GLN L  35      16.346  40.406  49.467  1.00128.01           N  
ATOM    251  C   GLN L  35      19.119  36.077  46.571  1.00 45.05           C  
ATOM    252  O   GLN L  35      19.777  35.701  47.538  1.00 44.50           O  
ATOM    253  N   LYS L  36      18.794  35.248  45.552  1.00 41.58           N  
ATOM    254  CA  LYS L  36      19.233  33.879  45.536  1.00 39.27           C  
ATOM    255  CB  LYS L  36      18.120  32.832  45.359  1.00 40.00           C  
ATOM    256  CG  LYS L  36      17.152  32.723  46.533  1.00 41.68           C  
ATOM    257  CD  LYS L  36      16.057  31.676  46.319  1.00 46.02           C  
ATOM    258  CE  LYS L  36      15.137  31.961  45.133  1.00 51.27           C  
ATOM    259  NZ  LYS L  36      14.040  30.965  45.096  1.00 55.36           N1+
ATOM    260  C   LYS L  36      20.157  33.686  44.370  1.00 38.69           C  
ATOM    261  O   LYS L  36      20.033  34.355  43.347  1.00 37.74           O  
ATOM    262  N   ASN L  37      21.116  32.747  44.514  1.00 35.13           N  
ATOM    263  CA  ASN L  37      22.073  32.438  43.487  1.00 33.58           C  
ATOM    264  CB  ASN L  37      23.467  32.101  44.045  1.00 33.19           C  
ATOM    265  CG  ASN L  37      24.054  33.357  44.664  1.00 39.24           C  
ATOM    266  OD1 ASN L  37      24.451  34.283  43.959  1.00 33.93           O  
ATOM    267  ND2 ASN L  37      24.099  33.401  46.023  1.00 38.07           N  
ATOM    268  C   ASN L  37      21.594  31.195  42.823  1.00 33.64           C  
ATOM    269  O   ASN L  37      21.399  30.173  43.479  1.00 32.85           O  
ATOM    270  N   TYR L  38      21.405  31.231  41.490  1.00 30.89           N  
ATOM    271  CA  TYR L  38      20.923  30.035  40.876  1.00 29.75           C  
ATOM    272  CB  TYR L  38      20.056  30.265  39.620  1.00 31.06           C  
ATOM    273  CG  TYR L  38      18.794  30.971  40.008  1.00 32.71           C  
ATOM    274  CD1 TYR L  38      17.755  30.279  40.586  1.00 34.47           C  
ATOM    275  CD2 TYR L  38      18.648  32.326  39.813  1.00 34.05           C  
ATOM    276  CE1 TYR L  38      16.590  30.914  40.950  1.00 35.63           C  
ATOM    277  CE2 TYR L  38      17.485  32.968  40.173  1.00 35.77           C  
ATOM    278  CZ  TYR L  38      16.451  32.262  40.743  1.00 39.70           C  
ATOM    279  OH  TYR L  38      15.255  32.910  41.116  1.00 40.26           O  
ATOM    280  C   TYR L  38      22.126  29.236  40.462  1.00 28.93           C  
ATOM    281  O   TYR L  38      22.474  29.170  39.284  1.00 27.27           O  
ATOM    282  N   LEU L  39      22.789  28.595  41.453  1.00 23.14           N  
ATOM    283  CA  LEU L  39      23.935  27.768  41.185  1.00 22.50           C  
ATOM    284  CB  LEU L  39      25.258  28.366  41.690  1.00 22.11           C  
ATOM    285  CG  LEU L  39      26.484  27.472  41.425  1.00 25.31           C  
ATOM    286  CD1 LEU L  39      26.860  27.424  39.939  1.00 24.92           C  
ATOM    287  CD2 LEU L  39      27.656  27.859  42.324  1.00 24.84           C  
ATOM    288  C   LEU L  39      23.761  26.494  41.949  1.00 22.00           C  
ATOM    289  O   LEU L  39      23.404  26.517  43.126  1.00 22.12           O  
ATOM    290  N   ALA L  40      24.037  25.343  41.303  1.00 21.61           N  
ATOM    291  CA  ALA L  40      23.897  24.085  41.985  1.00 20.80           C  
ATOM    292  CB  ALA L  40      22.712  23.245  41.478  1.00 20.93           C  
ATOM    293  C   ALA L  40      25.139  23.268  41.784  1.00 20.79           C  
ATOM    294  O   ALA L  40      25.924  23.518  40.871  1.00 21.09           O  
ATOM    295  N   TRP L  41      25.360  22.280  42.681  1.00 20.52           N  
ATOM    296  CA  TRP L  41      26.491  21.394  42.574  1.00 20.09           C  
ATOM    297  CB  TRP L  41      27.450  21.469  43.778  1.00 20.24           C  
ATOM    298  CG  TRP L  41      28.210  22.772  43.895  1.00 20.37           C  
ATOM    299  CD2 TRP L  41      29.487  23.019  43.285  1.00 21.48           C  
ATOM    300  CD1 TRP L  41      27.875  23.916  44.562  1.00 21.12           C  
ATOM    301  NE1 TRP L  41      28.865  24.858  44.406  1.00 21.43           N  
ATOM    302  CE2 TRP L  41      29.863  24.319  43.622  1.00 21.65           C  
ATOM    303  CE3 TRP L  41      30.282  22.228  42.507  1.00 21.03           C  
ATOM    304  CZ2 TRP L  41      31.045  24.848  43.182  1.00 22.23           C  
ATOM    305  CZ3 TRP L  41      31.473  22.763  42.067  1.00 21.61           C  
ATOM    306  CH2 TRP L  41      31.847  24.049  42.399  1.00 21.79           C  
ATOM    307  C   TRP L  41      25.973  19.987  42.479  1.00 19.90           C  
ATOM    308  O   TRP L  41      25.039  19.602  43.183  1.00 19.33           O  
ATOM    309  N   TYR L  42      26.578  19.177  41.584  1.00 19.03           N  
ATOM    310  CA  TYR L  42      26.153  17.815  41.398  1.00 19.19           C  
ATOM    311  CB  TYR L  42      25.565  17.521  40.002  1.00 18.14           C  
ATOM    312  CG  TYR L  42      24.301  18.290  39.792  1.00 19.09           C  
ATOM    313  CD1 TYR L  42      23.099  17.780  40.213  1.00 18.25           C  
ATOM    314  CD2 TYR L  42      24.302  19.516  39.172  1.00 19.01           C  
ATOM    315  CE1 TYR L  42      21.929  18.475  40.022  1.00 18.68           C  
ATOM    316  CE2 TYR L  42      23.132  20.217  38.977  1.00 19.22           C  
ATOM    317  CZ  TYR L  42      21.937  19.696  39.400  1.00 18.98           C  
ATOM    318  OH  TYR L  42      20.730  20.404  39.205  1.00 22.15           O  
ATOM    319  C   TYR L  42      27.346  16.919  41.540  1.00 19.67           C  
ATOM    320  O   TYR L  42      28.481  17.320  41.281  1.00 19.85           O  
ATOM    321  N   GLN L  43      27.105  15.669  41.990  1.00 19.69           N  
ATOM    322  CA  GLN L  43      28.161  14.711  42.142  1.00 20.22           C  
ATOM    323  CB  GLN L  43      28.322  14.215  43.594  1.00 20.53           C  
ATOM    324  CG  GLN L  43      29.440  13.189  43.804  1.00 21.05           C  
ATOM    325  CD  GLN L  43      29.452  12.811  45.281  1.00 21.89           C  
ATOM    326  OE1 GLN L  43      28.657  13.315  46.070  1.00 22.54           O  
ATOM    327  NE2 GLN L  43      30.375  11.892  45.672  1.00 21.11           N  
ATOM    328  C   GLN L  43      27.813  13.531  41.294  1.00 19.99           C  
ATOM    329  O   GLN L  43      26.679  13.051  41.318  1.00 19.64           O  
ATOM    330  N   GLN L  44      28.785  13.047  40.490  1.00 20.75           N  
ATOM    331  CA  GLN L  44      28.525  11.887  39.690  1.00 20.84           C  
ATOM    332  CB  GLN L  44      28.606  12.132  38.174  1.00 20.38           C  
ATOM    333  CG  GLN L  44      28.316  10.877  37.345  1.00 20.86           C  
ATOM    334  CD  GLN L  44      28.449  11.241  35.874  1.00 21.83           C  
ATOM    335  OE1 GLN L  44      29.457  11.809  35.455  1.00 22.87           O  
ATOM    336  NE2 GLN L  44      27.408  10.915  35.063  1.00 19.47           N  
ATOM    337  C   GLN L  44      29.576  10.873  40.005  1.00 21.63           C  
ATOM    338  O   GLN L  44      30.752  11.067  39.701  1.00 21.48           O  
ATOM    339  N   LYS L  45      29.162   9.751  40.623  1.00 22.76           N  
ATOM    340  CA  LYS L  45      30.065   8.691  40.958  1.00 24.31           C  
ATOM    341  CB  LYS L  45      29.531   7.829  42.113  1.00 24.82           C  
ATOM    342  CG  LYS L  45      29.272   8.666  43.370  1.00 27.20           C  
ATOM    343  CD  LYS L  45      28.367   7.990  44.401  1.00 29.18           C  
ATOM    344  CE  LYS L  45      27.863   8.941  45.488  1.00 30.18           C  
ATOM    345  NZ  LYS L  45      28.975   9.332  46.380  1.00 31.76           N1+
ATOM    346  C   LYS L  45      30.190   7.855  39.725  1.00 25.09           C  
ATOM    347  O   LYS L  45      29.252   7.779  38.934  1.00 24.83           O  
ATOM    348  N   PRO L  46      31.323   7.232  39.546  1.00 26.16           N  
ATOM    349  CA  PRO L  46      31.592   6.477  38.350  1.00 26.13           C  
ATOM    350  CD  PRO L  46      32.102   6.756  40.677  1.00 26.32           C  
ATOM    351  CB  PRO L  46      32.901   5.742  38.626  1.00 26.95           C  
ATOM    352  CG  PRO L  46      32.859   5.525  40.151  1.00 26.87           C  
ATOM    353  C   PRO L  46      30.484   5.521  38.022  1.00 26.26           C  
ATOM    354  O   PRO L  46      30.070   4.764  38.900  1.00 26.21           O  
ATOM    355  N   GLY L  47      29.987   5.565  36.765  1.00 27.13           N  
ATOM    356  CA  GLY L  47      28.994   4.656  36.261  1.00 27.56           C  
ATOM    357  C   GLY L  47      27.611   5.019  36.728  1.00 28.15           C  
ATOM    358  O   GLY L  47      26.672   4.255  36.506  1.00 28.67           O  
ATOM    359  N   GLN L  48      27.427   6.192  37.366  1.00 27.12           N  
ATOM    360  CA  GLN L  48      26.116   6.502  37.868  1.00 26.51           C  
ATOM    361  CB  GLN L  48      26.046   6.615  39.400  1.00 27.23           C  
ATOM    362  CG  GLN L  48      26.244   5.288  40.135  1.00 29.04           C  
ATOM    363  CD  GLN L  48      26.149   5.586  41.623  1.00 31.57           C  
ATOM    364  OE1 GLN L  48      25.980   4.686  42.446  1.00 33.39           O  
ATOM    365  NE2 GLN L  48      26.253   6.893  41.981  1.00 31.66           N  
ATOM    366  C   GLN L  48      25.649   7.817  37.320  1.00 25.55           C  
ATOM    367  O   GLN L  48      26.385   8.521  36.631  1.00 24.67           O  
ATOM    368  N   SER L  49      24.367   8.149  37.594  1.00 25.07           N  
ATOM    369  CA  SER L  49      23.787   9.390  37.164  1.00 24.64           C  
ATOM    370  CB  SER L  49      22.249   9.378  37.144  1.00 24.82           C  
ATOM    371  OG  SER L  49      21.771   8.384  36.250  1.00 28.60           O  
ATOM    372  C   SER L  49      24.213  10.448  38.140  1.00 23.66           C  
ATOM    373  O   SER L  49      24.609  10.141  39.262  1.00 23.17           O  
ATOM    374  N   PRO L  50      24.141  11.693  37.744  1.00 22.85           N  
ATOM    375  CA  PRO L  50      24.536  12.759  38.624  1.00 22.42           C  
ATOM    376  CD  PRO L  50      24.333  12.043  36.345  1.00 22.63           C  
ATOM    377  CB  PRO L  50      24.645  14.004  37.749  1.00 23.03           C  
ATOM    378  CG  PRO L  50      24.977  13.441  36.356  1.00 23.53           C  
ATOM    379  C   PRO L  50      23.550  12.899  39.736  1.00 23.10           C  
ATOM    380  O   PRO L  50      22.383  12.560  39.545  1.00 22.45           O  
ATOM    381  N   LYS L  51      24.007  13.382  40.907  1.00 22.58           N  
ATOM    382  CA  LYS L  51      23.133  13.548  42.030  1.00 23.61           C  
ATOM    383  CB  LYS L  51      23.477  12.619  43.207  1.00 24.71           C  
ATOM    384  CG  LYS L  51      22.462  12.673  44.349  1.00 27.62           C  
ATOM    385  CD  LYS L  51      22.569  11.498  45.323  1.00 30.95           C  
ATOM    386  CE  LYS L  51      23.915  11.404  46.046  0.80 33.72           C  
ATOM    387  NZ  LYS L  51      23.917  12.261  47.252  0.80 34.23           N1+
ATOM    388  C   LYS L  51      23.257  14.964  42.502  1.00 22.50           C  
ATOM    389  O   LYS L  51      24.335  15.553  42.461  1.00 22.55           O  
ATOM    390  N   LEU L  52      22.137  15.552  42.971  1.00 21.88           N  
ATOM    391  CA  LEU L  52      22.130  16.925  43.399  1.00 20.92           C  
ATOM    392  CB  LEU L  52      20.721  17.548  43.340  1.00 21.02           C  
ATOM    393  CG  LEU L  52      20.626  18.992  43.868  1.00 21.08           C  
ATOM    394  CD1 LEU L  52      21.488  19.956  43.040  1.00 20.30           C  
ATOM    395  CD2 LEU L  52      19.160  19.446  43.969  1.00 20.88           C  
ATOM    396  C   LEU L  52      22.602  17.022  44.821  1.00 20.90           C  
ATOM    397  O   LEU L  52      22.010  16.423  45.718  1.00 20.95           O  
ATOM    398  N   LEU L  53      23.779  17.655  45.032  1.00 20.85           N  
ATOM    399  CA  LEU L  53      24.311  17.939  46.343  1.00 21.58           C  
ATOM    400  CB  LEU L  53      25.838  18.101  46.339  1.00 21.74           C  
ATOM    401  CG  LEU L  53      26.610  16.825  45.973  1.00 23.24           C  
ATOM    402  CD1 LEU L  53      28.122  17.078  45.993  1.00 22.83           C  
ATOM    403  CD2 LEU L  53      26.203  15.647  46.870  1.00 24.48           C  
ATOM    404  C   LEU L  53      23.792  19.210  46.959  1.00 21.85           C  
ATOM    405  O   LEU L  53      23.273  19.214  48.073  1.00 21.81           O  
ATOM    406  N   ILE L  54      23.931  20.336  46.222  1.00 21.42           N  
ATOM    407  CA  ILE L  54      23.649  21.633  46.774  1.00 21.70           C  
ATOM    408  CB  ILE L  54      24.908  22.403  47.082  1.00 21.78           C  
ATOM    409  CG1 ILE L  54      25.770  21.682  48.134  1.00 23.02           C  
ATOM    410  CG2 ILE L  54      24.515  23.838  47.469  1.00 22.35           C  
ATOM    411  CD1 ILE L  54      25.104  21.537  49.500  1.00 21.86           C  
ATOM    412  C   ILE L  54      22.939  22.433  45.731  1.00 21.59           C  
ATOM    413  O   ILE L  54      23.294  22.355  44.555  1.00 21.52           O  
ATOM    414  N   TYR L  55      21.919  23.223  46.141  1.00 21.14           N  
ATOM    415  CA  TYR L  55      21.237  24.093  45.226  1.00 21.71           C  
ATOM    416  CB  TYR L  55      19.840  23.599  44.777  1.00 21.18           C  
ATOM    417  CG  TYR L  55      18.840  23.500  45.890  1.00 20.69           C  
ATOM    418  CD1 TYR L  55      18.899  22.489  46.825  1.00 20.66           C  
ATOM    419  CD2 TYR L  55      17.802  24.402  45.970  1.00 21.21           C  
ATOM    420  CE1 TYR L  55      17.957  22.401  47.825  1.00 21.28           C  
ATOM    421  CE2 TYR L  55      16.857  24.321  46.965  1.00 22.47           C  
ATOM    422  CZ  TYR L  55      16.934  23.318  47.899  1.00 22.37           C  
ATOM    423  OH  TYR L  55      15.962  23.235  48.920  1.00 23.08           O  
ATOM    424  C   TYR L  55      21.118  25.436  45.882  1.00 22.03           C  
ATOM    425  O   TYR L  55      21.286  25.554  47.094  1.00 21.54           O  
ATOM    426  N   TRP L  56      20.859  26.513  45.102  1.00 38.15           N  
ATOM    427  CA  TRP L  56      20.760  27.843  45.662  1.00 39.95           C  
ATOM    428  CB  TRP L  56      19.714  27.966  46.785  1.00 40.19           C  
ATOM    429  CG  TRP L  56      18.273  27.992  46.335  1.00 41.76           C  
ATOM    430  CD2 TRP L  56      17.178  28.114  47.254  1.00 41.71           C  
ATOM    431  CD1 TRP L  56      17.730  27.941  45.085  1.00 43.12           C  
ATOM    432  NE1 TRP L  56      16.361  28.024  45.168  1.00 44.50           N  
ATOM    433  CE2 TRP L  56      16.009  28.131  46.499  1.00 43.85           C  
ATOM    434  CE3 TRP L  56      17.156  28.206  48.613  1.00 43.77           C  
ATOM    435  CZ2 TRP L  56      14.785  28.244  47.100  1.00 45.75           C  
ATOM    436  CZ3 TRP L  56      15.924  28.316  49.218  1.00 45.19           C  
ATOM    437  CH2 TRP L  56      14.762  28.335  48.474  1.00 46.28           C  
ATOM    438  C   TRP L  56      22.086  28.226  46.246  1.00 39.99           C  
ATOM    439  O   TRP L  56      22.169  29.079  47.129  1.00 39.51           O  
ATOM    440  N   ALA L  57      23.153  27.573  45.760  1.00 37.02           N  
ATOM    441  CA  ALA L  57      24.527  27.835  46.082  1.00 36.11           C  
ATOM    442  CB  ALA L  57      24.905  29.318  45.918  1.00 36.14           C  
ATOM    443  C   ALA L  57      24.902  27.407  47.475  1.00 38.30           C  
ATOM    444  O   ALA L  57      26.073  27.113  47.713  1.00 37.07           O  
ATOM    445  N   SER L  58      23.947  27.270  48.419  1.00 38.37           N  
ATOM    446  CA  SER L  58      24.416  26.923  49.735  1.00 37.95           C  
ATOM    447  CB  SER L  58      24.571  28.153  50.645  1.00 39.64           C  
ATOM    448  OG  SER L  58      23.304  28.760  50.860  1.00 43.43           O  
ATOM    449  C   SER L  58      23.453  26.010  50.414  1.00 38.87           C  
ATOM    450  O   SER L  58      23.686  25.593  51.549  1.00 40.44           O  
ATOM    451  N   THR L  59      22.362  25.618  49.741  1.00 24.60           N  
ATOM    452  CA  THR L  59      21.441  24.815  50.495  1.00 25.40           C  
ATOM    453  CB  THR L  59      20.003  25.097  50.180  1.00 25.97           C  
ATOM    454  OG1 THR L  59      19.707  26.464  50.415  1.00 33.07           O  
ATOM    455  CG2 THR L  59      19.117  24.212  51.073  1.00 31.33           C  
ATOM    456  C   THR L  59      21.688  23.384  50.153  1.00 25.57           C  
ATOM    457  O   THR L  59      21.674  23.001  48.983  1.00 25.69           O  
ATOM    458  N   ARG L  60      21.927  22.553  51.188  1.00 26.17           N  
ATOM    459  CA  ARG L  60      22.193  21.159  50.982  1.00 27.34           C  
ATOM    460  CB  ARG L  60      22.839  20.457  52.192  1.00 27.45           C  
ATOM    461  CG  ARG L  60      24.302  20.848  52.424  1.00 29.85           C  
ATOM    462  CD  ARG L  60      24.977  20.071  53.558  1.00 31.40           C  
ATOM    463  NE  ARG L  60      24.429  20.573  54.849  1.00 33.25           N  
ATOM    464  CZ  ARG L  60      25.122  21.497  55.577  1.00 34.90           C  
ATOM    465  NH1 ARG L  60      26.327  21.956  55.129  1.00 34.97           N1+
ATOM    466  NH2 ARG L  60      24.613  21.952  56.759  1.00 34.18           N  
ATOM    467  C   ARG L  60      20.906  20.460  50.679  1.00 27.32           C  
ATOM    468  O   ARG L  60      19.857  20.779  51.239  1.00 27.20           O  
ATOM    469  N   GLU L  61      20.971  19.479  49.754  1.00 27.04           N  
ATOM    470  CA  GLU L  61      19.825  18.697  49.392  1.00 27.39           C  
ATOM    471  CB  GLU L  61      19.988  17.886  48.093  1.00 27.28           C  
ATOM    472  CG  GLU L  61      18.793  16.973  47.780  1.00 27.86           C  
ATOM    473  CD  GLU L  61      17.599  17.804  47.315  1.00 34.91           C  
ATOM    474  OE1 GLU L  61      17.007  18.531  48.155  1.00 36.87           O  
ATOM    475  OE2 GLU L  61      17.254  17.713  46.106  1.00 37.38           O1-
ATOM    476  C   GLU L  61      19.568  17.736  50.502  1.00 27.74           C  
ATOM    477  O   GLU L  61      20.460  17.398  51.277  1.00 27.35           O  
ATOM    478  N   SER L  62      18.310  17.276  50.605  1.00 28.39           N  
ATOM    479  CA  SER L  62      17.913  16.407  51.665  1.00 29.42           C  
ATOM    480  CB  SER L  62      16.420  16.026  51.556  1.00 29.68           C  
ATOM    481  OG  SER L  62      15.611  17.192  51.437  1.00 35.58           O  
ATOM    482  C   SER L  62      18.731  15.154  51.580  1.00 29.39           C  
ATOM    483  O   SER L  62      18.861  14.553  50.514  1.00 30.08           O  
ATOM    484  N   GLY L  63      19.318  14.737  52.721  1.00 28.95           N  
ATOM    485  CA  GLY L  63      20.051  13.502  52.796  1.00 29.31           C  
ATOM    486  C   GLY L  63      21.513  13.683  52.488  1.00 29.00           C  
ATOM    487  O   GLY L  63      22.270  12.716  52.564  1.00 29.42           O  
ATOM    488  N   VAL L  64      21.960  14.907  52.135  1.00 28.58           N  
ATOM    489  CA  VAL L  64      23.351  15.122  51.815  1.00 27.54           C  
ATOM    490  CB  VAL L  64      23.559  16.317  50.919  1.00 27.49           C  
ATOM    491  CG1 VAL L  64      25.063  16.556  50.692  1.00 26.81           C  
ATOM    492  CG2 VAL L  64      22.773  16.081  49.618  1.00 26.28           C  
ATOM    493  C   VAL L  64      24.116  15.357  53.083  1.00 27.91           C  
ATOM    494  O   VAL L  64      23.707  16.138  53.943  1.00 27.51           O  
ATOM    495  N   PRO L  65      25.244  14.705  53.194  1.00 28.30           N  
ATOM    496  CA  PRO L  65      26.102  14.765  54.349  1.00 28.63           C  
ATOM    497  CD  PRO L  65      25.844  13.984  52.083  1.00 28.21           C  
ATOM    498  CB  PRO L  65      27.261  13.817  54.041  1.00 28.71           C  
ATOM    499  CG  PRO L  65      27.307  13.777  52.502  1.00 28.78           C  
ATOM    500  C   PRO L  65      26.555  16.173  54.611  1.00 29.11           C  
ATOM    501  O   PRO L  65      26.719  16.947  53.671  1.00 28.06           O  
ATOM    502  N   ASP L  66      26.779  16.498  55.898  1.00 29.18           N  
ATOM    503  CA  ASP L  66      27.135  17.801  56.389  1.00 29.96           C  
ATOM    504  CB  ASP L  66      27.186  17.866  57.925  1.00 32.62           C  
ATOM    505  CG  ASP L  66      25.766  17.710  58.452  1.00 35.87           C  
ATOM    506  OD1 ASP L  66      25.169  16.620  58.246  1.00 37.41           O  
ATOM    507  OD2 ASP L  66      25.255  18.688  59.059  1.00 39.45           O1-
ATOM    508  C   ASP L  66      28.482  18.200  55.873  1.00 28.43           C  
ATOM    509  O   ASP L  66      28.808  19.384  55.815  1.00 28.51           O  
ATOM    510  N   ARG L  67      29.303  17.214  55.481  1.00 27.81           N  
ATOM    511  CA  ARG L  67      30.652  17.436  55.041  1.00 27.29           C  
ATOM    512  CB  ARG L  67      31.305  16.166  54.484  1.00 27.12           C  
ATOM    513  CG  ARG L  67      31.723  15.151  55.537  1.00 27.39           C  
ATOM    514  CD  ARG L  67      32.167  13.822  54.926  1.00 28.48           C  
ATOM    515  NE  ARG L  67      30.935  13.012  54.728  1.00 27.15           N  
ATOM    516  CZ  ARG L  67      30.723  12.273  53.601  1.00 27.51           C  
ATOM    517  NH1 ARG L  67      31.619  12.292  52.572  1.00 27.75           N1+
ATOM    518  NH2 ARG L  67      29.594  11.516  53.507  1.00 28.20           N  
ATOM    519  C   ARG L  67      30.665  18.390  53.888  1.00 26.92           C  
ATOM    520  O   ARG L  67      31.643  19.116  53.706  1.00 26.20           O  
ATOM    521  N   PHE L  68      29.612  18.375  53.047  1.00 26.32           N  
ATOM    522  CA  PHE L  68      29.607  19.217  51.883  1.00 26.50           C  
ATOM    523  CB  PHE L  68      28.792  18.633  50.717  1.00 25.86           C  
ATOM    524  CG  PHE L  68      29.510  17.427  50.212  1.00 26.21           C  
ATOM    525  CD1 PHE L  68      29.285  16.179  50.746  1.00 26.02           C  
ATOM    526  CD2 PHE L  68      30.415  17.549  49.188  1.00 25.77           C  
ATOM    527  CE1 PHE L  68      29.956  15.076  50.271  1.00 25.79           C  
ATOM    528  CE2 PHE L  68      31.090  16.450  48.710  1.00 25.30           C  
ATOM    529  CZ  PHE L  68      30.857  15.208  49.245  1.00 25.84           C  
ATOM    530  C   PHE L  68      29.025  20.563  52.204  1.00 26.48           C  
ATOM    531  O   PHE L  68      27.957  20.668  52.805  1.00 26.81           O  
ATOM    532  N   THR L  69      29.736  21.641  51.800  1.00 27.01           N  
ATOM    533  CA  THR L  69      29.271  22.975  52.056  1.00 27.30           C  
ATOM    534  CB  THR L  69      30.069  23.670  53.118  1.00 27.86           C  
ATOM    535  OG1 THR L  69      30.050  22.912  54.317  1.00 26.77           O  
ATOM    536  CG2 THR L  69      29.454  25.055  53.366  1.00 27.59           C  
ATOM    537  C   THR L  69      29.437  23.787  50.806  1.00 27.46           C  
ATOM    538  O   THR L  69      30.463  23.706  50.131  1.00 27.43           O  
ATOM    539  N   GLY L  70      28.429  24.623  50.479  1.00 26.78           N  
ATOM    540  CA  GLY L  70      28.524  25.435  49.299  1.00 26.57           C  
ATOM    541  C   GLY L  70      28.442  26.861  49.731  1.00 26.60           C  
ATOM    542  O   GLY L  70      27.702  27.200  50.653  1.00 26.14           O  
ATOM    543  N   SER L  71      29.208  27.742  49.059  1.00 26.12           N  
ATOM    544  CA  SER L  71      29.190  29.128  49.426  1.00 26.57           C  
ATOM    545  CB  SER L  71      30.193  29.482  50.538  1.00 27.24           C  
ATOM    546  OG  SER L  71      31.522  29.248  50.093  1.00 28.61           O  
ATOM    547  C   SER L  71      29.530  29.948  48.218  1.00 26.50           C  
ATOM    548  O   SER L  71      29.780  29.414  47.138  1.00 25.80           O  
ATOM    549  N   GLY L  72      29.542  31.290  48.378  1.00 26.72           N  
ATOM    550  CA  GLY L  72      29.866  32.168  47.285  1.00 26.86           C  
ATOM    551  C   GLY L  72      28.634  32.900  46.846  1.00 27.18           C  
ATOM    552  O   GLY L  72      27.517  32.576  47.246  1.00 26.66           O  
ATOM    553  N   SER L  73      28.826  33.954  46.025  1.00 27.15           N  
ATOM    554  CA  SER L  73      27.717  34.720  45.534  1.00 27.21           C  
ATOM    555  CB  SER L  73      27.282  35.826  46.512  1.00 28.25           C  
ATOM    556  OG  SER L  73      26.186  36.555  45.983  1.00 30.26           O  
ATOM    557  C   SER L  73      28.157  35.381  44.265  1.00 26.88           C  
ATOM    558  O   SER L  73      29.352  35.511  44.004  1.00 26.85           O  
ATOM    559  N   GLY L  74      27.190  35.813  43.432  1.00 26.52           N  
ATOM    560  CA  GLY L  74      27.528  36.498  42.219  1.00 27.05           C  
ATOM    561  C   GLY L  74      28.172  35.549  41.249  1.00 26.86           C  
ATOM    562  O   GLY L  74      27.509  34.688  40.675  1.00 26.60           O  
ATOM    563  N   THR L  75      29.444  35.840  40.908  1.00 26.78           N  
ATOM    564  CA  THR L  75      30.299  35.092  40.018  1.00 27.19           C  
ATOM    565  CB  THR L  75      31.303  35.976  39.341  1.00 27.59           C  
ATOM    566  OG1 THR L  75      32.161  36.573  40.304  1.00 27.57           O  
ATOM    567  CG2 THR L  75      30.548  37.065  38.561  1.00 28.49           C  
ATOM    568  C   THR L  75      31.084  33.961  40.642  1.00 27.39           C  
ATOM    569  O   THR L  75      31.386  32.988  39.951  1.00 28.02           O  
ATOM    570  N   ASP L  76      31.494  34.074  41.929  1.00 27.58           N  
ATOM    571  CA  ASP L  76      32.424  33.125  42.504  1.00 28.54           C  
ATOM    572  CB  ASP L  76      33.555  33.799  43.309  1.00 30.21           C  
ATOM    573  CG  ASP L  76      34.514  34.481  42.348  1.00 33.18           C  
ATOM    574  OD1 ASP L  76      35.077  33.769  41.475  1.00 34.71           O  
ATOM    575  OD2 ASP L  76      34.694  35.722  42.468  1.00 35.68           O1-
ATOM    576  C   ASP L  76      31.753  32.200  43.472  1.00 27.88           C  
ATOM    577  O   ASP L  76      31.107  32.650  44.417  1.00 28.31           O  
ATOM    578  N   PHE L  77      31.925  30.870  43.280  1.00 26.56           N  
ATOM    579  CA  PHE L  77      31.305  29.929  44.174  1.00 25.47           C  
ATOM    580  CB  PHE L  77      30.092  29.211  43.561  1.00 24.79           C  
ATOM    581  CG  PHE L  77      29.107  30.265  43.195  1.00 23.40           C  
ATOM    582  CD1 PHE L  77      28.271  30.810  44.138  1.00 23.39           C  
ATOM    583  CD2 PHE L  77      29.024  30.720  41.901  1.00 23.31           C  
ATOM    584  CE1 PHE L  77      27.365  31.784  43.792  1.00 23.51           C  
ATOM    585  CE2 PHE L  77      28.118  31.695  41.552  1.00 22.89           C  
ATOM    586  CZ  PHE L  77      27.283  32.232  42.498  1.00 22.90           C  
ATOM    587  C   PHE L  77      32.301  28.867  44.548  1.00 25.96           C  
ATOM    588  O   PHE L  77      33.231  28.585  43.795  1.00 26.09           O  
ATOM    589  N   THR L  78      32.132  28.256  45.746  1.00 25.91           N  
ATOM    590  CA  THR L  78      33.029  27.226  46.195  1.00 26.39           C  
ATOM    591  CB  THR L  78      33.983  27.670  47.270  1.00 26.98           C  
ATOM    592  OG1 THR L  78      33.267  28.259  48.346  1.00 27.12           O  
ATOM    593  CG2 THR L  78      35.007  28.656  46.698  1.00 26.61           C  
ATOM    594  C   THR L  78      32.252  26.086  46.780  1.00 26.21           C  
ATOM    595  O   THR L  78      31.205  26.269  47.400  1.00 26.78           O  
ATOM    596  N   LEU L  79      32.775  24.861  46.571  1.00 25.64           N  
ATOM    597  CA  LEU L  79      32.237  23.650  47.119  1.00 25.34           C  
ATOM    598  CB  LEU L  79      31.970  22.589  46.036  1.00 24.99           C  
ATOM    599  CG  LEU L  79      31.451  21.245  46.573  1.00 25.56           C  
ATOM    600  CD1 LEU L  79      30.082  21.400  47.253  1.00 25.90           C  
ATOM    601  CD2 LEU L  79      31.455  20.172  45.471  1.00 25.68           C  
ATOM    602  C   LEU L  79      33.308  23.122  48.021  1.00 25.97           C  
ATOM    603  O   LEU L  79      34.455  22.979  47.602  1.00 25.82           O  
ATOM    604  N   THR L  80      32.965  22.823  49.290  1.00 26.24           N  
ATOM    605  CA  THR L  80      33.979  22.390  50.212  1.00 27.00           C  
ATOM    606  CB  THR L  80      34.133  23.332  51.368  1.00 27.18           C  
ATOM    607  OG1 THR L  80      34.437  24.635  50.894  1.00 25.81           O  
ATOM    608  CG2 THR L  80      35.260  22.821  52.280  1.00 26.22           C  
ATOM    609  C   THR L  80      33.597  21.065  50.791  1.00 26.95           C  
ATOM    610  O   THR L  80      32.433  20.811  51.092  1.00 27.52           O  
ATOM    611  N   ILE L  81      34.595  20.174  50.952  1.00 26.81           N  
ATOM    612  CA  ILE L  81      34.375  18.893  51.558  1.00 27.31           C  
ATOM    613  CB  ILE L  81      34.846  17.772  50.683  1.00 27.33           C  
ATOM    614  CG1 ILE L  81      34.195  17.888  49.294  1.00 26.68           C  
ATOM    615  CG2 ILE L  81      34.529  16.446  51.397  1.00 27.34           C  
ATOM    616  CD1 ILE L  81      34.903  17.078  48.211  1.00 28.46           C  
ATOM    617  C   ILE L  81      35.240  18.904  52.783  1.00 28.22           C  
ATOM    618  O   ILE L  81      36.466  18.920  52.682  1.00 27.80           O  
ATOM    619  N   SER L  82      34.615  18.880  53.977  1.00 29.19           N  
ATOM    620  CA  SER L  82      35.329  18.993  55.222  1.00 29.78           C  
ATOM    621  CB  SER L  82      34.399  18.864  56.438  1.00 29.55           C  
ATOM    622  OG  SER L  82      33.367  19.834  56.364  1.00 30.10           O  
ATOM    623  C   SER L  82      36.316  17.882  55.337  1.00 30.24           C  
ATOM    624  O   SER L  82      37.511  18.116  55.513  1.00 30.80           O  
ATOM    625  N   SER L  83      35.833  16.628  55.263  1.00 30.24           N  
ATOM    626  CA  SER L  83      36.741  15.523  55.325  1.00 30.40           C  
ATOM    627  CB  SER L  83      36.746  14.799  56.685  1.00 31.31           C  
ATOM    628  OG  SER L  83      35.481  14.211  56.946  0.75 29.97           O  
ATOM    629  C   SER L  83      36.303  14.553  54.277  1.00 29.74           C  
ATOM    630  O   SER L  83      35.226  13.966  54.367  1.00 29.84           O  
ATOM    631  N   VAL L  84      37.158  14.334  53.260  1.00 30.00           N  
ATOM    632  CA  VAL L  84      36.802  13.487  52.162  1.00 29.05           C  
ATOM    633  CB  VAL L  84      37.716  13.608  50.978  1.00 28.72           C  
ATOM    634  CG1 VAL L  84      37.632  15.041  50.433  1.00 28.52           C  
ATOM    635  CG2 VAL L  84      39.131  13.187  51.401  1.00 27.87           C  
ATOM    636  C   VAL L  84      36.831  12.062  52.593  1.00 29.67           C  
ATOM    637  O   VAL L  84      37.653  11.649  53.410  1.00 29.91           O  
ATOM    638  N   GLN L  85      35.898  11.272  52.034  1.00 29.44           N  
ATOM    639  CA  GLN L  85      35.828   9.877  52.331  1.00 30.34           C  
ATOM    640  CB  GLN L  85      34.512   9.474  53.018  1.00 31.13           C  
ATOM    641  CG  GLN L  85      34.376  10.178  54.371  1.00 32.85           C  
ATOM    642  CD  GLN L  85      33.179   9.625  55.123  1.00 35.31           C  
ATOM    643  OE1 GLN L  85      32.208   9.163  54.526  1.00 37.94           O  
ATOM    644  NE2 GLN L  85      33.253   9.668  56.479  1.00 35.64           N  
ATOM    645  C   GLN L  85      35.978   9.160  51.027  1.00 30.26           C  
ATOM    646  O   GLN L  85      35.917   9.774  49.964  1.00 29.61           O  
ATOM    647  N   ALA L  86      36.190   7.834  51.082  1.00 30.04           N  
ATOM    648  CA  ALA L  86      36.444   7.039  49.913  1.00 30.34           C  
ATOM    649  CB  ALA L  86      36.650   5.551  50.242  1.00 30.07           C  
ATOM    650  C   ALA L  86      35.284   7.130  48.971  1.00 30.44           C  
ATOM    651  O   ALA L  86      35.468   7.192  47.757  1.00 29.98           O  
ATOM    652  N   GLU L  87      34.056   7.152  49.511  1.00 30.56           N  
ATOM    653  CA  GLU L  87      32.847   7.169  48.734  1.00 30.56           C  
ATOM    654  CB  GLU L  87      31.584   7.021  49.600  1.00 32.17           C  
ATOM    655  CG  GLU L  87      31.428   8.106  50.664  1.00 35.38           C  
ATOM    656  CD  GLU L  87      30.214   7.754  51.510  1.00 39.30           C  
ATOM    657  OE1 GLU L  87      29.190   7.310  50.926  1.00 39.56           O  
ATOM    658  OE2 GLU L  87      30.291   7.929  52.756  1.00 38.89           O1-
ATOM    659  C   GLU L  87      32.747   8.437  47.935  1.00 29.00           C  
ATOM    660  O   GLU L  87      32.050   8.482  46.923  1.00 29.54           O  
ATOM    661  N   ASP L  88      33.420   9.509  48.389  1.00 27.70           N  
ATOM    662  CA  ASP L  88      33.381  10.825  47.804  1.00 26.94           C  
ATOM    663  CB  ASP L  88      34.082  11.877  48.683  1.00 26.98           C  
ATOM    664  CG  ASP L  88      33.230  12.064  49.936  1.00 27.93           C  
ATOM    665  OD1 ASP L  88      32.020  11.718  49.886  1.00 27.84           O  
ATOM    666  OD2 ASP L  88      33.774  12.553  50.960  1.00 27.98           O1-
ATOM    667  C   ASP L  88      33.995  10.866  46.431  1.00 26.78           C  
ATOM    668  O   ASP L  88      33.809  11.841  45.705  1.00 26.06           O  
ATOM    669  N   LEU L  89      34.792   9.850  46.050  1.00 25.84           N  
ATOM    670  CA  LEU L  89      35.451   9.865  44.771  1.00 25.54           C  
ATOM    671  CB  LEU L  89      36.312   8.595  44.574  1.00 25.62           C  
ATOM    672  CG  LEU L  89      37.201   8.535  43.316  1.00 25.99           C  
ATOM    673  CD1 LEU L  89      38.111   7.296  43.361  1.00 27.75           C  
ATOM    674  CD2 LEU L  89      36.390   8.580  42.013  1.00 26.33           C  
ATOM    675  C   LEU L  89      34.414   9.981  43.688  1.00 24.48           C  
ATOM    676  O   LEU L  89      33.481   9.183  43.600  1.00 25.40           O  
ATOM    677  N   ALA L  90      34.561  11.015  42.827  1.00 24.07           N  
ATOM    678  CA  ALA L  90      33.619  11.231  41.766  1.00 23.19           C  
ATOM    679  CB  ALA L  90      32.165  11.362  42.257  1.00 25.19           C  
ATOM    680  C   ALA L  90      33.970  12.512  41.073  1.00 23.00           C  
ATOM    681  O   ALA L  90      34.992  13.135  41.360  1.00 23.55           O  
ATOM    682  N   VAL L  91      33.139  12.921  40.094  1.00 22.47           N  
ATOM    683  CA  VAL L  91      33.389  14.171  39.439  1.00 21.71           C  
ATOM    684  CB  VAL L  91      33.337  14.097  37.940  1.00 22.04           C  
ATOM    685  CG1 VAL L  91      31.868  14.045  37.493  1.00 18.74           C  
ATOM    686  CG2 VAL L  91      34.141  15.270  37.358  1.00 18.71           C  
ATOM    687  C   VAL L  91      32.327  15.114  39.916  1.00 22.04           C  
ATOM    688  O   VAL L  91      31.164  14.738  40.051  1.00 21.71           O  
ATOM    689  N   TYR L  92      32.708  16.376  40.198  1.00 21.72           N  
ATOM    690  CA  TYR L  92      31.776  17.331  40.728  1.00 21.59           C  
ATOM    691  CB  TYR L  92      32.307  18.090  41.957  1.00 21.13           C  
ATOM    692  CG  TYR L  92      32.568  17.114  43.051  1.00 21.76           C  
ATOM    693  CD1 TYR L  92      31.577  16.793  43.943  1.00 20.47           C  
ATOM    694  CD2 TYR L  92      33.797  16.516  43.193  1.00 20.24           C  
ATOM    695  CE1 TYR L  92      31.803  15.895  44.957  1.00 20.86           C  
ATOM    696  CE2 TYR L  92      34.027  15.615  44.208  1.00 19.96           C  
ATOM    697  CZ  TYR L  92      33.028  15.301  45.093  1.00 20.50           C  
ATOM    698  OH  TYR L  92      33.253  14.379  46.137  1.00 18.78           O  
ATOM    699  C   TYR L  92      31.529  18.373  39.680  1.00 21.79           C  
ATOM    700  O   TYR L  92      32.469  18.910  39.092  1.00 21.63           O  
ATOM    701  N   TYR L  93      30.238  18.687  39.427  1.00 21.84           N  
ATOM    702  CA  TYR L  93      29.912  19.652  38.414  1.00 22.49           C  
ATOM    703  CB  TYR L  93      28.946  19.151  37.320  1.00 22.71           C  
ATOM    704  CG  TYR L  93      29.447  17.935  36.622  1.00 22.91           C  
ATOM    705  CD1 TYR L  93      30.362  18.018  35.600  1.00 23.85           C  
ATOM    706  CD2 TYR L  93      28.985  16.696  36.999  1.00 23.83           C  
ATOM    707  CE1 TYR L  93      30.807  16.885  34.961  1.00 24.38           C  
ATOM    708  CE2 TYR L  93      29.424  15.561  36.365  1.00 24.27           C  
ATOM    709  CZ  TYR L  93      30.338  15.654  35.344  1.00 24.85           C  
ATOM    710  OH  TYR L  93      30.792  14.491  34.689  1.00 23.15           O  
ATOM    711  C   TYR L  93      29.128  20.766  39.045  1.00 22.93           C  
ATOM    712  O   TYR L  93      28.274  20.532  39.898  1.00 22.17           O  
ATOM    713  N   CYS L  94      29.407  22.020  38.627  1.00 22.32           N  
ATOM    714  CA  CYS L  94      28.631  23.147  39.054  1.00 23.33           C  
ATOM    715  CB  CYS L  94      29.454  24.410  39.413  1.00 24.96           C  
ATOM    716  SG  CYS L  94      30.479  25.037  38.048  1.00 28.49           S  
ATOM    717  C   CYS L  94      27.750  23.470  37.888  1.00 22.70           C  
ATOM    718  O   CYS L  94      28.108  23.189  36.744  1.00 22.43           O  
ATOM    719  N   HIS L  95      26.554  24.038  38.146  1.00 22.68           N  
ATOM    720  CA  HIS L  95      25.636  24.290  37.075  1.00 22.49           C  
ATOM    721  ND1 HIS L  95      24.009  22.566  34.556  1.00  0.00           N  
ATOM    722  CG  HIS L  95      23.755  23.199  35.751  1.00 23.19           C  
ATOM    723  CB  HIS L  95      24.646  23.126  36.941  1.00 22.56           C  
ATOM    724  NE2 HIS L  95      22.065  23.612  34.325  1.00 26.19           N  
ATOM    725  CD2 HIS L  95      22.565  23.836  35.593  1.00  0.00           C  
ATOM    726  CE1 HIS L  95      22.965  22.846  33.738  1.00  0.00           C  
ATOM    727  C   HIS L  95      24.851  25.518  37.417  1.00 22.33           C  
ATOM    728  O   HIS L  95      24.480  25.713  38.573  1.00 22.40           O  
ATOM    729  N   GLN L  96      24.570  26.379  36.413  1.00 21.95           N  
ATOM    730  CA  GLN L  96      23.822  27.577  36.682  1.00 21.25           C  
ATOM    731  CB  GLN L  96      24.577  28.867  36.309  1.00 21.19           C  
ATOM    732  CG  GLN L  96      24.847  29.033  34.817  1.00 21.51           C  
ATOM    733  CD  GLN L  96      23.717  29.870  34.242  1.00 22.12           C  
ATOM    734  OE1 GLN L  96      22.940  30.477  34.978  1.00 21.89           O  
ATOM    735  NE2 GLN L  96      23.629  29.915  32.886  1.00 21.64           N  
ATOM    736  C   GLN L  96      22.514  27.506  35.942  1.00 21.14           C  
ATOM    737  O   GLN L  96      22.446  27.143  34.771  1.00 21.00           O  
ATOM    738  N   HIS L  97      21.468  27.658  36.771  1.00 30.69           N  
ATOM    739  CA  HIS L  97      20.129  27.495  36.347  1.00 31.67           C  
ATOM    740  ND1 HIS L  97      20.837  24.940  38.263  1.00  0.00           N  
ATOM    741  CG  HIS L  97      19.722  25.306  37.547  1.00 32.44           C  
ATOM    742  CB  HIS L  97      19.268  26.722  37.359  1.00 30.31           C  
ATOM    743  NE2 HIS L  97      19.927  23.062  37.502  1.00  0.00           N  
ATOM    744  CD2 HIS L  97      19.176  24.145  37.088  1.00 23.40           C  
ATOM    745  CE1 HIS L  97      20.915  23.586  38.203  1.00 51.97           C  
ATOM    746  C   HIS L  97      19.550  28.842  36.231  1.00 34.88           C  
ATOM    747  O   HIS L  97      18.515  29.159  36.816  1.00 35.04           O  
ATOM    748  N   LEU L  98      20.200  29.678  35.419  1.00 37.52           N  
ATOM    749  CA  LEU L  98      19.630  30.945  35.139  1.00 40.45           C  
ATOM    750  CB  LEU L  98      20.667  31.989  34.696  1.00 41.63           C  
ATOM    751  CG  LEU L  98      20.109  33.417  34.608  1.00 39.78           C  
ATOM    752  CD1 LEU L  98      19.612  33.883  35.984  1.00 43.04           C  
ATOM    753  CD2 LEU L  98      21.136  34.383  33.996  1.00 40.35           C  
ATOM    754  C   LEU L  98      18.734  30.586  33.999  1.00 40.49           C  
ATOM    755  O   LEU L  98      18.319  29.432  33.891  1.00 39.83           O  
ATOM    756  N   SER L  99      18.379  31.545  33.135  1.00 41.84           N  
ATOM    757  CA  SER L  99      17.507  31.165  32.065  1.00 44.81           C  
ATOM    758  CB  SER L  99      17.186  32.323  31.120  1.00 55.65           C  
ATOM    759  OG  SER L  99      16.308  31.876  30.097  1.00 78.56           O  
ATOM    760  C   SER L  99      18.190  30.098  31.271  1.00 43.56           C  
ATOM    761  O   SER L  99      17.628  29.036  31.017  1.00 44.13           O  
ATOM    762  N   SER L 100      19.453  30.325  30.894  1.00 39.49           N  
ATOM    763  CA  SER L 100      20.115  29.260  30.210  1.00 36.79           C  
ATOM    764  CB  SER L 100      21.333  29.740  29.405  1.00 38.23           C  
ATOM    765  OG  SER L 100      22.274  30.348  30.280  1.00  0.00           O  
ATOM    766  C   SER L 100      20.581  28.307  31.266  1.00 33.44           C  
ATOM    767  O   SER L 100      20.686  28.670  32.436  1.00 32.66           O  
ATOM    768  N   TRP L 101      20.830  27.036  30.892  1.00 30.63           N  
ATOM    769  CA  TRP L 101      21.356  26.100  31.845  1.00 27.86           C  
ATOM    770  CB  TRP L 101      20.440  24.899  32.096  1.00 27.11           C  
ATOM    771  CG  TRP L 101      19.150  25.302  32.757  1.00 24.00           C  
ATOM    772  CD2 TRP L 101      18.010  25.776  32.033  1.00 24.06           C  
ATOM    773  CD1 TRP L 101      18.807  25.320  34.077  1.00 19.83           C  
ATOM    774  NE1 TRP L 101      17.515  25.768  34.219  1.00 23.71           N  
ATOM    775  CE2 TRP L 101      17.012  26.055  32.968  1.00 23.78           C  
ATOM    776  CE3 TRP L 101      17.811  25.968  30.694  1.00 27.50           C  
ATOM    777  CZ2 TRP L 101      15.792  26.527  32.576  1.00 25.91           C  
ATOM    778  CZ3 TRP L 101      16.580  26.443  30.303  1.00 27.18           C  
ATOM    779  CH2 TRP L 101      15.593  26.717  31.226  1.00 25.89           C  
ATOM    780  C   TRP L 101      22.639  25.593  31.280  1.00 27.81           C  
ATOM    781  O   TRP L 101      22.703  25.118  30.149  1.00 29.11           O  
ATOM    782  N   THR L 102      23.711  25.693  32.082  1.00 20.52           N  
ATOM    783  CA  THR L 102      25.038  25.351  31.661  1.00 20.04           C  
ATOM    784  CB  THR L 102      25.845  26.546  31.256  1.00 20.51           C  
ATOM    785  OG1 THR L 102      25.893  27.480  32.324  1.00 20.84           O  
ATOM    786  CG2 THR L 102      25.202  27.186  30.018  1.00 21.37           C  
ATOM    787  C   THR L 102      25.764  24.670  32.786  1.00 19.80           C  
ATOM    788  O   THR L 102      25.529  24.954  33.960  1.00 19.42           O  
ATOM    789  N   PHE L 103      26.693  23.751  32.439  1.00 20.38           N  
ATOM    790  CA  PHE L 103      27.438  23.017  33.427  1.00 20.36           C  
ATOM    791  CB  PHE L 103      27.470  21.489  33.205  1.00 21.19           C  
ATOM    792  CG  PHE L 103      26.129  20.863  33.392  1.00 20.85           C  
ATOM    793  CD1 PHE L 103      25.227  20.816  32.355  1.00 20.28           C  
ATOM    794  CD2 PHE L 103      25.783  20.298  34.597  1.00 20.30           C  
ATOM    795  CE1 PHE L 103      23.995  20.228  32.527  1.00 21.48           C  
ATOM    796  CE2 PHE L 103      24.552  19.709  34.775  1.00 21.07           C  
ATOM    797  CZ  PHE L 103      23.653  19.675  33.738  1.00 20.47           C  
ATOM    798  C   PHE L 103      28.878  23.412  33.310  1.00 21.19           C  
ATOM    799  O   PHE L 103      29.334  23.865  32.262  1.00 20.28           O  
ATOM    800  N   GLY L 104      29.635  23.257  34.414  1.00 21.07           N  
ATOM    801  CA  GLY L 104      31.044  23.520  34.387  1.00 21.09           C  
ATOM    802  C   GLY L 104      31.691  22.294  33.816  1.00 21.31           C  
ATOM    803  O   GLY L 104      31.028  21.285  33.587  1.00 21.78           O  
ATOM    804  N   GLY L 105      33.014  22.362  33.571  1.00 21.89           N  
ATOM    805  CA  GLY L 105      33.785  21.282  33.013  1.00 22.15           C  
ATOM    806  C   GLY L 105      33.818  20.126  33.965  1.00 22.72           C  
ATOM    807  O   GLY L 105      33.887  18.971  33.546  1.00 22.53           O  
ATOM    808  N   GLY L 106      33.832  20.414  35.281  1.00 22.36           N  
ATOM    809  CA  GLY L 106      33.841  19.365  36.263  1.00 22.80           C  
ATOM    810  C   GLY L 106      35.198  19.271  36.886  1.00 22.94           C  
ATOM    811  O   GLY L 106      36.207  19.640  36.287  1.00 22.71           O  
ATOM    812  N   THR L 107      35.233  18.794  38.148  1.00 22.52           N  
ATOM    813  CA  THR L 107      36.467  18.580  38.844  1.00 22.92           C  
ATOM    814  CB  THR L 107      36.627  19.446  40.059  1.00 22.86           C  
ATOM    815  OG1 THR L 107      36.579  20.818  39.693  1.00 23.36           O  
ATOM    816  CG2 THR L 107      37.976  19.121  40.722  1.00 23.19           C  
ATOM    817  C   THR L 107      36.449  17.161  39.308  1.00 23.29           C  
ATOM    818  O   THR L 107      35.537  16.740  40.018  1.00 22.96           O  
ATOM    819  N   LYS L 108      37.471  16.375  38.922  1.00 23.02           N  
ATOM    820  CA  LYS L 108      37.462  14.999  39.306  1.00 23.80           C  
ATOM    821  CB  LYS L 108      38.052  14.072  38.237  1.00 24.36           C  
ATOM    822  CG  LYS L 108      37.636  12.614  38.405  1.00 26.40           C  
ATOM    823  CD  LYS L 108      37.941  11.774  37.168  1.00 29.48           C  
ATOM    824  CE  LYS L 108      37.273  10.402  37.187  1.00 31.67           C  
ATOM    825  NZ  LYS L 108      37.677   9.656  38.397  1.00 32.79           N1+
ATOM    826  C   LYS L 108      38.263  14.861  40.559  1.00 23.62           C  
ATOM    827  O   LYS L 108      39.384  15.358  40.662  1.00 24.04           O  
ATOM    828  N   LEU L 109      37.680  14.175  41.558  1.00 23.96           N  
ATOM    829  CA  LEU L 109      38.336  13.994  42.818  1.00 24.18           C  
ATOM    830  CB  LEU L 109      37.368  14.204  44.004  1.00 24.24           C  
ATOM    831  CG  LEU L 109      38.007  14.114  45.402  1.00 24.92           C  
ATOM    832  CD1 LEU L 109      38.974  15.281  45.647  1.00 24.31           C  
ATOM    833  CD2 LEU L 109      36.944  13.999  46.504  1.00 24.84           C  
ATOM    834  C   LEU L 109      38.825  12.578  42.854  1.00 24.06           C  
ATOM    835  O   LEU L 109      38.037  11.637  42.766  1.00 23.98           O  
ATOM    836  N   GLU L 110      40.158  12.393  42.974  1.00 24.60           N  
ATOM    837  CA  GLU L 110      40.722  11.073  43.024  1.00 25.75           C  
ATOM    838  CB  GLU L 110      41.795  10.831  41.951  1.00 26.09           C  
ATOM    839  CG  GLU L 110      41.189  10.780  40.549  0.80 27.36           C  
ATOM    840  CD  GLU L 110      42.313  10.807  39.530  0.80 28.77           C  
ATOM    841  OE1 GLU L 110      43.174  11.721  39.626  0.80 29.44           O  
ATOM    842  OE2 GLU L 110      42.328   9.915  38.643  0.80 29.48           O1-
ATOM    843  C   GLU L 110      41.329  10.894  44.380  1.00 25.83           C  
ATOM    844  O   GLU L 110      41.737  11.859  45.024  1.00 26.53           O  
ATOM    845  N   ILE L 111      41.399   9.634  44.853  1.00 25.98           N  
ATOM    846  CA  ILE L 111      41.843   9.411  46.199  1.00 26.28           C  
ATOM    847  CB  ILE L 111      41.016   8.401  46.943  1.00 26.40           C  
ATOM    848  CG1 ILE L 111      39.557   8.869  47.072  0.75 29.09           C  
ATOM    849  CG2 ILE L 111      41.688   8.157  48.304  0.75 28.21           C  
ATOM    850  CD1 ILE L 111      39.384  10.130  47.916  0.80 27.02           C  
ATOM    851  C   ILE L 111      43.237   8.896  46.193  1.00 26.61           C  
ATOM    852  O   ILE L 111      43.573   7.971  45.456  1.00 26.43           O  
ATOM    853  N   LYS L 112      44.092   9.523  47.022  1.00 26.91           N  
ATOM    854  CA  LYS L 112      45.432   9.055  47.192  1.00 27.36           C  
ATOM    855  CB  LYS L 112      46.393  10.082  47.814  1.00 28.69           C  
ATOM    856  CG  LYS L 112      46.775  11.241  46.894  1.00 30.83           C  
ATOM    857  CD  LYS L 112      47.573  12.324  47.622  1.00 33.49           C  
ATOM    858  CE  LYS L 112      48.787  11.770  48.374  1.00 35.53           C  
ATOM    859  NZ  LYS L 112      49.508  12.865  49.062  1.00 35.66           N1+
ATOM    860  C   LYS L 112      45.327   7.918  48.196  1.00 27.62           C  
ATOM    861  O   LYS L 112      44.718   8.136  49.281  1.00 28.08           O  
ATOM    862  OXT LYS L 112      45.859   6.817  47.892  1.00 19.46           O1-
TER     863      LYS L 112 
ATOM    864  N   GLU H 113       7.957   6.821  46.190  1.00 34.36           N1+
ATOM    865  CA  GLU H 113       9.346   7.030  45.733  1.00 33.92           C  
ATOM    866  CB  GLU H 113      10.128   5.710  45.827  1.00 35.51           C  
ATOM    867  CG  GLU H 113      11.639   5.850  45.648  1.00 39.25           C  
ATOM    868  CD  GLU H 113      12.245   4.487  45.945  1.00 42.48           C  
ATOM    869  OE1 GLU H 113      11.685   3.778  46.823  1.00 41.45           O  
ATOM    870  OE2 GLU H 113      13.272   4.135  45.304  1.00 44.28           O1-
ATOM    871  C   GLU H 113       9.346   7.513  44.322  1.00 32.36           C  
ATOM    872  O   GLU H 113       8.688   6.945  43.452  1.00 32.17           O  
ATOM    873  N   ILE H 114      10.093   8.598  44.065  1.00 31.16           N  
ATOM    874  CA  ILE H 114      10.104   9.157  42.750  1.00 29.46           C  
ATOM    875  CB  ILE H 114      10.529  10.592  42.712  1.00 30.22           C  
ATOM    876  CG1 ILE H 114       9.572  11.443  43.555  1.00 29.80           C  
ATOM    877  CG2 ILE H 114      10.603  11.021  41.238  1.00 29.36           C  
ATOM    878  CD1 ILE H 114       8.122  11.335  43.095  1.00 41.59           C  
ATOM    879  C   ILE H 114      11.091   8.398  41.933  1.00 28.53           C  
ATOM    880  O   ILE H 114      12.217   8.163  42.369  1.00 27.41           O  
ATOM    881  N   GLN H 115      10.671   7.967  40.725  1.00 28.00           N  
ATOM    882  CA  GLN H 115      11.571   7.253  39.868  1.00 27.60           C  
ATOM    883  CB  GLN H 115      11.347   5.731  39.823  1.00 29.93           C  
ATOM    884  CG  GLN H 115      11.723   4.960  41.083  1.00 33.75           C  
ATOM    885  CD  GLN H 115      11.436   3.488  40.809  1.00 36.78           C  
ATOM    886  OE1 GLN H 115      11.108   2.728  41.717  1.00 37.45           O  
ATOM    887  NE2 GLN H 115      11.564   3.069  39.521  1.00 37.74           N  
ATOM    888  C   GLN H 115      11.353   7.679  38.455  1.00 26.24           C  
ATOM    889  O   GLN H 115      10.238   7.999  38.044  1.00 25.25           O  
ATOM    890  N   LEU H 116      12.451   7.694  37.673  1.00 24.62           N  
ATOM    891  CA  LEU H 116      12.372   7.964  36.266  1.00 24.08           C  
ATOM    892  CB  LEU H 116      13.148   9.218  35.841  1.00 23.98           C  
ATOM    893  CG  LEU H 116      12.580  10.517  36.440  1.00 23.55           C  
ATOM    894  CD1 LEU H 116      13.389  11.738  35.976  1.00 23.33           C  
ATOM    895  CD2 LEU H 116      11.076  10.659  36.151  1.00 23.11           C  
ATOM    896  C   LEU H 116      13.004   6.786  35.587  1.00 24.04           C  
ATOM    897  O   LEU H 116      14.203   6.547  35.731  1.00 23.64           O  
ATOM    898  N   GLN H 117      12.208   6.020  34.813  1.00 23.93           N  
ATOM    899  CA  GLN H 117      12.717   4.840  34.166  1.00 24.33           C  
ATOM    900  CB  GLN H 117      11.740   3.650  34.246  1.00 26.44           C  
ATOM    901  CG  GLN H 117      12.142   2.429  33.409  1.00 30.95           C  
ATOM    902  CD  GLN H 117      13.277   1.678  34.090  1.00 34.90           C  
ATOM    903  OE1 GLN H 117      14.058   0.989  33.436  1.00 36.49           O  
ATOM    904  NE2 GLN H 117      13.372   1.801  35.440  1.00 35.54           N  
ATOM    905  C   GLN H 117      12.927   5.135  32.715  1.00 23.58           C  
ATOM    906  O   GLN H 117      11.982   5.446  31.993  1.00 22.92           O  
ATOM    907  N   GLN H 118      14.185   5.026  32.242  1.00 22.65           N  
ATOM    908  CA  GLN H 118      14.445   5.305  30.857  1.00 21.92           C  
ATOM    909  CB  GLN H 118      15.724   6.124  30.612  1.00 22.03           C  
ATOM    910  CG  GLN H 118      15.645   7.533  31.206  1.00 20.92           C  
ATOM    911  CD  GLN H 118      16.898   8.306  30.816  1.00 21.22           C  
ATOM    912  OE1 GLN H 118      17.670   8.738  31.670  1.00 20.96           O  
ATOM    913  NE2 GLN H 118      17.102   8.498  29.485  1.00 20.30           N  
ATOM    914  C   GLN H 118      14.542   4.024  30.088  1.00 21.69           C  
ATOM    915  O   GLN H 118      14.787   2.957  30.646  1.00 20.74           O  
ATOM    916  N   SER H 119      14.346   4.117  28.758  1.00 21.56           N  
ATOM    917  CA  SER H 119      14.379   2.967  27.897  1.00 21.40           C  
ATOM    918  CB  SER H 119      13.883   3.258  26.469  1.00 21.46           C  
ATOM    919  OG  SER H 119      14.678   4.270  25.872  1.00 18.98           O  
ATOM    920  C   SER H 119      15.785   2.452  27.816  1.00 21.26           C  
ATOM    921  O   SER H 119      16.730   3.099  28.261  1.00 20.89           O  
ATOM    922  N   GLY H 120      15.946   1.247  27.231  1.00 20.79           N  
ATOM    923  CA  GLY H 120      17.217   0.579  27.181  1.00 20.67           C  
ATOM    924  C   GLY H 120      18.103   1.194  26.141  1.00 21.08           C  
ATOM    925  O   GLY H 120      17.706   2.093  25.403  1.00 20.57           O  
ATOM    926  N   ALA H 121      19.347   0.679  26.062  1.00 21.61           N  
ATOM    927  CA  ALA H 121      20.364   1.172  25.175  1.00 21.89           C  
ATOM    928  CB  ALA H 121      21.719   0.471  25.361  1.00 21.75           C  
ATOM    929  C   ALA H 121      19.944   0.966  23.754  1.00 23.08           C  
ATOM    930  O   ALA H 121      19.182   0.052  23.445  1.00 22.61           O  
ATOM    931  N   GLU H 122      20.434   1.847  22.852  1.00 23.45           N  
ATOM    932  CA  GLU H 122      20.063   1.756  21.467  1.00 24.73           C  
ATOM    933  CB  GLU H 122      19.186   2.930  20.994  1.00 24.76           C  
ATOM    934  CG  GLU H 122      17.736   2.862  21.475  1.00 31.66           C  
ATOM    935  CD  GLU H 122      16.935   2.161  20.390  1.00 34.38           C  
ATOM    936  OE1 GLU H 122      17.379   2.204  19.212  1.00 35.93           O  
ATOM    937  OE2 GLU H 122      15.868   1.580  20.718  1.00 34.69           O1-
ATOM    938  C   GLU H 122      21.281   1.782  20.592  1.00 24.98           C  
ATOM    939  O   GLU H 122      22.237   2.518  20.838  1.00 24.54           O  
ATOM    940  N   LEU H 123      21.270   0.943  19.536  1.00 25.17           N  
ATOM    941  CA  LEU H 123      22.315   0.962  18.554  1.00 25.44           C  
ATOM    942  CB  LEU H 123      23.019  -0.387  18.357  1.00 26.16           C  
ATOM    943  CG  LEU H 123      24.144  -0.331  17.308  1.00 29.66           C  
ATOM    944  CD1 LEU H 123      25.264   0.629  17.742  1.00 28.35           C  
ATOM    945  CD2 LEU H 123      24.668  -1.735  16.985  1.00 30.74           C  
ATOM    946  C   LEU H 123      21.629   1.314  17.273  1.00 25.33           C  
ATOM    947  O   LEU H 123      20.680   0.647  16.863  1.00 25.32           O  
ATOM    948  N   VAL H 124      22.094   2.386  16.606  1.00 24.42           N  
ATOM    949  CA  VAL H 124      21.410   2.854  15.438  1.00 25.50           C  
ATOM    950  CB  VAL H 124      20.554   4.033  15.800  1.00 25.52           C  
ATOM    951  CG1 VAL H 124      21.449   5.058  16.514  1.00 26.30           C  
ATOM    952  CG2 VAL H 124      19.844   4.576  14.559  1.00 25.39           C  
ATOM    953  C   VAL H 124      22.426   3.255  14.407  1.00 25.83           C  
ATOM    954  O   VAL H 124      23.571   3.562  14.734  1.00 25.88           O  
ATOM    955  N   LYS H 125      22.029   3.224  13.116  1.00 26.46           N  
ATOM    956  CA  LYS H 125      22.914   3.580  12.039  1.00 27.56           C  
ATOM    957  CB  LYS H 125      22.584   2.903  10.698  1.00 28.91           C  
ATOM    958  CG  LYS H 125      23.035   1.443  10.623  1.00 32.36           C  
ATOM    959  CD  LYS H 125      22.223   0.487  11.494  0.80 34.83           C  
ATOM    960  CE  LYS H 125      21.124  -0.241  10.720  0.80 36.69           C  
ATOM    961  NZ  LYS H 125      21.733  -1.191   9.763  0.80 37.82           N1+
ATOM    962  C   LYS H 125      22.850   5.056  11.820  1.00 26.40           C  
ATOM    963  O   LYS H 125      21.904   5.728  12.228  1.00 25.11           O  
ATOM    964  N   PRO H 126      23.858   5.577  11.177  1.00 26.37           N  
ATOM    965  CA  PRO H 126      23.885   6.987  10.928  1.00 26.12           C  
ATOM    966  CD  PRO H 126      25.197   5.021  11.286  1.00 28.16           C  
ATOM    967  CB  PRO H 126      25.288   7.293  10.412  1.00 26.24           C  
ATOM    968  CG  PRO H 126      26.155   6.209  11.084  1.00 28.47           C  
ATOM    969  C   PRO H 126      22.778   7.390  10.012  1.00 25.98           C  
ATOM    970  O   PRO H 126      22.471   6.646   9.082  1.00 26.23           O  
ATOM    971  N   GLY H 127      22.162   8.560  10.272  1.00 25.22           N  
ATOM    972  CA  GLY H 127      21.115   9.070   9.434  1.00 25.84           C  
ATOM    973  C   GLY H 127      19.790   8.620   9.967  1.00 25.87           C  
ATOM    974  O   GLY H 127      18.745   9.118   9.550  1.00 26.14           O  
ATOM    975  N   ALA H 128      19.796   7.664  10.912  1.00 25.56           N  
ATOM    976  CA  ALA H 128      18.577   7.137  11.457  1.00 25.34           C  
ATOM    977  CB  ALA H 128      18.724   5.722  12.041  1.00 25.57           C  
ATOM    978  C   ALA H 128      18.106   8.031  12.561  1.00 25.44           C  
ATOM    979  O   ALA H 128      18.747   9.026  12.893  1.00 25.08           O  
ATOM    980  N   SER H 129      16.921   7.716  13.124  1.00 25.25           N  
ATOM    981  CA  SER H 129      16.400   8.480  14.220  1.00 25.13           C  
ATOM    982  CB  SER H 129      15.133   9.274  13.861  1.00 25.70           C  
ATOM    983  OG  SER H 129      14.132   8.403  13.361  1.00 28.33           O  
ATOM    984  C   SER H 129      16.089   7.527  15.337  1.00 24.78           C  
ATOM    985  O   SER H 129      15.945   6.324  15.121  1.00 25.05           O  
ATOM    986  N   VAL H 130      16.024   8.044  16.580  1.00 23.67           N  
ATOM    987  CA  VAL H 130      15.755   7.199  17.708  1.00 23.15           C  
ATOM    988  CB  VAL H 130      17.016   6.821  18.428  1.00 23.49           C  
ATOM    989  CG1 VAL H 130      17.723   8.107  18.876  1.00 24.23           C  
ATOM    990  CG2 VAL H 130      16.681   5.863  19.575  1.00 23.30           C  
ATOM    991  C   VAL H 130      14.852   7.942  18.645  1.00 23.07           C  
ATOM    992  O   VAL H 130      14.876   9.170  18.712  1.00 22.22           O  
ATOM    993  N   LYS H 131      13.999   7.199  19.382  1.00 22.35           N  
ATOM    994  CA  LYS H 131      13.084   7.824  20.293  1.00 22.25           C  
ATOM    995  CB  LYS H 131      11.619   7.572  19.909  1.00 22.93           C  
ATOM    996  CG  LYS H 131      10.621   8.496  20.605  1.00 24.76           C  
ATOM    997  CD  LYS H 131       9.179   8.276  20.140  1.00 26.37           C  
ATOM    998  CE  LYS H 131       8.158   9.178  20.836  1.00 27.27           C  
ATOM    999  NZ  LYS H 131       6.785   8.667  20.615  1.00 28.26           N1+
ATOM   1000  C   LYS H 131      13.309   7.197  21.634  1.00 22.11           C  
ATOM   1001  O   LYS H 131      13.118   5.995  21.802  1.00 22.60           O  
ATOM   1002  N   ILE H 132      13.686   8.015  22.635  1.00 21.56           N  
ATOM   1003  CA  ILE H 132      14.002   7.542  23.954  1.00 21.61           C  
ATOM   1004  CB  ILE H 132      15.212   8.226  24.520  1.00 21.81           C  
ATOM   1005  CG1 ILE H 132      16.423   8.008  23.601  1.00 21.33           C  
ATOM   1006  CG2 ILE H 132      15.432   7.730  25.957  1.00 21.56           C  
ATOM   1007  CD1 ILE H 132      17.586   8.952  23.903  1.00 25.57           C  
ATOM   1008  C   ILE H 132      12.853   7.898  24.851  1.00 21.85           C  
ATOM   1009  O   ILE H 132      12.223   8.939  24.677  1.00 21.83           O  
ATOM   1010  N   SER H 133      12.537   7.022  25.828  1.00 21.61           N  
ATOM   1011  CA  SER H 133      11.418   7.271  26.694  1.00 21.62           C  
ATOM   1012  CB  SER H 133      10.385   6.130  26.689  1.00 21.64           C  
ATOM   1013  OG  SER H 133      10.968   4.937  27.192  1.00 21.00           O  
ATOM   1014  C   SER H 133      11.895   7.428  28.112  1.00 21.66           C  
ATOM   1015  O   SER H 133      12.952   6.926  28.489  1.00 21.96           O  
ATOM   1016  N   CYS H 134      11.120   8.181  28.922  0.90 22.23           N  
ATOM   1017  CA  CYS H 134      11.416   8.386  30.315  0.90 21.87           C  
ATOM   1018  CB  CYS H 134      12.035   9.784  30.580  0.90 22.27           C  
ATOM   1019  SG  CYS H 134      12.436  10.135  32.322  0.90 23.52           S  
ATOM   1020  C   CYS H 134      10.105   8.287  31.038  0.90 21.80           C  
ATOM   1021  O   CYS H 134       9.277   9.195  30.961  0.90 20.76           O  
ATOM   1022  N   LYS H 135       9.875   7.176  31.772  1.00 21.48           N  
ATOM   1023  CA  LYS H 135       8.606   7.034  32.429  1.00 21.95           C  
ATOM   1024  CB  LYS H 135       8.052   5.602  32.459  1.00 23.54           C  
ATOM   1025  CG  LYS H 135       6.624   5.562  33.007  1.00 26.74           C  
ATOM   1026  CD  LYS H 135       5.846   4.305  32.627  1.00 30.07           C  
ATOM   1027  CE  LYS H 135       4.392   4.332  33.104  1.00 31.03           C  
ATOM   1028  NZ  LYS H 135       3.626   3.230  32.478  1.00 32.01           N1+
ATOM   1029  C   LYS H 135       8.734   7.502  33.838  1.00 20.97           C  
ATOM   1030  O   LYS H 135       9.657   7.123  34.557  1.00 20.39           O  
ATOM   1031  N   ALA H 136       7.776   8.341  34.275  1.00 20.57           N  
ATOM   1032  CA  ALA H 136       7.849   8.900  35.591  1.00 21.11           C  
ATOM   1033  CB  ALA H 136       7.609  10.418  35.627  1.00 20.34           C  
ATOM   1034  C   ALA H 136       6.809   8.274  36.462  1.00 21.73           C  
ATOM   1035  O   ALA H 136       5.718   7.934  36.004  1.00 22.22           O  
ATOM   1036  N   SER H 137       7.157   8.085  37.754  1.00 21.97           N  
ATOM   1037  CA  SER H 137       6.239   7.539  38.713  1.00 22.21           C  
ATOM   1038  CB  SER H 137       6.387   6.020  38.916  1.00 22.30           C  
ATOM   1039  OG  SER H 137       6.190   5.324  37.696  1.00 23.35           O  
ATOM   1040  C   SER H 137       6.575   8.133  40.047  1.00 22.21           C  
ATOM   1041  O   SER H 137       7.693   8.596  40.271  1.00 21.57           O  
ATOM   1042  N   GLY H 138       5.576   8.130  40.958  1.00 62.99           N  
ATOM   1043  CA  GLY H 138       5.753   8.548  42.321  1.00 63.09           C  
ATOM   1044  C   GLY H 138       5.310   9.965  42.532  1.00 61.77           C  
ATOM   1045  O   GLY H 138       5.150  10.391  43.675  1.00 62.83           O  
ATOM   1046  N   TYR H 139       5.105  10.745  41.455  1.00 65.03           N  
ATOM   1047  CA  TYR H 139       4.713  12.107  41.688  1.00 62.95           C  
ATOM   1048  CB  TYR H 139       5.891  13.111  41.675  1.00 60.43           C  
ATOM   1049  CG  TYR H 139       6.528  13.215  40.324  1.00 56.18           C  
ATOM   1050  CD1 TYR H 139       5.944  13.944  39.317  1.00 56.71           C  
ATOM   1051  CD2 TYR H 139       7.740  12.623  40.056  1.00 56.52           C  
ATOM   1052  CE1 TYR H 139       6.520  14.062  38.075  1.00 54.41           C  
ATOM   1053  CE2 TYR H 139       8.326  12.736  38.814  1.00 54.99           C  
ATOM   1054  CZ  TYR H 139       7.717  13.451  37.815  1.00 54.65           C  
ATOM   1055  OH  TYR H 139       8.314  13.564  36.544  1.00 53.09           O  
ATOM   1056  C   TYR H 139       3.739  12.525  40.634  1.00 63.32           C  
ATOM   1057  O   TYR H 139       3.423  11.764  39.721  1.00 63.70           O  
ATOM   1058  N   SER H 140       3.234  13.769  40.755  1.00 61.03           N  
ATOM   1059  CA  SER H 140       2.339  14.292  39.768  1.00 60.14           C  
ATOM   1060  CB  SER H 140       1.528  15.500  40.267  1.00 61.04           C  
ATOM   1061  OG  SER H 140       0.676  15.976  39.235  1.00 67.06           O  
ATOM   1062  C   SER H 140       3.190  14.743  38.621  1.00 57.46           C  
ATOM   1063  O   SER H 140       3.924  15.726  38.700  1.00 55.84           O  
ATOM   1064  N   PHE H 141       3.045  14.032  37.491  1.00 59.98           N  
ATOM   1065  CA  PHE H 141       3.854  14.189  36.317  1.00 56.54           C  
ATOM   1066  CB  PHE H 141       3.413  13.201  35.216  1.00 57.01           C  
ATOM   1067  CG  PHE H 141       4.191  13.450  33.969  1.00 55.17           C  
ATOM   1068  CD1 PHE H 141       5.545  13.217  33.925  1.00 55.09           C  
ATOM   1069  CD2 PHE H 141       3.552  13.879  32.828  1.00 55.61           C  
ATOM   1070  CE1 PHE H 141       6.256  13.438  32.769  1.00 56.31           C  
ATOM   1071  CE2 PHE H 141       4.259  14.100  31.668  1.00 54.91           C  
ATOM   1072  CZ  PHE H 141       5.615  13.882  31.639  1.00 53.84           C  
ATOM   1073  C   PHE H 141       3.770  15.583  35.764  1.00 55.29           C  
ATOM   1074  O   PHE H 141       4.796  16.181  35.444  1.00 54.35           O  
ATOM   1075  N   THR H 142       2.551  16.145  35.663  1.00 54.57           N  
ATOM   1076  CA  THR H 142       2.356  17.425  35.033  1.00 56.22           C  
ATOM   1077  CB  THR H 142       0.911  17.819  34.918  1.00 59.22           C  
ATOM   1078  OG1 THR H 142       0.330  17.961  36.207  1.00 61.75           O  
ATOM   1079  CG2 THR H 142       0.157  16.756  34.099  1.00 58.58           C  
ATOM   1080  C   THR H 142       3.036  18.524  35.788  1.00 55.93           C  
ATOM   1081  O   THR H 142       3.631  19.428  35.200  1.00 54.65           O  
ATOM   1082  N   GLY H 143       3.020  18.434  37.122  1.00 56.43           N  
ATOM   1083  CA  GLY H 143       3.446  19.474  38.011  1.00 56.62           C  
ATOM   1084  C   GLY H 143       4.868  19.891  37.787  1.00 54.91           C  
ATOM   1085  O   GLY H 143       5.238  20.995  38.184  1.00 54.90           O  
ATOM   1086  N   TYR H 144       5.731  19.021  37.221  1.00 51.14           N  
ATOM   1087  CA  TYR H 144       7.119  19.398  37.152  1.00 49.30           C  
ATOM   1088  CB  TYR H 144       8.019  18.449  37.960  1.00 49.41           C  
ATOM   1089  CG  TYR H 144       7.501  18.467  39.359  1.00 49.71           C  
ATOM   1090  CD1 TYR H 144       6.387  17.730  39.679  1.00 53.17           C  
ATOM   1091  CD2 TYR H 144       8.114  19.202  40.349  1.00 51.04           C  
ATOM   1092  CE1 TYR H 144       5.882  17.726  40.956  1.00 55.98           C  
ATOM   1093  CE2 TYR H 144       7.614  19.200  41.633  1.00 54.67           C  
ATOM   1094  CZ  TYR H 144       6.492  18.463  41.936  1.00 58.96           C  
ATOM   1095  OH  TYR H 144       5.970  18.452  43.245  1.00 61.60           O  
ATOM   1096  C   TYR H 144       7.613  19.393  35.730  1.00 47.98           C  
ATOM   1097  O   TYR H 144       6.973  18.826  34.842  1.00 49.68           O  
ATOM   1098  N   ASN H 145       8.754  20.090  35.472  1.00 19.31           N  
ATOM   1099  CA  ASN H 145       9.300  20.081  34.144  1.00 19.19           C  
ATOM   1100  CB  ASN H 145      10.065  21.362  33.769  1.00 20.33           C  
ATOM   1101  CG  ASN H 145       9.035  22.448  33.502  1.00 20.62           C  
ATOM   1102  OD1 ASN H 145       8.433  22.994  34.424  1.00  0.00           O  
ATOM   1103  ND2 ASN H 145       8.827  22.775  32.197  1.00  0.00           N  
ATOM   1104  C   ASN H 145      10.233  18.921  33.994  1.00 19.65           C  
ATOM   1105  O   ASN H 145      10.773  18.416  34.976  1.00 19.36           O  
ATOM   1106  N   MET H 146      10.412  18.446  32.739  1.00 19.32           N  
ATOM   1107  CA  MET H 146      11.325  17.369  32.497  1.00 19.62           C  
ATOM   1108  CB  MET H 146      10.693  16.156  31.793  1.00 20.64           C  
ATOM   1109  CG  MET H 146      11.609  14.930  31.773  1.00 27.22           C  
ATOM   1110  SD  MET H 146      11.934  14.205  33.411  1.00 29.35           S  
ATOM   1111  CE  MET H 146      10.244  13.607  33.698  1.00 27.37           C  
ATOM   1112  C   MET H 146      12.423  17.904  31.632  1.00 19.32           C  
ATOM   1113  O   MET H 146      12.173  18.471  30.569  1.00 19.06           O  
ATOM   1114  N   ASN H 147      13.682  17.731  32.083  1.00 18.41           N  
ATOM   1115  CA  ASN H 147      14.818  18.238  31.365  1.00 18.57           C  
ATOM   1116  CB  ASN H 147      15.785  19.059  32.240  1.00 18.22           C  
ATOM   1117  CG  ASN H 147      15.124  20.382  32.620  1.00 20.08           C  
ATOM   1118  OD1 ASN H 147      14.537  20.514  33.692  1.00 14.68           O  
ATOM   1119  ND2 ASN H 147      15.231  21.398  31.725  1.00 14.17           N  
ATOM   1120  C   ASN H 147      15.594  17.073  30.827  1.00 18.45           C  
ATOM   1121  O   ASN H 147      15.506  15.962  31.349  1.00 18.27           O  
ATOM   1122  N   TRP H 148      16.361  17.299  29.738  1.00 17.63           N  
ATOM   1123  CA  TRP H 148      17.139  16.242  29.152  1.00 17.62           C  
ATOM   1124  CB  TRP H 148      16.664  15.879  27.734  1.00 17.93           C  
ATOM   1125  CG  TRP H 148      15.277  15.276  27.721  1.00 18.11           C  
ATOM   1126  CD2 TRP H 148      15.004  13.876  27.560  1.00 18.45           C  
ATOM   1127  CD1 TRP H 148      14.066  15.891  27.855  1.00 18.33           C  
ATOM   1128  NE1 TRP H 148      13.056  14.958  27.806  1.00 18.64           N  
ATOM   1129  CE2 TRP H 148      13.620  13.715  27.620  1.00 18.84           C  
ATOM   1130  CE3 TRP H 148      15.839  12.812  27.377  1.00 17.72           C  
ATOM   1131  CZ2 TRP H 148      13.047  12.479  27.501  1.00 18.16           C  
ATOM   1132  CZ3 TRP H 148      15.260  11.569  27.255  1.00 18.23           C  
ATOM   1133  CH2 TRP H 148      13.891  11.406  27.318  1.00 17.85           C  
ATOM   1134  C   TRP H 148      18.572  16.692  29.083  1.00 17.71           C  
ATOM   1135  O   TRP H 148      18.858  17.850  28.779  1.00 17.07           O  
ATOM   1136  N   VAL H 149      19.515  15.766  29.370  1.00 17.33           N  
ATOM   1137  CA  VAL H 149      20.913  16.103  29.400  1.00 17.34           C  
ATOM   1138  CB  VAL H 149      21.471  16.120  30.795  1.00 17.91           C  
ATOM   1139  CG1 VAL H 149      22.982  16.397  30.728  1.00 18.54           C  
ATOM   1140  CG2 VAL H 149      20.682  17.151  31.620  1.00 18.28           C  
ATOM   1141  C   VAL H 149      21.697  15.089  28.623  1.00 17.62           C  
ATOM   1142  O   VAL H 149      21.368  13.903  28.601  1.00 18.04           O  
ATOM   1143  N   LYS H 150      22.782  15.550  27.968  1.00 17.40           N  
ATOM   1144  CA  LYS H 150      23.608  14.685  27.169  1.00 17.67           C  
ATOM   1145  CB  LYS H 150      23.789  15.240  25.751  1.00 17.44           C  
ATOM   1146  CG  LYS H 150      24.653  14.384  24.829  1.00 17.93           C  
ATOM   1147  CD  LYS H 150      24.585  14.857  23.378  1.00 18.41           C  
ATOM   1148  CE  LYS H 150      25.485  14.065  22.432  1.00 19.85           C  
ATOM   1149  NZ  LYS H 150      25.349  14.587  21.054  1.00 19.31           N1+
ATOM   1150  C   LYS H 150      24.972  14.611  27.791  1.00 17.75           C  
ATOM   1151  O   LYS H 150      25.500  15.619  28.256  1.00 18.06           O  
ATOM   1152  N   GLN H 151      25.570  13.400  27.846  1.00 18.23           N  
ATOM   1153  CA  GLN H 151      26.914  13.291  28.349  1.00 19.29           C  
ATOM   1154  CB  GLN H 151      27.034  12.691  29.763  1.00 18.50           C  
ATOM   1155  CG  GLN H 151      28.483  12.643  30.268  1.00 18.07           C  
ATOM   1156  CD  GLN H 151      28.496  12.076  31.681  1.00 18.80           C  
ATOM   1157  OE1 GLN H 151      27.567  11.380  32.089  1.00 19.48           O  
ATOM   1158  NE2 GLN H 151      29.573  12.378  32.456  1.00 17.97           N  
ATOM   1159  C   GLN H 151      27.686  12.394  27.429  1.00 21.14           C  
ATOM   1160  O   GLN H 151      27.404  11.200  27.332  1.00 20.57           O  
ATOM   1161  N   SER H 152      28.696  12.954  26.730  1.00 23.25           N  
ATOM   1162  CA  SER H 152      29.511  12.164  25.844  1.00 25.86           C  
ATOM   1163  CB  SER H 152      30.249  12.991  24.778  1.00 26.09           C  
ATOM   1164  OG  SER H 152      29.315  13.661  23.945  1.00 31.28           O  
ATOM   1165  C   SER H 152      30.542  11.489  26.688  1.00 27.74           C  
ATOM   1166  O   SER H 152      30.864  11.950  27.781  1.00 27.75           O  
ATOM   1167  N   HIS H 153      31.114  10.376  26.187  1.00 29.76           N  
ATOM   1168  CA  HIS H 153      32.040   9.647  27.002  1.00 31.48           C  
ATOM   1169  ND1 HIS H 153      34.837   9.039  25.205  1.00 50.54           N  
ATOM   1170  CG  HIS H 153      33.498   8.718  25.137  1.00 36.63           C  
ATOM   1171  CB  HIS H 153      32.636   8.398  26.324  1.00 32.38           C  
ATOM   1172  NE2 HIS H 153      34.274   9.119  23.056  1.00 52.42           N  
ATOM   1173  CD2 HIS H 153      33.172   8.770  23.818  1.00 49.49           C  
ATOM   1174  CE1 HIS H 153      35.249   9.271  23.934  1.00 51.90           C  
ATOM   1175  C   HIS H 153      33.185  10.529  27.382  1.00 31.81           C  
ATOM   1176  O   HIS H 153      33.852  11.120  26.536  1.00 32.15           O  
ATOM   1177  N   GLY H 154      33.427  10.635  28.702  1.00 32.51           N  
ATOM   1178  CA  GLY H 154      34.552  11.358  29.222  1.00 32.90           C  
ATOM   1179  C   GLY H 154      34.298  12.829  29.189  1.00 32.97           C  
ATOM   1180  O   GLY H 154      35.207  13.625  29.421  1.00 33.51           O  
ATOM   1181  N   LYS H 155      33.045  13.243  28.936  1.00 32.23           N  
ATOM   1182  CA  LYS H 155      32.825  14.651  28.793  1.00 31.86           C  
ATOM   1183  CB  LYS H 155      32.118  15.023  27.479  1.00 32.80           C  
ATOM   1184  CG  LYS H 155      32.912  14.722  26.204  1.00 34.74           C  
ATOM   1185  CD  LYS H 155      34.196  15.539  26.048  0.80 36.66           C  
ATOM   1186  CE  LYS H 155      34.866  15.362  24.684  0.67 37.22           C  
ATOM   1187  NZ  LYS H 155      34.184  16.197  23.669  0.67 37.27           N1+
ATOM   1188  C   LYS H 155      31.938  15.135  29.887  1.00 30.78           C  
ATOM   1189  O   LYS H 155      31.509  14.382  30.761  1.00 30.83           O  
ATOM   1190  N   SER H 156      31.672  16.454  29.849  1.00 29.09           N  
ATOM   1191  CA  SER H 156      30.831  17.119  30.796  1.00 27.45           C  
ATOM   1192  CB  SER H 156      31.018  18.644  30.827  1.00 27.28           C  
ATOM   1193  OG  SER H 156      32.344  18.982  31.201  1.00 27.86           O  
ATOM   1194  C   SER H 156      29.415  16.892  30.383  1.00 25.49           C  
ATOM   1195  O   SER H 156      29.123  16.148  29.449  1.00 25.49           O  
ATOM   1196  N   LEU H 157      28.484  17.540  31.104  1.00 24.47           N  
ATOM   1197  CA  LEU H 157      27.088  17.378  30.857  1.00 22.89           C  
ATOM   1198  CB  LEU H 157      26.296  17.327  32.173  1.00 22.49           C  
ATOM   1199  CG  LEU H 157      26.712  16.136  33.061  1.00 21.66           C  
ATOM   1200  CD1 LEU H 157      25.989  16.148  34.413  1.00 22.11           C  
ATOM   1201  CD2 LEU H 157      26.509  14.807  32.325  1.00 21.83           C  
ATOM   1202  C   LEU H 157      26.618  18.551  30.050  1.00 22.42           C  
ATOM   1203  O   LEU H 157      27.082  19.675  30.231  1.00 21.57           O  
ATOM   1204  N   GLU H 158      25.695  18.299  29.098  1.00 21.57           N  
ATOM   1205  CA  GLU H 158      25.158  19.349  28.279  1.00 21.78           C  
ATOM   1206  CB  GLU H 158      25.422  19.172  26.774  1.00 22.58           C  
ATOM   1207  CG  GLU H 158      26.866  19.419  26.339  1.00 25.25           C  
ATOM   1208  CD  GLU H 158      26.944  19.180  24.836  1.00 27.61           C  
ATOM   1209  OE1 GLU H 158      26.907  17.991  24.422  1.00 27.78           O  
ATOM   1210  OE2 GLU H 158      27.040  20.184  24.081  1.00 28.91           O1-
ATOM   1211  C   GLU H 158      23.670  19.326  28.431  1.00 20.77           C  
ATOM   1212  O   GLU H 158      23.050  18.265  28.451  1.00 20.58           O  
ATOM   1213  N   TRP H 159      23.052  20.517  28.522  1.00 20.26           N  
ATOM   1214  CA  TRP H 159      21.630  20.596  28.689  1.00 19.59           C  
ATOM   1215  CB  TRP H 159      21.224  21.828  29.508  1.00 19.63           C  
ATOM   1216  CG  TRP H 159      19.743  22.035  29.647  1.00 20.55           C  
ATOM   1217  CD2 TRP H 159      19.009  23.019  28.903  1.00 20.49           C  
ATOM   1218  CD1 TRP H 159      18.846  21.415  30.466  1.00 19.78           C  
ATOM   1219  NE1 TRP H 159      17.596  21.955  30.282  1.00 20.30           N  
ATOM   1220  CE2 TRP H 159      17.682  22.943  29.323  1.00 20.88           C  
ATOM   1221  CE3 TRP H 159      19.410  23.912  27.950  1.00 20.54           C  
ATOM   1222  CZ2 TRP H 159      16.730  23.767  28.794  1.00 21.08           C  
ATOM   1223  CZ3 TRP H 159      18.447  24.740  27.418  1.00 21.18           C  
ATOM   1224  CH2 TRP H 159      17.133  24.668  27.834  1.00 21.42           C  
ATOM   1225  C   TRP H 159      21.001  20.691  27.333  1.00 19.66           C  
ATOM   1226  O   TRP H 159      21.287  21.613  26.575  1.00 19.64           O  
ATOM   1227  N   ILE H 160      20.194  19.671  26.968  1.00 18.90           N  
ATOM   1228  CA  ILE H 160      19.509  19.606  25.704  1.00 19.22           C  
ATOM   1229  CB  ILE H 160      19.039  18.217  25.396  1.00 20.02           C  
ATOM   1230  CG1 ILE H 160      20.247  17.268  25.333  1.00 21.83           C  
ATOM   1231  CG2 ILE H 160      18.218  18.258  24.096  1.00 21.13           C  
ATOM   1232  CD1 ILE H 160      19.863  15.791  25.333  1.00 22.12           C  
ATOM   1233  C   ILE H 160      18.311  20.509  25.638  1.00 19.55           C  
ATOM   1234  O   ILE H 160      18.172  21.295  24.702  1.00 19.24           O  
ATOM   1235  N   GLY H 161      17.409  20.433  26.641  1.00 19.07           N  
ATOM   1236  CA  GLY H 161      16.212  21.232  26.589  1.00 18.88           C  
ATOM   1237  C   GLY H 161      15.271  20.772  27.663  1.00 19.40           C  
ATOM   1238  O   GLY H 161      15.584  19.864  28.434  1.00 19.45           O  
ATOM   1239  N   LYS H 162      14.078  21.405  27.735  1.00 19.09           N  
ATOM   1240  CA  LYS H 162      13.124  21.073  28.758  1.00 19.43           C  
ATOM   1241  CB  LYS H 162      13.115  22.073  29.925  1.00 20.01           C  
ATOM   1242  CG  LYS H 162      12.733  23.502  29.530  1.00 22.06           C  
ATOM   1243  CD  LYS H 162      12.493  24.406  30.742  1.00 31.82           C  
ATOM   1244  CE  LYS H 162      12.109  25.841  30.382  1.00  0.00           C  
ATOM   1245  NZ  LYS H 162      10.661  25.910  30.095  1.00  0.00           N1+
ATOM   1246  C   LYS H 162      11.746  21.099  28.180  1.00 18.59           C  
ATOM   1247  O   LYS H 162      11.489  21.746  27.167  1.00 19.42           O  
ATOM   1248  N   ILE H 163      10.819  20.357  28.817  1.00 18.27           N  
ATOM   1249  CA  ILE H 163       9.458  20.367  28.369  1.00 18.24           C  
ATOM   1250  CB  ILE H 163       9.073  19.131  27.610  1.00 18.52           C  
ATOM   1251  CG1 ILE H 163       7.691  19.313  26.962  1.00 17.55           C  
ATOM   1252  CG2 ILE H 163       9.177  17.925  28.557  1.00 17.97           C  
ATOM   1253  CD1 ILE H 163       7.359  18.233  25.934  1.00 17.84           C  
ATOM   1254  C   ILE H 163       8.560  20.471  29.563  1.00 19.14           C  
ATOM   1255  O   ILE H 163       8.848  19.919  30.625  1.00 18.84           O  
ATOM   1256  N   ASN H 164       7.446  21.216  29.417  1.00 19.43           N  
ATOM   1257  CA  ASN H 164       6.486  21.319  30.483  1.00 20.08           C  
ATOM   1258  CB  ASN H 164       5.829  22.710  30.561  1.00 20.73           C  
ATOM   1259  CG  ASN H 164       5.048  22.859  31.863  1.00 24.89           C  
ATOM   1260  OD1 ASN H 164       4.784  23.976  32.304  1.00 27.58           O  
ATOM   1261  ND2 ASN H 164       4.667  21.721  32.504  1.00 19.66           N  
ATOM   1262  C   ASN H 164       5.426  20.326  30.123  1.00 20.28           C  
ATOM   1263  O   ASN H 164       4.733  20.490  29.125  1.00 20.41           O  
ATOM   1264  N   PRO H 165       5.188  19.371  30.961  1.00 54.23           N  
ATOM   1265  CA  PRO H 165       4.164  18.416  30.668  1.00 56.02           C  
ATOM   1266  CD  PRO H 165       6.210  18.844  31.846  1.00 52.04           C  
ATOM   1267  CB  PRO H 165       4.263  17.375  31.783  1.00 54.76           C  
ATOM   1268  CG  PRO H 165       5.749  17.413  32.183  1.00 53.71           C  
ATOM   1269  C   PRO H 165       2.807  19.041  30.520  1.00 57.15           C  
ATOM   1270  O   PRO H 165       2.059  18.619  29.638  1.00 58.16           O  
ATOM   1271  N   TYR H 166       2.466  20.048  31.350  1.00 58.69           N  
ATOM   1272  CA  TYR H 166       1.124  20.560  31.312  1.00 61.59           C  
ATOM   1273  CB  TYR H 166       0.868  21.617  32.400  1.00 61.48           C  
ATOM   1274  CG  TYR H 166      -0.607  21.826  32.507  1.00 64.95           C  
ATOM   1275  CD1 TYR H 166      -1.273  22.654  31.634  1.00 67.63           C  
ATOM   1276  CD2 TYR H 166      -1.332  21.172  33.478  1.00 66.06           C  
ATOM   1277  CE1 TYR H 166      -2.632  22.835  31.737  1.00 69.62           C  
ATOM   1278  CE2 TYR H 166      -2.692  21.350  33.585  1.00 67.80           C  
ATOM   1279  CZ  TYR H 166      -3.345  22.187  32.714  1.00 70.11           C  
ATOM   1280  OH  TYR H 166      -4.739  22.379  32.812  1.00 71.39           O  
ATOM   1281  C   TYR H 166       0.851  21.224  29.994  1.00 62.71           C  
ATOM   1282  O   TYR H 166      -0.099  20.873  29.296  1.00 62.84           O  
ATOM   1283  N   TYR H 167       1.684  22.218  29.627  1.00 62.27           N  
ATOM   1284  CA  TYR H 167       1.496  22.943  28.401  1.00 62.93           C  
ATOM   1285  CB  TYR H 167       2.217  24.301  28.367  1.00 66.06           C  
ATOM   1286  CG  TYR H 167       1.589  25.139  29.427  1.00 71.61           C  
ATOM   1287  CD1 TYR H 167       0.383  25.760  29.210  1.00 73.85           C  
ATOM   1288  CD2 TYR H 167       2.196  25.280  30.653  1.00 73.29           C  
ATOM   1289  CE1 TYR H 167      -0.199  26.526  30.193  1.00 73.84           C  
ATOM   1290  CE2 TYR H 167       1.621  26.045  31.639  1.00 74.12           C  
ATOM   1291  CZ  TYR H 167       0.420  26.670  31.410  1.00 75.79           C  
ATOM   1292  OH  TYR H 167      -0.173  27.454  32.423  1.00 78.75           O  
ATOM   1293  C   TYR H 167       1.930  22.143  27.211  1.00 59.91           C  
ATOM   1294  O   TYR H 167       1.267  22.149  26.174  1.00 59.89           O  
ATOM   1295  N   GLY H 168       3.063  21.418  27.334  1.00 55.23           N  
ATOM   1296  CA  GLY H 168       3.628  20.709  26.217  1.00 56.59           C  
ATOM   1297  C   GLY H 168       4.606  21.641  25.569  1.00 57.38           C  
ATOM   1298  O   GLY H 168       5.107  21.391  24.472  1.00 56.65           O  
ATOM   1299  N   SER H 169       4.893  22.756  26.265  1.00 23.97           N  
ATOM   1300  CA  SER H 169       5.772  23.813  25.839  1.00 23.84           C  
ATOM   1301  CB  SER H 169       5.680  25.082  26.703  1.00 25.63           C  
ATOM   1302  OG  SER H 169       4.369  25.624  26.654  1.00 29.62           O  
ATOM   1303  C   SER H 169       7.179  23.326  25.954  1.00 23.94           C  
ATOM   1304  O   SER H 169       7.503  22.529  26.834  1.00 23.25           O  
ATOM   1305  N   THR H 170       8.067  23.804  25.059  1.00 23.35           N  
ATOM   1306  CA  THR H 170       9.416  23.326  25.109  1.00 24.03           C  
ATOM   1307  CB  THR H 170       9.718  22.331  24.028  1.00 24.63           C  
ATOM   1308  OG1 THR H 170       9.563  22.935  22.753  1.00 25.04           O  
ATOM   1309  CG2 THR H 170       8.751  21.141  24.166  1.00 25.36           C  
ATOM   1310  C   THR H 170      10.367  24.465  24.925  1.00 24.61           C  
ATOM   1311  O   THR H 170      10.016  25.520  24.397  1.00 24.09           O  
ATOM   1312  N   SER H 171      11.612  24.270  25.400  1.00 24.91           N  
ATOM   1313  CA  SER H 171      12.656  25.236  25.220  1.00 26.50           C  
ATOM   1314  CB  SER H 171      12.878  26.094  26.478  1.00 27.67           C  
ATOM   1315  OG  SER H 171      13.802  27.136  26.212  1.00 32.75           O  
ATOM   1316  C   SER H 171      13.894  24.426  24.974  1.00 26.25           C  
ATOM   1317  O   SER H 171      14.160  23.479  25.711  1.00 26.49           O  
ATOM   1318  N   TYR H 172      14.701  24.766  23.943  1.00 25.47           N  
ATOM   1319  CA  TYR H 172      15.833  23.915  23.687  1.00 25.17           C  
ATOM   1320  CB  TYR H 172      15.831  23.182  22.331  1.00 24.10           C  
ATOM   1321  CG  TYR H 172      14.639  22.298  22.175  1.00 24.01           C  
ATOM   1322  CD1 TYR H 172      14.501  21.157  22.926  1.00 23.12           C  
ATOM   1323  CD2 TYR H 172      13.642  22.623  21.285  1.00 22.38           C  
ATOM   1324  CE1 TYR H 172      13.401  20.346  22.774  1.00 24.36           C  
ATOM   1325  CE2 TYR H 172      12.541  21.815  21.129  1.00 23.13           C  
ATOM   1326  CZ  TYR H 172      12.417  20.671  21.872  1.00 23.60           C  
ATOM   1327  OH  TYR H 172      11.285  19.843  21.708  1.00 23.24           O  
ATOM   1328  C   TYR H 172      17.097  24.711  23.658  1.00 25.49           C  
ATOM   1329  O   TYR H 172      17.099  25.926  23.457  1.00 24.39           O  
ATOM   1330  N   ASN H 173      18.223  24.009  23.896  1.00 25.91           N  
ATOM   1331  CA  ASN H 173      19.519  24.599  23.765  1.00 26.07           C  
ATOM   1332  CB  ASN H 173      20.645  23.649  24.227  1.00 25.98           C  
ATOM   1333  CG  ASN H 173      21.996  24.346  24.132  1.00 27.08           C  
ATOM   1334  OD1 ASN H 173      22.338  24.936  23.108  1.00 27.53           O  
ATOM   1335  ND2 ASN H 173      22.795  24.270  25.229  1.00 26.08           N  
ATOM   1336  C   ASN H 173      19.653  24.817  22.293  1.00 26.81           C  
ATOM   1337  O   ASN H 173      19.232  23.978  21.499  1.00 25.73           O  
ATOM   1338  N   GLN H 174      20.253  25.946  21.882  1.00 27.28           N  
ATOM   1339  CA  GLN H 174      20.303  26.283  20.489  1.00 28.98           C  
ATOM   1340  CB  GLN H 174      20.993  27.631  20.214  1.00 30.09           C  
ATOM   1341  CG  GLN H 174      20.938  28.026  18.737  1.00 33.33           C  
ATOM   1342  CD  GLN H 174      19.474  28.242  18.376  1.00 37.17           C  
ATOM   1343  OE1 GLN H 174      18.813  29.128  18.914  1.00 38.29           O  
ATOM   1344  NE2 GLN H 174      18.948  27.401  17.445  1.00 37.88           N  
ATOM   1345  C   GLN H 174      21.045  25.218  19.747  1.00 28.30           C  
ATOM   1346  O   GLN H 174      20.710  24.901  18.606  1.00 28.34           O  
ATOM   1347  N   LYS H 175      22.071  24.625  20.377  1.00 28.56           N  
ATOM   1348  CA  LYS H 175      22.878  23.645  19.709  1.00 28.69           C  
ATOM   1349  CB  LYS H 175      23.989  23.094  20.617  1.00 29.96           C  
ATOM   1350  CG  LYS H 175      24.985  22.197  19.883  1.00 31.84           C  
ATOM   1351  CD  LYS H 175      26.262  21.929  20.683  1.00 32.82           C  
ATOM   1352  CE  LYS H 175      27.272  21.035  19.958  1.00 35.68           C  
ATOM   1353  NZ  LYS H 175      26.747  19.657  19.844  1.00 36.47           N1+
ATOM   1354  C   LYS H 175      22.024  22.488  19.287  1.00 28.98           C  
ATOM   1355  O   LYS H 175      22.203  21.937  18.203  1.00 28.87           O  
ATOM   1356  N   PHE H 176      21.104  22.067  20.168  1.00 28.46           N  
ATOM   1357  CA  PHE H 176      20.219  20.951  19.979  1.00 28.46           C  
ATOM   1358  CB  PHE H 176      19.702  20.363  21.306  1.00 27.78           C  
ATOM   1359  CG  PHE H 176      20.917  19.897  22.038  1.00 27.89           C  
ATOM   1360  CD1 PHE H 176      21.611  18.788  21.621  1.00 28.01           C  
ATOM   1361  CD2 PHE H 176      21.399  20.588  23.123  1.00 27.46           C  
ATOM   1362  CE1 PHE H 176      22.740  18.366  22.282  1.00 28.21           C  
ATOM   1363  CE2 PHE H 176      22.526  20.166  23.790  1.00 27.32           C  
ATOM   1364  CZ  PHE H 176      23.203  19.048  23.376  1.00 27.67           C  
ATOM   1365  C   PHE H 176      19.055  21.251  19.086  1.00 28.93           C  
ATOM   1366  O   PHE H 176      18.422  20.325  18.585  1.00 28.22           O  
ATOM   1367  N   LYS H 177      18.667  22.532  18.924  0.90 29.91           N  
ATOM   1368  CA  LYS H 177      17.482  22.776  18.152  0.90 30.94           C  
ATOM   1369  CB  LYS H 177      17.038  24.248  18.107  0.90 32.40           C  
ATOM   1370  CG  LYS H 177      16.374  24.655  19.425  1.00 34.55           C  
ATOM   1371  CD  LYS H 177      16.123  26.152  19.598  0.75 38.51           C  
ATOM   1372  CE  LYS H 177      15.456  26.488  20.935  0.67 41.06           C  
ATOM   1373  NZ  LYS H 177      15.191  27.940  21.031  0.67 42.44           N1+
ATOM   1374  C   LYS H 177      17.630  22.224  16.773  0.90 30.53           C  
ATOM   1375  O   LYS H 177      18.612  22.451  16.066  0.90 30.72           O  
ATOM   1376  N   GLY H 178      16.616  21.435  16.378  1.00 30.21           N  
ATOM   1377  CA  GLY H 178      16.571  20.806  15.097  1.00 30.44           C  
ATOM   1378  C   GLY H 178      16.930  19.364  15.269  1.00 29.82           C  
ATOM   1379  O   GLY H 178      16.380  18.507  14.580  1.00 29.99           O  
ATOM   1380  N   GLN H 179      17.907  19.064  16.152  1.00 28.40           N  
ATOM   1381  CA  GLN H 179      18.302  17.702  16.392  1.00 27.58           C  
ATOM   1382  CB  GLN H 179      19.750  17.552  16.901  1.00 27.45           C  
ATOM   1383  CG  GLN H 179      20.045  18.136  18.279  1.00 28.61           C  
ATOM   1384  CD  GLN H 179      21.552  18.027  18.483  1.00 29.04           C  
ATOM   1385  OE1 GLN H 179      22.198  18.965  18.947  1.00  0.00           O  
ATOM   1386  NE2 GLN H 179      22.132  16.853  18.115  1.00  0.00           N  
ATOM   1387  C   GLN H 179      17.362  16.960  17.303  1.00 26.74           C  
ATOM   1388  O   GLN H 179      17.053  15.796  17.048  1.00 26.05           O  
ATOM   1389  N   ALA H 180      16.859  17.601  18.383  1.00 25.00           N  
ATOM   1390  CA  ALA H 180      16.066  16.866  19.333  1.00 24.06           C  
ATOM   1391  CB  ALA H 180      16.629  16.911  20.763  1.00 24.46           C  
ATOM   1392  C   ALA H 180      14.684  17.428  19.397  1.00 23.91           C  
ATOM   1393  O   ALA H 180      14.474  18.625  19.214  1.00 24.17           O  
ATOM   1394  N   THR H 181      13.694  16.540  19.638  1.00 23.47           N  
ATOM   1395  CA  THR H 181      12.324  16.944  19.761  1.00 22.77           C  
ATOM   1396  CB  THR H 181      11.470  16.451  18.631  1.00 22.24           C  
ATOM   1397  OG1 THR H 181      11.978  16.929  17.394  1.00 22.74           O  
ATOM   1398  CG2 THR H 181      10.031  16.949  18.838  1.00 22.15           C  
ATOM   1399  C   THR H 181      11.799  16.334  21.025  1.00 22.82           C  
ATOM   1400  O   THR H 181      11.952  15.135  21.256  1.00 22.71           O  
ATOM   1401  N   LEU H 182      11.150  17.151  21.881  1.00 22.14           N  
ATOM   1402  CA  LEU H 182      10.661  16.655  23.136  1.00 21.90           C  
ATOM   1403  CB  LEU H 182      11.012  17.569  24.322  1.00 21.67           C  
ATOM   1404  CG  LEU H 182      12.527  17.728  24.542  1.00 21.31           C  
ATOM   1405  CD1 LEU H 182      12.828  18.650  25.733  1.00 21.36           C  
ATOM   1406  CD2 LEU H 182      13.219  16.363  24.660  1.00 21.33           C  
ATOM   1407  C   LEU H 182       9.166  16.585  23.082  1.00 22.07           C  
ATOM   1408  O   LEU H 182       8.510  17.511  22.608  1.00 22.83           O  
ATOM   1409  N   THR H 183       8.596  15.461  23.564  1.00 22.09           N  
ATOM   1410  CA  THR H 183       7.170  15.288  23.587  1.00 22.38           C  
ATOM   1411  CB  THR H 183       6.657  14.405  22.487  1.00 22.34           C  
ATOM   1412  OG1 THR H 183       7.272  13.127  22.572  1.00 23.10           O  
ATOM   1413  CG2 THR H 183       6.958  15.052  21.126  1.00 22.70           C  
ATOM   1414  C   THR H 183       6.810  14.611  24.874  1.00 22.64           C  
ATOM   1415  O   THR H 183       7.674  14.074  25.565  1.00 21.85           O  
ATOM   1416  N   VAL H 184       5.510  14.646  25.243  1.00 22.81           N  
ATOM   1417  CA  VAL H 184       5.079  13.986  26.445  1.00 23.45           C  
ATOM   1418  CB  VAL H 184       4.913  14.901  27.627  1.00 23.80           C  
ATOM   1419  CG1 VAL H 184       6.284  15.467  28.019  1.00 25.58           C  
ATOM   1420  CG2 VAL H 184       3.870  15.976  27.279  1.00 23.56           C  
ATOM   1421  C   VAL H 184       3.739  13.357  26.215  1.00 24.66           C  
ATOM   1422  O   VAL H 184       2.953  13.813  25.384  1.00 24.89           O  
ATOM   1423  N   ASP H 185       3.471  12.253  26.946  1.00 25.09           N  
ATOM   1424  CA  ASP H 185       2.195  11.592  26.931  1.00 26.09           C  
ATOM   1425  CB  ASP H 185       2.267  10.106  26.535  1.00 27.04           C  
ATOM   1426  CG  ASP H 185       0.847   9.580  26.352  1.00 30.20           C  
ATOM   1427  OD1 ASP H 185      -0.108  10.397  26.432  1.00 31.39           O  
ATOM   1428  OD2 ASP H 185       0.701   8.348  26.132  1.00 31.49           O1-
ATOM   1429  C   ASP H 185       1.717  11.653  28.347  1.00 25.95           C  
ATOM   1430  O   ASP H 185       2.224  10.948  29.219  1.00 25.26           O  
ATOM   1431  N   LYS H 186       0.723  12.517  28.613  1.00 26.43           N  
ATOM   1432  CA  LYS H 186       0.268  12.738  29.954  1.00 27.62           C  
ATOM   1433  CB  LYS H 186      -0.711  13.919  30.058  1.00 28.40           C  
ATOM   1434  CG  LYS H 186      -0.854  14.438  31.489  1.00 29.56           C  
ATOM   1435  CD  LYS H 186      -1.523  13.450  32.445  1.00 32.12           C  
ATOM   1436  CE  LYS H 186      -1.232  13.710  33.925  1.00 32.46           C  
ATOM   1437  NZ  LYS H 186       0.059  13.087  34.303  1.00 34.23           N1+
ATOM   1438  C   LYS H 186      -0.379  11.508  30.513  1.00 28.05           C  
ATOM   1439  O   LYS H 186      -0.192  11.181  31.684  1.00 28.35           O  
ATOM   1440  N   SER H 187      -1.153  10.775  29.694  1.00 28.61           N  
ATOM   1441  CA  SER H 187      -1.863   9.637  30.210  1.00 28.88           C  
ATOM   1442  CB  SER H 187      -2.682   8.908  29.131  1.00 29.80           C  
ATOM   1443  OG  SER H 187      -3.673   9.773  28.597  1.00 32.58           O  
ATOM   1444  C   SER H 187      -0.886   8.642  30.761  1.00 29.01           C  
ATOM   1445  O   SER H 187      -1.101   8.090  31.840  1.00 28.92           O  
ATOM   1446  N   SER H 188       0.192   8.368  29.998  1.00 27.48           N  
ATOM   1447  CA  SER H 188       1.222   7.417  30.329  1.00 26.75           C  
ATOM   1448  CB  SER H 188       1.967   6.906  29.080  1.00 26.75           C  
ATOM   1449  OG  SER H 188       2.662   7.969  28.444  1.00 25.74           O  
ATOM   1450  C   SER H 188       2.236   7.979  31.292  1.00 26.26           C  
ATOM   1451  O   SER H 188       3.059   7.236  31.826  1.00 26.52           O  
ATOM   1452  N   SER H 189       2.222   9.304  31.541  1.00 25.62           N  
ATOM   1453  CA  SER H 189       3.190   9.914  32.416  1.00 25.73           C  
ATOM   1454  CB  SER H 189       3.102   9.431  33.877  1.00 25.27           C  
ATOM   1455  OG  SER H 189       1.872   9.835  34.461  1.00 28.19           O  
ATOM   1456  C   SER H 189       4.569   9.613  31.912  1.00 24.42           C  
ATOM   1457  O   SER H 189       5.472   9.307  32.691  1.00 24.78           O  
ATOM   1458  N   THR H 190       4.772   9.700  30.580  1.00 24.28           N  
ATOM   1459  CA  THR H 190       6.066   9.415  30.028  1.00 24.31           C  
ATOM   1460  CB  THR H 190       6.068   8.203  29.140  1.00 24.82           C  
ATOM   1461  OG1 THR H 190       5.633   7.062  29.862  1.00 25.50           O  
ATOM   1462  CG2 THR H 190       7.491   7.974  28.609  1.00 24.83           C  
ATOM   1463  C   THR H 190       6.506  10.579  29.188  1.00 23.85           C  
ATOM   1464  O   THR H 190       5.696  11.237  28.539  1.00 23.65           O  
ATOM   1465  N   ALA H 191       7.827  10.862  29.188  1.00 22.96           N  
ATOM   1466  CA  ALA H 191       8.367  11.926  28.385  1.00 22.31           C  
ATOM   1467  CB  ALA H 191       9.251  12.908  29.174  1.00 22.28           C  
ATOM   1468  C   ALA H 191       9.240  11.280  27.354  1.00 22.58           C  
ATOM   1469  O   ALA H 191       9.892  10.275  27.634  1.00 22.77           O  
ATOM   1470  N   TYR H 192       9.271  11.834  26.121  1.00 22.63           N  
ATOM   1471  CA  TYR H 192      10.070  11.221  25.096  1.00 22.47           C  
ATOM   1472  CB  TYR H 192       9.268  10.663  23.902  1.00 23.17           C  
ATOM   1473  CG  TYR H 192       8.321   9.611  24.371  1.00 24.16           C  
ATOM   1474  CD1 TYR H 192       8.738   8.316  24.573  1.00 24.42           C  
ATOM   1475  CD2 TYR H 192       7.007   9.925  24.619  1.00 23.69           C  
ATOM   1476  CE1 TYR H 192       7.856   7.351  25.005  1.00 24.92           C  
ATOM   1477  CE2 TYR H 192       6.121   8.966  25.049  1.00 24.43           C  
ATOM   1478  CZ  TYR H 192       6.545   7.675  25.246  1.00 24.42           C  
ATOM   1479  OH  TYR H 192       5.636   6.690  25.689  1.00 26.27           O  
ATOM   1480  C   TYR H 192      10.981  12.247  24.497  1.00 22.63           C  
ATOM   1481  O   TYR H 192      10.690  13.443  24.506  1.00 22.89           O  
ATOM   1482  N   MET H 193      12.149  11.791  23.996  1.00 22.33           N  
ATOM   1483  CA  MET H 193      13.024  12.669  23.274  1.00 23.16           C  
ATOM   1484  CB  MET H 193      14.328  13.050  23.997  1.00 23.58           C  
ATOM   1485  CG  MET H 193      15.179  14.009  23.158  1.00 25.46           C  
ATOM   1486  SD  MET H 193      16.686  14.640  23.953  1.00 27.96           S  
ATOM   1487  CE  MET H 193      17.552  13.045  23.987  1.00 25.08           C  
ATOM   1488  C   MET H 193      13.407  11.958  22.017  1.00 23.24           C  
ATOM   1489  O   MET H 193      13.857  10.814  22.047  1.00 23.24           O  
ATOM   1490  N   GLN H 194      13.237  12.628  20.861  1.00 23.42           N  
ATOM   1491  CA  GLN H 194      13.549  11.999  19.612  1.00 24.32           C  
ATOM   1492  CB  GLN H 194      12.395  12.084  18.596  1.00 25.58           C  
ATOM   1493  CG  GLN H 194      12.684  11.423  17.246  1.00 27.68           C  
ATOM   1494  CD  GLN H 194      11.451  11.599  16.371  1.00 30.31           C  
ATOM   1495  OE1 GLN H 194      10.321  11.589  16.859  1.00 30.33           O  
ATOM   1496  NE2 GLN H 194      11.671  11.771  15.040  1.00 32.27           N  
ATOM   1497  C   GLN H 194      14.725  12.712  19.022  1.00 24.32           C  
ATOM   1498  O   GLN H 194      14.754  13.940  18.967  1.00 24.26           O  
ATOM   1499  N   LEU H 195      15.738  11.940  18.587  1.00 23.92           N  
ATOM   1500  CA  LEU H 195      16.905  12.509  17.973  1.00 24.48           C  
ATOM   1501  CB  LEU H 195      18.225  12.033  18.602  1.00 23.77           C  
ATOM   1502  CG  LEU H 195      18.443  12.528  20.044  1.00 24.40           C  
ATOM   1503  CD1 LEU H 195      19.779  12.015  20.609  1.00 24.85           C  
ATOM   1504  CD2 LEU H 195      18.295  14.056  20.134  1.00 25.11           C  
ATOM   1505  C   LEU H 195      16.905  12.064  16.544  1.00 24.96           C  
ATOM   1506  O   LEU H 195      16.691  10.887  16.261  1.00 24.76           O  
ATOM   1507  N   ASN H 196      17.150  12.991  15.593  1.00 25.18           N  
ATOM   1508  CA  ASN H 196      17.115  12.595  14.209  1.00 25.75           C  
ATOM   1509  CB  ASN H 196      15.981  13.248  13.400  1.00 25.89           C  
ATOM   1510  CG  ASN H 196      16.145  14.753  13.478  1.00 21.13           C  
ATOM   1511  OD1 ASN H 196      16.210  15.325  14.564  1.00 22.84           O  
ATOM   1512  ND2 ASN H 196      16.216  15.418  12.293  1.00 22.67           N  
ATOM   1513  C   ASN H 196      18.432  12.898  13.551  1.00 25.81           C  
ATOM   1514  O   ASN H 196      19.288  13.574  14.118  1.00 25.64           O  
ATOM   1515  N   SER H 197      18.635  12.360  12.326  1.00 25.92           N  
ATOM   1516  CA  SER H 197      19.846  12.561  11.572  1.00 26.48           C  
ATOM   1517  CB  SER H 197      19.999  13.990  11.013  1.00 26.99           C  
ATOM   1518  OG  SER H 197      20.152  14.928  12.068  1.00 27.45           O  
ATOM   1519  C   SER H 197      21.024  12.259  12.443  1.00 26.31           C  
ATOM   1520  O   SER H 197      21.912  13.091  12.618  1.00 26.62           O  
ATOM   1521  N   LEU H 198      21.065  11.029  12.990  1.00 26.19           N  
ATOM   1522  CA  LEU H 198      22.085  10.628  13.916  1.00 26.29           C  
ATOM   1523  CB  LEU H 198      21.791   9.268  14.575  1.00 26.10           C  
ATOM   1524  CG  LEU H 198      20.527   9.285  15.455  1.00 26.38           C  
ATOM   1525  CD1 LEU H 198      20.269   7.916  16.098  1.00 26.69           C  
ATOM   1526  CD2 LEU H 198      20.590  10.409  16.503  1.00 25.74           C  
ATOM   1527  C   LEU H 198      23.425  10.545  13.256  1.00 26.36           C  
ATOM   1528  O   LEU H 198      23.566  10.142  12.102  1.00 26.69           O  
ATOM   1529  N   THR H 199      24.449  10.950  14.029  1.00 26.22           N  
ATOM   1530  CA  THR H 199      25.825  10.970  13.638  1.00 26.54           C  
ATOM   1531  CB  THR H 199      26.308  12.372  13.405  1.00 26.09           C  
ATOM   1532  OG1 THR H 199      27.691  12.376  13.100  1.00 26.65           O  
ATOM   1533  CG2 THR H 199      26.018  13.219  14.653  1.00 26.55           C  
ATOM   1534  C   THR H 199      26.610  10.387  14.773  1.00 26.25           C  
ATOM   1535  O   THR H 199      26.068  10.128  15.846  1.00 26.06           O  
ATOM   1536  N   SER H 200      27.918  10.155  14.555  1.00 26.45           N  
ATOM   1537  CA  SER H 200      28.757   9.572  15.565  1.00 27.10           C  
ATOM   1538  CB  SER H 200      30.195   9.319  15.080  1.00 27.41           C  
ATOM   1539  OG  SER H 200      30.847  10.550  14.804  1.00 28.95           O  
ATOM   1540  C   SER H 200      28.824  10.527  16.715  1.00 27.74           C  
ATOM   1541  O   SER H 200      29.048  10.130  17.858  1.00 27.31           O  
ATOM   1542  N   GLU H 201      28.610  11.820  16.429  1.00 27.25           N  
ATOM   1543  CA  GLU H 201      28.666  12.853  17.420  1.00 28.05           C  
ATOM   1544  CB  GLU H 201      28.446  14.254  16.826  1.00 29.67           C  
ATOM   1545  CG  GLU H 201      29.570  14.684  15.882  1.00 33.72           C  
ATOM   1546  CD  GLU H 201      30.835  14.806  16.716  1.00 36.07           C  
ATOM   1547  OE1 GLU H 201      30.706  14.858  17.968  1.00 37.90           O  
ATOM   1548  OE2 GLU H 201      31.943  14.844  16.118  1.00 38.27           O1-
ATOM   1549  C   GLU H 201      27.587  12.619  18.431  1.00 27.19           C  
ATOM   1550  O   GLU H 201      27.743  12.967  19.599  1.00 25.99           O  
ATOM   1551  N   ASP H 202      26.451  12.051  17.988  1.00 25.41           N  
ATOM   1552  CA  ASP H 202      25.285  11.787  18.791  1.00 24.80           C  
ATOM   1553  CB  ASP H 202      24.060  11.371  17.957  1.00 23.83           C  
ATOM   1554  CG  ASP H 202      23.554  12.615  17.246  1.00 25.67           C  
ATOM   1555  OD1 ASP H 202      23.744  13.725  17.808  1.00 25.58           O  
ATOM   1556  OD2 ASP H 202      22.977  12.479  16.134  1.00 25.49           O1-
ATOM   1557  C   ASP H 202      25.517  10.710  19.808  1.00 23.85           C  
ATOM   1558  O   ASP H 202      24.756  10.607  20.768  1.00 23.31           O  
ATOM   1559  N   SER H 203      26.512   9.825  19.609  1.00 23.12           N  
ATOM   1560  CA  SER H 203      26.685   8.754  20.554  1.00 22.90           C  
ATOM   1561  CB  SER H 203      27.848   7.814  20.198  1.00 22.51           C  
ATOM   1562  OG  SER H 203      27.615   7.201  18.938  1.00 24.00           O  
ATOM   1563  C   SER H 203      26.970   9.334  21.906  1.00 22.16           C  
ATOM   1564  O   SER H 203      27.895  10.127  22.066  1.00 21.88           O  
ATOM   1565  N   ALA H 204      26.179   8.930  22.924  1.00 21.39           N  
ATOM   1566  CA  ALA H 204      26.380   9.436  24.254  1.00 20.93           C  
ATOM   1567  CB  ALA H 204      26.259  10.968  24.350  1.00 20.52           C  
ATOM   1568  C   ALA H 204      25.311   8.854  25.128  1.00 20.42           C  
ATOM   1569  O   ALA H 204      24.466   8.088  24.668  1.00 20.01           O  
ATOM   1570  N   VAL H 205      25.352   9.183  26.436  1.00 20.09           N  
ATOM   1571  CA  VAL H 205      24.342   8.736  27.350  1.00 19.78           C  
ATOM   1572  CB  VAL H 205      24.894   8.369  28.700  1.00 20.25           C  
ATOM   1573  CG1 VAL H 205      23.726   8.038  29.640  1.00 20.30           C  
ATOM   1574  CG2 VAL H 205      25.898   7.217  28.527  1.00 21.01           C  
ATOM   1575  C   VAL H 205      23.414   9.901  27.532  1.00 19.07           C  
ATOM   1576  O   VAL H 205      23.865  11.032  27.707  1.00 19.70           O  
ATOM   1577  N   TYR H 206      22.088   9.655  27.481  1.00 18.42           N  
ATOM   1578  CA  TYR H 206      21.129  10.723  27.590  1.00 18.63           C  
ATOM   1579  CB  TYR H 206      20.104  10.748  26.440  1.00 18.09           C  
ATOM   1580  CG  TYR H 206      20.811  11.111  25.178  1.00 19.40           C  
ATOM   1581  CD1 TYR H 206      20.997  12.432  24.846  1.00 19.68           C  
ATOM   1582  CD2 TYR H 206      21.282  10.139  24.324  1.00 19.15           C  
ATOM   1583  CE1 TYR H 206      21.646  12.781  23.687  1.00 19.24           C  
ATOM   1584  CE2 TYR H 206      21.933  10.481  23.161  1.00 19.05           C  
ATOM   1585  CZ  TYR H 206      22.116  11.805  22.841  1.00 18.55           C  
ATOM   1586  OH  TYR H 206      22.782  12.164  21.649  1.00 19.17           O  
ATOM   1587  C   TYR H 206      20.338  10.523  28.846  1.00 19.11           C  
ATOM   1588  O   TYR H 206      19.884   9.415  29.129  1.00 19.04           O  
ATOM   1589  N   TYR H 207      20.140  11.608  29.629  1.00 18.66           N  
ATOM   1590  CA  TYR H 207      19.440  11.492  30.879  1.00 19.05           C  
ATOM   1591  CB  TYR H 207      20.192  12.045  32.108  1.00 18.68           C  
ATOM   1592  CG  TYR H 207      21.544  11.442  32.269  1.00 19.10           C  
ATOM   1593  CD1 TYR H 207      21.706  10.206  32.842  1.00 18.95           C  
ATOM   1594  CD2 TYR H 207      22.659  12.124  31.845  1.00 19.30           C  
ATOM   1595  CE1 TYR H 207      22.958   9.660  32.995  1.00 19.24           C  
ATOM   1596  CE2 TYR H 207      23.915  11.583  31.997  1.00 19.72           C  
ATOM   1597  CZ  TYR H 207      24.066  10.345  32.572  1.00 19.48           C  
ATOM   1598  OH  TYR H 207      25.347   9.776  32.734  1.00 19.78           O  
ATOM   1599  C   TYR H 207      18.235  12.380  30.847  1.00 19.44           C  
ATOM   1600  O   TYR H 207      18.239  13.437  30.218  1.00 19.25           O  
ATOM   1601  N   CYS H 208      17.156  11.941  31.527  1.00 19.58           N  
ATOM   1602  CA  CYS H 208      16.000  12.763  31.739  1.00 19.83           C  
ATOM   1603  CB  CYS H 208      14.659  12.051  31.442  1.00 20.55           C  
ATOM   1604  SG  CYS H 208      14.444  10.490  32.354  1.00 23.77           S  
ATOM   1605  C   CYS H 208      16.055  13.118  33.200  1.00 19.71           C  
ATOM   1606  O   CYS H 208      16.500  12.313  34.019  1.00 20.11           O  
ATOM   1607  N   ALA H 209      15.656  14.354  33.571  1.00 18.68           N  
ATOM   1608  CA  ALA H 209      15.738  14.720  34.960  1.00 18.56           C  
ATOM   1609  CB  ALA H 209      17.012  15.506  35.311  1.00 17.72           C  
ATOM   1610  C   ALA H 209      14.576  15.596  35.301  1.00 18.78           C  
ATOM   1611  O   ALA H 209      14.120  16.395  34.485  1.00 18.64           O  
ATOM   1612  N   ARG H 210      14.068  15.465  36.542  1.00 18.05           N  
ATOM   1613  CA  ARG H 210      12.944  16.249  36.955  1.00 17.51           C  
ATOM   1614  CB  ARG H 210      12.036  15.527  37.965  1.00 18.02           C  
ATOM   1615  CG  ARG H 210      10.715  16.257  38.212  1.00 18.80           C  
ATOM   1616  CD  ARG H 210       9.839  15.609  39.283  1.00 18.22           C  
ATOM   1617  NE  ARG H 210      10.464  15.908  40.600  1.00 18.07           N  
ATOM   1618  CZ  ARG H 210       9.749  15.720  41.746  1.00 18.78           C  
ATOM   1619  NH1 ARG H 210       8.461  15.274  41.681  1.00 18.26           N1+
ATOM   1620  NH2 ARG H 210      10.330  15.965  42.954  1.00 18.37           N  
ATOM   1621  C   ARG H 210      13.456  17.501  37.594  1.00 17.91           C  
ATOM   1622  O   ARG H 210      14.463  17.486  38.302  1.00 18.04           O  
ATOM   1623  N   GLY H 211      12.765  18.629  37.336  1.00 17.50           N  
ATOM   1624  CA  GLY H 211      13.116  19.896  37.911  1.00 17.56           C  
ATOM   1625  C   GLY H 211      11.843  20.438  38.473  1.00 17.71           C  
ATOM   1626  O   GLY H 211      10.765  20.189  37.937  1.00 17.38           O  
ATOM   1627  N   ARG H 212      11.968  21.083  39.651  1.00 42.20           N  
ATOM   1628  CA  ARG H 212      10.822  21.558  40.374  1.00 43.23           C  
ATOM   1629  CB  ARG H 212      10.545  20.777  41.662  1.00 46.22           C  
ATOM   1630  CG  ARG H 212      11.654  20.973  42.695  1.00 48.60           C  
ATOM   1631  CD  ARG H 212      11.390  20.218  43.993  1.00 52.41           C  
ATOM   1632  NE  ARG H 212      10.075  20.679  44.510  1.00 55.36           N  
ATOM   1633  CZ  ARG H 212       9.058  19.781  44.630  1.00 59.19           C  
ATOM   1634  NH1 ARG H 212       9.241  18.491  44.225  1.00 61.53           N1+
ATOM   1635  NH2 ARG H 212       7.866  20.166  45.174  1.00 60.57           N  
ATOM   1636  C   ARG H 212      11.115  22.942  40.856  1.00 44.59           C  
ATOM   1637  O   ARG H 212      12.247  23.267  41.211  1.00 44.97           O  
ATOM   1638  N   LEU H 213      10.074  23.795  40.839  1.00 48.34           N  
ATOM   1639  CA  LEU H 213      10.080  25.169  41.272  1.00 48.92           C  
ATOM   1640  CB  LEU H 213       8.768  25.870  40.837  1.00 48.59           C  
ATOM   1641  CG  LEU H 213       8.559  27.335  41.285  1.00 50.29           C  
ATOM   1642  CD1 LEU H 213       8.180  27.454  42.771  1.00 51.36           C  
ATOM   1643  CD2 LEU H 213       9.764  28.210  40.916  1.00 51.55           C  
ATOM   1644  C   LEU H 213      10.194  25.325  42.761  1.00 50.11           C  
ATOM   1645  O   LEU H 213      10.978  26.137  43.243  1.00 49.70           O  
ATOM   1646  N   ARG H 214       9.418  24.536  43.524  1.00 51.06           N  
ATOM   1647  CA  ARG H 214       9.235  24.750  44.938  1.00 52.51           C  
ATOM   1648  CB  ARG H 214       8.212  23.775  45.536  1.00 45.46           C  
ATOM   1649  CG  ARG H 214       6.900  23.811  44.753  1.00 50.02           C  
ATOM   1650  CD  ARG H 214       5.737  23.079  45.424  1.00 91.08           C  
ATOM   1651  NE  ARG H 214       5.430  23.797  46.693  1.00  0.00           N  
ATOM   1652  CZ  ARG H 214       5.720  23.213  47.892  1.00 40.61           C  
ATOM   1653  NH1 ARG H 214       6.209  21.939  47.927  1.00  0.00           N1+
ATOM   1654  NH2 ARG H 214       5.516  23.894  49.057  1.00  0.00           N  
ATOM   1655  C   ARG H 214      10.522  24.633  45.682  1.00 51.13           C  
ATOM   1656  O   ARG H 214      11.378  23.826  45.341  1.00 51.42           O  
ATOM   1657  N   ARG H 215      10.673  25.477  46.730  1.00 40.41           N  
ATOM   1658  CA  ARG H 215      11.844  25.555  47.557  1.00 40.40           C  
ATOM   1659  CB  ARG H 215      12.130  24.312  48.440  1.00 35.27           C  
ATOM   1660  CG  ARG H 215      12.436  22.992  47.715  1.00 36.83           C  
ATOM   1661  CD  ARG H 215      12.350  21.768  48.632  1.00 45.09           C  
ATOM   1662  NE  ARG H 215      10.901  21.557  48.911  1.00 58.30           N  
ATOM   1663  CZ  ARG H 215      10.180  20.655  48.184  1.00 56.25           C  
ATOM   1664  NH1 ARG H 215      10.813  19.779  47.349  1.00 65.40           N1+
ATOM   1665  NH2 ARG H 215       8.820  20.629  48.297  1.00 69.59           N  
ATOM   1666  C   ARG H 215      13.024  25.784  46.668  1.00 40.20           C  
ATOM   1667  O   ARG H 215      14.119  25.293  46.940  1.00 39.97           O  
ATOM   1668  N   GLY H 216      12.832  26.569  45.590  1.00 50.60           N  
ATOM   1669  CA  GLY H 216      13.902  26.816  44.667  1.00 52.01           C  
ATOM   1670  C   GLY H 216      13.760  25.837  43.552  1.00 51.22           C  
ATOM   1671  O   GLY H 216      13.075  24.828  43.698  1.00 50.45           O  
ATOM   1672  N   GLY H 217      14.443  26.092  42.415  1.00 47.96           N  
ATOM   1673  CA  GLY H 217      14.309  25.218  41.290  1.00 48.25           C  
ATOM   1674  C   GLY H 217      15.614  24.526  41.071  1.00 47.84           C  
ATOM   1675  O   GLY H 217      16.650  25.158  40.867  1.00 48.57           O  
ATOM   1676  N   TYR H 218      15.576  23.182  41.108  1.00 46.78           N  
ATOM   1677  CA  TYR H 218      16.742  22.371  40.915  1.00 45.51           C  
ATOM   1678  CB  TYR H 218      17.474  22.068  42.235  1.00 45.75           C  
ATOM   1679  CG  TYR H 218      16.441  21.703  43.243  1.00 47.33           C  
ATOM   1680  CD1 TYR H 218      15.964  20.419  43.350  1.00 47.16           C  
ATOM   1681  CD2 TYR H 218      15.922  22.666  44.074  1.00 48.25           C  
ATOM   1682  CE1 TYR H 218      15.007  20.102  44.286  1.00 48.55           C  
ATOM   1683  CE2 TYR H 218      14.965  22.358  45.011  1.00 49.92           C  
ATOM   1684  CZ  TYR H 218      14.500  21.071  45.118  1.00 49.74           C  
ATOM   1685  OH  TYR H 218      13.517  20.746  46.077  1.00 50.21           O  
ATOM   1686  C   TYR H 218      16.326  21.086  40.258  1.00 46.02           C  
ATOM   1687  O   TYR H 218      15.143  20.866  40.016  1.00 45.57           O  
ATOM   1688  N   PHE H 219      17.310  20.221  39.904  1.00 43.44           N  
ATOM   1689  CA  PHE H 219      16.999  18.945  39.301  1.00 40.43           C  
ATOM   1690  CB  PHE H 219      18.005  18.481  38.232  1.00 39.62           C  
ATOM   1691  CG  PHE H 219      17.963  19.423  37.087  1.00 38.40           C  
ATOM   1692  CD1 PHE H 219      16.840  19.501  36.299  1.00 41.20           C  
ATOM   1693  CD2 PHE H 219      19.055  20.204  36.779  1.00 40.36           C  
ATOM   1694  CE1 PHE H 219      16.797  20.369  35.236  1.00 40.69           C  
ATOM   1695  CE2 PHE H 219      19.016  21.073  35.713  1.00 40.30           C  
ATOM   1696  CZ  PHE H 219      17.883  21.155  34.938  1.00 40.28           C  
ATOM   1697  C   PHE H 219      17.082  17.906  40.371  1.00 39.85           C  
ATOM   1698  O   PHE H 219      18.159  17.394  40.669  1.00 39.55           O  
ATOM   1699  N   ASP H 220      15.924  17.539  40.945  1.00 41.78           N  
ATOM   1700  CA  ASP H 220      15.880  16.632  42.055  1.00 40.26           C  
ATOM   1701  CB  ASP H 220      14.441  16.399  42.575  1.00 41.93           C  
ATOM   1702  CG  ASP H 220      13.734  17.686  42.990  1.00 44.31           C  
ATOM   1703  OD1 ASP H 220      13.669  18.626  42.153  1.00 47.25           O  
ATOM   1704  OD2 ASP H 220      13.230  17.745  44.143  1.00 49.64           O1-
ATOM   1705  C   ASP H 220      16.321  15.245  41.679  1.00 40.03           C  
ATOM   1706  O   ASP H 220      17.149  14.629  42.346  1.00 40.07           O  
ATOM   1707  N   TYR H 221      15.794  14.749  40.552  1.00 18.96           N  
ATOM   1708  CA  TYR H 221      15.766  13.330  40.292  1.00 19.29           C  
ATOM   1709  CB  TYR H 221      14.367  12.692  40.417  1.00 19.84           C  
ATOM   1710  CG  TYR H 221      13.980  12.566  41.854  1.00 21.99           C  
ATOM   1711  CD1 TYR H 221      13.385  13.602  42.539  1.00 21.62           C  
ATOM   1712  CD2 TYR H 221      14.212  11.383  42.514  1.00 22.44           C  
ATOM   1713  CE1 TYR H 221      13.033  13.452  43.861  1.00 22.75           C  
ATOM   1714  CE2 TYR H 221      13.865  11.227  43.836  1.00 23.56           C  
ATOM   1715  CZ  TYR H 221      13.273  12.265  44.511  1.00 23.45           C  
ATOM   1716  OH  TYR H 221      12.913  12.110  45.866  1.00 25.23           O  
ATOM   1717  C   TYR H 221      16.212  13.066  38.888  1.00 19.70           C  
ATOM   1718  O   TYR H 221      15.800  13.752  37.955  1.00 20.02           O  
ATOM   1719  N   TRP H 222      17.051  12.024  38.708  1.00 18.37           N  
ATOM   1720  CA  TRP H 222      17.594  11.726  37.412  1.00 18.84           C  
ATOM   1721  CB  TRP H 222      19.134  11.801  37.399  1.00 17.92           C  
ATOM   1722  CG  TRP H 222      19.702  13.178  37.669  1.00 18.05           C  
ATOM   1723  CD2 TRP H 222      20.416  13.969  36.704  1.00 17.83           C  
ATOM   1724  CD1 TRP H 222      19.691  13.899  38.827  1.00 17.37           C  
ATOM   1725  NE1 TRP H 222      20.344  15.095  38.643  1.00 17.75           N  
ATOM   1726  CE2 TRP H 222      20.797  15.150  37.341  1.00 18.00           C  
ATOM   1727  CE3 TRP H 222      20.730  13.731  35.397  1.00 17.99           C  
ATOM   1728  CZ2 TRP H 222      21.502  16.115  36.678  1.00 18.01           C  
ATOM   1729  CZ3 TRP H 222      21.437  14.708  34.730  1.00 17.86           C  
ATOM   1730  CH2 TRP H 222      21.814  15.877  35.357  1.00 17.32           C  
ATOM   1731  C   TRP H 222      17.241  10.314  37.045  1.00 18.94           C  
ATOM   1732  O   TRP H 222      17.036   9.459  37.906  1.00 19.05           O  
ATOM   1733  N   GLY H 223      17.139  10.042  35.728  1.00 18.73           N  
ATOM   1734  CA  GLY H 223      16.893   8.706  35.267  1.00 18.07           C  
ATOM   1735  C   GLY H 223      18.228   8.022  35.244  1.00 18.73           C  
ATOM   1736  O   GLY H 223      19.255   8.650  35.493  1.00 18.06           O  
ATOM   1737  N   GLN H 224      18.239   6.707  34.951  1.00 18.49           N  
ATOM   1738  CA  GLN H 224      19.441   5.916  34.896  1.00 19.63           C  
ATOM   1739  CB  GLN H 224      19.193   4.399  34.806  1.00 20.33           C  
ATOM   1740  CG  GLN H 224      18.500   3.950  33.519  1.00 21.58           C  
ATOM   1741  CD  GLN H 224      16.993   4.002  33.728  1.00 23.27           C  
ATOM   1742  OE1 GLN H 224      16.423   5.033  34.081  1.00 24.80           O  
ATOM   1743  NE2 GLN H 224      16.323   2.844  33.504  1.00 22.35           N  
ATOM   1744  C   GLN H 224      20.269   6.312  33.711  1.00 19.88           C  
ATOM   1745  O   GLN H 224      21.488   6.150  33.719  1.00 20.22           O  
ATOM   1746  N   GLY H 225      19.622   6.785  32.628  1.00 20.12           N  
ATOM   1747  CA  GLY H 225      20.345   7.188  31.452  1.00 19.75           C  
ATOM   1748  C   GLY H 225      20.163   6.147  30.389  1.00 20.36           C  
ATOM   1749  O   GLY H 225      19.972   4.967  30.681  1.00 20.14           O  
ATOM   1750  N   THR H 226      20.208   6.583  29.110  1.00 19.83           N  
ATOM   1751  CA  THR H 226      20.081   5.693  27.987  1.00 19.67           C  
ATOM   1752  CB  THR H 226      18.905   6.008  27.102  1.00 19.24           C  
ATOM   1753  OG1 THR H 226      17.699   5.944  27.846  1.00 19.51           O  
ATOM   1754  CG2 THR H 226      18.862   4.999  25.940  1.00 18.87           C  
ATOM   1755  C   THR H 226      21.303   5.870  27.141  1.00 20.07           C  
ATOM   1756  O   THR H 226      21.635   6.981  26.732  1.00 20.02           O  
ATOM   1757  N   THR H 227      21.999   4.760  26.829  1.00 20.00           N  
ATOM   1758  CA  THR H 227      23.196   4.862  26.046  1.00 19.77           C  
ATOM   1759  CB  THR H 227      24.210   3.801  26.374  1.00 20.08           C  
ATOM   1760  OG1 THR H 227      24.567   3.882  27.746  1.00 22.75           O  
ATOM   1761  CG2 THR H 227      25.458   3.991  25.493  1.00 23.20           C  
ATOM   1762  C   THR H 227      22.813   4.689  24.612  1.00 20.16           C  
ATOM   1763  O   THR H 227      22.141   3.728  24.240  1.00 20.17           O  
ATOM   1764  N   LEU H 228      23.216   5.658  23.771  1.00 20.37           N  
ATOM   1765  CA  LEU H 228      22.918   5.589  22.372  1.00 20.34           C  
ATOM   1766  CB  LEU H 228      22.171   6.826  21.847  1.00 20.14           C  
ATOM   1767  CG  LEU H 228      21.948   6.814  20.323  1.00 19.81           C  
ATOM   1768  CD1 LEU H 228      21.048   5.648  19.883  1.00 19.16           C  
ATOM   1769  CD2 LEU H 228      21.446   8.181  19.829  1.00 19.45           C  
ATOM   1770  C   LEU H 228      24.212   5.508  21.632  1.00 20.97           C  
ATOM   1771  O   LEU H 228      25.099   6.339  21.823  1.00 20.30           O  
ATOM   1772  N   THR H 229      24.361   4.483  20.770  1.00 21.77           N  
ATOM   1773  CA  THR H 229      25.570   4.382  20.006  1.00 22.61           C  
ATOM   1774  CB  THR H 229      26.339   3.117  20.257  1.00 22.80           C  
ATOM   1775  OG1 THR H 229      26.671   3.013  21.633  1.00 23.24           O  
ATOM   1776  CG2 THR H 229      27.625   3.148  19.412  1.00 22.73           C  
ATOM   1777  C   THR H 229      25.180   4.416  18.562  1.00 23.32           C  
ATOM   1778  O   THR H 229      24.286   3.691  18.127  1.00 22.91           O  
ATOM   1779  N   VAL H 230      25.841   5.287  17.776  1.00 23.76           N  
ATOM   1780  CA  VAL H 230      25.500   5.361  16.387  1.00 24.43           C  
ATOM   1781  CB  VAL H 230      25.286   6.761  15.894  1.00 24.36           C  
ATOM   1782  CG1 VAL H 230      24.983   6.710  14.387  1.00 24.16           C  
ATOM   1783  CG2 VAL H 230      24.167   7.404  16.728  1.00 23.77           C  
ATOM   1784  C   VAL H 230      26.636   4.774  15.618  1.00 25.53           C  
ATOM   1785  O   VAL H 230      27.762   5.268  15.674  1.00 25.54           O  
ATOM   1786  N   SER H 231      26.360   3.688  14.876  1.00 27.31           N  
ATOM   1787  CA  SER H 231      27.407   3.065  14.122  1.00 29.50           C  
ATOM   1788  CB  SER H 231      28.251   2.087  14.952  1.00 29.84           C  
ATOM   1789  OG  SER H 231      29.255   1.507  14.133  1.00 30.76           O  
ATOM   1790  C   SER H 231      26.770   2.276  13.030  1.00 30.04           C  
ATOM   1791  O   SER H 231      25.583   1.961  13.085  1.00 29.71           O  
ATOM   1792  N   SER H 232      27.562   1.934  11.992  1.00 34.49           N  
ATOM   1793  CA  SER H 232      27.045   1.174  10.893  1.00 36.39           C  
ATOM   1794  CB  SER H 232      27.977   1.168   9.668  1.00 36.87           C  
ATOM   1795  OG  SER H 232      28.096   2.479   9.136  1.00 45.85           O  
ATOM   1796  C   SER H 232      26.875  -0.271  11.352  1.00 37.54           C  
ATOM   1797  O   SER H 232      27.911  -0.935  11.624  1.00 37.61           O  
ATOM   1798  OXT SER H 232      25.704  -0.730  11.432  1.00  0.00           O1-
TER    1799      SER H 232 
CONECT  158  716
CONECT  716  158
CONECT 1019 1604
CONECT 1604 1019
END
