# Supplementary material for: Fully automated antibody structure prediction using BIOVIA tools: Validation study
Source: PLoS One. 2017 May 18;12(5):e0177923. doi: 10.1371/journal.pone.0177923 (PMC5436848; doi:10.1371/journal.pone.0177923)
Supplement: S3 Dataset — Predicted structures using the Top5 framework method, Chothia CDR definition with canonical filtering, using up to 5 CDR templates rather than the default 3, and generating 10 CDR models. (ZIP) [file pone.0177923.s005.zip › 4M62_LH_FV_FinalModel.pdb]

REMARK   Accelrys Discovery Studio PDB file
REMARK   Created:  2015-11-30T20:42:58Z
SSBOND   1 CYS L   23    CYS L   89                                     
SSBOND   2 CYS H  130    CYS H  204                                     
ATOM      1  N   GLU L   1      25.515  32.957  26.367  1.00 38.76           N1+
ATOM      2  CA  GLU L   1      25.316  32.100  27.549  1.00 38.43           C  
ATOM      3  CB  GLU L   1      25.280  30.613  27.156  1.00 40.27           C  
ATOM      4  CG  GLU L   1      24.095  30.235  26.265  1.00 41.90           C  
ATOM      5  CD  GLU L   1      24.169  28.740  25.985  0.88 84.68           C  
ATOM      6  OE1 GLU L   1      23.977  27.948  26.946  0.88 70.64           O  
ATOM      7  OE2 GLU L   1      24.415  28.371  24.807  0.88 49.83           O1-
ATOM      8  C   GLU L   1      26.402  32.292  28.552  1.00 36.74           C  
ATOM      9  O   GLU L   1      27.420  32.927  28.280  1.00 37.40           O  
ATOM     10  N   ILE L   2      26.198  31.734  29.758  1.00 34.48           N  
ATOM     11  CA  ILE L   2      27.164  31.900  30.796  1.00 31.75           C  
ATOM     12  CB  ILE L   2      26.551  32.069  32.163  1.00 31.58           C  
ATOM     13  CG1 ILE L   2      27.561  32.648  33.158  1.00 31.59           C  
ATOM     14  CG2 ILE L   2      25.969  30.727  32.618  1.00 28.45           C  
ATOM     15  CD1 ILE L   2      26.914  33.065  34.479  1.00 24.42           C  
ATOM     16  C   ILE L   2      28.049  30.693  30.798  1.00 30.99           C  
ATOM     17  O   ILE L   2      27.586  29.552  30.750  1.00 30.01           O  
ATOM     18  N   VAL L   3      29.375  30.926  30.817  1.00 29.97           N  
ATOM     19  CA  VAL L   3      30.286  29.823  30.817  1.00 28.82           C  
ATOM     20  CB  VAL L   3      31.505  30.046  29.973  1.00 29.92           C  
ATOM     21  CG1 VAL L   3      32.437  28.834  30.128  1.00 28.24           C  
ATOM     22  CG2 VAL L   3      31.052  30.297  28.526  1.00 29.57           C  
ATOM     23  C   VAL L   3      30.740  29.629  32.225  1.00 29.20           C  
ATOM     24  O   VAL L   3      31.065  30.586  32.925  1.00 29.93           O  
ATOM     25  N   LEU L   4      30.744  28.367  32.681  1.00 28.40           N  
ATOM     26  CA  LEU L   4      31.158  28.060  34.017  1.00 26.78           C  
ATOM     27  CB  LEU L   4      30.227  27.064  34.722  1.00 26.02           C  
ATOM     28  CG  LEU L   4      28.783  27.566  34.898  1.00 24.63           C  
ATOM     29  CD1 LEU L   4      27.912  26.514  35.606  1.00 29.73           C  
ATOM     30  CD2 LEU L   4      28.744  28.936  35.595  1.00 24.78           C  
ATOM     31  C   LEU L   4      32.489  27.392  33.912  1.00 26.80           C  
ATOM     32  O   LEU L   4      32.639  26.396  33.206  1.00 28.64           O  
ATOM     33  N   THR L   5      33.502  27.926  34.618  1.00 26.89           N  
ATOM     34  CA  THR L   5      34.808  27.341  34.552  1.00 27.20           C  
ATOM     35  CB  THR L   5      35.886  28.342  34.246  1.00 27.94           C  
ATOM     36  OG1 THR L   5      35.614  28.984  33.010  1.00 27.48           O  
ATOM     37  CG2 THR L   5      37.237  27.612  34.177  1.00 26.37           C  
ATOM     38  C   THR L   5      35.107  26.761  35.895  1.00 27.38           C  
ATOM     39  O   THR L   5      35.044  27.452  36.910  1.00 26.82           O  
ATOM     40  N   GLN L   6      35.451  25.459  35.935  1.00 26.90           N  
ATOM     41  CA  GLN L   6      35.725  24.854  37.203  1.00 26.61           C  
ATOM     42  CB  GLN L   6      34.986  23.526  37.442  1.00 25.77           C  
ATOM     43  CG  GLN L   6      33.475  23.709  37.609  1.00 25.65           C  
ATOM     44  CD  GLN L   6      32.845  22.344  37.850  1.00 29.05           C  
ATOM     45  OE1 GLN L   6      31.959  21.918  37.111  1.00 26.44           O  
ATOM     46  NE2 GLN L   6      33.306  21.643  38.919  1.00 25.96           N  
ATOM     47  C   GLN L   6      37.189  24.599  37.320  1.00 27.66           C  
ATOM     48  O   GLN L   6      37.861  24.274  36.343  1.00 27.27           O  
ATOM     49  N   SER L   7      37.719  24.788  38.543  1.00 29.10           N  
ATOM     50  CA  SER L   7      39.103  24.531  38.801  0.90 29.42           C  
ATOM     51  CB  SER L   7      39.975  25.798  38.808  0.90 27.94           C  
ATOM     52  OG  SER L   7      39.579  26.655  39.867  0.90 36.91           O  
ATOM     53  C   SER L   7      39.183  23.921  40.162  1.00 29.21           C  
ATOM     54  O   SER L   7      38.348  24.204  41.021  1.00 30.71           O  
ATOM     55  N   PRO L   8      40.144  23.061  40.394  1.00 28.37           N  
ATOM     56  CA  PRO L   8      41.087  22.618  39.395  1.00 28.29           C  
ATOM     57  CD  PRO L   8      40.658  22.887  41.741  1.00 28.76           C  
ATOM     58  CB  PRO L   8      42.325  22.147  40.163  1.00 28.05           C  
ATOM     59  CG  PRO L   8      41.814  21.888  41.589  1.00 28.71           C  
ATOM     60  C   PRO L   8      40.450  21.519  38.599  1.00 28.35           C  
ATOM     61  O   PRO L   8      39.399  21.030  39.009  1.00 28.92           O  
ATOM     62  N   GLY L   9      41.055  21.124  37.461  1.00 28.71           N  
ATOM     63  CA  GLY L   9      40.501  20.069  36.661  1.00 29.21           C  
ATOM     64  C   GLY L   9      40.510  18.800  37.452  1.00 29.10           C  
ATOM     65  O   GLY L   9      39.538  18.047  37.443  1.00 28.61           O  
ATOM     66  N   THR L  10      41.626  18.514  38.148  1.00 29.46           N  
ATOM     67  CA  THR L  10      41.687  17.318  38.937  1.00 29.24           C  
ATOM     68  CB  THR L  10      42.598  16.271  38.363  1.00 29.70           C  
ATOM     69  OG1 THR L  10      42.166  15.914  37.059  1.00 30.93           O  
ATOM     70  CG2 THR L  10      42.577  15.037  39.279  1.00 28.76           C  
ATOM     71  C   THR L  10      42.223  17.697  40.282  1.00 28.46           C  
ATOM     72  O   THR L  10      43.145  18.506  40.391  1.00 29.21           O  
ATOM     73  N   LEU L  11      41.636  17.126  41.350  1.00 28.03           N  
ATOM     74  CA  LEU L  11      42.085  17.426  42.678  1.00 28.80           C  
ATOM     75  CB  LEU L  11      40.950  17.997  43.549  1.00 28.33           C  
ATOM     76  CG  LEU L  11      41.385  18.552  44.915  1.00 31.76           C  
ATOM     77  CD1 LEU L  11      42.215  19.838  44.769  1.00 32.68           C  
ATOM     78  CD2 LEU L  11      40.178  18.734  45.841  1.00 45.19           C  
ATOM     79  C   LEU L  11      42.519  16.120  43.270  1.00 29.62           C  
ATOM     80  O   LEU L  11      41.743  15.165  43.304  1.00 29.60           O  
ATOM     81  N   SER L  12      43.779  16.034  43.744  1.00 29.97           N  
ATOM     82  CA  SER L  12      44.237  14.796  44.310  1.00 31.16           C  
ATOM     83  CB  SER L  12      45.581  14.325  43.729  1.00 31.23           C  
ATOM     84  OG  SER L  12      45.437  14.045  42.343  1.00 38.50           O  
ATOM     85  C   SER L  12      44.433  15.016  45.777  1.00 31.45           C  
ATOM     86  O   SER L  12      45.275  15.814  46.189  1.00 32.42           O  
ATOM     87  N   LEU L  13      43.651  14.296  46.607  1.00 30.47           N  
ATOM     88  CA  LEU L  13      43.734  14.489  48.025  1.00 30.58           C  
ATOM     89  CB  LEU L  13      42.625  15.401  48.570  1.00 30.85           C  
ATOM     90  CG  LEU L  13      42.747  16.857  48.078  1.00 31.01           C  
ATOM     91  CD1 LEU L  13      41.621  17.738  48.642  1.00 34.50           C  
ATOM     92  CD2 LEU L  13      44.141  17.426  48.386  1.00 27.01           C  
ATOM     93  C   LEU L  13      43.631  13.164  48.711  1.00 31.07           C  
ATOM     94  O   LEU L  13      43.241  12.162  48.115  1.00 30.96           O  
ATOM     95  N   SER L  14      44.036  13.134  49.996  1.00 32.02           N  
ATOM     96  CA  SER L  14      43.975  11.951  50.806  1.00 32.91           C  
ATOM     97  CB  SER L  14      45.106  11.872  51.846  1.00 34.14           C  
ATOM     98  OG  SER L  14      46.368  11.875  51.197  1.00 38.44           O  
ATOM     99  C   SER L  14      42.684  11.977  51.561  1.00 32.04           C  
ATOM    100  O   SER L  14      42.017  13.006  51.653  1.00 31.36           O  
ATOM    101  N   PRO L  15      42.314  10.857  52.113  1.00 32.78           N  
ATOM    102  CA  PRO L  15      41.091  10.793  52.860  1.00 34.11           C  
ATOM    103  CD  PRO L  15      42.684   9.570  51.548  1.00 33.60           C  
ATOM    104  CB  PRO L  15      40.832   9.310  53.106  1.00 34.23           C  
ATOM    105  CG  PRO L  15      41.535   8.617  51.924  1.00 33.68           C  
ATOM    106  C   PRO L  15      41.241  11.584  54.114  1.00 34.32           C  
ATOM    107  O   PRO L  15      42.329  11.587  54.687  1.00 34.44           O  
ATOM    108  N   GLY L  16      40.167  12.266  54.555  1.00 33.78           N  
ATOM    109  CA  GLY L  16      40.212  13.012  55.776  1.00 34.79           C  
ATOM    110  C   GLY L  16      40.612  14.426  55.485  1.00 34.93           C  
ATOM    111  O   GLY L  16      40.465  15.299  56.339  1.00 36.30           O  
ATOM    112  N   GLU L  17      41.122  14.697  54.268  1.00 32.65           N  
ATOM    113  CA  GLU L  17      41.539  16.034  53.944  1.00 31.58           C  
ATOM    114  CB  GLU L  17      42.633  16.117  52.864  1.00 32.18           C  
ATOM    115  CG  GLU L  17      43.996  15.614  53.343  1.00 32.06           C  
ATOM    116  CD  GLU L  17      45.007  15.869  52.235  1.00 40.11           C  
ATOM    117  OE1 GLU L  17      44.611  16.466  51.199  1.00 51.42           O  
ATOM    118  OE2 GLU L  17      46.190  15.474  52.410  1.00 41.86           O1-
ATOM    119  C   GLU L  17      40.350  16.813  53.475  1.00 31.38           C  
ATOM    120  O   GLU L  17      39.292  16.250  53.197  1.00 30.01           O  
ATOM    121  N   ARG L  18      40.495  18.153  53.408  1.00 31.08           N  
ATOM    122  CA  ARG L  18      39.401  18.987  53.005  1.00 30.27           C  
ATOM    123  CB  ARG L  18      39.334  20.319  53.774  1.00 30.31           C  
ATOM    124  CG  ARG L  18      38.117  21.175  53.419  1.00 32.10           C  
ATOM    125  CD  ARG L  18      37.915  22.377  54.345  1.00 42.32           C  
ATOM    126  NE  ARG L  18      38.803  23.474  53.873  1.00 45.87           N  
ATOM    127  CZ  ARG L  18      38.375  24.768  53.955  1.00 57.24           C  
ATOM    128  NH1 ARG L  18      37.142  25.044  54.473  0.90 31.67           N1+
ATOM    129  NH2 ARG L  18      39.173  25.782  53.515  1.00 34.39           N  
ATOM    130  C   ARG L  18      39.544  19.300  51.548  1.00 29.70           C  
ATOM    131  O   ARG L  18      40.648  19.497  51.045  1.00 29.93           O  
ATOM    132  N   ALA L  19      38.410  19.333  50.817  1.00 28.95           N  
ATOM    133  CA  ALA L  19      38.489  19.624  49.417  1.00 27.36           C  
ATOM    134  CB  ALA L  19      37.923  18.508  48.523  1.00 27.72           C  
ATOM    135  C   ALA L  19      37.692  20.858  49.141  1.00 26.38           C  
ATOM    136  O   ALA L  19      36.572  21.014  49.623  1.00 27.91           O  
ATOM    137  N   THR L  20      38.279  21.780  48.352  1.00 25.43           N  
ATOM    138  CA  THR L  20      37.609  22.989  47.972  1.00 25.26           C  
ATOM    139  CB  THR L  20      38.326  24.227  48.424  1.00 25.76           C  
ATOM    140  OG1 THR L  20      38.454  24.229  49.838  1.00 29.47           O  
ATOM    141  CG2 THR L  20      37.533  25.461  47.965  1.00 25.53           C  
ATOM    142  C   THR L  20      37.596  23.018  46.476  1.00 25.52           C  
ATOM    143  O   THR L  20      38.646  22.981  45.839  1.00 25.55           O  
ATOM    144  N   LEU L  21      36.393  23.093  45.876  1.00 25.98           N  
ATOM    145  CA  LEU L  21      36.273  23.087  44.445  1.00 25.78           C  
ATOM    146  CB  LEU L  21      35.260  22.044  43.942  1.00 25.17           C  
ATOM    147  CG  LEU L  21      35.594  20.596  44.353  1.00 27.92           C  
ATOM    148  CD1 LEU L  21      34.549  19.609  43.823  1.00 28.27           C  
ATOM    149  CD2 LEU L  21      37.011  20.200  43.933  1.00 30.68           C  
ATOM    150  C   LEU L  21      35.739  24.428  44.042  1.00 26.55           C  
ATOM    151  O   LEU L  21      34.864  24.970  44.713  1.00 28.03           O  
ATOM    152  N   SER L  22      36.238  24.998  42.922  1.00 27.34           N  
ATOM    153  CA  SER L  22      35.795  26.313  42.545  0.90 27.92           C  
ATOM    154  CB  SER L  22      36.941  27.321  42.354  0.90 28.85           C  
ATOM    155  OG  SER L  22      37.614  27.536  43.586  0.90 30.55           O  
ATOM    156  C   SER L  22      35.037  26.266  41.253  1.00 28.09           C  
ATOM    157  O   SER L  22      35.291  25.432  40.385  1.00 27.48           O  
ATOM    158  N   CYS L  23      34.043  27.172  41.122  1.00 28.84           N  
ATOM    159  CA  CYS L  23      33.273  27.306  39.916  1.00 29.91           C  
ATOM    160  CB  CYS L  23      31.857  26.679  40.035  1.00 28.80           C  
ATOM    161  SG  CYS L  23      30.832  26.814  38.534  1.00 33.13           S  
ATOM    162  C   CYS L  23      33.157  28.782  39.658  1.00 30.44           C  
ATOM    163  O   CYS L  23      32.592  29.522  40.465  1.00 31.41           O  
ATOM    164  N   ARG L  24      33.714  29.256  38.521  1.00 30.46           N  
ATOM    165  CA  ARG L  24      33.672  30.661  38.201  1.00 30.94           C  
ATOM    166  CB  ARG L  24      35.030  31.262  37.790  1.00 31.26           C  
ATOM    167  CG  ARG L  24      36.021  31.438  38.939  1.00 39.17           C  
ATOM    168  CD  ARG L  24      35.745  32.665  39.811  1.00 67.99           C  
ATOM    169  NE  ARG L  24      35.910  33.881  38.964  1.00 65.42           N  
ATOM    170  CZ  ARG L  24      36.718  34.896  39.382  1.00 86.51           C  
ATOM    171  NH1 ARG L  24      37.404  34.783  40.555  1.00 54.20           N1+
ATOM    172  NH2 ARG L  24      36.840  36.026  38.622  1.00 55.76           N  
ATOM    173  C   ARG L  24      32.761  30.849  37.031  1.00 30.35           C  
ATOM    174  O   ARG L  24      32.791  30.080  36.072  1.00 30.79           O  
ATOM    175  N   ALA L  25      31.930  31.909  37.082  1.00 29.53           N  
ATOM    176  CA  ALA L  25      30.975  32.163  36.042  1.00 29.34           C  
ATOM    177  CB  ALA L  25      29.558  32.442  36.574  1.00 28.76           C  
ATOM    178  C   ALA L  25      31.405  33.373  35.273  1.00 30.08           C  
ATOM    179  O   ALA L  25      31.976  34.313  35.822  1.00 32.00           O  
ATOM    180  N   SER L  26      31.168  33.370  33.942  1.00 35.58           N  
ATOM    181  CA  SER L  26      31.608  34.433  33.070  1.00 36.82           C  
ATOM    182  CB  SER L  26      31.382  34.120  31.582  1.00 36.80           C  
ATOM    183  OG  SER L  26      29.994  34.097  31.297  1.00 39.87           O  
ATOM    184  C   SER L  26      30.872  35.697  33.395  1.00 39.28           C  
ATOM    185  O   SER L  26      31.403  36.793  33.236  1.00 39.14           O  
ATOM    186  N   GLN L  27      29.611  35.570  33.850  1.00 37.66           N  
ATOM    187  CA  GLN L  27      28.825  36.718  34.202  1.00 39.81           C  
ATOM    188  CB  GLN L  27      27.705  37.010  33.196  1.00 42.56           C  
ATOM    189  CG  GLN L  27      26.685  35.878  33.115  1.00 47.52           C  
ATOM    190  CD  GLN L  27      25.644  36.242  32.067  1.00 55.80           C  
ATOM    191  OE1 GLN L  27      25.783  37.225  31.342  1.00 60.19           O  
ATOM    192  NE2 GLN L  27      24.568  35.416  31.980  1.00 56.96           N  
ATOM    193  C   GLN L  27      28.186  36.399  35.517  1.00 41.82           C  
ATOM    194  O   GLN L  27      28.230  35.259  35.965  1.00 37.82           O  
ATOM    195  N   SER L  28      27.568  37.409  36.166  1.00 39.94           N  
ATOM    196  CA  SER L  28      26.983  37.170  37.453  1.00 42.16           C  
ATOM    197  CB  SER L  28      26.449  38.434  38.150  1.00 47.85           C  
ATOM    198  OG  SER L  28      25.314  38.934  37.458  1.00 57.57           O  
ATOM    199  C   SER L  28      25.831  36.226  37.301  1.00 40.95           C  
ATOM    200  O   SER L  28      25.075  36.284  36.333  1.00 39.71           O  
ATOM    201  N   VAL L  29      25.683  35.324  38.293  1.00 38.84           N  
ATOM    202  CA  VAL L  29      24.631  34.348  38.333  1.00 36.30           C  
ATOM    203  CB  VAL L  29      25.148  32.934  38.495  1.00 36.50           C  
ATOM    204  CG1 VAL L  29      23.967  31.951  38.581  1.00 35.97           C  
ATOM    205  CG2 VAL L  29      26.140  32.618  37.364  1.00 34.81           C  
ATOM    206  C   VAL L  29      23.864  34.660  39.578  1.00 38.54           C  
ATOM    207  O   VAL L  29      24.446  35.074  40.577  1.00 39.04           O  
ATOM    208  N   SER L  30      22.526  34.523  39.554  1.00 38.00           N  
ATOM    209  CA  SER L  30      21.847  34.741  40.795  1.00 39.71           C  
ATOM    210  CB  SER L  30      20.312  34.742  40.669  1.00 41.97           C  
ATOM    211  OG  SER L  30      19.716  34.965  41.939  1.00 47.95           O  
ATOM    212  C   SER L  30      22.250  33.575  41.645  1.00 38.09           C  
ATOM    213  O   SER L  30      22.355  32.455  41.145  1.00 37.67           O  
ATOM    214  N   SER L  31      22.492  33.809  42.951  1.00 35.57           N  
ATOM    215  CA  SER L  31      22.948  32.754  43.815  1.00 35.93           C  
ATOM    216  CB  SER L  31      23.330  33.228  45.230  1.00 37.48           C  
ATOM    217  OG  SER L  31      24.529  33.989  45.188  1.00 45.28           O  
ATOM    218  C   SER L  31      21.864  31.742  43.942  1.00 35.58           C  
ATOM    219  O   SER L  31      22.128  30.555  44.132  1.00 34.01           O  
ATOM    220  N   SER L  32      20.604  32.177  43.789  1.00 35.96           N  
ATOM    221  CA  SER L  32      19.529  31.249  43.939  1.00 36.42           C  
ATOM    222  CB  SER L  32      18.146  31.879  43.707  1.00 38.95           C  
ATOM    223  OG  SER L  32      17.881  32.849  44.708  1.00 50.23           O  
ATOM    224  C   SER L  32      19.699  30.178  42.907  1.00 34.88           C  
ATOM    225  O   SER L  32      19.067  29.125  43.026  1.00 34.07           O  
ATOM    226  N   TYR L  33      20.521  30.410  41.851  1.00 32.55           N  
ATOM    227  CA  TYR L  33      20.584  29.363  40.872  1.00 30.69           C  
ATOM    228  CB  TYR L  33      20.179  29.830  39.464  1.00 31.76           C  
ATOM    229  CG  TYR L  33      18.937  30.648  39.544  1.00 35.75           C  
ATOM    230  CD1 TYR L  33      17.682  30.092  39.546  1.00 38.31           C  
ATOM    231  CD2 TYR L  33      19.055  32.013  39.617  1.00 37.20           C  
ATOM    232  CE1 TYR L  33      16.561  30.891  39.619  1.00 39.10           C  
ATOM    233  CE2 TYR L  33      17.942  32.814  39.691  1.00 39.98           C  
ATOM    234  CZ  TYR L  33      16.687  32.258  39.690  1.00 42.52           C  
ATOM    235  OH  TYR L  33      15.546  33.088  39.767  1.00 44.24           O  
ATOM    236  C   TYR L  33      21.967  28.746  40.634  1.00 31.95           C  
ATOM    237  O   TYR L  33      22.238  28.435  39.475  1.00 29.50           O  
ATOM    238  N   LEU L  34      22.889  28.527  41.617  1.00 25.01           N  
ATOM    239  CA  LEU L  34      23.980  27.685  41.243  1.00 24.99           C  
ATOM    240  CB  LEU L  34      25.313  28.359  41.640  1.00 24.12           C  
ATOM    241  CG  LEU L  34      26.614  27.668  41.196  1.00 27.66           C  
ATOM    242  CD1 LEU L  34      26.819  26.334  41.916  1.00 20.18           C  
ATOM    243  CD2 LEU L  34      26.704  27.559  39.667  1.00 24.70           C  
ATOM    244  C   LEU L  34      23.825  26.392  41.981  1.00 25.12           C  
ATOM    245  O   LEU L  34      23.496  26.396  43.165  1.00 25.22           O  
ATOM    246  N   ALA L  35      24.040  25.245  41.296  1.00 24.81           N  
ATOM    247  CA  ALA L  35      23.886  23.970  41.942  1.00 23.13           C  
ATOM    248  CB  ALA L  35      22.695  23.160  41.405  1.00 23.07           C  
ATOM    249  C   ALA L  35      25.126  23.144  41.732  1.00 22.50           C  
ATOM    250  O   ALA L  35      25.901  23.386  40.807  1.00 22.23           O  
ATOM    251  N   TRP L  36      25.356  22.157  42.630  1.00 23.00           N  
ATOM    252  CA  TRP L  36      26.494  21.278  42.531  1.00 21.82           C  
ATOM    253  CB  TRP L  36      27.454  21.377  43.731  1.00 21.83           C  
ATOM    254  CG  TRP L  36      28.221  22.675  43.794  1.00 20.83           C  
ATOM    255  CD2 TRP L  36      29.516  22.869  43.206  1.00 18.84           C  
ATOM    256  CD1 TRP L  36      27.881  23.859  44.379  1.00 18.36           C  
ATOM    257  NE1 TRP L  36      28.885  24.780  44.193  1.00 22.30           N  
ATOM    258  CE2 TRP L  36      29.897  24.184  43.472  1.00 23.30           C  
ATOM    259  CE3 TRP L  36      30.322  22.020  42.506  1.00 21.36           C  
ATOM    260  CZ2 TRP L  36      31.097  24.672  43.038  1.00 26.63           C  
ATOM    261  CZ3 TRP L  36      31.529  22.515  42.065  1.00 23.40           C  
ATOM    262  CH2 TRP L  36      31.909  23.815  42.327  1.00 22.05           C  
ATOM    263  C   TRP L  36      25.997  19.861  42.484  1.00 22.58           C  
ATOM    264  O   TRP L  36      25.056  19.500  43.190  1.00 23.43           O  
ATOM    265  N   TYR L  37      26.635  19.015  41.642  1.00 23.06           N  
ATOM    266  CA  TYR L  37      26.225  17.641  41.508  1.00 22.67           C  
ATOM    267  CB  TYR L  37      25.617  17.305  40.130  1.00 21.69           C  
ATOM    268  CG  TYR L  37      24.374  18.099  39.893  1.00 22.93           C  
ATOM    269  CD1 TYR L  37      24.443  19.370  39.370  1.00 23.56           C  
ATOM    270  CD2 TYR L  37      23.133  17.574  40.176  1.00 22.41           C  
ATOM    271  CE1 TYR L  37      23.303  20.105  39.139  1.00 21.05           C  
ATOM    272  CE2 TYR L  37      21.988  18.302  39.948  1.00 20.79           C  
ATOM    273  CZ  TYR L  37      22.070  19.571  39.429  1.00 20.73           C  
ATOM    274  OH  TYR L  37      20.899  20.320  39.192  1.00 25.10           O  
ATOM    275  C   TYR L  37      27.427  16.747  41.651  1.00 22.41           C  
ATOM    276  O   TYR L  37      28.550  17.129  41.325  1.00 23.58           O  
ATOM    277  N   GLN L  38      27.200  15.519  42.165  1.00 21.82           N  
ATOM    278  CA  GLN L  38      28.241  14.535  42.331  1.00 22.52           C  
ATOM    279  CB  GLN L  38      28.245  13.924  43.744  1.00 22.95           C  
ATOM    280  CG  GLN L  38      29.327  12.868  43.985  1.00 24.41           C  
ATOM    281  CD  GLN L  38      29.073  12.248  45.355  1.00 31.28           C  
ATOM    282  OE1 GLN L  38      27.983  12.367  45.910  1.00 26.80           O  
ATOM    283  NE2 GLN L  38      30.101  11.560  45.918  1.00 22.72           N  
ATOM    284  C   GLN L  38      27.930  13.413  41.384  1.00 22.79           C  
ATOM    285  O   GLN L  38      26.778  12.998  41.267  1.00 23.21           O  
ATOM    286  N   GLN L  39      28.948  12.897  40.659  1.00 22.55           N  
ATOM    287  CA  GLN L  39      28.663  11.807  39.772  1.00 23.04           C  
ATOM    288  CB  GLN L  39      28.600  12.217  38.289  1.00 21.59           C  
ATOM    289  CG  GLN L  39      28.141  11.084  37.368  1.00 26.11           C  
ATOM    290  CD  GLN L  39      28.112  11.608  35.940  1.00 21.89           C  
ATOM    291  OE1 GLN L  39      28.582  12.708  35.659  1.00 29.18           O  
ATOM    292  NE2 GLN L  39      27.543  10.799  35.008  1.00 31.42           N  
ATOM    293  C   GLN L  39      29.732  10.768  39.908  1.00 24.24           C  
ATOM    294  O   GLN L  39      30.917  11.042  39.728  1.00 24.13           O  
ATOM    295  N   LYS L  40      29.319   9.526  40.231  1.00 25.13           N  
ATOM    296  CA  LYS L  40      30.232   8.427  40.344  1.00 27.29           C  
ATOM    297  CB  LYS L  40      29.886   7.470  41.497  1.00 27.40           C  
ATOM    298  CG  LYS L  40      30.033   8.140  42.865  1.00 30.93           C  
ATOM    299  CD  LYS L  40      29.375   7.373  44.011  1.00 30.19           C  
ATOM    300  CE  LYS L  40      29.532   8.062  45.368  1.00 36.72           C  
ATOM    301  NZ  LYS L  40      28.813   7.295  46.409  1.00 44.95           N1+
ATOM    302  C   LYS L  40      30.166   7.689  39.045  1.00 29.69           C  
ATOM    303  O   LYS L  40      29.225   7.864  38.273  1.00 29.80           O  
ATOM    304  N   PRO L  41      31.138   6.865  38.765  1.00 31.77           N  
ATOM    305  CA  PRO L  41      31.151   6.200  37.494  1.00 32.33           C  
ATOM    306  CD  PRO L  41      32.478   7.047  39.300  1.00 31.98           C  
ATOM    307  CB  PRO L  41      32.511   5.509  37.408  1.00 32.67           C  
ATOM    308  CG  PRO L  41      33.424   6.410  38.265  1.00 31.99           C  
ATOM    309  C   PRO L  41      29.978   5.299  37.279  1.00 33.08           C  
ATOM    310  O   PRO L  41      29.642   4.528  38.176  1.00 32.70           O  
ATOM    311  N   GLY L  42      29.344   5.393  36.091  1.00 33.92           N  
ATOM    312  CA  GLY L  42      28.260   4.530  35.720  1.00 33.90           C  
ATOM    313  C   GLY L  42      26.998   4.935  36.419  1.00 34.38           C  
ATOM    314  O   GLY L  42      26.019   4.190  36.397  1.00 34.88           O  
ATOM    315  N   GLN L  43      26.970   6.124  37.051  1.00 32.37           N  
ATOM    316  CA  GLN L  43      25.771   6.473  37.760  1.00 30.32           C  
ATOM    317  CB  GLN L  43      25.958   6.503  39.287  1.00 30.16           C  
ATOM    318  CG  GLN L  43      26.303   5.133  39.869  1.00 35.92           C  
ATOM    319  CD  GLN L  43      26.462   5.281  41.375  1.00 54.28           C  
ATOM    320  OE1 GLN L  43      26.095   6.301  41.953  1.00 33.63           O  
ATOM    321  NE2 GLN L  43      27.018   4.228  42.030  1.00 63.71           N  
ATOM    322  C   GLN L  43      25.308   7.828  37.331  1.00 28.97           C  
ATOM    323  O   GLN L  43      26.053   8.599  36.728  1.00 27.14           O  
ATOM    324  N   ALA L  44      24.024   8.126  37.608  1.00 27.35           N  
ATOM    325  CA  ALA L  44      23.455   9.403  37.288  1.00 26.46           C  
ATOM    326  CB  ALA L  44      21.918   9.425  37.344  1.00 27.60           C  
ATOM    327  C   ALA L  44      23.962  10.389  38.296  1.00 25.66           C  
ATOM    328  O   ALA L  44      24.384  10.010  39.387  1.00 24.99           O  
ATOM    329  N   PRO L  45      23.939  11.651  37.956  1.00 25.09           N  
ATOM    330  CA  PRO L  45      24.420  12.667  38.855  1.00 23.87           C  
ATOM    331  CD  PRO L  45      24.011  12.062  36.564  1.00 25.41           C  
ATOM    332  CB  PRO L  45      24.492  13.947  38.022  1.00 23.54           C  
ATOM    333  CG  PRO L  45      24.692  13.441  36.580  1.00 22.95           C  
ATOM    334  C   PRO L  45      23.514  12.785  40.048  1.00 24.13           C  
ATOM    335  O   PRO L  45      22.342  12.422  39.943  1.00 25.03           O  
ATOM    336  N   ARG L  46      24.046  13.267  41.192  1.00 23.26           N  
ATOM    337  CA  ARG L  46      23.283  13.429  42.398  1.00 22.84           C  
ATOM    338  CB  ARG L  46      23.851  12.591  43.554  1.00 23.04           C  
ATOM    339  CG  ARG L  46      23.166  12.803  44.905  1.00 24.96           C  
ATOM    340  CD  ARG L  46      23.806  11.964  46.011  1.00 33.33           C  
ATOM    341  NE  ARG L  46      23.244  12.407  47.315  1.00 37.21           N  
ATOM    342  CZ  ARG L  46      23.911  12.090  48.460  1.00 44.09           C  
ATOM    343  NH1 ARG L  46      25.081  11.392  48.390  1.00 30.35           N1+
ATOM    344  NH2 ARG L  46      23.410  12.464  49.671  1.00 39.13           N  
ATOM    345  C   ARG L  46      23.382  14.870  42.803  1.00 22.52           C  
ATOM    346  O   ARG L  46      24.453  15.466  42.719  1.00 22.66           O  
ATOM    347  N   LEU L  47      22.265  15.465  43.281  1.00 22.12           N  
ATOM    348  CA  LEU L  47      22.253  16.864  43.617  1.00 21.27           C  
ATOM    349  CB  LEU L  47      20.839  17.464  43.555  1.00 21.23           C  
ATOM    350  CG  LEU L  47      20.739  18.938  43.985  1.00 25.57           C  
ATOM    351  CD1 LEU L  47      21.504  19.861  43.027  1.00 14.76           C  
ATOM    352  CD2 LEU L  47      19.272  19.351  44.173  1.00 17.77           C  
ATOM    353  C   LEU L  47      22.729  17.038  45.024  1.00 22.02           C  
ATOM    354  O   LEU L  47      22.136  16.478  45.941  1.00 23.58           O  
ATOM    355  N   LEU L  48      23.902  17.687  45.201  1.00 21.73           N  
ATOM    356  CA  LEU L  48      24.471  18.057  46.473  1.00 22.26           C  
ATOM    357  CB  LEU L  48      26.000  18.181  46.391  1.00 22.70           C  
ATOM    358  CG  LEU L  48      26.708  16.860  46.045  1.00 22.34           C  
ATOM    359  CD1 LEU L  48      28.230  17.052  45.974  1.00 31.50           C  
ATOM    360  CD2 LEU L  48      26.297  15.739  47.011  1.00 23.76           C  
ATOM    361  C   LEU L  48      23.968  19.365  47.038  1.00 22.84           C  
ATOM    362  O   LEU L  48      23.569  19.451  48.198  1.00 23.30           O  
ATOM    363  N   ILE L  49      23.996  20.442  46.221  1.00 21.25           N  
ATOM    364  CA  ILE L  49      23.700  21.758  46.725  1.00 21.04           C  
ATOM    365  CB  ILE L  49      24.937  22.568  46.993  1.00 22.08           C  
ATOM    366  CG1 ILE L  49      25.807  21.900  48.071  1.00 22.22           C  
ATOM    367  CG2 ILE L  49      24.500  23.994  47.361  1.00 21.61           C  
ATOM    368  CD1 ILE L  49      25.132  21.819  49.438  1.00 19.84           C  
ATOM    369  C   ILE L  49      22.930  22.520  45.688  1.00 22.83           C  
ATOM    370  O   ILE L  49      23.184  22.384  44.492  1.00 23.82           O  
ATOM    371  N   TYR L  50      21.952  23.342  46.132  1.00 23.41           N  
ATOM    372  CA  TYR L  50      21.243  24.186  45.212  1.00 24.17           C  
ATOM    373  CB  TYR L  50      19.843  23.679  44.799  1.00 23.32           C  
ATOM    374  CG  TYR L  50      18.927  23.596  45.973  1.00 24.43           C  
ATOM    375  CD1 TYR L  50      18.330  24.722  46.482  1.00 34.78           C  
ATOM    376  CD2 TYR L  50      18.638  22.386  46.553  1.00 30.01           C  
ATOM    377  CE1 TYR L  50      17.475  24.650  47.556  1.00 31.67           C  
ATOM    378  CE2 TYR L  50      17.785  22.303  47.626  1.00 28.04           C  
ATOM    379  CZ  TYR L  50      17.200  23.436  48.134  1.00 26.83           C  
ATOM    380  OH  TYR L  50      16.323  23.354  49.236  1.00 27.75           O  
ATOM    381  C   TYR L  50      21.116  25.539  45.845  1.00 24.68           C  
ATOM    382  O   TYR L  50      21.253  25.683  47.060  1.00 24.81           O  
ATOM    383  N   GLY L  51      20.873  26.598  45.061  1.00 31.33           N  
ATOM    384  CA  GLY L  51      20.712  27.860  45.724  1.00 31.97           C  
ATOM    385  C   GLY L  51      22.044  28.256  46.287  1.00 34.51           C  
ATOM    386  O   GLY L  51      22.130  29.052  47.223  1.00 34.11           O  
ATOM    387  N   ALA L  52      23.110  27.648  45.743  1.00 34.41           N  
ATOM    388  CA  ALA L  52      24.481  27.944  46.044  1.00 32.98           C  
ATOM    389  CB  ALA L  52      24.792  29.449  45.936  1.00 29.74           C  
ATOM    390  C   ALA L  52      24.856  27.492  47.423  1.00 35.67           C  
ATOM    391  O   ALA L  52      26.023  27.183  47.664  1.00 36.36           O  
ATOM    392  N   SER L  53      23.896  27.355  48.359  1.00 34.38           N  
ATOM    393  CA  SER L  53      24.356  27.002  49.673  1.00 36.88           C  
ATOM    394  CB  SER L  53      24.467  28.210  50.618  1.00 40.31           C  
ATOM    395  OG  SER L  53      25.397  29.152  50.103  1.00 43.65           O  
ATOM    396  C   SER L  53      23.387  26.085  50.323  1.00 36.99           C  
ATOM    397  O   SER L  53      23.638  25.604  51.424  1.00 40.20           O  
ATOM    398  N   SER L  54      22.261  25.795  49.646  1.00 25.02           N  
ATOM    399  CA  SER L  54      21.313  24.959  50.333  1.00 25.46           C  
ATOM    400  CB  SER L  54      19.857  25.176  49.882  1.00 25.82           C  
ATOM    401  OG  SER L  54      19.434  26.491  50.210  1.00 26.32           O  
ATOM    402  C   SER L  54      21.642  23.518  50.091  1.00 26.55           C  
ATOM    403  O   SER L  54      22.022  23.129  48.988  1.00 27.11           O  
ATOM    404  N   ARG L  55      21.488  22.674  51.133  1.00 27.55           N  
ATOM    405  CA  ARG L  55      21.767  21.268  50.985  1.00 28.78           C  
ATOM    406  CB  ARG L  55      22.429  20.573  52.194  1.00 29.12           C  
ATOM    407  CG  ARG L  55      23.838  21.012  52.583  1.00 29.94           C  
ATOM    408  CD  ARG L  55      24.572  19.954  53.416  1.00 27.32           C  
ATOM    409  NE  ARG L  55      23.631  19.457  54.459  1.00 37.47           N  
ATOM    410  CZ  ARG L  55      23.619  19.997  55.713  1.00 52.44           C  
ATOM    411  NH1 ARG L  55      24.483  21.002  56.037  1.00 42.21           N1+
ATOM    412  NH2 ARG L  55      22.738  19.526  56.645  1.00 38.20           N  
ATOM    413  C   ARG L  55      20.460  20.547  50.884  1.00 29.96           C  
ATOM    414  O   ARG L  55      19.545  20.803  51.663  1.00 30.34           O  
ATOM    415  N   ALA L  56      20.361  19.597  49.932  1.00 30.04           N  
ATOM    416  CA  ALA L  56      19.188  18.779  49.773  1.00 30.01           C  
ATOM    417  CB  ALA L  56      19.198  17.919  48.499  1.00 29.54           C  
ATOM    418  C   ALA L  56      19.131  17.850  50.950  1.00 31.82           C  
ATOM    419  O   ALA L  56      20.115  17.689  51.667  1.00 31.56           O  
ATOM    420  N   THR L  57      17.969  17.204  51.174  1.00 34.07           N  
ATOM    421  CA  THR L  57      17.783  16.472  52.395  1.00 35.22           C  
ATOM    422  CB  THR L  57      16.453  15.780  52.477  1.00 36.14           C  
ATOM    423  OG1 THR L  57      15.396  16.721  52.362  1.00 45.52           O  
ATOM    424  CG2 THR L  57      16.372  15.068  53.839  1.00 44.26           C  
ATOM    425  C   THR L  57      18.828  15.429  52.642  1.00 35.44           C  
ATOM    426  O   THR L  57      19.618  15.613  53.547  1.00 34.99           O  
ATOM    427  N   GLY L  58      18.977  14.380  51.816  1.00 35.71           N  
ATOM    428  CA  GLY L  58      19.809  13.250  52.177  1.00 34.97           C  
ATOM    429  C   GLY L  58      21.252  13.605  52.386  1.00 34.61           C  
ATOM    430  O   GLY L  58      21.942  12.957  53.170  1.00 35.57           O  
ATOM    431  N   ILE L  59      21.757  14.611  51.664  1.00 32.55           N  
ATOM    432  CA  ILE L  59      23.149  14.969  51.626  1.00 30.44           C  
ATOM    433  CB  ILE L  59      23.335  16.187  50.797  1.00 30.08           C  
ATOM    434  CG1 ILE L  59      22.765  15.832  49.422  1.00 28.06           C  
ATOM    435  CG2 ILE L  59      24.817  16.602  50.787  1.00 28.59           C  
ATOM    436  CD1 ILE L  59      22.370  17.035  48.602  1.00 20.12           C  
ATOM    437  C   ILE L  59      23.758  15.178  52.982  1.00 30.62           C  
ATOM    438  O   ILE L  59      23.184  15.786  53.884  1.00 29.93           O  
ATOM    439  N   PRO L  60      24.960  14.655  53.101  1.00 30.86           N  
ATOM    440  CA  PRO L  60      25.736  14.711  54.314  1.00 30.38           C  
ATOM    441  CD  PRO L  60      25.430  13.624  52.195  1.00 36.21           C  
ATOM    442  CB  PRO L  60      26.892  13.727  54.123  1.00 30.87           C  
ATOM    443  CG  PRO L  60      26.889  13.405  52.616  1.00 30.46           C  
ATOM    444  C   PRO L  60      26.178  16.105  54.642  1.00 30.45           C  
ATOM    445  O   PRO L  60      26.409  16.900  53.732  1.00 30.31           O  
ATOM    446  N   ASP L  61      26.340  16.400  55.948  1.00 30.32           N  
ATOM    447  CA  ASP L  61      26.648  17.711  56.441  0.90 29.80           C  
ATOM    448  CB  ASP L  61      26.528  17.847  57.973  0.90 30.06           C  
ATOM    449  CG  ASP L  61      27.534  16.943  58.669  0.83 26.32           C  
ATOM    450  OD1 ASP L  61      28.173  16.109  57.976  0.83 26.63           O  
ATOM    451  OD2 ASP L  61      27.667  17.073  59.915  0.83 27.22           O1-
ATOM    452  C   ASP L  61      28.012  18.149  56.007  1.00 29.92           C  
ATOM    453  O   ASP L  61      28.286  19.346  55.951  1.00 29.61           O  
ATOM    454  N   ARG L  62      28.909  17.203  55.687  1.00 29.01           N  
ATOM    455  CA  ARG L  62      30.256  17.546  55.333  1.00 28.46           C  
ATOM    456  CB  ARG L  62      31.189  16.337  55.127  1.00 29.08           C  
ATOM    457  CG  ARG L  62      30.801  15.360  54.017  1.00 26.81           C  
ATOM    458  CD  ARG L  62      31.806  14.210  53.891  1.00 29.88           C  
ATOM    459  NE  ARG L  62      31.355  13.315  52.790  1.00 22.12           N  
ATOM    460  CZ  ARG L  62      30.553  12.245  53.067  1.00 39.79           C  
ATOM    461  NH1 ARG L  62      30.141  12.017  54.348  1.00 24.65           N1+
ATOM    462  NH2 ARG L  62      30.168  11.411  52.060  1.00 27.50           N  
ATOM    463  C   ARG L  62      30.262  18.390  54.092  1.00 28.32           C  
ATOM    464  O   ARG L  62      31.211  19.143  53.873  1.00 29.32           O  
ATOM    465  N   PHE L  63      29.237  18.255  53.223  1.00 26.76           N  
ATOM    466  CA  PHE L  63      29.202  19.040  52.016  1.00 26.25           C  
ATOM    467  CB  PHE L  63      28.361  18.420  50.886  1.00 26.69           C  
ATOM    468  CG  PHE L  63      28.984  17.140  50.451  1.00 27.46           C  
ATOM    469  CD1 PHE L  63      30.044  17.142  49.581  1.00 29.52           C  
ATOM    470  CD2 PHE L  63      28.523  15.935  50.918  1.00 26.15           C  
ATOM    471  CE1 PHE L  63      30.623  15.963  49.174  1.00 34.32           C  
ATOM    472  CE2 PHE L  63      29.097  14.753  50.513  1.00 28.96           C  
ATOM    473  CZ  PHE L  63      30.152  14.761  49.636  1.00 29.69           C  
ATOM    474  C   PHE L  63      28.578  20.381  52.289  1.00 25.98           C  
ATOM    475  O   PHE L  63      27.543  20.480  52.948  1.00 25.68           O  
ATOM    476  N   SER L  64      29.205  21.465  51.773  1.00 24.76           N  
ATOM    477  CA  SER L  64      28.658  22.783  51.945  1.00 25.97           C  
ATOM    478  CB  SER L  64      29.224  23.531  53.164  1.00 26.84           C  
ATOM    479  OG  SER L  64      30.613  23.764  52.996  1.00 27.63           O  
ATOM    480  C   SER L  64      28.989  23.592  50.727  1.00 26.26           C  
ATOM    481  O   SER L  64      29.973  23.327  50.037  1.00 26.27           O  
ATOM    482  N   GLY L  65      28.161  24.618  50.433  1.00 26.33           N  
ATOM    483  CA  GLY L  65      28.398  25.438  49.279  1.00 27.35           C  
ATOM    484  C   GLY L  65      28.333  26.867  49.713  1.00 28.08           C  
ATOM    485  O   GLY L  65      27.664  27.198  50.692  1.00 27.90           O  
ATOM    486  N   SER L  66      29.039  27.756  48.982  1.00 28.37           N  
ATOM    487  CA  SER L  66      29.039  29.146  49.335  1.00 29.39           C  
ATOM    488  CB  SER L  66      30.043  29.486  50.451  1.00 29.75           C  
ATOM    489  OG  SER L  66      31.365  29.190  50.023  1.00 32.76           O  
ATOM    490  C   SER L  66      29.422  29.948  48.129  1.00 28.69           C  
ATOM    491  O   SER L  66      29.802  29.400  47.095  1.00 28.29           O  
ATOM    492  N   GLY L  67      29.334  31.291  48.242  1.00 27.57           N  
ATOM    493  CA  GLY L  67      29.709  32.151  47.152  1.00 27.73           C  
ATOM    494  C   GLY L  67      28.496  32.818  46.581  1.00 28.75           C  
ATOM    495  O   GLY L  67      27.361  32.446  46.869  1.00 28.94           O  
ATOM    496  N   SER L  68      28.734  33.869  45.768  1.00 29.49           N  
ATOM    497  CA  SER L  68      27.677  34.591  45.124  1.00 30.33           C  
ATOM    498  CB  SER L  68      27.046  35.673  46.019  1.00 29.52           C  
ATOM    499  OG  SER L  68      28.018  36.645  46.374  1.00 34.86           O  
ATOM    500  C   SER L  68      28.274  35.275  43.937  1.00 30.27           C  
ATOM    501  O   SER L  68      29.493  35.400  43.821  1.00 31.00           O  
ATOM    502  N   GLY L  69      27.413  35.740  43.012  1.00 30.23           N  
ATOM    503  CA  GLY L  69      27.904  36.425  41.855  1.00 29.63           C  
ATOM    504  C   GLY L  69      28.592  35.447  40.957  1.00 30.09           C  
ATOM    505  O   GLY L  69      27.983  34.517  40.434  1.00 30.11           O  
ATOM    506  N   THR L  70      29.861  35.755  40.642  1.00 29.55           N  
ATOM    507  CA  THR L  70      30.733  34.992  39.792  1.00 29.28           C  
ATOM    508  CB  THR L  70      31.776  35.852  39.150  1.00 30.49           C  
ATOM    509  OG1 THR L  70      32.532  35.095  38.218  1.00 29.77           O  
ATOM    510  CG2 THR L  70      32.684  36.420  40.250  1.00 27.62           C  
ATOM    511  C   THR L  70      31.445  33.842  40.449  1.00 29.64           C  
ATOM    512  O   THR L  70      31.750  32.860  39.774  1.00 30.33           O  
ATOM    513  N   ASP L  71      31.806  33.923  41.750  1.00 29.46           N  
ATOM    514  CA  ASP L  71      32.606  32.833  42.246  1.00 30.96           C  
ATOM    515  CB  ASP L  71      34.031  33.226  42.692  1.00 32.24           C  
ATOM    516  CG  ASP L  71      33.967  34.309  43.751  1.00 37.60           C  
ATOM    517  OD1 ASP L  71      32.857  34.859  43.964  1.00 41.73           O  
ATOM    518  OD2 ASP L  71      35.035  34.617  44.344  1.00 53.47           O1-
ATOM    519  C   ASP L  71      31.909  32.031  43.300  1.00 29.83           C  
ATOM    520  O   ASP L  71      31.350  32.562  44.259  1.00 30.05           O  
ATOM    521  N   PHE L  72      31.932  30.689  43.115  1.00 28.44           N  
ATOM    522  CA  PHE L  72      31.274  29.783  44.014  1.00 27.17           C  
ATOM    523  CB  PHE L  72      30.055  29.080  43.401  1.00 27.01           C  
ATOM    524  CG  PHE L  72      29.068  30.141  43.075  1.00 26.46           C  
ATOM    525  CD1 PHE L  72      29.124  30.787  41.863  1.00 23.61           C  
ATOM    526  CD2 PHE L  72      28.099  30.498  43.983  1.00 20.46           C  
ATOM    527  CE1 PHE L  72      28.218  31.773  41.558  1.00 23.19           C  
ATOM    528  CE2 PHE L  72      27.192  31.484  43.681  1.00 26.65           C  
ATOM    529  CZ  PHE L  72      27.249  32.120  42.467  1.00 22.95           C  
ATOM    530  C   PHE L  72      32.230  28.698  44.394  1.00 26.45           C  
ATOM    531  O   PHE L  72      33.162  28.385  43.653  1.00 25.84           O  
ATOM    532  N   THR L  73      32.014  28.101  45.586  1.00 25.75           N  
ATOM    533  CA  THR L  73      32.888  27.060  46.036  1.00 26.16           C  
ATOM    534  CB  THR L  73      33.834  27.524  47.101  1.00 26.64           C  
ATOM    535  OG1 THR L  73      34.614  28.611  46.629  1.00 28.91           O  
ATOM    536  CG2 THR L  73      34.749  26.356  47.491  1.00 24.81           C  
ATOM    537  C   THR L  73      32.078  25.959  46.644  1.00 26.20           C  
ATOM    538  O   THR L  73      31.053  26.195  47.285  1.00 27.18           O  
ATOM    539  N   LEU L  74      32.536  24.711  46.429  1.00 25.19           N  
ATOM    540  CA  LEU L  74      31.960  23.547  47.037  1.00 25.29           C  
ATOM    541  CB  LEU L  74      31.684  22.408  46.039  1.00 25.12           C  
ATOM    542  CG  LEU L  74      31.101  21.141  46.692  1.00 25.17           C  
ATOM    543  CD1 LEU L  74      29.718  21.411  47.309  1.00 19.82           C  
ATOM    544  CD2 LEU L  74      31.093  19.964  45.704  1.00 24.56           C  
ATOM    545  C   LEU L  74      33.006  23.044  47.975  1.00 26.03           C  
ATOM    546  O   LEU L  74      34.159  22.873  47.579  1.00 25.84           O  
ATOM    547  N   THR L  75      32.639  22.800  49.248  1.00 25.50           N  
ATOM    548  CA  THR L  75      33.632  22.355  50.182  1.00 25.78           C  
ATOM    549  CB  THR L  75      33.845  23.314  51.317  1.00 25.88           C  
ATOM    550  OG1 THR L  75      34.230  24.586  50.818  1.00 26.46           O  
ATOM    551  CG2 THR L  75      34.945  22.758  52.237  1.00 25.43           C  
ATOM    552  C   THR L  75      33.202  21.058  50.785  1.00 26.37           C  
ATOM    553  O   THR L  75      32.036  20.866  51.128  1.00 25.64           O  
ATOM    554  N   ILE L  76      34.161  20.118  50.904  1.00 26.78           N  
ATOM    555  CA  ILE L  76      33.930  18.868  51.563  1.00 27.40           C  
ATOM    556  CB  ILE L  76      34.326  17.689  50.720  1.00 27.06           C  
ATOM    557  CG1 ILE L  76      33.567  17.727  49.383  1.00 27.15           C  
ATOM    558  CG2 ILE L  76      34.062  16.406  51.521  1.00 26.94           C  
ATOM    559  CD1 ILE L  76      34.116  16.760  48.336  1.00 20.70           C  
ATOM    560  C   ILE L  76      34.844  18.927  52.751  1.00 28.34           C  
ATOM    561  O   ILE L  76      36.065  18.943  52.602  1.00 28.88           O  
ATOM    562  N   SER L  77      34.268  18.970  53.967  1.00 29.58           N  
ATOM    563  CA  SER L  77      35.045  19.171  55.161  1.00 31.55           C  
ATOM    564  CB  SER L  77      34.180  19.239  56.431  1.00 31.38           C  
ATOM    565  OG  SER L  77      33.546  17.990  56.663  1.00 32.55           O  
ATOM    566  C   SER L  77      36.036  18.069  55.352  1.00 33.29           C  
ATOM    567  O   SER L  77      37.233  18.328  55.475  1.00 35.41           O  
ATOM    568  N   ARG L  78      35.570  16.805  55.402  1.00 32.35           N  
ATOM    569  CA  ARG L  78      36.510  15.735  55.558  1.00 32.88           C  
ATOM    570  CB  ARG L  78      36.462  15.060  56.944  1.00 34.09           C  
ATOM    571  CG  ARG L  78      35.121  14.405  57.270  1.00 27.72           C  
ATOM    572  CD  ARG L  78      35.009  13.929  58.718  1.00 30.47           C  
ATOM    573  NE  ARG L  78      33.706  13.219  58.854  1.00 35.83           N  
ATOM    574  CZ  ARG L  78      32.556  13.923  59.071  1.00 39.26           C  
ATOM    575  NH1 ARG L  78      32.587  15.288  59.123  1.00 40.97           N1+
ATOM    576  NH2 ARG L  78      31.372  13.263  59.232  1.00 40.85           N  
ATOM    577  C   ARG L  78      36.166  14.712  54.528  1.00 31.31           C  
ATOM    578  O   ARG L  78      35.080  14.136  54.536  1.00 31.54           O  
ATOM    579  N   LEU L  79      37.112  14.446  53.609  1.00 29.61           N  
ATOM    580  CA  LEU L  79      36.859  13.543  52.523  1.00 30.13           C  
ATOM    581  CB  LEU L  79      38.014  13.455  51.509  1.00 29.54           C  
ATOM    582  CG  LEU L  79      38.225  14.703  50.636  1.00 30.96           C  
ATOM    583  CD1 LEU L  79      39.400  14.497  49.672  1.00 26.89           C  
ATOM    584  CD2 LEU L  79      36.941  15.094  49.888  1.00 26.55           C  
ATOM    585  C   LEU L  79      36.679  12.151  53.031  1.00 31.87           C  
ATOM    586  O   LEU L  79      37.471  11.654  53.831  1.00 31.74           O  
ATOM    587  N   GLU L  80      35.608  11.490  52.548  1.00 31.86           N  
ATOM    588  CA  GLU L  80      35.351  10.103  52.820  1.00 31.79           C  
ATOM    589  CB  GLU L  80      33.872   9.790  53.096  1.00 32.08           C  
ATOM    590  CG  GLU L  80      33.342  10.417  54.387  1.00 39.43           C  
ATOM    591  CD  GLU L  80      34.046   9.767  55.569  1.00 39.91           C  
ATOM    592  OE1 GLU L  80      33.921   8.524  55.722  1.00 43.56           O  
ATOM    593  OE2 GLU L  80      34.719  10.506  56.337  1.00 58.57           O1-
ATOM    594  C   GLU L  80      35.736   9.388  51.560  1.00 32.17           C  
ATOM    595  O   GLU L  80      35.818  10.006  50.500  1.00 31.13           O  
ATOM    596  N   PRO L  81      35.992   8.113  51.624  1.00 33.45           N  
ATOM    597  CA  PRO L  81      36.398   7.412  50.435  1.00 31.87           C  
ATOM    598  CD  PRO L  81      36.554   7.519  52.826  1.00 34.12           C  
ATOM    599  CB  PRO L  81      36.865   6.040  50.912  1.00 32.14           C  
ATOM    600  CG  PRO L  81      37.384   6.318  52.338  1.00 33.73           C  
ATOM    601  C   PRO L  81      35.334   7.389  49.384  1.00 30.40           C  
ATOM    602  O   PRO L  81      35.665   7.283  48.203  1.00 30.82           O  
ATOM    603  N   GLU L  82      34.057   7.487  49.786  1.00 29.86           N  
ATOM    604  CA  GLU L  82      32.943   7.454  48.885  1.00 30.20           C  
ATOM    605  CB  GLU L  82      31.592   7.327  49.613  1.00 30.93           C  
ATOM    606  CG  GLU L  82      31.313   8.429  50.635  1.00 36.61           C  
ATOM    607  CD  GLU L  82      30.006   8.075  51.329  1.00 65.45           C  
ATOM    608  OE1 GLU L  82      29.028   7.746  50.606  1.00 49.45           O  
ATOM    609  OE2 GLU L  82      29.965   8.129  52.586  1.00 43.87           O1-
ATOM    610  C   GLU L  82      32.937   8.687  48.029  1.00 30.30           C  
ATOM    611  O   GLU L  82      32.330   8.700  46.960  1.00 32.03           O  
ATOM    612  N   ASP L  83      33.579   9.766  48.512  1.00 29.27           N  
ATOM    613  CA  ASP L  83      33.621  11.073  47.909  1.00 28.71           C  
ATOM    614  CB  ASP L  83      34.232  12.118  48.853  1.00 28.10           C  
ATOM    615  CG  ASP L  83      33.241  12.278  49.998  1.00 31.55           C  
ATOM    616  OD1 ASP L  83      32.079  11.818  49.836  1.00 28.93           O  
ATOM    617  OD2 ASP L  83      33.628  12.856  51.047  1.00 27.03           O1-
ATOM    618  C   ASP L  83      34.372  11.112  46.606  1.00 28.26           C  
ATOM    619  O   ASP L  83      34.178  12.038  45.821  1.00 29.16           O  
ATOM    620  N   PHE L  84      35.309  10.178  46.363  1.00 26.81           N  
ATOM    621  CA  PHE L  84      35.997  10.176  45.098  1.00 26.44           C  
ATOM    622  CB  PHE L  84      36.882   8.921  44.954  1.00 27.88           C  
ATOM    623  CG  PHE L  84      37.138   8.628  43.512  1.00 28.45           C  
ATOM    624  CD1 PHE L  84      38.158   9.229  42.814  1.00 32.42           C  
ATOM    625  CD2 PHE L  84      36.338   7.720  42.850  1.00 37.22           C  
ATOM    626  CE1 PHE L  84      38.363   8.929  41.485  1.00 33.50           C  
ATOM    627  CE2 PHE L  84      36.537   7.414  41.523  1.00 46.02           C  
ATOM    628  CZ  PHE L  84      37.555   8.026  40.834  1.00 29.99           C  
ATOM    629  C   PHE L  84      34.961  10.132  44.012  1.00 27.08           C  
ATOM    630  O   PHE L  84      34.229   9.153  43.898  1.00 26.96           O  
ATOM    631  N   ALA L  85      34.885  11.194  43.175  1.00 26.17           N  
ATOM    632  CA  ALA L  85      33.905  11.252  42.122  1.00 25.53           C  
ATOM    633  CB  ALA L  85      32.459  11.335  42.639  1.00 26.21           C  
ATOM    634  C   ALA L  85      34.164  12.497  41.326  1.00 25.14           C  
ATOM    635  O   ALA L  85      35.125  13.220  41.581  1.00 26.00           O  
ATOM    636  N   VAL L  86      33.318  12.755  40.305  1.00 23.60           N  
ATOM    637  CA  VAL L  86      33.438  13.945  39.506  1.00 23.39           C  
ATOM    638  CB  VAL L  86      33.222  13.695  38.043  1.00 23.70           C  
ATOM    639  CG1 VAL L  86      33.293  15.039  37.302  1.00 21.41           C  
ATOM    640  CG2 VAL L  86      34.250  12.655  37.566  1.00 23.53           C  
ATOM    641  C   VAL L  86      32.359  14.879  39.971  1.00 23.13           C  
ATOM    642  O   VAL L  86      31.242  14.448  40.255  1.00 23.96           O  
ATOM    643  N   TYR L  87      32.666  16.192  40.076  1.00 22.86           N  
ATOM    644  CA  TYR L  87      31.688  17.127  40.569  1.00 22.36           C  
ATOM    645  CB  TYR L  87      32.135  17.860  41.849  1.00 21.42           C  
ATOM    646  CG  TYR L  87      32.233  16.867  42.957  1.00 22.80           C  
ATOM    647  CD1 TYR L  87      33.357  16.090  43.116  1.00 20.46           C  
ATOM    648  CD2 TYR L  87      31.196  16.715  43.847  1.00 22.71           C  
ATOM    649  CE1 TYR L  87      33.441  15.177  44.143  1.00 22.32           C  
ATOM    650  CE2 TYR L  87      31.274  15.805  44.875  1.00 18.00           C  
ATOM    651  CZ  TYR L  87      32.399  15.032  45.025  1.00 21.59           C  
ATOM    652  OH  TYR L  87      32.481  14.094  46.077  1.00 24.57           O  
ATOM    653  C   TYR L  87      31.443  18.187  39.533  1.00 22.72           C  
ATOM    654  O   TYR L  87      32.385  18.709  38.937  1.00 23.52           O  
ATOM    655  N   TYR L  88      30.153  18.540  39.301  1.00 22.41           N  
ATOM    656  CA  TYR L  88      29.828  19.532  38.310  1.00 22.03           C  
ATOM    657  CB  TYR L  88      28.922  19.049  37.157  1.00 21.89           C  
ATOM    658  CG  TYR L  88      29.558  17.948  36.381  1.00 23.86           C  
ATOM    659  CD1 TYR L  88      30.548  18.201  35.464  1.00 19.97           C  
ATOM    660  CD2 TYR L  88      29.163  16.648  36.575  1.00 20.76           C  
ATOM    661  CE1 TYR L  88      31.125  17.177  34.752  1.00 22.52           C  
ATOM    662  CE2 TYR L  88      29.736  15.620  35.865  1.00 27.53           C  
ATOM    663  CZ  TYR L  88      30.721  15.883  34.949  1.00 22.04           C  
ATOM    664  OH  TYR L  88      31.317  14.835  34.216  1.00 27.49           O  
ATOM    665  C   TYR L  88      29.029  20.631  38.949  1.00 21.85           C  
ATOM    666  O   TYR L  88      28.228  20.393  39.852  1.00 22.93           O  
ATOM    667  N   CYS L  89      29.250  21.881  38.485  1.00 22.41           N  
ATOM    668  CA  CYS L  89      28.456  22.999  38.915  1.00 23.28           C  
ATOM    669  CB  CYS L  89      29.264  24.276  39.279  1.00 23.23           C  
ATOM    670  SG  CYS L  89      30.392  24.893  37.985  1.00 26.61           S  
ATOM    671  C   CYS L  89      27.501  23.300  37.794  1.00 24.32           C  
ATOM    672  O   CYS L  89      27.759  22.956  36.641  1.00 24.76           O  
ATOM    673  N   GLN L  90      26.340  23.905  38.125  1.00 24.14           N  
ATOM    674  CA  GLN L  90      25.327  24.205  37.147  1.00 23.84           C  
ATOM    675  CB  GLN L  90      24.148  23.217  37.165  1.00 24.37           C  
ATOM    676  CG  GLN L  90      23.079  23.555  36.124  1.00 23.30           C  
ATOM    677  CD  GLN L  90      21.784  22.839  36.489  1.00 24.46           C  
ATOM    678  OE1 GLN L  90      21.709  22.138  37.496  1.00 26.57           O  
ATOM    679  NE2 GLN L  90      20.729  23.037  35.656  1.00 26.81           N  
ATOM    680  C   GLN L  90      24.712  25.522  37.492  1.00 24.62           C  
ATOM    681  O   GLN L  90      24.494  25.836  38.660  1.00 25.97           O  
ATOM    682  N   GLN L  91      24.379  26.314  36.459  1.00 23.85           N  
ATOM    683  CA  GLN L  91      23.787  27.604  36.649  1.00 23.40           C  
ATOM    684  CB  GLN L  91      24.679  28.661  35.978  1.00 23.86           C  
ATOM    685  CG  GLN L  91      24.812  28.529  34.456  1.00 21.68           C  
ATOM    686  CD  GLN L  91      23.652  29.233  33.756  1.00 25.92           C  
ATOM    687  OE1 GLN L  91      22.841  29.911  34.382  1.00 28.82           O  
ATOM    688  NE2 GLN L  91      23.562  29.066  32.410  1.00 24.71           N  
ATOM    689  C   GLN L  91      22.438  27.577  35.978  1.00 23.43           C  
ATOM    690  O   GLN L  91      22.319  27.103  34.852  1.00 23.60           O  
ATOM    691  N   TYR L  92      21.374  27.724  36.780  1.00 39.33           N  
ATOM    692  CA  TYR L  92      20.025  27.812  36.298  1.00 40.29           C  
ATOM    693  CB  TYR L  92      19.029  26.755  36.828  1.00 35.73           C  
ATOM    694  CG  TYR L  92      18.997  26.644  38.305  1.00 39.14           C  
ATOM    695  CD1 TYR L  92      20.029  26.043  38.987  1.00 43.25           C  
ATOM    696  CD2 TYR L  92      17.926  27.145  39.000  1.00 40.32           C  
ATOM    697  CE1 TYR L  92      19.984  25.939  40.356  1.00 46.27           C  
ATOM    698  CE2 TYR L  92      17.874  27.043  40.365  1.00 41.21           C  
ATOM    699  CZ  TYR L  92      18.903  26.440  41.042  1.00 46.46           C  
ATOM    700  OH  TYR L  92      18.840  26.338  42.445  1.00 48.48           O  
ATOM    701  C   TYR L  92      19.504  29.211  36.134  1.00 44.39           C  
ATOM    702  O   TYR L  92      18.385  29.402  35.662  1.00 44.15           O  
ATOM    703  N   GLY L  93      20.230  30.224  36.641  1.00 46.36           N  
ATOM    704  CA  GLY L  93      19.751  31.583  36.676  1.00 50.85           C  
ATOM    705  C   GLY L  93      19.384  32.095  35.317  1.00 52.04           C  
ATOM    706  O   GLY L  93      18.410  32.837  35.192  1.00 52.85           O  
ATOM    707  N   SER L  94      20.155  31.772  34.265  1.00 51.50           N  
ATOM    708  CA  SER L  94      19.763  32.274  32.979  1.00 56.13           C  
ATOM    709  CB  SER L  94      20.798  33.220  32.356  1.00 55.21           C  
ATOM    710  OG  SER L  94      21.985  32.501  32.062  1.00 63.27           O  
ATOM    711  C   SER L  94      19.641  31.103  32.062  1.00 57.06           C  
ATOM    712  O   SER L  94      20.194  30.040  32.324  1.00 58.33           O  
ATOM    713  N   SER L  95      18.886  31.263  30.960  1.00 57.01           N  
ATOM    714  CA  SER L  95      18.762  30.179  30.033  1.00 56.70           C  
ATOM    715  CB  SER L  95      17.360  30.036  29.424  1.00 53.13           C  
ATOM    716  OG  SER L  95      16.415  29.704  30.430  1.00 60.01           O  
ATOM    717  C   SER L  95      19.681  30.504  28.914  1.00 55.92           C  
ATOM    718  O   SER L  95      19.834  31.672  28.552  1.00 60.11           O  
ATOM    719  N   PRO L  96      20.305  29.520  28.346  1.00 56.37           N  
ATOM    720  CA  PRO L  96      20.127  28.154  28.751  1.00 54.58           C  
ATOM    721  CD  PRO L  96      20.628  29.609  26.947  1.00 58.80           C  
ATOM    722  CB  PRO L  96      20.670  27.299  27.637  1.00 54.65           C  
ATOM    723  CG  PRO L  96      20.470  28.173  26.430  1.00 56.48           C  
ATOM    724  C   PRO L  96      20.862  27.850  29.987  1.00 51.07           C  
ATOM    725  O   PRO L  96      21.762  28.607  30.346  1.00 54.01           O  
ATOM    726  N   SER L  97      20.494  26.744  30.650  1.00 45.16           N  
ATOM    727  CA  SER L  97      21.268  26.386  31.788  1.00 42.47           C  
ATOM    728  CB  SER L  97      20.596  25.363  32.721  1.00 42.99           C  
ATOM    729  OG  SER L  97      20.514  24.100  32.085  1.00  0.00           O  
ATOM    730  C   SER L  97      22.517  25.787  31.237  1.00 41.33           C  
ATOM    731  O   SER L  97      22.499  25.160  30.176  1.00 45.40           O  
ATOM    732  N   THR L  98      23.644  25.994  31.937  1.00 25.05           N  
ATOM    733  CA  THR L  98      24.909  25.475  31.499  1.00 24.53           C  
ATOM    734  CB  THR L  98      25.835  26.526  30.958  1.00 24.72           C  
ATOM    735  OG1 THR L  98      26.109  27.499  31.954  1.00 25.08           O  
ATOM    736  CG2 THR L  98      25.170  27.186  29.738  1.00 24.69           C  
ATOM    737  C   THR L  98      25.583  24.798  32.655  1.00 24.67           C  
ATOM    738  O   THR L  98      25.293  25.086  33.817  1.00 24.39           O  
ATOM    739  N   PHE L  99      26.508  23.862  32.348  1.00 24.61           N  
ATOM    740  CA  PHE L  99      27.223  23.129  33.361  1.00 24.25           C  
ATOM    741  CB  PHE L  99      27.135  21.592  33.237  1.00 22.49           C  
ATOM    742  CG  PHE L  99      25.779  21.063  33.571  1.00 25.18           C  
ATOM    743  CD1 PHE L  99      24.786  20.997  32.621  1.00 23.43           C  
ATOM    744  CD2 PHE L  99      25.506  20.605  34.839  1.00 20.19           C  
ATOM    745  CE1 PHE L  99      23.544  20.497  32.933  1.00 25.49           C  
ATOM    746  CE2 PHE L  99      24.265  20.104  35.157  1.00 23.85           C  
ATOM    747  CZ  PHE L  99      23.278  20.049  34.204  1.00 23.93           C  
ATOM    748  C   PHE L  99      28.684  23.416  33.210  1.00 24.19           C  
ATOM    749  O   PHE L  99      29.155  23.821  32.148  1.00 24.86           O  
ATOM    750  N   GLY L 100      29.443  23.223  34.307  1.00 24.29           N  
ATOM    751  CA  GLY L 100      30.867  23.376  34.254  1.00 24.02           C  
ATOM    752  C   GLY L 100      31.412  22.101  33.678  1.00 25.22           C  
ATOM    753  O   GLY L 100      30.696  21.117  33.514  1.00 24.81           O  
ATOM    754  N   GLN L 101      32.719  22.104  33.372  1.00 25.14           N  
ATOM    755  CA  GLN L 101      33.468  21.032  32.776  1.00 26.67           C  
ATOM    756  CB  GLN L 101      34.897  21.494  32.509  1.00 27.93           C  
ATOM    757  CG  GLN L 101      34.916  22.776  31.688  1.00 36.53           C  
ATOM    758  CD  GLN L 101      36.253  23.433  31.954  1.00 98.90           C  
ATOM    759  OE1 GLN L 101      37.301  22.872  31.648  1.00 48.91           O  
ATOM    760  NE2 GLN L 101      36.215  24.647  32.563  1.00 40.68           N  
ATOM    761  C   GLN L 101      33.547  19.878  33.731  1.00 27.56           C  
ATOM    762  O   GLN L 101      33.643  18.723  33.321  1.00 28.70           O  
ATOM    763  N   GLY L 102      33.578  20.171  35.043  1.00 27.14           N  
ATOM    764  CA  GLY L 102      33.634  19.130  36.029  1.00 26.28           C  
ATOM    765  C   GLY L 102      35.017  19.052  36.597  1.00 26.58           C  
ATOM    766  O   GLY L 102      36.004  19.347  35.923  1.00 27.70           O  
ATOM    767  N   THR L 103      35.104  18.650  37.882  1.00 26.11           N  
ATOM    768  CA  THR L 103      36.367  18.487  38.542  1.00 26.02           C  
ATOM    769  CB  THR L 103      36.546  19.401  39.721  1.00 26.36           C  
ATOM    770  OG1 THR L 103      36.444  20.757  39.310  1.00 28.66           O  
ATOM    771  CG2 THR L 103      37.924  19.133  40.355  1.00 23.25           C  
ATOM    772  C   THR L 103      36.426  17.079  39.055  1.00 25.82           C  
ATOM    773  O   THR L 103      35.504  16.609  39.721  1.00 25.15           O  
ATOM    774  N   LYS L 104      37.530  16.366  38.762  1.00 25.83           N  
ATOM    775  CA  LYS L 104      37.643  15.007  39.209  1.00 27.17           C  
ATOM    776  CB  LYS L 104      38.434  14.105  38.246  1.00 26.92           C  
ATOM    777  CG  LYS L 104      38.550  12.658  38.730  1.00 30.17           C  
ATOM    778  CD  LYS L 104      39.094  11.692  37.677  1.00 53.38           C  
ATOM    779  CE  LYS L 104      39.188  10.245  38.168  1.00 56.20           C  
ATOM    780  NZ  LYS L 104      37.839   9.637  38.201  1.00 54.10           N1+
ATOM    781  C   LYS L 104      38.386  15.004  40.506  1.00 27.19           C  
ATOM    782  O   LYS L 104      39.511  15.494  40.596  1.00 28.62           O  
ATOM    783  N   VAL L 105      37.763  14.442  41.559  1.00 26.56           N  
ATOM    784  CA  VAL L 105      38.423  14.353  42.829  1.00 26.27           C  
ATOM    785  CB  VAL L 105      37.517  14.641  43.994  1.00 26.35           C  
ATOM    786  CG1 VAL L 105      38.294  14.399  45.299  1.00 27.17           C  
ATOM    787  CG2 VAL L 105      36.987  16.078  43.853  1.00 27.65           C  
ATOM    788  C   VAL L 105      38.904  12.941  42.956  1.00 26.78           C  
ATOM    789  O   VAL L 105      38.107  12.005  43.032  1.00 27.08           O  
ATOM    790  N   GLU L 106      40.240  12.756  42.992  1.00 27.31           N  
ATOM    791  CA  GLU L 106      40.795  11.435  43.048  1.00 28.07           C  
ATOM    792  CB  GLU L 106      41.644  11.072  41.815  1.00 28.75           C  
ATOM    793  CG  GLU L 106      42.838  11.999  41.581  1.00 31.05           C  
ATOM    794  CD  GLU L 106      43.565  11.505  40.337  1.00 41.95           C  
ATOM    795  OE1 GLU L 106      42.943  11.545  39.244  1.00 35.28           O  
ATOM    796  OE2 GLU L 106      44.745  11.076  40.457  1.00 44.22           O1-
ATOM    797  C   GLU L 106      41.668  11.323  44.252  1.00 28.57           C  
ATOM    798  O   GLU L 106      42.018  12.314  44.891  1.00 28.50           O  
ATOM    799  N   ILE L 107      42.032  10.078  44.602  1.00 28.59           N  
ATOM    800  CA  ILE L 107      42.828   9.879  45.773  1.00 29.42           C  
ATOM    801  CB  ILE L 107      42.495   8.610  46.503  1.00 28.31           C  
ATOM    802  CG1 ILE L 107      41.035   8.671  46.985  1.00 31.60           C  
ATOM    803  CG2 ILE L 107      43.506   8.424  47.647  1.00 30.47           C  
ATOM    804  CD1 ILE L 107      40.498   7.337  47.494  1.00 46.30           C  
ATOM    805  C   ILE L 107      44.272   9.878  45.391  1.00 30.08           C  
ATOM    806  O   ILE L 107      44.705   9.173  44.479  1.00 31.22           O  
ATOM    807  N   LYS L 108      45.055  10.718  46.092  1.00 30.36           N  
ATOM    808  CA  LYS L 108      46.461  10.794  45.839  1.00 30.47           C  
ATOM    809  CB  LYS L 108      47.201  11.737  46.800  1.00 29.77           C  
ATOM    810  CG  LYS L 108      48.705  11.817  46.528  1.00 27.86           C  
ATOM    811  CD  LYS L 108      49.436  12.872  47.366  1.00 30.58           C  
ATOM    812  CE  LYS L 108      49.494  14.259  46.724  1.00 54.88           C  
ATOM    813  NZ  LYS L 108      50.506  14.275  45.644  1.00 70.03           N1+
ATOM    814  C   LYS L 108      47.009   9.396  46.088  1.00 31.17           C  
ATOM    815  O   LYS L 108      46.870   8.920  47.247  1.00 31.28           O  
ATOM    816  OXT LYS L 108      47.569   8.794  45.133  1.00  0.00           O1-
TER     817      LYS L 108 
ATOM    818  N   GLN H 109       7.805   8.447  46.779  1.00 44.19           N1+
ATOM    819  CA  GLN H 109       8.979   9.198  46.304  1.00 43.58           C  
ATOM    820  CB  GLN H 109      10.282   8.553  46.815  1.00 44.39           C  
ATOM    821  CG  GLN H 109      10.360   8.552  48.347  1.00 45.62           C  
ATOM    822  CD  GLN H 109      11.770   8.203  48.809  0.67 48.72           C  
ATOM    823  OE1 GLN H 109      12.612   7.771  48.023  0.67 50.31           O  
ATOM    824  NE2 GLN H 109      12.035   8.405  50.128  0.67 50.19           N  
ATOM    825  C   GLN H 109       8.978   9.289  44.813  1.00 42.39           C  
ATOM    826  O   GLN H 109       8.380   8.460  44.128  1.00 42.24           O  
ATOM    827  N   VAL H 110       9.645  10.328  44.268  1.00 41.86           N  
ATOM    828  CA  VAL H 110       9.596  10.534  42.851  1.00 40.62           C  
ATOM    829  CB  VAL H 110       9.873  11.960  42.480  1.00 40.87           C  
ATOM    830  CG1 VAL H 110       9.910  12.080  40.948  1.00 41.13           C  
ATOM    831  CG2 VAL H 110       8.811  12.842  43.158  1.00 42.26           C  
ATOM    832  C   VAL H 110      10.608   9.661  42.168  1.00 39.04           C  
ATOM    833  O   VAL H 110      11.793   9.700  42.490  1.00 39.09           O  
ATOM    834  N   GLN H 111      10.148   8.855  41.183  1.00 47.32           N  
ATOM    835  CA  GLN H 111      11.008   7.981  40.421  1.00 46.38           C  
ATOM    836  CB  GLN H 111      10.591   6.501  40.405  1.00 47.40           C  
ATOM    837  CG  GLN H 111      10.747   5.707  41.696  1.00 49.68           C  
ATOM    838  CD  GLN H 111      10.258   4.301  41.373  1.00 73.13           C  
ATOM    839  OE1 GLN H 111       9.767   4.045  40.274  1.00 64.69           O  
ATOM    840  NE2 GLN H 111      10.382   3.365  42.352  1.00 43.08           N  
ATOM    841  C   GLN H 111      10.880   8.351  38.978  1.00 43.79           C  
ATOM    842  O   GLN H 111       9.793   8.678  38.504  1.00 43.70           O  
ATOM    843  N   LEU H 112      11.998   8.299  38.230  1.00 40.49           N  
ATOM    844  CA  LEU H 112      11.945   8.554  36.814  1.00 37.58           C  
ATOM    845  CB  LEU H 112      12.840   9.725  36.366  1.00 37.75           C  
ATOM    846  CG  LEU H 112      12.460  11.104  36.951  1.00 34.12           C  
ATOM    847  CD1 LEU H 112      13.407  12.201  36.432  1.00 31.39           C  
ATOM    848  CD2 LEU H 112      10.982  11.449  36.694  1.00 30.86           C  
ATOM    849  C   LEU H 112      12.489   7.331  36.135  1.00 36.24           C  
ATOM    850  O   LEU H 112      13.616   6.919  36.403  1.00 36.35           O  
ATOM    851  N   VAL H 113      11.700   6.716  35.229  1.00 34.00           N  
ATOM    852  CA  VAL H 113      12.171   5.540  34.547  1.00 32.78           C  
ATOM    853  CB  VAL H 113      11.259   4.359  34.717  1.00 33.59           C  
ATOM    854  CG1 VAL H 113      11.784   3.197  33.858  1.00 31.16           C  
ATOM    855  CG2 VAL H 113      11.158   4.027  36.215  1.00 34.98           C  
ATOM    856  C   VAL H 113      12.239   5.853  33.083  1.00 30.47           C  
ATOM    857  O   VAL H 113      11.269   6.324  32.491  1.00 31.34           O  
ATOM    858  N   GLN H 114      13.402   5.580  32.454  1.00 28.79           N  
ATOM    859  CA  GLN H 114      13.581   5.897  31.063  1.00 28.33           C  
ATOM    860  CB  GLN H 114      14.906   6.628  30.774  1.00 27.31           C  
ATOM    861  CG  GLN H 114      14.957   8.025  31.400  1.00 25.02           C  
ATOM    862  CD  GLN H 114      16.293   8.676  31.066  1.00 26.91           C  
ATOM    863  OE1 GLN H 114      17.011   9.127  31.957  1.00 32.55           O  
ATOM    864  NE2 GLN H 114      16.638   8.744  29.754  1.00 27.56           N  
ATOM    865  C   GLN H 114      13.514   4.655  30.222  1.00 29.22           C  
ATOM    866  O   GLN H 114      13.585   3.530  30.716  1.00 29.67           O  
ATOM    867  N   SER H 115      13.345   4.852  28.900  1.00 29.64           N  
ATOM    868  CA  SER H 115      13.256   3.764  27.968  1.00 30.32           C  
ATOM    869  CB  SER H 115      12.692   4.190  26.599  1.00 30.16           C  
ATOM    870  OG  SER H 115      13.491   5.219  26.032  1.00 30.21           O  
ATOM    871  C   SER H 115      14.627   3.184  27.789  1.00 30.82           C  
ATOM    872  O   SER H 115      15.623   3.765  28.217  1.00 30.40           O  
ATOM    873  N   GLY H 116      14.702   2.001  27.145  1.00 30.10           N  
ATOM    874  CA  GLY H 116      15.936   1.271  27.018  1.00 29.38           C  
ATOM    875  C   GLY H 116      16.822   1.860  25.965  1.00 29.65           C  
ATOM    876  O   GLY H 116      16.422   2.720  25.182  1.00 29.80           O  
ATOM    877  N   ALA H 117      18.070   1.349  25.919  1.00 30.51           N  
ATOM    878  CA  ALA H 117      19.082   1.822  25.019  1.00 30.49           C  
ATOM    879  CB  ALA H 117      20.457   1.169  25.236  1.00 30.57           C  
ATOM    880  C   ALA H 117      18.668   1.546  23.612  1.00 31.34           C  
ATOM    881  O   ALA H 117      17.968   0.572  23.334  1.00 31.92           O  
ATOM    882  N   GLU H 118      19.086   2.432  22.682  1.00 30.21           N  
ATOM    883  CA  GLU H 118      18.720   2.234  21.312  1.00 30.38           C  
ATOM    884  CB  GLU H 118      17.550   3.113  20.849  1.00 31.56           C  
ATOM    885  CG  GLU H 118      16.222   2.726  21.501  1.00 35.17           C  
ATOM    886  CD  GLU H 118      15.150   3.634  20.928  1.00 47.99           C  
ATOM    887  OE1 GLU H 118      15.417   4.253  19.866  1.00 34.81           O  
ATOM    888  OE2 GLU H 118      14.052   3.719  21.541  1.00 46.71           O1-
ATOM    889  C   GLU H 118      19.886   2.529  20.424  1.00 30.36           C  
ATOM    890  O   GLU H 118      20.810   3.254  20.790  1.00 30.24           O  
ATOM    891  N   VAL H 119      19.871   1.922  19.221  1.00 30.49           N  
ATOM    892  CA  VAL H 119      20.894   2.142  18.241  1.00 29.75           C  
ATOM    893  CB  VAL H 119      21.546   0.876  17.766  1.00 29.83           C  
ATOM    894  CG1 VAL H 119      22.542   1.227  16.650  1.00 28.89           C  
ATOM    895  CG2 VAL H 119      22.189   0.172  18.972  1.00 32.89           C  
ATOM    896  C   VAL H 119      20.215   2.771  17.067  1.00 29.77           C  
ATOM    897  O   VAL H 119      19.148   2.321  16.647  1.00 29.81           O  
ATOM    898  N   LYS H 120      20.809   3.846  16.513  1.00 29.94           N  
ATOM    899  CA  LYS H 120      20.200   4.521  15.401  1.00 30.86           C  
ATOM    900  CB  LYS H 120      19.599   5.887  15.770  1.00 31.47           C  
ATOM    901  CG  LYS H 120      18.342   5.793  16.638  1.00 31.50           C  
ATOM    902  CD  LYS H 120      17.195   5.050  15.948  1.00 25.74           C  
ATOM    903  CE  LYS H 120      15.870   5.116  16.704  1.00 48.21           C  
ATOM    904  NZ  LYS H 120      14.788   4.541  15.877  1.00 35.45           N1+
ATOM    905  C   LYS H 120      21.249   4.783  14.368  1.00 31.27           C  
ATOM    906  O   LYS H 120      22.426   4.954  14.681  1.00 31.17           O  
ATOM    907  N   LYS H 121      20.835   4.810  13.085  1.00 32.18           N  
ATOM    908  CA  LYS H 121      21.754   5.088  12.019  1.00 32.50           C  
ATOM    909  CB  LYS H 121      21.330   4.508  10.661  1.00 33.22           C  
ATOM    910  CG  LYS H 121      21.387   2.979  10.619  1.00 40.26           C  
ATOM    911  CD  LYS H 121      20.726   2.389   9.377  1.00 45.94           C  
ATOM    912  CE  LYS H 121      21.469   2.731   8.084  1.00 93.63           C  
ATOM    913  NZ  LYS H 121      20.742   2.175   6.922  1.00 40.97           N1+
ATOM    914  C   LYS H 121      21.846   6.572  11.887  1.00 31.33           C  
ATOM    915  O   LYS H 121      20.970   7.309  12.337  1.00 32.07           O  
ATOM    916  N   PRO H 122      22.905   7.038  11.289  1.00 30.38           N  
ATOM    917  CA  PRO H 122      23.070   8.454  11.150  1.00 31.39           C  
ATOM    918  CD  PRO H 122      24.181   6.343  11.360  1.00 30.16           C  
ATOM    919  CB  PRO H 122      24.504   8.657  10.674  1.00 31.88           C  
ATOM    920  CG  PRO H 122      25.252   7.445  11.265  1.00 31.43           C  
ATOM    921  C   PRO H 122      22.026   9.034  10.254  1.00 32.47           C  
ATOM    922  O   PRO H 122      21.675   8.400   9.259  1.00 33.16           O  
ATOM    923  N   GLY H 123      21.519  10.237  10.593  1.00 32.35           N  
ATOM    924  CA  GLY H 123      20.534  10.894   9.783  1.00 30.99           C  
ATOM    925  C   GLY H 123      19.160  10.578  10.297  1.00 31.05           C  
ATOM    926  O   GLY H 123      18.186  11.194   9.868  1.00 32.11           O  
ATOM    927  N   SER H 124      19.044   9.620  11.238  1.00 29.12           N  
ATOM    928  CA  SER H 124      17.763   9.226  11.761  1.00 29.17           C  
ATOM    929  CB  SER H 124      17.719   7.801  12.338  1.00 28.41           C  
ATOM    930  OG  SER H 124      17.864   6.832  11.317  1.00 33.37           O  
ATOM    931  C   SER H 124      17.413  10.101  12.918  1.00 29.98           C  
ATOM    932  O   SER H 124      18.088  11.087  13.210  1.00 29.34           O  
ATOM    933  N   SER H 125      16.299   9.752  13.594  1.00 30.93           N  
ATOM    934  CA  SER H 125      15.869  10.474  14.754  1.00 31.81           C  
ATOM    935  CB  SER H 125      14.581  11.286  14.533  1.00 33.11           C  
ATOM    936  OG  SER H 125      13.502  10.418  14.221  1.00 36.42           O  
ATOM    937  C   SER H 125      15.598   9.473  15.839  1.00 31.75           C  
ATOM    938  O   SER H 125      15.295   8.312  15.568  1.00 32.26           O  
ATOM    939  N   VAL H 126      15.725   9.901  17.115  1.00 30.90           N  
ATOM    940  CA  VAL H 126      15.481   9.006  18.211  1.00 29.80           C  
ATOM    941  CB  VAL H 126      16.730   8.641  18.969  1.00 30.77           C  
ATOM    942  CG1 VAL H 126      17.315   9.915  19.605  1.00 25.48           C  
ATOM    943  CG2 VAL H 126      16.387   7.539  19.986  1.00 29.53           C  
ATOM    944  C   VAL H 126      14.547   9.679  19.168  1.00 28.87           C  
ATOM    945  O   VAL H 126      14.543  10.903  19.301  1.00 28.18           O  
ATOM    946  N   LYS H 127      13.696   8.878  19.843  1.00 28.07           N  
ATOM    947  CA  LYS H 127      12.782   9.421  20.805  1.00 29.09           C  
ATOM    948  CB  LYS H 127      11.308   9.261  20.392  1.00 29.18           C  
ATOM    949  CG  LYS H 127      10.321  10.048  21.260  1.00 34.54           C  
ATOM    950  CD  LYS H 127       8.930  10.153  20.633  1.00 60.27           C  
ATOM    951  CE  LYS H 127       7.922  10.935  21.475  1.00 49.50           C  
ATOM    952  NZ  LYS H 127       6.614  10.972  20.784  1.00 49.85           N1+
ATOM    953  C   LYS H 127      12.987   8.658  22.076  1.00 30.04           C  
ATOM    954  O   LYS H 127      12.893   7.431  22.093  1.00 30.64           O  
ATOM    955  N   VAL H 128      13.274   9.372  23.183  1.00 29.61           N  
ATOM    956  CA  VAL H 128      13.496   8.722  24.443  1.00 28.73           C  
ATOM    957  CB  VAL H 128      14.785   9.125  25.098  1.00 29.16           C  
ATOM    958  CG1 VAL H 128      14.879   8.444  26.472  1.00 28.77           C  
ATOM    959  CG2 VAL H 128      15.945   8.771  24.154  1.00 23.54           C  
ATOM    960  C   VAL H 128      12.378   9.121  25.354  1.00 28.64           C  
ATOM    961  O   VAL H 128      11.912  10.258  25.327  1.00 28.56           O  
ATOM    962  N   SER H 129      11.929   8.172  26.198  1.00 28.85           N  
ATOM    963  CA  SER H 129      10.804   8.391  27.059  1.00 28.61           C  
ATOM    964  CB  SER H 129       9.765   7.265  26.924  1.00 29.65           C  
ATOM    965  OG  SER H 129       8.665   7.486  27.787  1.00 32.35           O  
ATOM    966  C   SER H 129      11.270   8.406  28.483  1.00 28.50           C  
ATOM    967  O   SER H 129      12.256   7.763  28.837  1.00 27.34           O  
ATOM    968  N   CYS H 130      10.568   9.190  29.334  1.00 28.88           N  
ATOM    969  CA  CYS H 130      10.875   9.279  30.737  1.00 29.77           C  
ATOM    970  CB  CYS H 130      11.598  10.599  31.094  1.00 29.55           C  
ATOM    971  SG  CYS H 130      12.008  10.778  32.857  1.00 33.78           S  
ATOM    972  C   CYS H 130       9.554   9.250  31.457  1.00 30.26           C  
ATOM    973  O   CYS H 130       8.759  10.180  31.332  1.00 29.82           O  
ATOM    974  N   LYS H 131       9.296   8.177  32.235  1.00 31.55           N  
ATOM    975  CA  LYS H 131       8.038   8.021  32.922  1.00 33.47           C  
ATOM    976  CB  LYS H 131       7.539   6.566  32.923  1.00 34.35           C  
ATOM    977  CG  LYS H 131       6.208   6.357  33.649  1.00 30.60           C  
ATOM    978  CD  LYS H 131       5.620   4.957  33.455  1.00 48.02           C  
ATOM    979  CE  LYS H 131       4.355   4.697  34.275  1.00 34.32           C  
ATOM    980  NZ  LYS H 131       3.189   5.343  33.633  1.00 46.92           N1+
ATOM    981  C   LYS H 131       8.232   8.415  34.354  1.00 34.71           C  
ATOM    982  O   LYS H 131       9.159   7.952  35.017  1.00 34.24           O  
ATOM    983  N   ALA H 132       7.331   9.270  34.879  1.00 37.20           N  
ATOM    984  CA  ALA H 132       7.472   9.738  36.228  1.00 40.28           C  
ATOM    985  CB  ALA H 132       7.335  11.264  36.363  1.00 39.43           C  
ATOM    986  C   ALA H 132       6.406   9.130  37.085  1.00 43.26           C  
ATOM    987  O   ALA H 132       5.269   8.948  36.650  1.00 43.29           O  
ATOM    988  N   SER H 133       6.769   8.772  38.337  1.00 46.95           N  
ATOM    989  CA  SER H 133       5.800   8.241  39.254  1.00 50.35           C  
ATOM    990  CB  SER H 133       5.891   6.718  39.455  1.00 50.66           C  
ATOM    991  OG  SER H 133       7.105   6.388  40.112  1.00 54.13           O  
ATOM    992  C   SER H 133       6.047   8.875  40.587  1.00 52.11           C  
ATOM    993  O   SER H 133       7.196   9.057  40.984  1.00 51.94           O  
ATOM    994  N   GLY H 134       4.940   9.188  41.262  1.00 64.21           N  
ATOM    995  CA  GLY H 134       5.011   9.827  42.525  1.00 66.49           C  
ATOM    996  C   GLY H 134       3.649  10.361  42.740  1.00 67.51           C  
ATOM    997  O   GLY H 134       3.320  10.858  43.810  1.00 68.57           O  
ATOM    998  N   GLY H 135       2.817  10.289  41.691  1.00 67.45           N  
ATOM    999  CA  GLY H 135       1.470  10.734  41.819  1.00 68.53           C  
ATOM   1000  C   GLY H 135       1.388  12.141  41.334  1.00 68.86           C  
ATOM   1001  O   GLY H 135       0.287  12.624  41.072  1.00 71.17           O  
ATOM   1002  N   THR H 136       2.534  12.852  41.227  1.00 66.97           N  
ATOM   1003  CA  THR H 136       2.407  14.185  40.721  1.00 66.31           C  
ATOM   1004  CB  THR H 136       2.351  15.200  41.827  1.00 66.83           C  
ATOM   1005  OG1 THR H 136       1.855  16.431  41.327  1.00 66.89           O  
ATOM   1006  CG2 THR H 136       3.746  15.383  42.452  1.00 66.90           C  
ATOM   1007  C   THR H 136       3.519  14.525  39.761  1.00 64.56           C  
ATOM   1008  O   THR H 136       4.703  14.424  40.071  1.00 64.95           O  
ATOM   1009  N   PHE H 137       3.138  14.841  38.511  1.00 63.90           N  
ATOM   1010  CA  PHE H 137       3.978  15.383  37.483  1.00 63.57           C  
ATOM   1011  CB  PHE H 137       3.231  15.282  36.152  1.00 64.19           C  
ATOM   1012  CG  PHE H 137       4.196  14.873  35.109  1.00 62.99           C  
ATOM   1013  CD1 PHE H 137       4.796  13.639  35.203  1.00 65.55           C  
ATOM   1014  CD2 PHE H 137       4.463  15.668  34.029  1.00 66.77           C  
ATOM   1015  CE1 PHE H 137       5.687  13.205  34.256  1.00 61.00           C  
ATOM   1016  CE2 PHE H 137       5.354  15.238  33.076  1.00 62.59           C  
ATOM   1017  CZ  PHE H 137       5.968  14.014  33.185  1.00 62.08           C  
ATOM   1018  C   PHE H 137       4.035  16.807  37.922  1.00 62.86           C  
ATOM   1019  O   PHE H 137       5.023  17.528  37.786  1.00 61.62           O  
ATOM   1020  N   SER H 138       2.873  17.226  38.455  1.00 62.84           N  
ATOM   1021  CA  SER H 138       2.636  18.496  39.069  1.00 62.63           C  
ATOM   1022  CB  SER H 138       3.277  18.649  40.462  1.00 62.46           C  
ATOM   1023  OG  SER H 138       2.746  19.775  41.146  1.00 64.07           O  
ATOM   1024  C   SER H 138       3.159  19.574  38.183  1.00 62.14           C  
ATOM   1025  O   SER H 138       3.219  19.412  36.968  1.00 62.45           O  
ATOM   1026  N   SER H 139       3.469  20.736  38.785  1.00 61.13           N  
ATOM   1027  CA  SER H 139       3.991  21.916  38.162  1.00 61.11           C  
ATOM   1028  CB  SER H 139       3.816  23.175  39.026  1.00 63.23           C  
ATOM   1029  OG  SER H 139       2.439  23.471  39.210  1.00 66.16           O  
ATOM   1030  C   SER H 139       5.465  21.777  37.918  1.00 58.85           C  
ATOM   1031  O   SER H 139       6.103  22.735  37.483  1.00 58.66           O  
ATOM   1032  N   TYR H 140       6.055  20.605  38.218  1.00 55.52           N  
ATOM   1033  CA  TYR H 140       7.482  20.474  38.134  1.00 52.98           C  
ATOM   1034  CB  TYR H 140       8.034  19.282  38.930  1.00 54.01           C  
ATOM   1035  CG  TYR H 140       7.770  19.602  40.360  1.00 55.67           C  
ATOM   1036  CD1 TYR H 140       8.683  20.319  41.093  1.00 62.84           C  
ATOM   1037  CD2 TYR H 140       6.607  19.199  40.971  1.00 57.44           C  
ATOM   1038  CE1 TYR H 140       8.435  20.627  42.411  1.00 66.02           C  
ATOM   1039  CE2 TYR H 140       6.355  19.504  42.288  1.00 59.30           C  
ATOM   1040  CZ  TYR H 140       7.271  20.221  43.014  1.00 63.69           C  
ATOM   1041  OH  TYR H 140       7.012  20.541  44.365  1.00 63.53           O  
ATOM   1042  C   TYR H 140       7.980  20.401  36.726  1.00 50.66           C  
ATOM   1043  O   TYR H 140       7.341  19.811  35.852  1.00 51.53           O  
ATOM   1044  N   ALA H 141       9.124  21.096  36.486  1.00 29.66           N  
ATOM   1045  CA  ALA H 141       9.851  21.081  35.242  1.00 28.00           C  
ATOM   1046  CB  ALA H 141      10.842  22.250  35.108  1.00 19.45           C  
ATOM   1047  C   ALA H 141      10.639  19.811  35.091  1.00 27.81           C  
ATOM   1048  O   ALA H 141      11.146  19.264  36.069  1.00 27.98           O  
ATOM   1049  N   ILE H 142      10.762  19.318  33.833  1.00 25.70           N  
ATOM   1050  CA  ILE H 142      11.551  18.149  33.535  1.00 24.77           C  
ATOM   1051  CB  ILE H 142      10.758  16.980  33.018  1.00 25.61           C  
ATOM   1052  CG1 ILE H 142       9.795  16.469  34.102  1.00 22.25           C  
ATOM   1053  CG2 ILE H 142      11.746  15.910  32.518  1.00 29.38           C  
ATOM   1054  CD1 ILE H 142       8.789  15.444  33.598  1.00 25.55           C  
ATOM   1055  C   ILE H 142      12.539  18.526  32.470  1.00 24.67           C  
ATOM   1056  O   ILE H 142      12.171  19.075  31.434  1.00 25.68           O  
ATOM   1057  N   SER H 143      13.835  18.218  32.687  1.00 24.32           N  
ATOM   1058  CA  SER H 143      14.842  18.609  31.739  1.00 23.86           C  
ATOM   1059  CB  SER H 143      15.922  19.534  32.326  1.00 24.14           C  
ATOM   1060  OG  SER H 143      15.357  20.787  32.681  1.00 30.94           O  
ATOM   1061  C   SER H 143      15.548  17.400  31.221  1.00 23.76           C  
ATOM   1062  O   SER H 143      15.475  16.315  31.796  1.00 24.74           O  
ATOM   1063  N   TRP H 144      16.228  17.570  30.068  1.00 23.30           N  
ATOM   1064  CA  TRP H 144      16.977  16.494  29.494  1.00 23.60           C  
ATOM   1065  CB  TRP H 144      16.517  16.138  28.073  1.00 24.15           C  
ATOM   1066  CG  TRP H 144      15.125  15.555  28.057  1.00 25.60           C  
ATOM   1067  CD2 TRP H 144      14.841  14.153  28.173  1.00 26.22           C  
ATOM   1068  CD1 TRP H 144      13.920  16.188  27.961  1.00 23.31           C  
ATOM   1069  NE1 TRP H 144      12.901  15.267  28.015  1.00 25.30           N  
ATOM   1070  CE2 TRP H 144      13.455  14.010  28.144  1.00 21.03           C  
ATOM   1071  CE3 TRP H 144      15.668  13.075  28.299  1.00 24.96           C  
ATOM   1072  CZ2 TRP H 144      12.871  12.780  28.242  1.00 29.77           C  
ATOM   1073  CZ3 TRP H 144      15.077  11.835  28.391  1.00 23.05           C  
ATOM   1074  CH2 TRP H 144      13.705  11.691  28.364  1.00 30.82           C  
ATOM   1075  C   TRP H 144      18.408  16.930  29.439  1.00 24.16           C  
ATOM   1076  O   TRP H 144      18.722  18.015  28.951  1.00 25.68           O  
ATOM   1077  N   VAL H 145      19.313  16.082  29.970  1.00 23.65           N  
ATOM   1078  CA  VAL H 145      20.716  16.386  29.972  1.00 23.25           C  
ATOM   1079  CB  VAL H 145      21.259  16.642  31.348  1.00 23.28           C  
ATOM   1080  CG1 VAL H 145      22.767  16.928  31.237  1.00 22.27           C  
ATOM   1081  CG2 VAL H 145      20.450  17.783  31.994  1.00 21.28           C  
ATOM   1082  C   VAL H 145      21.427  15.189  29.421  1.00 23.59           C  
ATOM   1083  O   VAL H 145      21.082  14.053  29.746  1.00 25.56           O  
ATOM   1084  N   ARG H 146      22.452  15.404  28.570  1.00 22.29           N  
ATOM   1085  CA  ARG H 146      23.105  14.256  28.001  1.00 22.29           C  
ATOM   1086  CB  ARG H 146      22.989  14.138  26.475  1.00 22.54           C  
ATOM   1087  CG  ARG H 146      23.671  15.263  25.699  1.00 20.60           C  
ATOM   1088  CD  ARG H 146      23.526  15.093  24.187  1.00 23.20           C  
ATOM   1089  NE  ARG H 146      24.410  16.091  23.525  1.00 26.69           N  
ATOM   1090  CZ  ARG H 146      24.589  16.027  22.174  1.00 32.88           C  
ATOM   1091  NH1 ARG H 146      23.931  15.075  21.454  1.00 27.90           N1+
ATOM   1092  NH2 ARG H 146      25.427  16.899  21.547  1.00 26.76           N  
ATOM   1093  C   ARG H 146      24.565  14.311  28.310  1.00 23.05           C  
ATOM   1094  O   ARG H 146      25.102  15.353  28.685  1.00 22.49           O  
ATOM   1095  N   GLN H 147      25.242  13.149  28.195  1.00 23.14           N  
ATOM   1096  CA  GLN H 147      26.650  13.108  28.452  1.00 23.17           C  
ATOM   1097  CB  GLN H 147      26.964  12.643  29.884  1.00 21.96           C  
ATOM   1098  CG  GLN H 147      28.442  12.701  30.265  1.00 23.83           C  
ATOM   1099  CD  GLN H 147      28.544  12.329  31.738  1.00 24.14           C  
ATOM   1100  OE1 GLN H 147      28.017  11.308  32.176  1.00 30.70           O  
ATOM   1101  NE2 GLN H 147      29.233  13.192  32.529  1.00 26.85           N  
ATOM   1102  C   GLN H 147      27.276  12.141  27.492  1.00 24.30           C  
ATOM   1103  O   GLN H 147      26.952  10.954  27.489  1.00 24.51           O  
ATOM   1104  N   ALA H 148      28.202  12.638  26.645  1.00 25.97           N  
ATOM   1105  CA  ALA H 148      28.905  11.792  25.723  1.00 28.00           C  
ATOM   1106  CB  ALA H 148      29.630  12.547  24.595  1.00 28.02           C  
ATOM   1107  C   ALA H 148      29.923  11.051  26.525  1.00 30.13           C  
ATOM   1108  O   ALA H 148      30.251  11.449  27.641  1.00 30.80           O  
ATOM   1109  N   PRO H 149      30.439   9.978  26.003  1.00 31.57           N  
ATOM   1110  CA  PRO H 149      31.353   9.205  26.786  1.00 32.68           C  
ATOM   1111  CD  PRO H 149      29.739   9.171  25.017  1.00 33.25           C  
ATOM   1112  CB  PRO H 149      31.596   7.925  25.991  1.00 32.17           C  
ATOM   1113  CG  PRO H 149      30.284   7.742  25.204  1.00 32.91           C  
ATOM   1114  C   PRO H 149      32.586   9.967  27.140  1.00 33.50           C  
ATOM   1115  O   PRO H 149      33.204  10.562  26.259  1.00 33.08           O  
ATOM   1116  N   GLY H 150      32.951   9.957  28.436  1.00 34.24           N  
ATOM   1117  CA  GLY H 150      34.164  10.570  28.892  1.00 35.17           C  
ATOM   1118  C   GLY H 150      34.027  12.058  28.883  1.00 35.81           C  
ATOM   1119  O   GLY H 150      35.014  12.771  29.055  1.00 36.25           O  
ATOM   1120  N   GLN H 151      32.805  12.589  28.699  1.00 34.80           N  
ATOM   1121  CA  GLN H 151      32.751  14.020  28.687  1.00 33.56           C  
ATOM   1122  CB  GLN H 151      32.425  14.647  27.325  1.00 35.42           C  
ATOM   1123  CG  GLN H 151      31.048  14.319  26.764  1.00 39.04           C  
ATOM   1124  CD  GLN H 151      30.971  15.047  25.433  1.00 64.98           C  
ATOM   1125  OE1 GLN H 151      31.793  14.826  24.546  1.00 94.46           O  
ATOM   1126  NE2 GLN H 151      29.971  15.956  25.298  1.00 57.36           N  
ATOM   1127  C   GLN H 151      31.794  14.504  29.727  1.00 31.18           C  
ATOM   1128  O   GLN H 151      31.300  13.731  30.545  1.00 29.44           O  
ATOM   1129  N   GLY H 152      31.547  15.830  29.740  1.00 29.12           N  
ATOM   1130  CA  GLY H 152      30.753  16.452  30.763  1.00 27.96           C  
ATOM   1131  C   GLY H 152      29.298  16.445  30.420  1.00 26.74           C  
ATOM   1132  O   GLY H 152      28.874  15.910  29.397  1.00 28.19           O  
ATOM   1133  N   LEU H 153      28.497  17.066  31.314  1.00 25.26           N  
ATOM   1134  CA  LEU H 153      27.070  17.140  31.197  1.00 24.32           C  
ATOM   1135  CB  LEU H 153      26.380  17.380  32.549  1.00 23.49           C  
ATOM   1136  CG  LEU H 153      26.575  16.239  33.563  1.00 25.60           C  
ATOM   1137  CD1 LEU H 153      25.858  16.553  34.884  1.00 20.56           C  
ATOM   1138  CD2 LEU H 153      26.159  14.879  32.978  1.00 22.38           C  
ATOM   1139  C   LEU H 153      26.700  18.286  30.309  1.00 25.15           C  
ATOM   1140  O   LEU H 153      27.331  19.344  30.345  1.00 25.48           O  
ATOM   1141  N   GLU H 154      25.654  18.087  29.480  1.00 24.54           N  
ATOM   1142  CA  GLU H 154      25.190  19.129  28.611  1.00 25.56           C  
ATOM   1143  CB  GLU H 154      25.552  18.883  27.137  1.00 26.86           C  
ATOM   1144  CG  GLU H 154      25.337  20.099  26.239  1.00 31.89           C  
ATOM   1145  CD  GLU H 154      25.899  19.746  24.871  1.00 90.92           C  
ATOM   1146  OE1 GLU H 154      25.982  18.527  24.565  1.00 41.83           O  
ATOM   1147  OE2 GLU H 154      26.258  20.689  24.117  1.00 44.75           O1-
ATOM   1148  C   GLU H 154      23.692  19.193  28.723  1.00 25.47           C  
ATOM   1149  O   GLU H 154      23.006  18.182  28.582  1.00 26.45           O  
ATOM   1150  N   TRP H 155      23.146  20.404  28.970  1.00 25.19           N  
ATOM   1151  CA  TRP H 155      21.727  20.589  29.139  1.00 24.65           C  
ATOM   1152  CB  TRP H 155      21.408  21.761  30.085  1.00 24.60           C  
ATOM   1153  CG  TRP H 155      19.946  22.093  30.247  1.00 26.28           C  
ATOM   1154  CD2 TRP H 155      19.295  23.154  29.531  1.00 24.10           C  
ATOM   1155  CD1 TRP H 155      19.001  21.537  31.058  1.00 18.57           C  
ATOM   1156  NE1 TRP H 155      17.800  22.186  30.891  1.00 26.72           N  
ATOM   1157  CE2 TRP H 155      17.968  23.183  29.953  1.00 24.24           C  
ATOM   1158  CE3 TRP H 155      19.768  24.032  28.601  1.00 25.39           C  
ATOM   1159  CZ2 TRP H 155      17.088  24.097  29.446  1.00 30.53           C  
ATOM   1160  CZ3 TRP H 155      18.878  24.952  28.090  1.00 26.48           C  
ATOM   1161  CH2 TRP H 155      17.562  24.983  28.504  1.00 20.15           C  
ATOM   1162  C   TRP H 155      21.124  20.890  27.795  1.00 24.48           C  
ATOM   1163  O   TRP H 155      21.533  21.833  27.124  1.00 24.34           O  
ATOM   1164  N   MET H 156      20.238  19.987  27.321  1.00 23.54           N  
ATOM   1165  CA  MET H 156      19.515  20.069  26.077  1.00 25.15           C  
ATOM   1166  CB  MET H 156      19.080  18.679  25.595  1.00 25.94           C  
ATOM   1167  CG  MET H 156      20.281  17.759  25.357  1.00 27.93           C  
ATOM   1168  SD  MET H 156      19.866  16.085  24.789  1.00 33.77           S  
ATOM   1169  CE  MET H 156      19.434  16.616  23.107  1.00 28.85           C  
ATOM   1170  C   MET H 156      18.306  20.965  26.092  1.00 25.33           C  
ATOM   1171  O   MET H 156      18.064  21.702  25.136  1.00 26.13           O  
ATOM   1172  N   GLY H 157      17.495  20.915  27.172  1.00 24.23           N  
ATOM   1173  CA  GLY H 157      16.276  21.678  27.206  1.00 24.41           C  
ATOM   1174  C   GLY H 157      15.381  21.101  28.262  1.00 24.71           C  
ATOM   1175  O   GLY H 157      15.732  20.126  28.925  1.00 24.92           O  
ATOM   1176  N   GLY H 158      14.179  21.694  28.438  1.00 25.53           N  
ATOM   1177  CA  GLY H 158      13.283  21.208  29.450  1.00 25.27           C  
ATOM   1178  C   GLY H 158      11.883  21.578  29.079  1.00 25.75           C  
ATOM   1179  O   GLY H 158      11.658  22.346  28.146  1.00 26.24           O  
ATOM   1180  N   ILE H 159      10.905  21.001  29.810  1.00 25.38           N  
ATOM   1181  CA  ILE H 159       9.509  21.244  29.564  1.00 25.62           C  
ATOM   1182  CB  ILE H 159       8.860  20.111  28.819  1.00 25.90           C  
ATOM   1183  CG1 ILE H 159       7.433  20.466  28.363  1.00 27.72           C  
ATOM   1184  CG2 ILE H 159       8.932  18.867  29.721  1.00 23.31           C  
ATOM   1185  CD1 ILE H 159       7.375  21.470  27.215  1.00 33.86           C  
ATOM   1186  C   ILE H 159       8.778  21.353  30.870  1.00 27.00           C  
ATOM   1187  O   ILE H 159       9.117  20.685  31.846  1.00 27.13           O  
ATOM   1188  N   ILE H 160       7.757  22.238  30.910  1.00 27.38           N  
ATOM   1189  CA  ILE H 160       6.855  22.341  32.027  1.00 29.04           C  
ATOM   1190  CB  ILE H 160       6.655  23.763  32.476  1.00 28.37           C  
ATOM   1191  CG1 ILE H 160       7.988  24.355  32.968  1.00 30.29           C  
ATOM   1192  CG2 ILE H 160       5.540  23.787  33.534  1.00 26.91           C  
ATOM   1193  CD1 ILE H 160       7.972  25.874  33.129  1.00 42.06           C  
ATOM   1194  C   ILE H 160       5.558  21.830  31.470  1.00 30.43           C  
ATOM   1195  O   ILE H 160       4.924  22.489  30.648  1.00 31.09           O  
ATOM   1196  N   PRO H 161       5.200  20.694  32.004  1.00 32.78           N  
ATOM   1197  CA  PRO H 161       4.019  20.008  31.587  1.00 35.31           C  
ATOM   1198  CD  PRO H 161       6.155  19.804  32.649  1.00 33.75           C  
ATOM   1199  CB  PRO H 161       4.013  18.688  32.356  1.00 35.50           C  
ATOM   1200  CG  PRO H 161       5.509  18.408  32.597  1.00 34.48           C  
ATOM   1201  C   PRO H 161       2.773  20.817  31.756  1.00 37.23           C  
ATOM   1202  O   PRO H 161       1.904  20.707  30.892  1.00 38.12           O  
ATOM   1203  N   ILE H 162       2.654  21.637  32.825  1.00 38.49           N  
ATOM   1204  CA  ILE H 162       1.412  22.339  32.991  1.00 41.14           C  
ATOM   1205  CB  ILE H 162       1.314  23.140  34.268  1.00 41.66           C  
ATOM   1206  CG1 ILE H 162       2.359  24.266  34.331  1.00 41.26           C  
ATOM   1207  CG2 ILE H 162       1.385  22.159  35.450  1.00 48.00           C  
ATOM   1208  CD1 ILE H 162       2.085  25.277  35.449  1.00 66.85           C  
ATOM   1209  C   ILE H 162       1.246  23.258  31.833  1.00 41.45           C  
ATOM   1210  O   ILE H 162       0.171  23.316  31.236  1.00 42.97           O  
ATOM   1211  N   PHE H 163       2.317  24.000  31.499  1.00 40.75           N  
ATOM   1212  CA  PHE H 163       2.274  24.932  30.405  1.00 40.58           C  
ATOM   1213  CB  PHE H 163       3.442  25.936  30.397  1.00 40.49           C  
ATOM   1214  CG  PHE H 163       3.219  26.900  31.511  1.00 42.23           C  
ATOM   1215  CD1 PHE H 163       2.471  28.034  31.301  1.00 64.43           C  
ATOM   1216  CD2 PHE H 163       3.741  26.671  32.763  1.00 43.33           C  
ATOM   1217  CE1 PHE H 163       2.254  28.934  32.315  1.00 51.95           C  
ATOM   1218  CE2 PHE H 163       3.527  27.568  33.784  1.00 51.48           C  
ATOM   1219  CZ  PHE H 163       2.780  28.701  33.562  1.00 43.22           C  
ATOM   1220  C   PHE H 163       2.276  24.234  29.077  1.00 40.16           C  
ATOM   1221  O   PHE H 163       1.575  24.641  28.152  1.00 40.85           O  
ATOM   1222  N   GLY H 164       3.065  23.154  28.947  1.00 39.06           N  
ATOM   1223  CA  GLY H 164       3.256  22.512  27.681  1.00 38.87           C  
ATOM   1224  C   GLY H 164       4.267  23.344  26.960  1.00 38.50           C  
ATOM   1225  O   GLY H 164       4.271  23.401  25.731  1.00 38.79           O  
ATOM   1226  N   THR H 165       5.160  24.005  27.732  1.00 35.77           N  
ATOM   1227  CA  THR H 165       6.079  24.950  27.179  1.00 33.99           C  
ATOM   1228  CB  THR H 165       6.037  26.290  27.853  1.00 34.61           C  
ATOM   1229  OG1 THR H 165       4.724  26.825  27.787  1.00 60.81           O  
ATOM   1230  CG2 THR H 165       7.009  27.233  27.130  1.00 34.74           C  
ATOM   1231  C   THR H 165       7.462  24.416  27.316  1.00 31.62           C  
ATOM   1232  O   THR H 165       7.869  23.952  28.381  1.00 31.26           O  
ATOM   1233  N   ALA H 166       8.233  24.481  26.212  1.00 29.43           N  
ATOM   1234  CA  ALA H 166       9.549  23.924  26.229  1.00 28.73           C  
ATOM   1235  CB  ALA H 166       9.782  22.872  25.131  1.00 28.33           C  
ATOM   1236  C   ALA H 166      10.551  25.009  26.020  1.00 28.68           C  
ATOM   1237  O   ALA H 166      10.288  26.027  25.384  1.00 28.04           O  
ATOM   1238  N   ASN H 167      11.741  24.802  26.604  1.00 27.86           N  
ATOM   1239  CA  ASN H 167      12.850  25.697  26.490  1.00 27.77           C  
ATOM   1240  CB  ASN H 167      13.298  26.201  27.868  1.00 28.60           C  
ATOM   1241  CG  ASN H 167      14.163  27.433  27.697  1.00 32.74           C  
ATOM   1242  OD1 ASN H 167      14.009  28.194  26.744  1.00 28.07           O  
ATOM   1243  ND2 ASN H 167      15.106  27.632  28.653  1.00 26.99           N  
ATOM   1244  C   ASN H 167      13.955  24.859  25.918  1.00 26.99           C  
ATOM   1245  O   ASN H 167      14.162  23.731  26.366  1.00 27.03           O  
ATOM   1246  N   TYR H 168      14.687  25.363  24.899  1.00 26.97           N  
ATOM   1247  CA  TYR H 168      15.710  24.539  24.310  1.00 26.98           C  
ATOM   1248  CB  TYR H 168      15.455  24.168  22.835  1.00 26.84           C  
ATOM   1249  CG  TYR H 168      14.163  23.440  22.700  1.00 27.43           C  
ATOM   1250  CD1 TYR H 168      14.012  22.152  23.155  1.00 52.99           C  
ATOM   1251  CD2 TYR H 168      13.097  24.048  22.078  1.00 37.92           C  
ATOM   1252  CE1 TYR H 168      12.811  21.496  23.013  1.00 29.32           C  
ATOM   1253  CE2 TYR H 168      11.896  23.396  21.930  1.00 29.68           C  
ATOM   1254  CZ  TYR H 168      11.750  22.116  22.400  1.00 50.78           C  
ATOM   1255  OH  TYR H 168      10.519  21.442  22.252  1.00 33.72           O  
ATOM   1256  C   TYR H 168      17.003  25.294  24.292  1.00 27.14           C  
ATOM   1257  O   TYR H 168      17.025  26.516  24.170  1.00 27.21           O  
ATOM   1258  N   ALA H 169      18.128  24.562  24.434  1.00 28.41           N  
ATOM   1259  CA  ALA H 169      19.419  25.172  24.318  1.00 30.55           C  
ATOM   1260  CB  ALA H 169      20.582  24.241  24.697  1.00 30.23           C  
ATOM   1261  C   ALA H 169      19.564  25.539  22.874  1.00 31.80           C  
ATOM   1262  O   ALA H 169      19.012  24.882  21.994  1.00 31.68           O  
ATOM   1263  N   GLN H 170      20.326  26.611  22.597  1.00 33.16           N  
ATOM   1264  CA  GLN H 170      20.455  27.137  21.268  1.00 35.33           C  
ATOM   1265  CB  GLN H 170      21.316  28.413  21.225  1.00 36.03           C  
ATOM   1266  CG  GLN H 170      20.693  29.601  21.965  1.00 41.80           C  
ATOM   1267  CD  GLN H 170      20.781  29.348  23.467  0.90 84.98           C  
ATOM   1268  OE1 GLN H 170      19.945  29.817  24.239  0.83 64.82           O  
ATOM   1269  NE2 GLN H 170      21.824  28.589  23.899  0.83 44.95           N  
ATOM   1270  C   GLN H 170      21.083  26.127  20.351  1.00 35.62           C  
ATOM   1271  O   GLN H 170      20.697  26.026  19.189  1.00 36.95           O  
ATOM   1272  N   LYS H 171      22.058  25.340  20.841  1.00 35.67           N  
ATOM   1273  CA  LYS H 171      22.760  24.431  19.975  1.00 36.59           C  
ATOM   1274  CB  LYS H 171      23.787  23.548  20.705  1.00 37.57           C  
ATOM   1275  CG  LYS H 171      25.027  24.264  21.236  1.00 42.93           C  
ATOM   1276  CD  LYS H 171      25.889  23.345  22.104  1.00 47.86           C  
ATOM   1277  CE  LYS H 171      27.212  23.961  22.559  1.00 94.18           C  
ATOM   1278  NZ  LYS H 171      27.031  24.644  23.859  1.00 61.72           N1+
ATOM   1279  C   LYS H 171      21.809  23.453  19.357  1.00 36.63           C  
ATOM   1280  O   LYS H 171      21.952  23.089  18.193  1.00 36.92           O  
ATOM   1281  N   PHE H 172      20.867  22.950  20.169  1.00 35.66           N  
ATOM   1282  CA  PHE H 172      19.884  21.949  19.847  1.00 37.31           C  
ATOM   1283  CB  PHE H 172      19.408  21.170  21.084  1.00 36.91           C  
ATOM   1284  CG  PHE H 172      20.625  20.519  21.643  1.00 36.75           C  
ATOM   1285  CD1 PHE H 172      21.154  19.403  21.047  1.00 32.57           C  
ATOM   1286  CD2 PHE H 172      21.262  21.045  22.739  1.00 34.23           C  
ATOM   1287  CE1 PHE H 172      22.283  18.807  21.554  1.00 70.01           C  
ATOM   1288  CE2 PHE H 172      22.390  20.452  23.250  1.00 41.86           C  
ATOM   1289  CZ  PHE H 172      22.908  19.328  22.660  1.00 28.05           C  
ATOM   1290  C   PHE H 172      18.656  22.458  19.145  1.00 39.97           C  
ATOM   1291  O   PHE H 172      17.898  21.653  18.605  1.00 40.04           O  
ATOM   1292  N   GLN H 173      18.417  23.785  19.122  1.00 41.76           N  
ATOM   1293  CA  GLN H 173      17.107  24.327  18.866  1.00 43.18           C  
ATOM   1294  CB  GLN H 173      17.146  25.834  18.594  1.00 43.92           C  
ATOM   1295  CG  GLN H 173      15.761  26.406  18.324  1.00 48.75           C  
ATOM   1296  CD  GLN H 173      15.949  27.847  17.894  1.00 88.54           C  
ATOM   1297  OE1 GLN H 173      16.584  28.635  18.593  1.00 47.87           O  
ATOM   1298  NE2 GLN H 173      15.398  28.192  16.700  1.00 54.03           N  
ATOM   1299  C   GLN H 173      16.343  23.720  17.722  1.00 42.93           C  
ATOM   1300  O   GLN H 173      15.215  23.278  17.935  1.00 44.47           O  
ATOM   1301  N   GLY H 174      16.894  23.668  16.504  1.00 41.55           N  
ATOM   1302  CA  GLY H 174      16.151  23.158  15.379  1.00 40.74           C  
ATOM   1303  C   GLY H 174      15.906  21.678  15.464  1.00 39.88           C  
ATOM   1304  O   GLY H 174      14.887  21.185  14.983  1.00 40.83           O  
ATOM   1305  N   ARG H 175      16.900  20.935  15.986  1.00 37.85           N  
ATOM   1306  CA  ARG H 175      16.948  19.497  16.047  1.00 35.67           C  
ATOM   1307  CB  ARG H 175      18.373  18.968  16.268  1.00 35.97           C  
ATOM   1308  CG  ARG H 175      19.310  19.267  15.096  1.00 36.49           C  
ATOM   1309  CD  ARG H 175      20.557  18.383  15.073  1.00 37.17           C  
ATOM   1310  NE  ARG H 175      21.395  18.721  16.259  1.00 33.84           N  
ATOM   1311  CZ  ARG H 175      22.168  17.753  16.830  1.00 41.87           C  
ATOM   1312  NH1 ARG H 175      22.113  16.472  16.364  1.00 27.61           N1+
ATOM   1313  NH2 ARG H 175      23.003  18.062  17.865  1.00 27.28           N  
ATOM   1314  C   ARG H 175      16.069  18.829  17.072  1.00 33.56           C  
ATOM   1315  O   ARG H 175      15.628  17.702  16.844  1.00 33.42           O  
ATOM   1316  N   VAL H 176      15.820  19.468  18.236  1.00 32.50           N  
ATOM   1317  CA  VAL H 176      15.190  18.775  19.332  0.90 32.31           C  
ATOM   1318  CB  VAL H 176      15.921  19.010  20.626  0.90 33.02           C  
ATOM   1319  CG1 VAL H 176      15.144  18.373  21.788  0.90 31.80           C  
ATOM   1320  CG2 VAL H 176      17.349  18.465  20.483  0.90 33.40           C  
ATOM   1321  C   VAL H 176      13.769  19.203  19.549  1.00 31.48           C  
ATOM   1322  O   VAL H 176      13.388  20.337  19.263  1.00 32.28           O  
ATOM   1323  N   THR H 177      12.937  18.249  20.034  1.00 30.09           N  
ATOM   1324  CA  THR H 177      11.574  18.517  20.399  1.00 29.78           C  
ATOM   1325  CB  THR H 177      10.577  17.991  19.409  1.00 30.66           C  
ATOM   1326  OG1 THR H 177      10.806  18.571  18.133  1.00 33.25           O  
ATOM   1327  CG2 THR H 177       9.161  18.335  19.897  1.00 27.27           C  
ATOM   1328  C   THR H 177      11.323  17.814  21.700  1.00 29.13           C  
ATOM   1329  O   THR H 177      11.632  16.630  21.835  1.00 29.59           O  
ATOM   1330  N   ILE H 178      10.754  18.529  22.696  1.00 28.51           N  
ATOM   1331  CA  ILE H 178      10.481  17.945  23.981  1.00 27.73           C  
ATOM   1332  CB  ILE H 178      11.153  18.680  25.106  1.00 27.23           C  
ATOM   1333  CG1 ILE H 178      12.680  18.700  24.917  1.00 26.10           C  
ATOM   1334  CG2 ILE H 178      10.711  18.030  26.426  1.00 24.70           C  
ATOM   1335  CD1 ILE H 178      13.320  17.317  24.932  1.00 27.72           C  
ATOM   1336  C   ILE H 178       9.007  18.074  24.212  1.00 28.19           C  
ATOM   1337  O   ILE H 178       8.441  19.155  24.053  1.00 28.64           O  
ATOM   1338  N   THR H 179       8.340  16.966  24.595  1.00 27.88           N  
ATOM   1339  CA  THR H 179       6.918  17.017  24.805  1.00 29.85           C  
ATOM   1340  CB  THR H 179       6.134  16.392  23.689  1.00 29.85           C  
ATOM   1341  OG1 THR H 179       6.497  15.028  23.540  1.00 33.03           O  
ATOM   1342  CG2 THR H 179       6.420  17.164  22.390  1.00 26.72           C  
ATOM   1343  C   THR H 179       6.580  16.273  26.062  1.00 31.90           C  
ATOM   1344  O   THR H 179       7.385  15.497  26.575  1.00 32.27           O  
ATOM   1345  N   ALA H 180       5.365  16.517  26.603  1.00 33.37           N  
ATOM   1346  CA  ALA H 180       4.949  15.855  27.810  1.00 35.08           C  
ATOM   1347  CB  ALA H 180       4.977  16.772  29.045  1.00 35.49           C  
ATOM   1348  C   ALA H 180       3.534  15.381  27.643  1.00 37.02           C  
ATOM   1349  O   ALA H 180       2.705  16.059  27.036  1.00 37.86           O  
ATOM   1350  N   ASP H 181       3.230  14.180  28.188  1.00 38.12           N  
ATOM   1351  CA  ASP H 181       1.912  13.611  28.114  1.00 40.02           C  
ATOM   1352  CB  ASP H 181       1.916  12.200  27.496  1.00 40.82           C  
ATOM   1353  CG  ASP H 181       0.489  11.781  27.174  1.00 44.98           C  
ATOM   1354  OD1 ASP H 181      -0.458  12.393  27.735  1.00 53.90           O  
ATOM   1355  OD2 ASP H 181       0.325  10.834  26.361  1.00 61.85           O1-
ATOM   1356  C   ASP H 181       1.404  13.503  29.522  1.00 41.09           C  
ATOM   1357  O   ASP H 181       1.878  12.685  30.306  1.00 40.81           O  
ATOM   1358  N   LYS H 182       0.410  14.336  29.876  1.00 42.70           N  
ATOM   1359  CA  LYS H 182      -0.106  14.397  31.216  1.00 44.56           C  
ATOM   1360  CB  LYS H 182      -1.085  15.562  31.412  1.00 45.89           C  
ATOM   1361  CG  LYS H 182      -0.402  16.927  31.298  1.00 50.03           C  
ATOM   1362  CD  LYS H 182      -1.384  18.092  31.177  0.90115.15           C  
ATOM   1363  CE  LYS H 182      -0.705  19.459  31.068  1.00  0.00           C  
ATOM   1364  NZ  LYS H 182      -1.727  20.524  30.951  1.00  0.00           N1+
ATOM   1365  C   LYS H 182      -0.794  13.124  31.616  1.00 44.62           C  
ATOM   1366  O   LYS H 182      -0.724  12.721  32.776  1.00 45.05           O  
ATOM   1367  N   SER H 183      -1.497  12.461  30.682  1.00 44.38           N  
ATOM   1368  CA  SER H 183      -2.240  11.286  31.042  1.00 44.39           C  
ATOM   1369  CB  SER H 183      -3.013  10.687  29.852  1.00 44.72           C  
ATOM   1370  OG  SER H 183      -2.111  10.256  28.844  1.00 47.65           O  
ATOM   1371  C   SER H 183      -1.315  10.226  31.564  1.00 43.39           C  
ATOM   1372  O   SER H 183      -1.589   9.613  32.595  1.00 43.43           O  
ATOM   1373  N   THR H 184      -0.229   9.954  30.816  1.00 42.18           N  
ATOM   1374  CA  THR H 184       0.790   8.975  31.096  1.00 41.38           C  
ATOM   1375  CB  THR H 184       1.514   8.525  29.863  1.00 41.68           C  
ATOM   1376  OG1 THR H 184       2.172   9.619  29.246  1.00 43.41           O  
ATOM   1377  CG2 THR H 184       0.485   7.910  28.898  1.00 42.25           C  
ATOM   1378  C   THR H 184       1.808   9.450  32.102  1.00 40.46           C  
ATOM   1379  O   THR H 184       2.520   8.636  32.689  1.00 40.31           O  
ATOM   1380  N   SER H 185       1.948  10.775  32.307  1.00 38.57           N  
ATOM   1381  CA  SER H 185       2.978  11.291  33.172  0.90 36.73           C  
ATOM   1382  CB  SER H 185       2.932  10.723  34.600  0.90 37.13           C  
ATOM   1383  OG  SER H 185       1.731  11.113  35.249  0.90 37.98           O  
ATOM   1384  C   SER H 185       4.309  10.933  32.588  1.00 35.27           C  
ATOM   1385  O   SER H 185       5.254  10.600  33.306  1.00 35.35           O  
ATOM   1386  N   THR H 186       4.417  11.005  31.248  1.00 32.81           N  
ATOM   1387  CA  THR H 186       5.659  10.688  30.611  1.00 31.45           C  
ATOM   1388  CB  THR H 186       5.559   9.493  29.714  1.00 31.89           C  
ATOM   1389  OG1 THR H 186       5.108   8.360  30.445  1.00 34.48           O  
ATOM   1390  CG2 THR H 186       6.950   9.224  29.130  1.00 30.25           C  
ATOM   1391  C   THR H 186       6.093  11.858  29.771  1.00 30.23           C  
ATOM   1392  O   THR H 186       5.270  12.551  29.176  1.00 29.93           O  
ATOM   1393  N   ALA H 187       7.420  12.104  29.705  1.00 28.69           N  
ATOM   1394  CA  ALA H 187       7.963  13.188  28.928  1.00 27.24           C  
ATOM   1395  CB  ALA H 187       8.857  14.140  29.740  1.00 28.49           C  
ATOM   1396  C   ALA H 187       8.821  12.571  27.870  1.00 27.21           C  
ATOM   1397  O   ALA H 187       9.369  11.489  28.077  1.00 28.48           O  
ATOM   1398  N   TYR H 188       8.948  13.235  26.696  1.00 26.45           N  
ATOM   1399  CA  TYR H 188       9.709  12.637  25.631  1.00 26.81           C  
ATOM   1400  CB  TYR H 188       8.871  12.225  24.406  1.00 27.20           C  
ATOM   1401  CG  TYR H 188       7.793  11.284  24.820  1.00 29.56           C  
ATOM   1402  CD1 TYR H 188       8.078   9.983  25.154  1.00 21.73           C  
ATOM   1403  CD2 TYR H 188       6.490  11.712  24.897  1.00 24.50           C  
ATOM   1404  CE1 TYR H 188       7.077   9.121  25.537  1.00 34.08           C  
ATOM   1405  CE2 TYR H 188       5.485  10.855  25.277  1.00 35.01           C  
ATOM   1406  CZ  TYR H 188       5.777   9.553  25.596  1.00 33.53           C  
ATOM   1407  OH  TYR H 188       4.754   8.664  25.987  1.00 35.36           O  
ATOM   1408  C   TYR H 188      10.706  13.618  25.097  1.00 27.54           C  
ATOM   1409  O   TYR H 188      10.489  14.829  25.113  1.00 28.29           O  
ATOM   1410  N   MET H 189      11.847  13.092  24.607  1.00 27.44           N  
ATOM   1411  CA  MET H 189      12.868  13.889  23.993  1.00 27.59           C  
ATOM   1412  CB  MET H 189      14.197  13.839  24.773  1.00 27.65           C  
ATOM   1413  CG  MET H 189      15.346  14.672  24.196  1.00 28.55           C  
ATOM   1414  SD  MET H 189      16.089  13.995  22.681  1.00 44.70           S  
ATOM   1415  CE  MET H 189      16.812  12.540  23.489  1.00 31.37           C  
ATOM   1416  C   MET H 189      13.098  13.304  22.635  1.00 28.37           C  
ATOM   1417  O   MET H 189      13.399  12.119  22.509  1.00 28.70           O  
ATOM   1418  N   GLU H 190      12.950  14.122  21.575  1.00 28.08           N  
ATOM   1419  CA  GLU H 190      13.159  13.623  20.245  1.00 27.66           C  
ATOM   1420  CB  GLU H 190      11.918  13.759  19.346  1.00 29.53           C  
ATOM   1421  CG  GLU H 190      12.048  13.036  18.005  1.00 33.55           C  
ATOM   1422  CD  GLU H 190      10.704  13.099  17.293  1.00 50.47           C  
ATOM   1423  OE1 GLU H 190       9.875  13.976  17.654  1.00 47.95           O  
ATOM   1424  OE2 GLU H 190      10.487  12.263  16.377  1.00 57.63           O1-
ATOM   1425  C   GLU H 190      14.269  14.422  19.636  1.00 27.58           C  
ATOM   1426  O   GLU H 190      14.216  15.650  19.590  1.00 28.51           O  
ATOM   1427  N   LEU H 191      15.321  13.727  19.161  1.00 27.23           N  
ATOM   1428  CA  LEU H 191      16.450  14.386  18.568  1.00 27.54           C  
ATOM   1429  CB  LEU H 191      17.755  14.087  19.328  1.00 26.90           C  
ATOM   1430  CG  LEU H 191      19.003  14.807  18.783  1.00 26.89           C  
ATOM   1431  CD1 LEU H 191      18.874  16.330  18.934  1.00 25.32           C  
ATOM   1432  CD2 LEU H 191      20.284  14.259  19.433  1.00 29.96           C  
ATOM   1433  C   LEU H 191      16.577  13.850  17.175  1.00 29.36           C  
ATOM   1434  O   LEU H 191      16.534  12.639  16.966  1.00 30.33           O  
ATOM   1435  N   SER H 192      16.748  14.741  16.176  1.00 29.22           N  
ATOM   1436  CA  SER H 192      16.794  14.294  14.808  1.00 30.39           C  
ATOM   1437  CB  SER H 192      15.717  14.943  13.926  1.00 31.31           C  
ATOM   1438  OG  SER H 192      15.931  16.345  13.857  1.00 38.24           O  
ATOM   1439  C   SER H 192      18.128  14.632  14.214  1.00 30.26           C  
ATOM   1440  O   SER H 192      18.986  15.219  14.871  1.00 30.74           O  
ATOM   1441  N   SER H 193      18.337  14.237  12.939  1.00 30.15           N  
ATOM   1442  CA  SER H 193      19.568  14.485  12.235  1.00 31.10           C  
ATOM   1443  CB  SER H 193      19.814  15.972  11.926  1.00 31.48           C  
ATOM   1444  OG  SER H 193      18.824  16.460  11.033  1.00 36.83           O  
ATOM   1445  C   SER H 193      20.705  13.995  13.071  1.00 30.61           C  
ATOM   1446  O   SER H 193      21.679  14.711  13.297  1.00 30.89           O  
ATOM   1447  N   LEU H 194      20.617  12.732  13.519  1.00 30.34           N  
ATOM   1448  CA  LEU H 194      21.591  12.146  14.396  1.00 30.10           C  
ATOM   1449  CB  LEU H 194      21.199  10.726  14.838  1.00 29.58           C  
ATOM   1450  CG  LEU H 194      19.937  10.674  15.716  1.00 27.88           C  
ATOM   1451  CD1 LEU H 194      19.599   9.231  16.117  1.00 21.65           C  
ATOM   1452  CD2 LEU H 194      20.081  11.596  16.938  1.00 27.12           C  
ATOM   1453  C   LEU H 194      22.922  12.031  13.719  1.00 31.69           C  
ATOM   1454  O   LEU H 194      23.016  11.700  12.538  1.00 32.41           O  
ATOM   1455  N   ARG H 195      23.992  12.305  14.498  1.00 32.17           N  
ATOM   1456  CA  ARG H 195      25.355  12.201  14.053  1.00 34.30           C  
ATOM   1457  CB  ARG H 195      26.096  13.545  14.008  1.00 35.24           C  
ATOM   1458  CG  ARG H 195      25.443  14.578  13.095  1.00 40.65           C  
ATOM   1459  CD  ARG H 195      26.062  15.969  13.210  1.00 63.79           C  
ATOM   1460  NE  ARG H 195      25.144  16.903  12.504  1.00 75.85           N  
ATOM   1461  CZ  ARG H 195      24.702  18.028  13.136  1.00 85.17           C  
ATOM   1462  NH1 ARG H 195      25.135  18.324  14.397  1.00 53.73           N1+
ATOM   1463  NH2 ARG H 195      23.806  18.845  12.510  1.00 83.40           N  
ATOM   1464  C   ARG H 195      26.068  11.387  15.090  1.00 34.95           C  
ATOM   1465  O   ARG H 195      25.544  11.150  16.177  1.00 34.07           O  
ATOM   1466  N   SER H 196      27.305  10.954  14.785  1.00 35.90           N  
ATOM   1467  CA  SER H 196      28.060  10.121  15.684  0.90 36.09           C  
ATOM   1468  CB  SER H 196      29.430   9.712  15.119  0.90 35.88           C  
ATOM   1469  OG  SER H 196      29.258   8.898  13.969  0.83 47.52           O  
ATOM   1470  C   SER H 196      28.309  10.859  16.964  1.00 36.23           C  
ATOM   1471  O   SER H 196      28.407  10.255  18.031  1.00 36.64           O  
ATOM   1472  N   GLU H 197      28.401  12.194  16.893  1.00 35.25           N  
ATOM   1473  CA  GLU H 197      28.691  13.008  18.038  1.00 34.49           C  
ATOM   1474  CB  GLU H 197      28.931  14.480  17.661  1.00 35.83           C  
ATOM   1475  CG  GLU H 197      27.772  15.140  16.917  1.00 42.91           C  
ATOM   1476  CD  GLU H 197      28.340  16.358  16.207  1.00 85.56           C  
ATOM   1477  OE1 GLU H 197      29.137  16.159  15.252  1.00 62.08           O  
ATOM   1478  OE2 GLU H 197      27.989  17.499  16.606  1.00 59.48           O1-
ATOM   1479  C   GLU H 197      27.576  12.894  19.035  1.00 32.65           C  
ATOM   1480  O   GLU H 197      27.781  13.113  20.227  1.00 33.12           O  
ATOM   1481  N   ASP H 198      26.360  12.576  18.557  1.00 29.55           N  
ATOM   1482  CA  ASP H 198      25.160  12.447  19.341  1.00 27.55           C  
ATOM   1483  CB  ASP H 198      23.895  12.351  18.471  1.00 27.67           C  
ATOM   1484  CG  ASP H 198      23.680  13.727  17.850  1.00 30.08           C  
ATOM   1485  OD1 ASP H 198      24.005  14.736  18.530  1.00 30.17           O  
ATOM   1486  OD2 ASP H 198      23.199  13.787  16.687  1.00 37.41           O1-
ATOM   1487  C   ASP H 198      25.213  11.249  20.243  1.00 26.64           C  
ATOM   1488  O   ASP H 198      24.390  11.125  21.150  1.00 25.91           O  
ATOM   1489  N   THR H 199      26.120  10.288  19.996  1.00 26.72           N  
ATOM   1490  CA  THR H 199      26.114   9.144  20.858  1.00 26.17           C  
ATOM   1491  CB  THR H 199      27.087   8.077  20.445  1.00 27.04           C  
ATOM   1492  OG1 THR H 199      26.751   6.852  21.069  1.00 30.32           O  
ATOM   1493  CG2 THR H 199      28.511   8.486  20.845  1.00 23.64           C  
ATOM   1494  C   THR H 199      26.400   9.606  22.256  1.00 25.12           C  
ATOM   1495  O   THR H 199      27.361  10.335  22.510  1.00 25.62           O  
ATOM   1496  N   ALA H 200      25.531   9.215  23.211  1.00 23.79           N  
ATOM   1497  CA  ALA H 200      25.721   9.648  24.566  1.00 23.42           C  
ATOM   1498  CB  ALA H 200      25.609  11.172  24.741  1.00 23.56           C  
ATOM   1499  C   ALA H 200      24.646   9.035  25.402  1.00 23.47           C  
ATOM   1500  O   ALA H 200      23.750   8.361  24.896  1.00 24.05           O  
ATOM   1501  N   VAL H 201      24.738   9.232  26.731  1.00 23.02           N  
ATOM   1502  CA  VAL H 201      23.713   8.758  27.611  1.00 22.68           C  
ATOM   1503  CB  VAL H 201      24.234   8.313  28.944  1.00 22.74           C  
ATOM   1504  CG1 VAL H 201      23.043   7.931  29.839  1.00 20.79           C  
ATOM   1505  CG2 VAL H 201      25.233   7.167  28.712  1.00 22.46           C  
ATOM   1506  C   VAL H 201      22.812   9.932  27.833  1.00 23.74           C  
ATOM   1507  O   VAL H 201      23.281  11.028  28.135  1.00 24.76           O  
ATOM   1508  N   TYR H 202      21.486   9.732  27.685  1.00 23.99           N  
ATOM   1509  CA  TYR H 202      20.573  10.829  27.827  1.00 24.40           C  
ATOM   1510  CB  TYR H 202      19.550  10.945  26.676  1.00 23.90           C  
ATOM   1511  CG  TYR H 202      20.257  11.369  25.428  1.00 24.30           C  
ATOM   1512  CD1 TYR H 202      20.886  10.452  24.617  1.00 22.49           C  
ATOM   1513  CD2 TYR H 202      20.287  12.693  25.060  1.00 22.97           C  
ATOM   1514  CE1 TYR H 202      21.534  10.851  23.471  1.00 22.98           C  
ATOM   1515  CE2 TYR H 202      20.932  13.097  23.915  1.00 21.17           C  
ATOM   1516  CZ  TYR H 202      21.558  12.175  23.115  1.00 26.82           C  
ATOM   1517  OH  TYR H 202      22.224  12.584  21.939  1.00 25.80           O  
ATOM   1518  C   TYR H 202      19.807  10.636  29.098  1.00 24.39           C  
ATOM   1519  O   TYR H 202      19.242   9.570  29.342  1.00 24.93           O  
ATOM   1520  N   TYR H 203      19.771  11.687  29.947  1.00 23.86           N  
ATOM   1521  CA  TYR H 203      19.107  11.572  31.216  1.00 23.96           C  
ATOM   1522  CB  TYR H 203      19.960  11.962  32.444  1.00 23.10           C  
ATOM   1523  CG  TYR H 203      21.169  11.103  32.624  1.00 23.55           C  
ATOM   1524  CD1 TYR H 203      21.120   9.938  33.357  1.00 20.38           C  
ATOM   1525  CD2 TYR H 203      22.370  11.481  32.074  1.00 21.69           C  
ATOM   1526  CE1 TYR H 203      22.244   9.161  33.525  1.00 23.29           C  
ATOM   1527  CE2 TYR H 203      23.498  10.711  32.239  1.00 19.56           C  
ATOM   1528  CZ  TYR H 203      23.436   9.548  32.966  1.00 24.09           C  
ATOM   1529  OH  TYR H 203      24.594   8.759  33.134  1.00 30.66           O  
ATOM   1530  C   TYR H 203      17.980  12.557  31.265  1.00 23.80           C  
ATOM   1531  O   TYR H 203      18.065  13.657  30.720  1.00 24.07           O  
ATOM   1532  N   CYS H 204      16.867  12.155  31.910  1.00 24.26           N  
ATOM   1533  CA  CYS H 204      15.795  13.071  32.171  0.90 24.81           C  
ATOM   1534  CB  CYS H 204      14.380  12.488  31.946  0.90 25.58           C  
ATOM   1535  SG  CYS H 204      14.035  10.983  32.908  0.92 30.18           S  
ATOM   1536  C   CYS H 204      15.952  13.431  33.615  1.00 24.91           C  
ATOM   1537  O   CYS H 204      16.420  12.619  34.413  1.00 24.74           O  
ATOM   1538  N   ALA H 205      15.619  14.685  33.983  1.00 24.32           N  
ATOM   1539  CA  ALA H 205      15.769  15.077  35.355  1.00 24.65           C  
ATOM   1540  CB  ALA H 205      17.081  15.824  35.636  1.00 23.83           C  
ATOM   1541  C   ALA H 205      14.653  16.010  35.694  1.00 25.38           C  
ATOM   1542  O   ALA H 205      14.237  16.825  34.872  1.00 26.00           O  
ATOM   1543  N   ARG H 206      14.153  15.922  36.940  1.00 25.01           N  
ATOM   1544  CA  ARG H 206      13.058  16.754  37.346  1.00 25.22           C  
ATOM   1545  CB  ARG H 206      11.848  15.964  37.875  1.00 25.82           C  
ATOM   1546  CG  ARG H 206      10.599  16.828  38.051  1.00 28.56           C  
ATOM   1547  CD  ARG H 206       9.539  16.199  38.955  1.00 34.17           C  
ATOM   1548  NE  ARG H 206       9.843  16.634  40.347  1.00 53.27           N  
ATOM   1549  CZ  ARG H 206       8.989  16.337  41.369  1.00 57.97           C  
ATOM   1550  NH1 ARG H 206       7.859  15.609  41.122  1.00 82.06           N1+
ATOM   1551  NH2 ARG H 206       9.263  16.761  42.637  1.00 39.89           N  
ATOM   1552  C   ARG H 206      13.537  17.616  38.465  1.00 25.08           C  
ATOM   1553  O   ARG H 206      14.439  17.243  39.209  1.00 26.06           O  
ATOM   1554  N   GLU H 207      12.935  18.810  38.607  1.00 24.66           N  
ATOM   1555  CA  GLU H 207      13.329  19.714  39.647  1.00 24.28           C  
ATOM   1556  CB  GLU H 207      12.694  21.106  39.517  1.00 24.51           C  
ATOM   1557  CG  GLU H 207      11.168  21.088  39.548  1.00 27.48           C  
ATOM   1558  CD  GLU H 207      10.690  22.484  39.181  1.00 26.05           C  
ATOM   1559  OE1 GLU H 207      11.560  23.346  38.884  1.00 26.88           O  
ATOM   1560  OE2 GLU H 207       9.451  22.704  39.187  1.00 28.24           O1-
ATOM   1561  C   GLU H 207      12.957  19.128  40.988  1.00 23.93           C  
ATOM   1562  O   GLU H 207      12.047  18.309  41.097  1.00 23.74           O  
ATOM   1563  N   GLY H 208      13.675  19.532  42.063  1.00 37.49           N  
ATOM   1564  CA  GLY H 208      13.362  19.066  43.394  1.00 40.36           C  
ATOM   1565  C   GLY H 208      12.392  20.023  44.021  1.00 42.47           C  
ATOM   1566  O   GLY H 208      11.967  20.992  43.393  1.00 42.84           O  
ATOM   1567  N   THR H 209      12.027  19.768  45.299  1.00 44.19           N  
ATOM   1568  CA  THR H 209      11.081  20.586  46.012  1.00 46.91           C  
ATOM   1569  CB  THR H 209       9.795  19.860  46.251  1.00 49.01           C  
ATOM   1570  OG1 THR H 209       9.978  18.825  47.207  1.00 48.92           O  
ATOM   1571  CG2 THR H 209       9.386  19.216  44.917  1.00 47.86           C  
ATOM   1572  C   THR H 209      11.658  20.872  47.369  1.00 45.77           C  
ATOM   1573  O   THR H 209      12.349  20.027  47.935  1.00 42.33           O  
ATOM   1574  N   THR H 210      11.385  22.066  47.938  1.00 47.10           N  
ATOM   1575  CA  THR H 210      11.934  22.367  49.233  1.00 49.56           C  
ATOM   1576  CB  THR H 210      12.049  23.840  49.534  1.00 50.83           C  
ATOM   1577  OG1 THR H 210      10.761  24.436  49.587  1.00 53.98           O  
ATOM   1578  CG2 THR H 210      12.894  24.523  48.445  1.00 53.39           C  
ATOM   1579  C   THR H 210      11.049  21.773  50.284  1.00 50.03           C  
ATOM   1580  O   THR H 210       9.835  21.659  50.111  1.00 51.68           O  
ATOM   1581  N   GLY H 211      11.657  21.347  51.410  1.00 50.34           N  
ATOM   1582  CA  GLY H 211      10.903  20.849  52.522  1.00 54.07           C  
ATOM   1583  C   GLY H 211      10.459  19.454  52.237  1.00 57.67           C  
ATOM   1584  O   GLY H 211      10.645  18.930  51.138  1.00 58.70           O  
ATOM   1585  N   SER H 212       9.839  18.826  53.253  1.00 59.73           N  
ATOM   1586  CA  SER H 212       9.335  17.493  53.106  1.00 61.61           C  
ATOM   1587  CB  SER H 212       9.043  16.802  54.448  1.00 63.00           C  
ATOM   1588  OG  SER H 212       8.021  17.498  55.144  1.00101.33           O  
ATOM   1589  C   SER H 212       8.048  17.588  52.356  1.00 61.15           C  
ATOM   1590  O   SER H 212       7.453  18.658  52.247  1.00 60.07           O  
ATOM   1591  N   GLY H 213       7.591  16.450  51.799  1.00 61.21           N  
ATOM   1592  CA  GLY H 213       6.365  16.461  51.060  1.00 61.61           C  
ATOM   1593  C   GLY H 213       6.710  16.704  49.628  1.00 62.15           C  
ATOM   1594  O   GLY H 213       7.766  17.241  49.307  1.00 62.47           O  
ATOM   1595  N   TRP H 214       5.810  16.265  48.735  1.00 61.78           N  
ATOM   1596  CA  TRP H 214       5.915  16.357  47.308  1.00 60.37           C  
ATOM   1597  CB  TRP H 214       4.847  15.504  46.623  1.00 66.62           C  
ATOM   1598  CG  TRP H 214       4.930  14.057  47.022  1.00 67.41           C  
ATOM   1599  CD2 TRP H 214       3.805  13.179  46.986  1.00 65.64           C  
ATOM   1600  CD1 TRP H 214       5.975  13.331  47.518  1.00 65.17           C  
ATOM   1601  NE1 TRP H 214       5.561  12.050  47.797  1.00 65.92           N  
ATOM   1602  CE2 TRP H 214       4.224  11.943  47.469  1.00 66.16           C  
ATOM   1603  CE3 TRP H 214       2.517  13.394  46.584  1.00 65.01           C  
ATOM   1604  CZ2 TRP H 214       3.357  10.892  47.561  1.00 65.47           C  
ATOM   1605  CZ3 TRP H 214       1.648  12.332  46.670  1.00 65.21           C  
ATOM   1606  CH2 TRP H 214       2.058  11.106  47.147  1.00 65.40           C  
ATOM   1607  C   TRP H 214       5.695  17.759  46.840  1.00 59.43           C  
ATOM   1608  O   TRP H 214       6.286  18.169  45.843  1.00 63.34           O  
ATOM   1609  N   LEU H 215       4.806  18.524  47.510  1.00 55.49           N  
ATOM   1610  CA  LEU H 215       4.459  19.792  46.932  1.00 50.12           C  
ATOM   1611  CB  LEU H 215       2.945  20.061  46.933  1.00 50.99           C  
ATOM   1612  CG  LEU H 215       2.161  19.156  45.968  1.00 52.31           C  
ATOM   1613  CD1 LEU H 215       0.658  19.472  46.017  1.00 58.02           C  
ATOM   1614  CD2 LEU H 215       2.738  19.239  44.544  1.00 57.06           C  
ATOM   1615  C   LEU H 215       5.094  20.939  47.643  1.00 48.81           C  
ATOM   1616  O   LEU H 215       4.399  21.789  48.194  1.00 47.68           O  
ATOM   1617  N   GLY H 216       6.432  21.031  47.596  1.00 46.89           N  
ATOM   1618  CA  GLY H 216       7.078  22.160  48.193  1.00 46.48           C  
ATOM   1619  C   GLY H 216       7.339  23.140  47.090  1.00 46.63           C  
ATOM   1620  O   GLY H 216       6.850  22.991  45.976  1.00 44.19           O  
ATOM   1621  N   LYS H 217       8.141  24.182  47.387  1.00 44.81           N  
ATOM   1622  CA  LYS H 217       8.452  25.171  46.396  1.00 44.38           C  
ATOM   1623  CB  LYS H 217       9.035  26.454  47.014  1.00 44.55           C  
ATOM   1624  CG  LYS H 217       9.088  27.654  46.066  1.00 45.53           C  
ATOM   1625  CD  LYS H 217       9.354  28.980  46.784  1.00 51.25           C  
ATOM   1626  CE  LYS H 217      10.749  29.062  47.401  1.00 52.68           C  
ATOM   1627  NZ  LYS H 217      11.011  30.436  47.878  1.00 53.85           N1+
ATOM   1628  C   LYS H 217       9.482  24.585  45.479  1.00 44.10           C  
ATOM   1629  O   LYS H 217      10.345  23.829  45.925  1.00 44.14           O  
ATOM   1630  N   PRO H 218       9.402  24.888  44.203  1.00 43.59           N  
ATOM   1631  CA  PRO H 218      10.353  24.379  43.252  1.00 44.93           C  
ATOM   1632  CD  PRO H 218       8.138  25.230  43.575  1.00 49.29           C  
ATOM   1633  CB  PRO H 218       9.725  24.578  41.867  1.00 44.41           C  
ATOM   1634  CG  PRO H 218       8.521  25.507  42.114  1.00 47.46           C  
ATOM   1635  C   PRO H 218      11.709  24.993  43.412  1.00 45.94           C  
ATOM   1636  O   PRO H 218      11.810  26.212  43.570  1.00 46.62           O  
ATOM   1637  N   ILE H 219      12.748  24.140  43.460  1.00 45.15           N  
ATOM   1638  CA  ILE H 219      14.130  24.514  43.551  1.00 43.78           C  
ATOM   1639  CB  ILE H 219      14.942  23.434  44.208  1.00 41.71           C  
ATOM   1640  CG1 ILE H 219      14.860  22.120  43.421  1.00 41.63           C  
ATOM   1641  CG2 ILE H 219      14.446  23.302  45.655  1.00 41.78           C  
ATOM   1642  CD1 ILE H 219      15.736  21.019  44.018  1.00 41.69           C  
ATOM   1643  C   ILE H 219      14.712  24.901  42.222  1.00 42.90           C  
ATOM   1644  O   ILE H 219      15.507  25.831  42.121  1.00 45.20           O  
ATOM   1645  N   GLY H 220      14.371  24.160  41.155  1.00 40.56           N  
ATOM   1646  CA  GLY H 220      14.912  24.443  39.854  1.00 39.45           C  
ATOM   1647  C   GLY H 220      16.025  23.467  39.598  1.00 37.57           C  
ATOM   1648  O   GLY H 220      16.152  22.938  38.494  1.00 37.49           O  
ATOM   1649  N   ALA H 221      16.837  23.171  40.635  1.00 37.45           N  
ATOM   1650  CA  ALA H 221      17.948  22.264  40.496  1.00 37.35           C  
ATOM   1651  CB  ALA H 221      18.894  22.239  41.709  1.00 38.35           C  
ATOM   1652  C   ALA H 221      17.391  20.890  40.332  1.00 37.63           C  
ATOM   1653  O   ALA H 221      16.266  20.613  40.750  1.00 37.88           O  
ATOM   1654  N   PHE H 222      18.180  19.986  39.713  1.00 35.37           N  
ATOM   1655  CA  PHE H 222      17.677  18.680  39.391  1.00 35.53           C  
ATOM   1656  CB  PHE H 222      18.380  18.044  38.187  1.00 35.37           C  
ATOM   1657  CG  PHE H 222      18.207  18.927  37.006  1.00 36.83           C  
ATOM   1658  CD1 PHE H 222      19.100  19.949  36.781  1.00 35.02           C  
ATOM   1659  CD2 PHE H 222      17.170  18.732  36.129  1.00 33.25           C  
ATOM   1660  CE1 PHE H 222      18.971  20.772  35.690  1.00 35.03           C  
ATOM   1661  CE2 PHE H 222      17.039  19.554  35.040  1.00 34.17           C  
ATOM   1662  CZ  PHE H 222      17.933  20.572  34.816  1.00 32.07           C  
ATOM   1663  C   PHE H 222      17.899  17.723  40.525  1.00 36.77           C  
ATOM   1664  O   PHE H 222      18.987  17.175  40.692  1.00 36.72           O  
ATOM   1665  N   ALA H 223      16.856  17.530  41.354  1.00 37.80           N  
ATOM   1666  CA  ALA H 223      16.825  16.603  42.454  1.00 37.81           C  
ATOM   1667  CB  ALA H 223      15.663  16.870  43.426  1.00 40.10           C  
ATOM   1668  C   ALA H 223      16.694  15.178  42.006  1.00 38.16           C  
ATOM   1669  O   ALA H 223      17.260  14.278  42.624  1.00 38.70           O  
ATOM   1670  N   TYR H 224      15.908  14.922  40.937  1.00 25.06           N  
ATOM   1671  CA  TYR H 224      15.639  13.543  40.606  1.00 25.26           C  
ATOM   1672  CB  TYR H 224      14.139  13.202  40.567  1.00 25.59           C  
ATOM   1673  CG  TYR H 224      13.538  13.502  41.892  1.00 29.61           C  
ATOM   1674  CD1 TYR H 224      13.059  14.763  42.162  1.00 72.84           C  
ATOM   1675  CD2 TYR H 224      13.447  12.529  42.858  1.00 46.60           C  
ATOM   1676  CE1 TYR H 224      12.499  15.054  43.381  1.00 29.92           C  
ATOM   1677  CE2 TYR H 224      12.889  12.814  44.080  1.00 72.62           C  
ATOM   1678  CZ  TYR H 224      12.416  14.078  44.341  1.00 67.02           C  
ATOM   1679  OH  TYR H 224      11.842  14.374  45.592  1.00 29.27           O  
ATOM   1680  C   TYR H 224      16.117  13.250  39.221  1.00 26.02           C  
ATOM   1681  O   TYR H 224      15.850  14.004  38.287  1.00 26.58           O  
ATOM   1682  N   TRP H 225      16.808  12.105  39.049  1.00 24.89           N  
ATOM   1683  CA  TRP H 225      17.324  11.772  37.752  1.00 24.34           C  
ATOM   1684  CB  TRP H 225      18.863  11.771  37.711  1.00 23.56           C  
ATOM   1685  CG  TRP H 225      19.466  13.144  37.896  1.00 22.48           C  
ATOM   1686  CD2 TRP H 225      20.212  13.849  36.890  1.00 22.11           C  
ATOM   1687  CD1 TRP H 225      19.453  13.944  38.999  1.00 17.74           C  
ATOM   1688  NE1 TRP H 225      20.129  15.113  38.739  1.00 22.08           N  
ATOM   1689  CE2 TRP H 225      20.604  15.064  37.446  1.00 20.08           C  
ATOM   1690  CE3 TRP H 225      20.545  13.508  35.611  1.00 23.11           C  
ATOM   1691  CZ2 TRP H 225      21.339  15.965  36.726  1.00 22.70           C  
ATOM   1692  CZ3 TRP H 225      21.281  14.420  34.886  1.00 20.82           C  
ATOM   1693  CH2 TRP H 225      21.669  15.625  35.433  1.00 24.02           C  
ATOM   1694  C   TRP H 225      16.871  10.400  37.364  1.00 24.99           C  
ATOM   1695  O   TRP H 225      16.633   9.535  38.207  1.00 25.35           O  
ATOM   1696  N   GLY H 226      16.723  10.183  36.043  1.00 25.36           N  
ATOM   1697  CA  GLY H 226      16.369   8.891  35.532  1.00 25.41           C  
ATOM   1698  C   GLY H 226      17.645   8.104  35.483  1.00 25.86           C  
ATOM   1699  O   GLY H 226      18.716   8.630  35.781  1.00 25.86           O  
ATOM   1700  N   GLN H 227      17.550   6.810  35.109  1.00 26.06           N  
ATOM   1701  CA  GLN H 227      18.677   5.919  35.059  1.00 25.88           C  
ATOM   1702  CB  GLN H 227      18.315   4.433  34.858  1.00 26.98           C  
ATOM   1703  CG  GLN H 227      17.819   4.060  33.457  1.00 29.27           C  
ATOM   1704  CD  GLN H 227      16.366   4.463  33.289  1.00 65.61           C  
ATOM   1705  OE1 GLN H 227      15.781   5.131  34.140  1.00 30.30           O  
ATOM   1706  NE2 GLN H 227      15.766   4.037  32.147  1.00 31.45           N  
ATOM   1707  C   GLN H 227      19.592   6.296  33.931  1.00 25.56           C  
ATOM   1708  O   GLN H 227      20.793   6.039  33.989  1.00 26.95           O  
ATOM   1709  N   GLY H 228      19.038   6.867  32.843  1.00 24.38           N  
ATOM   1710  CA  GLY H 228      19.842   7.226  31.707  1.00 24.18           C  
ATOM   1711  C   GLY H 228      19.525   6.287  30.585  1.00 25.53           C  
ATOM   1712  O   GLY H 228      19.141   5.138  30.807  1.00 26.02           O  
ATOM   1713  N   THR H 229      19.652   6.782  29.335  1.00 24.64           N  
ATOM   1714  CA  THR H 229      19.407   5.968  28.176  1.00 24.75           C  
ATOM   1715  CB  THR H 229      18.172   6.371  27.424  1.00 24.72           C  
ATOM   1716  OG1 THR H 229      17.037   6.296  28.275  1.00 25.75           O  
ATOM   1717  CG2 THR H 229      17.997   5.426  26.222  1.00 24.81           C  
ATOM   1718  C   THR H 229      20.567   6.138  27.239  1.00 25.13           C  
ATOM   1719  O   THR H 229      20.891   7.249  26.823  1.00 24.87           O  
ATOM   1720  N   LEU H 230      21.212   5.020  26.860  1.00 24.61           N  
ATOM   1721  CA  LEU H 230      22.340   5.085  25.973  1.00 25.12           C  
ATOM   1722  CB  LEU H 230      23.279   3.868  26.093  1.00 24.84           C  
ATOM   1723  CG  LEU H 230      24.486   3.892  25.132  1.00 29.18           C  
ATOM   1724  CD1 LEU H 230      25.497   4.988  25.508  1.00 23.13           C  
ATOM   1725  CD2 LEU H 230      25.128   2.502  24.998  1.00 23.41           C  
ATOM   1726  C   LEU H 230      21.824   5.078  24.569  1.00 25.39           C  
ATOM   1727  O   LEU H 230      21.063   4.196  24.177  1.00 25.99           O  
ATOM   1728  N   VAL H 231      22.213   6.095  23.776  1.00 24.60           N  
ATOM   1729  CA  VAL H 231      21.838   6.106  22.395  1.00 24.10           C  
ATOM   1730  CB  VAL H 231      21.096   7.341  21.972  1.00 24.66           C  
ATOM   1731  CG1 VAL H 231      20.891   7.285  20.446  1.00 26.21           C  
ATOM   1732  CG2 VAL H 231      19.781   7.425  22.766  1.00 24.53           C  
ATOM   1733  C   VAL H 231      23.116   6.073  21.623  1.00 24.57           C  
ATOM   1734  O   VAL H 231      23.960   6.958  21.760  1.00 24.89           O  
ATOM   1735  N   THR H 232      23.295   5.035  20.785  1.00 25.87           N  
ATOM   1736  CA  THR H 232      24.496   4.957  20.009  1.00 26.41           C  
ATOM   1737  CB  THR H 232      25.220   3.647  20.120  1.00 26.53           C  
ATOM   1738  OG1 THR H 232      24.330   2.580  19.843  1.00 28.79           O  
ATOM   1739  CG2 THR H 232      25.821   3.505  21.525  1.00 25.04           C  
ATOM   1740  C   THR H 232      24.132   5.160  18.580  1.00 27.28           C  
ATOM   1741  O   THR H 232      23.247   4.497  18.039  1.00 27.02           O  
ATOM   1742  N   VAL H 233      24.814   6.118  17.930  1.00 28.28           N  
ATOM   1743  CA  VAL H 233      24.532   6.380  16.556  1.00 29.35           C  
ATOM   1744  CB  VAL H 233      24.495   7.842  16.239  1.00 29.83           C  
ATOM   1745  CG1 VAL H 233      24.256   8.006  14.730  1.00 29.13           C  
ATOM   1746  CG2 VAL H 233      23.423   8.508  17.118  1.00 24.27           C  
ATOM   1747  C   VAL H 233      25.642   5.777  15.766  1.00 31.28           C  
ATOM   1748  O   VAL H 233      26.793   6.202  15.860  1.00 31.13           O  
ATOM   1749  N   SER H 234      25.318   4.744  14.967  1.00 31.81           N  
ATOM   1750  CA  SER H 234      26.328   4.122  14.168  1.00 33.10           C  
ATOM   1751  CB  SER H 234      27.141   3.047  14.912  1.00 33.62           C  
ATOM   1752  OG  SER H 234      27.923   3.639  15.940  1.00 31.55           O  
ATOM   1753  C   SER H 234      25.647   3.438  13.032  1.00 33.53           C  
ATOM   1754  O   SER H 234      24.453   3.146  13.092  1.00 32.44           O  
ATOM   1755  N   SER H 235      26.404   3.174  11.951  1.00 35.69           N  
ATOM   1756  CA  SER H 235      25.849   2.507  10.813  1.00 37.55           C  
ATOM   1757  CB  SER H 235      26.169   3.216   9.485  1.00 38.75           C  
ATOM   1758  OG  SER H 235      27.572   3.247   9.266  1.00 43.54           O  
ATOM   1759  C   SER H 235      26.468   1.117  10.768  1.00 37.23           C  
ATOM   1760  O   SER H 235      26.036   0.309   9.903  1.00 38.02           O  
ATOM   1761  OXT SER H 235      27.376   0.844  11.596  1.00  0.00           O1-
TER    1762      SER H 235 
CONECT  161  670
CONECT  670  161
CONECT  971 1535
CONECT 1535  971
END
