# Supplementary material for: Fully automated antibody structure prediction using BIOVIA tools: Validation study
Source: PLoS One. 2017 May 18;12(5):e0177923. doi: 10.1371/journal.pone.0177923 (PMC5436848; doi:10.1371/journal.pone.0177923)
Supplement: S3 Dataset — Predicted structures using the Top5 framework method, Chothia CDR definition with canonical filtering, using up to 5 CDR templates rather than the default 3, and generating 10 CDR models. (ZIP) [file pone.0177923.s005.zip › 4M6M_LH_FV_FinalModel.pdb]

REMARK   Accelrys Discovery Studio PDB file
REMARK   Created:  2015-11-30T16:53:10Z
SSBOND   1 CYS L   22    CYS L   90                                     
SSBOND   2 CYS H  134    CYS H  208                                     
ATOM      1  N   GLN L   1      29.011  33.014  25.028  1.00 66.96           N1+
ATOM      2  CA  GLN L   1      29.718  32.909  26.327  1.00 66.44           C  
ATOM      3  CB  GLN L   1      29.564  34.212  27.133  1.00 68.33           C  
ATOM      4  CG  GLN L   1      30.267  34.180  28.493  1.00 70.10           C  
ATOM      5  CD  GLN L   1      30.040  35.518  29.184  1.00 61.17           C  
ATOM      6  OE1 GLN L   1      28.909  35.982  29.315  1.00 61.73           O  
ATOM      7  NE2 GLN L   1      31.150  36.160  29.638  1.00 62.16           N  
ATOM      8  C   GLN L   1      29.102  31.790  27.098  1.00 64.64           C  
ATOM      9  O   GLN L   1      29.309  30.621  26.782  1.00 64.71           O  
ATOM     10  N   SER L   2      28.332  32.136  28.148  1.00 56.81           N  
ATOM     11  CA  SER L   2      27.571  31.183  28.914  1.00 55.02           C  
ATOM     12  CB  SER L   2      26.258  30.765  28.233  1.00 55.53           C  
ATOM     13  OG  SER L   2      25.391  31.885  28.142  1.00 50.50           O  
ATOM     14  C   SER L   2      28.335  29.936  29.256  1.00 52.37           C  
ATOM     15  O   SER L   2      28.006  28.855  28.765  1.00 51.76           O  
ATOM     16  N   VAL L   3      29.393  30.038  30.088  1.00 50.37           N  
ATOM     17  CA  VAL L   3      30.054  28.834  30.520  1.00 48.09           C  
ATOM     18  CB  VAL L   3      31.260  28.470  29.709  1.00 49.00           C  
ATOM     19  CG1 VAL L   3      30.806  28.161  28.274  1.00 44.08           C  
ATOM     20  CG2 VAL L   3      32.284  29.613  29.813  1.00 43.81           C  
ATOM     21  C   VAL L   3      30.531  29.043  31.923  1.00 46.49           C  
ATOM     22  O   VAL L   3      31.021  30.116  32.262  1.00 47.17           O  
ATOM     23  N   LEU L   4      30.405  28.014  32.787  1.00 43.42           N  
ATOM     24  CA  LEU L   4      30.898  28.158  34.127  1.00 41.47           C  
ATOM     25  CB  LEU L   4      29.990  27.534  35.195  1.00 39.87           C  
ATOM     26  CG  LEU L   4      28.620  28.229  35.284  1.00 39.29           C  
ATOM     27  CD1 LEU L   4      27.790  27.675  36.450  1.00 36.60           C  
ATOM     28  CD2 LEU L   4      28.771  29.758  35.329  1.00 37.90           C  
ATOM     29  C   LEU L   4      32.223  27.472  34.160  1.00 40.99           C  
ATOM     30  O   LEU L   4      32.364  26.364  33.642  1.00 41.25           O  
ATOM     31  N   THR L   5      33.240  28.107  34.778  1.00 39.70           N  
ATOM     32  CA  THR L   5      34.539  27.508  34.704  1.00 39.94           C  
ATOM     33  CB  THR L   5      35.623  28.474  34.309  1.00 41.23           C  
ATOM     34  OG1 THR L   5      36.771  27.763  33.874  1.00 41.40           O  
ATOM     35  CG2 THR L   5      35.978  29.366  35.509  1.00 41.52           C  
ATOM     36  C   THR L   5      34.905  26.890  36.019  1.00 39.32           C  
ATOM     37  O   THR L   5      34.751  27.491  37.082  1.00 39.32           O  
ATOM     38  N   GLN L   6      35.385  25.631  35.958  1.00 38.46           N  
ATOM     39  CA  GLN L   6      35.815  24.896  37.114  1.00 37.96           C  
ATOM     40  CB  GLN L   6      34.908  23.703  37.449  1.00 37.39           C  
ATOM     41  CG  GLN L   6      33.477  24.077  37.829  1.00 36.14           C  
ATOM     42  CD  GLN L   6      32.732  22.777  38.092  1.00 36.00           C  
ATOM     43  OE1 GLN L   6      31.864  22.377  37.318  1.00 35.28           O  
ATOM     44  NE2 GLN L   6      33.086  22.089  39.211  1.00 35.49           N  
ATOM     45  C   GLN L   6      37.142  24.290  36.775  1.00 38.04           C  
ATOM     46  O   GLN L   6      37.436  24.040  35.608  1.00 38.02           O  
ATOM     47  N   PRO L   7      37.965  24.057  37.764  1.00 38.03           N  
ATOM     48  CA  PRO L   7      39.251  23.434  37.589  1.00 38.33           C  
ATOM     49  CD  PRO L   7      37.634  24.304  39.155  1.00 37.44           C  
ATOM     50  CB  PRO L   7      39.908  23.480  38.970  1.00 37.98           C  
ATOM     51  CG  PRO L   7      38.713  23.543  39.943  1.00 38.12           C  
ATOM     52  C   PRO L   7      39.032  22.034  37.100  1.00 38.30           C  
ATOM     53  O   PRO L   7      38.089  21.390  37.557  1.00 38.02           O  
ATOM     54  N   PRO L   8      39.852  21.546  36.208  1.00 38.90           N  
ATOM     55  CA  PRO L   8      39.659  20.221  35.692  1.00 38.88           C  
ATOM     56  CD  PRO L   8      40.547  22.407  35.265  1.00 31.07           C  
ATOM     57  CB  PRO L   8      40.633  20.090  34.523  1.00 39.70           C  
ATOM     58  CG  PRO L   8      40.787  21.536  34.018  1.00 41.53           C  
ATOM     59  C   PRO L   8      39.807  19.153  36.725  1.00 38.20           C  
ATOM     60  O   PRO L   8      39.118  18.139  36.625  1.00 36.47           O  
ATOM     61  N   SER L   9      40.697  19.338  37.719  1.00 38.53           N  
ATOM     62  CA  SER L   9      40.846  18.287  38.681  1.00 38.76           C  
ATOM     63  CB  SER L   9      41.827  17.190  38.234  1.00 38.96           C  
ATOM     64  OG  SER L   9      43.120  17.742  38.037  1.00 41.37           O  
ATOM     65  C   SER L   9      41.353  18.852  39.969  1.00 39.21           C  
ATOM     66  O   SER L   9      41.976  19.913  39.998  1.00 39.90           O  
ATOM     67  N   VAL L  10      41.053  18.148  41.080  1.00 39.10           N  
ATOM     68  CA  VAL L  10      41.540  18.499  42.386  1.00 39.41           C  
ATOM     69  CB  VAL L  10      40.555  19.244  43.239  1.00 39.43           C  
ATOM     70  CG1 VAL L  10      40.235  20.593  42.576  1.00 37.98           C  
ATOM     71  CG2 VAL L  10      39.330  18.346  43.473  1.00 36.61           C  
ATOM     72  C   VAL L  10      41.822  17.205  43.091  1.00 40.16           C  
ATOM     73  O   VAL L  10      41.259  16.168  42.741  1.00 38.71           O  
ATOM     74  N   SER L  11      42.723  17.220  44.097  1.00 41.60           N  
ATOM     75  CA  SER L  11      43.022  16.002  44.801  1.00 42.28           C  
ATOM     76  CB  SER L  11      44.270  15.270  44.279  1.00 42.91           C  
ATOM     77  OG  SER L  11      44.066  14.825  42.947  1.00 44.88           O  
ATOM     78  C   SER L  11      43.307  16.329  46.234  1.00 42.57           C  
ATOM     79  O   SER L  11      43.673  17.457  46.562  1.00 42.87           O  
ATOM     80  N   GLY L  12      43.144  15.327  47.129  1.00 42.15           N  
ATOM     81  CA  GLY L  12      43.424  15.530  48.523  1.00 42.92           C  
ATOM     82  C   GLY L  12      43.575  14.189  49.181  1.00 43.21           C  
ATOM     83  O   GLY L  12      43.166  13.164  48.637  1.00 42.56           O  
ATOM     84  N   ALA L  13      44.192  14.173  50.383  1.00 43.83           N  
ATOM     85  CA  ALA L  13      44.381  12.965  51.140  1.00 44.50           C  
ATOM     86  CB  ALA L  13      45.550  13.028  52.138  1.00 45.43           C  
ATOM     87  C   ALA L  13      43.130  12.706  51.918  1.00 43.68           C  
ATOM     88  O   ALA L  13      42.311  13.603  52.114  1.00 43.10           O  
ATOM     89  N   PRO L  14      42.953  11.493  52.370  1.00 43.24           N  
ATOM     90  CA  PRO L  14      41.758  11.194  53.104  1.00 42.66           C  
ATOM     91  CD  PRO L  14      43.452  10.333  51.648  1.00 43.62           C  
ATOM     92  CB  PRO L  14      41.707   9.672  53.210  1.00 42.62           C  
ATOM     93  CG  PRO L  14      42.453   9.202  51.947  1.00 43.33           C  
ATOM     94  C   PRO L  14      41.714  11.916  54.412  1.00 43.23           C  
ATOM     95  O   PRO L  14      42.752  12.055  55.058  1.00 44.17           O  
ATOM     96  N   GLY L  15      40.520  12.398  54.806  1.00 42.45           N  
ATOM     97  CA  GLY L  15      40.346  13.059  56.067  1.00 43.63           C  
ATOM     98  C   GLY L  15      40.584  14.530  55.913  1.00 43.38           C  
ATOM     99  O   GLY L  15      40.270  15.303  56.816  1.00 43.27           O  
ATOM    100  N   GLN L  16      41.139  14.965  54.767  1.00 43.04           N  
ATOM    101  CA  GLN L  16      41.422  16.362  54.578  1.00 44.13           C  
ATOM    102  CB  GLN L  16      42.625  16.652  53.663  1.00 45.25           C  
ATOM    103  CG  GLN L  16      43.966  16.230  54.267  1.00 48.37           C  
ATOM    104  CD  GLN L  16      45.065  16.603  53.284  1.00 49.68           C  
ATOM    105  OE1 GLN L  16      44.877  17.454  52.416  1.00 39.53           O  
ATOM    106  NE2 GLN L  16      46.252  15.954  53.425  1.00 40.12           N  
ATOM    107  C   GLN L  16      40.229  17.027  53.975  1.00 43.66           C  
ATOM    108  O   GLN L  16      39.188  16.402  53.784  1.00 41.84           O  
ATOM    109  N   ARG L  17      40.341  18.347  53.707  1.00 44.00           N  
ATOM    110  CA  ARG L  17      39.244  19.056  53.114  1.00 43.52           C  
ATOM    111  CB  ARG L  17      38.709  20.220  53.971  1.00 44.12           C  
ATOM    112  CG  ARG L  17      39.702  21.356  54.225  1.00 39.20           C  
ATOM    113  CD  ARG L  17      39.747  22.424  53.128  1.00 41.58           C  
ATOM    114  NE  ARG L  17      38.714  23.447  53.466  1.00 48.90           N  
ATOM    115  CZ  ARG L  17      38.625  24.605  52.748  1.00 51.20           C  
ATOM    116  NH1 ARG L  17      39.475  24.834  51.708  1.00 51.81           N1+
ATOM    117  NH2 ARG L  17      37.675  25.531  53.069  1.00 51.03           N  
ATOM    118  C   ARG L  17      39.687  19.609  51.794  1.00 42.70           C  
ATOM    119  O   ARG L  17      40.831  20.032  51.630  1.00 42.95           O  
ATOM    120  N   VAL L  18      38.775  19.589  50.801  1.00 41.47           N  
ATOM    121  CA  VAL L  18      39.094  20.093  49.497  1.00 40.94           C  
ATOM    122  CB  VAL L  18      39.197  19.004  48.468  1.00 41.43           C  
ATOM    123  CG1 VAL L  18      37.828  18.319  48.340  1.00 41.71           C  
ATOM    124  CG2 VAL L  18      39.710  19.601  47.153  1.00 42.35           C  
ATOM    125  C   VAL L  18      37.992  21.021  49.086  1.00 40.38           C  
ATOM    126  O   VAL L  18      36.860  20.903  49.552  1.00 39.61           O  
ATOM    127  N   THR L  19      38.311  22.003  48.219  1.00 40.05           N  
ATOM    128  CA  THR L  19      37.307  22.925  47.779  1.00 40.18           C  
ATOM    129  CB  THR L  19      37.451  24.269  48.437  1.00 40.90           C  
ATOM    130  OG1 THR L  19      36.445  25.163  47.988  1.00 42.47           O  
ATOM    131  CG2 THR L  19      38.863  24.815  48.180  1.00 39.36           C  
ATOM    132  C   THR L  19      37.381  23.039  46.282  1.00 39.47           C  
ATOM    133  O   THR L  19      38.462  22.988  45.697  1.00 39.28           O  
ATOM    134  N   ILE L  20      36.206  23.159  45.621  1.00 38.76           N  
ATOM    135  CA  ILE L  20      36.144  23.251  44.186  1.00 38.01           C  
ATOM    136  CB  ILE L  20      35.344  22.138  43.572  1.00 37.17           C  
ATOM    137  CG1 ILE L  20      35.950  20.780  43.967  1.00 37.47           C  
ATOM    138  CG2 ILE L  20      35.287  22.359  42.051  1.00 36.46           C  
ATOM    139  CD1 ILE L  20      35.044  19.588  43.657  1.00 37.43           C  
ATOM    140  C   ILE L  20      35.463  24.543  43.838  1.00 38.53           C  
ATOM    141  O   ILE L  20      34.365  24.827  44.315  1.00 38.48           O  
ATOM    142  N   SER L  21      36.115  25.371  42.993  1.00 38.82           N  
ATOM    143  CA  SER L  21      35.577  26.654  42.630  1.00 39.58           C  
ATOM    144  CB  SER L  21      36.658  27.696  42.300  1.00 40.83           C  
ATOM    145  OG  SER L  21      37.471  27.938  43.435  1.00 43.06           O  
ATOM    146  C   SER L  21      34.742  26.538  41.390  1.00 39.01           C  
ATOM    147  O   SER L  21      34.868  25.588  40.622  1.00 38.61           O  
ATOM    148  N   CYS L  22      33.856  27.533  41.186  1.00 38.72           N  
ATOM    149  CA  CYS L  22      33.034  27.622  40.012  1.00 38.36           C  
ATOM    150  CB  CYS L  22      31.622  27.024  40.236  1.00 38.04           C  
ATOM    151  SG  CYS L  22      30.529  27.110  38.784  1.00 43.39           S  
ATOM    152  C   CYS L  22      32.901  29.091  39.736  1.00 39.19           C  
ATOM    153  O   CYS L  22      32.353  29.830  40.553  1.00 39.66           O  
ATOM    154  N   THR L  23      33.395  29.569  38.571  1.00 39.12           N  
ATOM    155  CA  THR L  23      33.352  30.985  38.315  1.00 40.12           C  
ATOM    156  CB  THR L  23      34.710  31.573  38.072  1.00 39.83           C  
ATOM    157  OG1 THR L  23      35.548  31.317  39.189  1.00 70.68           O  
ATOM    158  CG2 THR L  23      34.562  33.090  37.871  1.00 71.85           C  
ATOM    159  C   THR L  23      32.500  31.240  37.108  1.00 39.84           C  
ATOM    160  O   THR L  23      32.573  30.517  36.116  1.00 39.74           O  
ATOM    161  N   GLY L  24      31.560  32.190  37.281  1.00 23.47           N  
ATOM    162  CA  GLY L  24      30.640  32.561  36.252  1.00 25.62           C  
ATOM    163  C   GLY L  24      30.839  34.003  35.925  1.00 30.38           C  
ATOM    164  O   GLY L  24      31.939  34.546  36.024  1.00 31.19           O  
ATOM    165  N   SER L  25      29.733  34.670  35.539  1.00 28.51           N  
ATOM    166  CA  SER L  25      29.802  36.043  35.147  1.00 27.14           C  
ATOM    167  CB  SER L  25      29.861  36.256  33.623  1.00 28.78           C  
ATOM    168  OG  SER L  25      28.649  35.836  33.016  1.00 34.74           O  
ATOM    169  C   SER L  25      28.578  36.739  35.634  1.00 29.93           C  
ATOM    170  O   SER L  25      27.788  36.190  36.396  1.00 30.25           O  
ATOM    171  N   SER L  26      28.415  38.000  35.192  1.00 30.82           N  
ATOM    172  CA  SER L  26      27.353  38.880  35.579  1.00 31.44           C  
ATOM    173  CB  SER L  26      27.515  40.278  34.960  1.00 32.95           C  
ATOM    174  OG  SER L  26      28.747  40.853  35.368  1.00 43.17           O  
ATOM    175  C   SER L  26      26.039  38.349  35.097  1.00 34.34           C  
ATOM    176  O   SER L  26      25.001  38.649  35.680  1.00 35.56           O  
ATOM    177  N   SER L  27      26.044  37.582  33.994  1.00 31.83           N  
ATOM    178  CA  SER L  27      24.845  37.054  33.397  1.00 32.88           C  
ATOM    179  CB  SER L  27      25.047  36.601  31.939  1.00 35.43           C  
ATOM    180  OG  SER L  27      26.020  35.570  31.874  1.00 47.56           O  
ATOM    181  C   SER L  27      24.296  35.890  34.160  1.00 32.56           C  
ATOM    182  O   SER L  27      23.134  35.526  33.975  1.00 32.77           O  
ATOM    183  N   ASN L  28      25.103  35.261  35.032  1.00 31.14           N  
ATOM    184  CA  ASN L  28      24.627  34.072  35.671  1.00 29.19           C  
ATOM    185  CB  ASN L  28      25.331  32.797  35.137  1.00 23.91           C  
ATOM    186  CG  ASN L  28      26.847  32.981  34.995  1.00 29.95           C  
ATOM    187  OD1 ASN L  28      27.599  33.013  35.967  1.00 26.80           O  
ATOM    188  ND2 ASN L  28      27.309  33.066  33.717  1.00 23.42           N  
ATOM    189  C   ASN L  28      24.710  34.181  37.163  1.00 28.36           C  
ATOM    190  O   ASN L  28      23.768  34.630  37.815  1.00 26.72           O  
ATOM    191  N   ILE L  29      25.838  33.752  37.747  1.00 26.57           N  
ATOM    192  CA  ILE L  29      26.009  33.707  39.169  1.00 25.96           C  
ATOM    193  CB  ILE L  29      27.386  33.235  39.539  1.00 25.89           C  
ATOM    194  CG1 ILE L  29      27.721  31.916  38.817  1.00 24.80           C  
ATOM    195  CG2 ILE L  29      27.436  33.110  41.071  1.00 23.47           C  
ATOM    196  CD1 ILE L  29      26.797  30.757  39.180  1.00 23.75           C  
ATOM    197  C   ILE L  29      25.863  35.099  39.699  1.00 31.24           C  
ATOM    198  O   ILE L  29      25.222  35.327  40.723  1.00 34.84           O  
ATOM    199  N   GLY L  30      26.468  36.062  38.983  1.00 29.06           N  
ATOM    200  CA  GLY L  30      26.483  37.454  39.328  1.00 30.08           C  
ATOM    201  C   GLY L  30      25.092  38.022  39.319  1.00 33.34           C  
ATOM    202  O   GLY L  30      24.815  38.982  40.036  1.00 33.67           O  
ATOM    203  N   SER L  31      24.204  37.493  38.454  1.00 31.31           N  
ATOM    204  CA  SER L  31      22.861  38.002  38.319  1.00 27.63           C  
ATOM    205  CB  SER L  31      22.109  37.480  37.083  1.00 26.59           C  
ATOM    206  OG  SER L  31      22.479  38.218  35.930  1.00  0.00           O  
ATOM    207  C   SER L  31      22.020  37.683  39.516  1.00 27.10           C  
ATOM    208  O   SER L  31      20.890  38.159  39.611  1.00 28.94           O  
ATOM    209  N   GLY L  32      22.513  36.869  40.465  1.00 26.79           N  
ATOM    210  CA  GLY L  32      21.677  36.610  41.602  1.00 28.55           C  
ATOM    211  C   GLY L  32      20.969  35.295  41.436  1.00 29.19           C  
ATOM    212  O   GLY L  32      20.021  35.017  42.167  1.00 30.47           O  
ATOM    213  N   TYR L  33      21.400  34.460  40.465  1.00 26.56           N  
ATOM    214  CA  TYR L  33      20.825  33.157  40.258  1.00 25.23           C  
ATOM    215  CB  TYR L  33      20.933  32.656  38.810  1.00 24.65           C  
ATOM    216  CG  TYR L  33      20.062  33.606  38.075  1.00 25.55           C  
ATOM    217  CD1 TYR L  33      18.694  33.468  38.134  1.00 25.03           C  
ATOM    218  CD2 TYR L  33      20.607  34.637  37.346  1.00 26.46           C  
ATOM    219  CE1 TYR L  33      17.874  34.348  37.474  1.00 25.90           C  
ATOM    220  CE2 TYR L  33      19.790  35.521  36.684  1.00 27.09           C  
ATOM    221  CZ  TYR L  33      18.426  35.376  36.751  1.00 27.90           C  
ATOM    222  OH  TYR L  33      17.590  36.285  36.075  1.00 36.28           O  
ATOM    223  C   TYR L  33      21.523  32.186  41.156  1.00 24.85           C  
ATOM    224  O   TYR L  33      22.733  32.264  41.341  1.00 24.00           O  
ATOM    225  N   ASP L  34      20.761  31.237  41.740  1.00 23.20           N  
ATOM    226  CA  ASP L  34      21.279  30.310  42.711  1.00 21.66           C  
ATOM    227  CB  ASP L  34      20.195  29.457  43.403  1.00 26.93           C  
ATOM    228  CG  ASP L  34      19.477  30.294  44.450  1.00 34.05           C  
ATOM    229  OD1 ASP L  34      19.966  31.413  44.748  1.00 37.53           O  
ATOM    230  OD2 ASP L  34      18.441  29.813  44.981  1.00 38.85           O1-
ATOM    231  C   ASP L  34      22.220  29.346  42.080  1.00 22.23           C  
ATOM    232  O   ASP L  34      22.252  29.183  40.860  1.00 19.48           O  
ATOM    233  N   VAL L  35      23.048  28.687  42.923  1.00 34.14           N  
ATOM    234  CA  VAL L  35      23.942  27.742  42.320  1.00 32.96           C  
ATOM    235  CB  VAL L  35      25.397  28.060  42.521  1.00 32.13           C  
ATOM    236  CG1 VAL L  35      26.232  26.875  42.008  1.00 30.05           C  
ATOM    237  CG2 VAL L  35      25.712  29.385  41.803  1.00 31.53           C  
ATOM    238  C   VAL L  35      23.676  26.400  42.937  1.00 33.60           C  
ATOM    239  O   VAL L  35      23.332  26.300  44.114  1.00 34.80           O  
ATOM    240  N   HIS L  36      23.817  25.329  42.128  1.00 32.61           N  
ATOM    241  CA  HIS L  36      23.562  23.986  42.582  1.00 31.74           C  
ATOM    242  ND1 HIS L  36      20.250  24.245  42.781  1.00  0.00           N  
ATOM    243  CG  HIS L  36      21.159  24.137  41.753  1.00 36.87           C  
ATOM    244  CB  HIS L  36      22.413  23.312  41.809  1.00 31.45           C  
ATOM    245  NE2 HIS L  36      19.476  25.502  41.116  1.00 44.62           N  
ATOM    246  CD2 HIS L  36      20.670  24.910  40.742  1.00 39.61           C  
ATOM    247  CE1 HIS L  36      19.264  25.072  42.347  1.00 39.21           C  
ATOM    248  C   HIS L  36      24.788  23.167  42.291  1.00 31.49           C  
ATOM    249  O   HIS L  36      25.573  23.514  41.410  1.00 30.81           O  
ATOM    250  N   TRP L  37      24.998  22.057  43.037  1.00 31.23           N  
ATOM    251  CA  TRP L  37      26.144  21.221  42.779  1.00 30.18           C  
ATOM    252  CB  TRP L  37      27.197  21.267  43.898  1.00 30.99           C  
ATOM    253  CG  TRP L  37      27.886  22.604  44.025  1.00 30.56           C  
ATOM    254  CD2 TRP L  37      29.148  22.929  43.416  1.00 30.22           C  
ATOM    255  CD1 TRP L  37      27.492  23.719  44.706  1.00 30.52           C  
ATOM    256  NE1 TRP L  37      28.424  24.719  44.554  1.00 30.09           N  
ATOM    257  CE2 TRP L  37      29.449  24.246  43.765  1.00 30.11           C  
ATOM    258  CE3 TRP L  37      29.986  22.189  42.633  1.00 30.03           C  
ATOM    259  CZ2 TRP L  37      30.599  24.844  43.333  1.00 30.65           C  
ATOM    260  CZ3 TRP L  37      31.144  22.798  42.200  1.00 30.88           C  
ATOM    261  CH2 TRP L  37      31.445  24.100  42.543  1.00 30.97           C  
ATOM    262  C   TRP L  37      25.691  19.795  42.633  1.00 30.45           C  
ATOM    263  O   TRP L  37      24.754  19.356  43.302  1.00 30.42           O  
ATOM    264  N   TYR L  38      26.357  19.034  41.733  1.00 29.38           N  
ATOM    265  CA  TYR L  38      26.005  17.659  41.491  1.00 30.37           C  
ATOM    266  CB  TYR L  38      25.411  17.406  40.091  1.00 30.40           C  
ATOM    267  CG  TYR L  38      24.126  18.152  39.985  1.00 31.18           C  
ATOM    268  CD1 TYR L  38      24.115  19.469  39.596  1.00 30.94           C  
ATOM    269  CD2 TYR L  38      22.932  17.539  40.278  1.00 30.64           C  
ATOM    270  CE1 TYR L  38      22.933  20.165  39.498  1.00 31.50           C  
ATOM    271  CE2 TYR L  38      21.748  18.229  40.182  1.00 31.24           C  
ATOM    272  CZ  TYR L  38      21.746  19.545  39.791  1.00 31.71           C  
ATOM    273  OH  TYR L  38      20.531  20.255  39.694  1.00 30.97           O  
ATOM    274  C   TYR L  38      27.230  16.796  41.587  1.00 31.36           C  
ATOM    275  O   TYR L  38      28.330  17.199  41.208  1.00 31.92           O  
ATOM    276  N   GLN L  39      27.047  15.565  42.113  1.00 30.58           N  
ATOM    277  CA  GLN L  39      28.110  14.599  42.224  1.00 30.13           C  
ATOM    278  CB  GLN L  39      28.200  13.938  43.613  1.00 30.98           C  
ATOM    279  CG  GLN L  39      29.321  12.905  43.745  1.00 32.18           C  
ATOM    280  CD  GLN L  39      29.179  12.213  45.097  1.00 33.92           C  
ATOM    281  OE1 GLN L  39      28.084  11.823  45.498  1.00 35.42           O  
ATOM    282  NE2 GLN L  39      30.319  12.058  45.822  1.00 33.79           N  
ATOM    283  C   GLN L  39      27.794  13.493  41.269  1.00 31.26           C  
ATOM    284  O   GLN L  39      26.657  13.025  41.204  1.00 31.34           O  
ATOM    285  N   GLN L  40      28.791  13.047  40.479  1.00 31.84           N  
ATOM    286  CA  GLN L  40      28.516  11.958  39.587  1.00 31.00           C  
ATOM    287  CB  GLN L  40      28.461  12.364  38.102  1.00 29.64           C  
ATOM    288  CG  GLN L  40      28.021  11.216  37.191  1.00 28.90           C  
ATOM    289  CD  GLN L  40      27.990  11.712  35.753  1.00 26.75           C  
ATOM    290  OE1 GLN L  40      28.525  12.774  35.435  1.00 26.29           O  
ATOM    291  NE2 GLN L  40      27.347  10.919  34.852  1.00 27.94           N  
ATOM    292  C   GLN L  40      29.595  10.930  39.730  1.00 32.40           C  
ATOM    293  O   GLN L  40      30.765  11.193  39.452  1.00 32.86           O  
ATOM    294  N   LEU L  41      29.208   9.715  40.180  1.00 34.38           N  
ATOM    295  CA  LEU L  41      30.120   8.614  40.330  1.00 36.15           C  
ATOM    296  CB  LEU L  41      29.616   7.512  41.281  1.00 36.92           C  
ATOM    297  CG  LEU L  41      29.344   7.971  42.727  1.00 37.98           C  
ATOM    298  CD1 LEU L  41      30.624   8.464  43.422  1.00 34.35           C  
ATOM    299  CD2 LEU L  41      28.186   8.977  42.790  1.00 33.83           C  
ATOM    300  C   LEU L  41      30.257   7.980  38.979  1.00 37.37           C  
ATOM    301  O   LEU L  41      29.376   8.110  38.130  1.00 36.45           O  
ATOM    302  N   PRO L  42      31.335   7.285  38.743  1.00 39.85           N  
ATOM    303  CA  PRO L  42      31.486   6.696  37.447  1.00 40.66           C  
ATOM    304  CD  PRO L  42      32.618   7.628  39.335  1.00 40.84           C  
ATOM    305  CB  PRO L  42      32.928   6.207  37.374  1.00 41.33           C  
ATOM    306  CG  PRO L  42      33.674   7.189  38.300  1.00 41.53           C  
ATOM    307  C   PRO L  42      30.447   5.660  37.194  1.00 40.47           C  
ATOM    308  O   PRO L  42      30.243   4.790  38.038  1.00 41.48           O  
ATOM    309  N   GLY L  43      29.787   5.739  36.023  1.00 40.14           N  
ATOM    310  CA  GLY L  43      28.816   4.758  35.647  1.00 39.43           C  
ATOM    311  C   GLY L  43      27.490   5.056  36.283  1.00 39.40           C  
ATOM    312  O   GLY L  43      26.569   4.248  36.170  1.00 40.17           O  
ATOM    313  N   THR L  44      27.328   6.217  36.956  1.00 38.26           N  
ATOM    314  CA  THR L  44      26.063   6.443  37.605  1.00 37.33           C  
ATOM    315  CB  THR L  44      26.128   6.361  39.102  1.00 37.83           C  
ATOM    316  OG1 THR L  44      26.962   7.387  39.618  1.00 34.10           O  
ATOM    317  CG2 THR L  44      26.679   4.977  39.489  1.00 34.08           C  
ATOM    318  C   THR L  44      25.522   7.801  37.259  1.00 35.25           C  
ATOM    319  O   THR L  44      26.210   8.635  36.673  1.00 34.22           O  
ATOM    320  N   ALA L  45      24.235   8.028  37.610  1.00 33.68           N  
ATOM    321  CA  ALA L  45      23.532   9.257  37.349  1.00 32.85           C  
ATOM    322  CB  ALA L  45      22.001   9.116  37.427  1.00 32.04           C  
ATOM    323  C   ALA L  45      23.940  10.288  38.361  1.00 32.97           C  
ATOM    324  O   ALA L  45      24.334   9.966  39.478  1.00 33.16           O  
ATOM    325  N   PRO L  46      23.831  11.536  37.983  1.00 31.99           N  
ATOM    326  CA  PRO L  46      24.229  12.617  38.844  1.00 31.74           C  
ATOM    327  CD  PRO L  46      23.866  11.906  36.576  1.00 31.69           C  
ATOM    328  CB  PRO L  46      24.203  13.869  37.967  1.00 31.28           C  
ATOM    329  CG  PRO L  46      24.443  13.331  36.544  1.00 30.59           C  
ATOM    330  C   PRO L  46      23.325  12.715  40.034  1.00 32.03           C  
ATOM    331  O   PRO L  46      22.143  12.382  39.926  1.00 31.49           O  
ATOM    332  N   LYS L  47      23.875  13.161  41.182  1.00 32.04           N  
ATOM    333  CA  LYS L  47      23.119  13.329  42.389  1.00 32.53           C  
ATOM    334  CB  LYS L  47      23.653  12.484  43.558  1.00 33.72           C  
ATOM    335  CG  LYS L  47      22.856  12.623  44.855  1.00 34.20           C  
ATOM    336  CD  LYS L  47      23.277  11.605  45.921  1.00 36.29           C  
ATOM    337  CE  LYS L  47      24.515  12.023  46.722  1.00 39.99           C  
ATOM    338  NZ  LYS L  47      24.957  10.912  47.591  1.00 40.94           N1+
ATOM    339  C   LYS L  47      23.280  14.761  42.797  1.00 32.17           C  
ATOM    340  O   LYS L  47      24.338  15.356  42.619  1.00 32.39           O  
ATOM    341  N   LEU L  48      22.226  15.360  43.375  1.00 31.24           N  
ATOM    342  CA  LEU L  48      22.269  16.740  43.771  1.00 31.02           C  
ATOM    343  CB  LEU L  48      20.869  17.378  43.755  1.00 31.02           C  
ATOM    344  CG  LEU L  48      20.809  18.820  44.287  1.00 28.35           C  
ATOM    345  CD1 LEU L  48      21.588  19.795  43.394  1.00 27.66           C  
ATOM    346  CD2 LEU L  48      19.357  19.259  44.530  1.00 28.44           C  
ATOM    347  C   LEU L  48      22.762  16.807  45.180  1.00 32.28           C  
ATOM    348  O   LEU L  48      22.135  16.257  46.085  1.00 32.23           O  
ATOM    349  N   LEU L  49      23.977  17.374  45.356  1.00 32.35           N  
ATOM    350  CA  LEU L  49      24.612  17.610  46.625  1.00 33.09           C  
ATOM    351  CB  LEU L  49      26.134  17.801  46.497  1.00 33.55           C  
ATOM    352  CG  LEU L  49      26.899  16.543  46.056  1.00 32.14           C  
ATOM    353  CD1 LEU L  49      28.401  16.824  45.958  1.00 31.82           C  
ATOM    354  CD2 LEU L  49      26.599  15.349  46.969  1.00 31.13           C  
ATOM    355  C   LEU L  49      24.118  18.844  47.332  1.00 33.57           C  
ATOM    356  O   LEU L  49      23.815  18.801  48.524  1.00 34.69           O  
ATOM    357  N   ILE L  50      24.046  19.985  46.603  1.00 32.04           N  
ATOM    358  CA  ILE L  50      23.763  21.269  47.197  1.00 32.65           C  
ATOM    359  CB  ILE L  50      24.983  22.148  47.277  1.00 31.83           C  
ATOM    360  CG1 ILE L  50      26.098  21.490  48.106  1.00 31.32           C  
ATOM    361  CG2 ILE L  50      24.548  23.515  47.827  1.00 31.38           C  
ATOM    362  CD1 ILE L  50      25.744  21.312  49.579  1.00 29.13           C  
ATOM    363  C   ILE L  50      22.813  22.015  46.298  1.00 32.60           C  
ATOM    364  O   ILE L  50      22.887  21.892  45.076  1.00 32.86           O  
ATOM    365  N   TYR L  51      21.882  22.807  46.879  1.00 32.29           N  
ATOM    366  CA  TYR L  51      21.004  23.604  46.061  1.00 32.57           C  
ATOM    367  CB  TYR L  51      19.592  23.005  45.886  1.00 32.50           C  
ATOM    368  CG  TYR L  51      18.785  23.208  47.124  1.00 32.33           C  
ATOM    369  CD1 TYR L  51      18.836  22.334  48.187  1.00 32.63           C  
ATOM    370  CD2 TYR L  51      17.965  24.305  47.217  1.00 32.37           C  
ATOM    371  CE1 TYR L  51      18.074  22.558  49.311  1.00 32.73           C  
ATOM    372  CE2 TYR L  51      17.201  24.532  48.337  1.00 32.70           C  
ATOM    373  CZ  TYR L  51      17.254  23.656  49.390  1.00 33.31           C  
ATOM    374  OH  TYR L  51      16.474  23.882  50.545  1.00 32.35           O  
ATOM    375  C   TYR L  51      20.872  24.937  46.753  1.00 33.73           C  
ATOM    376  O   TYR L  51      21.059  25.025  47.965  1.00 34.26           O  
ATOM    377  N   GLY L  52      20.539  26.024  46.038  1.00 23.94           N  
ATOM    378  CA  GLY L  52      20.287  27.249  46.750  1.00 25.39           C  
ATOM    379  C   GLY L  52      21.553  27.769  47.348  1.00 26.17           C  
ATOM    380  O   GLY L  52      21.534  28.417  48.393  1.00 25.44           O  
ATOM    381  N   ASN L  53      22.689  27.466  46.702  1.00 24.50           N  
ATOM    382  CA  ASN L  53      23.987  27.947  47.078  1.00 24.96           C  
ATOM    383  CB  ASN L  53      23.974  29.431  47.478  1.00 26.31           C  
ATOM    384  CG  ASN L  53      23.540  30.268  46.286  1.00 30.14           C  
ATOM    385  OD1 ASN L  53      23.951  30.033  45.152  1.00 28.91           O  
ATOM    386  ND2 ASN L  53      22.673  31.281  46.548  1.00 31.16           N  
ATOM    387  C   ASN L  53      24.532  27.235  48.274  1.00 23.98           C  
ATOM    388  O   ASN L  53      25.720  26.918  48.296  1.00 22.21           O  
ATOM    389  N   SER L  54      23.699  26.883  49.271  1.00 26.39           N  
ATOM    390  CA  SER L  54      24.347  26.300  50.410  1.00 27.95           C  
ATOM    391  CB  SER L  54      24.840  27.355  51.408  1.00 30.52           C  
ATOM    392  OG  SER L  54      23.731  28.091  51.897  1.00 37.68           O  
ATOM    393  C   SER L  54      23.395  25.427  51.148  1.00 26.15           C  
ATOM    394  O   SER L  54      23.596  25.145  52.329  1.00 28.79           O  
ATOM    395  N   LYS L  55      22.342  24.929  50.478  1.00 35.82           N  
ATOM    396  CA  LYS L  55      21.453  24.109  51.245  1.00 36.22           C  
ATOM    397  CB  LYS L  55      19.968  24.449  51.053  1.00 36.47           C  
ATOM    398  CG  LYS L  55      19.571  25.821  51.601  1.00 38.66           C  
ATOM    399  CD  LYS L  55      18.170  26.258  51.166  1.00 40.12           C  
ATOM    400  CE  LYS L  55      17.736  27.612  51.728  1.00 19.30           C  
ATOM    401  NZ  LYS L  55      16.372  27.937  51.252  1.00 23.68           N1+
ATOM    402  C   LYS L  55      21.636  22.682  50.828  1.00 36.48           C  
ATOM    403  O   LYS L  55      21.764  22.371  49.644  1.00 35.63           O  
ATOM    404  N   ARG L  56      21.635  21.761  51.814  1.00 37.02           N  
ATOM    405  CA  ARG L  56      21.853  20.376  51.505  1.00 37.60           C  
ATOM    406  CB  ARG L  56      22.734  19.635  52.524  1.00 37.98           C  
ATOM    407  CG  ARG L  56      24.162  20.162  52.634  1.00 38.97           C  
ATOM    408  CD  ARG L  56      25.049  19.309  53.544  1.00 45.50           C  
ATOM    409  NE  ARG L  56      24.380  19.219  54.872  1.00 48.27           N  
ATOM    410  CZ  ARG L  56      24.580  20.188  55.813  1.00 50.63           C  
ATOM    411  NH1 ARG L  56      25.378  21.257  55.530  1.00 51.81           N1+
ATOM    412  NH2 ARG L  56      23.978  20.083  57.032  1.00 52.07           N  
ATOM    413  C   ARG L  56      20.546  19.679  51.559  1.00 37.71           C  
ATOM    414  O   ARG L  56      19.759  19.866  52.487  1.00 37.30           O  
ATOM    415  N   PRO L  57      20.308  18.871  50.568  1.00 37.95           N  
ATOM    416  CA  PRO L  57      19.105  18.112  50.575  1.00 38.68           C  
ATOM    417  CD  PRO L  57      20.752  19.179  49.218  1.00 35.54           C  
ATOM    418  CB  PRO L  57      18.941  17.562  49.161  1.00 37.63           C  
ATOM    419  CG  PRO L  57      19.673  18.597  48.289  1.00 35.98           C  
ATOM    420  C   PRO L  57      19.229  17.082  51.636  1.00 40.33           C  
ATOM    421  O   PRO L  57      20.349  16.678  51.954  1.00 39.72           O  
ATOM    422  N   SER L  58      18.092  16.661  52.214  1.00 42.21           N  
ATOM    423  CA  SER L  58      18.187  15.666  53.225  1.00 43.69           C  
ATOM    424  CB  SER L  58      16.828  15.312  53.848  1.00 45.17           C  
ATOM    425  OG  SER L  58      16.999  14.320  54.845  1.00 47.68           O  
ATOM    426  C   SER L  58      18.717  14.466  52.530  1.00 43.55           C  
ATOM    427  O   SER L  58      18.391  14.209  51.369  1.00 43.47           O  
ATOM    428  N   GLY L  59      19.558  13.701  53.247  1.00 43.43           N  
ATOM    429  CA  GLY L  59      20.155  12.528  52.692  1.00 42.47           C  
ATOM    430  C   GLY L  59      21.613  12.801  52.449  1.00 42.03           C  
ATOM    431  O   GLY L  59      22.416  11.871  52.396  1.00 43.19           O  
ATOM    432  N   VAL L  60      22.002  14.087  52.317  1.00 39.83           N  
ATOM    433  CA  VAL L  60      23.377  14.424  52.044  1.00 39.16           C  
ATOM    434  CB  VAL L  60      23.505  15.649  51.177  1.00 37.64           C  
ATOM    435  CG1 VAL L  60      24.994  15.975  50.985  1.00 36.60           C  
ATOM    436  CG2 VAL L  60      22.743  15.412  49.863  1.00 36.19           C  
ATOM    437  C   VAL L  60      24.083  14.714  53.338  1.00 40.41           C  
ATOM    438  O   VAL L  60      23.527  15.351  54.233  1.00 40.54           O  
ATOM    439  N   PRO L  61      25.311  14.263  53.453  1.00 41.03           N  
ATOM    440  CA  PRO L  61      26.071  14.486  54.659  1.00 41.86           C  
ATOM    441  CD  PRO L  61      25.712  13.033  52.786  1.00 44.38           C  
ATOM    442  CB  PRO L  61      27.266  13.536  54.586  1.00 42.71           C  
ATOM    443  CG  PRO L  61      26.764  12.383  53.702  1.00 45.17           C  
ATOM    444  C   PRO L  61      26.485  15.919  54.806  1.00 41.99           C  
ATOM    445  O   PRO L  61      26.630  16.615  53.804  1.00 40.88           O  
ATOM    446  N   ASP L  62      26.710  16.352  56.061  1.00 42.12           N  
ATOM    447  CA  ASP L  62      27.080  17.683  56.459  1.00 42.53           C  
ATOM    448  CB  ASP L  62      27.004  17.887  57.985  1.00 43.99           C  
ATOM    449  CG  ASP L  62      27.930  16.894  58.679  1.00 46.57           C  
ATOM    450  OD1 ASP L  62      28.598  16.094  57.970  1.00 47.16           O  
ATOM    451  OD2 ASP L  62      27.967  16.916  59.938  1.00 49.73           O1-
ATOM    452  C   ASP L  62      28.460  18.013  55.978  1.00 41.46           C  
ATOM    453  O   ASP L  62      28.863  19.175  55.979  1.00 42.29           O  
ATOM    454  N   ARG L  63      29.233  16.988  55.585  1.00 41.64           N  
ATOM    455  CA  ARG L  63      30.587  17.152  55.134  1.00 41.29           C  
ATOM    456  CB  ARG L  63      31.205  15.834  54.649  1.00 41.23           C  
ATOM    457  CG  ARG L  63      31.277  14.748  55.721  1.00 42.28           C  
ATOM    458  CD  ARG L  63      31.899  13.448  55.206  1.00 41.91           C  
ATOM    459  NE  ARG L  63      31.044  12.961  54.088  1.00 40.70           N  
ATOM    460  CZ  ARG L  63      31.611  12.347  53.011  1.00 39.22           C  
ATOM    461  NH1 ARG L  63      32.960  12.157  52.967  1.00 37.47           N1+
ATOM    462  NH2 ARG L  63      30.831  11.930  51.971  1.00 38.90           N  
ATOM    463  C   ARG L  63      30.588  18.068  53.947  1.00 40.12           C  
ATOM    464  O   ARG L  63      31.557  18.796  53.728  1.00 39.99           O  
ATOM    465  N   PHE L  64      29.519  18.012  53.125  1.00 38.64           N  
ATOM    466  CA  PHE L  64      29.443  18.833  51.949  1.00 37.97           C  
ATOM    467  CB  PHE L  64      28.555  18.228  50.848  1.00 37.35           C  
ATOM    468  CG  PHE L  64      29.128  16.918  50.421  1.00 37.37           C  
ATOM    469  CD1 PHE L  64      28.804  15.757  51.086  1.00 38.51           C  
ATOM    470  CD2 PHE L  64      29.986  16.848  49.350  1.00 36.15           C  
ATOM    471  CE1 PHE L  64      29.331  14.550  50.686  1.00 38.88           C  
ATOM    472  CE2 PHE L  64      30.516  15.645  48.947  1.00 37.06           C  
ATOM    473  CZ  PHE L  64      30.189  14.491  49.615  1.00 37.64           C  
ATOM    474  C   PHE L  64      28.824  20.151  52.323  1.00 38.19           C  
ATOM    475  O   PHE L  64      27.842  20.203  53.061  1.00 39.08           O  
ATOM    476  N   SER L  65      29.405  21.264  51.821  1.00 37.43           N  
ATOM    477  CA  SER L  65      28.873  22.571  52.097  1.00 37.05           C  
ATOM    478  CB  SER L  65      29.521  23.258  53.311  1.00 37.39           C  
ATOM    479  OG  SER L  65      30.888  23.534  53.046  1.00 38.10           O  
ATOM    480  C   SER L  65      29.144  23.428  50.900  1.00 36.53           C  
ATOM    481  O   SER L  65      30.035  23.127  50.105  1.00 36.57           O  
ATOM    482  N   GLY L  66      28.382  24.532  50.738  1.00 36.17           N  
ATOM    483  CA  GLY L  66      28.592  25.362  49.585  1.00 35.41           C  
ATOM    484  C   GLY L  66      28.504  26.803  49.980  1.00 36.72           C  
ATOM    485  O   GLY L  66      27.972  27.142  51.036  1.00 36.95           O  
ATOM    486  N   SER L  67      29.050  27.693  49.125  1.00 37.20           N  
ATOM    487  CA  SER L  67      28.999  29.106  49.377  1.00 38.18           C  
ATOM    488  CB  SER L  67      30.191  29.619  50.203  1.00 38.71           C  
ATOM    489  OG  SER L  67      31.403  29.396  49.500  1.00 39.39           O  
ATOM    490  C   SER L  67      29.035  29.804  48.052  1.00 38.50           C  
ATOM    491  O   SER L  67      29.427  29.218  47.043  1.00 37.31           O  
ATOM    492  N   LYS L  68      28.581  31.076  48.015  1.00 39.50           N  
ATOM    493  CA  LYS L  68      28.631  31.825  46.791  1.00 40.94           C  
ATOM    494  CB  LYS L  68      27.326  31.772  45.980  1.00 41.77           C  
ATOM    495  CG  LYS L  68      27.430  32.482  44.629  1.00 34.98           C  
ATOM    496  CD  LYS L  68      26.142  32.443  43.807  1.00 35.98           C  
ATOM    497  CE  LYS L  68      25.056  33.362  44.366  1.00 38.94           C  
ATOM    498  NZ  LYS L  68      23.961  33.502  43.385  1.00 37.10           N1+
ATOM    499  C   LYS L  68      28.849  33.263  47.140  1.00 42.10           C  
ATOM    500  O   LYS L  68      28.211  33.792  48.050  1.00 42.55           O  
ATOM    501  N   SER L  69      29.785  33.925  46.431  1.00 46.81           N  
ATOM    502  CA  SER L  69      29.999  35.329  46.633  1.00 47.81           C  
ATOM    503  CB  SER L  69      31.219  35.660  47.510  1.00 49.12           C  
ATOM    504  OG  SER L  69      31.019  35.199  48.836  1.00 49.64           O  
ATOM    505  C   SER L  69      30.281  35.910  45.286  1.00 47.22           C  
ATOM    506  O   SER L  69      31.123  35.400  44.546  1.00 47.92           O  
ATOM    507  N   GLY L  70      29.577  36.999  44.928  1.00 45.63           N  
ATOM    508  CA  GLY L  70      29.833  37.628  43.665  1.00 44.63           C  
ATOM    509  C   GLY L  70      29.537  36.644  42.584  1.00 43.72           C  
ATOM    510  O   GLY L  70      28.506  35.972  42.601  1.00 42.62           O  
ATOM    511  N   THR L  71      30.435  36.537  41.586  1.00 43.60           N  
ATOM    512  CA  THR L  71      30.122  35.600  40.556  1.00 43.55           C  
ATOM    513  CB  THR L  71      30.280  36.167  39.179  1.00 44.14           C  
ATOM    514  OG1 THR L  71      29.798  35.231  38.229  1.00 35.56           O  
ATOM    515  CG2 THR L  71      31.758  36.506  38.916  1.00 34.11           C  
ATOM    516  C   THR L  71      31.006  34.399  40.686  1.00 42.92           C  
ATOM    517  O   THR L  71      31.524  33.888  39.694  1.00 42.33           O  
ATOM    518  N   SER L  72      31.179  33.899  41.924  1.00 42.41           N  
ATOM    519  CA  SER L  72      31.943  32.700  42.107  1.00 41.26           C  
ATOM    520  CB  SER L  72      33.397  32.921  42.566  1.00 41.62           C  
ATOM    521  OG  SER L  72      33.430  33.400  43.901  1.00 44.99           O  
ATOM    522  C   SER L  72      31.257  31.899  43.168  1.00 40.42           C  
ATOM    523  O   SER L  72      30.600  32.453  44.048  1.00 41.36           O  
ATOM    524  N   ALA L  73      31.384  30.557  43.094  1.00 38.50           N  
ATOM    525  CA  ALA L  73      30.782  29.686  44.064  1.00 37.92           C  
ATOM    526  CB  ALA L  73      29.509  28.979  43.558  1.00 36.46           C  
ATOM    527  C   ALA L  73      31.782  28.617  44.392  1.00 37.47           C  
ATOM    528  O   ALA L  73      32.673  28.327  43.592  1.00 38.53           O  
ATOM    529  N   SER L  74      31.676  28.017  45.599  1.00 36.48           N  
ATOM    530  CA  SER L  74      32.626  27.004  45.966  1.00 36.12           C  
ATOM    531  CB  SER L  74      33.722  27.504  46.925  1.00 37.48           C  
ATOM    532  OG  SER L  74      34.521  28.489  46.288  1.00 45.91           O  
ATOM    533  C   SER L  74      31.928  25.877  46.668  1.00 34.78           C  
ATOM    534  O   SER L  74      30.952  26.074  47.390  1.00 34.49           O  
ATOM    535  N   LEU L  75      32.434  24.645  46.450  1.00 33.93           N  
ATOM    536  CA  LEU L  75      31.935  23.462  47.095  1.00 33.53           C  
ATOM    537  CB  LEU L  75      31.642  22.328  46.097  1.00 32.48           C  
ATOM    538  CG  LEU L  75      31.185  21.007  46.741  1.00 31.84           C  
ATOM    539  CD1 LEU L  75      29.850  21.168  47.483  1.00 30.71           C  
ATOM    540  CD2 LEU L  75      31.154  19.877  45.700  1.00 30.45           C  
ATOM    541  C   LEU L  75      33.019  22.982  48.010  1.00 35.04           C  
ATOM    542  O   LEU L  75      34.158  22.805  47.579  1.00 35.89           O  
ATOM    543  N   ALA L  76      32.700  22.765  49.304  1.00 35.27           N  
ATOM    544  CA  ALA L  76      33.725  22.315  50.206  1.00 36.49           C  
ATOM    545  CB  ALA L  76      33.921  23.216  51.439  1.00 40.74           C  
ATOM    546  C   ALA L  76      33.367  20.949  50.705  1.00 37.03           C  
ATOM    547  O   ALA L  76      32.226  20.693  51.087  1.00 37.34           O  
ATOM    548  N   ILE L  77      34.348  20.020  50.690  1.00 36.97           N  
ATOM    549  CA  ILE L  77      34.103  18.695  51.189  1.00 37.05           C  
ATOM    550  CB  ILE L  77      34.259  17.630  50.143  1.00 36.67           C  
ATOM    551  CG1 ILE L  77      33.319  17.916  48.960  1.00 35.72           C  
ATOM    552  CG2 ILE L  77      34.000  16.262  50.800  1.00 36.90           C  
ATOM    553  CD1 ILE L  77      33.610  17.073  47.719  1.00 36.36           C  
ATOM    554  C   ILE L  77      35.101  18.424  52.270  1.00 37.88           C  
ATOM    555  O   ILE L  77      36.307  18.407  52.024  1.00 37.93           O  
ATOM    556  N   THR L  78      34.622  18.210  53.511  1.00 38.62           N  
ATOM    557  CA  THR L  78      35.537  17.940  54.582  1.00 40.87           C  
ATOM    558  CB  THR L  78      35.224  18.686  55.847  1.00 41.73           C  
ATOM    559  OG1 THR L  78      33.938  18.323  56.328  1.00 18.86           O  
ATOM    560  CG2 THR L  78      35.281  20.195  55.553  1.00 18.32           C  
ATOM    561  C   THR L  78      35.513  16.472  54.878  1.00 41.15           C  
ATOM    562  O   THR L  78      34.590  15.759  54.488  1.00 40.45           O  
ATOM    563  N   GLY L  79      36.563  15.976  55.562  1.00 41.26           N  
ATOM    564  CA  GLY L  79      36.606  14.595  55.950  1.00 40.86           C  
ATOM    565  C   GLY L  79      36.559  13.738  54.724  1.00 40.37           C  
ATOM    566  O   GLY L  79      35.759  12.806  54.652  1.00 40.74           O  
ATOM    567  N   LEU L  80      37.440  14.006  53.737  1.00 39.37           N  
ATOM    568  CA  LEU L  80      37.397  13.268  52.502  1.00 38.76           C  
ATOM    569  CB  LEU L  80      38.544  13.503  51.493  1.00 38.11           C  
ATOM    570  CG  LEU L  80      38.400  14.665  50.495  1.00 38.23           C  
ATOM    571  CD1 LEU L  80      37.160  14.494  49.606  1.00 37.49           C  
ATOM    572  CD2 LEU L  80      38.486  16.034  51.163  1.00 37.49           C  
ATOM    573  C   LEU L  80      37.451  11.801  52.733  1.00 40.64           C  
ATOM    574  O   LEU L  80      38.195  11.294  53.571  1.00 41.61           O  
ATOM    575  N   GLN L  81      36.628  11.089  51.938  1.00 40.32           N  
ATOM    576  CA  GLN L  81      36.572   9.660  51.954  1.00 41.41           C  
ATOM    577  CB  GLN L  81      35.220   9.109  52.439  1.00 41.31           C  
ATOM    578  CG  GLN L  81      34.931   9.516  53.885  1.00 42.55           C  
ATOM    579  CD  GLN L  81      33.648   8.848  54.342  1.00 43.01           C  
ATOM    580  OE1 GLN L  81      33.440   7.658  54.118  1.00 15.83           O  
ATOM    581  NE2 GLN L  81      32.765   9.636  55.009  1.00 16.45           N  
ATOM    582  C   GLN L  81      36.796   9.209  50.542  1.00 41.49           C  
ATOM    583  O   GLN L  81      36.626   9.979  49.598  1.00 41.01           O  
ATOM    584  N   SER L  82      37.202   7.937  50.366  1.00 41.81           N  
ATOM    585  CA  SER L  82      37.514   7.393  49.072  1.00 41.94           C  
ATOM    586  CB  SER L  82      38.033   5.948  49.140  1.00 42.60           C  
ATOM    587  OG  SER L  82      39.253   5.902  49.862  1.00 41.16           O  
ATOM    588  C   SER L  82      36.279   7.369  48.224  1.00 40.73           C  
ATOM    589  O   SER L  82      36.355   7.468  47.000  1.00 39.66           O  
ATOM    590  N   GLU L  83      35.104   7.242  48.861  1.00 40.77           N  
ATOM    591  CA  GLU L  83      33.849   7.154  48.166  1.00 40.72           C  
ATOM    592  CB  GLU L  83      32.652   6.944  49.106  1.00 49.42           C  
ATOM    593  CG  GLU L  83      32.471   8.095  50.097  1.00 54.43           C  
ATOM    594  CD  GLU L  83      31.164   7.888  50.841  1.00 58.06           C  
ATOM    595  OE1 GLU L  83      30.886   6.724  51.235  1.00 61.85           O  
ATOM    596  OE2 GLU L  83      30.423   8.890  51.025  1.00 61.65           O1-
ATOM    597  C   GLU L  83      33.602   8.435  47.431  1.00 39.28           C  
ATOM    598  O   GLU L  83      32.885   8.457  46.432  1.00 38.80           O  
ATOM    599  N   ASP L  84      34.173   9.538  47.941  1.00 38.08           N  
ATOM    600  CA  ASP L  84      33.999  10.867  47.427  1.00 37.69           C  
ATOM    601  CB  ASP L  84      34.635  11.936  48.332  1.00 38.01           C  
ATOM    602  CG  ASP L  84      33.819  11.978  49.620  1.00 39.61           C  
ATOM    603  OD1 ASP L  84      32.698  11.402  49.625  1.00 39.20           O  
ATOM    604  OD2 ASP L  84      34.301  12.586  50.612  1.00 39.37           O1-
ATOM    605  C   ASP L  84      34.578  10.997  46.049  1.00 37.28           C  
ATOM    606  O   ASP L  84      34.276  11.966  45.353  1.00 37.42           O  
ATOM    607  N   GLU L  85      35.475  10.083  45.624  1.00 37.17           N  
ATOM    608  CA  GLU L  85      36.033  10.230  44.306  1.00 37.16           C  
ATOM    609  CB  GLU L  85      37.002   9.105  43.901  1.00 37.66           C  
ATOM    610  CG  GLU L  85      38.324   9.131  44.669  1.00 39.41           C  
ATOM    611  CD  GLU L  85      39.182   7.976  44.176  1.00 41.55           C  
ATOM    612  OE1 GLU L  85      38.662   7.147  43.382  1.00 42.05           O  
ATOM    613  OE2 GLU L  85      40.371   7.905  44.587  1.00 43.54           O1-
ATOM    614  C   GLU L  85      34.913  10.241  43.319  1.00 35.70           C  
ATOM    615  O   GLU L  85      34.081   9.335  43.285  1.00 36.99           O  
ATOM    616  N   ALA L  86      34.876  11.293  42.477  1.00 34.12           N  
ATOM    617  CA  ALA L  86      33.822  11.419  41.512  1.00 33.22           C  
ATOM    618  CB  ALA L  86      32.417  11.468  42.140  1.00 30.89           C  
ATOM    619  C   ALA L  86      34.018  12.717  40.793  1.00 33.15           C  
ATOM    620  O   ALA L  86      34.988  13.437  41.031  1.00 33.36           O  
ATOM    621  N   ASP L  87      33.100  13.022  39.852  1.00 32.10           N  
ATOM    622  CA  ASP L  87      33.124  14.256  39.122  1.00 31.83           C  
ATOM    623  CB  ASP L  87      32.702  14.100  37.652  1.00 32.18           C  
ATOM    624  CG  ASP L  87      33.781  13.302  36.936  1.00 34.57           C  
ATOM    625  OD1 ASP L  87      34.985  13.572  37.190  1.00 35.00           O  
ATOM    626  OD2 ASP L  87      33.416  12.403  36.133  1.00 36.26           O1-
ATOM    627  C   ASP L  87      32.123  15.164  39.775  1.00 32.00           C  
ATOM    628  O   ASP L  87      31.038  14.720  40.146  1.00 32.14           O  
ATOM    629  N   TYR L  88      32.471  16.458  39.954  1.00 31.03           N  
ATOM    630  CA  TYR L  88      31.558  17.382  40.574  1.00 30.01           C  
ATOM    631  CB  TYR L  88      32.094  18.004  41.878  1.00 30.34           C  
ATOM    632  CG  TYR L  88      32.186  16.911  42.888  1.00 30.48           C  
ATOM    633  CD1 TYR L  88      33.286  16.087  42.934  1.00 30.30           C  
ATOM    634  CD2 TYR L  88      31.171  16.707  43.793  1.00 30.16           C  
ATOM    635  CE1 TYR L  88      33.372  15.078  43.867  1.00 29.89           C  
ATOM    636  CE2 TYR L  88      31.250  15.701  44.725  1.00 30.20           C  
ATOM    637  CZ  TYR L  88      32.353  14.882  44.764  1.00 31.28           C  
ATOM    638  OH  TYR L  88      32.436  13.849  45.721  1.00 32.18           O  
ATOM    639  C   TYR L  88      31.278  18.501  39.612  1.00 30.51           C  
ATOM    640  O   TYR L  88      32.198  19.059  39.014  1.00 30.84           O  
ATOM    641  N   TYR L  89      29.980  18.854  39.445  1.00 29.85           N  
ATOM    642  CA  TYR L  89      29.586  19.881  38.516  1.00 29.60           C  
ATOM    643  CB  TYR L  89      28.622  19.401  37.412  1.00 28.65           C  
ATOM    644  CG  TYR L  89      29.263  18.364  36.555  1.00 28.04           C  
ATOM    645  CD1 TYR L  89      29.177  17.032  36.890  1.00 28.03           C  
ATOM    646  CD2 TYR L  89      29.934  18.723  35.410  1.00 27.29           C  
ATOM    647  CE1 TYR L  89      29.761  16.073  36.096  1.00 28.18           C  
ATOM    648  CE2 TYR L  89      30.519  17.768  34.614  1.00 28.25           C  
ATOM    649  CZ  TYR L  89      30.434  16.442  34.956  1.00 29.34           C  
ATOM    650  OH  TYR L  89      31.034  15.462  34.138  1.00 30.37           O  
ATOM    651  C   TYR L  89      28.788  20.928  39.235  1.00 30.34           C  
ATOM    652  O   TYR L  89      27.920  20.618  40.049  1.00 30.73           O  
ATOM    653  N   CYS L  90      29.082  22.212  38.950  1.00 30.80           N  
ATOM    654  CA  CYS L  90      28.285  23.293  39.454  1.00 31.30           C  
ATOM    655  CB  CYS L  90      29.092  24.577  39.763  1.00 31.81           C  
ATOM    656  SG  CYS L  90      30.068  25.170  38.346  1.00 35.46           S  
ATOM    657  C   CYS L  90      27.295  23.609  38.377  1.00 31.40           C  
ATOM    658  O   CYS L  90      27.473  23.206  37.227  1.00 32.22           O  
ATOM    659  N   ALA L  91      26.197  24.308  38.733  1.00 30.99           N  
ATOM    660  CA  ALA L  91      25.219  24.671  37.747  1.00 30.98           C  
ATOM    661  CB  ALA L  91      24.176  23.573  37.475  1.00 34.52           C  
ATOM    662  C   ALA L  91      24.476  25.869  38.249  1.00 32.13           C  
ATOM    663  O   ALA L  91      24.419  26.119  39.451  1.00 32.78           O  
ATOM    664  N   SER L  92      23.907  26.665  37.320  1.00 31.74           N  
ATOM    665  CA  SER L  92      23.117  27.795  37.705  1.00 32.21           C  
ATOM    666  CB  SER L  92      23.929  29.059  38.033  1.00 32.27           C  
ATOM    667  OG  SER L  92      24.516  29.580  36.851  1.00 36.87           O  
ATOM    668  C   SER L  92      22.228  28.126  36.550  1.00 32.93           C  
ATOM    669  O   SER L  92      22.160  27.397  35.561  1.00 33.98           O  
ATOM    670  N   TRP L  93      21.430  29.205  36.682  1.00 50.10           N  
ATOM    671  CA  TRP L  93      20.487  29.624  35.677  1.00 49.79           C  
ATOM    672  CB  TRP L  93      19.146  30.054  36.300  1.00 49.69           C  
ATOM    673  CG  TRP L  93      18.103  30.516  35.318  1.00 50.13           C  
ATOM    674  CD2 TRP L  93      17.089  29.668  34.757  1.00 50.19           C  
ATOM    675  CD1 TRP L  93      17.888  31.759  34.804  1.00 49.84           C  
ATOM    676  NE1 TRP L  93      16.818  31.740  33.950  1.00 49.83           N  
ATOM    677  CE2 TRP L  93      16.313  30.463  33.910  1.00 50.64           C  
ATOM    678  CE3 TRP L  93      16.823  28.343  34.936  1.00 49.38           C  
ATOM    679  CZ2 TRP L  93      15.256  29.943  33.224  1.00 50.19           C  
ATOM    680  CZ3 TRP L  93      15.756  27.823  34.235  1.00 49.34           C  
ATOM    681  CH2 TRP L  93      14.990  28.605  33.395  1.00 50.08           C  
ATOM    682  C   TRP L  93      21.080  30.830  35.022  1.00 50.46           C  
ATOM    683  O   TRP L  93      21.607  31.712  35.699  1.00 52.00           O  
ATOM    684  N   THR L  94      21.021  30.896  33.677  1.00 50.77           N  
ATOM    685  CA  THR L  94      21.569  32.042  33.003  1.00 52.10           C  
ATOM    686  CB  THR L  94      22.545  31.698  31.919  1.00 52.40           C  
ATOM    687  OG1 THR L  94      23.615  30.937  32.459  1.00  0.00           O  
ATOM    688  CG2 THR L  94      23.084  33.004  31.318  1.00  0.00           C  
ATOM    689  C   THR L  94      20.420  32.774  32.399  1.00 53.81           C  
ATOM    690  O   THR L  94      19.690  32.251  31.561  1.00 54.20           O  
ATOM    691  N   ASP L  95      20.236  34.025  32.839  1.00 55.45           N  
ATOM    692  CA  ASP L  95      19.098  34.787  32.442  1.00 55.84           C  
ATOM    693  CB  ASP L  95      18.940  36.087  33.240  1.00 55.77           C  
ATOM    694  CG  ASP L  95      17.439  36.285  33.300  1.00 46.01           C  
ATOM    695  OD1 ASP L  95      16.748  35.255  33.517  1.00 47.90           O  
ATOM    696  OD2 ASP L  95      16.961  37.436  33.127  1.00 48.20           O1-
ATOM    697  C   ASP L  95      19.169  35.144  30.985  1.00 56.57           C  
ATOM    698  O   ASP L  95      18.139  35.208  30.315  1.00 55.95           O  
ATOM    699  N   GLY L  96      20.371  35.431  30.450  1.00 56.43           N  
ATOM    700  CA  GLY L  96      20.408  35.868  29.082  1.00 57.52           C  
ATOM    701  C   GLY L  96      19.922  34.787  28.169  1.00 56.23           C  
ATOM    702  O   GLY L  96      19.064  35.031  27.321  1.00 56.19           O  
ATOM    703  N   LEU L  97      20.487  33.573  28.301  1.00 55.12           N  
ATOM    704  CA  LEU L  97      20.121  32.433  27.505  1.00 56.45           C  
ATOM    705  CB  LEU L  97      21.196  31.336  27.445  1.00 57.53           C  
ATOM    706  CG  LEU L  97      22.451  31.743  26.649  1.00 57.65           C  
ATOM    707  CD1 LEU L  97      23.461  30.588  26.588  1.00 57.14           C  
ATOM    708  CD2 LEU L  97      22.095  32.267  25.248  1.00 58.49           C  
ATOM    709  C   LEU L  97      18.818  31.842  27.963  1.00 56.24           C  
ATOM    710  O   LEU L  97      18.105  31.230  27.172  1.00 55.76           O  
ATOM    711  N   SER L  98      18.481  32.008  29.256  1.00 56.16           N  
ATOM    712  CA  SER L  98      17.303  31.442  29.864  1.00 54.67           C  
ATOM    713  CB  SER L  98      15.952  31.914  29.275  1.00 55.76           C  
ATOM    714  OG  SER L  98      15.680  31.307  28.021  1.00 63.55           O  
ATOM    715  C   SER L  98      17.371  29.947  29.804  1.00 52.81           C  
ATOM    716  O   SER L  98      16.369  29.272  29.563  1.00 51.90           O  
ATOM    717  N   LEU L  99      18.577  29.388  30.023  1.00 52.00           N  
ATOM    718  CA  LEU L  99      18.733  27.968  30.083  1.00 51.25           C  
ATOM    719  CB  LEU L  99      19.387  27.363  28.830  1.00 52.58           C  
ATOM    720  CG  LEU L  99      20.907  27.586  28.755  1.00  0.00           C  
ATOM    721  CD1 LEU L  99      21.453  27.211  27.367  1.00  0.00           C  
ATOM    722  CD2 LEU L  99      21.303  28.994  29.226  1.00  0.00           C  
ATOM    723  C   LEU L  99      19.620  27.687  31.256  1.00 50.26           C  
ATOM    724  O   LEU L  99      20.263  28.593  31.786  1.00 49.86           O  
ATOM    725  N   VAL L 100      19.643  26.423  31.721  1.00 49.07           N  
ATOM    726  CA  VAL L 100      20.475  26.070  32.835  1.00 48.26           C  
ATOM    727  CB  VAL L 100      20.007  24.816  33.523  1.00 47.77           C  
ATOM    728  CG1 VAL L 100      20.961  24.472  34.676  1.00 66.40           C  
ATOM    729  CG2 VAL L 100      18.550  25.032  33.965  1.00 64.37           C  
ATOM    730  C   VAL L 100      21.851  25.827  32.292  1.00 47.87           C  
ATOM    731  O   VAL L 100      22.007  25.234  31.226  1.00 48.53           O  
ATOM    732  N   VAL L 101      22.894  26.289  33.012  1.00 31.56           N  
ATOM    733  CA  VAL L 101      24.229  26.095  32.511  1.00 31.81           C  
ATOM    734  CB  VAL L 101      24.990  27.375  32.314  1.00 32.71           C  
ATOM    735  CG1 VAL L 101      24.306  28.188  31.202  1.00 34.87           C  
ATOM    736  CG2 VAL L 101      25.059  28.111  33.662  1.00 35.90           C  
ATOM    737  C   VAL L 101      25.006  25.279  33.495  1.00 31.54           C  
ATOM    738  O   VAL L 101      24.827  25.419  34.703  1.00 32.42           O  
ATOM    739  N   PHE L 102      25.906  24.407  32.989  1.00 31.64           N  
ATOM    740  CA  PHE L 102      26.696  23.574  33.852  1.00 30.94           C  
ATOM    741  CB  PHE L 102      26.731  22.073  33.499  1.00 30.16           C  
ATOM    742  CG  PHE L 102      25.412  21.410  33.686  1.00 29.99           C  
ATOM    743  CD1 PHE L 102      24.955  21.103  34.944  1.00 29.76           C  
ATOM    744  CD2 PHE L 102      24.630  21.093  32.605  1.00 29.87           C  
ATOM    745  CE1 PHE L 102      23.741  20.485  35.123  1.00 30.28           C  
ATOM    746  CE2 PHE L 102      23.416  20.473  32.783  1.00 30.69           C  
ATOM    747  CZ  PHE L 102      22.964  20.165  34.041  1.00 30.21           C  
ATOM    748  C   PHE L 102      28.131  23.967  33.709  1.00 31.84           C  
ATOM    749  O   PHE L 102      28.554  24.503  32.685  1.00 32.45           O  
ATOM    750  N   GLY L 103      28.920  23.702  34.768  1.00 31.49           N  
ATOM    751  CA  GLY L 103      30.333  23.923  34.719  1.00 31.76           C  
ATOM    752  C   GLY L 103      30.925  22.754  33.993  1.00 32.10           C  
ATOM    753  O   GLY L 103      30.242  21.771  33.708  1.00 32.28           O  
ATOM    754  N   GLY L 104      32.234  22.847  33.688  1.00 31.60           N  
ATOM    755  CA  GLY L 104      32.985  21.862  32.958  1.00 31.53           C  
ATOM    756  C   GLY L 104      33.080  20.578  33.724  1.00 32.03           C  
ATOM    757  O   GLY L 104      33.182  19.506  33.132  1.00 32.88           O  
ATOM    758  N   GLY L 105      33.123  20.653  35.066  1.00 32.46           N  
ATOM    759  CA  GLY L 105      33.225  19.466  35.870  1.00 31.91           C  
ATOM    760  C   GLY L 105      34.609  19.381  36.431  1.00 33.11           C  
ATOM    761  O   GLY L 105      35.586  19.764  35.787  1.00 33.39           O  
ATOM    762  N   THR L 106      34.720  18.873  37.677  1.00 32.64           N  
ATOM    763  CA  THR L 106      36.001  18.728  38.306  1.00 32.61           C  
ATOM    764  CB  THR L 106      36.168  19.610  39.511  1.00 33.02           C  
ATOM    765  OG1 THR L 106      36.002  20.972  39.145  1.00 32.53           O  
ATOM    766  CG2 THR L 106      37.575  19.390  40.094  1.00 32.11           C  
ATOM    767  C   THR L 106      36.126  17.309  38.765  1.00 33.15           C  
ATOM    768  O   THR L 106      35.241  16.779  39.436  1.00 32.66           O  
ATOM    769  N   LYS L 107      37.250  16.654  38.418  1.00 34.27           N  
ATOM    770  CA  LYS L 107      37.432  15.290  38.818  1.00 34.83           C  
ATOM    771  CB  LYS L 107      38.208  14.451  37.791  1.00 36.12           C  
ATOM    772  CG  LYS L 107      38.386  12.998  38.222  1.00 38.18           C  
ATOM    773  CD  LYS L 107      38.818  12.067  37.092  1.00 42.12           C  
ATOM    774  CE  LYS L 107      38.987  10.618  37.549  1.00 54.05           C  
ATOM    775  NZ  LYS L 107      39.383   9.774  36.401  1.00 55.20           N1+
ATOM    776  C   LYS L 107      38.207  15.295  40.097  1.00 35.33           C  
ATOM    777  O   LYS L 107      39.290  15.872  40.187  1.00 34.91           O  
ATOM    778  N   LEU L 108      37.649  14.637  41.130  1.00 35.33           N  
ATOM    779  CA  LEU L 108      38.268  14.604  42.424  1.00 35.31           C  
ATOM    780  CB  LEU L 108      37.256  14.845  43.561  1.00 34.93           C  
ATOM    781  CG  LEU L 108      37.822  14.702  44.988  1.00 36.07           C  
ATOM    782  CD1 LEU L 108      38.986  15.670  45.246  1.00 37.92           C  
ATOM    783  CD2 LEU L 108      36.699  14.843  46.030  1.00 37.44           C  
ATOM    784  C   LEU L 108      38.889  13.260  42.638  1.00 35.81           C  
ATOM    785  O   LEU L 108      38.235  12.227  42.503  1.00 35.46           O  
ATOM    786  N   THR L 109      40.192  13.248  42.979  1.00 36.41           N  
ATOM    787  CA  THR L 109      40.844  12.001  43.249  1.00 36.51           C  
ATOM    788  CB  THR L 109      42.067  11.763  42.410  1.00 37.58           C  
ATOM    789  OG1 THR L 109      41.727  11.762  41.032  1.00 37.19           O  
ATOM    790  CG2 THR L 109      42.679  10.408  42.803  1.00 37.42           C  
ATOM    791  C   THR L 109      41.283  12.023  44.679  1.00 36.57           C  
ATOM    792  O   THR L 109      41.826  13.015  45.162  1.00 36.43           O  
ATOM    793  N   VAL L 110      41.035  10.920  45.413  1.00 37.22           N  
ATOM    794  CA  VAL L 110      41.483  10.882  46.773  1.00 38.17           C  
ATOM    795  CB  VAL L 110      40.513  10.243  47.727  1.00 38.29           C  
ATOM    796  CG1 VAL L 110      41.147  10.223  49.128  1.00 38.35           C  
ATOM    797  CG2 VAL L 110      39.190  11.026  47.674  1.00 37.20           C  
ATOM    798  C   VAL L 110      42.756  10.097  46.769  1.00 40.01           C  
ATOM    799  O   VAL L 110      42.802   8.946  46.339  1.00 40.34           O  
ATOM    800  N   LEU L 111      43.837  10.725  47.266  1.00 41.24           N  
ATOM    801  CA  LEU L 111      45.149  10.151  47.212  1.00 43.18           C  
ATOM    802  CB  LEU L 111      46.259  11.163  47.541  1.00 43.87           C  
ATOM    803  CG  LEU L 111      46.347  12.322  46.526  1.00 43.67           C  
ATOM    804  CD1 LEU L 111      47.468  13.304  46.895  1.00 43.83           C  
ATOM    805  CD2 LEU L 111      46.475  11.804  45.087  1.00 42.84           C  
ATOM    806  C   LEU L 111      45.258   9.010  48.170  1.00 44.13           C  
ATOM    807  O   LEU L 111      44.577   8.952  49.192  1.00 43.84           O  
ATOM    808  N   GLY L 112      46.131   8.040  47.834  1.00 45.75           N  
ATOM    809  CA  GLY L 112      46.322   6.909  48.693  1.00 47.66           C  
ATOM    810  C   GLY L 112      47.538   6.159  48.180  1.00 48.30           C  
ATOM    811  O   GLY L 112      47.892   5.125  48.806  1.00 50.37           O  
ATOM    812  OXT GLY L 112      48.130   6.607  47.162  1.00  0.00           O1-
TER     813      GLY L 112 
ATOM    814  N   GLU H 113       7.985   5.405  46.079  1.00 47.42           N1+
ATOM    815  CA  GLU H 113       8.670   6.716  46.025  1.00 47.16           C  
ATOM    816  CB  GLU H 113      10.143   6.582  46.462  1.00 49.55           C  
ATOM    817  CG  GLU H 113      11.017   5.779  45.489  1.00 53.75           C  
ATOM    818  CD  GLU H 113      10.636   4.307  45.571  1.00 59.27           C  
ATOM    819  OE1 GLU H 113      10.171   3.874  46.657  1.00 62.18           O  
ATOM    820  OE2 GLU H 113      10.812   3.595  44.546  1.00 63.07           O1-
ATOM    821  C   GLU H 113       8.630   7.232  44.626  1.00 44.86           C  
ATOM    822  O   GLU H 113       8.074   6.597  43.731  1.00 44.24           O  
ATOM    823  N   VAL H 114       9.210   8.425  44.412  1.00 42.06           N  
ATOM    824  CA  VAL H 114       9.213   9.012  43.107  1.00 39.37           C  
ATOM    825  CB  VAL H 114       9.568  10.474  43.133  1.00 38.74           C  
ATOM    826  CG1 VAL H 114       9.656  11.008  41.692  1.00 37.36           C  
ATOM    827  CG2 VAL H 114       8.533  11.205  44.003  1.00 37.72           C  
ATOM    828  C   VAL H 114      10.234   8.296  42.296  1.00 39.29           C  
ATOM    829  O   VAL H 114      11.291   7.916  42.800  1.00 39.67           O  
ATOM    830  N   GLN H 115       9.930   8.051  41.008  1.00 39.05           N  
ATOM    831  CA  GLN H 115      10.926   7.378  40.238  1.00 38.87           C  
ATOM    832  CB  GLN H 115      10.865   5.849  40.398  1.00 40.55           C  
ATOM    833  CG  GLN H 115      12.125   5.134  39.910  1.00 44.43           C  
ATOM    834  CD  GLN H 115      12.076   3.706  40.432  1.00 48.14           C  
ATOM    835  OE1 GLN H 115      11.113   3.304  41.082  1.00 51.68           O  
ATOM    836  NE2 GLN H 115      13.148   2.917  40.151  1.00 50.61           N  
ATOM    837  C   GLN H 115      10.761   7.741  38.792  1.00 37.39           C  
ATOM    838  O   GLN H 115       9.648   7.925  38.298  1.00 36.19           O  
ATOM    839  N   LEU H 116      11.900   7.889  38.084  1.00 35.43           N  
ATOM    840  CA  LEU H 116      11.904   8.185  36.678  1.00 34.43           C  
ATOM    841  CB  LEU H 116      12.713   9.451  36.341  1.00 35.03           C  
ATOM    842  CG  LEU H 116      12.077  10.753  36.867  1.00 35.91           C  
ATOM    843  CD1 LEU H 116      12.972  11.972  36.589  1.00 33.85           C  
ATOM    844  CD2 LEU H 116      10.659  10.934  36.299  1.00 36.08           C  
ATOM    845  C   LEU H 116      12.588   7.035  36.004  1.00 34.61           C  
ATOM    846  O   LEU H 116      13.765   6.779  36.258  1.00 34.96           O  
ATOM    847  N   VAL H 117      11.868   6.315  35.116  1.00 33.12           N  
ATOM    848  CA  VAL H 117      12.446   5.176  34.456  1.00 31.39           C  
ATOM    849  CB  VAL H 117      11.593   3.942  34.543  1.00 32.11           C  
ATOM    850  CG1 VAL H 117      12.250   2.824  33.717  1.00 28.59           C  
ATOM    851  CG2 VAL H 117      11.394   3.582  36.024  1.00 28.55           C  
ATOM    852  C   VAL H 117      12.588   5.503  33.002  1.00 31.69           C  
ATOM    853  O   VAL H 117      11.627   5.911  32.350  1.00 32.12           O  
ATOM    854  N   GLN H 118      13.804   5.302  32.454  1.00 31.10           N  
ATOM    855  CA  GLN H 118      14.074   5.640  31.086  1.00 31.46           C  
ATOM    856  CB  GLN H 118      15.402   6.401  30.910  1.00 31.14           C  
ATOM    857  CG  GLN H 118      15.392   7.747  31.641  1.00 31.79           C  
ATOM    858  CD  GLN H 118      16.723   8.450  31.428  1.00 32.75           C  
ATOM    859  OE1 GLN H 118      17.454   8.727  32.377  1.00 33.55           O  
ATOM    860  NE2 GLN H 118      17.043   8.759  30.143  1.00 32.32           N  
ATOM    861  C   GLN H 118      14.110   4.396  30.246  1.00 32.56           C  
ATOM    862  O   GLN H 118      14.181   3.280  30.759  1.00 34.31           O  
ATOM    863  N   SER H 119      14.046   4.576  28.908  1.00 32.19           N  
ATOM    864  CA  SER H 119      14.025   3.491  27.962  1.00 32.87           C  
ATOM    865  CB  SER H 119      13.737   3.939  26.520  1.00 32.76           C  
ATOM    866  OG  SER H 119      12.499   4.625  26.453  1.00 31.61           O  
ATOM    867  C   SER H 119      15.387   2.870  27.926  1.00 33.33           C  
ATOM    868  O   SER H 119      16.363   3.444  28.403  1.00 32.08           O  
ATOM    869  N   GLY H 120      15.482   1.668  27.323  1.00 33.27           N  
ATOM    870  CA  GLY H 120      16.711   0.924  27.297  1.00 32.31           C  
ATOM    871  C   GLY H 120      17.646   1.482  26.269  1.00 31.73           C  
ATOM    872  O   GLY H 120      17.284   2.335  25.461  1.00 30.81           O  
ATOM    873  N   ALA H 121      18.891   0.955  26.270  1.00 31.84           N  
ATOM    874  CA  ALA H 121      19.957   1.400  25.414  1.00 32.41           C  
ATOM    875  CB  ALA H 121      21.286   0.661  25.653  1.00 31.90           C  
ATOM    876  C   ALA H 121      19.574   1.202  23.985  1.00 32.39           C  
ATOM    877  O   ALA H 121      18.858   0.263  23.639  1.00 31.91           O  
ATOM    878  N   GLU H 122      20.048   2.114  23.109  1.00 32.15           N  
ATOM    879  CA  GLU H 122      19.679   2.038  21.728  1.00 33.20           C  
ATOM    880  CB  GLU H 122      18.833   3.240  21.277  1.00 33.90           C  
ATOM    881  CG  GLU H 122      17.504   3.391  22.027  1.00 36.63           C  
ATOM    882  CD  GLU H 122      16.498   2.402  21.459  1.00 40.75           C  
ATOM    883  OE1 GLU H 122      16.887   1.602  20.566  1.00 41.80           O  
ATOM    884  OE2 GLU H 122      15.321   2.435  21.908  1.00 43.05           O1-
ATOM    885  C   GLU H 122      20.921   2.062  20.892  1.00 33.06           C  
ATOM    886  O   GLU H 122      21.851   2.825  21.151  1.00 33.02           O  
ATOM    887  N   VAL H 123      20.968   1.197  19.861  1.00 32.79           N  
ATOM    888  CA  VAL H 123      22.066   1.223  18.943  1.00 32.73           C  
ATOM    889  CB  VAL H 123      22.820  -0.079  18.872  1.00 33.37           C  
ATOM    890  CG1 VAL H 123      21.920  -1.180  18.290  1.00 33.02           C  
ATOM    891  CG2 VAL H 123      24.116   0.160  18.087  1.00 34.14           C  
ATOM    892  C   VAL H 123      21.460   1.544  17.609  1.00 32.47           C  
ATOM    893  O   VAL H 123      20.518   0.884  17.170  1.00 32.26           O  
ATOM    894  N   LYS H 124      21.976   2.588  16.928  1.00 31.92           N  
ATOM    895  CA  LYS H 124      21.354   2.992  15.700  1.00 32.09           C  
ATOM    896  CB  LYS H 124      20.446   4.224  15.871  1.00 31.97           C  
ATOM    897  CG  LYS H 124      19.347   4.036  16.924  1.00 33.42           C  
ATOM    898  CD  LYS H 124      18.325   2.942  16.603  1.00 35.94           C  
ATOM    899  CE  LYS H 124      16.960   3.479  16.165  1.00 37.39           C  
ATOM    900  NZ  LYS H 124      16.014   2.354  15.973  1.00 37.51           N1+
ATOM    901  C   LYS H 124      22.417   3.379  14.721  1.00 31.64           C  
ATOM    902  O   LYS H 124      23.595   3.476  15.062  1.00 30.75           O  
ATOM    903  N   LYS H 125      22.011   3.592  13.454  1.00 31.46           N  
ATOM    904  CA  LYS H 125      22.936   4.024  12.447  1.00 32.15           C  
ATOM    905  CB  LYS H 125      22.911   3.183  11.165  1.00 32.89           C  
ATOM    906  CG  LYS H 125      23.425   1.761  11.400  1.00 35.77           C  
ATOM    907  CD  LYS H 125      23.408   0.880  10.152  1.00 38.80           C  
ATOM    908  CE  LYS H 125      24.557   1.190   9.189  1.00 41.29           C  
ATOM    909  NZ  LYS H 125      24.498   0.281   8.025  1.00 42.87           N1+
ATOM    910  C   LYS H 125      22.576   5.433  12.105  1.00 31.31           C  
ATOM    911  O   LYS H 125      21.470   5.893  12.383  1.00 30.55           O  
ATOM    912  N   PRO H 126      23.497   6.141  11.513  1.00 31.49           N  
ATOM    913  CA  PRO H 126      23.245   7.518  11.214  1.00 30.66           C  
ATOM    914  CD  PRO H 126      24.911   5.873  11.717  1.00 25.61           C  
ATOM    915  CB  PRO H 126      24.586   8.097  10.776  1.00 30.44           C  
ATOM    916  CG  PRO H 126      25.612   7.232  11.533  1.00 25.86           C  
ATOM    917  C   PRO H 126      22.146   7.683  10.223  1.00 31.01           C  
ATOM    918  O   PRO H 126      22.076   6.911   9.267  1.00 30.27           O  
ATOM    919  N   GLY H 127      21.284   8.698  10.438  1.00 30.82           N  
ATOM    920  CA  GLY H 127      20.210   8.991   9.536  1.00 30.15           C  
ATOM    921  C   GLY H 127      18.923   8.419  10.052  1.00 30.51           C  
ATOM    922  O   GLY H 127      17.852   8.787   9.571  1.00 31.84           O  
ATOM    923  N   GLU H 128      18.979   7.508  11.044  1.00 30.20           N  
ATOM    924  CA  GLU H 128      17.772   6.909  11.542  1.00 31.22           C  
ATOM    925  CB  GLU H 128      18.003   5.548  12.219  1.00 31.51           C  
ATOM    926  CG  GLU H 128      18.438   4.446  11.250  1.00 32.60           C  
ATOM    927  CD  GLU H 128      18.630   3.166  12.050  1.00 35.90           C  
ATOM    928  OE1 GLU H 128      18.604   3.246  13.306  1.00 36.31           O  
ATOM    929  OE2 GLU H 128      18.808   2.091  11.418  1.00 43.51           O1-
ATOM    930  C   GLU H 128      17.143   7.818  12.555  1.00 31.54           C  
ATOM    931  O   GLU H 128      17.822   8.617  13.198  1.00 31.82           O  
ATOM    932  N   SER H 129      15.801   7.732  12.693  1.00 31.75           N  
ATOM    933  CA  SER H 129      15.092   8.517  13.666  1.00 32.30           C  
ATOM    934  CB  SER H 129      13.615   8.757  13.315  1.00 32.61           C  
ATOM    935  OG  SER H 129      13.506   9.543  12.138  1.00 34.55           O  
ATOM    936  C   SER H 129      15.111   7.763  14.959  1.00 32.35           C  
ATOM    937  O   SER H 129      15.289   6.547  14.974  1.00 33.31           O  
ATOM    938  N   LEU H 130      14.939   8.479  16.091  1.00 32.29           N  
ATOM    939  CA  LEU H 130      14.949   7.819  17.366  1.00 31.17           C  
ATOM    940  CB  LEU H 130      16.363   7.717  17.966  1.00 30.32           C  
ATOM    941  CG  LEU H 130      16.413   7.070  19.362  1.00 30.77           C  
ATOM    942  CD1 LEU H 130      15.917   5.615  19.339  1.00 29.76           C  
ATOM    943  CD2 LEU H 130      17.815   7.211  19.981  1.00 30.94           C  
ATOM    944  C   LEU H 130      14.115   8.595  18.334  1.00 30.99           C  
ATOM    945  O   LEU H 130      14.086   9.825  18.300  1.00 29.85           O  
ATOM    946  N   LYS H 131      13.394   7.874  19.218  1.00 30.96           N  
ATOM    947  CA  LYS H 131      12.620   8.508  20.243  1.00 30.97           C  
ATOM    948  CB  LYS H 131      11.106   8.477  19.964  1.00 31.92           C  
ATOM    949  CG  LYS H 131      10.281   9.388  20.877  1.00 33.58           C  
ATOM    950  CD  LYS H 131       8.867   9.637  20.346  1.00 35.66           C  
ATOM    951  CE  LYS H 131       8.025  10.558  21.231  1.00 38.28           C  
ATOM    952  NZ  LYS H 131       6.716  10.826  20.590  1.00 39.84           N1+
ATOM    953  C   LYS H 131      12.876   7.737  21.505  1.00 30.22           C  
ATOM    954  O   LYS H 131      12.711   6.518  21.539  1.00 29.99           O  
ATOM    955  N   ILE H 132      13.289   8.436  22.582  1.00 29.41           N  
ATOM    956  CA  ILE H 132      13.566   7.794  23.840  1.00 29.28           C  
ATOM    957  CB  ILE H 132      14.974   7.996  24.324  1.00 29.03           C  
ATOM    958  CG1 ILE H 132      15.271   9.488  24.529  1.00 29.09           C  
ATOM    959  CG2 ILE H 132      15.922   7.293  23.337  1.00 28.08           C  
ATOM    960  CD1 ILE H 132      16.607   9.743  25.225  1.00 27.62           C  
ATOM    961  C   ILE H 132      12.617   8.365  24.851  1.00 29.92           C  
ATOM    962  O   ILE H 132      12.117   9.475  24.672  1.00 29.94           O  
ATOM    963  N   SER H 133      12.318   7.609  25.935  1.00 29.70           N  
ATOM    964  CA  SER H 133      11.295   8.052  26.843  1.00 30.13           C  
ATOM    965  CB  SER H 133      10.042   7.162  26.821  1.00 30.08           C  
ATOM    966  OG  SER H 133      10.359   5.872  27.320  1.00 33.09           O  
ATOM    967  C   SER H 133      11.764   8.073  28.268  1.00 30.71           C  
ATOM    968  O   SER H 133      12.787   7.494  28.625  1.00 30.44           O  
ATOM    969  N   CYS H 134      11.000   8.802  29.114  1.00 31.20           N  
ATOM    970  CA  CYS H 134      11.239   8.903  30.528  1.00 31.06           C  
ATOM    971  CB  CYS H 134      11.962  10.215  30.912  1.00 31.17           C  
ATOM    972  SG  CYS H 134      12.289  10.397  32.692  1.00 37.79           S  
ATOM    973  C   CYS H 134       9.891   8.854  31.193  1.00 31.66           C  
ATOM    974  O   CYS H 134       9.080   9.765  31.044  1.00 31.91           O  
ATOM    975  N   LYS H 135       9.628   7.774  31.959  1.00 31.48           N  
ATOM    976  CA  LYS H 135       8.358   7.508  32.588  1.00 32.17           C  
ATOM    977  CB  LYS H 135       8.041   6.002  32.546  1.00 32.84           C  
ATOM    978  CG  LYS H 135       6.819   5.537  33.342  1.00 35.84           C  
ATOM    979  CD  LYS H 135       5.467   5.745  32.661  1.00 38.31           C  
ATOM    980  CE  LYS H 135       4.343   4.993  33.378  1.00 38.79           C  
ATOM    981  NZ  LYS H 135       3.074   5.124  32.631  1.00 40.53           N1+
ATOM    982  C   LYS H 135       8.440   7.881  34.036  1.00 31.60           C  
ATOM    983  O   LYS H 135       9.325   7.424  34.753  1.00 31.33           O  
ATOM    984  N   GLY H 136       7.482   8.698  34.516  1.00 31.49           N  
ATOM    985  CA  GLY H 136       7.519   9.111  35.888  1.00 30.94           C  
ATOM    986  C   GLY H 136       6.425   8.417  36.625  1.00 32.58           C  
ATOM    987  O   GLY H 136       5.380   8.092  36.063  1.00 34.12           O  
ATOM    988  N   SER H 137       6.663   8.162  37.926  1.00 32.03           N  
ATOM    989  CA  SER H 137       5.661   7.535  38.733  1.00 33.04           C  
ATOM    990  CB  SER H 137       5.759   6.000  38.735  1.00 34.55           C  
ATOM    991  OG  SER H 137       7.002   5.592  39.291  1.00 37.47           O  
ATOM    992  C   SER H 137       5.872   7.988  40.142  1.00 32.78           C  
ATOM    993  O   SER H 137       6.975   8.381  40.520  1.00 32.90           O  
ATOM    994  N   GLY H 138       4.814   7.862  40.970  1.00 35.12           N  
ATOM    995  CA  GLY H 138       4.926   8.115  42.373  1.00 35.98           C  
ATOM    996  C   GLY H 138       4.521   9.515  42.684  1.00 36.99           C  
ATOM    997  O   GLY H 138       4.270   9.839  43.845  1.00 39.44           O  
ATOM    998  N   TYR H 139       4.435  10.384  41.661  1.00 35.14           N  
ATOM    999  CA  TYR H 139       4.107  11.751  41.936  1.00 34.99           C  
ATOM   1000  CB  TYR H 139       5.346  12.671  42.027  1.00 34.61           C  
ATOM   1001  CG  TYR H 139       6.006  12.789  40.690  1.00 33.08           C  
ATOM   1002  CD1 TYR H 139       6.918  11.858  40.252  1.00 31.31           C  
ATOM   1003  CD2 TYR H 139       5.701  13.846  39.864  1.00 32.26           C  
ATOM   1004  CE1 TYR H 139       7.518  11.979  39.018  1.00 29.51           C  
ATOM   1005  CE2 TYR H 139       6.299  13.972  38.630  1.00 30.14           C  
ATOM   1006  CZ  TYR H 139       7.209  13.039  38.203  1.00 30.95           C  
ATOM   1007  OH  TYR H 139       7.820  13.169  36.936  1.00 30.37           O  
ATOM   1008  C   TYR H 139       3.214  12.242  40.840  1.00 36.01           C  
ATOM   1009  O   TYR H 139       2.915  11.510  39.898  1.00 36.60           O  
ATOM   1010  N   SER H 140       2.734  13.498  40.955  1.00 35.52           N  
ATOM   1011  CA  SER H 140       1.871  14.017  39.941  1.00 38.30           C  
ATOM   1012  CB  SER H 140       1.032  15.216  40.417  1.00 42.62           C  
ATOM   1013  OG  SER H 140       0.185  15.679  39.379  1.00 50.29           O  
ATOM   1014  C   SER H 140       2.755  14.474  38.825  1.00 36.07           C  
ATOM   1015  O   SER H 140       3.479  15.463  38.927  1.00 34.90           O  
ATOM   1016  N   PHE H 141       2.664  13.758  37.697  1.00 34.13           N  
ATOM   1017  CA  PHE H 141       3.523  13.931  36.564  1.00 32.88           C  
ATOM   1018  CB  PHE H 141       3.146  12.942  35.447  1.00 33.46           C  
ATOM   1019  CG  PHE H 141       4.113  13.056  34.325  1.00 32.18           C  
ATOM   1020  CD1 PHE H 141       5.304  12.365  34.363  1.00 30.95           C  
ATOM   1021  CD2 PHE H 141       3.826  13.839  33.231  1.00 32.74           C  
ATOM   1022  CE1 PHE H 141       6.202  12.458  33.327  1.00 31.45           C  
ATOM   1023  CE2 PHE H 141       4.721  13.937  32.192  1.00 32.17           C  
ATOM   1024  CZ  PHE H 141       5.908  13.248  32.240  1.00 31.14           C  
ATOM   1025  C   PHE H 141       3.387  15.326  36.034  1.00 32.96           C  
ATOM   1026  O   PHE H 141       4.383  15.965  35.701  1.00 32.72           O  
ATOM   1027  N   SER H 142       2.149  15.840  35.956  1.00 34.30           N  
ATOM   1028  CA  SER H 142       1.879  17.125  35.369  1.00 33.49           C  
ATOM   1029  CB  SER H 142       0.373  17.417  35.262  1.00 38.01           C  
ATOM   1030  OG  SER H 142      -0.259  16.424  34.474  1.00 25.91           O  
ATOM   1031  C   SER H 142       2.454  18.245  36.190  1.00 33.52           C  
ATOM   1032  O   SER H 142       2.674  19.338  35.673  1.00 37.23           O  
ATOM   1033  N   ASN H 143       2.668  18.020  37.496  1.00 30.55           N  
ATOM   1034  CA  ASN H 143       3.092  19.044  38.411  1.00 32.21           C  
ATOM   1035  CB  ASN H 143       2.874  18.666  39.885  1.00 35.72           C  
ATOM   1036  CG  ASN H 143       1.389  18.837  40.189  1.00 44.32           C  
ATOM   1037  OD1 ASN H 143       0.545  18.810  39.295  1.00 45.08           O  
ATOM   1038  ND2 ASN H 143       1.062  19.041  41.493  1.00 44.90           N  
ATOM   1039  C   ASN H 143       4.515  19.513  38.235  1.00 31.54           C  
ATOM   1040  O   ASN H 143       4.812  20.650  38.603  1.00 32.72           O  
ATOM   1041  N   TYR H 144       5.449  18.680  37.715  1.00 28.78           N  
ATOM   1042  CA  TYR H 144       6.824  19.132  37.696  1.00 27.46           C  
ATOM   1043  CB  TYR H 144       7.762  18.270  38.561  1.00 28.24           C  
ATOM   1044  CG  TYR H 144       7.204  18.186  39.940  1.00 30.60           C  
ATOM   1045  CD1 TYR H 144       7.502  19.136  40.885  1.00 30.61           C  
ATOM   1046  CD2 TYR H 144       6.368  17.147  40.282  1.00 30.81           C  
ATOM   1047  CE1 TYR H 144       6.978  19.036  42.151  1.00 32.06           C  
ATOM   1048  CE2 TYR H 144       5.844  17.044  41.547  1.00 31.54           C  
ATOM   1049  CZ  TYR H 144       6.155  17.992  42.488  1.00 34.56           C  
ATOM   1050  OH  TYR H 144       5.627  17.900  43.792  1.00 38.19           O  
ATOM   1051  C   TYR H 144       7.404  19.097  36.298  1.00 27.53           C  
ATOM   1052  O   TYR H 144       7.029  18.261  35.478  1.00 29.36           O  
ATOM   1053  N   TRP H 145       8.359  20.024  36.017  1.00 29.90           N  
ATOM   1054  CA  TRP H 145       9.067  20.171  34.775  1.00 30.09           C  
ATOM   1055  CB  TRP H 145       9.964  21.425  34.756  1.00 30.20           C  
ATOM   1056  CG  TRP H 145       9.255  22.751  34.918  1.00 30.88           C  
ATOM   1057  CD2 TRP H 145       8.986  23.670  33.848  1.00 30.17           C  
ATOM   1058  CD1 TRP H 145       8.796  23.347  36.057  1.00 31.07           C  
ATOM   1059  NE1 TRP H 145       8.255  24.576  35.762  1.00 31.38           N  
ATOM   1060  CE2 TRP H 145       8.368  24.789  34.406  1.00 31.28           C  
ATOM   1061  CE3 TRP H 145       9.242  23.594  32.511  1.00 30.26           C  
ATOM   1062  CZ2 TRP H 145       7.993  25.849  33.633  1.00 31.18           C  
ATOM   1063  CZ3 TRP H 145       8.857  24.662  31.733  1.00 30.64           C  
ATOM   1064  CH2 TRP H 145       8.244  25.769  32.283  1.00 31.05           C  
ATOM   1065  C   TRP H 145      10.005  19.003  34.652  1.00 30.48           C  
ATOM   1066  O   TRP H 145      10.468  18.461  35.655  1.00 30.99           O  
ATOM   1067  N   ILE H 146      10.285  18.561  33.408  1.00 30.10           N  
ATOM   1068  CA  ILE H 146      11.253  17.519  33.205  1.00 29.88           C  
ATOM   1069  CB  ILE H 146      10.695  16.251  32.633  1.00 30.46           C  
ATOM   1070  CG1 ILE H 146       9.772  15.611  33.683  1.00 31.31           C  
ATOM   1071  CG2 ILE H 146      11.860  15.345  32.195  1.00 31.27           C  
ATOM   1072  CD1 ILE H 146       9.047  14.361  33.210  1.00 30.13           C  
ATOM   1073  C   ILE H 146      12.321  18.052  32.302  1.00 30.43           C  
ATOM   1074  O   ILE H 146      12.040  18.701  31.296  1.00 30.65           O  
ATOM   1075  N   GLY H 147      13.596  17.799  32.663  1.00 30.08           N  
ATOM   1076  CA  GLY H 147      14.700  18.313  31.901  1.00 29.48           C  
ATOM   1077  C   GLY H 147      15.468  17.175  31.305  1.00 30.60           C  
ATOM   1078  O   GLY H 147      15.425  16.045  31.791  1.00 30.98           O  
ATOM   1079  N   TRP H 148      16.200  17.476  30.209  1.00 29.71           N  
ATOM   1080  CA  TRP H 148      17.005  16.497  29.537  1.00 29.27           C  
ATOM   1081  CB  TRP H 148      16.555  16.229  28.089  1.00 29.09           C  
ATOM   1082  CG  TRP H 148      15.220  15.523  27.999  1.00 28.81           C  
ATOM   1083  CD2 TRP H 148      15.067  14.094  28.045  1.00 27.99           C  
ATOM   1084  CD1 TRP H 148      13.964  16.040  27.878  1.00 29.52           C  
ATOM   1085  NE1 TRP H 148      13.037  15.024  27.843  1.00 29.46           N  
ATOM   1086  CE2 TRP H 148      13.704  13.822  27.945  1.00 28.02           C  
ATOM   1087  CE3 TRP H 148      15.988  13.094  28.161  1.00 27.28           C  
ATOM   1088  CZ2 TRP H 148      13.239  12.536  27.962  1.00 28.75           C  
ATOM   1089  CZ3 TRP H 148      15.517  11.800  28.175  1.00 28.33           C  
ATOM   1090  CH2 TRP H 148      14.169  11.526  28.078  1.00 28.74           C  
ATOM   1091  C   TRP H 148      18.422  16.986  29.517  1.00 29.17           C  
ATOM   1092  O   TRP H 148      18.692  18.157  29.248  1.00 29.97           O  
ATOM   1093  N   VAL H 149      19.369  16.072  29.824  1.00 28.85           N  
ATOM   1094  CA  VAL H 149      20.766  16.400  29.868  1.00 28.48           C  
ATOM   1095  CB  VAL H 149      21.331  16.346  31.258  1.00 28.51           C  
ATOM   1096  CG1 VAL H 149      22.855  16.540  31.187  1.00 28.28           C  
ATOM   1097  CG2 VAL H 149      20.611  17.398  32.118  1.00 27.75           C  
ATOM   1098  C   VAL H 149      21.515  15.401  29.034  1.00 29.46           C  
ATOM   1099  O   VAL H 149      21.188  14.214  29.020  1.00 29.20           O  
ATOM   1100  N   ARG H 150      22.557  15.873  28.315  1.00 29.12           N  
ATOM   1101  CA  ARG H 150      23.316  14.992  27.471  1.00 28.94           C  
ATOM   1102  CB  ARG H 150      23.402  15.469  26.010  1.00 28.96           C  
ATOM   1103  CG  ARG H 150      24.207  14.538  25.101  1.00 30.23           C  
ATOM   1104  CD  ARG H 150      24.284  15.012  23.647  1.00 30.67           C  
ATOM   1105  NE  ARG H 150      25.256  16.139  23.582  1.00 32.60           N  
ATOM   1106  CZ  ARG H 150      25.536  16.727  22.383  1.00 34.94           C  
ATOM   1107  NH1 ARG H 150      24.914  16.295  21.247  1.00 34.46           N1+
ATOM   1108  NH2 ARG H 150      26.442  17.746  22.318  1.00 34.71           N  
ATOM   1109  C   ARG H 150      24.716  14.914  27.990  1.00 29.61           C  
ATOM   1110  O   ARG H 150      25.264  15.897  28.487  1.00 29.67           O  
ATOM   1111  N   GLN H 151      25.320  13.708  27.919  1.00 29.70           N  
ATOM   1112  CA  GLN H 151      26.682  13.558  28.340  1.00 30.33           C  
ATOM   1113  CB  GLN H 151      26.819  12.931  29.740  1.00 29.82           C  
ATOM   1114  CG  GLN H 151      28.262  12.827  30.240  1.00 30.13           C  
ATOM   1115  CD  GLN H 151      28.229  12.295  31.667  1.00 31.88           C  
ATOM   1116  OE1 GLN H 151      27.467  11.385  31.991  1.00 32.10           O  
ATOM   1117  NE2 GLN H 151      29.076  12.887  32.551  1.00 29.38           N  
ATOM   1118  C   GLN H 151      27.376  12.670  27.356  1.00 30.91           C  
ATOM   1119  O   GLN H 151      27.088  11.479  27.255  1.00 29.81           O  
ATOM   1120  N   MET H 152      28.337  13.246  26.610  1.00 31.70           N  
ATOM   1121  CA  MET H 152      29.095  12.528  25.628  1.00 34.15           C  
ATOM   1122  CB  MET H 152      29.814  13.486  24.665  1.00 34.87           C  
ATOM   1123  CG  MET H 152      28.815  14.386  23.927  1.00 35.13           C  
ATOM   1124  SD  MET H 152      29.510  15.883  23.163  1.00 68.86           S  
ATOM   1125  CE  MET H 152      30.180  15.056  21.696  1.00 46.12           C  
ATOM   1126  C   MET H 152      30.104  11.722  26.383  1.00 35.29           C  
ATOM   1127  O   MET H 152      30.455  12.062  27.512  1.00 35.89           O  
ATOM   1128  N   PRO H 153      30.591  10.655  25.812  1.00 35.82           N  
ATOM   1129  CA  PRO H 153      31.494   9.832  26.559  1.00 36.05           C  
ATOM   1130  CD  PRO H 153      29.850   9.893  24.819  1.00 35.74           C  
ATOM   1131  CB  PRO H 153      31.704   8.580  25.715  1.00 36.27           C  
ATOM   1132  CG  PRO H 153      30.373   8.449  24.944  1.00 35.94           C  
ATOM   1133  C   PRO H 153      32.735  10.562  26.949  1.00 36.17           C  
ATOM   1134  O   PRO H 153      33.408  11.119  26.083  1.00 36.42           O  
ATOM   1135  N   GLY H 154      33.055  10.558  28.258  1.00 36.03           N  
ATOM   1136  CA  GLY H 154      34.249  11.176  28.748  1.00 36.83           C  
ATOM   1137  C   GLY H 154      34.091  12.665  28.767  1.00 37.32           C  
ATOM   1138  O   GLY H 154      35.072  13.394  28.911  1.00 37.52           O  
ATOM   1139  N   LYS H 155      32.849  13.170  28.637  1.00 36.21           N  
ATOM   1140  CA  LYS H 155      32.678  14.597  28.616  1.00 36.11           C  
ATOM   1141  CB  LYS H 155      32.110  15.121  27.288  1.00 37.06           C  
ATOM   1142  CG  LYS H 155      33.077  14.897  26.124  1.00 40.38           C  
ATOM   1143  CD  LYS H 155      32.457  15.075  24.739  1.00 43.65           C  
ATOM   1144  CE  LYS H 155      33.447  14.835  23.598  1.00 52.31           C  
ATOM   1145  NZ  LYS H 155      34.540  15.830  23.655  1.00 53.33           N1+
ATOM   1146  C   LYS H 155      31.756  14.990  29.729  1.00 35.08           C  
ATOM   1147  O   LYS H 155      31.303  14.145  30.501  1.00 34.95           O  
ATOM   1148  N   GLY H 156      31.487  16.307  29.855  1.00 34.30           N  
ATOM   1149  CA  GLY H 156      30.687  16.825  30.931  1.00 32.95           C  
ATOM   1150  C   GLY H 156      29.226  16.842  30.576  1.00 32.22           C  
ATOM   1151  O   GLY H 156      28.825  16.428  29.490  1.00 32.33           O  
ATOM   1152  N   LEU H 157      28.399  17.346  31.521  1.00 32.05           N  
ATOM   1153  CA  LEU H 157      26.969  17.423  31.403  1.00 32.46           C  
ATOM   1154  CB  LEU H 157      26.262  17.583  32.759  1.00 31.67           C  
ATOM   1155  CG  LEU H 157      26.427  16.383  33.708  1.00 30.79           C  
ATOM   1156  CD1 LEU H 157      25.695  16.633  35.035  1.00 28.60           C  
ATOM   1157  CD2 LEU H 157      25.988  15.074  33.036  1.00 30.38           C  
ATOM   1158  C   LEU H 157      26.592  18.633  30.602  1.00 32.82           C  
ATOM   1159  O   LEU H 157      27.198  19.695  30.746  1.00 33.65           O  
ATOM   1160  N   GLU H 158      25.560  18.492  29.739  1.00 31.68           N  
ATOM   1161  CA  GLU H 158      25.071  19.582  28.937  1.00 32.03           C  
ATOM   1162  CB  GLU H 158      25.270  19.370  27.425  1.00 33.05           C  
ATOM   1163  CG  GLU H 158      26.724  19.347  26.958  1.00 35.76           C  
ATOM   1164  CD  GLU H 158      26.721  18.928  25.494  1.00 37.99           C  
ATOM   1165  OE1 GLU H 158      25.691  19.167  24.811  1.00 38.60           O  
ATOM   1166  OE2 GLU H 158      27.745  18.355  25.037  1.00 40.74           O1-
ATOM   1167  C   GLU H 158      23.581  19.655  29.123  1.00 30.51           C  
ATOM   1168  O   GLU H 158      22.902  18.631  29.153  1.00 29.50           O  
ATOM   1169  N   TRP H 159      23.027  20.882  29.229  1.00 29.78           N  
ATOM   1170  CA  TRP H 159      21.608  21.067  29.397  1.00 29.74           C  
ATOM   1171  CB  TRP H 159      21.289  22.325  30.222  1.00 29.95           C  
ATOM   1172  CG  TRP H 159      19.830  22.706  30.293  1.00 30.02           C  
ATOM   1173  CD2 TRP H 159      18.858  22.054  31.116  1.00 29.92           C  
ATOM   1174  CD1 TRP H 159      19.171  23.692  29.627  1.00 29.89           C  
ATOM   1175  NE1 TRP H 159      17.847  23.710  29.993  1.00 31.08           N  
ATOM   1176  CE2 TRP H 159      17.639  22.704  30.910  1.00 30.13           C  
ATOM   1177  CE3 TRP H 159      18.971  21.004  31.978  1.00 30.02           C  
ATOM   1178  CZ2 TRP H 159      16.510  22.312  31.567  1.00 29.69           C  
ATOM   1179  CZ3 TRP H 159      17.830  20.608  32.637  1.00 30.16           C  
ATOM   1180  CH2 TRP H 159      16.626  21.249  32.436  1.00 29.40           C  
ATOM   1181  C   TRP H 159      20.988  21.217  28.042  1.00 30.13           C  
ATOM   1182  O   TRP H 159      21.355  22.108  27.282  1.00 29.64           O  
ATOM   1183  N   MET H 160      20.136  20.240  27.659  1.00 29.01           N  
ATOM   1184  CA  MET H 160      19.373  20.220  26.438  1.00 29.18           C  
ATOM   1185  CB  MET H 160      18.935  18.791  26.081  1.00 29.03           C  
ATOM   1186  CG  MET H 160      20.129  17.861  25.856  1.00 30.53           C  
ATOM   1187  SD  MET H 160      19.700  16.122  25.552  1.00 31.86           S  
ATOM   1188  CE  MET H 160      19.011  16.424  23.900  1.00 29.16           C  
ATOM   1189  C   MET H 160      18.137  21.087  26.465  1.00 28.71           C  
ATOM   1190  O   MET H 160      17.874  21.827  25.520  1.00 29.57           O  
ATOM   1191  N   GLY H 161      17.334  21.025  27.552  1.00 28.34           N  
ATOM   1192  CA  GLY H 161      16.098  21.769  27.585  1.00 28.38           C  
ATOM   1193  C   GLY H 161      15.165  21.169  28.605  1.00 28.94           C  
ATOM   1194  O   GLY H 161      15.502  20.200  29.285  1.00 28.86           O  
ATOM   1195  N   ILE H 162      13.951  21.756  28.739  1.00 29.22           N  
ATOM   1196  CA  ILE H 162      12.994  21.312  29.716  1.00 28.21           C  
ATOM   1197  CB  ILE H 162      13.032  22.150  30.963  1.00 29.31           C  
ATOM   1198  CG1 ILE H 162      12.256  21.485  32.107  1.00 29.23           C  
ATOM   1199  CG2 ILE H 162      12.551  23.565  30.604  1.00 28.75           C  
ATOM   1200  CD1 ILE H 162      12.528  22.129  33.464  1.00 29.49           C  
ATOM   1201  C   ILE H 162      11.604  21.385  29.142  1.00 28.64           C  
ATOM   1202  O   ILE H 162      11.353  22.117  28.183  1.00 30.25           O  
ATOM   1203  N   ILE H 163      10.667  20.579  29.697  1.00 28.14           N  
ATOM   1204  CA  ILE H 163       9.293  20.598  29.270  1.00 28.44           C  
ATOM   1205  CB  ILE H 163       8.932  19.470  28.346  1.00 29.07           C  
ATOM   1206  CG1 ILE H 163       7.535  19.706  27.746  1.00 26.08           C  
ATOM   1207  CG2 ILE H 163       9.072  18.145  29.114  1.00 24.57           C  
ATOM   1208  CD1 ILE H 163       7.194  18.769  26.591  1.00 28.00           C  
ATOM   1209  C   ILE H 163       8.376  20.500  30.452  1.00 28.25           C  
ATOM   1210  O   ILE H 163       8.671  19.811  31.427  1.00 28.05           O  
ATOM   1211  N   ASP H 164       7.228  21.209  30.392  1.00 28.69           N  
ATOM   1212  CA  ASP H 164       6.238  21.131  31.438  1.00 29.25           C  
ATOM   1213  CB  ASP H 164       5.718  22.516  31.868  1.00 29.81           C  
ATOM   1214  CG  ASP H 164       4.790  22.363  33.068  1.00 29.93           C  
ATOM   1215  OD1 ASP H 164       4.345  21.218  33.349  1.00 23.30           O  
ATOM   1216  OD2 ASP H 164       4.510  23.405  33.720  1.00 26.72           O1-
ATOM   1217  C   ASP H 164       5.090  20.361  30.849  1.00 29.35           C  
ATOM   1218  O   ASP H 164       4.415  20.835  29.936  1.00 31.22           O  
ATOM   1219  N   PRO H 165       4.860  19.248  31.424  1.00 51.92           N  
ATOM   1220  CA  PRO H 165       3.841  18.400  30.903  1.00 54.14           C  
ATOM   1221  CD  PRO H 165       5.926  18.503  32.072  1.00 52.46           C  
ATOM   1222  CB  PRO H 165       4.038  17.053  31.591  1.00 53.06           C  
ATOM   1223  CG  PRO H 165       5.548  17.024  31.899  1.00 54.34           C  
ATOM   1224  C   PRO H 165       2.455  18.952  31.047  1.00 58.05           C  
ATOM   1225  O   PRO H 165       1.561  18.454  30.367  1.00 63.65           O  
ATOM   1226  N   SER H 166       2.237  19.947  31.928  1.00 57.64           N  
ATOM   1227  CA  SER H 166       0.911  20.463  32.142  1.00 60.89           C  
ATOM   1228  CB  SER H 166       0.827  21.435  33.328  1.00 60.44           C  
ATOM   1229  OG  SER H 166       1.564  22.615  33.047  1.00 58.56           O  
ATOM   1230  C   SER H 166       0.421  21.193  30.929  1.00 67.15           C  
ATOM   1231  O   SER H 166      -0.767  21.130  30.604  1.00 70.07           O  
ATOM   1232  N   ASN H 167       1.314  21.926  30.234  1.00 61.84           N  
ATOM   1233  CA  ASN H 167       0.855  22.683  29.107  1.00 63.04           C  
ATOM   1234  CB  ASN H 167       0.751  24.181  29.450  1.00 65.10           C  
ATOM   1235  CG  ASN H 167       2.095  24.656  29.997  1.00 64.04           C  
ATOM   1236  OD1 ASN H 167       3.046  23.887  30.111  1.00 62.74           O  
ATOM   1237  ND2 ASN H 167       2.176  25.958  30.379  1.00 62.95           N  
ATOM   1238  C   ASN H 167       1.786  22.512  27.943  1.00 62.28           C  
ATOM   1239  O   ASN H 167       1.666  23.221  26.945  1.00 62.42           O  
ATOM   1240  N   SER H 168       2.703  21.529  28.017  1.00 56.11           N  
ATOM   1241  CA  SER H 168       3.626  21.266  26.948  1.00 56.29           C  
ATOM   1242  CB  SER H 168       2.939  20.947  25.609  1.00 57.41           C  
ATOM   1243  OG  SER H 168       2.296  19.685  25.681  1.00 60.77           O  
ATOM   1244  C   SER H 168       4.516  22.447  26.720  1.00 56.35           C  
ATOM   1245  O   SER H 168       5.102  22.560  25.644  1.00 58.25           O  
ATOM   1246  N   TYR H 169       4.688  23.325  27.734  1.00 33.08           N  
ATOM   1247  CA  TYR H 169       5.535  24.476  27.562  1.00 33.56           C  
ATOM   1248  CB  TYR H 169       5.399  25.463  28.738  1.00 33.39           C  
ATOM   1249  CG  TYR H 169       6.313  26.625  28.552  1.00 35.08           C  
ATOM   1250  CD1 TYR H 169       7.628  26.540  28.941  1.00 26.44           C  
ATOM   1251  CD2 TYR H 169       5.855  27.802  28.006  1.00 27.46           C  
ATOM   1252  CE1 TYR H 169       8.479  27.609  28.782  1.00 27.52           C  
ATOM   1253  CE2 TYR H 169       6.701  28.875  27.843  1.00 28.84           C  
ATOM   1254  CZ  TYR H 169       8.015  28.778  28.231  1.00 29.65           C  
ATOM   1255  OH  TYR H 169       8.886  29.876  28.068  1.00 29.50           O  
ATOM   1256  C   TYR H 169       6.942  23.955  27.535  1.00 32.99           C  
ATOM   1257  O   TYR H 169       7.329  23.163  28.392  1.00 32.42           O  
ATOM   1258  N   THR H 170       7.755  24.365  26.539  1.00 32.93           N  
ATOM   1259  CA  THR H 170       9.066  23.786  26.478  1.00 33.66           C  
ATOM   1260  CB  THR H 170       9.220  22.864  25.304  1.00 34.34           C  
ATOM   1261  OG1 THR H 170       8.206  21.872  25.324  1.00 34.62           O  
ATOM   1262  CG2 THR H 170      10.585  22.174  25.405  1.00 31.58           C  
ATOM   1263  C   THR H 170      10.095  24.875  26.342  1.00 34.19           C  
ATOM   1264  O   THR H 170       9.811  25.955  25.830  1.00 34.18           O  
ATOM   1265  N   ARG H 171      11.323  24.615  26.838  1.00 33.81           N  
ATOM   1266  CA  ARG H 171      12.419  25.538  26.705  1.00 34.55           C  
ATOM   1267  CB  ARG H 171      12.859  26.166  28.034  1.00 35.17           C  
ATOM   1268  CG  ARG H 171      11.926  27.259  28.546  1.00 37.19           C  
ATOM   1269  CD  ARG H 171      12.395  27.855  29.872  1.00 43.00           C  
ATOM   1270  NE  ARG H 171      11.641  29.119  30.078  1.00 37.38           N  
ATOM   1271  CZ  ARG H 171      12.107  30.265  29.501  1.00 36.62           C  
ATOM   1272  NH1 ARG H 171      13.226  30.231  28.720  1.00 35.52           N1+
ATOM   1273  NH2 ARG H 171      11.454  31.446  29.698  1.00 37.47           N  
ATOM   1274  C   ARG H 171      13.593  24.753  26.209  1.00 34.43           C  
ATOM   1275  O   ARG H 171      13.913  23.699  26.757  1.00 34.62           O  
ATOM   1276  N   TYR H 172      14.291  25.265  25.174  1.00 33.77           N  
ATOM   1277  CA  TYR H 172      15.406  24.545  24.619  1.00 34.04           C  
ATOM   1278  CB  TYR H 172      15.331  24.284  23.098  1.00 32.85           C  
ATOM   1279  CG  TYR H 172      14.238  23.334  22.742  1.00 31.97           C  
ATOM   1280  CD1 TYR H 172      14.432  21.979  22.862  1.00 31.27           C  
ATOM   1281  CD2 TYR H 172      13.023  23.786  22.285  1.00 31.49           C  
ATOM   1282  CE1 TYR H 172      13.435  21.091  22.534  1.00 31.49           C  
ATOM   1283  CE2 TYR H 172      12.021  22.902  21.954  1.00 31.23           C  
ATOM   1284  CZ  TYR H 172      12.224  21.551  22.077  1.00 31.89           C  
ATOM   1285  OH  TYR H 172      11.198  20.643  21.740  1.00 31.06           O  
ATOM   1286  C   TYR H 172      16.641  25.377  24.759  1.00 35.54           C  
ATOM   1287  O   TYR H 172      16.594  26.605  24.698  1.00 35.88           O  
ATOM   1288  N   SER H 173      17.791  24.702  24.966  1.00 36.14           N  
ATOM   1289  CA  SER H 173      19.058  25.374  24.999  1.00 37.74           C  
ATOM   1290  CB  SER H 173      20.223  24.448  25.398  1.00 37.59           C  
ATOM   1291  OG  SER H 173      21.465  25.123  25.261  1.00 39.92           O  
ATOM   1292  C   SER H 173      19.307  25.826  23.586  1.00 38.86           C  
ATOM   1293  O   SER H 173      18.842  25.191  22.641  1.00 38.52           O  
ATOM   1294  N   PRO H 174      20.021  26.905  23.397  1.00 40.45           N  
ATOM   1295  CA  PRO H 174      20.227  27.409  22.065  1.00 41.51           C  
ATOM   1296  CD  PRO H 174      20.078  27.963  24.392  1.00 40.18           C  
ATOM   1297  CB  PRO H 174      20.886  28.774  22.241  1.00 41.74           C  
ATOM   1298  CG  PRO H 174      20.345  29.257  23.600  1.00 41.65           C  
ATOM   1299  C   PRO H 174      20.973  26.468  21.177  1.00 42.34           C  
ATOM   1300  O   PRO H 174      20.731  26.466  19.970  1.00 43.23           O  
ATOM   1301  N   SER H 175      21.889  25.668  21.742  1.00 43.08           N  
ATOM   1302  CA  SER H 175      22.660  24.760  20.951  1.00 43.83           C  
ATOM   1303  CB  SER H 175      23.753  24.081  21.790  1.00 44.94           C  
ATOM   1304  OG  SER H 175      24.493  23.180  20.987  1.00 47.70           O  
ATOM   1305  C   SER H 175      21.760  23.689  20.413  1.00 43.34           C  
ATOM   1306  O   SER H 175      21.921  23.243  19.279  1.00 44.15           O  
ATOM   1307  N   PHE H 176      20.823  23.216  21.255  1.00 42.39           N  
ATOM   1308  CA  PHE H 176      19.898  22.163  20.946  1.00 41.44           C  
ATOM   1309  CB  PHE H 176      19.416  21.394  22.186  1.00 40.52           C  
ATOM   1310  CG  PHE H 176      20.574  20.542  22.574  1.00 40.13           C  
ATOM   1311  CD1 PHE H 176      20.855  19.416  21.839  1.00 39.91           C  
ATOM   1312  CD2 PHE H 176      21.403  20.864  23.622  1.00 40.28           C  
ATOM   1313  CE1 PHE H 176      21.922  18.611  22.159  1.00 37.13           C  
ATOM   1314  CE2 PHE H 176      22.471  20.060  23.947  1.00 38.24           C  
ATOM   1315  CZ  PHE H 176      22.734  18.928  23.218  1.00 37.86           C  
ATOM   1316  C   PHE H 176      18.716  22.568  20.123  1.00 41.46           C  
ATOM   1317  O   PHE H 176      18.136  21.720  19.448  1.00 40.27           O  
ATOM   1318  N   GLN H 177      18.280  23.841  20.191  1.00 42.50           N  
ATOM   1319  CA  GLN H 177      17.064  24.195  19.514  1.00 43.99           C  
ATOM   1320  CB  GLN H 177      16.691  25.680  19.643  1.00 45.96           C  
ATOM   1321  CG  GLN H 177      15.382  26.024  18.936  1.00 49.03           C  
ATOM   1322  CD  GLN H 177      14.992  27.435  19.339  1.00 51.46           C  
ATOM   1323  OE1 GLN H 177      13.936  27.936  18.957  1.00 55.21           O  
ATOM   1324  NE2 GLN H 177      15.865  28.093  20.147  1.00 51.44           N  
ATOM   1325  C   GLN H 177      17.146  23.860  18.057  1.00 43.74           C  
ATOM   1326  O   GLN H 177      18.081  24.245  17.355  1.00 44.27           O  
ATOM   1327  N   GLY H 178      16.141  23.091  17.586  1.00 42.56           N  
ATOM   1328  CA  GLY H 178      15.994  22.713  16.211  1.00 42.26           C  
ATOM   1329  C   GLY H 178      16.648  21.387  15.978  1.00 42.59           C  
ATOM   1330  O   GLY H 178      16.334  20.698  15.009  1.00 43.12           O  
ATOM   1331  N   GLN H 179      17.613  21.019  16.842  1.00 42.08           N  
ATOM   1332  CA  GLN H 179      18.343  19.786  16.731  1.00 42.05           C  
ATOM   1333  CB  GLN H 179      19.613  19.794  17.595  1.00 43.80           C  
ATOM   1334  CG  GLN H 179      20.524  20.982  17.282  1.00 47.24           C  
ATOM   1335  CD  GLN H 179      20.743  21.019  15.777  1.00 47.65           C  
ATOM   1336  OE1 GLN H 179      21.049  20.004  15.153  1.00 47.75           O  
ATOM   1337  NE2 GLN H 179      20.569  22.224  15.172  1.00 50.13           N  
ATOM   1338  C   GLN H 179      17.513  18.611  17.164  1.00 40.05           C  
ATOM   1339  O   GLN H 179      17.584  17.541  16.564  1.00 40.49           O  
ATOM   1340  N   VAL H 180      16.715  18.778  18.238  1.00 37.70           N  
ATOM   1341  CA  VAL H 180      15.981  17.678  18.801  1.00 35.47           C  
ATOM   1342  CB  VAL H 180      16.696  17.111  19.994  1.00 34.88           C  
ATOM   1343  CG1 VAL H 180      16.859  18.235  21.030  1.00 34.45           C  
ATOM   1344  CG2 VAL H 180      15.925  15.895  20.524  1.00 35.19           C  
ATOM   1345  C   VAL H 180      14.652  18.200  19.262  1.00 34.31           C  
ATOM   1346  O   VAL H 180      14.458  19.410  19.370  1.00 34.93           O  
ATOM   1347  N   THR H 181      13.682  17.297  19.526  1.00 32.02           N  
ATOM   1348  CA  THR H 181      12.395  17.749  19.964  1.00 30.94           C  
ATOM   1349  CB  THR H 181      11.294  17.437  18.993  1.00 31.19           C  
ATOM   1350  OG1 THR H 181      11.575  18.021  17.730  1.00 32.02           O  
ATOM   1351  CG2 THR H 181       9.974  18.005  19.543  1.00 29.79           C  
ATOM   1352  C   THR H 181      12.051  17.079  21.259  1.00 31.17           C  
ATOM   1353  O   THR H 181      12.274  15.884  21.441  1.00 30.58           O  
ATOM   1354  N   ILE H 182      11.485  17.861  22.197  1.00 30.54           N  
ATOM   1355  CA  ILE H 182      11.081  17.360  23.479  1.00 30.95           C  
ATOM   1356  CB  ILE H 182      11.573  18.201  24.622  1.00 31.27           C  
ATOM   1357  CG1 ILE H 182      13.111  18.192  24.664  1.00 25.49           C  
ATOM   1358  CG2 ILE H 182      10.912  17.696  25.914  1.00 25.76           C  
ATOM   1359  CD1 ILE H 182      13.717  19.229  25.610  1.00 26.34           C  
ATOM   1360  C   ILE H 182       9.587  17.401  23.497  1.00 30.37           C  
ATOM   1361  O   ILE H 182       8.986  18.370  23.038  1.00 30.57           O  
ATOM   1362  N   SER H 183       8.951  16.322  24.000  1.00 28.98           N  
ATOM   1363  CA  SER H 183       7.516  16.263  24.030  1.00 28.80           C  
ATOM   1364  CB  SER H 183       6.918  15.560  22.801  1.00 29.26           C  
ATOM   1365  OG  SER H 183       7.340  14.204  22.773  1.00 29.38           O  
ATOM   1366  C   SER H 183       7.101  15.471  25.233  1.00 29.23           C  
ATOM   1367  O   SER H 183       7.942  14.928  25.947  1.00 28.57           O  
ATOM   1368  N   ALA H 184       5.779  15.416  25.509  1.00 29.46           N  
ATOM   1369  CA  ALA H 184       5.319  14.670  26.645  1.00 30.59           C  
ATOM   1370  CB  ALA H 184       5.335  15.485  27.952  1.00 30.20           C  
ATOM   1371  C   ALA H 184       3.902  14.232  26.414  1.00 31.42           C  
ATOM   1372  O   ALA H 184       3.134  14.902  25.723  1.00 31.39           O  
ATOM   1373  N   ASP H 185       3.538  13.069  26.998  1.00 31.93           N  
ATOM   1374  CA  ASP H 185       2.212  12.519  26.911  1.00 33.32           C  
ATOM   1375  CB  ASP H 185       2.193  11.086  26.330  1.00 33.93           C  
ATOM   1376  CG  ASP H 185       0.758  10.573  26.178  1.00 37.41           C  
ATOM   1377  OD1 ASP H 185      -0.039  10.690  27.144  1.00 40.19           O  
ATOM   1378  OD2 ASP H 185       0.440  10.046  25.080  1.00 40.51           O1-
ATOM   1379  C   ASP H 185       1.689  12.450  28.315  1.00 33.48           C  
ATOM   1380  O   ASP H 185       2.205  11.706  29.145  1.00 33.65           O  
ATOM   1381  N   LYS H 186       0.634  13.230  28.615  1.00 34.57           N  
ATOM   1382  CA  LYS H 186       0.079  13.298  29.939  1.00 34.15           C  
ATOM   1383  CB  LYS H 186      -1.055  14.325  30.077  1.00 35.14           C  
ATOM   1384  CG  LYS H 186      -0.662  15.767  29.755  1.00 36.82           C  
ATOM   1385  CD  LYS H 186      -1.840  16.742  29.839  1.00 38.88           C  
ATOM   1386  CE  LYS H 186      -3.098  16.275  29.105  1.00 36.63           C  
ATOM   1387  NZ  LYS H 186      -2.898  16.369  27.642  1.00 38.90           N1+
ATOM   1388  C   LYS H 186      -0.525  11.990  30.355  1.00 33.60           C  
ATOM   1389  O   LYS H 186      -0.396  11.571  31.505  1.00 34.43           O  
ATOM   1390  N   SER H 187      -1.221  11.305  29.434  1.00 32.40           N  
ATOM   1391  CA  SER H 187      -1.946  10.122  29.808  1.00 34.13           C  
ATOM   1392  CB  SER H 187      -2.658   9.471  28.612  1.00 34.45           C  
ATOM   1393  OG  SER H 187      -3.537  10.400  27.999  1.00 35.34           O  
ATOM   1394  C   SER H 187      -0.996   9.101  30.346  1.00 33.13           C  
ATOM   1395  O   SER H 187      -1.269   8.443  31.348  1.00 32.96           O  
ATOM   1396  N   ILE H 188       0.120   8.927  29.623  1.00 33.07           N  
ATOM   1397  CA  ILE H 188       1.207   8.020  29.848  1.00 32.27           C  
ATOM   1398  CB  ILE H 188       2.046   7.856  28.621  1.00 32.19           C  
ATOM   1399  CG1 ILE H 188       2.898   6.589  28.713  1.00 26.37           C  
ATOM   1400  CG2 ILE H 188       2.869   9.137  28.434  1.00 30.23           C  
ATOM   1401  CD1 ILE H 188       3.485   6.168  27.366  1.00 28.17           C  
ATOM   1402  C   ILE H 188       2.099   8.434  30.992  1.00 32.64           C  
ATOM   1403  O   ILE H 188       2.786   7.596  31.576  1.00 32.60           O  
ATOM   1404  N   SER H 189       2.183   9.743  31.302  1.00 31.93           N  
ATOM   1405  CA  SER H 189       3.100  10.217  32.304  1.00 31.81           C  
ATOM   1406  CB  SER H 189       2.933   9.529  33.668  1.00 32.52           C  
ATOM   1407  OG  SER H 189       1.664   9.839  34.222  1.00 40.72           O  
ATOM   1408  C   SER H 189       4.492   9.965  31.820  1.00 31.52           C  
ATOM   1409  O   SER H 189       5.384   9.616  32.593  1.00 30.52           O  
ATOM   1410  N   THR H 190       4.707  10.144  30.501  1.00 30.75           N  
ATOM   1411  CA  THR H 190       6.010   9.934  29.951  1.00 29.87           C  
ATOM   1412  CB  THR H 190       6.070   8.758  29.022  1.00 30.16           C  
ATOM   1413  OG1 THR H 190       5.661   7.583  29.705  1.00 31.22           O  
ATOM   1414  CG2 THR H 190       7.515   8.595  28.527  1.00 29.97           C  
ATOM   1415  C   THR H 190       6.424  11.150  29.176  1.00 29.71           C  
ATOM   1416  O   THR H 190       5.601  11.835  28.569  1.00 29.72           O  
ATOM   1417  N   ALA H 191       7.742  11.445  29.199  1.00 28.59           N  
ATOM   1418  CA  ALA H 191       8.311  12.549  28.477  1.00 29.34           C  
ATOM   1419  CB  ALA H 191       9.169  13.480  29.350  1.00 28.24           C  
ATOM   1420  C   ALA H 191       9.215  11.944  27.446  1.00 29.41           C  
ATOM   1421  O   ALA H 191       9.764  10.864  27.665  1.00 28.57           O  
ATOM   1422  N   TYR H 192       9.386  12.614  26.284  1.00 29.79           N  
ATOM   1423  CA  TYR H 192      10.175  12.007  25.248  1.00 30.02           C  
ATOM   1424  CB  TYR H 192       9.368  11.563  24.016  1.00 30.64           C  
ATOM   1425  CG  TYR H 192       8.353  10.538  24.398  1.00 31.07           C  
ATOM   1426  CD1 TYR H 192       8.706   9.218  24.546  1.00 33.03           C  
ATOM   1427  CD2 TYR H 192       7.044  10.897  24.614  1.00 29.57           C  
ATOM   1428  CE1 TYR H 192       7.770   8.274  24.896  1.00 30.99           C  
ATOM   1429  CE2 TYR H 192       6.104   9.955  24.962  1.00 33.31           C  
ATOM   1430  CZ  TYR H 192       6.464   8.639  25.103  1.00 30.94           C  
ATOM   1431  OH  TYR H 192       5.500   7.674  25.461  1.00 30.47           O  
ATOM   1432  C   TYR H 192      11.186  12.970  24.704  1.00 30.66           C  
ATOM   1433  O   TYR H 192      11.044  14.189  24.801  1.00 30.23           O  
ATOM   1434  N   LEU H 193      12.267  12.402  24.128  1.00 31.17           N  
ATOM   1435  CA  LEU H 193      13.285  13.155  23.457  1.00 31.77           C  
ATOM   1436  CB  LEU H 193      14.637  13.050  24.184  1.00 32.06           C  
ATOM   1437  CG  LEU H 193      15.727  13.998  23.664  1.00 33.07           C  
ATOM   1438  CD1 LEU H 193      15.319  15.469  23.857  1.00 32.44           C  
ATOM   1439  CD2 LEU H 193      17.083  13.678  24.312  1.00 31.03           C  
ATOM   1440  C   LEU H 193      13.393  12.512  22.099  1.00 31.87           C  
ATOM   1441  O   LEU H 193      13.529  11.291  22.013  1.00 33.05           O  
ATOM   1442  N   GLN H 194      13.309  13.291  20.993  1.00 30.99           N  
ATOM   1443  CA  GLN H 194      13.339  12.624  19.715  1.00 32.62           C  
ATOM   1444  CB  GLN H 194      11.952  12.417  19.074  1.00 34.20           C  
ATOM   1445  CG  GLN H 194      11.226  13.701  18.671  1.00 39.19           C  
ATOM   1446  CD  GLN H 194       9.890  13.293  18.062  1.00 42.77           C  
ATOM   1447  OE1 GLN H 194       9.692  12.141  17.684  1.00 46.39           O  
ATOM   1448  NE2 GLN H 194       8.945  14.264  17.961  1.00 44.12           N  
ATOM   1449  C   GLN H 194      14.197  13.344  18.717  1.00 32.34           C  
ATOM   1450  O   GLN H 194      14.325  14.567  18.732  1.00 32.55           O  
ATOM   1451  N   TRP H 195      14.822  12.556  17.813  1.00 32.73           N  
ATOM   1452  CA  TRP H 195      15.668  13.070  16.771  1.00 32.39           C  
ATOM   1453  CB  TRP H 195      17.121  12.569  16.858  1.00 31.15           C  
ATOM   1454  CG  TRP H 195      17.918  13.077  18.039  1.00 31.02           C  
ATOM   1455  CD2 TRP H 195      17.937  12.452  19.332  1.00 30.05           C  
ATOM   1456  CD1 TRP H 195      18.753  14.152  18.117  1.00 31.47           C  
ATOM   1457  NE1 TRP H 195      19.299  14.232  19.377  1.00 31.27           N  
ATOM   1458  CE2 TRP H 195      18.804  13.192  20.134  1.00 29.83           C  
ATOM   1459  CE3 TRP H 195      17.288  11.349  19.811  1.00 29.51           C  
ATOM   1460  CZ2 TRP H 195      19.036  12.839  21.434  1.00 30.14           C  
ATOM   1461  CZ3 TRP H 195      17.522  10.999  21.122  1.00 30.10           C  
ATOM   1462  CH2 TRP H 195      18.380  11.729  21.918  1.00 30.48           C  
ATOM   1463  C   TRP H 195      15.138  12.578  15.459  1.00 33.30           C  
ATOM   1464  O   TRP H 195      14.718  11.429  15.341  1.00 32.56           O  
ATOM   1465  N   SER H 196      15.099  13.473  14.452  1.00 33.74           N  
ATOM   1466  CA  SER H 196      14.681  13.131  13.121  1.00 35.10           C  
ATOM   1467  CB  SER H 196      14.471  14.369  12.233  1.00 36.11           C  
ATOM   1468  OG  SER H 196      14.071  13.967  10.932  1.00 39.86           O  
ATOM   1469  C   SER H 196      15.733  12.295  12.459  1.00 34.89           C  
ATOM   1470  O   SER H 196      15.447  11.226  11.918  1.00 35.45           O  
ATOM   1471  N   SER H 197      16.994  12.778  12.473  1.00 34.63           N  
ATOM   1472  CA  SER H 197      18.050  12.049  11.827  1.00 34.14           C  
ATOM   1473  CB  SER H 197      18.459  12.671  10.480  1.00 33.84           C  
ATOM   1474  OG  SER H 197      19.500  11.921   9.877  1.00 33.31           O  
ATOM   1475  C   SER H 197      19.250  12.089  12.723  1.00 33.52           C  
ATOM   1476  O   SER H 197      19.847  13.142  12.937  1.00 33.34           O  
ATOM   1477  N   LEU H 198      19.663  10.911  13.231  1.00 32.79           N  
ATOM   1478  CA  LEU H 198      20.753  10.828  14.159  1.00 32.51           C  
ATOM   1479  CB  LEU H 198      20.825   9.483  14.907  1.00 31.28           C  
ATOM   1480  CG  LEU H 198      19.651   9.215  15.867  1.00 31.39           C  
ATOM   1481  CD1 LEU H 198      19.807   7.852  16.564  1.00 30.11           C  
ATOM   1482  CD2 LEU H 198      19.486  10.363  16.874  1.00 30.08           C  
ATOM   1483  C   LEU H 198      22.063  10.985  13.453  1.00 33.51           C  
ATOM   1484  O   LEU H 198      22.207  10.620  12.287  1.00 33.87           O  
ATOM   1485  N   LYS H 199      23.053  11.567  14.168  1.00 33.42           N  
ATOM   1486  CA  LYS H 199      24.398  11.666  13.679  1.00 34.46           C  
ATOM   1487  CB  LYS H 199      25.060  13.060  13.709  1.00 35.15           C  
ATOM   1488  CG  LYS H 199      24.465  14.155  12.823  1.00 39.11           C  
ATOM   1489  CD  LYS H 199      23.303  14.922  13.453  1.00 43.40           C  
ATOM   1490  CE  LYS H 199      23.030  16.253  12.750  1.00 46.22           C  
ATOM   1491  NZ  LYS H 199      22.109  17.073  13.564  1.00 47.52           N1+
ATOM   1492  C   LYS H 199      25.233  10.870  14.634  1.00 34.23           C  
ATOM   1493  O   LYS H 199      24.807  10.558  15.744  1.00 33.77           O  
ATOM   1494  N   ALA H 200      26.469  10.536  14.223  1.00 34.21           N  
ATOM   1495  CA  ALA H 200      27.366   9.776  15.045  1.00 33.98           C  
ATOM   1496  CB  ALA H 200      28.710   9.488  14.357  1.00 32.92           C  
ATOM   1497  C   ALA H 200      27.645  10.562  16.291  1.00 33.16           C  
ATOM   1498  O   ALA H 200      27.814   9.994  17.369  1.00 32.92           O  
ATOM   1499  N   SER H 201      27.696  11.901  16.160  1.00 32.92           N  
ATOM   1500  CA  SER H 201      28.033  12.825  17.210  1.00 32.91           C  
ATOM   1501  CB  SER H 201      28.043  14.274  16.702  1.00 33.03           C  
ATOM   1502  OG  SER H 201      28.893  14.384  15.571  1.00 33.93           O  
ATOM   1503  C   SER H 201      27.016  12.762  18.313  1.00 32.39           C  
ATOM   1504  O   SER H 201      27.285  13.207  19.427  1.00 32.48           O  
ATOM   1505  N   ASP H 202      25.813  12.240  18.013  1.00 30.77           N  
ATOM   1506  CA  ASP H 202      24.721  12.110  18.944  1.00 29.84           C  
ATOM   1507  CB  ASP H 202      23.381  11.755  18.273  1.00 30.17           C  
ATOM   1508  CG  ASP H 202      22.852  13.013  17.596  1.00 31.85           C  
ATOM   1509  OD1 ASP H 202      23.127  14.125  18.120  1.00 31.02           O  
ATOM   1510  OD2 ASP H 202      22.165  12.881  16.549  1.00 30.93           O1-
ATOM   1511  C   ASP H 202      25.026  11.061  19.969  1.00 30.50           C  
ATOM   1512  O   ASP H 202      24.315  10.947  20.966  1.00 30.44           O  
ATOM   1513  N   THR H 203      26.043  10.213  19.725  1.00 30.67           N  
ATOM   1514  CA  THR H 203      26.303   9.157  20.659  1.00 30.13           C  
ATOM   1515  CB  THR H 203      27.420   8.248  20.224  1.00 30.58           C  
ATOM   1516  OG1 THR H 203      27.313   7.005  20.892  1.00 29.89           O  
ATOM   1517  CG2 THR H 203      28.784   8.882  20.533  1.00 29.46           C  
ATOM   1518  C   THR H 203      26.593   9.763  22.000  1.00 30.86           C  
ATOM   1519  O   THR H 203      27.447  10.637  22.147  1.00 30.51           O  
ATOM   1520  N   ALA H 204      25.833   9.333  23.027  1.00 30.17           N  
ATOM   1521  CA  ALA H 204      26.015   9.883  24.339  1.00 30.60           C  
ATOM   1522  CB  ALA H 204      25.759  11.399  24.408  1.00 29.53           C  
ATOM   1523  C   ALA H 204      25.031   9.243  25.263  1.00 30.75           C  
ATOM   1524  O   ALA H 204      24.217   8.412  24.861  1.00 30.43           O  
ATOM   1525  N   MET H 205      25.123   9.619  26.554  1.00 30.54           N  
ATOM   1526  CA  MET H 205      24.213   9.164  27.559  1.00 31.44           C  
ATOM   1527  CB  MET H 205      24.903   8.914  28.912  1.00 31.65           C  
ATOM   1528  CG  MET H 205      23.992   8.311  29.984  1.00 38.31           C  
ATOM   1529  SD  MET H 205      23.582   6.557  29.732  1.00 42.77           S  
ATOM   1530  CE  MET H 205      25.261   5.954  30.076  1.00 37.33           C  
ATOM   1531  C   MET H 205      23.231  10.283  27.746  1.00 31.34           C  
ATOM   1532  O   MET H 205      23.621  11.449  27.790  1.00 31.54           O  
ATOM   1533  N   TYR H 206      21.922   9.957  27.832  1.00 30.29           N  
ATOM   1534  CA  TYR H 206      20.919  10.977  27.985  1.00 29.30           C  
ATOM   1535  CB  TYR H 206      19.872  10.982  26.858  1.00 28.62           C  
ATOM   1536  CG  TYR H 206      20.566  11.370  25.598  1.00 28.73           C  
ATOM   1537  CD1 TYR H 206      21.169  10.426  24.799  1.00 27.44           C  
ATOM   1538  CD2 TYR H 206      20.621  12.691  25.221  1.00 27.59           C  
ATOM   1539  CE1 TYR H 206      21.809  10.797  23.638  1.00 27.01           C  
ATOM   1540  CE2 TYR H 206      21.259  13.067  24.064  1.00 27.88           C  
ATOM   1541  CZ  TYR H 206      21.855  12.119  23.270  1.00 27.68           C  
ATOM   1542  OH  TYR H 206      22.512  12.504  22.081  1.00 27.33           O  
ATOM   1543  C   TYR H 206      20.177  10.732  29.265  1.00 30.09           C  
ATOM   1544  O   TYR H 206      19.673   9.634  29.502  1.00 31.40           O  
ATOM   1545  N   TYR H 207      20.070  11.777  30.116  1.00 29.11           N  
ATOM   1546  CA  TYR H 207      19.401  11.645  31.382  1.00 29.29           C  
ATOM   1547  CB  TYR H 207      20.226  12.116  32.596  1.00 29.82           C  
ATOM   1548  CG  TYR H 207      21.413  11.242  32.818  1.00 30.39           C  
ATOM   1549  CD1 TYR H 207      21.280  10.020  33.434  1.00 30.25           C  
ATOM   1550  CD2 TYR H 207      22.667  11.660  32.439  1.00 30.45           C  
ATOM   1551  CE1 TYR H 207      22.378   9.220  33.648  1.00 30.56           C  
ATOM   1552  CE2 TYR H 207      23.769  10.865  32.650  1.00 31.52           C  
ATOM   1553  CZ  TYR H 207      23.625   9.641  33.255  1.00 32.64           C  
ATOM   1554  OH  TYR H 207      24.752   8.822  33.474  1.00 33.90           O  
ATOM   1555  C   TYR H 207      18.203  12.546  31.392  1.00 29.55           C  
ATOM   1556  O   TYR H 207      18.214  13.624  30.799  1.00 28.82           O  
ATOM   1557  N   CYS H 208      17.115  12.089  32.048  1.00 29.17           N  
ATOM   1558  CA  CYS H 208      15.960  12.912  32.263  1.00 29.69           C  
ATOM   1559  CB  CYS H 208      14.615  12.230  31.910  1.00 29.50           C  
ATOM   1560  SG  CYS H 208      14.300  10.693  32.833  1.00 36.11           S  
ATOM   1561  C   CYS H 208      15.958  13.220  33.734  1.00 29.66           C  
ATOM   1562  O   CYS H 208      16.442  12.423  34.539  1.00 30.31           O  
ATOM   1563  N   ALA H 209      15.452  14.407  34.129  1.00 29.03           N  
ATOM   1564  CA  ALA H 209      15.447  14.734  35.527  1.00 29.48           C  
ATOM   1565  CB  ALA H 209      16.685  15.529  35.967  1.00 28.80           C  
ATOM   1566  C   ALA H 209      14.255  15.589  35.815  1.00 30.10           C  
ATOM   1567  O   ALA H 209      13.827  16.397  34.996  1.00 29.80           O  
ATOM   1568  N   ARG H 210      13.687  15.445  37.020  1.00 29.86           N  
ATOM   1569  CA  ARG H 210      12.528  16.213  37.352  1.00 29.75           C  
ATOM   1570  CB  ARG H 210      11.537  15.423  38.202  1.00 33.89           C  
ATOM   1571  CG  ARG H 210      10.208  16.132  38.396  1.00 34.48           C  
ATOM   1572  CD  ARG H 210       9.461  15.568  39.594  1.00 38.01           C  
ATOM   1573  NE  ARG H 210      10.117  16.151  40.789  1.00 40.52           N  
ATOM   1574  CZ  ARG H 210      10.141  15.466  41.963  1.00 40.94           C  
ATOM   1575  NH1 ARG H 210       9.638  14.207  42.036  1.00 43.58           N1+
ATOM   1576  NH2 ARG H 210      10.654  16.053  43.077  1.00 41.21           N  
ATOM   1577  C   ARG H 210      12.981  17.382  38.165  1.00 30.64           C  
ATOM   1578  O   ARG H 210      13.864  17.245  39.010  1.00 31.94           O  
ATOM   1579  N   TRP H 211      12.396  18.580  37.931  1.00 30.38           N  
ATOM   1580  CA  TRP H 211      12.854  19.705  38.698  1.00 30.66           C  
ATOM   1581  CB  TRP H 211      13.177  20.951  37.854  1.00 30.77           C  
ATOM   1582  CG  TRP H 211      13.821  22.069  38.643  1.00 30.76           C  
ATOM   1583  CD2 TRP H 211      13.120  23.191  39.201  1.00 30.70           C  
ATOM   1584  CD1 TRP H 211      15.137  22.238  38.962  1.00 29.08           C  
ATOM   1585  NE1 TRP H 211      15.300  23.396  39.684  1.00  0.00           N  
ATOM   1586  CE2 TRP H 211      14.067  23.993  39.839  1.00  0.00           C  
ATOM   1587  CE3 TRP H 211      11.796  23.526  39.186  1.00  0.00           C  
ATOM   1588  CZ2 TRP H 211      13.704  25.147  40.474  1.00  0.00           C  
ATOM   1589  CZ3 TRP H 211      11.435  24.693  39.826  1.00  0.00           C  
ATOM   1590  CH2 TRP H 211      12.369  25.487  40.457  1.00  0.00           C  
ATOM   1591  C   TRP H 211      11.832  20.107  39.722  1.00 31.65           C  
ATOM   1592  O   TRP H 211      10.727  20.517  39.370  1.00 32.59           O  
ATOM   1593  N   TYR H 212      12.181  19.924  41.019  1.00 34.45           N  
ATOM   1594  CA  TYR H 212      11.331  20.186  42.154  1.00 35.05           C  
ATOM   1595  CB  TYR H 212      10.836  18.884  42.793  1.00 34.61           C  
ATOM   1596  CG  TYR H 212      10.147  19.106  44.095  1.00 36.68           C  
ATOM   1597  CD1 TYR H 212       8.970  19.810  44.168  1.00 37.53           C  
ATOM   1598  CD2 TYR H 212      10.661  18.562  45.247  1.00 36.42           C  
ATOM   1599  CE1 TYR H 212       8.336  19.996  45.372  1.00 47.47           C  
ATOM   1600  CE2 TYR H 212      10.037  18.736  46.458  1.00 37.45           C  
ATOM   1601  CZ  TYR H 212       8.872  19.461  46.516  1.00 47.65           C  
ATOM   1602  OH  TYR H 212       8.220  19.651  47.749  1.00 44.40           O  
ATOM   1603  C   TYR H 212      12.151  20.946  43.130  1.00 37.33           C  
ATOM   1604  O   TYR H 212      13.313  20.616  43.360  1.00 37.21           O  
ATOM   1605  N   TYR H 213      11.604  22.026  43.730  1.00 38.92           N  
ATOM   1606  CA  TYR H 213      12.514  22.838  44.488  1.00 40.50           C  
ATOM   1607  CB  TYR H 213      13.289  22.144  45.631  1.00 42.76           C  
ATOM   1608  CG  TYR H 213      12.457  22.159  46.867  1.00 39.06           C  
ATOM   1609  CD1 TYR H 213      11.504  21.200  47.115  1.00 40.38           C  
ATOM   1610  CD2 TYR H 213      12.634  23.165  47.793  1.00 41.35           C  
ATOM   1611  CE1 TYR H 213      10.748  21.236  48.263  1.00 42.32           C  
ATOM   1612  CE2 TYR H 213      11.884  23.208  48.944  1.00 55.32           C  
ATOM   1613  CZ  TYR H 213      10.937  22.241  49.181  1.00 55.07           C  
ATOM   1614  OH  TYR H 213      10.166  22.283  50.361  1.00 57.16           O  
ATOM   1615  C   TYR H 213      13.467  23.448  43.515  1.00 39.72           C  
ATOM   1616  O   TYR H 213      13.487  23.128  42.335  1.00 40.42           O  
ATOM   1617  N   LYS H 214      14.275  24.405  43.958  1.00 37.51           N  
ATOM   1618  CA  LYS H 214      15.152  25.088  43.052  1.00 36.61           C  
ATOM   1619  CB  LYS H 214      16.046  26.118  43.751  1.00 36.76           C  
ATOM   1620  CG  LYS H 214      16.639  27.116  42.760  1.00 24.76           C  
ATOM   1621  CD  LYS H 214      15.579  28.034  42.147  1.00 15.67           C  
ATOM   1622  CE  LYS H 214      16.121  28.979  41.077  1.00  0.00           C  
ATOM   1623  NZ  LYS H 214      16.511  28.203  39.881  1.00  0.00           N1+
ATOM   1624  C   LYS H 214      16.065  24.159  42.281  1.00 35.92           C  
ATOM   1625  O   LYS H 214      16.680  24.663  41.345  1.00 36.18           O  
ATOM   1626  N   PRO H 215      16.339  22.933  42.694  1.00 33.69           N  
ATOM   1627  CA  PRO H 215      17.158  22.006  41.903  1.00 33.50           C  
ATOM   1628  CD  PRO H 215      16.645  22.811  44.111  1.00  0.00           C  
ATOM   1629  CB  PRO H 215      18.195  21.481  42.871  1.00 32.01           C  
ATOM   1630  CG  PRO H 215      17.504  21.579  44.236  1.00 45.46           C  
ATOM   1631  C   PRO H 215      16.438  20.853  41.222  1.00 34.16           C  
ATOM   1632  O   PRO H 215      15.210  20.782  41.269  1.00 34.10           O  
ATOM   1633  N   PHE H 216      17.222  19.921  40.606  1.00 34.26           N  
ATOM   1634  CA  PHE H 216      16.761  18.715  39.949  1.00 34.29           C  
ATOM   1635  CB  PHE H 216      17.584  18.414  38.680  1.00 33.24           C  
ATOM   1636  CG  PHE H 216      17.285  19.454  37.641  1.00 34.43           C  
ATOM   1637  CD1 PHE H 216      17.644  20.774  37.815  1.00 29.32           C  
ATOM   1638  CD2 PHE H 216      16.673  19.097  36.461  1.00 29.27           C  
ATOM   1639  CE1 PHE H 216      17.372  21.716  36.847  1.00 29.43           C  
ATOM   1640  CE2 PHE H 216      16.400  20.034  35.490  1.00 29.90           C  
ATOM   1641  CZ  PHE H 216      16.745  21.348  35.682  1.00 29.15           C  
ATOM   1642  C   PHE H 216      16.986  17.560  40.900  1.00 35.57           C  
ATOM   1643  O   PHE H 216      18.093  17.034  41.004  1.00 35.40           O  
ATOM   1644  N   ASP H 217      15.938  17.158  41.651  1.00 35.06           N  
ATOM   1645  CA  ASP H 217      16.022  16.114  42.643  1.00 36.33           C  
ATOM   1646  CB  ASP H 217      15.006  16.294  43.781  1.00 37.11           C  
ATOM   1647  CG  ASP H 217      13.623  16.546  43.210  1.00 38.56           C  
ATOM   1648  OD1 ASP H 217      13.323  16.091  42.074  1.00 38.23           O  
ATOM   1649  OD2 ASP H 217      12.859  17.255  43.916  1.00 38.49           O1-
ATOM   1650  C   ASP H 217      16.036  14.673  42.187  1.00 36.96           C  
ATOM   1651  O   ASP H 217      16.830  13.900  42.723  1.00 38.10           O  
ATOM   1652  N   VAL H 218      15.196  14.229  41.218  1.00 29.65           N  
ATOM   1653  CA  VAL H 218      15.236  12.822  40.986  1.00 28.94           C  
ATOM   1654  CB  VAL H 218      13.892  12.164  41.091  1.00 28.82           C  
ATOM   1655  CG1 VAL H 218      14.043  10.679  40.721  1.00  0.00           C  
ATOM   1656  CG2 VAL H 218      13.342  12.405  42.507  1.00  0.00           C  
ATOM   1657  C   VAL H 218      15.685  12.690  39.568  1.00 29.25           C  
ATOM   1658  O   VAL H 218      15.336  13.513  38.722  1.00 29.22           O  
ATOM   1659  N   TRP H 219      16.496  11.657  39.276  1.00 29.46           N  
ATOM   1660  CA  TRP H 219      17.015  11.524  37.949  1.00 29.15           C  
ATOM   1661  CB  TRP H 219      18.541  11.721  37.886  1.00 29.39           C  
ATOM   1662  CG  TRP H 219      18.996  13.139  38.153  1.00 29.37           C  
ATOM   1663  CD2 TRP H 219      19.734  13.941  37.217  1.00 28.67           C  
ATOM   1664  CD1 TRP H 219      18.852  13.896  39.279  1.00 29.92           C  
ATOM   1665  NE1 TRP H 219      19.442  15.125  39.099  1.00 30.52           N  
ATOM   1666  CE2 TRP H 219      19.992  15.164  37.835  1.00 30.24           C  
ATOM   1667  CE3 TRP H 219      20.165  13.677  35.949  1.00 27.63           C  
ATOM   1668  CZ2 TRP H 219      20.686  16.147  37.190  1.00 30.03           C  
ATOM   1669  CZ3 TRP H 219      20.862  14.670  35.300  1.00 28.24           C  
ATOM   1670  CH2 TRP H 219      21.118  15.882  35.907  1.00 28.90           C  
ATOM   1671  C   TRP H 219      16.723  10.144  37.465  1.00 29.57           C  
ATOM   1672  O   TRP H 219      16.515   9.220  38.249  1.00 29.88           O  
ATOM   1673  N   GLY H 220      16.658   9.992  36.129  1.00 29.61           N  
ATOM   1674  CA  GLY H 220      16.461   8.704  35.538  1.00 30.14           C  
ATOM   1675  C   GLY H 220      17.807   8.045  35.513  1.00 31.28           C  
ATOM   1676  O   GLY H 220      18.823   8.684  35.779  1.00 31.49           O  
ATOM   1677  N   GLN H 221      17.835   6.739  35.183  1.00 31.31           N  
ATOM   1678  CA  GLN H 221      19.036   5.951  35.138  1.00 32.56           C  
ATOM   1679  CB  GLN H 221      18.806   4.430  35.012  1.00 33.34           C  
ATOM   1680  CG  GLN H 221      18.244   3.945  33.673  1.00 35.21           C  
ATOM   1681  CD  GLN H 221      16.737   4.135  33.648  1.00 35.36           C  
ATOM   1682  OE1 GLN H 221      16.156   4.766  34.530  1.00 39.57           O  
ATOM   1683  NE2 GLN H 221      16.082   3.569  32.600  1.00 39.25           N  
ATOM   1684  C   GLN H 221      19.894   6.377  33.985  1.00 32.27           C  
ATOM   1685  O   GLN H 221      21.107   6.174  34.000  1.00 32.69           O  
ATOM   1686  N   GLY H 222      19.281   6.917  32.915  1.00 30.74           N  
ATOM   1687  CA  GLY H 222      20.024   7.341  31.763  1.00 31.23           C  
ATOM   1688  C   GLY H 222      19.785   6.357  30.662  1.00 31.74           C  
ATOM   1689  O   GLY H 222      19.582   5.168  30.905  1.00 32.36           O  
ATOM   1690  N   THR H 223      19.776   6.852  29.406  1.00 31.34           N  
ATOM   1691  CA  THR H 223      19.627   5.999  28.260  1.00 30.55           C  
ATOM   1692  CB  THR H 223      18.438   6.336  27.404  1.00 30.26           C  
ATOM   1693  OG1 THR H 223      17.242   6.226  28.160  1.00 30.54           O  
ATOM   1694  CG2 THR H 223      18.394   5.372  26.205  1.00 28.14           C  
ATOM   1695  C   THR H 223      20.853   6.192  27.420  1.00 30.96           C  
ATOM   1696  O   THR H 223      21.187   7.311  27.038  1.00 30.91           O  
ATOM   1697  N   LEU H 224      21.558   5.089  27.106  1.00 31.28           N  
ATOM   1698  CA  LEU H 224      22.759   5.193  26.329  1.00 31.06           C  
ATOM   1699  CB  LEU H 224      23.777   4.086  26.666  1.00 31.69           C  
ATOM   1700  CG  LEU H 224      25.083   4.158  25.857  1.00 32.86           C  
ATOM   1701  CD1 LEU H 224      25.883   5.422  26.209  1.00 33.73           C  
ATOM   1702  CD2 LEU H 224      25.905   2.868  26.014  1.00 32.14           C  
ATOM   1703  C   LEU H 224      22.384   5.047  24.891  1.00 31.30           C  
ATOM   1704  O   LEU H 224      21.679   4.112  24.516  1.00 31.57           O  
ATOM   1705  N   VAL H 225      22.833   6.000  24.047  1.00 30.81           N  
ATOM   1706  CA  VAL H 225      22.538   5.928  22.644  1.00 30.41           C  
ATOM   1707  CB  VAL H 225      21.809   7.135  22.123  1.00 30.11           C  
ATOM   1708  CG1 VAL H 225      21.586   6.969  20.610  1.00 28.48           C  
ATOM   1709  CG2 VAL H 225      20.513   7.312  22.931  1.00 28.50           C  
ATOM   1710  C   VAL H 225      23.842   5.854  21.915  1.00 30.97           C  
ATOM   1711  O   VAL H 225      24.711   6.712  22.074  1.00 31.61           O  
ATOM   1712  N   THR H 226      24.011   4.807  21.088  1.00 30.84           N  
ATOM   1713  CA  THR H 226      25.220   4.667  20.331  1.00 30.52           C  
ATOM   1714  CB  THR H 226      25.920   3.367  20.592  1.00 31.36           C  
ATOM   1715  OG1 THR H 226      25.029   2.289  20.363  1.00 34.46           O  
ATOM   1716  CG2 THR H 226      26.414   3.345  22.046  1.00 30.55           C  
ATOM   1717  C   THR H 226      24.856   4.718  18.886  1.00 30.01           C  
ATOM   1718  O   THR H 226      24.011   3.960  18.415  1.00 30.30           O  
ATOM   1719  N   VAL H 227      25.489   5.639  18.138  1.00 29.66           N  
ATOM   1720  CA  VAL H 227      25.181   5.764  16.747  1.00 29.58           C  
ATOM   1721  CB  VAL H 227      24.674   7.129  16.391  1.00 30.22           C  
ATOM   1722  CG1 VAL H 227      24.388   7.172  14.881  1.00 28.64           C  
ATOM   1723  CG2 VAL H 227      23.455   7.450  17.280  1.00 29.13           C  
ATOM   1724  C   VAL H 227      26.440   5.541  15.984  1.00 30.37           C  
ATOM   1725  O   VAL H 227      27.430   6.241  16.187  1.00 31.52           O  
ATOM   1726  N   SER H 228      26.432   4.551  15.074  1.00 31.40           N  
ATOM   1727  CA  SER H 228      27.613   4.286  14.308  1.00 31.31           C  
ATOM   1728  CB  SER H 228      28.577   3.296  14.979  1.00 32.13           C  
ATOM   1729  OG  SER H 228      29.093   3.863  16.174  1.00 31.46           O  
ATOM   1730  C   SER H 228      27.196   3.670  13.019  1.00 31.88           C  
ATOM   1731  O   SER H 228      26.060   3.225  12.860  1.00 32.30           O  
ATOM   1732  N   SER H 229      28.125   3.644  12.048  1.00 32.96           N  
ATOM   1733  CA  SER H 229      27.847   3.052  10.778  1.00 34.43           C  
ATOM   1734  CB  SER H 229      28.966   3.289   9.752  1.00 35.61           C  
ATOM   1735  OG  SER H 229      29.101   4.678   9.495  1.00 40.73           O  
ATOM   1736  C   SER H 229      27.734   1.548  11.008  1.00 34.85           C  
ATOM   1737  O   SER H 229      27.605   0.806   9.998  1.00 34.39           O  
ATOM   1738  OXT SER H 229      27.779   1.119  12.193  1.00  0.00           O1-
TER    1739      SER H 229 
CONECT  151  656
CONECT  656  151
CONECT  972 1560
CONECT 1560  972
END
