# Supplementary material for: Fully automated antibody structure prediction using BIOVIA tools: Validation study
Source: PLoS One. 2017 May 18;12(5):e0177923. doi: 10.1371/journal.pone.0177923 (PMC5436848; doi:10.1371/journal.pone.0177923)
Supplement: S3 Dataset — Predicted structures using the Top5 framework method, Chothia CDR definition with canonical filtering, using up to 5 CDR templates rather than the default 3, and generating 10 CDR models. (ZIP) [file pone.0177923.s005.zip › 4M6O_LH_FV_FinalModel.pdb]

REMARK   Accelrys Discovery Studio PDB file
REMARK   Created:  2015-11-30T21:28:50Z
SSBOND   1 CYS L   23    CYS L   88                                     
SSBOND   2 CYS H  129    CYS H  203                                     
ATOM      1  N   ALA L   1      25.456  33.114  26.395  1.00 59.68           N1+
ATOM      2  CA  ALA L   1      25.576  31.880  27.201  1.00 58.06           C  
ATOM      3  CB  ALA L   1      26.107  30.724  26.337  1.00 61.98           C  
ATOM      4  C   ALA L   1      26.534  32.124  28.314  1.00 54.52           C  
ATOM      5  O   ALA L   1      27.571  32.757  28.120  1.00 55.97           O  
ATOM      6  N   ILE L   2      26.205  31.626  29.520  1.00 49.36           N  
ATOM      7  CA  ILE L   2      27.063  31.844  30.644  1.00 46.82           C  
ATOM      8  CB  ILE L   2      26.345  31.785  31.963  1.00 44.06           C  
ATOM      9  CG1 ILE L   2      25.248  32.858  32.036  1.00 41.23           C  
ATOM     10  CG2 ILE L   2      27.393  31.888  33.085  1.00 39.58           C  
ATOM     11  CD1 ILE L   2      24.271  32.650  33.194  1.00 42.41           C  
ATOM     12  C   ILE L   2      28.052  30.729  30.661  1.00 46.94           C  
ATOM     13  O   ILE L   2      27.684  29.558  30.712  1.00 45.48           O  
ATOM     14  N   GLN L   3      29.351  31.069  30.621  1.00 47.16           N  
ATOM     15  CA  GLN L   3      30.330  30.024  30.611  1.00 45.08           C  
ATOM     16  CB  GLN L   3      31.597  30.372  29.815  1.00 50.13           C  
ATOM     17  CG  GLN L   3      31.319  30.534  28.318  1.00 58.94           C  
ATOM     18  CD  GLN L   3      32.628  30.873  27.622  1.00 68.32           C  
ATOM     19  OE1 GLN L   3      32.856  30.478  26.479  1.00 74.56           O  
ATOM     20  NE2 GLN L   3      33.511  31.634  28.320  1.00 71.60           N  
ATOM     21  C   GLN L   3      30.714  29.740  32.024  1.00 42.15           C  
ATOM     22  O   GLN L   3      30.927  30.649  32.825  1.00 41.49           O  
ATOM     23  N   LEU L   4      30.789  28.443  32.370  1.00 40.83           N  
ATOM     24  CA  LEU L   4      31.149  28.076  33.705  1.00 37.28           C  
ATOM     25  CB  LEU L   4      30.176  27.087  34.365  1.00 36.96           C  
ATOM     26  CG  LEU L   4      28.774  27.677  34.606  1.00 35.88           C  
ATOM     27  CD1 LEU L   4      27.878  26.685  35.361  1.00  0.00           C  
ATOM     28  CD2 LEU L   4      28.855  29.053  35.288  1.00  0.00           C  
ATOM     29  C   LEU L   4      32.495  27.436  33.657  1.00 37.95           C  
ATOM     30  O   LEU L   4      32.734  26.515  32.875  1.00 38.29           O  
ATOM     31  N   THR L   5      33.419  27.927  34.503  1.00 39.16           N  
ATOM     32  CA  THR L   5      34.744  27.389  34.524  1.00 35.51           C  
ATOM     33  CB  THR L   5      35.805  28.424  34.287  1.00 38.67           C  
ATOM     34  OG1 THR L   5      35.572  29.087  33.054  1.00 42.39           O  
ATOM     35  CG2 THR L   5      37.173  27.723  34.238  1.00 39.36           C  
ATOM     36  C   THR L   5      34.963  26.832  35.891  1.00 33.19           C  
ATOM     37  O   THR L   5      34.715  27.497  36.896  1.00 39.01           O  
ATOM     38  N   GLN L   6      35.441  25.577  35.956  1.00 30.67           N  
ATOM     39  CA  GLN L   6      35.631  24.954  37.229  1.00 30.29           C  
ATOM     40  CB  GLN L   6      34.816  23.654  37.342  1.00 28.92           C  
ATOM     41  CG  GLN L   6      34.581  23.171  38.770  1.00 29.30           C  
ATOM     42  CD  GLN L   6      33.573  22.035  38.701  1.00 28.69           C  
ATOM     43  OE1 GLN L   6      33.039  21.727  37.637  1.00 26.92           O  
ATOM     44  NE2 GLN L   6      33.297  21.392  39.866  1.00 24.70           N  
ATOM     45  C   GLN L   6      37.091  24.644  37.370  1.00 32.24           C  
ATOM     46  O   GLN L   6      37.761  24.310  36.394  1.00 35.10           O  
ATOM     47  N   SER L   7      37.634  24.792  38.598  1.00 35.17           N  
ATOM     48  CA  SER L   7      39.023  24.499  38.828  1.00 34.99           C  
ATOM     49  CB  SER L   7      39.908  25.752  38.961  1.00 35.50           C  
ATOM     50  OG  SER L   7      39.910  26.489  37.749  1.00 43.00           O  
ATOM     51  C   SER L   7      39.104  23.797  40.143  1.00 35.22           C  
ATOM     52  O   SER L   7      38.328  24.098  41.050  1.00 32.88           O  
ATOM     53  N   PRO L   8      40.005  22.864  40.304  1.00 32.43           N  
ATOM     54  CA  PRO L   8      40.903  22.411  39.272  1.00 34.04           C  
ATOM     55  CD  PRO L   8      40.531  22.599  41.633  1.00 33.47           C  
ATOM     56  CB  PRO L   8      42.133  21.854  39.995  1.00 32.51           C  
ATOM     57  CG  PRO L   8      41.638  21.557  41.420  1.00 33.15           C  
ATOM     58  C   PRO L   8      40.212  21.366  38.454  1.00 33.45           C  
ATOM     59  O   PRO L   8      39.117  20.954  38.826  1.00 32.60           O  
ATOM     60  N   SER L   9      40.821  20.937  37.330  1.00 34.63           N  
ATOM     61  CA  SER L   9      40.241  19.902  36.522  1.00 30.33           C  
ATOM     62  CB  SER L   9      41.012  19.636  35.217  1.00 31.57           C  
ATOM     63  OG  SER L   9      40.903  20.759  34.355  1.00 41.27           O  
ATOM     64  C   SER L   9      40.247  18.627  37.305  1.00 31.52           C  
ATOM     65  O   SER L   9      39.282  17.865  37.273  1.00 34.56           O  
ATOM     66  N   SER L  10      41.347  18.356  38.032  1.00 33.55           N  
ATOM     67  CA  SER L  10      41.431  17.144  38.796  1.00 32.09           C  
ATOM     68  CB  SER L  10      42.208  16.036  38.064  1.00 32.36           C  
ATOM     69  OG  SER L  10      42.261  14.866  38.863  1.00 36.57           O  
ATOM     70  C   SER L  10      42.173  17.456  40.055  1.00 31.98           C  
ATOM     71  O   SER L  10      42.980  18.383  40.100  1.00 33.77           O  
ATOM     72  N   LEU L  11      41.904  16.686  41.130  1.00 31.02           N  
ATOM     73  CA  LEU L  11      42.548  16.957  42.381  1.00 30.96           C  
ATOM     74  CB  LEU L  11      41.678  17.873  43.263  1.00 31.97           C  
ATOM     75  CG  LEU L  11      42.232  18.207  44.658  1.00 31.30           C  
ATOM     76  CD1 LEU L  11      43.627  18.839  44.589  1.00 32.45           C  
ATOM     77  CD2 LEU L  11      41.237  19.097  45.420  1.00 29.24           C  
ATOM     78  C   LEU L  11      42.777  15.660  43.092  1.00 33.82           C  
ATOM     79  O   LEU L  11      41.887  14.817  43.178  1.00 34.08           O  
ATOM     80  N   SER L  12      43.996  15.466  43.628  1.00 37.53           N  
ATOM     81  CA  SER L  12      44.274  14.250  44.334  1.00 34.47           C  
ATOM     82  CB  SER L  12      45.630  13.631  43.960  1.00 35.99           C  
ATOM     83  OG  SER L  12      46.671  14.568  44.192  1.00 43.19           O  
ATOM     84  C   SER L  12      44.266  14.578  45.792  1.00 34.63           C  
ATOM     85  O   SER L  12      44.931  15.515  46.231  1.00 39.72           O  
ATOM     86  N   ALA L  13      43.499  13.798  46.584  1.00 33.14           N  
ATOM     87  CA  ALA L  13      43.360  14.099  47.976  1.00 32.37           C  
ATOM     88  CB  ALA L  13      42.068  14.863  48.303  1.00 30.53           C  
ATOM     89  C   ALA L  13      43.318  12.822  48.745  1.00 31.80           C  
ATOM     90  O   ALA L  13      43.189  11.736  48.182  1.00 34.47           O  
ATOM     91  N   SER L  14      43.451  12.951  50.079  1.00 32.85           N  
ATOM     92  CA  SER L  14      43.449  11.838  50.979  1.00 32.55           C  
ATOM     93  CB  SER L  14      44.621  11.868  51.975  1.00 33.04           C  
ATOM     94  OG  SER L  14      45.856  11.857  51.274  1.00 35.95           O  
ATOM     95  C   SER L  14      42.181  11.899  51.783  1.00 31.93           C  
ATOM     96  O   SER L  14      41.460  12.893  51.779  1.00 33.68           O  
ATOM     97  N   VAL L  15      41.916  10.810  52.524  1.00 30.74           N  
ATOM     98  CA  VAL L  15      40.741  10.513  53.303  1.00 31.45           C  
ATOM     99  CB  VAL L  15      40.799   9.097  53.820  1.00 30.72           C  
ATOM    100  CG1 VAL L  15      39.543   8.771  54.646  1.00 32.96           C  
ATOM    101  CG2 VAL L  15      41.008   8.163  52.612  1.00 31.02           C  
ATOM    102  C   VAL L  15      40.546  11.480  54.459  1.00 36.41           C  
ATOM    103  O   VAL L  15      39.553  11.449  55.162  1.00 38.73           O  
ATOM    104  N   GLY L  16      41.541  12.214  54.920  1.00 38.77           N  
ATOM    105  CA  GLY L  16      41.256  13.187  55.949  1.00 36.29           C  
ATOM    106  C   GLY L  16      40.885  14.521  55.400  1.00 37.94           C  
ATOM    107  O   GLY L  16      40.204  15.315  56.047  1.00 38.91           O  
ATOM    108  N   ASP L  17      41.402  14.789  54.192  1.00 35.10           N  
ATOM    109  CA  ASP L  17      41.530  16.093  53.617  1.00 37.05           C  
ATOM    110  CB  ASP L  17      42.171  16.066  52.218  1.00 36.76           C  
ATOM    111  CG  ASP L  17      43.623  15.643  52.372  1.00 39.06           C  
ATOM    112  OD1 ASP L  17      44.108  15.620  53.533  1.00 41.51           O  
ATOM    113  OD2 ASP L  17      44.265  15.340  51.333  1.00 42.59           O1-
ATOM    114  C   ASP L  17      40.269  16.872  53.500  1.00 40.01           C  
ATOM    115  O   ASP L  17      39.154  16.355  53.427  1.00 43.99           O  
ATOM    116  N   ARG L  18      40.482  18.202  53.514  1.00 42.29           N  
ATOM    117  CA  ARG L  18      39.477  19.191  53.309  1.00 38.98           C  
ATOM    118  CB  ARG L  18      39.722  20.419  54.198  1.00 38.41           C  
ATOM    119  CG  ARG L  18      38.651  21.508  54.171  1.00 43.16           C  
ATOM    120  CD  ARG L  18      38.775  22.406  55.404  1.00 42.91           C  
ATOM    121  NE  ARG L  18      37.787  23.514  55.304  1.00 46.87           N  
ATOM    122  CZ  ARG L  18      38.219  24.775  55.009  1.00 50.79           C  
ATOM    123  NH1 ARG L  18      39.544  25.007  54.777  1.00 50.73           N1+
ATOM    124  NH2 ARG L  18      37.326  25.805  54.959  1.00 54.20           N  
ATOM    125  C   ARG L  18      39.674  19.565  51.879  1.00 37.74           C  
ATOM    126  O   ARG L  18      40.790  19.873  51.463  1.00 38.49           O  
ATOM    127  N   VAL L  19      38.599  19.510  51.070  1.00 37.02           N  
ATOM    128  CA  VAL L  19      38.767  19.759  49.671  1.00 34.53           C  
ATOM    129  CB  VAL L  19      38.318  18.609  48.810  1.00 35.53           C  
ATOM    130  CG1 VAL L  19      38.478  19.001  47.335  1.00 35.77           C  
ATOM    131  CG2 VAL L  19      39.122  17.355  49.196  1.00 32.65           C  
ATOM    132  C   VAL L  19      37.935  20.940  49.317  1.00 33.06           C  
ATOM    133  O   VAL L  19      36.858  21.139  49.877  1.00 35.06           O  
ATOM    134  N   THR L  20      38.456  21.774  48.395  1.00 33.98           N  
ATOM    135  CA  THR L  20      37.745  22.935  47.953  1.00 35.58           C  
ATOM    136  CB  THR L  20      38.376  24.214  48.415  1.00 40.21           C  
ATOM    137  OG1 THR L  20      38.459  24.236  49.834  1.00 43.14           O  
ATOM    138  CG2 THR L  20      37.527  25.397  47.914  1.00 43.63           C  
ATOM    139  C   THR L  20      37.771  22.941  46.454  1.00 35.37           C  
ATOM    140  O   THR L  20      38.834  22.863  45.840  1.00 37.73           O  
ATOM    141  N   ILE L  21      36.583  23.048  45.827  1.00 33.32           N  
ATOM    142  CA  ILE L  21      36.478  23.083  44.396  1.00 31.54           C  
ATOM    143  CB  ILE L  21      35.576  22.017  43.853  1.00 30.85           C  
ATOM    144  CG1 ILE L  21      36.107  20.632  44.256  1.00 30.68           C  
ATOM    145  CG2 ILE L  21      35.468  22.210  42.332  1.00 31.41           C  
ATOM    146  CD1 ILE L  21      35.105  19.501  44.039  1.00 28.00           C  
ATOM    147  C   ILE L  21      35.868  24.405  44.064  1.00 32.11           C  
ATOM    148  O   ILE L  21      34.985  24.880  44.778  1.00 33.79           O  
ATOM    149  N   THR L  22      36.333  25.054  42.977  1.00 30.34           N  
ATOM    150  CA  THR L  22      35.803  26.360  42.716  1.00 30.92           C  
ATOM    151  CB  THR L  22      36.851  27.432  42.682  1.00 33.45           C  
ATOM    152  OG1 THR L  22      36.263  28.696  42.940  1.00 36.71           O  
ATOM    153  CG2 THR L  22      37.488  27.444  41.284  1.00 37.14           C  
ATOM    154  C   THR L  22      35.117  26.366  41.384  1.00 31.00           C  
ATOM    155  O   THR L  22      35.489  25.637  40.466  1.00 34.10           O  
ATOM    156  N   CYS L  23      34.054  27.189  41.265  1.00 33.47           N  
ATOM    157  CA  CYS L  23      33.334  27.331  40.031  1.00 32.50           C  
ATOM    158  CB  CYS L  23      31.933  26.674  40.084  1.00 32.64           C  
ATOM    159  SG  CYS L  23      31.004  26.757  38.521  1.00 42.83           S  
ATOM    160  C   CYS L  23      33.193  28.808  39.783  1.00 34.64           C  
ATOM    161  O   CYS L  23      32.891  29.568  40.704  1.00 35.70           O  
ATOM    162  N   ARG L  24      33.445  29.259  38.533  1.00 34.04           N  
ATOM    163  CA  ARG L  24      33.333  30.659  38.211  1.00 36.58           C  
ATOM    164  CB  ARG L  24      34.640  31.326  37.751  1.00 40.84           C  
ATOM    165  CG  ARG L  24      35.587  31.735  38.873  1.00 49.46           C  
ATOM    166  CD  ARG L  24      36.660  32.718  38.403  1.00 58.42           C  
ATOM    167  NE  ARG L  24      37.462  33.115  39.592  1.00 67.70           N  
ATOM    168  CZ  ARG L  24      37.976  34.376  39.672  1.00 73.27           C  
ATOM    169  NH1 ARG L  24      37.700  35.291  38.697  1.00 74.69           N1+
ATOM    170  NH2 ARG L  24      38.757  34.724  40.736  1.00 76.33           N  
ATOM    171  C   ARG L  24      32.404  30.819  37.051  1.00 37.02           C  
ATOM    172  O   ARG L  24      32.411  30.020  36.116  1.00 38.93           O  
ATOM    173  N   ALA L  25      31.592  31.895  37.083  1.00 38.41           N  
ATOM    174  CA  ALA L  25      30.660  32.162  36.029  1.00 38.10           C  
ATOM    175  CB  ALA L  25      29.227  32.415  36.528  1.00 34.58           C  
ATOM    176  C   ALA L  25      31.127  33.393  35.316  1.00 39.92           C  
ATOM    177  O   ALA L  25      31.737  34.283  35.908  1.00 40.97           O  
ATOM    178  N   SER L  26      30.858  33.442  33.995  1.00 58.92           N  
ATOM    179  CA  SER L  26      31.218  34.549  33.155  1.00 61.95           C  
ATOM    180  CB  SER L  26      30.993  34.264  31.665  1.00 63.75           C  
ATOM    181  OG  SER L  26      31.881  33.244  31.237  1.00 64.50           O  
ATOM    182  C   SER L  26      30.375  35.737  33.496  1.00 64.91           C  
ATOM    183  O   SER L  26      30.830  36.875  33.384  1.00 67.51           O  
ATOM    184  N   GLN L  27      29.110  35.498  33.901  1.00 60.78           N  
ATOM    185  CA  GLN L  27      28.223  36.583  34.217  1.00 60.39           C  
ATOM    186  CB  GLN L  27      26.998  36.690  33.296  1.00 61.29           C  
ATOM    187  CG  GLN L  27      27.312  37.002  31.833  1.00 68.95           C  
ATOM    188  CD  GLN L  27      25.984  37.306  31.159  1.00 76.20           C  
ATOM    189  OE1 GLN L  27      25.210  38.131  31.641  1.00 77.32           O  
ATOM    190  NE2 GLN L  27      25.699  36.621  30.020  1.00 74.07           N  
ATOM    191  C   GLN L  27      27.669  36.352  35.585  1.00 61.76           C  
ATOM    192  O   GLN L  27      27.720  35.239  36.104  1.00 61.20           O  
ATOM    193  N   GLY L  28      27.133  37.430  36.202  1.00 58.79           N  
ATOM    194  CA  GLY L  28      26.573  37.396  37.522  1.00 59.87           C  
ATOM    195  C   GLY L  28      25.359  36.525  37.509  1.00 58.40           C  
ATOM    196  O   GLY L  28      24.328  36.846  36.919  1.00 59.78           O  
ATOM    197  N   ILE L  29      25.512  35.368  38.164  1.00 55.04           N  
ATOM    198  CA  ILE L  29      24.582  34.296  38.349  1.00 54.97           C  
ATOM    199  CB  ILE L  29      25.246  33.033  38.813  1.00 51.94           C  
ATOM    200  CG1 ILE L  29      26.509  32.678  38.032  1.00 49.83           C  
ATOM    201  CG2 ILE L  29      24.212  31.927  38.630  1.00 52.52           C  
ATOM    202  CD1 ILE L  29      27.291  31.542  38.696  1.00 51.96           C  
ATOM    203  C   ILE L  29      23.570  34.559  39.425  1.00 55.41           C  
ATOM    204  O   ILE L  29      22.526  33.910  39.459  1.00 54.43           O  
ATOM    205  N   SER L  30      23.929  35.373  40.438  1.00 56.26           N  
ATOM    206  CA  SER L  30      23.087  35.491  41.596  1.00 56.63           C  
ATOM    207  CB  SER L  30      21.563  35.601  41.359  1.00 56.86           C  
ATOM    208  OG  SER L  30      21.248  36.829  40.722  1.00 61.76           O  
ATOM    209  C   SER L  30      23.382  34.251  42.380  1.00 56.33           C  
ATOM    210  O   SER L  30      24.526  33.800  42.419  1.00 59.91           O  
ATOM    211  N   SER L  31      22.374  33.728  43.098  1.00 51.79           N  
ATOM    212  CA  SER L  31      22.480  32.526  43.883  1.00 51.51           C  
ATOM    213  CB  SER L  31      21.496  32.536  45.069  1.00 53.64           C  
ATOM    214  OG  SER L  31      20.161  32.651  44.598  1.00 57.38           O  
ATOM    215  C   SER L  31      22.210  31.276  43.089  1.00 50.46           C  
ATOM    216  O   SER L  31      22.305  30.182  43.642  1.00 49.31           O  
ATOM    217  N   ALA L  32      21.840  31.356  41.795  1.00 49.97           N  
ATOM    218  CA  ALA L  32      21.432  30.116  41.190  1.00 47.72           C  
ATOM    219  CB  ALA L  32      20.562  30.337  39.943  1.00 47.74           C  
ATOM    220  C   ALA L  32      22.609  29.268  40.762  1.00 47.32           C  
ATOM    221  O   ALA L  32      22.949  29.267  39.576  1.00 47.40           O  
ATOM    222  N   LEU L  33      23.210  28.464  41.693  1.00 26.20           N  
ATOM    223  CA  LEU L  33      24.274  27.586  41.292  1.00 26.90           C  
ATOM    224  CB  LEU L  33      25.664  28.081  41.727  1.00 26.98           C  
ATOM    225  CG  LEU L  33      26.817  27.163  41.281  1.00 26.55           C  
ATOM    226  CD1 LEU L  33      27.054  27.258  39.768  1.00 26.72           C  
ATOM    227  CD2 LEU L  33      28.089  27.402  42.108  1.00 28.57           C  
ATOM    228  C   LEU L  33      24.050  26.280  41.996  1.00 27.32           C  
ATOM    229  O   LEU L  33      23.803  26.261  43.201  1.00 24.72           O  
ATOM    230  N   ALA L  34      24.145  25.147  41.266  1.00 25.85           N  
ATOM    231  CA  ALA L  34      23.924  23.860  41.872  1.00 24.94           C  
ATOM    232  CB  ALA L  34      22.776  23.070  41.219  1.00 23.52           C  
ATOM    233  C   ALA L  34      25.169  23.028  41.741  1.00 21.98           C  
ATOM    234  O   ALA L  34      25.991  23.248  40.852  1.00 22.58           O  
ATOM    235  N   TRP L  35      25.351  22.056  42.664  1.00 22.29           N  
ATOM    236  CA  TRP L  35      26.513  21.205  42.630  1.00 20.28           C  
ATOM    237  CB  TRP L  35      27.381  21.313  43.898  1.00 20.70           C  
ATOM    238  CG  TRP L  35      28.038  22.658  44.098  1.00 20.92           C  
ATOM    239  CD2 TRP L  35      29.314  23.024  43.550  1.00 23.18           C  
ATOM    240  CD1 TRP L  35      27.593  23.743  44.797  1.00 22.22           C  
ATOM    241  NE1 TRP L  35      28.511  24.762  44.715  1.00 22.41           N  
ATOM    242  CE2 TRP L  35      29.575  24.333  43.951  1.00 22.20           C  
ATOM    243  CE3 TRP L  35      30.194  22.325  42.775  1.00 21.53           C  
ATOM    244  CZ2 TRP L  35      30.728  24.967  43.580  1.00 24.43           C  
ATOM    245  CZ3 TRP L  35      31.355  22.966  42.404  1.00 21.94           C  
ATOM    246  CH2 TRP L  35      31.617  24.262  42.798  1.00 22.45           C  
ATOM    247  C   TRP L  35      26.063  19.775  42.545  1.00 19.82           C  
ATOM    248  O   TRP L  35      25.205  19.339  43.312  1.00 22.86           O  
ATOM    249  N   TYR L  36      26.664  18.990  41.623  1.00 19.93           N  
ATOM    250  CA  TYR L  36      26.271  17.614  41.460  1.00 18.79           C  
ATOM    251  CB  TYR L  36      25.697  17.261  40.074  1.00 18.93           C  
ATOM    252  CG  TYR L  36      24.452  18.039  39.833  1.00 19.84           C  
ATOM    253  CD1 TYR L  36      23.270  17.688  40.435  1.00 20.41           C  
ATOM    254  CD2 TYR L  36      24.463  19.138  39.015  1.00 20.10           C  
ATOM    255  CE1 TYR L  36      22.119  18.406  40.212  1.00 19.57           C  
ATOM    256  CE2 TYR L  36      23.316  19.856  38.789  1.00 21.27           C  
ATOM    257  CZ  TYR L  36      22.135  19.496  39.385  1.00 21.51           C  
ATOM    258  OH  TYR L  36      20.955  20.236  39.152  1.00 23.28           O  
ATOM    259  C   TYR L  36      27.474  16.731  41.623  1.00 21.84           C  
ATOM    260  O   TYR L  36      28.607  17.142  41.380  1.00 22.90           O  
ATOM    261  N   GLN L  37      27.240  15.478  42.070  1.00 22.79           N  
ATOM    262  CA  GLN L  37      28.289  14.507  42.238  1.00 22.75           C  
ATOM    263  CB  GLN L  37      28.346  13.911  43.659  1.00 23.23           C  
ATOM    264  CG  GLN L  37      29.452  12.866  43.851  1.00 20.97           C  
ATOM    265  CD  GLN L  37      29.377  12.326  45.278  1.00 24.37           C  
ATOM    266  OE1 GLN L  37      28.301  12.013  45.784  1.00 27.98           O  
ATOM    267  NE2 GLN L  37      30.554  12.209  45.950  1.00 26.93           N  
ATOM    268  C   GLN L  37      27.996  13.367  41.314  1.00 24.17           C  
ATOM    269  O   GLN L  37      26.856  12.917  41.211  1.00 26.35           O  
ATOM    270  N   GLN L  38      29.022  12.865  40.599  1.00 23.56           N  
ATOM    271  CA  GLN L  38      28.767  11.766  39.709  1.00 21.47           C  
ATOM    272  CB  GLN L  38      28.713  12.178  38.227  1.00 20.47           C  
ATOM    273  CG  GLN L  38      28.310  11.040  37.288  1.00 21.16           C  
ATOM    274  CD  GLN L  38      28.272  11.593  35.869  1.00 23.41           C  
ATOM    275  OE1 GLN L  38      28.954  12.566  35.548  1.00 26.95           O  
ATOM    276  NE2 GLN L  38      27.444  10.961  34.995  1.00 20.39           N  
ATOM    277  C   GLN L  38      29.846  10.737  39.858  1.00 23.19           C  
ATOM    278  O   GLN L  38      31.033  11.055  39.905  1.00 26.46           O  
ATOM    279  N   LYS L  39      29.435   9.456  39.937  1.00 25.31           N  
ATOM    280  CA  LYS L  39      30.342   8.349  40.027  1.00 25.40           C  
ATOM    281  CB  LYS L  39      29.933   7.335  41.106  1.00 28.37           C  
ATOM    282  CG  LYS L  39      30.100   7.937  42.503  1.00 30.60           C  
ATOM    283  CD  LYS L  39      29.392   7.174  43.621  1.00 32.68           C  
ATOM    284  CE  LYS L  39      29.529   7.852  44.985  1.00 38.25           C  
ATOM    285  NZ  LYS L  39      28.656   7.182  45.972  1.00 44.42           N1+
ATOM    286  C   LYS L  39      30.318   7.703  38.675  1.00 28.53           C  
ATOM    287  O   LYS L  39      29.368   7.893  37.917  1.00 29.89           O  
ATOM    288  N   PRO L  40      31.319   6.930  38.353  1.00 31.51           N  
ATOM    289  CA  PRO L  40      31.546   6.451  37.011  1.00 34.56           C  
ATOM    290  CD  PRO L  40      32.138   6.246  39.339  1.00 32.91           C  
ATOM    291  CB  PRO L  40      32.577   5.327  37.141  1.00 36.82           C  
ATOM    292  CG  PRO L  40      33.238   5.562  38.513  1.00 34.13           C  
ATOM    293  C   PRO L  40      30.365   6.034  36.177  1.00 34.67           C  
ATOM    294  O   PRO L  40      30.040   6.737  35.227  1.00 34.59           O  
ATOM    295  N   GLY L  41      29.717   4.906  36.489  1.00 34.86           N  
ATOM    296  CA  GLY L  41      28.610   4.383  35.736  1.00 40.18           C  
ATOM    297  C   GLY L  41      27.345   5.150  35.955  1.00 40.12           C  
ATOM    298  O   GLY L  41      26.466   5.136  35.099  1.00 43.54           O  
ATOM    299  N   LYS L  42      27.209   5.781  37.137  1.00 33.52           N  
ATOM    300  CA  LYS L  42      25.969   6.313  37.637  1.00 28.79           C  
ATOM    301  CB  LYS L  42      25.969   6.392  39.168  1.00 32.38           C  
ATOM    302  CG  LYS L  42      26.225   5.038  39.818  1.00 38.72           C  
ATOM    303  CD  LYS L  42      25.212   3.979  39.394  1.00 47.51           C  
ATOM    304  CE  LYS L  42      25.375   2.660  40.142  1.00 57.61           C  
ATOM    305  NZ  LYS L  42      24.725   2.762  41.467  1.00 59.45           N1+
ATOM    306  C   LYS L  42      25.595   7.680  37.151  1.00 29.89           C  
ATOM    307  O   LYS L  42      26.380   8.412  36.551  1.00 28.60           O  
ATOM    308  N   ALA L  43      24.311   8.023  37.410  1.00 27.66           N  
ATOM    309  CA  ALA L  43      23.721   9.293  37.096  1.00 24.76           C  
ATOM    310  CB  ALA L  43      22.184   9.282  37.095  1.00 24.59           C  
ATOM    311  C   ALA L  43      24.163  10.269  38.142  1.00 23.93           C  
ATOM    312  O   ALA L  43      24.593   9.880  39.225  1.00 26.15           O  
ATOM    313  N   PRO L  44      24.074  11.539  37.846  1.00 21.90           N  
ATOM    314  CA  PRO L  44      24.515  12.529  38.789  1.00 20.65           C  
ATOM    315  CD  PRO L  44      24.185  11.998  36.471  1.00 22.06           C  
ATOM    316  CB  PRO L  44      24.613  13.833  38.002  1.00 20.64           C  
ATOM    317  CG  PRO L  44      24.856  13.380  36.552  1.00 22.02           C  
ATOM    318  C   PRO L  44      23.561  12.635  39.937  1.00 22.98           C  
ATOM    319  O   PRO L  44      22.399  12.267  39.775  1.00 29.01           O  
ATOM    320  N   LYS L  45      24.036  13.100  41.115  1.00 22.91           N  
ATOM    321  CA  LYS L  45      23.129  13.330  42.199  1.00 22.43           C  
ATOM    322  CB  LYS L  45      23.279  12.378  43.398  1.00 25.06           C  
ATOM    323  CG  LYS L  45      24.629  12.410  44.104  1.00 33.76           C  
ATOM    324  CD  LYS L  45      24.567  11.713  45.464  1.00 41.48           C  
ATOM    325  CE  LYS L  45      23.823  10.376  45.425  1.00 46.71           C  
ATOM    326  NZ  LYS L  45      23.616   9.873  46.801  1.00 52.15           N1+
ATOM    327  C   LYS L  45      23.317  14.747  42.654  1.00 24.08           C  
ATOM    328  O   LYS L  45      24.424  15.282  42.604  1.00 25.71           O  
ATOM    329  N   LEU L  46      22.215  15.388  43.109  1.00 23.37           N  
ATOM    330  CA  LEU L  46      22.201  16.781  43.479  1.00 24.13           C  
ATOM    331  CB  LEU L  46      20.775  17.375  43.418  1.00 24.67           C  
ATOM    332  CG  LEU L  46      20.634  18.865  43.798  1.00 23.63           C  
ATOM    333  CD1 LEU L  46      21.388  19.784  42.827  1.00 21.23           C  
ATOM    334  CD2 LEU L  46      19.151  19.260  43.935  1.00 22.57           C  
ATOM    335  C   LEU L  46      22.680  16.910  44.891  1.00 23.67           C  
ATOM    336  O   LEU L  46      22.096  16.329  45.801  1.00 25.07           O  
ATOM    337  N   LEU L  47      23.859  17.543  45.084  1.00 22.07           N  
ATOM    338  CA  LEU L  47      24.388  17.827  46.388  1.00 23.80           C  
ATOM    339  CB  LEU L  47      25.921  17.957  46.375  1.00 25.25           C  
ATOM    340  CG  LEU L  47      26.640  16.640  46.027  1.00 24.04           C  
ATOM    341  CD1 LEU L  47      28.165  16.824  46.026  1.00 24.28           C  
ATOM    342  CD2 LEU L  47      26.194  15.493  46.948  1.00 25.94           C  
ATOM    343  C   LEU L  47      23.838  19.082  47.012  1.00 26.34           C  
ATOM    344  O   LEU L  47      23.310  19.060  48.123  1.00 26.14           O  
ATOM    345  N   ILE L  48      23.944  20.221  46.287  1.00 26.00           N  
ATOM    346  CA  ILE L  48      23.579  21.502  46.835  1.00 24.50           C  
ATOM    347  CB  ILE L  48      24.769  22.279  47.324  1.00 27.17           C  
ATOM    348  CG1 ILE L  48      25.447  21.529  48.483  1.00 26.15           C  
ATOM    349  CG2 ILE L  48      24.321  23.705  47.684  1.00 24.13           C  
ATOM    350  CD1 ILE L  48      26.823  22.078  48.852  1.00 31.66           C  
ATOM    351  C   ILE L  48      22.925  22.319  45.766  1.00 25.05           C  
ATOM    352  O   ILE L  48      23.312  22.246  44.600  1.00 26.28           O  
ATOM    353  N   TYR L  49      21.912  23.130  46.146  1.00 26.62           N  
ATOM    354  CA  TYR L  49      21.281  23.976  45.174  1.00 28.15           C  
ATOM    355  CB  TYR L  49      19.864  23.522  44.708  1.00 29.46           C  
ATOM    356  CG  TYR L  49      18.742  23.758  45.674  1.00 31.95           C  
ATOM    357  CD1 TYR L  49      18.548  22.968  46.784  1.00 32.75           C  
ATOM    358  CD2 TYR L  49      17.833  24.762  45.426  1.00 32.75           C  
ATOM    359  CE1 TYR L  49      17.498  23.201  47.643  1.00 35.65           C  
ATOM    360  CE2 TYR L  49      16.780  25.000  46.278  1.00 31.04           C  
ATOM    361  CZ  TYR L  49      16.613  24.221  47.394  1.00 34.64           C  
ATOM    362  OH  TYR L  49      15.535  24.463  48.273  1.00 39.34           O  
ATOM    363  C   TYR L  49      21.220  25.354  45.753  1.00 29.80           C  
ATOM    364  O   TYR L  49      21.436  25.544  46.948  1.00 31.02           O  
ATOM    365  N   ASP L  50      20.948  26.365  44.923  1.00 42.33           N  
ATOM    366  CA  ASP L  50      20.824  27.691  45.445  1.00 43.44           C  
ATOM    367  CB  ASP L  50      19.683  27.843  46.460  1.00 43.70           C  
ATOM    368  CG  ASP L  50      19.259  29.303  46.412  1.00 50.10           C  
ATOM    369  OD1 ASP L  50      19.562  29.953  45.375  1.00 50.52           O  
ATOM    370  OD2 ASP L  50      18.628  29.785  47.390  1.00 53.76           O1-
ATOM    371  C   ASP L  50      22.100  28.085  46.132  1.00 46.74           C  
ATOM    372  O   ASP L  50      22.086  28.809  47.127  1.00 46.94           O  
ATOM    373  N   ALA L  51      23.235  27.578  45.618  1.00 45.32           N  
ATOM    374  CA  ALA L  51      24.568  27.933  46.024  1.00 45.86           C  
ATOM    375  CB  ALA L  51      24.818  29.452  45.990  1.00 45.87           C  
ATOM    376  C   ALA L  51      24.926  27.445  47.392  1.00 48.81           C  
ATOM    377  O   ALA L  51      26.099  27.156  47.623  1.00 47.47           O  
ATOM    378  N   SER L  52      23.959  27.258  48.319  1.00 46.65           N  
ATOM    379  CA  SER L  52      24.389  26.857  49.635  1.00 46.98           C  
ATOM    380  CB  SER L  52      24.551  28.041  50.605  1.00 49.07           C  
ATOM    381  OG  SER L  52      25.675  28.830  50.243  1.00 56.47           O  
ATOM    382  C   SER L  52      23.407  25.922  50.299  1.00 49.91           C  
ATOM    383  O   SER L  52      23.677  25.477  51.413  1.00 50.28           O  
ATOM    384  N   SER L  53      22.275  25.555  49.660  1.00 30.09           N  
ATOM    385  CA  SER L  53      21.302  24.745  50.339  1.00 32.12           C  
ATOM    386  CB  SER L  53      19.861  24.991  49.855  1.00 33.49           C  
ATOM    387  OG  SER L  53      19.448  26.310  50.179  1.00 34.59           O  
ATOM    388  C   SER L  53      21.614  23.305  50.074  1.00 30.60           C  
ATOM    389  O   SER L  53      21.790  22.893  48.930  1.00 31.83           O  
ATOM    390  N   LEU L  54      21.699  22.501  51.153  1.00 29.61           N  
ATOM    391  CA  LEU L  54      21.977  21.096  51.017  1.00 31.89           C  
ATOM    392  CB  LEU L  54      22.534  20.436  52.294  1.00 34.93           C  
ATOM    393  CG  LEU L  54      23.993  20.774  52.647  1.00 38.40           C  
ATOM    394  CD1 LEU L  54      24.405  20.084  53.955  1.00 39.38           C  
ATOM    395  CD2 LEU L  54      24.949  20.412  51.500  1.00 37.75           C  
ATOM    396  C   LEU L  54      20.709  20.362  50.716  1.00 34.45           C  
ATOM    397  O   LEU L  54      19.669  20.619  51.321  1.00 40.44           O  
ATOM    398  N   GLU L  55      20.775  19.396  49.776  1.00 35.96           N  
ATOM    399  CA  GLU L  55      19.615  18.599  49.510  1.00 37.32           C  
ATOM    400  CB  GLU L  55      19.598  17.814  48.192  1.00 39.29           C  
ATOM    401  CG  GLU L  55      19.076  18.641  47.022  1.00 40.82           C  
ATOM    402  CD  GLU L  55      17.558  18.792  47.170  1.00 39.01           C  
ATOM    403  OE1 GLU L  55      17.100  19.275  48.239  1.00 41.29           O  
ATOM    404  OE2 GLU L  55      16.834  18.424  46.207  1.00  0.00           O1-
ATOM    405  C   GLU L  55      19.463  17.635  50.630  1.00 37.11           C  
ATOM    406  O   GLU L  55      20.370  17.475  51.442  1.00 37.11           O  
ATOM    407  N   SER L  56      18.298  16.960  50.675  1.00 38.97           N  
ATOM    408  CA  SER L  56      17.907  16.151  51.790  1.00 40.06           C  
ATOM    409  CB  SER L  56      16.695  15.258  51.486  1.00 42.22           C  
ATOM    410  OG  SER L  56      15.552  16.058  51.228  1.00 45.28           O  
ATOM    411  C   SER L  56      19.001  15.252  52.261  1.00 38.11           C  
ATOM    412  O   SER L  56      19.776  15.664  53.100  1.00 37.53           O  
ATOM    413  N   GLY L  57      19.204  14.066  51.673  1.00 40.55           N  
ATOM    414  CA  GLY L  57      20.067  13.054  52.240  1.00 41.66           C  
ATOM    415  C   GLY L  57      21.495  13.484  52.443  1.00 41.52           C  
ATOM    416  O   GLY L  57      22.166  12.945  53.318  1.00 39.58           O  
ATOM    417  N   VAL L  58      22.016  14.422  51.637  1.00 40.75           N  
ATOM    418  CA  VAL L  58      23.417  14.777  51.623  1.00 35.45           C  
ATOM    419  CB  VAL L  58      23.671  15.994  50.778  1.00 36.05           C  
ATOM    420  CG1 VAL L  58      25.171  16.330  50.799  1.00 35.01           C  
ATOM    421  CG2 VAL L  58      23.091  15.737  49.377  1.00 35.51           C  
ATOM    422  C   VAL L  58      23.983  15.042  52.997  1.00 35.58           C  
ATOM    423  O   VAL L  58      23.376  15.688  53.847  1.00 36.76           O  
ATOM    424  N   PRO L  59      25.187  14.538  53.194  1.00 34.02           N  
ATOM    425  CA  PRO L  59      25.914  14.664  54.438  1.00 33.56           C  
ATOM    426  CD  PRO L  59      25.689  13.451  52.373  1.00 33.36           C  
ATOM    427  CB  PRO L  59      27.049  13.639  54.366  1.00 34.25           C  
ATOM    428  CG  PRO L  59      27.119  13.233  52.881  1.00 36.22           C  
ATOM    429  C   PRO L  59      26.384  16.066  54.687  1.00 37.16           C  
ATOM    430  O   PRO L  59      26.637  16.797  53.731  1.00 38.50           O  
ATOM    431  N   SER L  60      26.540  16.437  55.974  1.00 41.48           N  
ATOM    432  CA  SER L  60      26.868  17.767  56.415  1.00 41.49           C  
ATOM    433  CB  SER L  60      26.766  17.935  57.939  1.00 44.10           C  
ATOM    434  OG  SER L  60      27.103  19.266  58.302  1.00 56.38           O  
ATOM    435  C   SER L  60      28.261  18.155  56.030  1.00 39.23           C  
ATOM    436  O   SER L  60      28.607  19.332  56.094  1.00 40.44           O  
ATOM    437  N   ARG L  61      29.102  17.187  55.633  1.00 34.04           N  
ATOM    438  CA  ARG L  61      30.464  17.488  55.296  1.00 33.46           C  
ATOM    439  CB  ARG L  61      31.351  16.249  55.073  1.00 32.87           C  
ATOM    440  CG  ARG L  61      30.872  15.299  53.977  1.00 33.79           C  
ATOM    441  CD  ARG L  61      31.814  14.110  53.762  1.00 31.54           C  
ATOM    442  NE  ARG L  61      31.152  13.202  52.787  1.00 29.48           N  
ATOM    443  CZ  ARG L  61      30.454  12.122  53.238  1.00 32.30           C  
ATOM    444  NH1 ARG L  61      30.514  11.771  54.553  1.00 34.81           N1+
ATOM    445  NH2 ARG L  61      29.693  11.390  52.374  1.00 33.64           N  
ATOM    446  C   ARG L  61      30.502  18.355  54.075  1.00 33.62           C  
ATOM    447  O   ARG L  61      31.499  19.042  53.844  1.00 36.92           O  
ATOM    448  N   PHE L  62      29.447  18.293  53.232  1.00 31.46           N  
ATOM    449  CA  PHE L  62      29.399  19.092  52.036  1.00 32.04           C  
ATOM    450  CB  PHE L  62      28.578  18.461  50.897  1.00 32.12           C  
ATOM    451  CG  PHE L  62      29.300  17.265  50.379  1.00 27.84           C  
ATOM    452  CD1 PHE L  62      29.081  16.017  50.915  1.00 27.31           C  
ATOM    453  CD2 PHE L  62      30.199  17.393  49.348  1.00 26.55           C  
ATOM    454  CE1 PHE L  62      29.749  14.914  50.432  1.00 26.90           C  
ATOM    455  CE2 PHE L  62      30.868  16.295  48.861  1.00 26.43           C  
ATOM    456  CZ  PHE L  62      30.644  15.052  49.401  1.00 28.13           C  
ATOM    457  C   PHE L  62      28.756  20.415  52.330  1.00 31.30           C  
ATOM    458  O   PHE L  62      27.728  20.492  53.002  1.00 34.64           O  
ATOM    459  N   SER L  63      29.367  21.505  51.820  1.00 29.39           N  
ATOM    460  CA  SER L  63      28.816  22.816  52.011  1.00 32.42           C  
ATOM    461  CB  SER L  63      29.388  23.544  53.239  1.00 35.11           C  
ATOM    462  OG  SER L  63      30.786  23.741  53.080  1.00 40.38           O  
ATOM    463  C   SER L  63      29.160  23.634  50.807  1.00 30.05           C  
ATOM    464  O   SER L  63      30.127  23.348  50.102  1.00 31.22           O  
ATOM    465  N   GLY L  64      28.363  24.690  50.543  1.00 30.88           N  
ATOM    466  CA  GLY L  64      28.623  25.527  49.409  1.00 30.44           C  
ATOM    467  C   GLY L  64      28.479  26.948  49.846  1.00 35.90           C  
ATOM    468  O   GLY L  64      27.829  27.246  50.848  1.00 35.57           O  
ATOM    469  N   SER L  65      29.106  27.871  49.091  1.00 35.14           N  
ATOM    470  CA  SER L  65      29.023  29.264  49.413  1.00 37.75           C  
ATOM    471  CB  SER L  65      30.063  29.711  50.457  1.00 38.97           C  
ATOM    472  OG  SER L  65      31.377  29.511  49.958  1.00 46.95           O  
ATOM    473  C   SER L  65      29.281  30.037  48.156  1.00 38.02           C  
ATOM    474  O   SER L  65      29.615  29.462  47.121  1.00 37.78           O  
ATOM    475  N   GLY L  66      29.114  31.375  48.218  1.00 41.30           N  
ATOM    476  CA  GLY L  66      29.402  32.200  47.078  1.00 44.22           C  
ATOM    477  C   GLY L  66      28.150  32.773  46.491  1.00 46.93           C  
ATOM    478  O   GLY L  66      27.038  32.332  46.772  1.00 46.33           O  
ATOM    479  N   SER L  67      28.330  33.829  45.667  1.00 49.46           N  
ATOM    480  CA  SER L  67      27.244  34.473  44.988  1.00 51.03           C  
ATOM    481  CB  SER L  67      26.509  35.512  45.850  1.00 54.17           C  
ATOM    482  OG  SER L  67      25.449  36.096  45.108  1.00 60.50           O  
ATOM    483  C   SER L  67      27.845  35.208  43.832  1.00 47.87           C  
ATOM    484  O   SER L  67      29.055  35.421  43.779  1.00 48.37           O  
ATOM    485  N   GLY L  68      27.000  35.621  42.868  1.00 44.13           N  
ATOM    486  CA  GLY L  68      27.502  36.348  41.743  1.00 44.89           C  
ATOM    487  C   GLY L  68      28.276  35.421  40.855  1.00 43.92           C  
ATOM    488  O   GLY L  68      27.716  34.505  40.256  1.00 44.48           O  
ATOM    489  N   THR L  69      29.558  35.768  40.635  1.00 40.31           N  
ATOM    490  CA  THR L  69      30.513  35.062  39.821  1.00 40.61           C  
ATOM    491  CB  THR L  69      31.558  35.982  39.263  1.00 43.29           C  
ATOM    492  OG1 THR L  69      32.308  36.568  40.316  1.00 49.31           O  
ATOM    493  CG2 THR L  69      30.855  37.077  38.442  1.00 46.72           C  
ATOM    494  C   THR L  69      31.250  33.921  40.481  1.00 39.59           C  
ATOM    495  O   THR L  69      31.660  32.993  39.785  1.00 41.79           O  
ATOM    496  N   ASP L  70      31.504  33.967  41.811  1.00 40.12           N  
ATOM    497  CA  ASP L  70      32.397  32.991  42.400  1.00 40.52           C  
ATOM    498  CB  ASP L  70      33.554  33.626  43.194  1.00 46.41           C  
ATOM    499  CG  ASP L  70      34.549  34.263  42.236  1.00 52.50           C  
ATOM    500  OD1 ASP L  70      34.462  33.995  41.009  1.00 48.98           O  
ATOM    501  OD2 ASP L  70      35.424  35.022  42.729  1.00 51.59           O1-
ATOM    502  C   ASP L  70      31.702  32.089  43.376  1.00 40.01           C  
ATOM    503  O   ASP L  70      31.013  32.550  44.284  1.00 41.23           O  
ATOM    504  N   PHE L  71      31.908  30.758  43.232  1.00 35.06           N  
ATOM    505  CA  PHE L  71      31.289  29.829  44.137  1.00 34.86           C  
ATOM    506  CB  PHE L  71      30.071  29.115  43.528  1.00 31.27           C  
ATOM    507  CG  PHE L  71      29.059  30.155  43.194  1.00 30.73           C  
ATOM    508  CD1 PHE L  71      29.177  30.883  42.033  1.00 31.44           C  
ATOM    509  CD2 PHE L  71      27.993  30.397  44.028  1.00 29.44           C  
ATOM    510  CE1 PHE L  71      28.248  31.845  41.711  1.00 33.82           C  
ATOM    511  CE2 PHE L  71      27.061  31.357  43.710  1.00 32.08           C  
ATOM    512  CZ  PHE L  71      27.187  32.084  42.550  1.00 34.02           C  
ATOM    513  C   PHE L  71      32.282  28.756  44.479  1.00 34.06           C  
ATOM    514  O   PHE L  71      33.177  28.451  43.691  1.00 35.38           O  
ATOM    515  N   THR L  72      32.155  28.158  45.686  1.00 30.75           N  
ATOM    516  CA  THR L  72      33.049  27.097  46.052  1.00 31.91           C  
ATOM    517  CB  THR L  72      34.106  27.500  47.037  1.00 34.13           C  
ATOM    518  OG1 THR L  72      33.503  27.914  48.254  1.00 36.78           O  
ATOM    519  CG2 THR L  72      34.940  28.643  46.440  1.00 34.80           C  
ATOM    520  C   THR L  72      32.267  25.998  46.702  1.00 31.16           C  
ATOM    521  O   THR L  72      31.259  26.236  47.368  1.00 33.81           O  
ATOM    522  N   LEU L  73      32.725  24.748  46.494  1.00 29.57           N  
ATOM    523  CA  LEU L  73      32.155  23.590  47.118  1.00 30.04           C  
ATOM    524  CB  LEU L  73      31.852  22.458  46.119  1.00 27.95           C  
ATOM    525  CG  LEU L  73      31.324  21.163  46.764  1.00 27.16           C  
ATOM    526  CD1 LEU L  73      29.994  21.390  47.497  1.00 27.89           C  
ATOM    527  CD2 LEU L  73      31.249  20.027  45.730  1.00 27.21           C  
ATOM    528  C   LEU L  73      33.205  23.096  48.060  1.00 31.39           C  
ATOM    529  O   LEU L  73      34.366  22.960  47.679  1.00 33.52           O  
ATOM    530  N   THR L  74      32.837  22.836  49.330  1.00 32.05           N  
ATOM    531  CA  THR L  74      33.844  22.398  50.251  1.00 32.22           C  
ATOM    532  CB  THR L  74      34.071  23.351  51.392  1.00 34.31           C  
ATOM    533  OG1 THR L  74      34.435  24.629  50.895  1.00 34.15           O  
ATOM    534  CG2 THR L  74      35.197  22.797  52.284  1.00 34.19           C  
ATOM    535  C   THR L  74      33.429  21.099  50.859  1.00 31.95           C  
ATOM    536  O   THR L  74      32.271  20.908  51.228  1.00 31.85           O  
ATOM    537  N   ILE L  75      34.396  20.164  50.951  1.00 33.51           N  
ATOM    538  CA  ILE L  75      34.198  18.901  51.598  1.00 32.09           C  
ATOM    539  CB  ILE L  75      34.659  17.738  50.763  1.00 30.99           C  
ATOM    540  CG1 ILE L  75      33.910  17.717  49.419  1.00 31.68           C  
ATOM    541  CG2 ILE L  75      34.468  16.448  51.577  1.00 29.97           C  
ATOM    542  CD1 ILE L  75      34.496  16.736  48.406  1.00 29.60           C  
ATOM    543  C   ILE L  75      35.084  18.967  52.804  1.00 35.19           C  
ATOM    544  O   ILE L  75      36.307  18.895  52.693  1.00 38.25           O  
ATOM    545  N   SER L  76      34.476  19.088  53.999  1.00 35.58           N  
ATOM    546  CA  SER L  76      35.237  19.272  55.204  1.00 36.23           C  
ATOM    547  CB  SER L  76      34.347  19.416  56.449  1.00 36.24           C  
ATOM    548  OG  SER L  76      33.594  18.232  56.661  1.00 46.22           O  
ATOM    549  C   SER L  76      36.170  18.122  55.427  1.00 41.96           C  
ATOM    550  O   SER L  76      37.350  18.330  55.703  1.00 46.57           O  
ATOM    551  N   SER L  77      35.676  16.872  55.338  1.00 41.50           N  
ATOM    552  CA  SER L  77      36.591  15.778  55.535  1.00 40.52           C  
ATOM    553  CB  SER L  77      36.471  15.153  56.936  1.00 41.47           C  
ATOM    554  OG  SER L  77      37.392  14.084  57.085  1.00 48.83           O  
ATOM    555  C   SER L  77      36.239  14.724  54.533  1.00 37.22           C  
ATOM    556  O   SER L  77      35.229  14.040  54.658  1.00 36.54           O  
ATOM    557  N   LEU L  78      37.118  14.519  53.542  1.00 31.81           N  
ATOM    558  CA  LEU L  78      36.892  13.617  52.448  1.00 28.96           C  
ATOM    559  CB  LEU L  78      38.075  13.682  51.463  1.00 28.92           C  
ATOM    560  CG  LEU L  78      37.975  12.829  50.190  1.00 30.00           C  
ATOM    561  CD1 LEU L  78      36.825  13.272  49.279  1.00 34.89           C  
ATOM    562  CD2 LEU L  78      39.314  12.855  49.446  1.00 31.03           C  
ATOM    563  C   LEU L  78      36.718  12.212  52.952  1.00 32.31           C  
ATOM    564  O   LEU L  78      37.467  11.757  53.812  1.00 34.23           O  
ATOM    565  N   GLN L  79      35.700  11.488  52.427  1.00 36.37           N  
ATOM    566  CA  GLN L  79      35.454  10.125  52.823  1.00 34.40           C  
ATOM    567  CB  GLN L  79      34.007   9.874  53.277  1.00 36.15           C  
ATOM    568  CG  GLN L  79      33.615  10.626  54.549  1.00 40.59           C  
ATOM    569  CD  GLN L  79      34.239   9.912  55.741  1.00 50.27           C  
ATOM    570  OE1 GLN L  79      34.266  10.438  56.852  1.00 52.44           O  
ATOM    571  NE2 GLN L  79      34.752   8.675  55.510  1.00 53.01           N  
ATOM    572  C   GLN L  79      35.677   9.285  51.602  1.00 34.73           C  
ATOM    573  O   GLN L  79      35.814   9.821  50.505  1.00 34.46           O  
ATOM    574  N   PRO L  80      35.738   7.986  51.743  1.00 34.34           N  
ATOM    575  CA  PRO L  80      36.013   7.160  50.599  1.00 35.24           C  
ATOM    576  CD  PRO L  80      36.222   7.385  52.976  1.00 27.77           C  
ATOM    577  CB  PRO L  80      36.276   5.762  51.156  1.00 36.33           C  
ATOM    578  CG  PRO L  80      36.850   6.042  52.561  1.00 27.72           C  
ATOM    579  C   PRO L  80      34.966   7.232  49.531  1.00 32.96           C  
ATOM    580  O   PRO L  80      35.319   7.123  48.358  1.00 34.73           O  
ATOM    581  N   GLU L  81      33.688   7.420  49.906  1.00 29.81           N  
ATOM    582  CA  GLU L  81      32.606   7.484  48.968  1.00 31.36           C  
ATOM    583  CB  GLU L  81      31.206   7.403  49.615  1.00 33.82           C  
ATOM    584  CG  GLU L  81      30.922   8.432  50.708  1.00 38.60           C  
ATOM    585  CD  GLU L  81      31.230   7.781  52.051  1.00 42.92           C  
ATOM    586  OE1 GLU L  81      32.334   7.192  52.190  1.00 39.17           O  
ATOM    587  OE2 GLU L  81      30.357   7.857  52.956  1.00 42.95           O1-
ATOM    588  C   GLU L  81      32.693   8.734  48.145  1.00 30.10           C  
ATOM    589  O   GLU L  81      32.171   8.791  47.034  1.00 32.85           O  
ATOM    590  N   ASP L  82      33.345   9.771  48.692  1.00 28.78           N  
ATOM    591  CA  ASP L  82      33.478  11.094  48.148  1.00 28.47           C  
ATOM    592  CB  ASP L  82      34.138  12.067  49.139  1.00 28.24           C  
ATOM    593  CG  ASP L  82      33.160  12.286  50.284  1.00 31.12           C  
ATOM    594  OD1 ASP L  82      31.979  11.874  50.135  1.00 30.72           O  
ATOM    595  OD2 ASP L  82      33.579  12.870  51.320  1.00 34.51           O1-
ATOM    596  C   ASP L  82      34.271  11.120  46.869  1.00 28.40           C  
ATOM    597  O   ASP L  82      34.174  12.089  46.120  1.00 27.28           O  
ATOM    598  N   PHE L  83      35.135  10.122  46.590  1.00 27.80           N  
ATOM    599  CA  PHE L  83      35.870  10.231  45.361  1.00 27.39           C  
ATOM    600  CB  PHE L  83      36.952   9.152  45.161  1.00 25.99           C  
ATOM    601  CG  PHE L  83      38.016   9.397  46.172  1.00 26.53           C  
ATOM    602  CD1 PHE L  83      39.048  10.268  45.909  1.00 27.47           C  
ATOM    603  CD2 PHE L  83      37.979   8.768  47.393  1.00 29.41           C  
ATOM    604  CE1 PHE L  83      40.031  10.502  46.841  1.00 28.79           C  
ATOM    605  CE2 PHE L  83      38.959   8.998  48.328  1.00 29.99           C  
ATOM    606  CZ  PHE L  83      39.987   9.866  48.056  1.00 29.61           C  
ATOM    607  C   PHE L  83      34.887  10.122  44.237  1.00 26.42           C  
ATOM    608  O   PHE L  83      34.145   9.145  44.139  1.00 28.32           O  
ATOM    609  N   ALA L  84      34.870  11.137  43.350  1.00 25.88           N  
ATOM    610  CA  ALA L  84      33.930  11.177  42.268  1.00 23.85           C  
ATOM    611  CB  ALA L  84      32.468  11.254  42.737  1.00 22.03           C  
ATOM    612  C   ALA L  84      34.216  12.421  41.487  1.00 24.35           C  
ATOM    613  O   ALA L  84      35.211  13.101  41.731  1.00 24.92           O  
ATOM    614  N   THR L  85      33.361  12.726  40.491  1.00 23.34           N  
ATOM    615  CA  THR L  85      33.517  13.923  39.712  1.00 22.52           C  
ATOM    616  CB  THR L  85      33.355  13.698  38.237  1.00 22.56           C  
ATOM    617  OG1 THR L  85      34.297  12.736  37.788  1.00 27.30           O  
ATOM    618  CG2 THR L  85      33.582  15.031  37.505  1.00 23.22           C  
ATOM    619  C   THR L  85      32.431  14.855  40.153  1.00 23.95           C  
ATOM    620  O   THR L  85      31.304  14.428  40.396  1.00 23.86           O  
ATOM    621  N   TYR L  86      32.749  16.160  40.283  1.00 22.19           N  
ATOM    622  CA  TYR L  86      31.777  17.109  40.754  1.00 21.60           C  
ATOM    623  CB  TYR L  86      32.220  17.857  42.025  1.00 22.24           C  
ATOM    624  CG  TYR L  86      32.333  16.877  43.142  1.00 24.73           C  
ATOM    625  CD1 TYR L  86      33.470  16.115  43.299  1.00 23.22           C  
ATOM    626  CD2 TYR L  86      31.301  16.724  44.039  1.00 23.78           C  
ATOM    627  CE1 TYR L  86      33.575  15.215  44.334  1.00 22.86           C  
ATOM    628  CE2 TYR L  86      31.400  15.826  45.075  1.00 23.91           C  
ATOM    629  CZ  TYR L  86      32.537  15.071  45.223  1.00 23.89           C  
ATOM    630  OH  TYR L  86      32.636  14.151  46.287  1.00 27.37           O  
ATOM    631  C   TYR L  86      31.556  18.147  39.695  1.00 22.78           C  
ATOM    632  O   TYR L  86      32.503  18.615  39.064  1.00 24.88           O  
ATOM    633  N   TYR L  87      30.279  18.537  39.477  1.00 21.56           N  
ATOM    634  CA  TYR L  87      29.971  19.516  38.469  1.00 20.31           C  
ATOM    635  CB  TYR L  87      29.062  19.010  37.332  1.00 18.81           C  
ATOM    636  CG  TYR L  87      29.710  17.911  36.564  1.00 20.33           C  
ATOM    637  CD1 TYR L  87      30.507  18.185  35.478  1.00 18.65           C  
ATOM    638  CD2 TYR L  87      29.502  16.600  36.921  1.00 19.06           C  
ATOM    639  CE1 TYR L  87      31.097  17.168  34.766  1.00 19.21           C  
ATOM    640  CE2 TYR L  87      30.090  15.579  36.213  1.00 18.44           C  
ATOM    641  CZ  TYR L  87      30.890  15.863  35.134  1.00 19.70           C  
ATOM    642  OH  TYR L  87      31.495  14.817  34.404  1.00 20.75           O  
ATOM    643  C   TYR L  87      29.170  20.622  39.089  1.00 23.08           C  
ATOM    644  O   TYR L  87      28.348  20.392  39.975  1.00 24.21           O  
ATOM    645  N   CYS L  88      29.404  21.867  38.626  1.00 21.84           N  
ATOM    646  CA  CYS L  88      28.616  22.989  39.046  1.00 22.76           C  
ATOM    647  CB  CYS L  88      29.443  24.254  39.396  1.00 21.06           C  
ATOM    648  SG  CYS L  88      30.549  24.818  38.062  1.00 29.41           S  
ATOM    649  C   CYS L  88      27.707  23.290  37.892  1.00 24.99           C  
ATOM    650  O   CYS L  88      28.026  22.960  36.749  1.00 23.91           O  
ATOM    651  N   GLN L  89      26.526  23.882  38.175  1.00 24.86           N  
ATOM    652  CA  GLN L  89      25.565  24.165  37.148  1.00 23.34           C  
ATOM    653  CB  GLN L  89      24.493  23.081  37.092  1.00 23.22           C  
ATOM    654  CG  GLN L  89      23.385  23.319  36.079  1.00 21.28           C  
ATOM    655  CD  GLN L  89      22.289  22.411  36.576  1.00 27.07           C  
ATOM    656  OE1 GLN L  89      21.583  21.767  35.812  1.00 26.13           O  
ATOM    657  NE2 GLN L  89      22.163  22.323  37.922  1.00 30.16           N  
ATOM    658  C   GLN L  89      24.862  25.436  37.496  1.00 22.77           C  
ATOM    659  O   GLN L  89      24.577  25.712  38.659  1.00 25.09           O  
ATOM    660  N   GLN L  90      24.534  26.241  36.473  1.00 23.17           N  
ATOM    661  CA  GLN L  90      23.888  27.495  36.709  1.00 23.51           C  
ATOM    662  CB  GLN L  90      24.668  28.615  35.986  1.00 23.02           C  
ATOM    663  CG  GLN L  90      23.923  29.925  35.768  1.00 27.56           C  
ATOM    664  CD  GLN L  90      23.178  29.766  34.450  1.00 25.93           C  
ATOM    665  OE1 GLN L  90      22.187  30.447  34.196  1.00 27.60           O  
ATOM    666  NE2 GLN L  90      23.662  28.838  33.583  1.00 29.64           N  
ATOM    667  C   GLN L  90      22.483  27.419  36.193  1.00 25.12           C  
ATOM    668  O   GLN L  90      22.286  27.024  35.048  1.00 25.27           O  
ATOM    669  N   PHE L  91      21.503  27.829  37.036  1.00 26.58           N  
ATOM    670  CA  PHE L  91      20.070  28.015  36.880  1.00 25.24           C  
ATOM    671  CB  PHE L  91      19.317  27.982  38.216  1.00 24.48           C  
ATOM    672  CG  PHE L  91      19.272  26.599  38.721  1.00 24.64           C  
ATOM    673  CD1 PHE L  91      20.286  26.129  39.516  1.00 22.10           C  
ATOM    674  CD2 PHE L  91      18.210  25.789  38.397  1.00 26.97           C  
ATOM    675  CE1 PHE L  91      20.249  24.844  39.988  1.00 24.79           C  
ATOM    676  CE2 PHE L  91      18.167  24.501  38.869  1.00 28.86           C  
ATOM    677  CZ  PHE L  91      19.191  24.039  39.661  1.00 27.50           C  
ATOM    678  C   PHE L  91      19.640  29.341  36.316  1.00 23.74           C  
ATOM    679  O   PHE L  91      18.494  29.461  35.886  1.00 22.98           O  
ATOM    680  N   ASN L  92      20.481  30.391  36.393  1.00 25.43           N  
ATOM    681  CA  ASN L  92      20.019  31.740  36.167  1.00 27.60           C  
ATOM    682  CB  ASN L  92      21.180  32.754  36.180  1.00 28.21           C  
ATOM    683  CG  ASN L  92      20.604  34.161  36.230  1.00 36.06           C  
ATOM    684  OD1 ASN L  92      20.017  34.644  35.264  1.00 33.19           O  
ATOM    685  ND2 ASN L  92      20.777  34.836  37.397  1.00 33.70           N  
ATOM    686  C   ASN L  92      19.268  31.890  34.880  1.00 30.98           C  
ATOM    687  O   ASN L  92      18.147  32.399  34.882  1.00 31.84           O  
ATOM    688  N   SER L  93      19.829  31.446  33.746  1.00 30.23           N  
ATOM    689  CA  SER L  93      19.114  31.603  32.517  1.00 30.65           C  
ATOM    690  CB  SER L  93      19.475  32.890  31.755  1.00 34.06           C  
ATOM    691  OG  SER L  93      20.856  32.907  31.430  1.00 40.99           O  
ATOM    692  C   SER L  93      19.417  30.431  31.641  1.00 30.30           C  
ATOM    693  O   SER L  93      20.257  29.595  31.972  1.00 30.52           O  
ATOM    694  N   TYR L  94      18.699  30.333  30.502  1.00 28.39           N  
ATOM    695  CA  TYR L  94      18.874  29.251  29.578  1.00 27.48           C  
ATOM    696  CB  TYR L  94      17.549  28.695  29.008  1.00 26.53           C  
ATOM    697  CG  TYR L  94      16.793  28.065  30.136  1.00 29.49           C  
ATOM    698  CD1 TYR L  94      16.024  28.832  30.983  1.00 30.41           C  
ATOM    699  CD2 TYR L  94      16.846  26.707  30.353  1.00 29.60           C  
ATOM    700  CE1 TYR L  94      15.324  28.259  32.021  1.00 31.30           C  
ATOM    701  CE2 TYR L  94      16.149  26.125  31.387  1.00 30.61           C  
ATOM    702  CZ  TYR L  94      15.385  26.902  32.225  1.00 33.10           C  
ATOM    703  OH  TYR L  94      14.666  26.310  33.287  1.00 35.10           O  
ATOM    704  C   TYR L  94      19.720  29.754  28.452  1.00 31.04           C  
ATOM    705  O   TYR L  94      19.676  30.932  28.105  1.00 35.92           O  
ATOM    706  N   PRO L  95      20.512  28.889  27.877  1.00 29.38           N  
ATOM    707  CA  PRO L  95      20.508  27.510  28.280  1.00 29.38           C  
ATOM    708  CD  PRO L  95      20.839  29.035  26.467  1.00 27.84           C  
ATOM    709  CB  PRO L  95      21.125  26.721  27.128  1.00 28.96           C  
ATOM    710  CG  PRO L  95      20.869  27.607  25.900  1.00 29.28           C  
ATOM    711  C   PRO L  95      21.225  27.279  29.568  1.00 31.00           C  
ATOM    712  O   PRO L  95      22.102  28.065  29.926  1.00 33.66           O  
ATOM    713  N   LEU L  96      20.864  26.192  30.274  1.00 29.12           N  
ATOM    714  CA  LEU L  96      21.527  25.879  31.499  1.00 27.28           C  
ATOM    715  CB  LEU L  96      20.834  24.765  32.305  1.00 25.84           C  
ATOM    716  CG  LEU L  96      19.418  25.148  32.778  1.00 26.66           C  
ATOM    717  CD1 LEU L  96      18.797  24.021  33.622  1.00 26.57           C  
ATOM    718  CD2 LEU L  96      19.394  26.529  33.459  1.00 26.81           C  
ATOM    719  C   LEU L  96      22.891  25.409  31.118  1.00 26.76           C  
ATOM    720  O   LEU L  96      23.060  24.734  30.103  1.00 28.11           O  
ATOM    721  N   THR L  97      23.915  25.780  31.910  1.00 26.03           N  
ATOM    722  CA  THR L  97      25.249  25.388  31.557  1.00 25.64           C  
ATOM    723  CB  THR L  97      26.113  26.555  31.174  1.00 26.21           C  
ATOM    724  OG1 THR L  97      26.181  27.485  32.244  1.00 28.30           O  
ATOM    725  CG2 THR L  97      25.518  27.230  29.925  1.00 27.53           C  
ATOM    726  C   THR L  97      25.889  24.719  32.736  1.00 23.37           C  
ATOM    727  O   THR L  97      25.642  25.084  33.883  1.00 24.76           O  
ATOM    728  N   PHE L  98      26.745  23.712  32.465  1.00 24.40           N  
ATOM    729  CA  PHE L  98      27.425  22.973  33.495  1.00 23.83           C  
ATOM    730  CB  PHE L  98      27.338  21.440  33.334  1.00 21.28           C  
ATOM    731  CG  PHE L  98      25.971  20.924  33.651  1.00 21.86           C  
ATOM    732  CD1 PHE L  98      24.965  20.944  32.714  1.00 20.11           C  
ATOM    733  CD2 PHE L  98      25.707  20.388  34.891  1.00 21.42           C  
ATOM    734  CE1 PHE L  98      23.713  20.455  33.011  1.00 20.77           C  
ATOM    735  CE2 PHE L  98      24.459  19.898  35.195  1.00 21.20           C  
ATOM    736  CZ  PHE L  98      23.458  19.933  34.255  1.00 20.52           C  
ATOM    737  C   PHE L  98      28.884  23.285  33.401  1.00 25.72           C  
ATOM    738  O   PHE L  98      29.379  23.718  32.362  1.00 26.88           O  
ATOM    739  N   GLY L  99      29.612  23.097  34.518  1.00 26.05           N  
ATOM    740  CA  GLY L  99      31.034  23.280  34.493  1.00 23.60           C  
ATOM    741  C   GLY L  99      31.612  22.032  33.891  1.00 27.19           C  
ATOM    742  O   GLY L  99      30.914  21.039  33.703  1.00 28.15           O  
ATOM    743  N   GLY L 100      32.922  22.067  33.580  1.00 26.69           N  
ATOM    744  CA  GLY L 100      33.660  20.986  32.982  1.00 28.21           C  
ATOM    745  C   GLY L 100      33.737  19.818  33.918  1.00 25.47           C  
ATOM    746  O   GLY L 100      33.829  18.673  33.481  1.00 28.32           O  
ATOM    747  N   GLY L 101      33.778  20.079  35.238  1.00 25.26           N  
ATOM    748  CA  GLY L 101      33.829  19.003  36.187  1.00 24.72           C  
ATOM    749  C   GLY L 101      35.185  18.946  36.820  1.00 29.32           C  
ATOM    750  O   GLY L 101      36.194  19.303  36.213  1.00 30.74           O  
ATOM    751  N   THR L 102      35.219  18.500  38.095  1.00 26.33           N  
ATOM    752  CA  THR L 102      36.458  18.338  38.798  1.00 24.46           C  
ATOM    753  CB  THR L 102      36.634  19.293  39.959  1.00 24.58           C  
ATOM    754  OG1 THR L 102      37.978  19.269  40.402  1.00 29.88           O  
ATOM    755  CG2 THR L 102      35.710  18.922  41.131  1.00 23.11           C  
ATOM    756  C   THR L 102      36.485  16.924  39.299  1.00 24.89           C  
ATOM    757  O   THR L 102      35.558  16.463  39.961  1.00 24.48           O  
ATOM    758  N   LYS L 103      37.556  16.176  38.980  1.00 25.11           N  
ATOM    759  CA  LYS L 103      37.597  14.812  39.422  1.00 25.75           C  
ATOM    760  CB  LYS L 103      38.250  13.859  38.408  1.00 27.11           C  
ATOM    761  CG  LYS L 103      38.084  12.379  38.759  1.00 38.45           C  
ATOM    762  CD  LYS L 103      38.645  11.433  37.695  1.00 45.67           C  
ATOM    763  CE  LYS L 103      37.974  11.555  36.328  1.00 49.54           C  
ATOM    764  NZ  LYS L 103      38.673  10.695  35.347  1.00 49.94           N1+
ATOM    765  C   LYS L 103      38.422  14.762  40.667  1.00 29.02           C  
ATOM    766  O   LYS L 103      39.551  15.251  40.694  1.00 32.24           O  
ATOM    767  N   VAL L 104      37.869  14.174  41.748  1.00 26.20           N  
ATOM    768  CA  VAL L 104      38.618  14.068  42.968  1.00 25.58           C  
ATOM    769  CB  VAL L 104      37.808  14.399  44.190  1.00 26.33           C  
ATOM    770  CG1 VAL L 104      38.690  14.228  45.440  1.00 25.92           C  
ATOM    771  CG2 VAL L 104      37.254  15.825  44.024  1.00 23.66           C  
ATOM    772  C   VAL L 104      39.086  12.645  43.072  1.00 27.77           C  
ATOM    773  O   VAL L 104      38.287  11.727  43.266  1.00 26.28           O  
ATOM    774  N   GLU L 105      40.416  12.441  42.959  1.00 30.55           N  
ATOM    775  CA  GLU L 105      41.018  11.134  42.982  1.00 29.86           C  
ATOM    776  CB  GLU L 105      42.198  10.936  42.022  1.00 34.97           C  
ATOM    777  CG  GLU L 105      41.865  10.746  40.553  1.00 45.97           C  
ATOM    778  CD  GLU L 105      43.198  10.489  39.864  1.00 60.89           C  
ATOM    779  OE1 GLU L 105      44.255  10.676  40.526  1.00 64.09           O  
ATOM    780  OE2 GLU L 105      43.177  10.100  38.666  1.00 66.26           O1-
ATOM    781  C   GLU L 105      41.662  10.909  44.304  1.00 31.17           C  
ATOM    782  O   GLU L 105      41.854  11.829  45.095  1.00 32.64           O  
ATOM    783  N   ILE L 106      42.040   9.640  44.544  1.00 27.98           N  
ATOM    784  CA  ILE L 106      42.662   9.281  45.775  1.00 26.64           C  
ATOM    785  CB  ILE L 106      42.334   7.874  46.189  1.00 27.49           C  
ATOM    786  CG1 ILE L 106      42.606   7.677  47.681  1.00 29.89           C  
ATOM    787  CG2 ILE L 106      43.086   6.891  45.279  1.00 30.20           C  
ATOM    788  CD1 ILE L 106      41.975   6.398  48.225  1.00 34.45           C  
ATOM    789  C   ILE L 106      44.141   9.444  45.606  1.00 27.31           C  
ATOM    790  O   ILE L 106      44.738   8.976  44.635  1.00 31.03           O  
ATOM    791  N   LYS L 107      44.770  10.160  46.554  1.00 31.76           N  
ATOM    792  CA  LYS L 107      46.178  10.393  46.467  1.00 32.43           C  
ATOM    793  CB  LYS L 107      46.688  11.325  47.578  1.00 36.20           C  
ATOM    794  CG  LYS L 107      48.079  11.898  47.310  1.00 42.41           C  
ATOM    795  CD  LYS L 107      48.089  12.930  46.181  1.00 49.83           C  
ATOM    796  CE  LYS L 107      49.451  13.588  45.958  1.00 58.83           C  
ATOM    797  NZ  LYS L 107      49.366  14.559  44.846  1.00 63.96           N1+
ATOM    798  C   LYS L 107      46.850   9.040  46.649  1.00 29.20           C  
ATOM    799  O   LYS L 107      46.678   8.448  47.747  1.00 31.06           O  
ATOM    800  OXT LYS L 107      47.538   8.576  45.701  1.00  0.00           O1-
TER     801      LYS L 107 
ATOM    802  N   GLU H 108      10.485   4.948  45.922  0.80 47.31           N1+
ATOM    803  CA  GLU H 108      10.456   6.427  45.927  0.80 48.16           C  
ATOM    804  CB  GLU H 108      11.749   6.989  46.541  0.80 56.15           C  
ATOM    805  CG  GLU H 108      11.898   6.685  48.034  0.80 65.63           C  
ATOM    806  CD  GLU H 108      13.207   7.298  48.521  0.80 69.63           C  
ATOM    807  OE1 GLU H 108      14.268   7.006  47.905  0.80 68.57           O  
ATOM    808  OE2 GLU H 108      13.159   8.073  49.512  0.50 37.76           O1-
ATOM    809  C   GLU H 108      10.324   6.952  44.539  0.80 42.57           C  
ATOM    810  O   GLU H 108       9.667   6.348  43.691  0.80 42.73           O  
ATOM    811  N   VAL H 109      10.955   8.110  44.270  1.00 38.21           N  
ATOM    812  CA  VAL H 109      10.842   8.676  42.962  1.00 36.01           C  
ATOM    813  CB  VAL H 109      11.321  10.095  42.902  1.00 33.80           C  
ATOM    814  CG1 VAL H 109      11.289  10.568  41.440  1.00 32.61           C  
ATOM    815  CG2 VAL H 109      10.458  10.940  43.856  1.00 31.47           C  
ATOM    816  C   VAL H 109      11.678   7.868  42.021  1.00 37.57           C  
ATOM    817  O   VAL H 109      12.819   7.521  42.322  1.00 38.37           O  
ATOM    818  N   GLN H 110      11.109   7.530  40.844  1.00 34.29           N  
ATOM    819  CA  GLN H 110      11.848   6.781  39.866  1.00 32.56           C  
ATOM    820  CB  GLN H 110      11.399   5.319  39.689  1.00 38.10           C  
ATOM    821  CG  GLN H 110      11.717   4.386  40.854  1.00 49.02           C  
ATOM    822  CD  GLN H 110      11.260   2.992  40.444  1.00 55.80           C  
ATOM    823  OE1 GLN H 110      12.077   2.094  40.250  1.00 60.91           O  
ATOM    824  NE2 GLN H 110       9.922   2.801  40.295  1.00 57.52           N  
ATOM    825  C   GLN H 110      11.636   7.390  38.517  1.00 28.80           C  
ATOM    826  O   GLN H 110      10.541   7.841  38.187  1.00 32.79           O  
ATOM    827  N   LEU H 111      12.712   7.419  37.708  1.00 27.70           N  
ATOM    828  CA  LEU H 111      12.627   7.869  36.350  1.00 26.26           C  
ATOM    829  CB  LEU H 111      13.363   9.197  36.107  1.00 23.24           C  
ATOM    830  CG  LEU H 111      12.739  10.387  36.857  1.00 23.23           C  
ATOM    831  CD1 LEU H 111      13.516  11.684  36.587  1.00 21.17           C  
ATOM    832  CD2 LEU H 111      11.243  10.525  36.534  1.00 21.34           C  
ATOM    833  C   LEU H 111      13.312   6.820  35.532  1.00 26.49           C  
ATOM    834  O   LEU H 111      14.494   6.553  35.733  1.00 28.37           O  
ATOM    835  N   VAL H 112      12.590   6.186  34.582  1.00 27.34           N  
ATOM    836  CA  VAL H 112      13.223   5.151  33.813  1.00 25.44           C  
ATOM    837  CB  VAL H 112      12.490   3.840  33.886  1.00 26.80           C  
ATOM    838  CG1 VAL H 112      13.208   2.819  32.988  1.00 30.04           C  
ATOM    839  CG2 VAL H 112      12.379   3.414  35.361  1.00 26.54           C  
ATOM    840  C   VAL H 112      13.245   5.561  32.370  1.00 25.80           C  
ATOM    841  O   VAL H 112      12.196   5.721  31.749  1.00 30.78           O  
ATOM    842  N   GLU H 113      14.457   5.732  31.793  1.00 26.09           N  
ATOM    843  CA  GLU H 113      14.575   6.105  30.407  1.00 24.87           C  
ATOM    844  CB  GLU H 113      15.837   6.920  30.064  1.00 24.88           C  
ATOM    845  CG  GLU H 113      15.905   8.309  30.704  1.00 23.55           C  
ATOM    846  CD  GLU H 113      16.769   8.224  31.957  1.00 25.18           C  
ATOM    847  OE1 GLU H 113      16.938   7.098  32.494  1.00 23.90           O  
ATOM    848  OE2 GLU H 113      17.278   9.289  32.392  1.00 25.39           O1-
ATOM    849  C   GLU H 113      14.649   4.869  29.561  1.00 26.33           C  
ATOM    850  O   GLU H 113      15.144   3.831  29.999  1.00 29.93           O  
ATOM    851  N   SER H 114      14.149   4.955  28.309  1.00 27.24           N  
ATOM    852  CA  SER H 114      14.213   3.851  27.389  1.00 26.62           C  
ATOM    853  CB  SER H 114      13.008   2.897  27.469  1.00 31.29           C  
ATOM    854  OG  SER H 114      12.976   2.235  28.723  1.00 40.31           O  
ATOM    855  C   SER H 114      14.195   4.420  26.004  1.00 27.03           C  
ATOM    856  O   SER H 114      13.935   5.608  25.819  1.00 26.52           O  
ATOM    857  N   GLY H 115      14.470   3.571  24.989  1.00 28.36           N  
ATOM    858  CA  GLY H 115      14.380   4.009  23.621  1.00 31.49           C  
ATOM    859  C   GLY H 115      15.719   4.244  22.975  1.00 33.96           C  
ATOM    860  O   GLY H 115      15.779   4.553  21.786  1.00 38.25           O  
ATOM    861  N   GLY H 116      16.837   4.108  23.706  1.00 33.60           N  
ATOM    862  CA  GLY H 116      18.101   4.368  23.072  1.00 32.70           C  
ATOM    863  C   GLY H 116      18.488   3.184  22.247  1.00 34.02           C  
ATOM    864  O   GLY H 116      17.845   2.135  22.289  1.00 35.32           O  
ATOM    865  N   GLY H 117      19.576   3.326  21.465  1.00 34.69           N  
ATOM    866  CA  GLY H 117      19.994   2.229  20.644  1.00 36.16           C  
ATOM    867  C   GLY H 117      20.884   2.755  19.565  1.00 36.59           C  
ATOM    868  O   GLY H 117      21.293   3.916  19.586  1.00 36.22           O  
ATOM    869  N   LEU H 118      21.212   1.892  18.581  1.00 35.08           N  
ATOM    870  CA  LEU H 118      22.081   2.304  17.519  1.00 34.25           C  
ATOM    871  CB  LEU H 118      22.937   1.177  16.923  1.00 35.10           C  
ATOM    872  CG  LEU H 118      23.925   0.565  17.925  1.00 42.06           C  
ATOM    873  CD1 LEU H 118      24.910  -0.378  17.229  1.00 40.52           C  
ATOM    874  CD2 LEU H 118      24.627   1.641  18.759  1.00 45.57           C  
ATOM    875  C   LEU H 118      21.247   2.843  16.407  1.00 36.16           C  
ATOM    876  O   LEU H 118      20.232   2.257  16.034  1.00 39.90           O  
ATOM    877  N   VAL H 119      21.668   3.997  15.853  1.00 34.99           N  
ATOM    878  CA  VAL H 119      20.934   4.588  14.778  1.00 34.58           C  
ATOM    879  CB  VAL H 119      20.051   5.711  15.240  1.00 33.15           C  
ATOM    880  CG1 VAL H 119      20.935   6.886  15.686  1.00 35.87           C  
ATOM    881  CG2 VAL H 119      19.051   6.051  14.128  1.00 32.27           C  
ATOM    882  C   VAL H 119      21.918   5.139  13.796  1.00 37.95           C  
ATOM    883  O   VAL H 119      23.032   5.521  14.150  1.00 40.71           O  
ATOM    884  N   GLN H 120      21.515   5.177  12.513  1.00 36.32           N  
ATOM    885  CA  GLN H 120      22.335   5.667  11.444  1.00 36.60           C  
ATOM    886  CB  GLN H 120      21.862   5.124  10.088  1.00 38.25           C  
ATOM    887  CG  GLN H 120      22.677   5.584   8.884  1.00 43.49           C  
ATOM    888  CD  GLN H 120      22.046   4.931   7.664  1.00 46.50           C  
ATOM    889  OE1 GLN H 120      21.253   3.999   7.789  1.00 40.76           O  
ATOM    890  NE2 GLN H 120      22.396   5.436   6.450  1.00 45.01           N  
ATOM    891  C   GLN H 120      22.218   7.161  11.433  1.00 35.47           C  
ATOM    892  O   GLN H 120      21.236   7.721  11.919  1.00 37.22           O  
ATOM    893  N   PRO H 121      23.203   7.832  10.898  1.00 36.24           N  
ATOM    894  CA  PRO H 121      23.157   9.265  10.864  1.00 34.58           C  
ATOM    895  CD  PRO H 121      24.566   7.332  10.945  1.00 38.45           C  
ATOM    896  CB  PRO H 121      24.551   9.716  10.439  1.00 32.54           C  
ATOM    897  CG  PRO H 121      25.460   8.585  10.956  1.00 33.22           C  
ATOM    898  C   PRO H 121      22.051   9.729   9.978  1.00 36.17           C  
ATOM    899  O   PRO H 121      21.826   9.120   8.934  1.00 39.51           O  
ATOM    900  N   GLY H 122      21.347  10.805  10.381  1.00 38.23           N  
ATOM    901  CA  GLY H 122      20.271  11.331   9.595  1.00 36.29           C  
ATOM    902  C   GLY H 122      19.001  10.652  10.010  1.00 35.90           C  
ATOM    903  O   GLY H 122      17.912  11.066   9.617  1.00 38.60           O  
ATOM    904  N   GLY H 123      19.106   9.602  10.846  1.00 33.91           N  
ATOM    905  CA  GLY H 123      17.939   8.864  11.244  1.00 35.68           C  
ATOM    906  C   GLY H 123      17.294   9.562  12.401  1.00 36.60           C  
ATOM    907  O   GLY H 123      17.708  10.654  12.787  1.00 36.87           O  
ATOM    908  N   SER H 124      16.238   8.943  12.977  1.00 37.94           N  
ATOM    909  CA  SER H 124      15.547   9.546  14.086  1.00 38.78           C  
ATOM    910  CB  SER H 124      14.156  10.098  13.726  1.00 42.19           C  
ATOM    911  OG  SER H 124      14.272  11.207  12.849  1.00 49.96           O  
ATOM    912  C   SER H 124      15.314   8.513  15.149  1.00 39.09           C  
ATOM    913  O   SER H 124      15.245   7.316  14.872  1.00 39.56           O  
ATOM    914  N   LEU H 125      15.216   8.970  16.415  1.00 36.70           N  
ATOM    915  CA  LEU H 125      14.932   8.118  17.536  1.00 32.46           C  
ATOM    916  CB  LEU H 125      16.159   7.716  18.373  1.00 31.16           C  
ATOM    917  CG  LEU H 125      17.078   6.681  17.708  1.00 34.93           C  
ATOM    918  CD1 LEU H 125      18.268   6.343  18.617  1.00 37.34           C  
ATOM    919  CD2 LEU H 125      16.295   5.423  17.304  1.00 36.97           C  
ATOM    920  C   LEU H 125      14.041   8.865  18.471  1.00 30.81           C  
ATOM    921  O   LEU H 125      14.026  10.095  18.494  1.00 32.11           O  
ATOM    922  N   ARG H 126      13.255   8.118  19.269  1.00 27.60           N  
ATOM    923  CA  ARG H 126      12.383   8.734  20.223  1.00 29.76           C  
ATOM    924  CB  ARG H 126      10.910   8.416  19.943  1.00 33.81           C  
ATOM    925  CG  ARG H 126       9.927   9.227  20.778  1.00 36.57           C  
ATOM    926  CD  ARG H 126       8.478   8.828  20.513  1.00 39.47           C  
ATOM    927  NE  ARG H 126       7.611   9.702  21.344  1.00 40.89           N  
ATOM    928  CZ  ARG H 126       6.303   9.365  21.519  1.00 43.45           C  
ATOM    929  NH1 ARG H 126       5.841   8.177  21.029  1.00 45.02           N1+
ATOM    930  NH2 ARG H 126       5.459  10.216  22.172  1.00 41.67           N  
ATOM    931  C   ARG H 126      12.724   8.152  21.560  1.00 31.58           C  
ATOM    932  O   ARG H 126      12.733   6.934  21.730  1.00 31.44           O  
ATOM    933  N   LEU H 127      13.005   9.020  22.553  1.00 29.38           N  
ATOM    934  CA  LEU H 127      13.372   8.564  23.866  1.00 28.45           C  
ATOM    935  CB  LEU H 127      14.511   9.380  24.506  1.00 27.95           C  
ATOM    936  CG  LEU H 127      15.865   9.262  23.781  1.00 26.57           C  
ATOM    937  CD1 LEU H 127      16.941  10.103  24.480  1.00 28.13           C  
ATOM    938  CD2 LEU H 127      16.299   7.797  23.628  1.00 26.75           C  
ATOM    939  C   LEU H 127      12.190   8.724  24.764  1.00 29.42           C  
ATOM    940  O   LEU H 127      11.349   9.601  24.561  1.00 29.51           O  
ATOM    941  N   SER H 128      12.092   7.849  25.785  1.00 29.42           N  
ATOM    942  CA  SER H 128      10.999   7.929  26.705  1.00 29.55           C  
ATOM    943  CB  SER H 128       9.968   6.808  26.504  1.00 28.66           C  
ATOM    944  OG  SER H 128      10.618   5.548  26.507  1.00 37.92           O  
ATOM    945  C   SER H 128      11.538   7.864  28.102  1.00 30.67           C  
ATOM    946  O   SER H 128      12.570   7.247  28.365  1.00 31.33           O  
ATOM    947  N   CYS H 129      10.852   8.558  29.033  1.00 27.83           N  
ATOM    948  CA  CYS H 129      11.219   8.575  30.422  1.00 27.80           C  
ATOM    949  CB  CYS H 129      11.876   9.917  30.841  1.00 29.71           C  
ATOM    950  SG  CYS H 129      12.285  10.041  32.612  1.00 30.19           S  
ATOM    951  C   CYS H 129       9.946   8.390  31.193  1.00 28.95           C  
ATOM    952  O   CYS H 129       9.054   9.236  31.145  1.00 30.28           O  
ATOM    953  N   ALA H 130       9.829   7.267  31.934  1.00 27.09           N  
ATOM    954  CA  ALA H 130       8.634   6.996  32.685  1.00 26.09           C  
ATOM    955  CB  ALA H 130       8.274   5.501  32.746  1.00 27.61           C  
ATOM    956  C   ALA H 130       8.881   7.441  34.087  1.00 29.56           C  
ATOM    957  O   ALA H 130       9.909   7.122  34.678  1.00 29.45           O  
ATOM    958  N   ALA H 131       7.924   8.190  34.665  1.00 27.65           N  
ATOM    959  CA  ALA H 131       8.129   8.714  35.983  1.00 28.54           C  
ATOM    960  CB  ALA H 131       7.955  10.239  36.058  1.00 28.05           C  
ATOM    961  C   ALA H 131       7.129   8.115  36.913  1.00 28.21           C  
ATOM    962  O   ALA H 131       5.995   7.832  36.531  1.00 31.69           O  
ATOM    963  N   SER H 132       7.552   7.872  38.172  1.00 29.48           N  
ATOM    964  CA  SER H 132       6.639   7.363  39.152  1.00 29.83           C  
ATOM    965  CB  SER H 132       6.548   5.828  39.180  1.00 30.15           C  
ATOM    966  OG  SER H 132       7.792   5.272  39.573  1.00 34.60           O  
ATOM    967  C   SER H 132       7.121   7.811  40.496  1.00 31.41           C  
ATOM    968  O   SER H 132       8.282   8.183  40.661  1.00 32.90           O  
ATOM    969  N   GLY H 133       6.229   7.755  41.506  1.00 67.51           N  
ATOM    970  CA  GLY H 133       6.613   8.068  42.853  1.00 66.64           C  
ATOM    971  C   GLY H 133       6.227   9.469  43.216  1.00 66.30           C  
ATOM    972  O   GLY H 133       6.285   9.833  44.391  1.00 66.13           O  
ATOM    973  N   PHE H 134       5.821  10.303  42.239  1.00 64.44           N  
ATOM    974  CA  PHE H 134       5.480  11.652  42.591  1.00 63.50           C  
ATOM    975  CB  PHE H 134       6.689  12.603  42.601  1.00 60.01           C  
ATOM    976  CG  PHE H 134       7.293  12.601  41.240  1.00 59.03           C  
ATOM    977  CD1 PHE H 134       6.858  13.476  40.274  1.00 55.87           C  
ATOM    978  CD2 PHE H 134       8.295  11.717  40.923  1.00 58.01           C  
ATOM    979  CE1 PHE H 134       7.420  13.472  39.018  1.00 53.95           C  
ATOM    980  CE2 PHE H 134       8.857  11.711  39.668  1.00 55.40           C  
ATOM    981  CZ  PHE H 134       8.422  12.588  38.709  1.00 53.87           C  
ATOM    982  C   PHE H 134       4.466  12.184  41.621  1.00 63.89           C  
ATOM    983  O   PHE H 134       4.059  11.499  40.684  1.00 64.71           O  
ATOM    984  N   THR H 135       4.023  13.441  41.851  1.00 63.06           N  
ATOM    985  CA  THR H 135       3.057  14.090  41.010  1.00 63.04           C  
ATOM    986  CB  THR H 135       2.364  15.229  41.708  1.00 63.73           C  
ATOM    987  OG1 THR H 135       1.701  14.760  42.873  1.00 66.40           O  
ATOM    988  CG2 THR H 135       1.356  15.880  40.749  1.00 64.01           C  
ATOM    989  C   THR H 135       3.808  14.667  39.850  1.00 61.55           C  
ATOM    990  O   THR H 135       4.416  15.730  39.952  1.00 61.72           O  
ATOM    991  N   LEU H 136       3.757  13.966  38.700  1.00 61.42           N  
ATOM    992  CA  LEU H 136       4.496  14.312  37.515  1.00 59.36           C  
ATOM    993  CB  LEU H 136       4.368  13.270  36.392  1.00 58.20           C  
ATOM    994  CG  LEU H 136       5.168  13.661  35.135  1.00 57.17           C  
ATOM    995  CD1 LEU H 136       6.680  13.665  35.410  1.00 55.77           C  
ATOM    996  CD2 LEU H 136       4.785  12.790  33.930  1.00 59.37           C  
ATOM    997  C   LEU H 136       4.037  15.619  36.940  1.00 61.06           C  
ATOM    998  O   LEU H 136       4.841  16.406  36.447  1.00 59.62           O  
ATOM    999  N   ARG H 137       2.725  15.888  37.004  1.00 63.61           N  
ATOM   1000  CA  ARG H 137       2.124  17.029  36.374  1.00 63.75           C  
ATOM   1001  CB  ARG H 137       0.603  17.093  36.592  1.00 66.29           C  
ATOM   1002  CG  ARG H 137      -0.016  18.340  35.969  1.00 75.10           C  
ATOM   1003  CD  ARG H 137      -1.540  18.413  36.079  1.00 84.38           C  
ATOM   1004  NE  ARG H 137      -1.953  19.699  35.452  1.00 97.75           N  
ATOM   1005  CZ  ARG H 137      -2.049  19.787  34.094  1.00107.63           C  
ATOM   1006  NH1 ARG H 137      -1.749  18.703  33.322  1.00110.35           N1+
ATOM   1007  NH2 ARG H 137      -2.425  20.963  33.510  1.00109.67           N  
ATOM   1008  C   ARG H 137       2.686  18.314  36.903  1.00 64.28           C  
ATOM   1009  O   ARG H 137       2.714  19.315  36.191  1.00 65.72           O  
ATOM   1010  N   SER H 138       3.072  18.345  38.186  1.00 62.63           N  
ATOM   1011  CA  SER H 138       3.543  19.535  38.846  1.00 60.75           C  
ATOM   1012  CB  SER H 138       3.432  19.428  40.373  1.00 61.91           C  
ATOM   1013  OG  SER H 138       2.066  19.337  40.745  1.00 60.53           O  
ATOM   1014  C   SER H 138       4.968  19.921  38.539  1.00 60.15           C  
ATOM   1015  O   SER H 138       5.372  21.025  38.896  1.00 60.59           O  
ATOM   1016  N   TYR H 139       5.787  19.067  37.891  1.00 58.03           N  
ATOM   1017  CA  TYR H 139       7.181  19.426  37.766  1.00 55.43           C  
ATOM   1018  CB  TYR H 139       8.141  18.337  38.275  1.00 54.30           C  
ATOM   1019  CG  TYR H 139       7.922  18.130  39.729  1.00 54.86           C  
ATOM   1020  CD1 TYR H 139       6.866  17.364  40.163  1.00 55.84           C  
ATOM   1021  CD2 TYR H 139       8.779  18.681  40.653  1.00 54.61           C  
ATOM   1022  CE1 TYR H 139       6.658  17.161  41.506  1.00 57.70           C  
ATOM   1023  CE2 TYR H 139       8.575  18.481  41.998  1.00 56.72           C  
ATOM   1024  CZ  TYR H 139       7.511  17.723  42.425  1.00 58.30           C  
ATOM   1025  OH  TYR H 139       7.297  17.518  43.805  1.00 61.17           O  
ATOM   1026  C   TYR H 139       7.562  19.590  36.325  1.00 55.45           C  
ATOM   1027  O   TYR H 139       6.995  18.951  35.442  1.00 55.87           O  
ATOM   1028  N   SER H 140       8.528  20.491  36.039  1.00 22.36           N  
ATOM   1029  CA  SER H 140       9.004  20.620  34.704  1.00 23.74           C  
ATOM   1030  CB  SER H 140       9.647  21.984  34.418  1.00 19.65           C  
ATOM   1031  OG  SER H 140       8.695  23.016  34.625  1.00 20.28           O  
ATOM   1032  C   SER H 140      10.079  19.582  34.600  1.00 23.98           C  
ATOM   1033  O   SER H 140      10.621  19.145  35.617  1.00 23.44           O  
ATOM   1034  N   MET H 141      10.419  19.163  33.367  1.00 24.69           N  
ATOM   1035  CA  MET H 141      11.375  18.107  33.228  1.00 23.98           C  
ATOM   1036  CB  MET H 141      10.770  16.806  32.670  1.00 24.72           C  
ATOM   1037  CG  MET H 141       9.719  16.178  33.591  1.00 20.30           C  
ATOM   1038  SD  MET H 141      10.374  15.547  35.164  1.00 26.87           S  
ATOM   1039  CE  MET H 141      11.145  14.073  34.436  1.00 17.23           C  
ATOM   1040  C   MET H 141      12.439  18.550  32.282  1.00 25.26           C  
ATOM   1041  O   MET H 141      12.249  19.485  31.502  1.00 23.74           O  
ATOM   1042  N   ASN H 142      13.610  17.887  32.350  1.00 22.67           N  
ATOM   1043  CA  ASN H 142      14.700  18.264  31.504  1.00 21.66           C  
ATOM   1044  CB  ASN H 142      15.793  19.033  32.262  1.00 21.69           C  
ATOM   1045  CG  ASN H 142      15.168  20.288  32.860  1.00 21.26           C  
ATOM   1046  OD1 ASN H 142      15.275  21.379  32.303  1.00 24.27           O  
ATOM   1047  ND2 ASN H 142      14.496  20.127  34.033  1.00 21.76           N  
ATOM   1048  C   ASN H 142      15.342  17.026  30.952  1.00 22.25           C  
ATOM   1049  O   ASN H 142      15.157  15.919  31.458  1.00 19.99           O  
ATOM   1050  N   TRP H 143      16.091  17.198  29.844  1.00 19.09           N  
ATOM   1051  CA  TRP H 143      16.876  16.140  29.279  1.00 19.31           C  
ATOM   1052  CB  TRP H 143      16.534  15.801  27.816  1.00 20.53           C  
ATOM   1053  CG  TRP H 143      15.186  15.150  27.620  1.00 22.53           C  
ATOM   1054  CD2 TRP H 143      14.927  13.748  27.805  1.00 21.76           C  
ATOM   1055  CD1 TRP H 143      14.000  15.718  27.261  1.00 22.02           C  
ATOM   1056  NE1 TRP H 143      13.017  14.760  27.205  1.00 22.40           N  
ATOM   1057  CE2 TRP H 143      13.572  13.543  27.539  1.00 19.55           C  
ATOM   1058  CE3 TRP H 143      15.748  12.717  28.166  1.00 20.98           C  
ATOM   1059  CZ2 TRP H 143      13.016  12.299  27.631  1.00 20.63           C  
ATOM   1060  CZ3 TRP H 143      15.185  11.463  28.258  1.00 20.68           C  
ATOM   1061  CH2 TRP H 143      13.846  11.262  27.995  1.00 21.20           C  
ATOM   1062  C   TRP H 143      18.279  16.659  29.292  1.00 21.14           C  
ATOM   1063  O   TRP H 143      18.520  17.807  28.921  1.00 18.49           O  
ATOM   1064  N   VAL H 144      19.232  15.828  29.761  1.00 20.48           N  
ATOM   1065  CA  VAL H 144      20.620  16.197  29.812  1.00 21.70           C  
ATOM   1066  CB  VAL H 144      21.128  16.401  31.213  1.00 22.55           C  
ATOM   1067  CG1 VAL H 144      22.645  16.657  31.170  1.00 17.92           C  
ATOM   1068  CG2 VAL H 144      20.323  17.535  31.868  1.00 19.62           C  
ATOM   1069  C   VAL H 144      21.381  15.046  29.224  1.00 20.83           C  
ATOM   1070  O   VAL H 144      20.994  13.892  29.396  1.00 22.21           O  
ATOM   1071  N   ARG H 145      22.490  15.324  28.505  1.00 22.82           N  
ATOM   1072  CA  ARG H 145      23.199  14.218  27.916  1.00 22.06           C  
ATOM   1073  CB  ARG H 145      23.068  14.131  26.386  1.00 21.35           C  
ATOM   1074  CG  ARG H 145      23.635  15.334  25.637  1.00 20.46           C  
ATOM   1075  CD  ARG H 145      23.461  15.220  24.123  1.00 22.50           C  
ATOM   1076  NE  ARG H 145      24.045  16.443  23.508  1.00 24.17           N  
ATOM   1077  CZ  ARG H 145      23.857  16.689  22.180  1.00 26.51           C  
ATOM   1078  NH1 ARG H 145      23.104  15.833  21.429  1.00 25.97           N1+
ATOM   1079  NH2 ARG H 145      24.421  17.793  21.608  1.00 25.73           N  
ATOM   1080  C   ARG H 145      24.655  14.316  28.242  1.00 23.74           C  
ATOM   1081  O   ARG H 145      25.150  15.372  28.632  1.00 24.04           O  
ATOM   1082  N   GLN H 146      25.372  13.178  28.128  1.00 25.46           N  
ATOM   1083  CA  GLN H 146      26.779  13.174  28.404  1.00 25.13           C  
ATOM   1084  CB  GLN H 146      27.100  12.650  29.813  1.00 21.37           C  
ATOM   1085  CG  GLN H 146      28.576  12.729  30.208  1.00 22.44           C  
ATOM   1086  CD  GLN H 146      28.689  12.204  31.634  1.00 23.25           C  
ATOM   1087  OE1 GLN H 146      27.847  11.435  32.094  1.00 30.41           O  
ATOM   1088  NE2 GLN H 146      29.756  12.637  32.359  1.00 24.56           N  
ATOM   1089  C   GLN H 146      27.464  12.292  27.403  1.00 23.03           C  
ATOM   1090  O   GLN H 146      27.214  11.088  27.336  1.00 22.75           O  
ATOM   1091  N   ALA H 147      28.380  12.886  26.614  1.00 25.76           N  
ATOM   1092  CA  ALA H 147      29.109  12.173  25.605  1.00 29.75           C  
ATOM   1093  CB  ALA H 147      29.885  13.088  24.641  1.00 32.61           C  
ATOM   1094  C   ALA H 147      30.095  11.296  26.302  1.00 35.92           C  
ATOM   1095  O   ALA H 147      30.421  11.507  27.469  1.00 37.30           O  
ATOM   1096  N   PRO H 148      30.578  10.298  25.619  1.00 39.48           N  
ATOM   1097  CA  PRO H 148      31.488   9.396  26.251  1.00 39.85           C  
ATOM   1098  CD  PRO H 148      29.874   9.688  24.504  1.00 38.32           C  
ATOM   1099  CB  PRO H 148      31.723   8.273  25.243  1.00 39.32           C  
ATOM   1100  CG  PRO H 148      30.409   8.246  24.433  1.00 39.07           C  
ATOM   1101  C   PRO H 148      32.716  10.108  26.702  1.00 41.56           C  
ATOM   1102  O   PRO H 148      33.358  10.772  25.890  1.00 43.84           O  
ATOM   1103  N   GLY H 149      33.051   9.970  27.999  1.00 41.79           N  
ATOM   1104  CA  GLY H 149      34.230  10.551  28.564  1.00 41.47           C  
ATOM   1105  C   GLY H 149      34.108  12.043  28.629  1.00 39.48           C  
ATOM   1106  O   GLY H 149      35.120  12.732  28.740  1.00 39.30           O  
ATOM   1107  N   LYS H 150      32.881  12.602  28.584  1.00 36.31           N  
ATOM   1108  CA  LYS H 150      32.810  14.038  28.586  1.00 34.48           C  
ATOM   1109  CB  LYS H 150      32.265  14.636  27.274  1.00 35.35           C  
ATOM   1110  CG  LYS H 150      33.050  14.199  26.031  1.00 38.18           C  
ATOM   1111  CD  LYS H 150      34.543  14.539  26.053  1.00 46.36           C  
ATOM   1112  CE  LYS H 150      34.944  15.676  25.114  1.00 52.05           C  
ATOM   1113  NZ  LYS H 150      36.421  15.765  25.043  1.00 57.22           N1+
ATOM   1114  C   LYS H 150      31.917  14.498  29.700  1.00 32.59           C  
ATOM   1115  O   LYS H 150      31.464  13.712  30.530  1.00 32.72           O  
ATOM   1116  N   GLY H 151      31.667  15.825  29.738  1.00 29.60           N  
ATOM   1117  CA  GLY H 151      30.890  16.440  30.775  1.00 29.83           C  
ATOM   1118  C   GLY H 151      29.432  16.367  30.441  1.00 29.85           C  
ATOM   1119  O   GLY H 151      29.020  15.730  29.473  1.00 29.51           O  
ATOM   1120  N   LEU H 152      28.612  17.041  31.273  1.00 28.39           N  
ATOM   1121  CA  LEU H 152      27.185  17.045  31.139  1.00 26.15           C  
ATOM   1122  CB  LEU H 152      26.480  17.242  32.493  1.00 22.24           C  
ATOM   1123  CG  LEU H 152      26.757  16.116  33.507  1.00 22.14           C  
ATOM   1124  CD1 LEU H 152      26.033  16.381  34.837  1.00 20.84           C  
ATOM   1125  CD2 LEU H 152      26.405  14.739  32.924  1.00 23.57           C  
ATOM   1126  C   LEU H 152      26.790  18.198  30.268  1.00 24.39           C  
ATOM   1127  O   LEU H 152      27.369  19.281  30.350  1.00 24.96           O  
ATOM   1128  N   GLU H 153      25.791  17.984  29.386  1.00 22.99           N  
ATOM   1129  CA  GLU H 153      25.316  19.042  28.539  1.00 24.02           C  
ATOM   1130  CB  GLU H 153      25.701  18.882  27.058  1.00 26.65           C  
ATOM   1131  CG  GLU H 153      25.178  20.028  26.185  1.00 32.03           C  
ATOM   1132  CD  GLU H 153      25.608  19.782  24.746  1.00 37.47           C  
ATOM   1133  OE1 GLU H 153      25.317  18.678  24.217  1.00 40.29           O  
ATOM   1134  OE2 GLU H 153      26.232  20.704  24.154  1.00 44.06           O1-
ATOM   1135  C   GLU H 153      23.816  19.056  28.607  1.00 24.43           C  
ATOM   1136  O   GLU H 153      23.162  18.027  28.453  1.00 25.82           O  
ATOM   1137  N   TRP H 154      23.229  20.246  28.844  1.00 25.80           N  
ATOM   1138  CA  TRP H 154      21.800  20.389  28.949  1.00 24.69           C  
ATOM   1139  CB  TRP H 154      21.404  21.701  29.641  1.00 22.11           C  
ATOM   1140  CG  TRP H 154      19.927  21.987  29.641  1.00 24.16           C  
ATOM   1141  CD2 TRP H 154      19.292  22.878  28.712  1.00 23.89           C  
ATOM   1142  CD1 TRP H 154      18.945  21.513  30.460  1.00 22.67           C  
ATOM   1143  NE1 TRP H 154      17.732  22.046  30.092  1.00 23.41           N  
ATOM   1144  CE2 TRP H 154      17.933  22.890  29.020  1.00 25.19           C  
ATOM   1145  CE3 TRP H 154      19.800  23.627  27.689  1.00 26.42           C  
ATOM   1146  CZ2 TRP H 154      17.058  23.652  28.303  1.00 26.03           C  
ATOM   1147  CZ3 TRP H 154      18.916  24.397  26.966  1.00 25.95           C  
ATOM   1148  CH2 TRP H 154      17.569  24.407  27.268  1.00 26.88           C  
ATOM   1149  C   TRP H 154      21.193  20.390  27.577  1.00 24.17           C  
ATOM   1150  O   TRP H 154      21.624  21.140  26.704  1.00 25.43           O  
ATOM   1151  N   VAL H 155      20.256  19.447  27.328  1.00 24.23           N  
ATOM   1152  CA  VAL H 155      19.544  19.326  26.085  1.00 22.29           C  
ATOM   1153  CB  VAL H 155      19.123  17.911  25.823  1.00 21.46           C  
ATOM   1154  CG1 VAL H 155      18.332  17.864  24.505  1.00 24.02           C  
ATOM   1155  CG2 VAL H 155      20.380  17.024  25.834  1.00 26.04           C  
ATOM   1156  C   VAL H 155      18.310  20.181  25.957  1.00 23.37           C  
ATOM   1157  O   VAL H 155      18.164  20.931  24.993  1.00 21.34           O  
ATOM   1158  N   SER H 156      17.382  20.091  26.941  1.00 22.03           N  
ATOM   1159  CA  SER H 156      16.107  20.743  26.779  1.00 22.80           C  
ATOM   1160  CB  SER H 156      15.253  20.060  25.691  1.00 23.24           C  
ATOM   1161  OG  SER H 156      13.991  20.695  25.562  1.00 24.42           O  
ATOM   1162  C   SER H 156      15.320  20.691  28.054  1.00 24.05           C  
ATOM   1163  O   SER H 156      15.603  19.904  28.956  1.00 24.70           O  
ATOM   1164  N   TYR H 157      14.290  21.560  28.134  1.00 26.24           N  
ATOM   1165  CA  TYR H 157      13.441  21.722  29.280  1.00 24.68           C  
ATOM   1166  CB  TYR H 157      13.840  23.014  30.024  1.00 24.50           C  
ATOM   1167  CG  TYR H 157      12.789  23.546  30.940  1.00 21.49           C  
ATOM   1168  CD1 TYR H 157      12.699  23.148  32.254  1.00 21.75           C  
ATOM   1169  CD2 TYR H 157      11.896  24.480  30.467  1.00 22.83           C  
ATOM   1170  CE1 TYR H 157      11.725  23.673  33.075  1.00 12.29           C  
ATOM   1171  CE2 TYR H 157      10.921  25.008  31.278  1.00 15.08           C  
ATOM   1172  CZ  TYR H 157      10.836  24.603  32.588  1.00 16.08           C  
ATOM   1173  OH  TYR H 157       9.837  25.142  33.427  1.00 16.21           O  
ATOM   1174  C   TYR H 157      12.029  21.872  28.810  1.00 25.69           C  
ATOM   1175  O   TYR H 157      11.774  22.446  27.754  1.00 25.40           O  
ATOM   1176  N   ILE H 158      11.074  21.311  29.580  1.00 25.03           N  
ATOM   1177  CA  ILE H 158       9.676  21.480  29.298  1.00 24.56           C  
ATOM   1178  CB  ILE H 158       9.031  20.272  28.677  1.00 25.48           C  
ATOM   1179  CG1 ILE H 158       7.609  20.611  28.198  1.00 25.95           C  
ATOM   1180  CG2 ILE H 158       9.102  19.111  29.681  1.00 22.64           C  
ATOM   1181  CD1 ILE H 158       7.005  19.564  27.263  1.00 24.97           C  
ATOM   1182  C   ILE H 158       8.994  21.772  30.603  1.00 25.97           C  
ATOM   1183  O   ILE H 158       9.261  21.131  31.621  1.00 27.70           O  
ATOM   1184  N   SER H 159       8.086  22.769  30.596  1.00 25.42           N  
ATOM   1185  CA  SER H 159       7.373  23.171  31.774  1.00 25.54           C  
ATOM   1186  CB  SER H 159       6.658  24.527  31.609  1.00 26.53           C  
ATOM   1187  OG  SER H 159       5.730  24.467  30.537  1.00 30.42           O  
ATOM   1188  C   SER H 159       6.373  22.123  32.123  1.00 23.49           C  
ATOM   1189  O   SER H 159       6.052  21.249  31.322  1.00 27.83           O  
ATOM   1190  N   ARG H 160       5.748  22.225  33.313  1.00 25.54           N  
ATOM   1191  CA  ARG H 160       4.772  21.254  33.745  1.00 27.07           C  
ATOM   1192  CB  ARG H 160       4.066  21.689  35.035  1.00 26.75           C  
ATOM   1193  CG  ARG H 160       5.000  22.010  36.195  1.00 25.56           C  
ATOM   1194  CD  ARG H 160       4.360  22.939  37.227  1.00 23.80           C  
ATOM   1195  NE  ARG H 160       4.011  24.198  36.517  1.00 23.90           N  
ATOM   1196  CZ  ARG H 160       5.014  25.009  36.074  1.00 21.65           C  
ATOM   1197  NH1 ARG H 160       6.311  24.602  36.191  1.00 21.39           N1+
ATOM   1198  NH2 ARG H 160       4.723  26.210  35.496  1.00 20.05           N  
ATOM   1199  C   ARG H 160       3.654  21.190  32.737  1.00 29.14           C  
ATOM   1200  O   ARG H 160       3.203  20.109  32.360  1.00 30.49           O  
ATOM   1201  N   SER H 161       3.153  22.369  32.322  1.00 31.01           N  
ATOM   1202  CA  SER H 161       2.053  22.542  31.411  1.00 29.97           C  
ATOM   1203  CB  SER H 161       1.433  23.946  31.512  1.00 41.57           C  
ATOM   1204  OG  SER H 161       0.470  24.122  30.486  1.00  0.00           O  
ATOM   1205  C   SER H 161       2.461  22.351  29.979  1.00 30.09           C  
ATOM   1206  O   SER H 161       1.603  22.262  29.100  1.00 30.57           O  
ATOM   1207  N   SER H 162       3.776  22.274  29.706  1.00 30.71           N  
ATOM   1208  CA  SER H 162       4.278  22.188  28.360  1.00 29.66           C  
ATOM   1209  CB  SER H 162       3.524  21.172  27.475  1.00 29.46           C  
ATOM   1210  OG  SER H 162       3.683  19.856  27.983  1.00 30.03           O  
ATOM   1211  C   SER H 162       4.106  23.526  27.717  1.00 30.50           C  
ATOM   1212  O   SER H 162       4.309  23.686  26.513  1.00 31.75           O  
ATOM   1213  N   HIS H 163       3.753  24.541  28.523  1.00 30.20           N  
ATOM   1214  CA  HIS H 163       3.574  25.854  27.989  1.00 30.28           C  
ATOM   1215  ND1 HIS H 163       1.223  28.276  27.981  1.00  0.00           N  
ATOM   1216  CG  HIS H 163       2.526  28.104  28.390  1.00 29.15           C  
ATOM   1217  CB  HIS H 163       3.034  26.847  29.025  1.00 30.12           C  
ATOM   1218  NE2 HIS H 163       2.292  30.164  27.499  1.00  0.00           N  
ATOM   1219  CD2 HIS H 163       3.166  29.266  28.087  1.00  0.00           C  
ATOM   1220  CE1 HIS H 163       1.137  29.526  27.456  1.00  0.00           C  
ATOM   1221  C   HIS H 163       4.898  26.366  27.514  1.00 30.83           C  
ATOM   1222  O   HIS H 163       4.990  26.961  26.441  1.00 31.58           O  
ATOM   1223  N   THR H 164       5.972  26.145  28.303  1.00 35.08           N  
ATOM   1224  CA  THR H 164       7.252  26.676  27.919  1.00 35.13           C  
ATOM   1225  CB  THR H 164       7.858  27.522  28.998  1.00 39.22           C  
ATOM   1226  OG1 THR H 164       6.998  28.607  29.316  1.00 13.66           O  
ATOM   1227  CG2 THR H 164       9.202  28.057  28.498  1.00 12.45           C  
ATOM   1228  C   THR H 164       8.211  25.559  27.626  1.00 32.46           C  
ATOM   1229  O   THR H 164       8.304  24.585  28.372  1.00 29.49           O  
ATOM   1230  N   ILE H 165       8.951  25.677  26.498  1.00 29.56           N  
ATOM   1231  CA  ILE H 165       9.926  24.687  26.130  1.00 29.11           C  
ATOM   1232  CB  ILE H 165       9.480  23.824  24.988  1.00 28.57           C  
ATOM   1233  CG1 ILE H 165       8.213  23.051  25.383  1.00 22.52           C  
ATOM   1234  CG2 ILE H 165      10.659  22.926  24.581  1.00 20.22           C  
ATOM   1235  CD1 ILE H 165       7.486  22.412  24.202  1.00 23.05           C  
ATOM   1236  C   ILE H 165      11.171  25.396  25.686  1.00 30.42           C  
ATOM   1237  O   ILE H 165      11.104  26.429  25.020  1.00 32.63           O  
ATOM   1238  N   PHE H 166      12.355  24.854  26.054  1.00 30.20           N  
ATOM   1239  CA  PHE H 166      13.592  25.462  25.648  1.00 29.09           C  
ATOM   1240  CB  PHE H 166      14.377  26.152  26.774  1.00 31.37           C  
ATOM   1241  CG  PHE H 166      13.600  27.314  27.275  1.00 35.28           C  
ATOM   1242  CD1 PHE H 166      13.648  28.520  26.621  1.00 37.77           C  
ATOM   1243  CD2 PHE H 166      12.818  27.193  28.397  1.00 36.52           C  
ATOM   1244  CE1 PHE H 166      12.933  29.599  27.081  1.00 39.62           C  
ATOM   1245  CE2 PHE H 166      12.107  28.272  28.859  1.00 38.47           C  
ATOM   1246  CZ  PHE H 166      12.158  29.478  28.206  1.00 41.21           C  
ATOM   1247  C   PHE H 166      14.510  24.396  25.140  1.00 28.62           C  
ATOM   1248  O   PHE H 166      14.409  23.235  25.533  1.00 28.18           O  
ATOM   1249  N   TYR H 167      15.440  24.777  24.236  1.00 29.19           N  
ATOM   1250  CA  TYR H 167      16.371  23.830  23.684  1.00 28.99           C  
ATOM   1251  CB  TYR H 167      16.100  23.482  22.211  1.00 28.89           C  
ATOM   1252  CG  TYR H 167      14.768  22.832  22.109  1.00 27.81           C  
ATOM   1253  CD1 TYR H 167      13.637  23.587  21.908  1.00 25.72           C  
ATOM   1254  CD2 TYR H 167      14.654  21.466  22.214  1.00 26.94           C  
ATOM   1255  CE1 TYR H 167      12.405  22.982  21.817  1.00 27.60           C  
ATOM   1256  CE2 TYR H 167      13.427  20.857  22.124  1.00 28.02           C  
ATOM   1257  CZ  TYR H 167      12.300  21.616  21.923  1.00 26.99           C  
ATOM   1258  OH  TYR H 167      11.038  20.993  21.830  1.00 27.38           O  
ATOM   1259  C   TYR H 167      17.742  24.433  23.671  1.00 30.66           C  
ATOM   1260  O   TYR H 167      17.909  25.651  23.614  1.00 29.45           O  
ATOM   1261  N   ALA H 168      18.771  23.565  23.731  1.00 29.11           N  
ATOM   1262  CA  ALA H 168      20.126  24.011  23.596  1.00 27.59           C  
ATOM   1263  CB  ALA H 168      21.169  22.950  23.988  1.00 24.68           C  
ATOM   1264  C   ALA H 168      20.288  24.311  22.140  1.00 30.01           C  
ATOM   1265  O   ALA H 168      19.597  23.734  21.303  1.00 31.04           O  
ATOM   1266  N   ASP H 169      21.210  25.223  21.791  1.00 34.93           N  
ATOM   1267  CA  ASP H 169      21.340  25.630  20.423  1.00 38.86           C  
ATOM   1268  CB  ASP H 169      22.263  26.855  20.233  1.00 42.85           C  
ATOM   1269  CG  ASP H 169      23.673  26.561  20.717  1.00 45.29           C  
ATOM   1270  OD1 ASP H 169      24.267  25.547  20.268  1.00 46.35           O  
ATOM   1271  OD2 ASP H 169      24.178  27.360  21.551  1.00 48.34           O1-
ATOM   1272  C   ASP H 169      21.770  24.490  19.546  1.00 37.99           C  
ATOM   1273  O   ASP H 169      21.372  24.423  18.385  1.00 38.91           O  
ATOM   1274  N   SER H 170      22.585  23.552  20.063  1.00 37.96           N  
ATOM   1275  CA  SER H 170      23.070  22.491  19.227  1.00 37.83           C  
ATOM   1276  CB  SER H 170      24.068  21.575  19.957  1.00 39.50           C  
ATOM   1277  OG  SER H 170      23.447  20.976  21.086  1.00 40.51           O  
ATOM   1278  C   SER H 170      21.933  21.646  18.724  1.00 37.55           C  
ATOM   1279  O   SER H 170      21.934  21.221  17.570  1.00 39.10           O  
ATOM   1280  N   VAL H 171      20.981  21.309  19.614  1.00 36.17           N  
ATOM   1281  CA  VAL H 171      19.836  20.486  19.324  1.00 32.56           C  
ATOM   1282  CB  VAL H 171      19.331  19.743  20.527  1.00 29.01           C  
ATOM   1283  CG1 VAL H 171      20.454  18.813  21.015  1.00 26.94           C  
ATOM   1284  CG2 VAL H 171      18.855  20.745  21.585  1.00 29.46           C  
ATOM   1285  C   VAL H 171      18.674  21.207  18.696  1.00 35.30           C  
ATOM   1286  O   VAL H 171      17.834  20.565  18.066  1.00 35.57           O  
ATOM   1287  N   LYS H 172      18.544  22.536  18.877  1.00 37.37           N  
ATOM   1288  CA  LYS H 172      17.319  23.161  18.453  1.00 41.15           C  
ATOM   1289  CB  LYS H 172      17.183  24.645  18.838  1.00 45.39           C  
ATOM   1290  CG  LYS H 172      18.197  25.603  18.222  1.00 51.77           C  
ATOM   1291  CD  LYS H 172      17.850  27.058  18.530  1.00 57.16           C  
ATOM   1292  CE  LYS H 172      18.927  28.054  18.115  1.00 60.76           C  
ATOM   1293  NZ  LYS H 172      18.536  29.414  18.548  1.00 62.54           N1+
ATOM   1294  C   LYS H 172      17.045  22.962  16.996  1.00 41.75           C  
ATOM   1295  O   LYS H 172      17.925  23.059  16.142  1.00 42.34           O  
ATOM   1296  N   GLY H 173      15.769  22.627  16.712  1.00 42.17           N  
ATOM   1297  CA  GLY H 173      15.249  22.412  15.395  1.00 40.12           C  
ATOM   1298  C   GLY H 173      15.211  20.936  15.141  1.00 40.86           C  
ATOM   1299  O   GLY H 173      14.266  20.424  14.545  1.00 45.43           O  
ATOM   1300  N   ARG H 174      16.282  20.229  15.549  1.00 36.76           N  
ATOM   1301  CA  ARG H 174      16.418  18.808  15.385  1.00 32.48           C  
ATOM   1302  CB  ARG H 174      17.885  18.365  15.507  1.00 34.21           C  
ATOM   1303  CG  ARG H 174      18.772  19.018  14.445  1.00 35.57           C  
ATOM   1304  CD  ARG H 174      20.195  18.463  14.392  1.00 33.27           C  
ATOM   1305  NE  ARG H 174      20.876  18.811  15.672  1.00 30.55           N  
ATOM   1306  CZ  ARG H 174      21.613  17.854  16.308  1.00 31.14           C  
ATOM   1307  NH1 ARG H 174      21.673  16.600  15.777  1.00 32.56           N1+
ATOM   1308  NH2 ARG H 174      22.286  18.139  17.461  1.00 30.55           N  
ATOM   1309  C   ARG H 174      15.608  18.018  16.378  1.00 31.66           C  
ATOM   1310  O   ARG H 174      15.001  17.004  16.033  1.00 35.89           O  
ATOM   1311  N   PHE H 175      15.576  18.474  17.647  1.00 29.28           N  
ATOM   1312  CA  PHE H 175      14.980  17.732  18.728  1.00 26.85           C  
ATOM   1313  CB  PHE H 175      15.858  17.754  19.995  1.00 29.15           C  
ATOM   1314  CG  PHE H 175      17.059  16.891  19.809  1.00 32.57           C  
ATOM   1315  CD1 PHE H 175      17.903  17.055  18.734  1.00 33.49           C  
ATOM   1316  CD2 PHE H 175      17.371  15.943  20.756  1.00 31.86           C  
ATOM   1317  CE1 PHE H 175      19.013  16.254  18.589  1.00 32.31           C  
ATOM   1318  CE2 PHE H 175      18.481  15.144  20.617  1.00 30.20           C  
ATOM   1319  CZ  PHE H 175      19.304  15.294  19.528  1.00 29.99           C  
ATOM   1320  C   PHE H 175      13.688  18.366  19.128  1.00 27.82           C  
ATOM   1321  O   PHE H 175      13.492  19.568  18.964  1.00 31.61           O  
ATOM   1322  N   THR H 176      12.751  17.544  19.649  1.00 27.27           N  
ATOM   1323  CA  THR H 176      11.513  18.077  20.133  1.00 28.90           C  
ATOM   1324  CB  THR H 176      10.361  17.845  19.189  1.00 34.15           C  
ATOM   1325  OG1 THR H 176       9.288  18.716  19.501  1.00 37.47           O  
ATOM   1326  CG2 THR H 176       9.892  16.385  19.291  1.00 30.84           C  
ATOM   1327  C   THR H 176      11.228  17.413  21.453  1.00 28.00           C  
ATOM   1328  O   THR H 176      11.358  16.198  21.594  1.00 30.72           O  
ATOM   1329  N   ILE H 177      10.838  18.210  22.466  1.00 27.44           N  
ATOM   1330  CA  ILE H 177      10.557  17.684  23.773  1.00 26.78           C  
ATOM   1331  CB  ILE H 177      11.184  18.470  24.891  1.00 25.20           C  
ATOM   1332  CG1 ILE H 177      11.044  17.721  26.225  1.00 23.09           C  
ATOM   1333  CG2 ILE H 177      10.557  19.873  24.897  1.00 25.34           C  
ATOM   1334  CD1 ILE H 177      11.906  18.300  27.346  1.00 21.31           C  
ATOM   1335  C   ILE H 177       9.078  17.745  23.973  1.00 30.15           C  
ATOM   1336  O   ILE H 177       8.425  18.696  23.546  1.00 30.93           O  
ATOM   1337  N   SER H 178       8.507  16.692  24.592  1.00 26.55           N  
ATOM   1338  CA  SER H 178       7.093  16.666  24.832  1.00 27.11           C  
ATOM   1339  CB  SER H 178       6.290  16.030  23.686  1.00 28.24           C  
ATOM   1340  OG  SER H 178       6.644  14.662  23.550  1.00 32.17           O  
ATOM   1341  C   SER H 178       6.841  15.838  26.052  1.00 29.47           C  
ATOM   1342  O   SER H 178       7.743  15.177  26.566  1.00 29.61           O  
ATOM   1343  N   ARG H 179       5.591  15.870  26.561  1.00 29.60           N  
ATOM   1344  CA  ARG H 179       5.273  15.128  27.748  1.00 29.17           C  
ATOM   1345  CB  ARG H 179       5.479  15.947  29.038  1.00 29.17           C  
ATOM   1346  CG  ARG H 179       4.596  17.197  29.103  1.00 28.82           C  
ATOM   1347  CD  ARG H 179       4.984  18.214  30.184  1.00 27.97           C  
ATOM   1348  NE  ARG H 179       4.708  17.619  31.525  1.00 24.95           N  
ATOM   1349  CZ  ARG H 179       5.710  17.015  32.228  1.00 25.00           C  
ATOM   1350  NH1 ARG H 179       6.969  16.973  31.708  1.00 22.58           N1+
ATOM   1351  NH2 ARG H 179       5.462  16.473  33.457  1.00 26.75           N  
ATOM   1352  C   ARG H 179       3.825  14.748  27.704  1.00 31.33           C  
ATOM   1353  O   ARG H 179       3.005  15.447  27.109  1.00 33.36           O  
ATOM   1354  N   ASP H 180       3.489  13.601  28.332  1.00 32.10           N  
ATOM   1355  CA  ASP H 180       2.135  13.137  28.431  1.00 32.93           C  
ATOM   1356  CB  ASP H 180       1.940  11.764  27.759  1.00 37.00           C  
ATOM   1357  CG  ASP H 180       0.450  11.480  27.629  1.00 39.59           C  
ATOM   1358  OD1 ASP H 180      -0.308  11.844  28.565  1.00 39.20           O  
ATOM   1359  OD2 ASP H 180       0.049  10.899  26.585  1.00 46.00           O1-
ATOM   1360  C   ASP H 180       1.869  12.986  29.899  1.00 34.26           C  
ATOM   1361  O   ASP H 180       2.255  11.995  30.513  1.00 33.03           O  
ATOM   1362  N   ASN H 181       1.179  13.976  30.496  1.00 34.06           N  
ATOM   1363  CA  ASN H 181       0.950  14.009  31.914  1.00 35.32           C  
ATOM   1364  CB  ASN H 181       0.212  15.281  32.368  1.00 33.34           C  
ATOM   1365  CG  ASN H 181       1.155  16.463  32.172  1.00 33.53           C  
ATOM   1366  OD1 ASN H 181       2.375  16.312  32.203  1.00 33.52           O  
ATOM   1367  ND2 ASN H 181       0.575  17.677  31.973  1.00 35.56           N  
ATOM   1368  C   ASN H 181       0.132  12.828  32.338  1.00 35.47           C  
ATOM   1369  O   ASN H 181       0.366  12.266  33.407  1.00 39.41           O  
ATOM   1370  N   ALA H 182      -0.861  12.425  31.525  1.00 35.03           N  
ATOM   1371  CA  ALA H 182      -1.715  11.326  31.888  1.00 38.52           C  
ATOM   1372  CB  ALA H 182      -2.826  11.074  30.855  1.00 36.59           C  
ATOM   1373  C   ALA H 182      -0.900  10.070  31.988  1.00 39.13           C  
ATOM   1374  O   ALA H 182      -1.111   9.255  32.885  1.00 40.68           O  
ATOM   1375  N   LYS H 183       0.020   9.881  31.024  1.00 39.74           N  
ATOM   1376  CA  LYS H 183       0.918   8.763  30.911  1.00 41.08           C  
ATOM   1377  CB  LYS H 183       1.561   8.658  29.518  1.00 42.94           C  
ATOM   1378  CG  LYS H 183       0.546   8.367  28.407  1.00 50.21           C  
ATOM   1379  CD  LYS H 183      -0.190   7.036  28.578  1.00 54.97           C  
ATOM   1380  CE  LYS H 183      -1.324   6.811  27.572  1.00 61.35           C  
ATOM   1381  NZ  LYS H 183      -0.775   6.493  26.235  1.00 66.14           N1+
ATOM   1382  C   LYS H 183       2.019   8.854  31.930  1.00 41.21           C  
ATOM   1383  O   LYS H 183       2.655   7.851  32.251  1.00 43.43           O  
ATOM   1384  N   ASN H 184       2.308  10.067  32.437  1.00 38.79           N  
ATOM   1385  CA  ASN H 184       3.405  10.258  33.348  1.00 36.96           C  
ATOM   1386  CB  ASN H 184       3.341   9.380  34.613  1.00 37.63           C  
ATOM   1387  CG  ASN H 184       2.320   9.967  35.578  1.00 42.34           C  
ATOM   1388  OD1 ASN H 184       1.816   9.273  36.460  1.00 48.61           O  
ATOM   1389  ND2 ASN H 184       2.008  11.281  35.416  1.00 44.56           N  
ATOM   1390  C   ASN H 184       4.677   9.920  32.639  1.00 35.25           C  
ATOM   1391  O   ASN H 184       5.577   9.310  33.216  1.00 34.80           O  
ATOM   1392  N   SER H 185       4.791  10.322  31.357  1.00 31.35           N  
ATOM   1393  CA  SER H 185       5.990  10.017  30.633  1.00 29.97           C  
ATOM   1394  CB  SER H 185       5.782   8.947  29.551  1.00 31.69           C  
ATOM   1395  OG  SER H 185       5.369   7.725  30.147  1.00 33.36           O  
ATOM   1396  C   SER H 185       6.489  11.253  29.947  1.00 29.30           C  
ATOM   1397  O   SER H 185       5.712  12.127  29.563  1.00 30.33           O  
ATOM   1398  N   LEU H 186       7.828  11.340  29.788  1.00 27.90           N  
ATOM   1399  CA  LEU H 186       8.486  12.443  29.139  1.00 25.70           C  
ATOM   1400  CB  LEU H 186       9.629  13.028  29.991  1.00 23.69           C  
ATOM   1401  CG  LEU H 186      10.381  14.210  29.352  1.00 24.71           C  
ATOM   1402  CD1 LEU H 186       9.448  15.409  29.104  1.00 24.99           C  
ATOM   1403  CD2 LEU H 186      11.611  14.591  30.195  1.00 23.56           C  
ATOM   1404  C   LEU H 186       9.085  11.901  27.875  1.00 26.85           C  
ATOM   1405  O   LEU H 186       9.543  10.760  27.850  1.00 30.32           O  
ATOM   1406  N   TYR H 187       9.083  12.693  26.779  1.00 24.81           N  
ATOM   1407  CA  TYR H 187       9.617  12.168  25.552  1.00 23.08           C  
ATOM   1408  CB  TYR H 187       8.555  11.842  24.484  1.00 25.08           C  
ATOM   1409  CG  TYR H 187       7.635  10.779  24.992  1.00 26.75           C  
ATOM   1410  CD1 TYR H 187       7.985   9.448  24.939  1.00 25.72           C  
ATOM   1411  CD2 TYR H 187       6.413  11.114  25.530  1.00 26.59           C  
ATOM   1412  CE1 TYR H 187       7.131   8.474  25.406  1.00 27.76           C  
ATOM   1413  CE2 TYR H 187       5.555  10.145  25.997  1.00 28.55           C  
ATOM   1414  CZ  TYR H 187       5.912   8.820  25.936  1.00 28.59           C  
ATOM   1415  OH  TYR H 187       5.033   7.824  26.414  1.00 31.96           O  
ATOM   1416  C   TYR H 187      10.561  13.151  24.928  1.00 24.78           C  
ATOM   1417  O   TYR H 187      10.509  14.354  25.186  1.00 25.76           O  
ATOM   1418  N   LEU H 188      11.497  12.623  24.111  1.00 24.89           N  
ATOM   1419  CA  LEU H 188      12.409  13.450  23.376  1.00 24.16           C  
ATOM   1420  CB  LEU H 188      13.822  13.470  23.991  1.00 21.86           C  
ATOM   1421  CG  LEU H 188      14.827  14.349  23.226  1.00 22.41           C  
ATOM   1422  CD1 LEU H 188      14.397  15.825  23.242  1.00 20.43           C  
ATOM   1423  CD2 LEU H 188      16.258  14.150  23.750  1.00 22.92           C  
ATOM   1424  C   LEU H 188      12.505  12.865  21.999  1.00 27.69           C  
ATOM   1425  O   LEU H 188      12.925  11.720  21.826  1.00 29.26           O  
ATOM   1426  N   GLN H 189      12.111  13.643  20.971  1.00 27.75           N  
ATOM   1427  CA  GLN H 189      12.190  13.169  19.620  1.00 28.82           C  
ATOM   1428  CB  GLN H 189      11.055  13.694  18.727  1.00 31.05           C  
ATOM   1429  CG  GLN H 189      11.133  13.206  17.279  1.00 30.54           C  
ATOM   1430  CD  GLN H 189      10.740  11.738  17.242  1.00 35.81           C  
ATOM   1431  OE1 GLN H 189       9.681  11.357  17.738  1.00 38.05           O  
ATOM   1432  NE2 GLN H 189      11.611  10.888  16.634  1.00 33.19           N  
ATOM   1433  C   GLN H 189      13.469  13.704  19.063  1.00 30.64           C  
ATOM   1434  O   GLN H 189      13.724  14.906  19.121  1.00 32.90           O  
ATOM   1435  N   MET H 190      14.319  12.815  18.511  1.00 30.13           N  
ATOM   1436  CA  MET H 190      15.582  13.254  17.992  1.00 30.41           C  
ATOM   1437  CB  MET H 190      16.765  12.484  18.598  1.00 29.93           C  
ATOM   1438  CG  MET H 190      16.871  12.636  20.117  1.00 29.49           C  
ATOM   1439  SD  MET H 190      18.211  11.675  20.886  1.00 32.05           S  
ATOM   1440  CE  MET H 190      17.395  10.063  20.700  1.00 44.80           C  
ATOM   1441  C   MET H 190      15.599  12.994  16.518  1.00 33.26           C  
ATOM   1442  O   MET H 190      15.445  11.854  16.079  1.00 37.08           O  
ATOM   1443  N   ASP H 191      15.802  14.057  15.713  1.00 34.01           N  
ATOM   1444  CA  ASP H 191      15.803  13.923  14.283  1.00 35.17           C  
ATOM   1445  CB  ASP H 191      14.770  14.837  13.600  1.00 36.69           C  
ATOM   1446  CG  ASP H 191      13.374  14.416  14.035  1.00 35.76           C  
ATOM   1447  OD1 ASP H 191      13.117  13.185  14.101  1.00 36.85           O  
ATOM   1448  OD2 ASP H 191      12.548  15.324  14.318  1.00  0.00           O1-
ATOM   1449  C   ASP H 191      17.143  14.366  13.776  1.00 35.44           C  
ATOM   1450  O   ASP H 191      17.878  15.068  14.469  1.00 35.11           O  
ATOM   1451  N   SER H 192      17.490  13.948  12.539  1.00 35.50           N  
ATOM   1452  CA  SER H 192      18.711  14.356  11.899  1.00 34.03           C  
ATOM   1453  CB  SER H 192      18.726  15.848  11.525  1.00 35.12           C  
ATOM   1454  OG  SER H 192      17.683  16.128  10.603  1.00 45.83           O  
ATOM   1455  C   SER H 192      19.859  14.110  12.820  1.00 33.12           C  
ATOM   1456  O   SER H 192      20.697  14.985  13.034  1.00 35.06           O  
ATOM   1457  N   LEU H 193      19.945  12.884  13.361  1.00 29.04           N  
ATOM   1458  CA  LEU H 193      20.969  12.557  14.308  1.00 29.76           C  
ATOM   1459  CB  LEU H 193      20.773  11.171  14.946  1.00 30.56           C  
ATOM   1460  CG  LEU H 193      19.569  11.109  15.905  1.00 29.59           C  
ATOM   1461  CD1 LEU H 193      19.399   9.707  16.509  1.00 29.28           C  
ATOM   1462  CD2 LEU H 193      19.678  12.194  16.990  1.00 28.57           C  
ATOM   1463  C   LEU H 193      22.320  12.612  13.666  1.00 34.77           C  
ATOM   1464  O   LEU H 193      22.510  12.223  12.514  1.00 38.99           O  
ATOM   1465  N   ARG H 194      23.302  13.116  14.443  1.00 32.41           N  
ATOM   1466  CA  ARG H 194      24.657  13.276  14.003  1.00 33.93           C  
ATOM   1467  CB  ARG H 194      25.187  14.706  14.171  1.00 32.24           C  
ATOM   1468  CG  ARG H 194      24.330  15.791  13.523  1.00 36.71           C  
ATOM   1469  CD  ARG H 194      24.816  17.194  13.884  1.00 42.14           C  
ATOM   1470  NE  ARG H 194      23.917  18.177  13.221  1.00 51.02           N  
ATOM   1471  CZ  ARG H 194      23.887  19.467  13.666  1.00 55.08           C  
ATOM   1472  NH1 ARG H 194      24.686  19.848  14.703  1.00 55.44           N1+
ATOM   1473  NH2 ARG H 194      23.071  20.382  13.068  1.00 58.29           N  
ATOM   1474  C   ARG H 194      25.499  12.450  14.924  1.00 35.64           C  
ATOM   1475  O   ARG H 194      25.026  11.958  15.946  1.00 36.59           O  
ATOM   1476  N   ASP H 195      26.787  12.281  14.578  1.00 37.06           N  
ATOM   1477  CA  ASP H 195      27.696  11.494  15.364  1.00 36.29           C  
ATOM   1478  CB  ASP H 195      29.090  11.380  14.729  1.00 35.57           C  
ATOM   1479  CG  ASP H 195      28.952  10.540  13.468  1.00  0.00           C  
ATOM   1480  OD1 ASP H 195      27.798  10.162  13.134  1.00  0.00           O  
ATOM   1481  OD2 ASP H 195      30.000  10.262  12.825  1.00  0.00           O1-
ATOM   1482  C   ASP H 195      27.858  12.136  16.709  1.00 36.79           C  
ATOM   1483  O   ASP H 195      28.003  11.451  17.719  1.00 36.13           O  
ATOM   1484  N   GLU H 196      27.803  13.478  16.743  1.00 37.03           N  
ATOM   1485  CA  GLU H 196      28.019  14.300  17.901  1.00 34.87           C  
ATOM   1486  CB  GLU H 196      27.877  15.783  17.555  1.00 37.90           C  
ATOM   1487  CG  GLU H 196      28.936  16.228  16.553  1.00 50.37           C  
ATOM   1488  CD  GLU H 196      28.475  17.545  15.966  1.00 56.51           C  
ATOM   1489  OE1 GLU H 196      27.484  17.531  15.191  1.00 59.10           O  
ATOM   1490  OE2 GLU H 196      29.106  18.587  16.284  1.00 61.85           O1-
ATOM   1491  C   GLU H 196      27.000  13.979  18.951  1.00 33.21           C  
ATOM   1492  O   GLU H 196      27.233  14.200  20.137  1.00 34.60           O  
ATOM   1493  N   ASP H 197      25.818  13.509  18.518  1.00 33.44           N  
ATOM   1494  CA  ASP H 197      24.695  13.173  19.353  1.00 28.75           C  
ATOM   1495  CB  ASP H 197      23.414  12.934  18.538  1.00 27.60           C  
ATOM   1496  CG  ASP H 197      22.999  14.277  17.951  1.00 29.90           C  
ATOM   1497  OD1 ASP H 197      23.194  15.311  18.645  1.00 30.20           O  
ATOM   1498  OD2 ASP H 197      22.494  14.285  16.797  1.00 32.35           O1-
ATOM   1499  C   ASP H 197      24.963  11.948  20.184  1.00 29.86           C  
ATOM   1500  O   ASP H 197      24.245  11.684  21.148  1.00 29.82           O  
ATOM   1501  N   THR H 198      25.949  11.116  19.807  1.00 28.96           N  
ATOM   1502  CA  THR H 198      26.191   9.920  20.569  1.00 28.05           C  
ATOM   1503  CB  THR H 198      27.375   9.144  20.073  1.00 28.14           C  
ATOM   1504  OG1 THR H 198      27.187   8.789  18.710  1.00 30.41           O  
ATOM   1505  CG2 THR H 198      27.539   7.880  20.933  1.00 27.18           C  
ATOM   1506  C   THR H 198      26.454  10.294  21.995  1.00 29.58           C  
ATOM   1507  O   THR H 198      27.371  11.060  22.292  1.00 32.98           O  
ATOM   1508  N   ALA H 199      25.633   9.760  22.927  1.00 29.05           N  
ATOM   1509  CA  ALA H 199      25.817  10.070  24.317  1.00 26.09           C  
ATOM   1510  CB  ALA H 199      25.674  11.569  24.633  1.00 25.88           C  
ATOM   1511  C   ALA H 199      24.770   9.354  25.110  1.00 27.25           C  
ATOM   1512  O   ALA H 199      23.872   8.717  24.561  1.00 28.78           O  
ATOM   1513  N   MET H 200      24.897   9.411  26.451  1.00 26.29           N  
ATOM   1514  CA  MET H 200      23.893   8.839  27.299  1.00 24.06           C  
ATOM   1515  CB  MET H 200      24.417   8.317  28.647  1.00 23.07           C  
ATOM   1516  CG  MET H 200      25.409   7.160  28.521  1.00  0.00           C  
ATOM   1517  SD  MET H 200      25.817   6.347  30.097  1.00  0.00           S  
ATOM   1518  CE  MET H 200      26.559   7.820  30.857  1.00  0.00           C  
ATOM   1519  C   MET H 200      22.946   9.954  27.598  1.00 24.51           C  
ATOM   1520  O   MET H 200      23.373  11.060  27.924  1.00 26.38           O  
ATOM   1521  N   TYR H 201      21.627   9.690  27.503  1.00 25.27           N  
ATOM   1522  CA  TYR H 201      20.672  10.734  27.734  1.00 22.60           C  
ATOM   1523  CB  TYR H 201      19.584  10.832  26.647  1.00 23.27           C  
ATOM   1524  CG  TYR H 201      20.192  11.387  25.402  1.00 23.36           C  
ATOM   1525  CD1 TYR H 201      20.999  10.611  24.603  1.00 23.37           C  
ATOM   1526  CD2 TYR H 201      19.937  12.687  25.027  1.00 22.33           C  
ATOM   1527  CE1 TYR H 201      21.551  11.129  23.456  1.00 23.54           C  
ATOM   1528  CE2 TYR H 201      20.486  13.210  23.880  1.00 22.87           C  
ATOM   1529  CZ  TYR H 201      21.298  12.430  23.093  1.00 23.94           C  
ATOM   1530  OH  TYR H 201      21.865  12.961  21.915  1.00 24.66           O  
ATOM   1531  C   TYR H 201      19.975  10.462  29.028  1.00 22.51           C  
ATOM   1532  O   TYR H 201      19.522   9.347  29.286  1.00 23.04           O  
ATOM   1533  N   TYR H 202      19.883  11.503  29.882  1.00 22.58           N  
ATOM   1534  CA  TYR H 202      19.254  11.348  31.163  1.00 22.73           C  
ATOM   1535  CB  TYR H 202      20.067  11.857  32.369  1.00 20.80           C  
ATOM   1536  CG  TYR H 202      21.429  11.259  32.456  1.00 22.22           C  
ATOM   1537  CD1 TYR H 202      21.664  10.085  33.132  1.00 23.97           C  
ATOM   1538  CD2 TYR H 202      22.488  11.902  31.864  1.00 22.07           C  
ATOM   1539  CE1 TYR H 202      22.933   9.559  33.209  1.00 24.50           C  
ATOM   1540  CE2 TYR H 202      23.758  11.384  31.937  1.00 22.74           C  
ATOM   1541  CZ  TYR H 202      23.984  10.211  32.612  1.00 25.16           C  
ATOM   1542  OH  TYR H 202      25.286   9.679  32.691  1.00 29.65           O  
ATOM   1543  C   TYR H 202      18.080  12.276  31.186  1.00 24.13           C  
ATOM   1544  O   TYR H 202      18.114  13.358  30.602  1.00 26.55           O  
ATOM   1545  N   CYS H 203      16.990  11.852  31.855  1.00 22.57           N  
ATOM   1546  CA  CYS H 203      15.874  12.722  32.080  1.00 24.83           C  
ATOM   1547  CB  CYS H 203      14.490  12.056  31.856  1.00 25.18           C  
ATOM   1548  SG  CYS H 203      14.285  10.455  32.704  1.00 33.71           S  
ATOM   1549  C   CYS H 203      16.004  13.150  33.510  1.00 24.56           C  
ATOM   1550  O   CYS H 203      16.439  12.369  34.358  1.00 23.16           O  
ATOM   1551  N   ALA H 204      15.676  14.424  33.813  1.00 23.26           N  
ATOM   1552  CA  ALA H 204      15.835  14.888  35.163  1.00 25.02           C  
ATOM   1553  CB  ALA H 204      17.065  15.786  35.364  1.00 26.62           C  
ATOM   1554  C   ALA H 204      14.633  15.685  35.548  1.00 23.85           C  
ATOM   1555  O   ALA H 204      14.030  16.380  34.732  1.00 23.09           O  
ATOM   1556  N   ARG H 205      14.271  15.591  36.839  1.00 23.83           N  
ATOM   1557  CA  ARG H 205      13.134  16.262  37.399  1.00 24.57           C  
ATOM   1558  CB  ARG H 205      12.422  15.377  38.440  1.00 24.42           C  
ATOM   1559  CG  ARG H 205      11.194  16.006  39.097  1.00 22.31           C  
ATOM   1560  CD  ARG H 205      10.543  15.116  40.165  1.00 21.72           C  
ATOM   1561  NE  ARG H 205      11.121  15.484  41.491  1.00 22.93           N  
ATOM   1562  CZ  ARG H 205      10.416  15.267  42.642  1.00 26.61           C  
ATOM   1563  NH1 ARG H 205       9.179  14.689  42.597  1.00 24.42           N1+
ATOM   1564  NH2 ARG H 205      10.949  15.641  43.843  1.00 26.85           N  
ATOM   1565  C   ARG H 205      13.613  17.489  38.104  1.00 23.80           C  
ATOM   1566  O   ARG H 205      14.768  17.570  38.515  1.00 28.75           O  
ATOM   1567  N   VAL H 206      12.728  18.496  38.230  1.00 25.89           N  
ATOM   1568  CA  VAL H 206      13.056  19.694  38.945  1.00 24.63           C  
ATOM   1569  CB  VAL H 206      12.436  20.924  38.352  1.00 24.77           C  
ATOM   1570  CG1 VAL H 206      12.988  21.112  36.930  1.00 27.07           C  
ATOM   1571  CG2 VAL H 206      10.907  20.782  38.408  1.00 33.87           C  
ATOM   1572  C   VAL H 206      12.588  19.557  40.363  1.00 25.98           C  
ATOM   1573  O   VAL H 206      11.562  18.947  40.625  1.00 26.57           O  
ATOM   1574  N   TYR H 207      13.211  20.297  41.283  1.00 37.67           N  
ATOM   1575  CA  TYR H 207      12.330  20.413  42.393  1.00 37.77           C  
ATOM   1576  CB  TYR H 207      12.850  20.112  43.800  1.00 45.11           C  
ATOM   1577  CG  TYR H 207      11.593  19.906  44.585  1.00 50.73           C  
ATOM   1578  CD1 TYR H 207      10.878  18.744  44.394  1.00 51.26           C  
ATOM   1579  CD2 TYR H 207      11.116  20.827  45.490  1.00 53.94           C  
ATOM   1580  CE1 TYR H 207       9.713  18.492  45.074  1.00 17.98           C  
ATOM   1581  CE2 TYR H 207       9.945  20.582  46.178  1.00 18.60           C  
ATOM   1582  CZ  TYR H 207       9.243  19.417  45.971  1.00 19.32           C  
ATOM   1583  OH  TYR H 207       8.044  19.163  46.671  1.00  0.00           O  
ATOM   1584  C   TYR H 207      11.944  21.855  42.461  1.00 38.75           C  
ATOM   1585  O   TYR H 207      12.716  22.703  42.908  1.00 39.20           O  
ATOM   1586  N   SER H 208      10.736  22.190  41.985  1.00 35.52           N  
ATOM   1587  CA  SER H 208      10.291  23.531  42.182  1.00 34.88           C  
ATOM   1588  CB  SER H 208      10.335  24.402  40.915  1.00 36.46           C  
ATOM   1589  OG  SER H 208      11.682  24.575  40.496  1.00  0.00           O  
ATOM   1590  C   SER H 208       8.868  23.381  42.546  1.00 36.05           C  
ATOM   1591  O   SER H 208       8.096  22.747  41.829  1.00 36.01           O  
ATOM   1592  N   SER H 209       8.503  23.948  43.703  1.00 33.12           N  
ATOM   1593  CA  SER H 209       7.143  23.902  44.125  1.00 32.92           C  
ATOM   1594  CB  SER H 209       6.781  22.650  44.954  1.00 31.71           C  
ATOM   1595  OG  SER H 209       6.829  21.486  44.142  1.00  0.00           O  
ATOM   1596  C   SER H 209       6.955  25.069  45.022  1.00 36.08           C  
ATOM   1597  O   SER H 209       7.872  25.854  45.253  1.00 37.66           O  
ATOM   1598  N   GLY H 210       5.725  25.237  45.521  1.00 33.27           N  
ATOM   1599  CA  GLY H 210       5.486  26.328  46.406  1.00 32.50           C  
ATOM   1600  C   GLY H 210       5.735  27.607  45.675  1.00 33.25           C  
ATOM   1601  O   GLY H 210       5.282  27.800  44.550  1.00 32.62           O  
ATOM   1602  N   TRP H 211       6.415  28.551  46.350  1.00 31.88           N  
ATOM   1603  CA  TRP H 211       6.686  29.809  45.741  1.00 31.84           C  
ATOM   1604  CB  TRP H 211       7.239  30.852  46.725  1.00 37.70           C  
ATOM   1605  CG  TRP H 211       7.680  32.074  45.978  1.00 37.84           C  
ATOM   1606  CD2 TRP H 211       6.798  32.749  45.080  1.00  0.00           C  
ATOM   1607  CD1 TRP H 211       8.893  32.687  45.867  1.00  0.00           C  
ATOM   1608  NE1 TRP H 211       8.810  33.725  44.968  1.00  0.00           N  
ATOM   1609  CE2 TRP H 211       7.525  33.768  44.471  1.00  0.00           C  
ATOM   1610  CE3 TRP H 211       5.488  32.520  44.777  1.00  0.00           C  
ATOM   1611  CZ2 TRP H 211       6.946  34.586  43.542  1.00  0.00           C  
ATOM   1612  CZ3 TRP H 211       4.901  33.352  43.852  1.00  0.00           C  
ATOM   1613  CH2 TRP H 211       5.615  34.366  43.248  1.00  0.00           C  
ATOM   1614  C   TRP H 211       7.652  29.699  44.625  1.00 33.93           C  
ATOM   1615  O   TRP H 211       7.347  30.052  43.487  1.00 33.68           O  
ATOM   1616  N   HIS H 212       8.841  29.161  44.922  1.00 31.66           N  
ATOM   1617  CA  HIS H 212       9.889  29.207  43.954  1.00 31.64           C  
ATOM   1618  ND1 HIS H 212      12.028  31.564  42.141  1.00  0.00           N  
ATOM   1619  CG  HIS H 212      10.899  30.777  42.163  1.00 18.52           C  
ATOM   1620  CB  HIS H 212      10.019  30.634  43.367  1.00 33.29           C  
ATOM   1621  NE2 HIS H 212      11.854  30.642  40.125  1.00  0.00           N  
ATOM   1622  CD2 HIS H 212      10.806  30.221  40.923  1.00 19.54           C  
ATOM   1623  CE1 HIS H 212      12.558  31.447  40.899  1.00 27.54           C  
ATOM   1624  C   HIS H 212      11.100  28.871  44.778  1.00 34.38           C  
ATOM   1625  O   HIS H 212      11.571  27.733  44.741  1.00 34.53           O  
ATOM   1626  N   VAL H 213      11.630  29.867  45.542  1.00 32.41           N  
ATOM   1627  CA  VAL H 213      12.739  29.610  46.428  1.00 32.07           C  
ATOM   1628  CB  VAL H 213      12.549  28.371  47.259  1.00 31.80           C  
ATOM   1629  CG1 VAL H 213      13.768  28.158  48.179  1.00  0.00           C  
ATOM   1630  CG2 VAL H 213      11.213  28.520  48.010  1.00  0.00           C  
ATOM   1631  C   VAL H 213      13.927  29.458  45.514  1.00 35.36           C  
ATOM   1632  O   VAL H 213      14.299  30.427  44.856  1.00 34.73           O  
ATOM   1633  N   SER H 214      14.578  28.260  45.490  1.00 34.34           N  
ATOM   1634  CA  SER H 214      15.655  27.966  44.569  1.00 34.58           C  
ATOM   1635  CB  SER H 214      17.028  27.719  45.202  1.00 43.36           C  
ATOM   1636  OG  SER H 214      17.949  27.299  44.199  1.00 64.59           O  
ATOM   1637  C   SER H 214      15.345  26.722  43.774  1.00 37.62           C  
ATOM   1638  O   SER H 214      14.748  25.770  44.273  1.00 38.02           O  
ATOM   1639  N   ASP H 215      15.796  26.705  42.500  1.00 36.09           N  
ATOM   1640  CA  ASP H 215      15.523  25.655  41.556  1.00 35.92           C  
ATOM   1641  CB  ASP H 215      15.361  26.210  40.132  1.00 37.67           C  
ATOM   1642  CG  ASP H 215      14.220  27.222  40.125  1.00 54.81           C  
ATOM   1643  OD1 ASP H 215      13.566  27.392  41.188  1.00 65.62           O  
ATOM   1644  OD2 ASP H 215      13.996  27.849  39.054  1.00 76.95           O1-
ATOM   1645  C   ASP H 215      16.691  24.713  41.548  1.00 36.64           C  
ATOM   1646  O   ASP H 215      17.824  25.129  41.776  1.00 36.59           O  
ATOM   1647  N   TYR H 216      16.434  23.402  41.320  1.00 33.11           N  
ATOM   1648  CA  TYR H 216      17.468  22.399  41.370  1.00 32.79           C  
ATOM   1649  CB  TYR H 216      17.954  22.160  42.828  1.00 33.44           C  
ATOM   1650  CG  TYR H 216      16.860  22.016  43.862  1.00 34.87           C  
ATOM   1651  CD1 TYR H 216      15.795  22.882  43.968  1.00 15.28           C  
ATOM   1652  CD2 TYR H 216      16.935  21.057  44.833  1.00 16.30           C  
ATOM   1653  CE1 TYR H 216      14.816  22.789  44.926  1.00 14.59           C  
ATOM   1654  CE2 TYR H 216      15.960  20.957  45.802  1.00 15.64           C  
ATOM   1655  CZ  TYR H 216      14.891  21.802  45.862  1.00 16.29           C  
ATOM   1656  OH  TYR H 216      13.910  21.669  46.868  1.00 19.71           O  
ATOM   1657  C   TYR H 216      17.005  21.141  40.682  1.00 35.74           C  
ATOM   1658  O   TYR H 216      15.805  20.972  40.490  1.00 34.94           O  
ATOM   1659  N   PHE H 217      17.947  20.253  40.256  1.00 34.67           N  
ATOM   1660  CA  PHE H 217      17.620  18.995  39.616  1.00 34.85           C  
ATOM   1661  CB  PHE H 217      18.613  18.584  38.518  1.00 34.91           C  
ATOM   1662  CG  PHE H 217      18.307  19.429  37.354  1.00 36.06           C  
ATOM   1663  CD1 PHE H 217      17.102  19.248  36.743  1.00 36.85           C  
ATOM   1664  CD2 PHE H 217      19.190  20.357  36.855  1.00 36.92           C  
ATOM   1665  CE1 PHE H 217      16.785  20.009  35.661  1.00 36.54           C  
ATOM   1666  CE2 PHE H 217      18.853  21.117  35.759  1.00 37.20           C  
ATOM   1667  CZ  PHE H 217      17.637  20.947  35.154  1.00 39.60           C  
ATOM   1668  C   PHE H 217      17.734  17.932  40.658  1.00 39.29           C  
ATOM   1669  O   PHE H 217      18.833  17.461  40.952  1.00 39.20           O  
ATOM   1670  N   ASP H 218      16.590  17.537  41.246  1.00 38.43           N  
ATOM   1671  CA  ASP H 218      16.554  16.569  42.302  1.00 39.15           C  
ATOM   1672  CB  ASP H 218      15.152  16.356  42.869  1.00 40.71           C  
ATOM   1673  CG  ASP H 218      14.557  17.618  43.421  1.00 49.42           C  
ATOM   1674  OD1 ASP H 218      15.117  18.712  43.165  1.00 53.89           O  
ATOM   1675  OD2 ASP H 218      13.504  17.487  44.095  1.00 50.91           O1-
ATOM   1676  C   ASP H 218      16.871  15.192  41.831  1.00 42.52           C  
ATOM   1677  O   ASP H 218      17.789  14.542  42.327  1.00 42.84           O  
ATOM   1678  N   TYR H 219      16.116  14.724  40.819  1.00 26.25           N  
ATOM   1679  CA  TYR H 219      16.157  13.307  40.545  1.00 23.06           C  
ATOM   1680  CB  TYR H 219      14.830  12.578  40.818  1.00 26.27           C  
ATOM   1681  CG  TYR H 219      14.598  12.651  42.287  1.00 36.50           C  
ATOM   1682  CD1 TYR H 219      13.905  13.705  42.835  1.00 35.80           C  
ATOM   1683  CD2 TYR H 219      15.094  11.671  43.116  1.00 39.86           C  
ATOM   1684  CE1 TYR H 219      13.699  13.775  44.192  1.00 39.56           C  
ATOM   1685  CE2 TYR H 219      14.891  11.735  44.473  1.00 39.35           C  
ATOM   1686  CZ  TYR H 219      14.193  12.788  45.012  1.00 38.22           C  
ATOM   1687  OH  TYR H 219      13.984  12.855  46.406  1.00 43.27           O  
ATOM   1688  C   TYR H 219      16.513  13.074  39.107  1.00 23.86           C  
ATOM   1689  O   TYR H 219      16.026  13.763  38.213  1.00 26.43           O  
ATOM   1690  N   TRP H 220      17.372  12.058  38.860  1.00 23.50           N  
ATOM   1691  CA  TRP H 220      17.853  11.766  37.537  1.00 23.58           C  
ATOM   1692  CB  TRP H 220      19.381  11.914  37.440  1.00 21.14           C  
ATOM   1693  CG  TRP H 220      19.893  13.306  37.726  1.00 18.16           C  
ATOM   1694  CD2 TRP H 220      20.518  14.152  36.752  1.00 18.61           C  
ATOM   1695  CD1 TRP H 220      19.911  13.995  38.905  1.00 18.95           C  
ATOM   1696  NE1 TRP H 220      20.500  15.222  38.721  1.00 19.65           N  
ATOM   1697  CE2 TRP H 220      20.882  15.330  37.401  1.00 19.07           C  
ATOM   1698  CE3 TRP H 220      20.774  13.958  35.427  1.00 19.50           C  
ATOM   1699  CZ2 TRP H 220      21.509  16.337  36.727  1.00 19.68           C  
ATOM   1700  CZ3 TRP H 220      21.404  14.977  34.748  1.00 17.34           C  
ATOM   1701  CH2 TRP H 220      21.764  16.144  35.386  1.00 21.92           C  
ATOM   1702  C   TRP H 220      17.562  10.324  37.241  1.00 23.91           C  
ATOM   1703  O   TRP H 220      17.478   9.492  38.144  1.00 25.53           O  
ATOM   1704  N   GLY H 221      17.384   9.992  35.946  1.00 22.85           N  
ATOM   1705  CA  GLY H 221      17.142   8.630  35.561  1.00 23.93           C  
ATOM   1706  C   GLY H 221      18.473   7.971  35.355  1.00 31.43           C  
ATOM   1707  O   GLY H 221      19.519   8.595  35.517  1.00 31.93           O  
ATOM   1708  N   GLN H 222      18.440   6.669  35.004  1.00 33.90           N  
ATOM   1709  CA  GLN H 222      19.591   5.844  34.757  1.00 32.67           C  
ATOM   1710  CB  GLN H 222      19.229   4.360  34.605  1.00 35.79           C  
ATOM   1711  CG  GLN H 222      20.435   3.479  34.280  1.00 40.80           C  
ATOM   1712  CD  GLN H 222      21.416   3.522  35.444  1.00 47.92           C  
ATOM   1713  OE1 GLN H 222      21.362   4.410  36.293  1.00 50.56           O  
ATOM   1714  NE2 GLN H 222      22.348   2.533  35.477  1.00 48.95           N  
ATOM   1715  C   GLN H 222      20.287   6.264  33.501  1.00 30.86           C  
ATOM   1716  O   GLN H 222      21.511   6.177  33.411  1.00 34.62           O  
ATOM   1717  N   GLY H 223      19.523   6.687  32.478  1.00 29.64           N  
ATOM   1718  CA  GLY H 223      20.116   7.122  31.247  1.00 27.69           C  
ATOM   1719  C   GLY H 223      20.013   6.034  30.231  1.00 30.00           C  
ATOM   1720  O   GLY H 223      19.993   4.847  30.555  1.00 30.38           O  
ATOM   1721  N   ILE H 224      19.934   6.444  28.949  1.00 28.71           N  
ATOM   1722  CA  ILE H 224      19.875   5.507  27.870  1.00 28.58           C  
ATOM   1723  CB  ILE H 224      18.559   5.485  27.157  1.00 30.50           C  
ATOM   1724  CG1 ILE H 224      17.442   5.053  28.125  1.00  0.00           C  
ATOM   1725  CG2 ILE H 224      18.700   4.539  25.955  1.00 29.36           C  
ATOM   1726  CD1 ILE H 224      17.652   3.654  28.706  1.00  0.00           C  
ATOM   1727  C   ILE H 224      20.938   5.893  26.893  1.00 30.13           C  
ATOM   1728  O   ILE H 224      21.162   7.075  26.635  1.00 30.64           O  
ATOM   1729  N   LEU H 225      21.629   4.891  26.316  1.00 30.62           N  
ATOM   1730  CA  LEU H 225      22.720   5.189  25.439  0.90 28.26           C  
ATOM   1731  CB  LEU H 225      23.825   4.121  25.465  0.90 28.61           C  
ATOM   1732  CG  LEU H 225      25.004   4.435  24.527  0.90 32.25           C  
ATOM   1733  CD1 LEU H 225      25.814   5.645  25.028  1.00 29.21           C  
ATOM   1734  CD2 LEU H 225      25.867   3.192  24.276  1.00 24.70           C  
ATOM   1735  C   LEU H 225      22.226   5.278  24.033  1.00 28.52           C  
ATOM   1736  O   LEU H 225      21.529   4.394  23.534  1.00 32.21           O  
ATOM   1737  N   VAL H 226      22.573   6.386  23.355  1.00 26.54           N  
ATOM   1738  CA  VAL H 226      22.219   6.553  21.978  1.00 26.57           C  
ATOM   1739  CB  VAL H 226      21.513   7.848  21.700  1.00 26.51           C  
ATOM   1740  CG1 VAL H 226      21.337   7.994  20.180  1.00 24.43           C  
ATOM   1741  CG2 VAL H 226      20.188   7.863  22.481  1.00 27.62           C  
ATOM   1742  C   VAL H 226      23.502   6.576  21.214  1.00 29.92           C  
ATOM   1743  O   VAL H 226      24.354   7.437  21.436  1.00 31.92           O  
ATOM   1744  N   THR H 227      23.679   5.618  20.284  1.00 30.65           N  
ATOM   1745  CA  THR H 227      24.896   5.597  19.528  1.00 29.69           C  
ATOM   1746  CB  THR H 227      25.612   4.283  19.602  1.00 29.21           C  
ATOM   1747  OG1 THR H 227      25.934   3.975  20.950  1.00 31.24           O  
ATOM   1748  CG2 THR H 227      26.889   4.360  18.750  1.00 28.27           C  
ATOM   1749  C   THR H 227      24.550   5.831  18.095  1.00 30.13           C  
ATOM   1750  O   THR H 227      23.760   5.093  17.508  1.00 30.93           O  
ATOM   1751  N   VAL H 228      25.134   6.884  17.491  1.00 30.12           N  
ATOM   1752  CA  VAL H 228      24.866   7.149  16.109  1.00 30.46           C  
ATOM   1753  CB  VAL H 228      24.689   8.607  15.809  1.00 30.64           C  
ATOM   1754  CG1 VAL H 228      24.493   8.774  14.294  1.00 31.31           C  
ATOM   1755  CG2 VAL H 228      23.516   9.139  16.650  1.00 31.48           C  
ATOM   1756  C   VAL H 228      26.057   6.683  15.337  1.00 35.70           C  
ATOM   1757  O   VAL H 228      27.151   7.225  15.486  1.00 37.46           O  
ATOM   1758  N   SER H 229      25.867   5.656  14.482  1.00 37.61           N  
ATOM   1759  CA  SER H 229      26.972   5.137  13.732  1.00 37.56           C  
ATOM   1760  CB  SER H 229      27.619   3.896  14.372  1.00 36.34           C  
ATOM   1761  OG  SER H 229      28.214   4.231  15.617  1.00 40.27           O  
ATOM   1762  C   SER H 229      26.478   4.694  12.393  1.00 40.47           C  
ATOM   1763  O   SER H 229      25.314   4.336  12.225  1.00 44.00           O  
ATOM   1764  N   SER H 230      27.385   4.707  11.398  1.00 44.93           N  
ATOM   1765  CA  SER H 230      27.064   4.294  10.065  1.00 50.05           C  
ATOM   1766  CB  SER H 230      27.982   4.935   9.010  1.00 46.75           C  
ATOM   1767  OG  SER H 230      27.829   6.346   9.021  1.00 47.93           O  
ATOM   1768  C   SER H 230      27.297   2.789   9.994  1.00 50.35           C  
ATOM   1769  O   SER H 230      26.425   2.069   9.437  1.00 56.55           O  
ATOM   1770  OXT SER H 230      28.366   2.340  10.486  1.00  0.00           O1-
TER    1771      SER H 230 
CONECT  159  648
CONECT  648  159
CONECT  950 1548
CONECT 1548  950
END
