# Supplementary material for: Fully automated antibody structure prediction using BIOVIA tools: Validation study
Source: PLoS One. 2017 May 18;12(5):e0177923. doi: 10.1371/journal.pone.0177923 (PMC5436848; doi:10.1371/journal.pone.0177923)
Supplement: S3 Dataset — Predicted structures using the Top5 framework method, Chothia CDR definition with canonical filtering, using up to 5 CDR templates rather than the default 3, and generating 10 CDR models. (ZIP) [file pone.0177923.s005.zip › 4M7J_LH_FV_FinalModel.pdb]

REMARK   Accelrys Discovery Studio PDB file
REMARK   Created:  2015-11-30T19:40:28Z
SSBOND   1 CYS L   23    CYS L   93                                     
SSBOND   2 CYS H  134    CYS H  207                                     
ATOM      1  N   ASP L   1      25.983  34.242  26.381  1.00 62.20           N1+
ATOM      2  CA  ASP L   1      26.077  32.927  27.049  1.00 59.88           C  
ATOM      3  CB  ASP L   1      26.769  31.892  26.142  1.00 62.30           C  
ATOM      4  CG  ASP L   1      28.221  32.316  25.930  1.00 65.69           C  
ATOM      5  OD1 ASP L   1      28.459  33.506  25.593  1.00  0.00           O  
ATOM      6  OD2 ASP L   1      29.116  31.449  26.119  1.00  0.00           O1-
ATOM      7  C   ASP L   1      26.886  33.065  28.288  1.00 55.86           C  
ATOM      8  O   ASP L   1      27.830  33.849  28.332  1.00 59.27           O  
ATOM      9  N   ILE L   2      26.533  32.299  29.334  1.00 50.90           N  
ATOM     10  CA  ILE L   2      27.247  32.402  30.570  1.00 49.56           C  
ATOM     11  CB  ILE L   2      26.337  32.445  31.764  1.00 47.89           C  
ATOM     12  CG1 ILE L   2      25.432  33.687  31.690  1.00  0.00           C  
ATOM     13  CG2 ILE L   2      27.200  32.385  33.036  1.00  0.00           C  
ATOM     14  CD1 ILE L   2      24.256  33.654  32.665  1.00 46.75           C  
ATOM     15  C   ILE L   2      28.099  31.182  30.685  1.00 49.60           C  
ATOM     16  O   ILE L   2      27.636  30.064  30.472  1.00 52.15           O  
ATOM     17  N   LEU L   3      29.400  31.368  30.986  1.00 47.26           N  
ATOM     18  CA  LEU L   3      30.233  30.210  31.109  1.00 45.86           C  
ATOM     19  CB  LEU L   3      31.473  30.216  30.197  1.00 45.04           C  
ATOM     20  CG  LEU L   3      31.109  30.044  28.710  1.00  0.00           C  
ATOM     21  CD1 LEU L   3      32.360  29.931  27.826  1.00  0.00           C  
ATOM     22  CD2 LEU L   3      30.136  28.869  28.513  1.00  0.00           C  
ATOM     23  C   LEU L   3      30.667  30.063  32.527  1.00 45.21           C  
ATOM     24  O   LEU L   3      30.903  31.041  33.237  1.00 42.56           O  
ATOM     25  N   MET L   4      30.747  28.799  32.984  1.00 43.29           N  
ATOM     26  CA  MET L   4      31.160  28.536  34.328  1.00 42.49           C  
ATOM     27  CB  MET L   4      30.135  27.723  35.129  1.00 41.20           C  
ATOM     28  CG  MET L   4      28.803  28.467  35.229  1.00 40.66           C  
ATOM     29  SD  MET L   4      27.529  27.627  36.207  1.00 43.73           S  
ATOM     30  CE  MET L   4      28.173  28.171  37.813  1.00 53.93           C  
ATOM     31  C   MET L   4      32.443  27.773  34.259  1.00 41.24           C  
ATOM     32  O   MET L   4      32.535  26.745  33.589  1.00 42.53           O  
ATOM     33  N   ASN L   5      33.478  28.270  34.965  1.00 40.42           N  
ATOM     34  CA  ASN L   5      34.764  27.642  34.910  1.00 40.56           C  
ATOM     35  CB  ASN L   5      35.913  28.636  34.664  1.00 42.47           C  
ATOM     36  CG  ASN L   5      35.770  29.171  33.245  1.00  0.00           C  
ATOM     37  OD1 ASN L   5      35.802  28.412  32.276  1.00  0.00           O  
ATOM     38  ND2 ASN L   5      35.597  30.513  33.116  1.00  0.00           N  
ATOM     39  C   ASN L   5      35.026  26.968  36.220  1.00 42.37           C  
ATOM     40  O   ASN L   5      34.902  27.579  37.280  1.00 48.29           O  
ATOM     41  N   GLN L   6      35.395  25.671  36.163  1.00 41.70           N  
ATOM     42  CA  GLN L   6      35.675  24.926  37.356  1.00 42.58           C  
ATOM     43  CB  GLN L   6      34.899  23.599  37.489  1.00 40.23           C  
ATOM     44  CG  GLN L   6      33.396  23.754  37.717  1.00 40.12           C  
ATOM     45  CD  GLN L   6      32.821  22.360  37.934  1.00 39.35           C  
ATOM     46  OE1 GLN L   6      32.135  21.813  37.075  1.00 44.10           O  
ATOM     47  NE2 GLN L   6      33.114  21.768  39.123  1.00 36.32           N  
ATOM     48  C   GLN L   6      37.117  24.544  37.346  1.00 45.49           C  
ATOM     49  O   GLN L   6      37.645  24.071  36.340  1.00 50.58           O  
ATOM     50  N   THR L   7      37.791  24.754  38.490  1.00 47.05           N  
ATOM     51  CA  THR L   7      39.170  24.393  38.639  1.00 46.54           C  
ATOM     52  CB  THR L   7      40.067  25.600  38.652  1.00 45.55           C  
ATOM     53  OG1 THR L   7      39.934  26.331  37.443  1.00 50.19           O  
ATOM     54  CG2 THR L   7      41.517  25.147  38.826  1.00 44.54           C  
ATOM     55  C   THR L   7      39.285  23.730  39.979  1.00 44.52           C  
ATOM     56  O   THR L   7      38.566  24.108  40.904  1.00 39.57           O  
ATOM     57  N   PRO L   8      40.139  22.752  40.153  1.00 43.59           N  
ATOM     58  CA  PRO L   8      40.974  22.207  39.114  1.00 42.84           C  
ATOM     59  CD  PRO L   8      40.674  22.480  41.477  1.00 43.00           C  
ATOM     60  CB  PRO L   8      42.185  21.599  39.821  1.00 43.55           C  
ATOM     61  CG  PRO L   8      41.706  21.364  41.262  1.00 44.62           C  
ATOM     62  C   PRO L   8      40.205  21.189  38.335  1.00 42.99           C  
ATOM     63  O   PRO L   8      39.125  20.797  38.765  1.00 50.81           O  
ATOM     64  N   LEU L   9      40.736  20.762  37.175  1.00 42.21           N  
ATOM     65  CA  LEU L   9      40.082  19.769  36.379  1.00 43.32           C  
ATOM     66  CB  LEU L   9      40.798  19.525  35.042  1.00 45.85           C  
ATOM     67  CG  LEU L   9      40.879  20.786  34.158  1.00 49.27           C  
ATOM     68  CD1 LEU L   9      41.811  21.847  34.763  1.00 53.67           C  
ATOM     69  CD2 LEU L   9      41.257  20.431  32.717  1.00 54.42           C  
ATOM     70  C   LEU L   9      40.075  18.483  37.146  1.00 43.12           C  
ATOM     71  O   LEU L   9      39.073  17.774  37.163  1.00 33.40           O  
ATOM     72  N   SER L  10      41.199  18.140  37.804  1.00 43.70           N  
ATOM     73  CA  SER L  10      41.254  16.918  38.556  1.00 44.35           C  
ATOM     74  CB  SER L  10      42.118  15.838  37.882  1.00 45.81           C  
ATOM     75  OG  SER L  10      42.135  14.656  38.663  1.00 47.33           O  
ATOM     76  C   SER L  10      41.872  17.243  39.883  1.00 42.88           C  
ATOM     77  O   SER L  10      42.795  18.050  39.965  1.00 39.94           O  
ATOM     78  N   LEU L  11      41.371  16.623  40.974  1.00 42.90           N  
ATOM     79  CA  LEU L  11      41.900  16.979  42.260  1.00 45.20           C  
ATOM     80  CB  LEU L  11      40.884  17.828  43.051  1.00 46.04           C  
ATOM     81  CG  LEU L  11      41.334  18.272  44.453  1.00 48.13           C  
ATOM     82  CD1 LEU L  11      42.602  19.140  44.392  1.00 44.82           C  
ATOM     83  CD2 LEU L  11      40.181  18.970  45.193  1.00 50.60           C  
ATOM     84  C   LEU L  11      42.209  15.735  43.046  1.00 47.69           C  
ATOM     85  O   LEU L  11      41.319  15.099  43.608  1.00 51.63           O  
ATOM     86  N   PRO L  12      43.461  15.357  43.106  1.00 47.02           N  
ATOM     87  CA  PRO L  12      43.805  14.219  43.912  1.00 46.18           C  
ATOM     88  CD  PRO L  12      44.345  15.487  41.962  1.00 47.34           C  
ATOM     89  CB  PRO L  12      45.136  13.688  43.377  1.00 45.79           C  
ATOM     90  CG  PRO L  12      45.632  14.781  42.413  1.00 46.87           C  
ATOM     91  C   PRO L  12      43.814  14.622  45.353  1.00 46.68           C  
ATOM     92  O   PRO L  12      44.286  15.717  45.656  1.00 51.93           O  
ATOM     93  N   VAL L  13      43.308  13.764  46.262  1.00 44.72           N  
ATOM     94  CA  VAL L  13      43.317  14.105  47.658  1.00 43.46           C  
ATOM     95  CB  VAL L  13      42.026  14.663  48.184  1.00 44.07           C  
ATOM     96  CG1 VAL L  13      41.663  15.962  47.461  1.00 46.52           C  
ATOM     97  CG2 VAL L  13      40.962  13.560  48.079  1.00 37.30           C  
ATOM     98  C   VAL L  13      43.465  12.837  48.423  1.00 41.35           C  
ATOM     99  O   VAL L  13      43.060  11.773  47.959  1.00 40.67           O  
ATOM    100  N   SER L  14      44.046  12.912  49.632  1.00 41.55           N  
ATOM    101  CA  SER L  14      44.157  11.734  50.436  1.00 43.51           C  
ATOM    102  CB  SER L  14      45.391  11.741  51.354  1.00 44.67           C  
ATOM    103  OG  SER L  14      46.576  11.725  50.570  1.00 45.90           O  
ATOM    104  C   SER L  14      42.926  11.664  51.282  1.00 45.13           C  
ATOM    105  O   SER L  14      42.291  12.681  51.561  1.00 36.64           O  
ATOM    106  N   LEU L  15      42.541  10.447  51.713  1.00 46.39           N  
ATOM    107  CA  LEU L  15      41.353  10.359  52.508  1.00 46.77           C  
ATOM    108  CB  LEU L  15      40.842   8.931  52.765  1.00 46.30           C  
ATOM    109  CG  LEU L  15      40.269   8.256  51.507  1.00 45.02           C  
ATOM    110  CD1 LEU L  15      41.364   7.985  50.464  1.00 42.16           C  
ATOM    111  CD2 LEU L  15      39.447   7.010  51.866  1.00 41.98           C  
ATOM    112  C   LEU L  15      41.612  11.009  53.824  1.00 47.79           C  
ATOM    113  O   LEU L  15      42.670  10.835  54.427  1.00 47.69           O  
ATOM    114  N   GLY L  16      40.622  11.793  54.292  1.00 49.40           N  
ATOM    115  CA  GLY L  16      40.734  12.476  55.544  1.00 49.97           C  
ATOM    116  C   GLY L  16      41.170  13.890  55.294  1.00 51.24           C  
ATOM    117  O   GLY L  16      41.072  14.735  56.183  1.00 45.32           O  
ATOM    118  N   ASP L  17      41.666  14.192  54.079  1.00 52.07           N  
ATOM    119  CA  ASP L  17      42.094  15.532  53.784  1.00 52.34           C  
ATOM    120  CB  ASP L  17      43.117  15.621  52.636  1.00 51.52           C  
ATOM    121  CG  ASP L  17      44.454  15.072  53.110  1.00 51.81           C  
ATOM    122  OD1 ASP L  17      44.657  14.986  54.351  1.00 50.20           O  
ATOM    123  OD2 ASP L  17      45.295  14.737  52.234  1.00 52.08           O1-
ATOM    124  C   ASP L  17      40.898  16.318  53.350  1.00 52.16           C  
ATOM    125  O   ASP L  17      39.819  15.766  53.139  1.00 56.06           O  
ATOM    126  N   GLN L  18      41.059  17.650  53.214  1.00 49.68           N  
ATOM    127  CA  GLN L  18      39.952  18.446  52.768  1.00 47.23           C  
ATOM    128  CB  GLN L  18      39.801  19.801  53.483  1.00 47.60           C  
ATOM    129  CG  GLN L  18      40.933  20.787  53.189  1.00 50.95           C  
ATOM    130  CD  GLN L  18      40.537  22.144  53.758  1.00 52.65           C  
ATOM    131  OE1 GLN L  18      41.188  23.153  53.496  1.00 52.55           O  
ATOM    132  NE2 GLN L  18      39.432  22.176  54.553  1.00 54.69           N  
ATOM    133  C   GLN L  18      40.149  18.737  51.313  1.00 46.48           C  
ATOM    134  O   GLN L  18      41.269  18.681  50.806  1.00 46.72           O  
ATOM    135  N   ALA L  19      39.040  19.030  50.601  1.00 43.76           N  
ATOM    136  CA  ALA L  19      39.115  19.346  49.201  1.00 41.69           C  
ATOM    137  CB  ALA L  19      38.494  18.266  48.297  1.00 35.55           C  
ATOM    138  C   ALA L  19      38.345  20.615  48.972  1.00 43.41           C  
ATOM    139  O   ALA L  19      37.382  20.907  49.679  1.00 43.80           O  
ATOM    140  N   SER L  20      38.777  21.424  47.979  1.00 43.58           N  
ATOM    141  CA  SER L  20      38.077  22.649  47.698  1.00 45.04           C  
ATOM    142  CB  SER L  20      38.812  23.896  48.220  1.00 45.55           C  
ATOM    143  OG  SER L  20      38.067  25.067  47.923  1.00 50.96           O  
ATOM    144  C   SER L  20      37.954  22.775  46.207  1.00 45.46           C  
ATOM    145  O   SER L  20      38.930  22.623  45.475  1.00 36.41           O  
ATOM    146  N   ILE L  21      36.731  23.075  45.722  1.00 46.98           N  
ATOM    147  CA  ILE L  21      36.500  23.178  44.310  1.00 47.93           C  
ATOM    148  CB  ILE L  21      35.478  22.189  43.835  1.00 47.91           C  
ATOM    149  CG1 ILE L  21      35.952  20.759  44.139  1.00 49.83           C  
ATOM    150  CG2 ILE L  21      35.211  22.444  42.343  1.00 48.08           C  
ATOM    151  CD1 ILE L  21      34.854  19.710  43.976  1.00 45.48           C  
ATOM    152  C   ILE L  21      35.967  24.549  44.028  1.00 47.74           C  
ATOM    153  O   ILE L  21      35.017  25.003  44.665  1.00 43.81           O  
ATOM    154  N   SER L  22      36.563  25.242  43.039  1.00 48.75           N  
ATOM    155  CA  SER L  22      36.144  26.582  42.747  1.00 51.47           C  
ATOM    156  CB  SER L  22      37.320  27.553  42.539  1.00 53.39           C  
ATOM    157  OG  SER L  22      36.836  28.858  42.257  1.00 54.91           O  
ATOM    158  C   SER L  22      35.343  26.587  41.482  1.00 51.36           C  
ATOM    159  O   SER L  22      35.652  25.881  40.525  1.00 48.13           O  
ATOM    160  N   CYS L  23      34.255  27.387  41.468  1.00 49.68           N  
ATOM    161  CA  CYS L  23      33.442  27.530  40.292  1.00 47.55           C  
ATOM    162  CB  CYS L  23      32.036  26.890  40.437  1.00 47.54           C  
ATOM    163  SG  CYS L  23      30.983  27.036  38.955  1.00 51.39           S  
ATOM    164  C   CYS L  23      33.297  29.007  40.059  1.00 46.44           C  
ATOM    165  O   CYS L  23      32.912  29.754  40.958  1.00 39.62           O  
ATOM    166  N   ARG L  24      33.633  29.474  38.837  1.00 47.39           N  
ATOM    167  CA  ARG L  24      33.553  30.879  38.546  1.00 46.96           C  
ATOM    168  CB  ARG L  24      34.915  31.510  38.200  1.00 48.82           C  
ATOM    169  CG  ARG L  24      35.702  31.942  39.439  1.00 54.72           C  
ATOM    170  CD  ARG L  24      37.163  32.330  39.187  1.00 60.18           C  
ATOM    171  NE  ARG L  24      37.983  31.090  39.307  1.00 64.14           N  
ATOM    172  CZ  ARG L  24      39.234  31.150  39.852  1.00 64.16           C  
ATOM    173  NH1 ARG L  24      39.768  32.348  40.228  1.00 58.24           N1+
ATOM    174  NH2 ARG L  24      39.948  30.002  40.043  1.00 59.24           N  
ATOM    175  C   ARG L  24      32.633  31.086  37.388  1.00 45.34           C  
ATOM    176  O   ARG L  24      32.623  30.312  36.433  1.00 43.69           O  
ATOM    177  N   SER L  25      31.824  32.161  37.451  1.00 43.92           N  
ATOM    178  CA  SER L  25      30.894  32.444  36.398  1.00 43.28           C  
ATOM    179  CB  SER L  25      29.454  32.638  36.910  1.00 42.26           C  
ATOM    180  OG  SER L  25      29.423  33.615  37.939  1.00 44.67           O  
ATOM    181  C   SER L  25      31.350  33.683  35.691  1.00 43.07           C  
ATOM    182  O   SER L  25      31.994  34.548  36.280  1.00 41.85           O  
ATOM    183  N   SER L  26      31.015  33.743  34.393  1.00 27.44           N  
ATOM    184  CA  SER L  26      31.364  34.851  33.571  1.00 29.11           C  
ATOM    185  CB  SER L  26      31.005  34.633  32.091  1.00 29.34           C  
ATOM    186  OG  SER L  26      31.746  33.538  31.572  1.00 31.30           O  
ATOM    187  C   SER L  26      30.606  36.044  34.049  1.00 29.75           C  
ATOM    188  O   SER L  26      31.097  37.168  33.978  1.00 30.76           O  
ATOM    189  N   GLN L  27      29.377  35.829  34.554  1.00 30.61           N  
ATOM    190  CA  GLN L  27      28.599  36.960  34.960  1.00 31.63           C  
ATOM    191  CB  GLN L  27      27.449  37.249  33.983  1.00 35.73           C  
ATOM    192  CG  GLN L  27      26.992  38.705  33.995  1.00 41.29           C  
ATOM    193  CD  GLN L  27      27.991  39.485  33.147  1.00 44.08           C  
ATOM    194  OE1 GLN L  27      28.893  40.141  33.666  1.00 45.69           O  
ATOM    195  NE2 GLN L  27      27.840  39.390  31.798  1.00 45.12           N  
ATOM    196  C   GLN L  27      27.997  36.632  36.292  1.00 30.81           C  
ATOM    197  O   GLN L  27      27.930  35.471  36.690  1.00 30.15           O  
ATOM    198  N   TYR L  28      27.540  37.660  37.028  1.00 30.63           N  
ATOM    199  CA  TYR L  28      26.964  37.427  38.318  1.00 30.45           C  
ATOM    200  CB  TYR L  28      26.699  38.725  39.101  1.00 30.62           C  
ATOM    201  CG  TYR L  28      25.677  39.512  38.354  1.00  0.00           C  
ATOM    202  CD1 TYR L  28      25.967  40.036  37.115  1.00 29.47           C  
ATOM    203  CD2 TYR L  28      24.436  39.747  38.905  1.00  0.00           C  
ATOM    204  CE1 TYR L  28      25.028  40.770  36.425  1.00  0.00           C  
ATOM    205  CE2 TYR L  28      23.494  40.481  38.221  1.00  0.00           C  
ATOM    206  CZ  TYR L  28      23.787  40.989  36.977  1.00  0.00           C  
ATOM    207  OH  TYR L  28      22.820  41.740  36.275  1.00  0.00           O  
ATOM    208  C   TYR L  28      25.672  36.718  38.090  1.00 30.61           C  
ATOM    209  O   TYR L  28      24.882  37.111  37.233  1.00 30.57           O  
ATOM    210  N   ILE L  29      25.434  35.625  38.844  1.00 29.51           N  
ATOM    211  CA  ILE L  29      24.237  34.884  38.601  1.00 29.92           C  
ATOM    212  CB  ILE L  29      24.481  33.415  38.365  1.00 30.43           C  
ATOM    213  CG1 ILE L  29      25.091  32.693  39.585  1.00 29.19           C  
ATOM    214  CG2 ILE L  29      25.347  33.312  37.099  1.00 27.33           C  
ATOM    215  CD1 ILE L  29      26.485  33.165  39.994  1.00 29.82           C  
ATOM    216  C   ILE L  29      23.297  35.056  39.750  1.00 30.13           C  
ATOM    217  O   ILE L  29      23.470  34.501  40.833  1.00 30.41           O  
ATOM    218  N   VAL L  30      22.258  35.869  39.526  1.00 31.43           N  
ATOM    219  CA  VAL L  30      21.215  36.079  40.480  1.00 32.78           C  
ATOM    220  CB  VAL L  30      21.207  37.459  41.082  1.00 32.21           C  
ATOM    221  CG1 VAL L  30      19.979  37.578  42.005  1.00 32.14           C  
ATOM    222  CG2 VAL L  30      22.545  37.706  41.802  1.00 31.05           C  
ATOM    223  C   VAL L  30      19.964  35.948  39.677  1.00 35.30           C  
ATOM    224  O   VAL L  30      19.948  36.237  38.479  1.00 36.14           O  
ATOM    225  N   HIS L  31      18.873  35.502  40.318  1.00 37.46           N  
ATOM    226  CA  HIS L  31      17.683  35.313  39.554  1.00 41.51           C  
ATOM    227  ND1 HIS L  31      16.678  33.099  37.239  1.00 39.48           N  
ATOM    228  CG  HIS L  31      16.222  33.507  38.469  1.00 39.26           C  
ATOM    229  CB  HIS L  31      17.144  33.868  39.607  1.00 39.68           C  
ATOM    230  NE2 HIS L  31      14.461  33.055  37.122  1.00 38.25           N  
ATOM    231  CD2 HIS L  31      14.861  33.475  38.381  1.00 37.08           C  
ATOM    232  CE1 HIS L  31      15.588  32.841  36.471  1.00 39.20           C  
ATOM    233  C   HIS L  31      16.638  36.218  40.123  1.00 44.12           C  
ATOM    234  O   HIS L  31      16.898  37.091  40.950  1.00 43.69           O  
ATOM    235  N   ARG L  32      15.399  36.023  39.666  1.00 47.37           N  
ATOM    236  CA  ARG L  32      14.317  36.874  40.052  1.00 48.62           C  
ATOM    237  CB  ARG L  32      12.999  36.476  39.368  1.00 48.85           C  
ATOM    238  CG  ARG L  32      11.792  37.318  39.791  1.00 49.44           C  
ATOM    239  CD  ARG L  32      11.727  38.703  39.141  1.00  0.00           C  
ATOM    240  NE  ARG L  32      11.383  38.487  37.706  1.00  0.00           N  
ATOM    241  CZ  ARG L  32      10.409  39.227  37.101  1.00  0.00           C  
ATOM    242  NH1 ARG L  32       9.720  40.164  37.813  1.00  0.00           N1+
ATOM    243  NH2 ARG L  32      10.130  39.031  35.779  1.00  0.00           N  
ATOM    244  C   ARG L  32      14.082  36.789  41.521  1.00 49.92           C  
ATOM    245  O   ARG L  32      13.863  37.799  42.187  1.00 49.85           O  
ATOM    246  N   ASN L  33      14.152  35.570  42.071  1.00 50.27           N  
ATOM    247  CA  ASN L  33      13.863  35.369  43.457  1.00 50.68           C  
ATOM    248  CB  ASN L  33      14.090  33.912  43.898  1.00 52.56           C  
ATOM    249  CG  ASN L  33      13.762  33.779  45.382  1.00 53.38           C  
ATOM    250  OD1 ASN L  33      14.384  34.408  46.235  1.00 52.01           O  
ATOM    251  ND2 ASN L  33      12.756  32.923  45.702  1.00 51.45           N  
ATOM    252  C   ASN L  33      14.807  36.227  44.225  1.00 50.66           C  
ATOM    253  O   ASN L  33      14.468  36.753  45.281  1.00 50.20           O  
ATOM    254  N   GLY L  34      16.028  36.404  43.698  1.00 50.60           N  
ATOM    255  CA  GLY L  34      16.975  37.199  44.416  1.00 50.64           C  
ATOM    256  C   GLY L  34      17.919  36.245  45.044  1.00 49.50           C  
ATOM    257  O   GLY L  34      18.940  36.627  45.612  1.00 48.77           O  
ATOM    258  N   ASN L  35      17.568  34.954  44.968  1.00 47.86           N  
ATOM    259  CA  ASN L  35      18.447  33.961  45.482  1.00 46.35           C  
ATOM    260  CB  ASN L  35      17.698  32.754  46.061  1.00 49.39           C  
ATOM    261  CG  ASN L  35      18.581  32.141  47.129  1.00 52.00           C  
ATOM    262  OD1 ASN L  35      18.294  32.261  48.318  1.00 53.94           O  
ATOM    263  ND2 ASN L  35      19.690  31.481  46.703  1.00 52.80           N  
ATOM    264  C   ASN L  35      19.257  33.536  44.299  1.00 42.86           C  
ATOM    265  O   ASN L  35      18.830  33.712  43.159  1.00 41.51           O  
ATOM    266  N   THR L  36      20.462  32.988  44.537  1.00 37.86           N  
ATOM    267  CA  THR L  36      21.315  32.585  43.455  1.00 34.89           C  
ATOM    268  CB  THR L  36      22.777  32.769  43.766  1.00 35.52           C  
ATOM    269  OG1 THR L  36      23.049  34.125  44.082  1.00 36.34           O  
ATOM    270  CG2 THR L  36      23.611  32.342  42.548  1.00 35.34           C  
ATOM    271  C   THR L  36      21.109  31.118  43.275  1.00 31.79           C  
ATOM    272  O   THR L  36      21.142  30.357  44.241  1.00 30.98           O  
ATOM    273  N   TYR L  37      20.875  30.674  42.026  1.00 29.04           N  
ATOM    274  CA  TYR L  37      20.667  29.272  41.865  1.00 24.71           C  
ATOM    275  CB  TYR L  37      19.506  28.930  40.916  1.00 24.65           C  
ATOM    276  CG  TYR L  37      18.242  29.429  41.546  1.00 24.38           C  
ATOM    277  CD1 TYR L  37      17.679  28.762  42.609  1.00 24.98           C  
ATOM    278  CD2 TYR L  37      17.609  30.562  41.075  1.00 27.00           C  
ATOM    279  CE1 TYR L  37      16.515  29.215  43.188  1.00 26.00           C  
ATOM    280  CE2 TYR L  37      16.442  31.022  41.650  1.00 24.31           C  
ATOM    281  CZ  TYR L  37      15.892  30.345  42.714  1.00 26.30           C  
ATOM    282  OH  TYR L  37      14.699  30.794  43.320  1.00 28.08           O  
ATOM    283  C   TYR L  37      21.928  28.671  41.330  1.00 22.99           C  
ATOM    284  O   TYR L  37      22.056  28.370  40.145  1.00 21.74           O  
ATOM    285  N   LEU L  38      22.899  28.492  42.242  1.00 40.69           N  
ATOM    286  CA  LEU L  38      24.138  27.800  42.011  1.00 39.02           C  
ATOM    287  CB  LEU L  38      25.360  28.446  42.676  1.00 38.24           C  
ATOM    288  CG  LEU L  38      26.655  27.653  42.413  1.00 39.53           C  
ATOM    289  CD1 LEU L  38      27.099  27.766  40.948  1.00 31.73           C  
ATOM    290  CD2 LEU L  38      27.758  28.016  43.416  1.00 44.18           C  
ATOM    291  C   LEU L  38      24.003  26.458  42.649  1.00 39.48           C  
ATOM    292  O   LEU L  38      23.731  26.334  43.842  1.00 33.60           O  
ATOM    293  N   GLU L  39      24.266  25.416  41.851  1.00 38.49           N  
ATOM    294  CA  GLU L  39      24.000  24.056  42.202  1.00 34.65           C  
ATOM    295  CB  GLU L  39      23.107  23.541  41.070  1.00 31.66           C  
ATOM    296  CG  GLU L  39      21.929  24.504  40.897  1.00 32.80           C  
ATOM    297  CD  GLU L  39      20.877  23.933  39.970  1.00 38.02           C  
ATOM    298  OE1 GLU L  39      20.443  22.780  40.211  1.00 38.81           O  
ATOM    299  OE2 GLU L  39      20.476  24.654  39.019  1.00 35.26           O1-
ATOM    300  C   GLU L  39      25.273  23.269  42.122  1.00 33.18           C  
ATOM    301  O   GLU L  39      26.119  23.558  41.281  1.00 36.35           O  
ATOM    302  N   TRP L  40      25.441  22.255  43.002  1.00 35.09           N  
ATOM    303  CA  TRP L  40      26.574  21.368  42.914  1.00 35.20           C  
ATOM    304  CB  TRP L  40      27.505  21.428  44.137  1.00 34.55           C  
ATOM    305  CG  TRP L  40      28.287  22.717  44.230  1.00 35.27           C  
ATOM    306  CD2 TRP L  40      29.565  22.923  43.608  1.00 33.46           C  
ATOM    307  CD1 TRP L  40      27.975  23.886  44.863  1.00 35.46           C  
ATOM    308  NE1 TRP L  40      28.978  24.806  44.671  1.00 34.85           N  
ATOM    309  CE2 TRP L  40      29.964  24.227  43.900  1.00 33.81           C  
ATOM    310  CE3 TRP L  40      30.341  22.093  42.851  1.00 33.63           C  
ATOM    311  CZ2 TRP L  40      31.151  24.721  43.439  1.00 33.91           C  
ATOM    312  CZ3 TRP L  40      31.538  22.594  42.389  1.00 35.87           C  
ATOM    313  CH2 TRP L  40      31.935  23.883  42.677  1.00 37.08           C  
ATOM    314  C   TRP L  40      26.051  19.963  42.802  1.00 36.09           C  
ATOM    315  O   TRP L  40      25.162  19.559  43.550  1.00 36.29           O  
ATOM    316  N   TYR L  41      26.608  19.178  41.853  1.00 36.50           N  
ATOM    317  CA  TYR L  41      26.181  17.823  41.601  1.00 36.08           C  
ATOM    318  CB  TYR L  41      25.699  17.586  40.163  1.00 37.77           C  
ATOM    319  CG  TYR L  41      24.470  18.367  39.894  1.00 37.63           C  
ATOM    320  CD1 TYR L  41      24.511  19.734  39.836  1.00 39.42           C  
ATOM    321  CD2 TYR L  41      23.280  17.731  39.656  1.00 37.31           C  
ATOM    322  CE1 TYR L  41      23.374  20.455  39.573  1.00 41.00           C  
ATOM    323  CE2 TYR L  41      22.143  18.446  39.389  1.00 39.13           C  
ATOM    324  CZ  TYR L  41      22.188  19.811  39.349  1.00 40.64           C  
ATOM    325  OH  TYR L  41      21.018  20.541  39.083  1.00 43.99           O  
ATOM    326  C   TYR L  41      27.375  16.928  41.672  1.00 36.18           C  
ATOM    327  O   TYR L  41      28.491  17.336  41.355  1.00 36.55           O  
ATOM    328  N   LEU L  42      27.147  15.666  42.092  1.00 37.63           N  
ATOM    329  CA  LEU L  42      28.183  14.677  42.129  1.00 35.94           C  
ATOM    330  CB  LEU L  42      28.444  14.130  43.544  1.00 35.35           C  
ATOM    331  CG  LEU L  42      29.424  12.945  43.579  1.00 34.52           C  
ATOM    332  CD1 LEU L  42      30.788  13.322  42.985  1.00 33.47           C  
ATOM    333  CD2 LEU L  42      29.534  12.370  45.002  1.00 29.63           C  
ATOM    334  C   LEU L  42      27.737  13.520  41.296  1.00 38.22           C  
ATOM    335  O   LEU L  42      26.603  13.057  41.421  1.00 38.78           O  
ATOM    336  N   GLN L  43      28.615  13.037  40.396  1.00 41.65           N  
ATOM    337  CA  GLN L  43      28.280  11.880  39.618  1.00 42.28           C  
ATOM    338  CB  GLN L  43      28.250  12.134  38.099  1.00 39.52           C  
ATOM    339  CG  GLN L  43      27.889  10.891  37.280  1.00 39.15           C  
ATOM    340  CD  GLN L  43      27.890  11.276  35.805  1.00 42.74           C  
ATOM    341  OE1 GLN L  43      28.271  12.386  35.441  1.00 47.43           O  
ATOM    342  NE2 GLN L  43      27.451  10.334  34.929  1.00 37.81           N  
ATOM    343  C   GLN L  43      29.329  10.852  39.884  1.00 44.81           C  
ATOM    344  O   GLN L  43      30.493  11.029  39.521  1.00 55.15           O  
ATOM    345  N   LYS L  44      28.936   9.743  40.536  1.00 44.25           N  
ATOM    346  CA  LYS L  44      29.842   8.674  40.843  1.00 43.11           C  
ATOM    347  CB  LYS L  44      29.430   7.868  42.086  1.00 41.61           C  
ATOM    348  CG  LYS L  44      29.548   8.706  43.359  1.00 40.39           C  
ATOM    349  CD  LYS L  44      28.845   8.121  44.583  1.00 40.58           C  
ATOM    350  CE  LYS L  44      28.987   9.001  45.827  1.00 40.60           C  
ATOM    351  NZ  LYS L  44      28.251   8.403  46.963  1.00 44.62           N1+
ATOM    352  C   LYS L  44      29.885   7.774  39.657  1.00 45.29           C  
ATOM    353  O   LYS L  44      29.088   7.913  38.732  1.00 43.41           O  
ATOM    354  N   PRO L  45      30.816   6.866  39.640  1.00 46.68           N  
ATOM    355  CA  PRO L  45      30.927   6.014  38.496  1.00 46.88           C  
ATOM    356  CD  PRO L  45      32.100   7.076  40.290  1.00 46.05           C  
ATOM    357  CB  PRO L  45      32.254   5.280  38.651  1.00 47.44           C  
ATOM    358  CG  PRO L  45      33.114   6.273  39.456  1.00 46.38           C  
ATOM    359  C   PRO L  45      29.731   5.135  38.332  1.00 44.76           C  
ATOM    360  O   PRO L  45      29.261   4.559  39.312  1.00 43.48           O  
ATOM    361  N   GLY L  46      29.212   5.047  37.092  1.00 42.03           N  
ATOM    362  CA  GLY L  46      28.116   4.181  36.776  1.00 42.21           C  
ATOM    363  C   GLY L  46      26.843   4.753  37.316  1.00 43.64           C  
ATOM    364  O   GLY L  46      25.781   4.151  37.166  1.00 44.53           O  
ATOM    365  N   GLN L  47      26.890   5.945  37.936  1.00 43.98           N  
ATOM    366  CA  GLN L  47      25.672   6.418  38.526  1.00 46.34           C  
ATOM    367  CB  GLN L  47      25.771   6.564  40.054  1.00 45.45           C  
ATOM    368  CG  GLN L  47      26.022   5.210  40.725  1.00 48.13           C  
ATOM    369  CD  GLN L  47      26.038   5.390  42.233  1.00 51.60           C  
ATOM    370  OE1 GLN L  47      27.042   5.789  42.820  1.00 54.87           O  
ATOM    371  NE2 GLN L  47      24.888   5.072  42.883  1.00 47.41           N  
ATOM    372  C   GLN L  47      25.296   7.735  37.924  1.00 47.05           C  
ATOM    373  O   GLN L  47      26.096   8.374  37.244  1.00 45.25           O  
ATOM    374  N   SER L  48      24.024   8.142  38.128  1.00 46.76           N  
ATOM    375  CA  SER L  48      23.530   9.390  37.617  1.00 46.85           C  
ATOM    376  CB  SER L  48      21.999   9.427  37.495  1.00 49.31           C  
ATOM    377  OG  SER L  48      21.563   8.424  36.588  1.00 51.30           O  
ATOM    378  C   SER L  48      23.953  10.469  38.564  1.00 45.23           C  
ATOM    379  O   SER L  48      24.342  10.194  39.697  1.00 45.67           O  
ATOM    380  N   PRO L  49      23.885  11.698  38.124  1.00 42.77           N  
ATOM    381  CA  PRO L  49      24.301  12.798  38.950  1.00 41.69           C  
ATOM    382  CD  PRO L  49      24.022  11.993  36.707  1.00 40.98           C  
ATOM    383  CB  PRO L  49      24.366  14.008  38.020  1.00 41.53           C  
ATOM    384  CG  PRO L  49      24.650  13.394  36.637  1.00 41.08           C  
ATOM    385  C   PRO L  49      23.378  12.979  40.114  1.00 41.91           C  
ATOM    386  O   PRO L  49      22.198  12.649  39.998  1.00 44.14           O  
ATOM    387  N   LYS L  50      23.906  13.486  41.246  1.00 39.98           N  
ATOM    388  CA  LYS L  50      23.117  13.703  42.425  1.00 38.69           C  
ATOM    389  CB  LYS L  50      23.594  12.948  43.678  1.00 42.61           C  
ATOM    390  CG  LYS L  50      23.428  11.435  43.702  1.00 47.20           C  
ATOM    391  CD  LYS L  50      24.177  10.805  44.881  1.00 51.09           C  
ATOM    392  CE  LYS L  50      23.874  11.491  46.217  1.00 52.68           C  
ATOM    393  NZ  LYS L  50      24.607  10.827  47.318  1.00 55.92           N1+
ATOM    394  C   LYS L  50      23.295  15.127  42.854  1.00 35.74           C  
ATOM    395  O   LYS L  50      24.357  15.717  42.670  1.00 41.13           O  
ATOM    396  N   LEU L  51      22.244  15.680  43.488  1.00 36.32           N  
ATOM    397  CA  LEU L  51      22.177  17.009  44.037  1.00 36.04           C  
ATOM    398  CB  LEU L  51      20.702  17.407  44.252  1.00 38.31           C  
ATOM    399  CG  LEU L  51      20.443  18.560  45.244  1.00 39.42           C  
ATOM    400  CD1 LEU L  51      21.281  19.810  44.997  1.00 32.86           C  
ATOM    401  CD2 LEU L  51      18.948  18.901  45.279  1.00 38.31           C  
ATOM    402  C   LEU L  51      22.817  17.036  45.388  1.00 36.18           C  
ATOM    403  O   LEU L  51      22.338  16.367  46.301  1.00 38.36           O  
ATOM    404  N   LEU L  52      24.002  17.681  45.511  1.00 36.74           N  
ATOM    405  CA  LEU L  52      24.647  17.902  46.784  1.00 38.19           C  
ATOM    406  CB  LEU L  52      26.174  17.968  46.638  1.00 39.37           C  
ATOM    407  CG  LEU L  52      26.786  16.644  46.150  1.00 39.59           C  
ATOM    408  CD1 LEU L  52      28.312  16.758  46.017  1.00 41.16           C  
ATOM    409  CD2 LEU L  52      26.358  15.465  47.040  1.00 42.91           C  
ATOM    410  C   LEU L  52      24.215  19.158  47.484  1.00 36.75           C  
ATOM    411  O   LEU L  52      23.792  19.130  48.641  1.00 33.86           O  
ATOM    412  N   ILE L  53      24.311  20.300  46.763  1.00 38.73           N  
ATOM    413  CA  ILE L  53      24.084  21.602  47.328  1.00 39.60           C  
ATOM    414  CB  ILE L  53      25.360  22.372  47.518  1.00 40.86           C  
ATOM    415  CG1 ILE L  53      26.310  21.635  48.478  1.00 41.59           C  
ATOM    416  CG2 ILE L  53      24.992  23.788  47.987  1.00 43.27           C  
ATOM    417  CD1 ILE L  53      25.751  21.463  49.890  1.00 37.82           C  
ATOM    418  C   ILE L  53      23.252  22.388  46.371  1.00 40.25           C  
ATOM    419  O   ILE L  53      23.455  22.332  45.160  1.00 39.44           O  
ATOM    420  N   TYR L  54      22.283  23.153  46.906  1.00 39.27           N  
ATOM    421  CA  TYR L  54      21.445  23.960  46.078  1.00 42.38           C  
ATOM    422  CB  TYR L  54      19.989  23.457  46.018  1.00 39.58           C  
ATOM    423  CG  TYR L  54      19.349  23.386  47.357  1.00 37.48           C  
ATOM    424  CD1 TYR L  54      18.655  24.457  47.867  1.00 35.61           C  
ATOM    425  CD2 TYR L  54      19.433  22.230  48.096  1.00 36.17           C  
ATOM    426  CE1 TYR L  54      18.055  24.375  49.101  1.00 36.34           C  
ATOM    427  CE2 TYR L  54      18.835  22.143  49.329  1.00 36.40           C  
ATOM    428  CZ  TYR L  54      18.147  23.217  49.835  1.00 36.36           C  
ATOM    429  OH  TYR L  54      17.531  23.126  51.100  1.00 44.87           O  
ATOM    430  C   TYR L  54      21.467  25.340  46.648  1.00 46.85           C  
ATOM    431  O   TYR L  54      21.617  25.528  47.852  1.00 51.64           O  
ATOM    432  N   LYS L  55      21.207  26.362  45.800  1.00 29.77           N  
ATOM    433  CA  LYS L  55      21.077  27.720  46.264  1.00 30.12           C  
ATOM    434  CB  LYS L  55      19.841  27.920  47.160  1.00 28.44           C  
ATOM    435  CG  LYS L  55      18.518  27.741  46.407  1.00 31.99           C  
ATOM    436  CD  LYS L  55      17.307  27.536  47.324  1.00 33.89           C  
ATOM    437  CE  LYS L  55      16.968  28.748  48.190  1.00 36.67           C  
ATOM    438  NZ  LYS L  55      15.772  28.461  49.017  1.00 38.90           N1+
ATOM    439  C   LYS L  55      22.306  28.126  47.011  1.00 31.14           C  
ATOM    440  O   LYS L  55      22.229  28.740  48.072  1.00 31.59           O  
ATOM    441  N   VAL L  56      23.461  27.722  46.457  1.00 31.78           N  
ATOM    442  CA  VAL L  56      24.821  28.041  46.790  1.00 31.24           C  
ATOM    443  CB  VAL L  56      25.166  29.506  46.709  1.00 31.27           C  
ATOM    444  CG1 VAL L  56      24.879  29.973  45.278  1.00 31.29           C  
ATOM    445  CG2 VAL L  56      24.447  30.313  47.796  1.00 30.51           C  
ATOM    446  C   VAL L  56      25.290  27.496  48.108  1.00 31.10           C  
ATOM    447  O   VAL L  56      26.474  27.184  48.239  1.00 34.48           O  
ATOM    448  N   SER L  57      24.413  27.250  49.098  1.00 32.42           N  
ATOM    449  CA  SER L  57      25.020  26.807  50.325  1.00 32.19           C  
ATOM    450  CB  SER L  57      25.324  27.969  51.287  1.00 33.44           C  
ATOM    451  OG  SER L  57      24.115  28.584  51.708  1.00 34.85           O  
ATOM    452  C   SER L  57      24.103  25.892  51.056  1.00 32.21           C  
ATOM    453  O   SER L  57      24.354  25.527  52.203  1.00 31.92           O  
ATOM    454  N   ASN L  58      23.037  25.443  50.391  1.00 41.14           N  
ATOM    455  CA  ASN L  58      22.077  24.650  51.099  1.00 41.59           C  
ATOM    456  CB  ASN L  58      20.620  24.976  50.726  1.00 42.64           C  
ATOM    457  CG  ASN L  58      20.294  26.362  51.266  1.00 42.77           C  
ATOM    458  OD1 ASN L  58      20.305  26.595  52.474  1.00 39.21           O  
ATOM    459  ND2 ASN L  58      19.996  27.314  50.342  1.00 35.79           N  
ATOM    460  C   ASN L  58      22.322  23.215  50.765  1.00 40.83           C  
ATOM    461  O   ASN L  58      22.359  22.833  49.595  1.00 38.79           O  
ATOM    462  N   ARG L  59      22.511  22.383  51.810  1.00 41.89           N  
ATOM    463  CA  ARG L  59      22.757  20.983  51.611  1.00 44.84           C  
ATOM    464  CB  ARG L  59      23.257  20.223  52.849  1.00 45.76           C  
ATOM    465  CG  ARG L  59      24.629  20.616  53.381  1.00 48.21           C  
ATOM    466  CD  ARG L  59      25.138  19.623  54.427  1.00 51.34           C  
ATOM    467  NE  ARG L  59      26.189  20.307  55.223  1.00 54.56           N  
ATOM    468  CZ  ARG L  59      25.812  21.047  56.304  1.00 56.05           C  
ATOM    469  NH1 ARG L  59      24.487  21.158  56.616  1.00 52.21           N1+
ATOM    470  NH2 ARG L  59      26.749  21.669  57.077  1.00 55.97           N  
ATOM    471  C   ARG L  59      21.464  20.316  51.298  1.00 44.70           C  
ATOM    472  O   ARG L  59      20.430  20.628  51.888  1.00 40.61           O  
ATOM    473  N   PHE L  60      21.507  19.348  50.366  1.00 43.87           N  
ATOM    474  CA  PHE L  60      20.332  18.606  50.025  1.00 45.42           C  
ATOM    475  CB  PHE L  60      20.382  17.983  48.619  1.00 45.62           C  
ATOM    476  CG  PHE L  60      19.025  17.446  48.312  1.00 44.38           C  
ATOM    477  CD1 PHE L  60      17.964  18.308  48.161  1.00 42.97           C  
ATOM    478  CD2 PHE L  60      18.815  16.098  48.137  1.00 43.56           C  
ATOM    479  CE1 PHE L  60      16.707  17.832  47.869  1.00 41.07           C  
ATOM    480  CE2 PHE L  60      17.560  15.618  47.844  1.00 42.70           C  
ATOM    481  CZ  PHE L  60      16.500  16.483  47.713  1.00 39.89           C  
ATOM    482  C   PHE L  60      20.203  17.517  51.038  1.00 48.20           C  
ATOM    483  O   PHE L  60      21.179  17.138  51.682  1.00 51.92           O  
ATOM    484  N   SER L  61      18.979  16.992  51.223  1.00 48.85           N  
ATOM    485  CA  SER L  61      18.774  16.004  52.239  1.00 49.32           C  
ATOM    486  CB  SER L  61      17.307  15.558  52.375  1.00 47.65           C  
ATOM    487  OG  SER L  61      16.876  14.915  51.184  1.00 48.84           O  
ATOM    488  C   SER L  61      19.600  14.793  51.935  1.00 50.13           C  
ATOM    489  O   SER L  61      19.742  14.387  50.783  1.00 51.57           O  
ATOM    490  N   GLY L  62      20.177  14.194  52.995  1.00 50.82           N  
ATOM    491  CA  GLY L  62      20.952  12.994  52.875  1.00 48.92           C  
ATOM    492  C   GLY L  62      22.397  13.351  52.721  1.00 48.71           C  
ATOM    493  O   GLY L  62      23.271  12.503  52.906  1.00 46.78           O  
ATOM    494  N   VAL L  63      22.692  14.620  52.381  1.00 48.30           N  
ATOM    495  CA  VAL L  63      24.058  15.031  52.202  1.00 47.15           C  
ATOM    496  CB  VAL L  63      24.183  16.256  51.339  1.00 42.91           C  
ATOM    497  CG1 VAL L  63      25.656  16.697  51.293  1.00 33.73           C  
ATOM    498  CG2 VAL L  63      23.590  15.931  49.956  1.00 37.18           C  
ATOM    499  C   VAL L  63      24.644  15.333  53.550  1.00 46.95           C  
ATOM    500  O   VAL L  63      24.046  16.039  54.361  1.00 45.70           O  
ATOM    501  N   PRO L  64      25.822  14.817  53.791  1.00 46.09           N  
ATOM    502  CA  PRO L  64      26.493  14.985  55.058  1.00 47.62           C  
ATOM    503  CD  PRO L  64      26.268  13.619  53.100  1.00 45.18           C  
ATOM    504  CB  PRO L  64      27.538  13.871  55.142  1.00 47.28           C  
ATOM    505  CG  PRO L  64      27.648  13.327  53.707  1.00 45.85           C  
ATOM    506  C   PRO L  64      27.067  16.359  55.262  1.00 48.67           C  
ATOM    507  O   PRO L  64      27.252  17.096  54.295  1.00 47.47           O  
ATOM    508  N   ASP L  65      27.378  16.690  56.531  1.00 49.90           N  
ATOM    509  CA  ASP L  65      27.866  17.967  56.983  1.00 50.12           C  
ATOM    510  CB  ASP L  65      28.050  18.040  58.509  1.00 54.03           C  
ATOM    511  CG  ASP L  65      26.677  18.096  59.161  1.00 58.30           C  
ATOM    512  OD1 ASP L  65      25.737  17.441  58.639  1.00 61.17           O  
ATOM    513  OD2 ASP L  65      26.547  18.816  60.185  1.00 60.30           O1-
ATOM    514  C   ASP L  65      29.202  18.272  56.379  1.00 45.83           C  
ATOM    515  O   ASP L  65      29.582  19.435  56.261  1.00 46.81           O  
ATOM    516  N   ARG L  66      29.951  17.232  55.987  1.00 45.17           N  
ATOM    517  CA  ARG L  66      31.286  17.393  55.485  1.00 47.80           C  
ATOM    518  CB  ARG L  66      31.924  16.057  55.069  1.00 48.72           C  
ATOM    519  CG  ARG L  66      32.124  15.087  56.236  1.00 48.09           C  
ATOM    520  CD  ARG L  66      32.740  13.752  55.814  1.00 48.87           C  
ATOM    521  NE  ARG L  66      31.718  13.022  55.011  1.00 46.29           N  
ATOM    522  CZ  ARG L  66      32.074  12.467  53.819  1.00 42.83           C  
ATOM    523  NH1 ARG L  66      33.357  12.596  53.375  1.00 41.98           N1+
ATOM    524  NH2 ARG L  66      31.152  11.793  53.071  1.00 37.64           N  
ATOM    525  C   ARG L  66      31.258  18.290  54.280  1.00 49.40           C  
ATOM    526  O   ARG L  66      32.246  18.967  53.994  1.00 44.39           O  
ATOM    527  N   PHE L  67      30.145  18.288  53.517  1.00 49.08           N  
ATOM    528  CA  PHE L  67      30.058  19.097  52.328  1.00 47.20           C  
ATOM    529  CB  PHE L  67      29.087  18.533  51.273  1.00 46.82           C  
ATOM    530  CG  PHE L  67      29.629  17.255  50.736  1.00 46.96           C  
ATOM    531  CD1 PHE L  67      30.505  17.258  49.678  1.00 45.87           C  
ATOM    532  CD2 PHE L  67      29.257  16.052  51.288  1.00 45.98           C  
ATOM    533  CE1 PHE L  67      31.001  16.078  49.179  1.00 46.85           C  
ATOM    534  CE2 PHE L  67      29.751  14.869  50.795  1.00 47.57           C  
ATOM    535  CZ  PHE L  67      30.626  14.880  49.736  1.00 47.51           C  
ATOM    536  C   PHE L  67      29.530  20.461  52.661  1.00 45.15           C  
ATOM    537  O   PHE L  67      28.539  20.605  53.375  1.00 44.66           O  
ATOM    538  N   SER L  68      30.188  21.518  52.138  1.00 43.80           N  
ATOM    539  CA  SER L  68      29.702  22.849  52.370  1.00 44.30           C  
ATOM    540  CB  SER L  68      30.411  23.577  53.525  1.00 44.69           C  
ATOM    541  OG  SER L  68      31.779  23.774  53.205  1.00 45.84           O  
ATOM    542  C   SER L  68      29.922  23.654  51.127  1.00 42.03           C  
ATOM    543  O   SER L  68      30.915  23.481  50.421  1.00 43.96           O  
ATOM    544  N   GLY L  69      28.983  24.573  50.827  1.00 41.64           N  
ATOM    545  CA  GLY L  69      29.113  25.389  49.655  1.00 43.69           C  
ATOM    546  C   GLY L  69      29.114  26.808  50.109  1.00 44.07           C  
ATOM    547  O   GLY L  69      28.432  27.170  51.066  1.00 45.41           O  
ATOM    548  N   SER L  70      29.896  27.658  49.417  1.00 43.44           N  
ATOM    549  CA  SER L  70      29.973  29.039  49.785  1.00 45.73           C  
ATOM    550  CB  SER L  70      31.131  29.336  50.751  1.00 46.10           C  
ATOM    551  OG  SER L  70      32.366  28.977  50.151  1.00 39.31           O  
ATOM    552  C   SER L  70      30.216  29.829  48.540  1.00 46.27           C  
ATOM    553  O   SER L  70      30.421  29.268  47.464  1.00 43.47           O  
ATOM    554  N   GLY L  71      30.152  31.171  48.653  1.00 46.18           N  
ATOM    555  CA  GLY L  71      30.452  31.995  47.519  1.00 47.87           C  
ATOM    556  C   GLY L  71      29.360  32.993  47.318  1.00 48.62           C  
ATOM    557  O   GLY L  71      28.317  32.951  47.968  1.00 45.94           O  
ATOM    558  N   SER L  72      29.598  33.945  46.395  1.00 50.41           N  
ATOM    559  CA  SER L  72      28.612  34.932  46.078  1.00 50.98           C  
ATOM    560  CB  SER L  72      28.548  36.085  47.098  1.00 49.65           C  
ATOM    561  OG  SER L  72      27.547  37.020  46.723  1.00 39.67           O  
ATOM    562  C   SER L  72      28.996  35.520  44.761  1.00 50.31           C  
ATOM    563  O   SER L  72      30.166  35.513  44.382  1.00 54.38           O  
ATOM    564  N   GLY L  73      28.008  36.041  44.016  1.00 47.98           N  
ATOM    565  CA  GLY L  73      28.309  36.686  42.775  1.00 47.62           C  
ATOM    566  C   GLY L  73      28.901  35.698  41.821  1.00 46.18           C  
ATOM    567  O   GLY L  73      28.245  34.750  41.397  1.00 41.52           O  
ATOM    568  N   THR L  74      30.129  36.010  41.363  1.00 44.07           N  
ATOM    569  CA  THR L  74      30.902  35.237  40.434  1.00 45.21           C  
ATOM    570  CB  THR L  74      31.931  36.071  39.738  1.00 46.74           C  
ATOM    571  OG1 THR L  74      32.636  35.286  38.790  1.00 53.91           O  
ATOM    572  CG2 THR L  74      32.893  36.652  40.786  1.00 44.40           C  
ATOM    573  C   THR L  74      31.619  34.051  41.030  1.00 45.39           C  
ATOM    574  O   THR L  74      31.756  33.028  40.359  1.00 52.41           O  
ATOM    575  N   ASP L  75      32.135  34.153  42.277  1.00 42.93           N  
ATOM    576  CA  ASP L  75      32.980  33.097  42.790  1.00 43.43           C  
ATOM    577  CB  ASP L  75      34.265  33.587  43.480  1.00 44.77           C  
ATOM    578  CG  ASP L  75      35.307  33.916  42.426  1.00 46.95           C  
ATOM    579  OD1 ASP L  75      34.923  34.379  41.320  1.00 49.21           O  
ATOM    580  OD2 ASP L  75      36.513  33.710  42.722  1.00 47.90           O1-
ATOM    581  C   ASP L  75      32.288  32.237  43.799  1.00 42.95           C  
ATOM    582  O   ASP L  75      31.712  32.730  44.768  1.00 45.02           O  
ATOM    583  N   PHE L  76      32.367  30.901  43.602  1.00 41.07           N  
ATOM    584  CA  PHE L  76      31.753  29.989  44.527  1.00 40.00           C  
ATOM    585  CB  PHE L  76      30.446  29.378  43.997  1.00 42.29           C  
ATOM    586  CG  PHE L  76      29.530  30.518  43.711  1.00 44.14           C  
ATOM    587  CD1 PHE L  76      29.533  31.105  42.468  1.00 44.86           C  
ATOM    588  CD2 PHE L  76      28.682  31.014  44.678  1.00 44.01           C  
ATOM    589  CE1 PHE L  76      28.696  32.161  42.191  1.00 43.57           C  
ATOM    590  CE2 PHE L  76      27.844  32.071  44.404  1.00 43.20           C  
ATOM    591  CZ  PHE L  76      27.848  32.646  43.158  1.00 43.63           C  
ATOM    592  C   PHE L  76      32.710  28.864  44.790  1.00 37.84           C  
ATOM    593  O   PHE L  76      33.592  28.584  43.978  1.00 34.66           O  
ATOM    594  N   THR L  77      32.568  28.199  45.960  1.00 39.21           N  
ATOM    595  CA  THR L  77      33.474  27.136  46.283  1.00 43.46           C  
ATOM    596  CB  THR L  77      34.548  27.581  47.229  1.00 47.74           C  
ATOM    597  OG1 THR L  77      35.235  28.697  46.684  1.00 54.40           O  
ATOM    598  CG2 THR L  77      35.536  26.425  47.445  1.00 46.90           C  
ATOM    599  C   THR L  77      32.724  26.020  46.951  1.00 41.61           C  
ATOM    600  O   THR L  77      31.780  26.243  47.705  1.00 37.33           O  
ATOM    601  N   LEU L  78      33.135  24.769  46.661  1.00 42.14           N  
ATOM    602  CA  LEU L  78      32.578  23.617  47.311  1.00 44.92           C  
ATOM    603  CB  LEU L  78      32.124  22.521  46.331  1.00 45.57           C  
ATOM    604  CG  LEU L  78      31.524  21.282  47.019  1.00 46.27           C  
ATOM    605  CD1 LEU L  78      30.201  21.615  47.727  1.00 43.54           C  
ATOM    606  CD2 LEU L  78      31.398  20.105  46.037  1.00 39.93           C  
ATOM    607  C   LEU L  78      33.690  23.046  48.133  1.00 44.62           C  
ATOM    608  O   LEU L  78      34.781  22.804  47.622  1.00 46.15           O  
ATOM    609  N   LYS L  79      33.452  22.833  49.445  1.00 41.95           N  
ATOM    610  CA  LYS L  79      34.501  22.305  50.270  1.00 44.12           C  
ATOM    611  CB  LYS L  79      34.899  23.228  51.433  1.00 45.63           C  
ATOM    612  CG  LYS L  79      35.511  24.550  50.966  1.00 50.79           C  
ATOM    613  CD  LYS L  79      35.684  25.578  52.084  1.00 51.50           C  
ATOM    614  CE  LYS L  79      36.295  26.895  51.605  1.00 54.15           C  
ATOM    615  NZ  LYS L  79      36.429  27.830  52.743  1.00 53.12           N1+
ATOM    616  C   LYS L  79      34.037  21.015  50.865  1.00 43.53           C  
ATOM    617  O   LYS L  79      32.895  20.887  51.303  1.00 43.00           O  
ATOM    618  N   ILE L  80      34.934  20.008  50.867  1.00 43.60           N  
ATOM    619  CA  ILE L  80      34.617  18.734  51.435  1.00 43.06           C  
ATOM    620  CB  ILE L  80      34.697  17.621  50.428  1.00 42.19           C  
ATOM    621  CG1 ILE L  80      33.751  17.907  49.252  1.00 41.52           C  
ATOM    622  CG2 ILE L  80      34.388  16.292  51.137  1.00 47.11           C  
ATOM    623  CD1 ILE L  80      34.010  17.023  48.034  1.00 33.03           C  
ATOM    624  C   ILE L  80      35.647  18.469  52.481  1.00 45.73           C  
ATOM    625  O   ILE L  80      36.842  18.403  52.193  1.00 39.90           O  
ATOM    626  N   SER L  81      35.207  18.331  53.742  1.00 49.28           N  
ATOM    627  CA  SER L  81      36.148  18.040  54.775  1.00 52.29           C  
ATOM    628  CB  SER L  81      35.771  18.644  56.137  1.00 51.39           C  
ATOM    629  OG  SER L  81      36.742  18.283  57.105  1.00 35.81           O  
ATOM    630  C   SER L  81      36.170  16.559  54.936  1.00 53.21           C  
ATOM    631  O   SER L  81      35.172  15.885  54.685  1.00 61.08           O  
ATOM    632  N   ARG L  82      37.332  16.027  55.356  1.00 51.89           N  
ATOM    633  CA  ARG L  82      37.498  14.627  55.624  1.00 49.04           C  
ATOM    634  CB  ARG L  82      36.859  14.207  56.959  1.00 47.67           C  
ATOM    635  CG  ARG L  82      37.511  14.917  58.146  1.00 48.97           C  
ATOM    636  CD  ARG L  82      36.939  14.560  59.519  1.00 49.61           C  
ATOM    637  NE  ARG L  82      37.708  15.355  60.520  1.00 51.08           N  
ATOM    638  CZ  ARG L  82      37.189  15.614  61.755  1.00 52.89           C  
ATOM    639  NH1 ARG L  82      35.956  15.136  62.098  1.00 55.59           N1+
ATOM    640  NH2 ARG L  82      37.910  16.351  62.649  1.00 53.52           N  
ATOM    641  C   ARG L  82      36.935  13.809  54.504  1.00 47.69           C  
ATOM    642  O   ARG L  82      35.894  13.173  54.653  1.00 47.58           O  
ATOM    643  N   VAL L  83      37.621  13.825  53.343  1.00 46.56           N  
ATOM    644  CA  VAL L  83      37.184  13.122  52.170  1.00 45.01           C  
ATOM    645  CB  VAL L  83      38.075  13.356  50.983  1.00 41.13           C  
ATOM    646  CG1 VAL L  83      37.627  12.443  49.829  1.00 39.16           C  
ATOM    647  CG2 VAL L  83      38.047  14.854  50.639  1.00 35.16           C  
ATOM    648  C   VAL L  83      37.163  11.647  52.428  1.00 47.55           C  
ATOM    649  O   VAL L  83      38.070  11.091  53.045  1.00 48.35           O  
ATOM    650  N   GLU L  84      36.097  10.978  51.936  1.00 47.50           N  
ATOM    651  CA  GLU L  84      35.941   9.560  52.091  1.00 47.44           C  
ATOM    652  CB  GLU L  84      34.627   9.143  52.780  1.00 48.23           C  
ATOM    653  CG  GLU L  84      34.548   9.562  54.250  1.00 51.95           C  
ATOM    654  CD  GLU L  84      33.290   8.954  54.855  1.00 54.06           C  
ATOM    655  OE1 GLU L  84      32.717   8.027  54.223  1.00 57.10           O  
ATOM    656  OE2 GLU L  84      32.886   9.403  55.961  1.00 51.91           O1-
ATOM    657  C   GLU L  84      35.947   8.957  50.719  1.00 47.23           C  
ATOM    658  O   GLU L  84      35.894   9.661  49.713  1.00 48.45           O  
ATOM    659  N   ALA L  85      36.025   7.614  50.652  1.00 45.28           N  
ATOM    660  CA  ALA L  85      36.099   6.905  49.405  1.00 44.14           C  
ATOM    661  CB  ALA L  85      36.201   5.381  49.591  1.00 51.33           C  
ATOM    662  C   ALA L  85      34.865   7.171  48.601  1.00 41.90           C  
ATOM    663  O   ALA L  85      34.925   7.305  47.381  1.00 41.98           O  
ATOM    664  N   GLU L  86      33.711   7.265  49.280  1.00 40.33           N  
ATOM    665  CA  GLU L  86      32.428   7.431  48.658  1.00 41.20           C  
ATOM    666  CB  GLU L  86      31.274   7.404  49.673  1.00 43.64           C  
ATOM    667  CG  GLU L  86      31.406   8.456  50.772  1.00 49.73           C  
ATOM    668  CD  GLU L  86      30.255   8.257  51.742  1.00 55.08           C  
ATOM    669  OE1 GLU L  86      29.115   8.662  51.400  1.00 56.05           O  
ATOM    670  OE2 GLU L  86      30.504   7.689  52.840  1.00 57.45           O1-
ATOM    671  C   GLU L  86      32.364   8.728  47.905  1.00 40.61           C  
ATOM    672  O   GLU L  86      31.594   8.857  46.957  1.00 41.35           O  
ATOM    673  N   ASP L  87      33.157   9.728  48.329  1.00 41.42           N  
ATOM    674  CA  ASP L  87      33.179  11.054  47.771  1.00 40.18           C  
ATOM    675  CB  ASP L  87      34.094  11.995  48.564  1.00 38.61           C  
ATOM    676  CG  ASP L  87      33.480  12.182  49.942  1.00 40.33           C  
ATOM    677  OD1 ASP L  87      32.264  11.886  50.100  1.00 42.58           O  
ATOM    678  OD2 ASP L  87      34.224  12.622  50.858  1.00 41.34           O1-
ATOM    679  C   ASP L  87      33.666  11.033  46.347  1.00 41.80           C  
ATOM    680  O   ASP L  87      33.452  11.987  45.602  1.00 44.09           O  
ATOM    681  N   LEU L  88      34.366   9.961  45.939  1.00 42.85           N  
ATOM    682  CA  LEU L  88      34.966   9.845  44.635  1.00 44.04           C  
ATOM    683  CB  LEU L  88      35.564   8.441  44.436  1.00 45.81           C  
ATOM    684  CG  LEU L  88      36.242   8.177  43.083  1.00 48.15           C  
ATOM    685  CD1 LEU L  88      37.550   8.963  42.950  1.00 53.54           C  
ATOM    686  CD2 LEU L  88      36.441   6.672  42.853  1.00 41.20           C  
ATOM    687  C   LEU L  88      33.933  10.068  43.566  1.00 42.89           C  
ATOM    688  O   LEU L  88      32.793   9.619  43.678  1.00 42.28           O  
ATOM    689  N   GLY L  89      34.318  10.805  42.495  1.00 43.09           N  
ATOM    690  CA  GLY L  89      33.413  11.040  41.402  1.00 43.36           C  
ATOM    691  C   GLY L  89      33.713  12.374  40.792  1.00 43.90           C  
ATOM    692  O   GLY L  89      34.732  12.999  41.087  1.00 39.35           O  
ATOM    693  N   VAL L  90      32.810  12.842  39.901  1.00 42.80           N  
ATOM    694  CA  VAL L  90      33.008  14.111  39.261  1.00 42.62           C  
ATOM    695  CB  VAL L  90      32.848  14.062  37.769  1.00 41.06           C  
ATOM    696  CG1 VAL L  90      33.040  15.481  37.209  1.00 37.25           C  
ATOM    697  CG2 VAL L  90      33.839  13.032  37.200  1.00 36.99           C  
ATOM    698  C   VAL L  90      31.983  15.067  39.790  1.00 42.22           C  
ATOM    699  O   VAL L  90      30.790  14.767  39.819  1.00 33.76           O  
ATOM    700  N   TYR L  91      32.439  16.263  40.219  1.00 43.12           N  
ATOM    701  CA  TYR L  91      31.566  17.272  40.756  1.00 42.93           C  
ATOM    702  CB  TYR L  91      32.126  17.984  42.002  1.00 40.78           C  
ATOM    703  CG  TYR L  91      32.200  17.011  43.131  1.00 39.72           C  
ATOM    704  CD1 TYR L  91      33.271  16.154  43.260  1.00 41.57           C  
ATOM    705  CD2 TYR L  91      31.197  16.960  44.070  1.00 37.03           C  
ATOM    706  CE1 TYR L  91      33.337  15.262  44.306  1.00 40.40           C  
ATOM    707  CE2 TYR L  91      31.258  16.072  45.118  1.00 37.22           C  
ATOM    708  CZ  TYR L  91      32.327  15.218  45.236  1.00 39.74           C  
ATOM    709  OH  TYR L  91      32.387  14.306  46.311  1.00 41.62           O  
ATOM    710  C   TYR L  91      31.368  18.324  39.707  1.00 42.27           C  
ATOM    711  O   TYR L  91      32.323  18.742  39.052  1.00 38.56           O  
ATOM    712  N   TYR L  92      30.102  18.756  39.506  1.00 42.05           N  
ATOM    713  CA  TYR L  92      29.820  19.763  38.520  1.00 43.18           C  
ATOM    714  CB  TYR L  92      28.852  19.315  37.404  1.00 43.27           C  
ATOM    715  CG  TYR L  92      29.293  18.052  36.747  1.00 39.74           C  
ATOM    716  CD1 TYR L  92      28.863  16.848  37.247  1.00 37.30           C  
ATOM    717  CD2 TYR L  92      30.105  18.053  35.636  1.00 37.67           C  
ATOM    718  CE1 TYR L  92      29.240  15.664  36.660  1.00 39.36           C  
ATOM    719  CE2 TYR L  92      30.488  16.872  35.043  1.00 38.76           C  
ATOM    720  CZ  TYR L  92      30.055  15.674  35.555  1.00 40.84           C  
ATOM    721  OH  TYR L  92      30.445  14.459  34.950  1.00 44.14           O  
ATOM    722  C   TYR L  92      29.059  20.870  39.191  1.00 42.68           C  
ATOM    723  O   TYR L  92      28.171  20.613  40.004  1.00 44.04           O  
ATOM    724  N   CYS L  93      29.390  22.140  38.873  1.00 40.84           N  
ATOM    725  CA  CYS L  93      28.606  23.234  39.375  1.00 40.83           C  
ATOM    726  CB  CYS L  93      29.419  24.508  39.735  1.00 41.30           C  
ATOM    727  SG  CYS L  93      30.517  25.119  38.417  1.00 48.86           S  
ATOM    728  C   CYS L  93      27.606  23.546  38.302  1.00 40.44           C  
ATOM    729  O   CYS L  93      27.841  23.248  37.132  1.00 40.62           O  
ATOM    730  N   PHE L  94      26.433  24.107  38.672  1.00 39.35           N  
ATOM    731  CA  PHE L  94      25.427  24.381  37.680  1.00 38.00           C  
ATOM    732  CB  PHE L  94      24.365  23.267  37.620  1.00 34.95           C  
ATOM    733  CG  PHE L  94      23.400  23.518  36.513  1.00 30.54           C  
ATOM    734  CD1 PHE L  94      23.755  23.296  35.204  1.00 28.16           C  
ATOM    735  CD2 PHE L  94      22.124  23.948  36.791  1.00 31.65           C  
ATOM    736  CE1 PHE L  94      22.856  23.517  34.187  1.00 29.37           C  
ATOM    737  CE2 PHE L  94      21.220  24.170  35.781  1.00 31.14           C  
ATOM    738  CZ  PHE L  94      21.586  23.957  34.475  1.00 29.10           C  
ATOM    739  C   PHE L  94      24.754  25.679  38.031  1.00 38.64           C  
ATOM    740  O   PHE L  94      24.501  25.958  39.201  1.00 39.01           O  
ATOM    741  N   GLN L  95      24.436  26.507  37.008  1.00 37.52           N  
ATOM    742  CA  GLN L  95      23.853  27.808  37.221  1.00 35.56           C  
ATOM    743  CB  GLN L  95      24.787  28.914  36.699  1.00 38.39           C  
ATOM    744  CG  GLN L  95      24.288  30.344  36.852  1.00 42.97           C  
ATOM    745  CD  GLN L  95      23.632  30.696  35.531  1.00 43.68           C  
ATOM    746  OE1 GLN L  95      22.413  30.649  35.398  1.00 43.34           O  
ATOM    747  NE2 GLN L  95      24.465  31.040  34.513  1.00 41.62           N  
ATOM    748  C   GLN L  95      22.513  27.897  36.530  1.00 34.78           C  
ATOM    749  O   GLN L  95      22.406  27.723  35.317  1.00 38.90           O  
ATOM    750  N   GLY L  96      21.459  27.984  37.376  1.00 27.26           N  
ATOM    751  CA  GLY L  96      20.034  28.068  37.143  1.00 28.43           C  
ATOM    752  C   GLY L  96      19.532  29.422  36.736  1.00 30.49           C  
ATOM    753  O   GLY L  96      18.404  29.534  36.263  1.00 31.35           O  
ATOM    754  N   SER L  97      20.276  30.499  37.040  0.90 31.39           N  
ATOM    755  CA  SER L  97      19.770  31.834  36.862  0.90 32.56           C  
ATOM    756  CB  SER L  97      20.753  32.903  37.365  0.90 32.00           C  
ATOM    757  OG  SER L  97      20.926  32.769  38.768  0.90 33.32           O  
ATOM    758  C   SER L  97      19.398  32.176  35.442  0.90 33.65           C  
ATOM    759  O   SER L  97      18.265  32.575  35.186  0.90 34.14           O  
ATOM    760  N   HIS L  98      20.308  32.035  34.460  1.00 33.87           N  
ATOM    761  CA  HIS L  98      19.918  32.513  33.162  1.00 35.20           C  
ATOM    762  ND1 HIS L  98      20.789  35.232  34.710  1.00 40.37           N  
ATOM    763  CG  HIS L  98      20.445  34.963  33.404  1.00 39.18           C  
ATOM    764  CB  HIS L  98      20.776  33.692  32.678  1.00 36.63           C  
ATOM    765  NE2 HIS L  98      19.672  37.004  33.970  1.00 39.61           N  
ATOM    766  CD2 HIS L  98      19.764  36.056  32.968  1.00 37.98           C  
ATOM    767  CE1 HIS L  98      20.301  36.465  34.997  1.00 40.28           C  
ATOM    768  C   HIS L  98      19.985  31.433  32.127  1.00 34.19           C  
ATOM    769  O   HIS L  98      20.717  30.456  32.260  1.00 34.30           O  
ATOM    770  N   VAL L  99      19.178  31.596  31.057  1.00 34.65           N  
ATOM    771  CA  VAL L  99      19.126  30.658  29.973  1.00 35.03           C  
ATOM    772  CB  VAL L  99      17.816  30.711  29.235  1.00 36.95           C  
ATOM    773  CG1 VAL L  99      17.873  29.744  28.040  1.00 37.68           C  
ATOM    774  CG2 VAL L  99      16.673  30.417  30.223  1.00 35.31           C  
ATOM    775  C   VAL L  99      20.200  31.030  28.994  1.00 36.02           C  
ATOM    776  O   VAL L  99      20.455  32.215  28.784  1.00 39.03           O  
ATOM    777  N   PRO L 100      20.872  30.073  28.402  1.00 35.99           N  
ATOM    778  CA  PRO L 100      20.672  28.687  28.723  1.00 34.19           C  
ATOM    779  CD  PRO L 100      21.343  30.244  27.039  1.00 36.08           C  
ATOM    780  CB  PRO L 100      21.211  27.882  27.534  1.00 34.98           C  
ATOM    781  CG  PRO L 100      22.011  28.902  26.705  1.00 36.00           C  
ATOM    782  C   PRO L 100      21.357  28.393  30.019  1.00 33.34           C  
ATOM    783  O   PRO L 100      22.320  29.080  30.357  1.00 33.50           O  
ATOM    784  N   TYR L 101      20.882  27.367  30.747  1.00 32.14           N  
ATOM    785  CA  TYR L 101      21.418  27.044  32.040  1.00 30.71           C  
ATOM    786  CB  TYR L 101      20.481  26.147  32.862  1.00 31.29           C  
ATOM    787  CG  TYR L 101      19.129  26.773  32.896  1.00 32.07           C  
ATOM    788  CD1 TYR L 101      18.914  27.987  33.507  1.00 32.36           C  
ATOM    789  CD2 TYR L 101      18.065  26.109  32.328  1.00 33.38           C  
ATOM    790  CE1 TYR L 101      17.652  28.537  33.528  1.00 19.28           C  
ATOM    791  CE2 TYR L 101      16.804  26.653  32.348  1.00 33.65           C  
ATOM    792  CZ  TYR L 101      16.596  27.872  32.947  1.00 20.34           C  
ATOM    793  OH  TYR L 101      15.302  28.432  32.967  1.00 23.01           O  
ATOM    794  C   TYR L 101      22.693  26.293  31.801  1.00 30.73           C  
ATOM    795  O   TYR L 101      22.747  25.476  30.880  1.00 31.19           O  
ATOM    796  N   THR L 102      23.768  26.538  32.596  1.00 38.30           N  
ATOM    797  CA  THR L 102      24.975  25.878  32.172  1.00 40.10           C  
ATOM    798  CB  THR L 102      26.000  26.854  31.672  1.00 40.37           C  
ATOM    799  OG1 THR L 102      26.313  27.791  32.692  1.00 40.87           O  
ATOM    800  CG2 THR L 102      25.436  27.586  30.444  1.00 32.23           C  
ATOM    801  C   THR L 102      25.619  25.112  33.294  1.00 40.81           C  
ATOM    802  O   THR L 102      25.406  25.385  34.474  1.00 34.60           O  
ATOM    803  N   PHE L 103      26.449  24.115  32.913  1.00 39.60           N  
ATOM    804  CA  PHE L 103      27.180  23.279  33.828  1.00 38.28           C  
ATOM    805  CB  PHE L 103      27.162  21.775  33.482  1.00 37.10           C  
ATOM    806  CG  PHE L 103      25.825  21.147  33.673  1.00 37.48           C  
ATOM    807  CD1 PHE L 103      25.456  20.645  34.902  1.00 36.20           C  
ATOM    808  CD2 PHE L 103      24.951  21.034  32.618  1.00 35.99           C  
ATOM    809  CE1 PHE L 103      24.227  20.052  35.075  1.00 35.21           C  
ATOM    810  CE2 PHE L 103      23.721  20.443  32.786  1.00 34.87           C  
ATOM    811  CZ  PHE L 103      23.356  19.953  34.016  1.00 35.58           C  
ATOM    812  C   PHE L 103      28.627  23.628  33.686  1.00 39.13           C  
ATOM    813  O   PHE L 103      29.067  24.123  32.649  1.00 35.03           O  
ATOM    814  N   GLY L 104      29.408  23.385  34.754  1.00 40.25           N  
ATOM    815  CA  GLY L 104      30.822  23.597  34.681  1.00 40.25           C  
ATOM    816  C   GLY L 104      31.388  22.379  34.017  1.00 39.42           C  
ATOM    817  O   GLY L 104      30.669  21.422  33.736  1.00 35.14           O  
ATOM    818  N   GLY L 105      32.707  22.395  33.756  1.00 37.59           N  
ATOM    819  CA  GLY L 105      33.434  21.342  33.100  1.00 37.68           C  
ATOM    820  C   GLY L 105      33.439  20.103  33.939  1.00 39.21           C  
ATOM    821  O   GLY L 105      33.546  18.997  33.415  1.00 42.75           O  
ATOM    822  N   GLY L 106      33.401  20.253  35.274  1.00 40.26           N  
ATOM    823  CA  GLY L 106      33.430  19.098  36.126  1.00 41.23           C  
ATOM    824  C   GLY L 106      34.815  18.969  36.678  1.00 42.88           C  
ATOM    825  O   GLY L 106      35.803  19.252  36.001  1.00 42.51           O  
ATOM    826  N   THR L 107      34.909  18.546  37.955  1.00 43.77           N  
ATOM    827  CA  THR L 107      36.173  18.319  38.598  1.00 44.91           C  
ATOM    828  CB  THR L 107      36.367  19.080  39.875  1.00 46.17           C  
ATOM    829  OG1 THR L 107      35.268  18.840  40.738  1.00 43.88           O  
ATOM    830  CG2 THR L 107      36.524  20.571  39.595  1.00 47.56           C  
ATOM    831  C   THR L 107      36.198  16.890  39.018  1.00 44.00           C  
ATOM    832  O   THR L 107      35.288  16.423  39.701  1.00 42.67           O  
ATOM    833  N   LYS L 108      37.258  16.152  38.642  1.00 44.50           N  
ATOM    834  CA  LYS L 108      37.279  14.777  39.038  1.00 45.20           C  
ATOM    835  CB  LYS L 108      37.882  13.828  37.988  1.00 45.12           C  
ATOM    836  CG  LYS L 108      37.727  12.354  38.372  1.00 49.12           C  
ATOM    837  CD  LYS L 108      37.885  11.385  37.200  1.00 52.75           C  
ATOM    838  CE  LYS L 108      39.254  11.437  36.526  1.00 54.63           C  
ATOM    839  NZ  LYS L 108      39.291  10.474  35.404  1.00 57.84           N1+
ATOM    840  C   LYS L 108      38.060  14.659  40.306  1.00 44.66           C  
ATOM    841  O   LYS L 108      39.236  15.014  40.379  1.00 47.73           O  
ATOM    842  N   LEU L 109      37.396  14.137  41.354  1.00 42.27           N  
ATOM    843  CA  LEU L 109      38.035  13.985  42.627  1.00 40.89           C  
ATOM    844  CB  LEU L 109      37.035  14.073  43.794  1.00 39.48           C  
ATOM    845  CG  LEU L 109      37.659  13.924  45.193  1.00 38.69           C  
ATOM    846  CD1 LEU L 109      38.550  15.129  45.533  1.00 42.75           C  
ATOM    847  CD2 LEU L 109      36.584  13.661  46.259  1.00 41.90           C  
ATOM    848  C   LEU L 109      38.625  12.615  42.632  1.00 42.12           C  
ATOM    849  O   LEU L 109      37.912  11.630  42.459  1.00 39.20           O  
ATOM    850  N   GLU L 110      39.954  12.520  42.818  1.00 41.38           N  
ATOM    851  CA  GLU L 110      40.606  11.242  42.806  1.00 42.95           C  
ATOM    852  CB  GLU L 110      41.726  11.207  41.755  1.00 45.71           C  
ATOM    853  CG  GLU L 110      42.170   9.813  41.332  1.00 52.03           C  
ATOM    854  CD  GLU L 110      43.017   9.996  40.082  1.00 55.29           C  
ATOM    855  OE1 GLU L 110      43.853  10.938  40.072  1.00 47.97           O  
ATOM    856  OE2 GLU L 110      42.829   9.212  39.116  1.00 61.00           O1-
ATOM    857  C   GLU L 110      41.200  11.042  44.171  1.00 44.29           C  
ATOM    858  O   GLU L 110      41.820  11.947  44.724  1.00 43.83           O  
ATOM    859  N   LEU L 111      41.000   9.848  44.769  1.00 46.01           N  
ATOM    860  CA  LEU L 111      41.475   9.607  46.105  1.00 45.04           C  
ATOM    861  CB  LEU L 111      40.611   8.632  46.913  1.00 44.26           C  
ATOM    862  CG  LEU L 111      39.192   9.146  47.197  1.00 32.49           C  
ATOM    863  CD1 LEU L 111      38.416   8.146  48.065  1.00 36.39           C  
ATOM    864  CD2 LEU L 111      39.203  10.563  47.792  1.00 32.64           C  
ATOM    865  C   LEU L 111      42.846   9.023  46.091  1.00 44.98           C  
ATOM    866  O   LEU L 111      43.222   8.274  45.193  1.00 45.56           O  
ATOM    867  N   LYS L 112      43.625   9.357  47.135  1.00 42.42           N  
ATOM    868  CA  LYS L 112      44.948   8.840  47.299  1.00 41.54           C  
ATOM    869  CB  LYS L 112      45.996   9.922  47.589  1.00 43.45           C  
ATOM    870  CG  LYS L 112      46.394  10.745  46.368  1.00 46.29           C  
ATOM    871  CD  LYS L 112      47.175  12.001  46.745  1.00 50.33           C  
ATOM    872  CE  LYS L 112      47.918  12.637  45.574  1.00 52.39           C  
ATOM    873  NZ  LYS L 112      49.058  11.778  45.188  1.00 48.63           N1+
ATOM    874  C   LYS L 112      44.910   7.938  48.523  1.00 43.08           C  
ATOM    875  O   LYS L 112      44.295   8.350  49.543  1.00 41.44           O  
ATOM    876  OXT LYS L 112      45.512   6.833  48.463  1.00  0.00           O1-
TER     877      LYS L 112 
ATOM    878  N   GLU H 113       7.079   5.562  45.218  1.00 61.45           N1+
ATOM    879  CA  GLU H 113       8.366   6.265  45.058  1.00 59.86           C  
ATOM    880  CB  GLU H 113       9.530   5.277  44.882  1.00 59.17           C  
ATOM    881  CG  GLU H 113       9.879   4.460  46.127  1.00 56.99           C  
ATOM    882  CD  GLU H 113      11.043   3.554  45.748  1.00 54.09           C  
ATOM    883  OE1 GLU H 113      11.892   3.989  44.924  1.00 46.25           O  
ATOM    884  OE2 GLU H 113      11.099   2.412  46.278  1.00  0.00           O1-
ATOM    885  C   GLU H 113       8.303   7.058  43.807  1.00 58.33           C  
ATOM    886  O   GLU H 113       7.747   6.618  42.803  1.00 62.60           O  
ATOM    887  N   VAL H 114       8.869   8.273  43.840  1.00 55.37           N  
ATOM    888  CA  VAL H 114       8.813   9.046  42.649  1.00 55.09           C  
ATOM    889  CB  VAL H 114       8.845  10.513  42.916  1.00 55.92           C  
ATOM    890  CG1 VAL H 114       8.784  11.215  41.566  1.00 56.16           C  
ATOM    891  CG2 VAL H 114       7.682  10.883  43.847  1.00 58.45           C  
ATOM    892  C   VAL H 114      10.027   8.705  41.865  1.00 54.01           C  
ATOM    893  O   VAL H 114      11.105   8.654  42.449  1.00 51.62           O  
ATOM    894  N   GLN H 115       9.879   8.433  40.546  1.00 51.89           N  
ATOM    895  CA  GLN H 115      11.037   8.174  39.741  1.00 50.85           C  
ATOM    896  CB  GLN H 115      11.690   6.801  39.899  1.00 52.03           C  
ATOM    897  CG  GLN H 115      12.568   6.752  41.151  1.00 54.31           C  
ATOM    898  CD  GLN H 115      13.424   8.023  41.173  1.00 57.92           C  
ATOM    899  OE1 GLN H 115      13.671   8.590  42.236  1.00 57.08           O  
ATOM    900  NE2 GLN H 115      13.863   8.506  39.979  1.00 59.53           N  
ATOM    901  C   GLN H 115      10.789   8.452  38.290  1.00 50.44           C  
ATOM    902  O   GLN H 115       9.663   8.717  37.870  1.00 50.74           O  
ATOM    903  N   LEU H 116      11.891   8.447  37.499  1.00 45.93           N  
ATOM    904  CA  LEU H 116      11.837   8.741  36.091  1.00 43.90           C  
ATOM    905  CB  LEU H 116      12.480  10.089  35.716  1.00 40.33           C  
ATOM    906  CG  LEU H 116      11.811  11.312  36.371  1.00 38.19           C  
ATOM    907  CD1 LEU H 116      12.051  11.329  37.888  1.00 38.75           C  
ATOM    908  CD2 LEU H 116      12.234  12.622  35.689  1.00 32.85           C  
ATOM    909  C   LEU H 116      12.609   7.696  35.337  1.00 43.35           C  
ATOM    910  O   LEU H 116      13.670   7.256  35.780  1.00 40.66           O  
ATOM    911  N   LYS H 117      12.089   7.274  34.161  1.00 45.07           N  
ATOM    912  CA  LYS H 117      12.760   6.288  33.355  1.00 48.74           C  
ATOM    913  CB  LYS H 117      12.068   4.909  33.362  1.00 52.93           C  
ATOM    914  CG  LYS H 117      12.160   4.150  34.690  1.00 58.11           C  
ATOM    915  CD  LYS H 117      13.585   3.770  35.097  1.00 63.54           C  
ATOM    916  CE  LYS H 117      13.653   2.947  36.387  1.00 73.22           C  
ATOM    917  NZ  LYS H 117      15.060   2.611  36.701  1.00 70.60           N1+
ATOM    918  C   LYS H 117      12.761   6.755  31.928  1.00 48.09           C  
ATOM    919  O   LYS H 117      11.750   7.231  31.416  1.00 52.14           O  
ATOM    920  N   GLU H 118      13.914   6.605  31.243  1.00 47.74           N  
ATOM    921  CA  GLU H 118      14.044   7.036  29.878  1.00 48.46           C  
ATOM    922  CB  GLU H 118      15.385   7.732  29.577  1.00 47.42           C  
ATOM    923  CG  GLU H 118      15.655   8.981  30.418  1.00 45.82           C  
ATOM    924  CD  GLU H 118      16.373   8.541  31.690  1.00 46.62           C  
ATOM    925  OE1 GLU H 118      16.499   7.305  31.902  1.00 46.39           O  
ATOM    926  OE2 GLU H 118      16.811   9.437  32.461  1.00 40.83           O1-
ATOM    927  C   GLU H 118      14.002   5.826  28.991  1.00 50.39           C  
ATOM    928  O   GLU H 118      14.479   4.754  29.361  1.00 45.37           O  
ATOM    929  N   SER H 119      13.405   5.973  27.788  1.00 50.46           N  
ATOM    930  CA  SER H 119      13.352   4.893  26.840  1.00 48.81           C  
ATOM    931  CB  SER H 119      11.935   4.335  26.615  1.00 48.72           C  
ATOM    932  OG  SER H 119      11.442   3.747  27.808  1.00 46.91           O  
ATOM    933  C   SER H 119      13.817   5.442  25.525  1.00 48.58           C  
ATOM    934  O   SER H 119      13.446   6.552  25.146  1.00 40.98           O  
ATOM    935  N   GLY H 120      14.638   4.666  24.785  1.00 50.18           N  
ATOM    936  CA  GLY H 120      15.140   5.144  23.526  1.00 51.88           C  
ATOM    937  C   GLY H 120      15.541   3.971  22.677  1.00 53.98           C  
ATOM    938  O   GLY H 120      15.601   2.829  23.129  1.00 52.79           O  
ATOM    939  N   PRO H 121      15.784   4.275  21.426  1.00 56.10           N  
ATOM    940  CA  PRO H 121      16.150   3.336  20.393  1.00 56.90           C  
ATOM    941  CD  PRO H 121      15.859   5.654  20.977  1.00 55.96           C  
ATOM    942  CB  PRO H 121      16.151   4.152  19.100  1.00 57.18           C  
ATOM    943  CG  PRO H 121      16.484   5.578  19.576  1.00 56.98           C  
ATOM    944  C   PRO H 121      17.466   2.646  20.606  1.00 55.69           C  
ATOM    945  O   PRO H 121      17.633   1.531  20.116  1.00 54.32           O  
ATOM    946  N   GLY H 122      18.442   3.304  21.254  1.00 53.49           N  
ATOM    947  CA  GLY H 122      19.708   2.678  21.514  1.00 50.44           C  
ATOM    948  C   GLY H 122      20.667   3.059  20.428  1.00 48.38           C  
ATOM    949  O   GLY H 122      21.739   3.600  20.698  1.00 49.95           O  
ATOM    950  N   LEU H 123      20.293   2.792  19.159  1.00 46.46           N  
ATOM    951  CA  LEU H 123      21.137   3.136  18.051  1.00 45.94           C  
ATOM    952  CB  LEU H 123      21.716   1.966  17.243  1.00 44.99           C  
ATOM    953  CG  LEU H 123      22.890   1.247  17.907  1.00 45.78           C  
ATOM    954  CD1 LEU H 123      23.571   0.301  16.909  1.00 44.59           C  
ATOM    955  CD2 LEU H 123      23.867   2.248  18.539  1.00 45.11           C  
ATOM    956  C   LEU H 123      20.339   3.895  17.054  1.00 46.65           C  
ATOM    957  O   LEU H 123      19.161   3.619  16.831  1.00 49.67           O  
ATOM    958  N   VAL H 124      20.988   4.891  16.429  1.00 44.04           N  
ATOM    959  CA  VAL H 124      20.369   5.650  15.386  1.00 45.83           C  
ATOM    960  CB  VAL H 124      19.755   6.933  15.860  1.00 48.58           C  
ATOM    961  CG1 VAL H 124      18.441   6.608  16.579  1.00 53.16           C  
ATOM    962  CG2 VAL H 124      20.759   7.615  16.804  1.00 48.79           C  
ATOM    963  C   VAL H 124      21.406   5.960  14.358  1.00 44.71           C  
ATOM    964  O   VAL H 124      22.586   6.110  14.666  1.00 45.98           O  
ATOM    965  N   GLN H 125      20.978   6.045  13.085  1.00 43.57           N  
ATOM    966  CA  GLN H 125      21.896   6.333  12.020  1.00 44.90           C  
ATOM    967  CB  GLN H 125      21.490   5.727  10.665  1.00 46.73           C  
ATOM    968  CG  GLN H 125      21.531   4.197  10.669  1.00 26.50           C  
ATOM    969  CD  GLN H 125      21.140   3.696   9.285  1.00 32.50           C  
ATOM    970  OE1 GLN H 125      19.965   3.666   8.928  1.00 29.69           O  
ATOM    971  NE2 GLN H 125      22.157   3.287   8.480  1.00 29.46           N  
ATOM    972  C   GLN H 125      22.014   7.816  11.878  1.00 47.21           C  
ATOM    973  O   GLN H 125      21.135   8.582  12.267  1.00 45.75           O  
ATOM    974  N   PRO H 126      23.110   8.231  11.314  1.00 47.41           N  
ATOM    975  CA  PRO H 126      23.359   9.631  11.151  1.00 48.19           C  
ATOM    976  CD  PRO H 126      24.339   7.457  11.370  1.00 47.25           C  
ATOM    977  CB  PRO H 126      24.805   9.743  10.680  1.00 47.11           C  
ATOM    978  CG  PRO H 126      25.475   8.491  11.275  1.00 47.70           C  
ATOM    979  C   PRO H 126      22.366  10.235  10.215  1.00 50.89           C  
ATOM    980  O   PRO H 126      21.931   9.554   9.289  1.00 57.03           O  
ATOM    981  N   SER H 127      22.030  11.518  10.456  1.00 49.12           N  
ATOM    982  CA  SER H 127      21.100  12.332   9.720  1.00 48.10           C  
ATOM    983  CB  SER H 127      21.356  12.392   8.200  1.00 45.05           C  
ATOM    984  OG  SER H 127      20.948  11.191   7.565  1.00 44.88           O  
ATOM    985  C   SER H 127      19.691  11.871   9.936  1.00 50.57           C  
ATOM    986  O   SER H 127      18.771  12.382   9.298  1.00 57.14           O  
ATOM    987  N   GLN H 128      19.463  10.928  10.868  1.00 49.30           N  
ATOM    988  CA  GLN H 128      18.111  10.513  11.121  1.00 47.53           C  
ATOM    989  CB  GLN H 128      17.902   8.992  11.221  1.00 46.14           C  
ATOM    990  CG  GLN H 128      18.033   8.294   9.863  1.00 45.98           C  
ATOM    991  CD  GLN H 128      17.565   6.854  10.008  1.00 47.15           C  
ATOM    992  OE1 GLN H 128      18.299   5.914   9.714  1.00 45.50           O  
ATOM    993  NE2 GLN H 128      16.297   6.673  10.465  1.00 47.25           N  
ATOM    994  C   GLN H 128      17.655  11.159  12.396  1.00 47.83           C  
ATOM    995  O   GLN H 128      18.355  12.005  12.950  1.00 49.64           O  
ATOM    996  N   SER H 129      16.451  10.786  12.884  1.00 46.11           N  
ATOM    997  CA  SER H 129      15.876  11.440  14.029  1.00 46.72           C  
ATOM    998  CB  SER H 129      14.394  11.794  13.823  1.00 46.74           C  
ATOM    999  OG  SER H 129      14.253  12.660  12.708  1.00 49.90           O  
ATOM   1000  C   SER H 129      15.941  10.556  15.239  1.00 46.81           C  
ATOM   1001  O   SER H 129      16.017   9.332  15.141  1.00 47.32           O  
ATOM   1002  N   LEU H 130      15.926  11.193  16.432  1.00 46.44           N  
ATOM   1003  CA  LEU H 130      16.000  10.501  17.688  1.00 46.13           C  
ATOM   1004  CB  LEU H 130      17.260  10.876  18.486  1.00 47.19           C  
ATOM   1005  CG  LEU H 130      17.342  10.248  19.890  1.00 48.47           C  
ATOM   1006  CD1 LEU H 130      17.441   8.716  19.826  1.00 51.42           C  
ATOM   1007  CD2 LEU H 130      18.475  10.883  20.713  1.00 49.14           C  
ATOM   1008  C   LEU H 130      14.831  10.898  18.526  1.00 46.75           C  
ATOM   1009  O   LEU H 130      14.495  12.078  18.623  1.00 46.33           O  
ATOM   1010  N   SER H 131      14.175   9.908  19.157  1.00 48.54           N  
ATOM   1011  CA  SER H 131      13.076  10.207  20.021  1.00 48.28           C  
ATOM   1012  CB  SER H 131      11.730   9.762  19.431  1.00 49.36           C  
ATOM   1013  OG  SER H 131      10.677  10.083  20.323  1.00 49.38           O  
ATOM   1014  C   SER H 131      13.285   9.439  21.288  1.00 46.72           C  
ATOM   1015  O   SER H 131      13.508   8.229  21.259  1.00 45.73           O  
ATOM   1016  N   ILE H 132      13.226  10.132  22.443  1.00 45.01           N  
ATOM   1017  CA  ILE H 132      13.388   9.473  23.709  1.00 43.74           C  
ATOM   1018  CB  ILE H 132      14.609   9.908  24.469  1.00 41.53           C  
ATOM   1019  CG1 ILE H 132      15.882   9.639  23.652  1.00 40.06           C  
ATOM   1020  CG2 ILE H 132      14.598   9.190  25.829  1.00 44.14           C  
ATOM   1021  CD1 ILE H 132      17.126  10.311  24.232  1.00 40.60           C  
ATOM   1022  C   ILE H 132      12.207   9.845  24.545  1.00 44.09           C  
ATOM   1023  O   ILE H 132      11.753  10.987  24.524  1.00 46.62           O  
ATOM   1024  N   THR H 133      11.667   8.876  25.307  1.00 43.65           N  
ATOM   1025  CA  THR H 133      10.527   9.165  26.128  1.00 41.30           C  
ATOM   1026  CB  THR H 133       9.401   8.192  25.931  1.00 40.58           C  
ATOM   1027  OG1 THR H 133       8.977   8.191  24.576  1.00 48.51           O  
ATOM   1028  CG2 THR H 133       8.236   8.592  26.848  1.00 36.61           C  
ATOM   1029  C   THR H 133      10.944   9.035  27.559  1.00 40.73           C  
ATOM   1030  O   THR H 133      11.641   8.092  27.928  1.00 39.82           O  
ATOM   1031  N   CYS H 134      10.539  10.007  28.401  1.00 39.19           N  
ATOM   1032  CA  CYS H 134      10.829   9.928  29.802  1.00 38.50           C  
ATOM   1033  CB  CYS H 134      11.443  11.220  30.388  1.00 38.61           C  
ATOM   1034  SG  CYS H 134      11.764  11.117  32.179  1.00 48.45           S  
ATOM   1035  C   CYS H 134       9.530   9.661  30.498  1.00 39.26           C  
ATOM   1036  O   CYS H 134       8.612  10.479  30.467  1.00 46.65           O  
ATOM   1037  N   THR H 135       9.424   8.485  31.148  1.00 40.44           N  
ATOM   1038  CA  THR H 135       8.220   8.135  31.843  1.00 40.91           C  
ATOM   1039  CB  THR H 135       7.898   6.670  31.771  1.00 41.13           C  
ATOM   1040  OG1 THR H 135       7.759   6.266  30.417  1.00 43.37           O  
ATOM   1041  CG2 THR H 135       6.591   6.408  32.537  1.00 37.51           C  
ATOM   1042  C   THR H 135       8.449   8.476  33.281  1.00 38.73           C  
ATOM   1043  O   THR H 135       9.464   8.096  33.861  1.00 42.13           O  
ATOM   1044  N   VAL H 136       7.495   9.210  33.890  1.00 35.25           N  
ATOM   1045  CA  VAL H 136       7.645   9.659  35.246  1.00 32.81           C  
ATOM   1046  CB  VAL H 136       7.486  11.141  35.415  1.00 32.62           C  
ATOM   1047  CG1 VAL H 136       8.662  11.869  34.760  1.00 28.98           C  
ATOM   1048  CG2 VAL H 136       6.138  11.541  34.810  1.00 33.94           C  
ATOM   1049  C   VAL H 136       6.596   9.038  36.108  1.00 32.24           C  
ATOM   1050  O   VAL H 136       5.518   8.676  35.639  1.00 32.51           O  
ATOM   1051  N   SER H 137       6.920   8.886  37.411  1.00 29.94           N  
ATOM   1052  CA  SER H 137       6.006   8.316  38.357  1.00 32.64           C  
ATOM   1053  CB  SER H 137       6.214   6.808  38.576  1.00 39.04           C  
ATOM   1054  OG  SER H 137       5.941   6.083  37.387  1.00 45.99           O  
ATOM   1055  C   SER H 137       6.267   8.937  39.694  1.00 35.47           C  
ATOM   1056  O   SER H 137       7.383   9.363  39.989  1.00 39.35           O  
ATOM   1057  N   GLY H 138       5.216   9.046  40.538  1.00 26.73           N  
ATOM   1058  CA  GLY H 138       5.365   9.571  41.868  1.00 25.34           C  
ATOM   1059  C   GLY H 138       5.082  11.046  41.903  1.00 26.11           C  
ATOM   1060  O   GLY H 138       5.006  11.627  42.985  1.00 26.78           O  
ATOM   1061  N   PHE H 139       4.925  11.706  40.738  1.00 25.44           N  
ATOM   1062  CA  PHE H 139       4.658  13.121  40.763  1.00 25.08           C  
ATOM   1063  CB  PHE H 139       5.924  13.993  40.862  1.00 26.07           C  
ATOM   1064  CG  PHE H 139       6.727  13.893  39.607  1.00 24.75           C  
ATOM   1065  CD1 PHE H 139       7.685  12.925  39.452  1.00 25.04           C  
ATOM   1066  CD2 PHE H 139       6.531  14.774  38.572  1.00 23.79           C  
ATOM   1067  CE1 PHE H 139       8.435  12.829  38.305  1.00 25.09           C  
ATOM   1068  CE2 PHE H 139       7.277  14.689  37.419  1.00 22.90           C  
ATOM   1069  CZ  PHE H 139       8.232  13.715  37.280  1.00 22.52           C  
ATOM   1070  C   PHE H 139       3.947  13.474  39.492  1.00 25.89           C  
ATOM   1071  O   PHE H 139       3.811  12.633  38.606  1.00 26.59           O  
ATOM   1072  N   SER H 140       3.467  14.735  39.380  1.00 25.78           N  
ATOM   1073  CA  SER H 140       2.730  15.143  38.214  1.00 26.08           C  
ATOM   1074  CB  SER H 140       1.373  15.788  38.537  1.00 27.38           C  
ATOM   1075  OG  SER H 140       0.714  16.166  37.338  1.00 30.12           O  
ATOM   1076  C   SER H 140       3.517  16.168  37.457  1.00 24.87           C  
ATOM   1077  O   SER H 140       4.160  17.045  38.027  1.00 25.69           O  
ATOM   1078  N   LEU H 141       3.460  16.069  36.121  1.00 24.45           N  
ATOM   1079  CA  LEU H 141       4.154  16.932  35.210  1.00 23.23           C  
ATOM   1080  CB  LEU H 141       4.058  16.434  33.763  1.00 23.63           C  
ATOM   1081  CG  LEU H 141       4.781  15.086  33.562  1.00 24.17           C  
ATOM   1082  CD1 LEU H 141       4.659  14.588  32.115  1.00 23.81           C  
ATOM   1083  CD2 LEU H 141       6.245  15.164  34.036  1.00 23.02           C  
ATOM   1084  C   LEU H 141       3.580  18.309  35.310  1.00 24.13           C  
ATOM   1085  O   LEU H 141       4.235  19.298  34.989  1.00 22.63           O  
ATOM   1086  N   THR H 142       2.303  18.400  35.702  1.00 24.09           N  
ATOM   1087  CA  THR H 142       1.661  19.668  35.828  1.00 24.91           C  
ATOM   1088  CB  THR H 142       0.218  19.521  36.189  1.00 26.03           C  
ATOM   1089  OG1 THR H 142      -0.424  18.664  35.258  1.00 25.54           O  
ATOM   1090  CG2 THR H 142      -0.430  20.908  36.126  1.00 26.09           C  
ATOM   1091  C   THR H 142       2.343  20.430  36.927  1.00 25.78           C  
ATOM   1092  O   THR H 142       2.397  21.657  36.892  1.00 25.42           O  
ATOM   1093  N   THR H 143       2.768  19.721  37.992  1.00 26.00           N  
ATOM   1094  CA  THR H 143       3.460  20.316  39.104  1.00 26.50           C  
ATOM   1095  CB  THR H 143       3.302  19.552  40.388  1.00 27.58           C  
ATOM   1096  OG1 THR H 143       3.875  18.259  40.280  1.00 36.42           O  
ATOM   1097  CG2 THR H 143       1.799  19.440  40.692  1.00 38.39           C  
ATOM   1098  C   THR H 143       4.929  20.540  38.869  1.00 26.37           C  
ATOM   1099  O   THR H 143       5.483  21.515  39.374  1.00 26.02           O  
ATOM   1100  N   TYR H 144       5.615  19.652  38.121  1.00 24.26           N  
ATOM   1101  CA  TYR H 144       7.042  19.789  38.025  1.00 23.47           C  
ATOM   1102  CB  TYR H 144       7.833  18.535  38.441  1.00 23.25           C  
ATOM   1103  CG  TYR H 144       7.643  18.127  39.863  1.00 25.28           C  
ATOM   1104  CD1 TYR H 144       6.540  17.398  40.235  1.00 25.08           C  
ATOM   1105  CD2 TYR H 144       8.585  18.434  40.816  1.00 25.10           C  
ATOM   1106  CE1 TYR H 144       6.374  16.997  41.539  1.00 25.90           C  
ATOM   1107  CE2 TYR H 144       8.425  18.038  42.124  1.00 27.86           C  
ATOM   1108  CZ  TYR H 144       7.314  17.316  42.486  1.00 27.64           C  
ATOM   1109  OH  TYR H 144       7.130  16.893  43.819  1.00 30.88           O  
ATOM   1110  C   TYR H 144       7.461  19.935  36.602  1.00 23.12           C  
ATOM   1111  O   TYR H 144       6.915  19.310  35.695  1.00 22.85           O  
ATOM   1112  N   GLY H 145       8.465  20.798  36.383  1.00 36.60           N  
ATOM   1113  CA  GLY H 145       9.124  20.879  35.110  1.00 35.04           C  
ATOM   1114  C   GLY H 145      10.148  19.778  35.088  1.00 34.64           C  
ATOM   1115  O   GLY H 145      10.567  19.304  36.142  1.00 32.36           O  
ATOM   1116  N   VAL H 146      10.592  19.358  33.880  1.00 34.07           N  
ATOM   1117  CA  VAL H 146      11.581  18.317  33.763  1.00 33.53           C  
ATOM   1118  CB  VAL H 146      11.036  17.021  33.234  1.00 33.65           C  
ATOM   1119  CG1 VAL H 146      12.210  16.057  32.991  1.00 31.38           C  
ATOM   1120  CG2 VAL H 146       9.997  16.481  34.234  1.00 36.49           C  
ATOM   1121  C   VAL H 146      12.627  18.778  32.794  1.00 35.48           C  
ATOM   1122  O   VAL H 146      12.322  19.361  31.755  1.00 38.63           O  
ATOM   1123  N   HIS H 147      13.909  18.512  33.119  1.00 37.15           N  
ATOM   1124  CA  HIS H 147      14.986  18.936  32.271  1.00 37.45           C  
ATOM   1125  ND1 HIS H 147      15.782  22.108  33.223  1.00 17.51           N  
ATOM   1126  CG  HIS H 147      15.743  20.844  33.769  1.00 43.30           C  
ATOM   1127  CB  HIS H 147      16.143  19.594  33.037  1.00 40.42           C  
ATOM   1128  NE2 HIS H 147      15.025  22.339  35.302  1.00 19.60           N  
ATOM   1129  CD2 HIS H 147      15.279  21.005  35.040  1.00 18.31           C  
ATOM   1130  CE1 HIS H 147      15.342  22.964  34.182  1.00 19.57           C  
ATOM   1131  C   HIS H 147      15.535  17.742  31.558  1.00 37.94           C  
ATOM   1132  O   HIS H 147      15.303  16.600  31.952  1.00 40.31           O  
ATOM   1133  N   TRP H 148      16.236  17.996  30.436  1.00 37.85           N  
ATOM   1134  CA  TRP H 148      16.899  16.960  29.702  1.00 37.20           C  
ATOM   1135  CB  TRP H 148      16.464  16.847  28.231  1.00 35.80           C  
ATOM   1136  CG  TRP H 148      15.108  16.216  28.033  1.00 37.78           C  
ATOM   1137  CD2 TRP H 148      14.915  14.798  27.940  1.00 37.54           C  
ATOM   1138  CD1 TRP H 148      13.873  16.783  27.916  1.00 40.34           C  
ATOM   1139  NE1 TRP H 148      12.920  15.803  27.761  1.00 40.92           N  
ATOM   1140  CE2 TRP H 148      13.550  14.575  27.774  1.00 39.58           C  
ATOM   1141  CE3 TRP H 148      15.808  13.766  27.991  1.00 36.87           C  
ATOM   1142  CZ2 TRP H 148      13.051  13.310  27.657  1.00 39.36           C  
ATOM   1143  CZ3 TRP H 148      15.303  12.491  27.872  1.00 37.31           C  
ATOM   1144  CH2 TRP H 148      13.952  12.267  27.709  1.00 37.05           C  
ATOM   1145  C   TRP H 148      18.347  17.324  29.701  1.00 40.06           C  
ATOM   1146  O   TRP H 148      18.715  18.443  29.344  1.00 43.06           O  
ATOM   1147  N   VAL H 149      19.209  16.378  30.120  1.00 38.64           N  
ATOM   1148  CA  VAL H 149      20.621  16.621  30.157  1.00 37.16           C  
ATOM   1149  CB  VAL H 149      21.164  16.698  31.555  1.00 34.60           C  
ATOM   1150  CG1 VAL H 149      22.692  16.846  31.486  1.00 30.36           C  
ATOM   1151  CG2 VAL H 149      20.459  17.849  32.292  1.00 32.89           C  
ATOM   1152  C   VAL H 149      21.287  15.458  29.489  1.00 39.89           C  
ATOM   1153  O   VAL H 149      20.766  14.343  29.521  1.00 41.68           O  
ATOM   1154  N   ARG H 150      22.453  15.684  28.842  1.00 38.30           N  
ATOM   1155  CA  ARG H 150      23.102  14.566  28.213  1.00 34.18           C  
ATOM   1156  CB  ARG H 150      22.995  14.508  26.678  1.00 32.59           C  
ATOM   1157  CG  ARG H 150      23.719  15.623  25.925  1.00 29.54           C  
ATOM   1158  CD  ARG H 150      23.587  15.472  24.408  1.00 30.44           C  
ATOM   1159  NE  ARG H 150      24.594  16.356  23.757  1.00 32.38           N  
ATOM   1160  CZ  ARG H 150      24.852  16.207  22.424  1.00 31.59           C  
ATOM   1161  NH1 ARG H 150      24.154  15.286  21.697  1.00 29.52           N1+
ATOM   1162  NH2 ARG H 150      25.805  16.974  21.818  1.00 30.07           N  
ATOM   1163  C   ARG H 150      24.562  14.600  28.527  1.00 36.77           C  
ATOM   1164  O   ARG H 150      25.103  15.614  28.969  1.00 42.81           O  
ATOM   1165  N   GLN H 151      25.238  13.450  28.328  1.00 37.78           N  
ATOM   1166  CA  GLN H 151      26.646  13.399  28.601  1.00 38.85           C  
ATOM   1167  CB  GLN H 151      26.941  12.766  29.973  1.00 38.66           C  
ATOM   1168  CG  GLN H 151      28.419  12.739  30.364  1.00 39.81           C  
ATOM   1169  CD  GLN H 151      28.508  12.101  31.744  1.00 42.87           C  
ATOM   1170  OE1 GLN H 151      27.793  11.148  32.050  1.00 48.22           O  
ATOM   1171  NE2 GLN H 151      29.402  12.650  32.608  1.00 43.23           N  
ATOM   1172  C   GLN H 151      27.326  12.576  27.543  1.00 43.30           C  
ATOM   1173  O   GLN H 151      27.082  11.378  27.420  1.00 44.36           O  
ATOM   1174  N   SER H 152      28.225  13.206  26.756  1.00 45.51           N  
ATOM   1175  CA  SER H 152      28.951  12.492  25.741  1.00 47.56           C  
ATOM   1176  CB  SER H 152      29.685  13.408  24.750  1.00 47.32           C  
ATOM   1177  OG  SER H 152      30.703  14.127  25.422  1.00 34.07           O  
ATOM   1178  C   SER H 152      29.962  11.645  26.451  1.00 47.47           C  
ATOM   1179  O   SER H 152      30.330  11.942  27.587  1.00 40.91           O  
ATOM   1180  N   PRO H 153      30.449  10.616  25.804  1.00 50.59           N  
ATOM   1181  CA  PRO H 153      31.277   9.609  26.420  1.00 51.29           C  
ATOM   1182  CD  PRO H 153      30.378  10.484  24.359  1.00 51.91           C  
ATOM   1183  CB  PRO H 153      31.874   8.803  25.263  1.00 51.50           C  
ATOM   1184  CG  PRO H 153      30.936   9.082  24.072  1.00 52.01           C  
ATOM   1185  C   PRO H 153      32.321  10.076  27.398  1.00 50.68           C  
ATOM   1186  O   PRO H 153      32.183   9.773  28.579  1.00 49.23           O  
ATOM   1187  N   GLY H 154      33.380  10.770  26.956  1.00 49.80           N  
ATOM   1188  CA  GLY H 154      34.410  11.250  27.840  1.00 50.58           C  
ATOM   1189  C   GLY H 154      33.988  12.466  28.598  1.00 52.52           C  
ATOM   1190  O   GLY H 154      34.476  12.711  29.699  1.00 49.92           O  
ATOM   1191  N   LYS H 155      33.109  13.279  27.979  1.00 53.26           N  
ATOM   1192  CA  LYS H 155      32.799  14.614  28.411  1.00 51.09           C  
ATOM   1193  CB  LYS H 155      32.238  15.500  27.289  1.00 50.91           C  
ATOM   1194  CG  LYS H 155      33.153  15.533  26.064  1.00 51.90           C  
ATOM   1195  CD  LYS H 155      34.586  15.953  26.388  1.00 51.97           C  
ATOM   1196  CE  LYS H 155      35.553  15.762  25.219  1.00 53.34           C  
ATOM   1197  NZ  LYS H 155      36.949  15.917  25.682  1.00 52.32           N1+
ATOM   1198  C   LYS H 155      31.865  14.711  29.579  1.00 48.27           C  
ATOM   1199  O   LYS H 155      31.444  13.724  30.182  1.00 52.98           O  
ATOM   1200  N   GLY H 156      31.583  15.983  29.943  1.00 44.85           N  
ATOM   1201  CA  GLY H 156      30.781  16.366  31.069  1.00 42.60           C  
ATOM   1202  C   GLY H 156      29.341  16.550  30.695  1.00 41.90           C  
ATOM   1203  O   GLY H 156      28.923  16.304  29.565  1.00 42.10           O  
ATOM   1204  N   LEU H 157      28.543  17.024  31.678  1.00 42.15           N  
ATOM   1205  CA  LEU H 157      27.129  17.202  31.524  1.00 40.69           C  
ATOM   1206  CB  LEU H 157      26.399  17.434  32.858  1.00 38.44           C  
ATOM   1207  CG  LEU H 157      26.447  16.229  33.813  1.00 37.60           C  
ATOM   1208  CD1 LEU H 157      25.705  16.532  35.123  1.00 35.47           C  
ATOM   1209  CD2 LEU H 157      25.945  14.951  33.123  1.00 26.51           C  
ATOM   1210  C   LEU H 157      26.841  18.387  30.658  1.00 41.67           C  
ATOM   1211  O   LEU H 157      27.542  19.398  30.708  1.00 38.43           O  
ATOM   1212  N   GLU H 158      25.779  18.271  29.830  1.00 41.40           N  
ATOM   1213  CA  GLU H 158      25.353  19.334  28.963  1.00 38.59           C  
ATOM   1214  CB  GLU H 158      25.598  19.029  27.473  1.00 34.26           C  
ATOM   1215  CG  GLU H 158      27.084  18.914  27.120  1.00 38.00           C  
ATOM   1216  CD  GLU H 158      27.207  18.534  25.650  1.00 42.00           C  
ATOM   1217  OE1 GLU H 158      26.154  18.439  24.968  1.00 43.69           O  
ATOM   1218  OE2 GLU H 158      28.361  18.332  25.188  1.00 44.95           O1-
ATOM   1219  C   GLU H 158      23.871  19.487  29.152  1.00 39.85           C  
ATOM   1220  O   GLU H 158      23.134  18.501  29.134  1.00 39.94           O  
ATOM   1221  N   TRP H 159      23.388  20.736  29.330  1.00 39.61           N  
ATOM   1222  CA  TRP H 159      21.981  20.959  29.538  1.00 37.05           C  
ATOM   1223  CB  TRP H 159      21.691  22.246  30.329  1.00 36.58           C  
ATOM   1224  CG  TRP H 159      20.227  22.507  30.588  1.00 37.78           C  
ATOM   1225  CD2 TRP H 159      19.432  23.442  29.845  1.00 39.76           C  
ATOM   1226  CD1 TRP H 159      19.407  21.969  31.535  1.00 37.63           C  
ATOM   1227  NE1 TRP H 159      18.147  22.508  31.425  1.00 36.03           N  
ATOM   1228  CE2 TRP H 159      18.150  23.417  30.389  1.00 38.53           C  
ATOM   1229  CE3 TRP H 159      19.747  24.258  28.797  1.00 42.03           C  
ATOM   1230  CZ2 TRP H 159      17.158  24.212  29.889  1.00 40.66           C  
ATOM   1231  CZ3 TRP H 159      18.745  25.056  28.294  1.00 42.26           C  
ATOM   1232  CH2 TRP H 159      17.474  25.034  28.830  1.00 42.00           C  
ATOM   1233  C   TRP H 159      21.340  21.103  28.191  1.00 35.56           C  
ATOM   1234  O   TRP H 159      21.694  21.995  27.423  1.00 37.20           O  
ATOM   1235  N   LEU H 160      20.464  20.139  27.833  1.00 37.68           N  
ATOM   1236  CA  LEU H 160      19.758  20.116  26.579  1.00 37.77           C  
ATOM   1237  CB  LEU H 160      19.348  18.700  26.162  1.00 37.53           C  
ATOM   1238  CG  LEU H 160      20.568  17.800  25.909  1.00 25.00           C  
ATOM   1239  CD1 LEU H 160      20.151  16.474  25.255  1.00 24.53           C  
ATOM   1240  CD2 LEU H 160      21.665  18.547  25.132  1.00 24.79           C  
ATOM   1241  C   LEU H 160      18.537  20.993  26.500  1.00 38.78           C  
ATOM   1242  O   LEU H 160      18.364  21.721  25.523  1.00 37.49           O  
ATOM   1243  N   GLY H 161      17.645  20.949  27.516  1.00 38.51           N  
ATOM   1244  CA  GLY H 161      16.421  21.699  27.393  1.00 36.42           C  
ATOM   1245  C   GLY H 161      15.538  21.426  28.569  1.00 35.23           C  
ATOM   1246  O   GLY H 161      15.831  20.567  29.399  1.00 34.44           O  
ATOM   1247  N   VAL H 162      14.416  22.173  28.663  1.00 35.34           N  
ATOM   1248  CA  VAL H 162      13.515  22.007  29.765  1.00 36.35           C  
ATOM   1249  CB  VAL H 162      13.750  23.006  30.859  1.00 34.97           C  
ATOM   1250  CG1 VAL H 162      13.594  24.416  30.265  1.00 28.91           C  
ATOM   1251  CG2 VAL H 162      12.764  22.727  32.007  1.00 31.09           C  
ATOM   1252  C   VAL H 162      12.111  22.222  29.299  1.00 38.48           C  
ATOM   1253  O   VAL H 162      11.857  22.990  28.372  1.00 36.10           O  
ATOM   1254  N   ILE H 163      11.159  21.501  29.930  1.00 37.93           N  
ATOM   1255  CA  ILE H 163       9.766  21.721  29.689  1.00 36.93           C  
ATOM   1256  CB  ILE H 163       9.052  20.540  29.086  1.00 32.68           C  
ATOM   1257  CG1 ILE H 163       7.590  20.907  28.781  1.00 26.14           C  
ATOM   1258  CG2 ILE H 163       9.236  19.309  29.991  1.00 35.42           C  
ATOM   1259  CD1 ILE H 163       6.877  19.910  27.868  1.00 24.03           C  
ATOM   1260  C   ILE H 163       9.165  22.049  31.020  1.00 39.74           C  
ATOM   1261  O   ILE H 163       9.145  21.233  31.940  1.00 38.87           O  
ATOM   1262  N   TRP H 164       8.645  23.281  31.144  1.00 41.14           N  
ATOM   1263  CA  TRP H 164       8.113  23.766  32.383  1.00 40.77           C  
ATOM   1264  CB  TRP H 164       7.895  25.285  32.362  1.00 42.31           C  
ATOM   1265  CG  TRP H 164       9.166  26.037  32.045  1.00 43.52           C  
ATOM   1266  CD2 TRP H 164      10.285  26.162  32.935  1.00 42.36           C  
ATOM   1267  CD1 TRP H 164       9.515  26.678  30.893  1.00 44.61           C  
ATOM   1268  NE1 TRP H 164      10.779  27.204  31.011  1.00 43.97           N  
ATOM   1269  CE2 TRP H 164      11.265  26.890  32.263  1.00 43.63           C  
ATOM   1270  CE3 TRP H 164      10.482  25.706  34.208  1.00 42.10           C  
ATOM   1271  CZ2 TRP H 164      12.462  27.174  32.856  1.00 43.59           C  
ATOM   1272  CZ3 TRP H 164      11.690  25.995  34.803  1.00 42.79           C  
ATOM   1273  CH2 TRP H 164      12.660  26.717  34.139  1.00 43.92           C  
ATOM   1274  C   TRP H 164       6.800  23.094  32.616  1.00 40.90           C  
ATOM   1275  O   TRP H 164       6.220  22.500  31.710  1.00 43.04           O  
ATOM   1276  N   SER H 165       6.347  23.116  33.895  1.00 37.60           N  
ATOM   1277  CA  SER H 165       5.131  22.478  34.319  1.00 34.71           C  
ATOM   1278  CB  SER H 165       4.807  22.749  35.797  1.00 36.76           C  
ATOM   1279  OG  SER H 165       5.841  22.240  36.623  1.00 27.09           O  
ATOM   1280  C   SER H 165       4.040  23.078  33.503  1.00 32.31           C  
ATOM   1281  O   SER H 165       3.065  22.411  33.162  1.00 30.42           O  
ATOM   1282  N   GLY H 166       4.210  24.364  33.158  1.00 38.46           N  
ATOM   1283  CA  GLY H 166       3.275  25.125  32.384  1.00 39.19           C  
ATOM   1284  C   GLY H 166       3.149  24.518  31.018  1.00 34.66           C  
ATOM   1285  O   GLY H 166       2.086  24.591  30.405  1.00 38.02           O  
ATOM   1286  N   GLY H 167       4.241  23.929  30.489  1.00 44.20           N  
ATOM   1287  CA  GLY H 167       4.168  23.324  29.185  1.00 33.75           C  
ATOM   1288  C   GLY H 167       5.074  24.031  28.210  1.00 35.54           C  
ATOM   1289  O   GLY H 167       5.349  23.518  27.127  1.00 44.05           O  
ATOM   1290  N   SER H 168       5.554  25.231  28.564  1.00 42.93           N  
ATOM   1291  CA  SER H 168       6.470  26.016  27.785  1.00 44.86           C  
ATOM   1292  CB  SER H 168       6.641  27.448  28.328  1.00 47.48           C  
ATOM   1293  OG  SER H 168       7.555  28.179  27.527  1.00 53.18           O  
ATOM   1294  C   SER H 168       7.804  25.337  27.828  1.00 43.45           C  
ATOM   1295  O   SER H 168       8.077  24.562  28.742  1.00 37.76           O  
ATOM   1296  N   THR H 169       8.672  25.593  26.823  1.00 43.59           N  
ATOM   1297  CA  THR H 169       9.954  24.941  26.809  1.00 44.37           C  
ATOM   1298  CB  THR H 169      10.046  23.831  25.801  1.00 44.69           C  
ATOM   1299  OG1 THR H 169       9.837  24.343  24.492  1.00 48.44           O  
ATOM   1300  CG2 THR H 169       8.990  22.764  26.133  1.00 39.38           C  
ATOM   1301  C   THR H 169      11.040  25.924  26.478  1.00 46.20           C  
ATOM   1302  O   THR H 169      10.803  26.960  25.858  1.00 50.93           O  
ATOM   1303  N   ASP H 170      12.274  25.616  26.936  1.00 46.40           N  
ATOM   1304  CA  ASP H 170      13.453  26.386  26.642  1.00 45.65           C  
ATOM   1305  CB  ASP H 170      14.030  27.134  27.857  1.00 45.55           C  
ATOM   1306  CG  ASP H 170      13.126  28.326  28.140  1.00 46.11           C  
ATOM   1307  OD1 ASP H 170      12.894  29.130  27.199  1.00 31.82           O  
ATOM   1308  OD2 ASP H 170      12.662  28.455  29.304  1.00 46.08           O1-
ATOM   1309  C   ASP H 170      14.487  25.406  26.170  1.00 44.28           C  
ATOM   1310  O   ASP H 170      14.534  24.274  26.651  1.00 31.93           O  
ATOM   1311  N   TYR H 171      15.356  25.811  25.217  1.00 45.82           N  
ATOM   1312  CA  TYR H 171      16.279  24.847  24.679  1.00 47.31           C  
ATOM   1313  CB  TYR H 171      16.030  24.491  23.202  1.00 46.97           C  
ATOM   1314  CG  TYR H 171      14.658  23.937  23.048  1.00 47.14           C  
ATOM   1315  CD1 TYR H 171      14.386  22.632  23.369  1.00 46.13           C  
ATOM   1316  CD2 TYR H 171      13.634  24.730  22.591  1.00 45.76           C  
ATOM   1317  CE1 TYR H 171      13.117  22.123  23.226  1.00 45.41           C  
ATOM   1318  CE2 TYR H 171      12.364  24.225  22.444  1.00 45.07           C  
ATOM   1319  CZ  TYR H 171      12.100  22.916  22.761  1.00 43.95           C  
ATOM   1320  OH  TYR H 171      10.797  22.393  22.612  1.00 46.17           O  
ATOM   1321  C   TYR H 171      17.689  25.360  24.716  1.00 48.48           C  
ATOM   1322  O   TYR H 171      17.944  26.547  24.912  1.00 49.20           O  
ATOM   1323  N   ASN H 172      18.647  24.419  24.545  1.00 49.74           N  
ATOM   1324  CA  ASN H 172      20.052  24.700  24.482  1.00 48.90           C  
ATOM   1325  CB  ASN H 172      20.924  23.428  24.520  1.00 48.70           C  
ATOM   1326  CG  ASN H 172      22.398  23.819  24.497  1.00 49.60           C  
ATOM   1327  OD1 ASN H 172      22.860  24.513  23.592  1.00 48.60           O  
ATOM   1328  ND2 ASN H 172      23.162  23.357  25.522  1.00 48.09           N  
ATOM   1329  C   ASN H 172      20.295  25.401  23.185  1.00 48.38           C  
ATOM   1330  O   ASN H 172      19.807  24.981  22.138  1.00 48.71           O  
ATOM   1331  N   ALA H 173      21.107  26.472  23.223  1.00 46.41           N  
ATOM   1332  CA  ALA H 173      21.299  27.311  22.078  1.00 46.19           C  
ATOM   1333  CB  ALA H 173      22.261  28.477  22.360  1.00 46.52           C  
ATOM   1334  C   ALA H 173      21.865  26.534  20.931  1.00 46.79           C  
ATOM   1335  O   ALA H 173      21.417  26.686  19.795  1.00 52.21           O  
ATOM   1336  N   ALA H 174      22.856  25.666  21.187  1.00 47.09           N  
ATOM   1337  CA  ALA H 174      23.494  24.978  20.101  1.00 43.72           C  
ATOM   1338  CB  ALA H 174      24.666  24.098  20.570  1.00 45.05           C  
ATOM   1339  C   ALA H 174      22.525  24.085  19.379  1.00 40.32           C  
ATOM   1340  O   ALA H 174      22.550  24.002  18.152  1.00 39.49           O  
ATOM   1341  N   PHE H 175      21.697  23.355  20.146  1.00 41.92           N  
ATOM   1342  CA  PHE H 175      20.746  22.351  19.733  1.00 44.19           C  
ATOM   1343  CB  PHE H 175      20.483  21.334  20.850  1.00 41.80           C  
ATOM   1344  CG  PHE H 175      21.799  20.718  21.176  1.00 42.41           C  
ATOM   1345  CD1 PHE H 175      22.266  19.626  20.483  1.00 41.68           C  
ATOM   1346  CD2 PHE H 175      22.574  21.249  22.181  1.00 42.24           C  
ATOM   1347  CE1 PHE H 175      23.485  19.071  20.798  1.00 23.97           C  
ATOM   1348  CE2 PHE H 175      23.793  20.698  22.499  1.00 24.94           C  
ATOM   1349  CZ  PHE H 175      24.252  19.605  21.806  1.00 23.67           C  
ATOM   1350  C   PHE H 175      19.401  22.846  19.266  1.00 47.98           C  
ATOM   1351  O   PHE H 175      18.699  22.109  18.575  1.00 55.20           O  
ATOM   1352  N   ILE H 176      18.986  24.076  19.627  1.00 47.15           N  
ATOM   1353  CA  ILE H 176      17.608  24.489  19.498  1.00 47.64           C  
ATOM   1354  CB  ILE H 176      17.373  25.947  19.780  1.00 48.75           C  
ATOM   1355  CG1 ILE H 176      17.558  26.266  21.270  1.00 34.69           C  
ATOM   1356  CG2 ILE H 176      15.975  26.306  19.259  1.00 34.46           C  
ATOM   1357  CD1 ILE H 176      17.586  27.765  21.564  1.00 35.35           C  
ATOM   1358  C   ILE H 176      17.025  24.237  18.142  1.00 48.47           C  
ATOM   1359  O   ILE H 176      15.862  23.844  18.054  1.00 46.34           O  
ATOM   1360  N   SER H 177      17.766  24.456  17.049  1.00 49.06           N  
ATOM   1361  CA  SER H 177      17.151  24.269  15.766  1.00 48.87           C  
ATOM   1362  CB  SER H 177      18.119  24.544  14.600  1.00 48.28           C  
ATOM   1363  OG  SER H 177      19.192  23.615  14.622  1.00 48.92           O  
ATOM   1364  C   SER H 177      16.649  22.858  15.621  1.00 48.94           C  
ATOM   1365  O   SER H 177      15.572  22.638  15.068  1.00 48.73           O  
ATOM   1366  N   ARG H 178      17.457  21.872  16.053  1.00 46.77           N  
ATOM   1367  CA  ARG H 178      17.184  20.458  15.969  1.00 46.67           C  
ATOM   1368  CB  ARG H 178      18.477  19.633  15.948  1.00 46.74           C  
ATOM   1369  CG  ARG H 178      19.323  19.981  14.720  1.00 44.68           C  
ATOM   1370  CD  ARG H 178      20.483  19.022  14.467  1.00 45.55           C  
ATOM   1371  NE  ARG H 178      21.464  19.193  15.574  1.00 45.47           N  
ATOM   1372  CZ  ARG H 178      21.982  18.088  16.182  1.00 46.07           C  
ATOM   1373  NH1 ARG H 178      21.538  16.849  15.821  1.00 51.34           N1+
ATOM   1374  NH2 ARG H 178      22.937  18.220  17.148  1.00 40.79           N  
ATOM   1375  C   ARG H 178      16.251  19.898  17.022  1.00 44.89           C  
ATOM   1376  O   ARG H 178      15.606  18.879  16.777  1.00 47.58           O  
ATOM   1377  N   LEU H 179      16.194  20.499  18.233  1.00 41.69           N  
ATOM   1378  CA  LEU H 179      15.467  19.936  19.352  1.00 39.70           C  
ATOM   1379  CB  LEU H 179      16.026  20.317  20.734  1.00 38.37           C  
ATOM   1380  CG  LEU H 179      17.355  19.659  21.115  1.00 40.92           C  
ATOM   1381  CD1 LEU H 179      17.731  19.982  22.569  1.00 37.73           C  
ATOM   1382  CD2 LEU H 179      17.308  18.150  20.856  1.00 48.53           C  
ATOM   1383  C   LEU H 179      14.032  20.353  19.439  1.00 41.53           C  
ATOM   1384  O   LEU H 179      13.633  21.417  18.969  1.00 38.75           O  
ATOM   1385  N   SER H 180      13.218  19.469  20.067  1.00 42.86           N  
ATOM   1386  CA  SER H 180      11.850  19.767  20.380  1.00 44.52           C  
ATOM   1387  CB  SER H 180      10.862  19.412  19.257  1.00 46.84           C  
ATOM   1388  OG  SER H 180      10.842  18.006  19.049  1.00 54.71           O  
ATOM   1389  C   SER H 180      11.482  18.931  21.571  1.00 44.82           C  
ATOM   1390  O   SER H 180      11.658  17.713  21.566  1.00 49.79           O  
ATOM   1391  N   ILE H 181      10.942  19.570  22.629  1.00 43.64           N  
ATOM   1392  CA  ILE H 181      10.554  18.842  23.802  1.00 42.83           C  
ATOM   1393  CB  ILE H 181      11.211  19.343  25.054  1.00 42.20           C  
ATOM   1394  CG1 ILE H 181      12.738  19.180  24.951  1.00 42.55           C  
ATOM   1395  CG2 ILE H 181      10.595  18.601  26.249  1.00 40.65           C  
ATOM   1396  CD1 ILE H 181      13.507  19.947  26.026  1.00 44.57           C  
ATOM   1397  C   ILE H 181       9.081  19.029  23.961  1.00 44.29           C  
ATOM   1398  O   ILE H 181       8.575  20.147  23.874  1.00 46.64           O  
ATOM   1399  N   SER H 182       8.357  17.917  24.189  1.00 43.09           N  
ATOM   1400  CA  SER H 182       6.932  17.963  24.326  1.00 39.29           C  
ATOM   1401  CB  SER H 182       6.186  17.409  23.099  1.00 39.09           C  
ATOM   1402  OG  SER H 182       6.556  16.058  22.871  1.00 40.77           O  
ATOM   1403  C   SER H 182       6.577  17.114  25.502  1.00 37.04           C  
ATOM   1404  O   SER H 182       7.454  16.504  26.117  1.00 33.67           O  
ATOM   1405  N   LYS H 183       5.277  17.069  25.861  1.00 35.42           N  
ATOM   1406  CA  LYS H 183       4.909  16.346  27.042  1.00 33.40           C  
ATOM   1407  CB  LYS H 183       4.952  17.270  28.267  1.00 35.15           C  
ATOM   1408  CG  LYS H 183       4.584  16.603  29.585  1.00 35.38           C  
ATOM   1409  CD  LYS H 183       4.469  17.586  30.753  1.00 33.20           C  
ATOM   1410  CE  LYS H 183       5.697  18.449  31.013  1.00 32.65           C  
ATOM   1411  NZ  LYS H 183       5.380  19.462  32.045  1.00 32.86           N1+
ATOM   1412  C   LYS H 183       3.477  15.913  26.931  1.00 35.89           C  
ATOM   1413  O   LYS H 183       2.696  16.484  26.171  1.00 40.08           O  
ATOM   1414  N   ASP H 184       3.116  14.861  27.698  1.00 39.09           N  
ATOM   1415  CA  ASP H 184       1.765  14.391  27.794  1.00 38.61           C  
ATOM   1416  CB  ASP H 184       1.578  13.001  27.163  1.00 38.81           C  
ATOM   1417  CG  ASP H 184       0.088  12.741  26.992  1.00 44.41           C  
ATOM   1418  OD1 ASP H 184      -0.706  13.248  27.828  1.00 46.85           O  
ATOM   1419  OD2 ASP H 184      -0.276  12.035  26.013  1.00 54.65           O1-
ATOM   1420  C   ASP H 184       1.499  14.280  29.268  1.00 39.89           C  
ATOM   1421  O   ASP H 184       1.886  13.304  29.905  1.00 42.55           O  
ATOM   1422  N   ASN H 185       0.819  15.288  29.850  1.00 41.71           N  
ATOM   1423  CA  ASN H 185       0.619  15.335  31.272  1.00 44.22           C  
ATOM   1424  CB  ASN H 185      -0.095  16.620  31.733  1.00 45.11           C  
ATOM   1425  CG  ASN H 185       0.882  17.781  31.589  1.00 45.78           C  
ATOM   1426  OD1 ASN H 185       2.034  17.695  32.007  1.00 47.47           O  
ATOM   1427  ND2 ASN H 185       0.413  18.900  30.974  1.00 43.98           N  
ATOM   1428  C   ASN H 185      -0.181  14.155  31.735  1.00 45.31           C  
ATOM   1429  O   ASN H 185       0.144  13.548  32.754  1.00 47.71           O  
ATOM   1430  N   SER H 186      -1.248  13.789  31.000  1.00 44.62           N  
ATOM   1431  CA  SER H 186      -2.079  12.696  31.421  1.00 44.61           C  
ATOM   1432  CB  SER H 186      -3.304  12.491  30.515  1.00 42.89           C  
ATOM   1433  OG  SER H 186      -2.900  12.088  29.214  1.00 41.62           O  
ATOM   1434  C   SER H 186      -1.278  11.431  31.399  1.00 45.22           C  
ATOM   1435  O   SER H 186      -1.430  10.578  32.272  1.00 47.70           O  
ATOM   1436  N   LYS H 187      -0.431  11.271  30.365  1.00 43.53           N  
ATOM   1437  CA  LYS H 187       0.420  10.129  30.181  1.00 42.95           C  
ATOM   1438  CB  LYS H 187       0.968   9.972  28.752  1.00 42.63           C  
ATOM   1439  CG  LYS H 187      -0.052   9.352  27.792  1.00 43.47           C  
ATOM   1440  CD  LYS H 187       0.420   9.292  26.337  1.00 48.28           C  
ATOM   1441  CE  LYS H 187      -0.483   8.445  25.437  1.00 52.00           C  
ATOM   1442  NZ  LYS H 187       0.034   8.451  24.051  1.00 57.79           N1+
ATOM   1443  C   LYS H 187       1.572  10.138  31.142  1.00 44.67           C  
ATOM   1444  O   LYS H 187       2.163   9.091  31.401  1.00 50.34           O  
ATOM   1445  N   SER H 188       1.940  11.315  31.687  1.00 42.52           N  
ATOM   1446  CA  SER H 188       3.085  11.395  32.551  1.00 42.18           C  
ATOM   1447  CB  SER H 188       3.025  10.423  33.741  1.00 44.61           C  
ATOM   1448  OG  SER H 188       1.959  10.779  34.608  1.00 44.46           O  
ATOM   1449  C   SER H 188       4.303  11.058  31.755  1.00 39.22           C  
ATOM   1450  O   SER H 188       5.220  10.396  32.242  1.00 36.55           O  
ATOM   1451  N   HIS H 189       4.343  11.517  30.490  1.00 40.24           N  
ATOM   1452  CA  HIS H 189       5.493  11.240  29.685  1.00 42.51           C  
ATOM   1453  ND1 HIS H 189       5.588   8.029  29.437  1.00  0.00           N  
ATOM   1454  CG  HIS H 189       4.769   8.961  28.837  1.00 41.27           C  
ATOM   1455  CB  HIS H 189       5.203  10.347  28.467  1.00 41.65           C  
ATOM   1456  NE2 HIS H 189       3.615   7.045  29.145  1.00 41.09           N  
ATOM   1457  CD2 HIS H 189       3.568   8.342  28.668  1.00  0.00           C  
ATOM   1458  CE1 HIS H 189       4.848   6.903  29.598  1.00  0.00           C  
ATOM   1459  C   HIS H 189       6.050  12.528  29.162  1.00 44.16           C  
ATOM   1460  O   HIS H 189       5.318  13.485  28.912  1.00 43.43           O  
ATOM   1461  N   VAL H 190       7.390  12.580  29.017  1.00 43.63           N  
ATOM   1462  CA  VAL H 190       8.061  13.722  28.465  1.00 42.24           C  
ATOM   1463  CB  VAL H 190       9.073  14.322  29.397  1.00 42.28           C  
ATOM   1464  CG1 VAL H 190       9.747  15.514  28.697  1.00 39.78           C  
ATOM   1465  CG2 VAL H 190       8.372  14.687  30.716  1.00 36.80           C  
ATOM   1466  C   VAL H 190       8.791  13.210  27.265  1.00 39.83           C  
ATOM   1467  O   VAL H 190       9.486  12.199  27.345  1.00 43.09           O  
ATOM   1468  N   PHE H 191       8.657  13.904  26.115  1.00 38.97           N  
ATOM   1469  CA  PHE H 191       9.247  13.395  24.910  1.00 39.97           C  
ATOM   1470  CB  PHE H 191       8.260  13.325  23.731  1.00 42.22           C  
ATOM   1471  CG  PHE H 191       7.055  12.542  24.136  1.00 44.14           C  
ATOM   1472  CD1 PHE H 191       7.093  11.172  24.258  1.00 45.88           C  
ATOM   1473  CD2 PHE H 191       5.864  13.194  24.373  1.00 45.62           C  
ATOM   1474  CE1 PHE H 191       5.966  10.470  24.626  1.00 47.05           C  
ATOM   1475  CE2 PHE H 191       4.737  12.498  24.741  1.00 45.78           C  
ATOM   1476  CZ  PHE H 191       4.787  11.131  24.870  1.00 45.79           C  
ATOM   1477  C   PHE H 191      10.325  14.336  24.468  1.00 39.86           C  
ATOM   1478  O   PHE H 191      10.189  15.556  24.547  1.00 49.38           O  
ATOM   1479  N   PHE H 192      11.439  13.755  23.987  1.00 38.03           N  
ATOM   1480  CA  PHE H 192      12.575  14.471  23.487  1.00 38.40           C  
ATOM   1481  CB  PHE H 192      13.835  14.063  24.275  1.00 38.49           C  
ATOM   1482  CG  PHE H 192      15.069  14.724  23.772  1.00 43.14           C  
ATOM   1483  CD1 PHE H 192      15.488  15.933  24.277  1.00 48.46           C  
ATOM   1484  CD2 PHE H 192      15.824  14.111  22.799  1.00 50.48           C  
ATOM   1485  CE1 PHE H 192      16.637  16.524  23.808  1.00 21.30           C  
ATOM   1486  CE2 PHE H 192      16.973  14.696  22.325  1.00 20.77           C  
ATOM   1487  CZ  PHE H 192      17.381  15.906  22.830  1.00 19.48           C  
ATOM   1488  C   PHE H 192      12.737  14.018  22.067  1.00 41.52           C  
ATOM   1489  O   PHE H 192      12.858  12.824  21.806  1.00 38.30           O  
ATOM   1490  N   LYS H 193      12.728  14.964  21.106  1.00 44.04           N  
ATOM   1491  CA  LYS H 193      12.854  14.624  19.712  1.00 44.25           C  
ATOM   1492  CB  LYS H 193      11.672  15.112  18.852  1.00 47.77           C  
ATOM   1493  CG  LYS H 193      10.276  14.609  19.236  1.00 51.51           C  
ATOM   1494  CD  LYS H 193      10.006  13.127  18.972  1.00 56.16           C  
ATOM   1495  CE  LYS H 193       8.591  12.704  19.382  1.00 58.51           C  
ATOM   1496  NZ  LYS H 193       8.287  11.348  18.875  1.00 59.87           N1+
ATOM   1497  C   LYS H 193      14.013  15.418  19.194  1.00 43.24           C  
ATOM   1498  O   LYS H 193      14.142  16.599  19.509  1.00 48.27           O  
ATOM   1499  N   MET H 194      14.895  14.801  18.383  1.00 41.99           N  
ATOM   1500  CA  MET H 194      15.983  15.574  17.859  1.00 44.46           C  
ATOM   1501  CB  MET H 194      17.268  15.428  18.694  1.00 42.63           C  
ATOM   1502  CG  MET H 194      18.321  16.496  18.394  1.00 43.91           C  
ATOM   1503  SD  MET H 194      19.663  16.612  19.619  1.00 77.10           S  
ATOM   1504  CE  MET H 194      20.560  15.120  19.107  1.00 39.06           C  
ATOM   1505  C   MET H 194      16.259  15.108  16.460  1.00 48.59           C  
ATOM   1506  O   MET H 194      16.450  13.918  16.220  1.00 43.37           O  
ATOM   1507  N   ASN H 195      16.285  16.051  15.495  1.00 50.37           N  
ATOM   1508  CA  ASN H 195      16.495  15.717  14.112  1.00 50.09           C  
ATOM   1509  CB  ASN H 195      15.683  16.587  13.137  1.00 52.46           C  
ATOM   1510  CG  ASN H 195      14.210  16.226  13.291  1.00 56.14           C  
ATOM   1511  OD1 ASN H 195      13.868  15.099  13.642  1.00 61.23           O  
ATOM   1512  ND2 ASN H 195      13.312  17.209  13.018  1.00 58.24           N  
ATOM   1513  C   ASN H 195      17.942  15.882  13.757  1.00 47.13           C  
ATOM   1514  O   ASN H 195      18.745  16.365  14.553  1.00 44.61           O  
ATOM   1515  N   SER H 196      18.299  15.444  12.529  1.00 46.27           N  
ATOM   1516  CA  SER H 196      19.614  15.587  11.959  1.00 45.74           C  
ATOM   1517  CB  SER H 196      19.930  17.024  11.505  1.00 44.33           C  
ATOM   1518  OG  SER H 196      19.059  17.405  10.449  1.00 43.37           O  
ATOM   1519  C   SER H 196      20.669  15.158  12.929  1.00 46.29           C  
ATOM   1520  O   SER H 196      21.549  15.938  13.287  1.00 49.44           O  
ATOM   1521  N   LEU H 197      20.619  13.885  13.358  1.00 46.05           N  
ATOM   1522  CA  LEU H 197      21.560  13.369  14.311  1.00 43.56           C  
ATOM   1523  CB  LEU H 197      21.207  11.945  14.777  1.00 43.59           C  
ATOM   1524  CG  LEU H 197      19.889  11.856  15.568  1.00 44.89           C  
ATOM   1525  CD1 LEU H 197      19.595  10.412  16.004  1.00 50.07           C  
ATOM   1526  CD2 LEU H 197      19.890  12.838  16.751  1.00 38.90           C  
ATOM   1527  C   LEU H 197      22.933  13.311  13.715  1.00 44.00           C  
ATOM   1528  O   LEU H 197      23.120  13.013  12.535  1.00 44.80           O  
ATOM   1529  N   GLN H 198      23.938  13.605  14.560  1.00 42.50           N  
ATOM   1530  CA  GLN H 198      25.310  13.580  14.156  1.00 43.72           C  
ATOM   1531  CB  GLN H 198      25.910  14.995  14.050  1.00 45.65           C  
ATOM   1532  CG  GLN H 198      25.814  15.821  15.330  1.00 49.55           C  
ATOM   1533  CD  GLN H 198      25.972  17.284  14.939  1.00 52.30           C  
ATOM   1534  OE1 GLN H 198      25.917  18.176  15.784  1.00 56.16           O  
ATOM   1535  NE2 GLN H 198      26.155  17.545  13.617  1.00 50.96           N  
ATOM   1536  C   GLN H 198      26.061  12.715  15.125  1.00 44.50           C  
ATOM   1537  O   GLN H 198      25.532  12.321  16.161  1.00 41.60           O  
ATOM   1538  N   ALA H 199      27.321  12.379  14.788  1.00 44.70           N  
ATOM   1539  CA  ALA H 199      28.128  11.472  15.560  1.00 47.55           C  
ATOM   1540  CB  ALA H 199      29.527  11.264  14.956  1.00 46.91           C  
ATOM   1541  C   ALA H 199      28.312  12.021  16.940  1.00 50.16           C  
ATOM   1542  O   ALA H 199      28.303  11.279  17.919  1.00 55.39           O  
ATOM   1543  N   ASN H 200      28.460  13.351  17.035  1.00 48.82           N  
ATOM   1544  CA  ASN H 200      28.720  14.089  18.235  1.00 47.49           C  
ATOM   1545  CB  ASN H 200      28.863  15.589  17.928  1.00 49.05           C  
ATOM   1546  CG  ASN H 200      29.505  16.257  19.122  1.00 53.34           C  
ATOM   1547  OD1 ASN H 200      28.950  16.249  20.218  1.00 57.35           O  
ATOM   1548  ND2 ASN H 200      30.714  16.845  18.914  1.00  0.00           N  
ATOM   1549  C   ASN H 200      27.590  13.896  19.201  1.00 46.48           C  
ATOM   1550  O   ASN H 200      27.772  14.011  20.411  1.00 41.54           O  
ATOM   1551  N   ASP H 201      26.386  13.621  18.678  1.00 46.22           N  
ATOM   1552  CA  ASP H 201      25.173  13.450  19.428  1.00 45.02           C  
ATOM   1553  CB  ASP H 201      23.932  13.344  18.533  1.00 43.89           C  
ATOM   1554  CG  ASP H 201      23.689  14.727  17.950  1.00 44.93           C  
ATOM   1555  OD1 ASP H 201      24.180  15.718  18.554  1.00 46.03           O  
ATOM   1556  OD2 ASP H 201      23.006  14.812  16.896  1.00 43.79           O1-
ATOM   1557  C   ASP H 201      25.233  12.218  20.286  1.00 46.13           C  
ATOM   1558  O   ASP H 201      24.380  12.035  21.151  1.00 44.52           O  
ATOM   1559  N   THR H 202      26.178  11.294  20.032  1.00 45.18           N  
ATOM   1560  CA  THR H 202      26.243  10.105  20.837  1.00 42.34           C  
ATOM   1561  CB  THR H 202      27.385   9.204  20.464  1.00 44.97           C  
ATOM   1562  OG1 THR H 202      27.290   8.831  19.098  1.00 48.00           O  
ATOM   1563  CG2 THR H 202      27.346   7.955  21.359  1.00 47.83           C  
ATOM   1564  C   THR H 202      26.428  10.505  22.271  1.00 39.40           C  
ATOM   1565  O   THR H 202      27.340  11.261  22.607  1.00 39.15           O  
ATOM   1566  N   ALA H 203      25.545  10.005  23.163  1.00 38.71           N  
ATOM   1567  CA  ALA H 203      25.657  10.357  24.548  1.00 38.32           C  
ATOM   1568  CB  ALA H 203      25.484  11.863  24.812  1.00 37.27           C  
ATOM   1569  C   ALA H 203      24.588   9.646  25.319  1.00 39.07           C  
ATOM   1570  O   ALA H 203      23.781   8.902  24.764  1.00 40.99           O  
ATOM   1571  N   ILE H 204      24.588   9.853  26.650  1.00 38.54           N  
ATOM   1572  CA  ILE H 204      23.615   9.293  27.536  1.00 38.65           C  
ATOM   1573  CB  ILE H 204      24.199   8.910  28.863  1.00 39.47           C  
ATOM   1574  CG1 ILE H 204      25.320   7.875  28.680  1.00 37.17           C  
ATOM   1575  CG2 ILE H 204      23.052   8.434  29.768  1.00 29.77           C  
ATOM   1576  CD1 ILE H 204      26.158   7.647  29.937  1.00 32.00           C  
ATOM   1577  C   ILE H 204      22.655  10.410  27.785  1.00 37.90           C  
ATOM   1578  O   ILE H 204      23.071  11.530  28.074  1.00 40.28           O  
ATOM   1579  N   TYR H 205      21.340  10.148  27.653  1.00 38.82           N  
ATOM   1580  CA  TYR H 205      20.389  11.207  27.838  1.00 38.16           C  
ATOM   1581  CB  TYR H 205      19.382  11.326  26.681  1.00 36.58           C  
ATOM   1582  CG  TYR H 205      20.127  11.770  25.469  1.00 37.48           C  
ATOM   1583  CD1 TYR H 205      20.931  10.896  24.773  1.00 36.73           C  
ATOM   1584  CD2 TYR H 205      20.011  13.066  25.023  1.00 37.22           C  
ATOM   1585  CE1 TYR H 205      21.611  11.312  23.652  1.00 36.39           C  
ATOM   1586  CE2 TYR H 205      20.688  13.488  23.903  1.00 37.96           C  
ATOM   1587  CZ  TYR H 205      21.491  12.610  23.216  1.00 38.59           C  
ATOM   1588  OH  TYR H 205      22.186  13.039  22.066  1.00 43.30           O  
ATOM   1589  C   TYR H 205      19.619  10.944  29.094  1.00 39.48           C  
ATOM   1590  O   TYR H 205      19.053   9.867  29.280  1.00 46.90           O  
ATOM   1591  N   TYR H 206      19.576  11.949  29.995  1.00 40.48           N  
ATOM   1592  CA  TYR H 206      18.905  11.805  31.256  1.00 40.46           C  
ATOM   1593  CB  TYR H 206      19.751  12.200  32.486  1.00 40.09           C  
ATOM   1594  CG  TYR H 206      21.004  11.397  32.625  1.00 40.64           C  
ATOM   1595  CD1 TYR H 206      22.169  11.820  32.028  1.00 41.11           C  
ATOM   1596  CD2 TYR H 206      21.028  10.236  33.364  1.00 41.83           C  
ATOM   1597  CE1 TYR H 206      23.334  11.100  32.156  1.00 42.19           C  
ATOM   1598  CE2 TYR H 206      22.190   9.511  33.497  1.00 43.04           C  
ATOM   1599  CZ  TYR H 206      23.344   9.939  32.890  1.00 43.38           C  
ATOM   1600  OH  TYR H 206      24.534   9.194  33.027  1.00 43.27           O  
ATOM   1601  C   TYR H 206      17.787  12.800  31.296  1.00 41.58           C  
ATOM   1602  O   TYR H 206      17.866  13.870  30.694  1.00 40.88           O  
ATOM   1603  N   CYS H 207      16.684  12.439  31.982  1.00 41.83           N  
ATOM   1604  CA  CYS H 207      15.628  13.375  32.244  1.00 41.54           C  
ATOM   1605  CB  CYS H 207      14.225  12.891  31.801  1.00 41.70           C  
ATOM   1606  SG  CYS H 207      13.789  11.226  32.390  1.00 57.90           S  
ATOM   1607  C   CYS H 207      15.658  13.585  33.729  1.00 40.70           C  
ATOM   1608  O   CYS H 207      15.817  12.633  34.490  1.00 47.59           O  
ATOM   1609  N   ALA H 208      15.552  14.848  34.190  1.00 37.62           N  
ATOM   1610  CA  ALA H 208      15.644  15.092  35.604  1.00 33.49           C  
ATOM   1611  CB  ALA H 208      16.971  15.731  36.027  1.00 27.61           C  
ATOM   1612  C   ALA H 208      14.534  16.009  36.014  1.00 34.85           C  
ATOM   1613  O   ALA H 208      14.087  16.862  35.251  1.00 38.26           O  
ATOM   1614  N   ARG H 209      14.059  15.834  37.261  1.00 33.12           N  
ATOM   1615  CA  ARG H 209      12.948  16.576  37.793  1.00 34.05           C  
ATOM   1616  CB  ARG H 209      12.157  15.775  38.832  1.00 33.82           C  
ATOM   1617  CG  ARG H 209      10.957  16.507  39.432  1.00 34.28           C  
ATOM   1618  CD  ARG H 209      10.384  15.720  40.604  1.00 31.90           C  
ATOM   1619  NE  ARG H 209      10.481  14.310  40.160  1.00 27.13           N  
ATOM   1620  CZ  ARG H 209      10.846  13.328  41.028  1.00 31.44           C  
ATOM   1621  NH1 ARG H 209      10.812  13.522  42.376  1.00 30.86           N1+
ATOM   1622  NH2 ARG H 209      11.271  12.137  40.526  1.00 32.68           N  
ATOM   1623  C   ARG H 209      13.398  17.829  38.479  1.00 35.31           C  
ATOM   1624  O   ARG H 209      14.484  17.899  39.051  1.00 32.49           O  
ATOM   1625  N   MET H 210      12.530  18.862  38.437  1.00 38.46           N  
ATOM   1626  CA  MET H 210      12.809  20.119  39.070  1.00 38.84           C  
ATOM   1627  CB  MET H 210      12.065  21.305  38.432  1.00 40.30           C  
ATOM   1628  CG  MET H 210      12.364  22.643  39.110  1.00 42.39           C  
ATOM   1629  SD  MET H 210      11.521  24.073  38.371  1.00  0.00           S  
ATOM   1630  CE  MET H 210      12.066  25.220  39.665  1.00  0.00           C  
ATOM   1631  C   MET H 210      12.434  20.059  40.518  1.00 37.92           C  
ATOM   1632  O   MET H 210      11.455  19.424  40.904  1.00 34.25           O  
ATOM   1633  N   ARG H 211      13.029  20.814  41.470  1.00 18.57           N  
ATOM   1634  CA  ARG H 211      12.345  20.719  42.754  1.00 19.87           C  
ATOM   1635  CB  ARG H 211      13.174  20.920  44.027  1.00 22.06           C  
ATOM   1636  CG  ARG H 211      12.288  20.658  45.250  1.00 25.52           C  
ATOM   1637  CD  ARG H 211      11.811  19.199  45.282  1.00 38.03           C  
ATOM   1638  NE  ARG H 211      10.907  19.002  46.452  1.00  0.00           N  
ATOM   1639  CZ  ARG H 211       9.834  18.167  46.334  1.00 19.45           C  
ATOM   1640  NH1 ARG H 211       9.565  17.564  45.140  1.00  0.00           N1+
ATOM   1641  NH2 ARG H 211       9.026  17.931  47.410  1.00  0.00           N  
ATOM   1642  C   ARG H 211      11.242  21.745  42.858  1.00 21.61           C  
ATOM   1643  O   ARG H 211      11.344  22.854  42.337  1.00 21.58           O  
ATOM   1644  N   ILE H 212      10.139  21.405  43.565  1.00 22.44           N  
ATOM   1645  CA  ILE H 212       9.071  22.354  43.708  0.94 24.03           C  
ATOM   1646  CB  ILE H 212       7.859  21.802  44.397  0.94 24.22           C  
ATOM   1647  CG1 ILE H 212       6.757  22.874  44.449  1.00  0.00           C  
ATOM   1648  CG2 ILE H 212       8.284  21.258  45.771  0.85 21.53           C  
ATOM   1649  CD1 ILE H 212       6.225  23.274  43.073  1.00 19.43           C  
ATOM   1650  C   ILE H 212       9.561  23.525  44.495  1.00 24.23           C  
ATOM   1651  O   ILE H 212       9.341  24.675  44.118  1.00 24.84           O  
ATOM   1652  N   THR H 213      10.269  23.265  45.607  1.00 23.26           N  
ATOM   1653  CA  THR H 213      10.708  24.357  46.413  1.00 24.58           C  
ATOM   1654  CB  THR H 213      11.418  23.905  47.662  1.00 27.32           C  
ATOM   1655  OG1 THR H 213      11.824  25.034  48.417  1.00 27.96           O  
ATOM   1656  CG2 THR H 213      12.635  23.031  47.304  1.00 31.27           C  
ATOM   1657  C   THR H 213      11.640  25.207  45.617  1.00 24.37           C  
ATOM   1658  O   THR H 213      11.470  26.424  45.547  1.00 23.51           O  
ATOM   1659  N   THR H 214      12.642  24.595  44.959  1.00 21.73           N  
ATOM   1660  CA  THR H 214      13.541  25.438  44.242  1.00 21.11           C  
ATOM   1661  CB  THR H 214      14.670  25.999  45.058  1.00 16.05           C  
ATOM   1662  OG1 THR H 214      15.443  24.951  45.616  1.00  0.00           O  
ATOM   1663  CG2 THR H 214      14.102  26.889  46.172  1.00  0.00           C  
ATOM   1664  C   THR H 214      14.121  24.703  43.086  1.00 20.36           C  
ATOM   1665  O   THR H 214      13.732  23.587  42.742  1.00 20.68           O  
ATOM   1666  N   ASP H 215      15.094  25.357  42.440  1.00 19.09           N  
ATOM   1667  CA  ASP H 215      15.675  24.851  41.244  1.00 18.47           C  
ATOM   1668  CB  ASP H 215      16.273  25.971  40.378  1.00 18.34           C  
ATOM   1669  CG  ASP H 215      15.148  26.833  39.830  1.00 14.68           C  
ATOM   1670  OD1 ASP H 215      14.554  26.447  38.788  1.00 14.00           O  
ATOM   1671  OD2 ASP H 215      14.856  27.886  40.456  1.00 15.31           O1-
ATOM   1672  C   ASP H 215      16.804  23.941  41.568  1.00 18.42           C  
ATOM   1673  O   ASP H 215      17.956  24.364  41.639  1.00 18.44           O  
ATOM   1674  N   TRP H 216      16.498  22.660  41.801  1.00 16.78           N  
ATOM   1675  CA  TRP H 216      17.557  21.712  41.923  1.00 16.10           C  
ATOM   1676  CB  TRP H 216      18.182  21.562  43.327  1.00 17.46           C  
ATOM   1677  CG  TRP H 216      17.276  21.699  44.527  1.00 17.45           C  
ATOM   1678  CD2 TRP H 216      16.378  20.711  45.050  1.00 18.30           C  
ATOM   1679  CD1 TRP H 216      17.159  22.783  45.340  1.00 17.62           C  
ATOM   1680  NE1 TRP H 216      16.263  22.526  46.346  1.00 22.90           N  
ATOM   1681  CE2 TRP H 216      15.771  21.257  46.181  1.00 18.93           C  
ATOM   1682  CE3 TRP H 216      16.085  19.458  44.624  1.00 22.22           C  
ATOM   1683  CZ2 TRP H 216      14.861  20.554  46.916  1.00 23.05           C  
ATOM   1684  CZ3 TRP H 216      15.165  18.759  45.371  1.00 22.50           C  
ATOM   1685  CH2 TRP H 216      14.563  19.284  46.492  1.00 22.35           C  
ATOM   1686  C   TRP H 216      17.089  20.411  41.375  1.00 17.28           C  
ATOM   1687  O   TRP H 216      15.930  20.030  41.526  1.00 16.58           O  
ATOM   1688  N   PHE H 217      18.004  19.694  40.696  1.00 15.33           N  
ATOM   1689  CA  PHE H 217      17.615  18.473  40.061  1.00 15.64           C  
ATOM   1690  CB  PHE H 217      18.596  18.045  38.960  1.00 15.55           C  
ATOM   1691  CG  PHE H 217      18.431  18.927  37.766  1.00 15.57           C  
ATOM   1692  CD1 PHE H 217      18.566  20.292  37.844  1.00 16.01           C  
ATOM   1693  CD2 PHE H 217      18.181  18.374  36.535  1.00 15.89           C  
ATOM   1694  CE1 PHE H 217      18.439  21.094  36.734  1.00 15.89           C  
ATOM   1695  CE2 PHE H 217      18.051  19.164  35.417  1.00 16.42           C  
ATOM   1696  CZ  PHE H 217      18.180  20.527  35.513  1.00 16.69           C  
ATOM   1697  C   PHE H 217      17.590  17.413  41.097  1.00 16.34           C  
ATOM   1698  O   PHE H 217      18.572  16.704  41.323  1.00 16.40           O  
ATOM   1699  N   ALA H 218      16.429  17.302  41.761  1.00 16.28           N  
ATOM   1700  CA  ALA H 218      16.230  16.341  42.790  1.00 16.91           C  
ATOM   1701  CB  ALA H 218      14.877  16.529  43.485  1.00 17.38           C  
ATOM   1702  C   ALA H 218      16.255  14.953  42.231  1.00 17.21           C  
ATOM   1703  O   ALA H 218      16.937  14.104  42.802  1.00 18.25           O  
ATOM   1704  N   TYR H 219      15.552  14.653  41.103  1.00 44.08           N  
ATOM   1705  CA  TYR H 219      15.596  13.243  40.829  1.00 44.29           C  
ATOM   1706  CB  TYR H 219      14.240  12.557  41.050  1.00 45.28           C  
ATOM   1707  CG  TYR H 219      13.930  12.716  42.498  1.00 51.68           C  
ATOM   1708  CD1 TYR H 219      13.573  13.948  42.997  1.00  0.00           C  
ATOM   1709  CD2 TYR H 219      13.983  11.640  43.355  1.00 53.96           C  
ATOM   1710  CE1 TYR H 219      13.285  14.110  44.331  1.00 50.38           C  
ATOM   1711  CE2 TYR H 219      13.696  11.795  44.692  1.00  0.00           C  
ATOM   1712  CZ  TYR H 219      13.345  13.032  45.181  1.00  0.00           C  
ATOM   1713  OH  TYR H 219      13.049  13.201  46.551  1.00  0.00           O  
ATOM   1714  C   TYR H 219      15.962  13.061  39.397  1.00 44.69           C  
ATOM   1715  O   TYR H 219      15.439  13.750  38.523  1.00 47.71           O  
ATOM   1716  N   TRP H 220      16.864  12.097  39.128  1.00 44.38           N  
ATOM   1717  CA  TRP H 220      17.338  11.877  37.795  1.00 44.21           C  
ATOM   1718  CB  TRP H 220      18.869  11.995  37.694  1.00 38.92           C  
ATOM   1719  CG  TRP H 220      19.430  13.380  37.926  1.00 38.72           C  
ATOM   1720  CD2 TRP H 220      20.239  14.094  36.978  1.00 36.19           C  
ATOM   1721  CD1 TRP H 220      19.350  14.170  39.037  1.00 36.25           C  
ATOM   1722  NE1 TRP H 220      20.051  15.335  38.835  1.00 33.73           N  
ATOM   1723  CE2 TRP H 220      20.608  15.300  37.574  1.00 35.26           C  
ATOM   1724  CE3 TRP H 220      20.651  13.768  35.717  1.00 36.87           C  
ATOM   1725  CZ2 TRP H 220      21.396  16.201  36.913  1.00 36.74           C  
ATOM   1726  CZ3 TRP H 220      21.437  14.682  35.052  1.00 38.07           C  
ATOM   1727  CH2 TRP H 220      21.801  15.876  35.639  1.00 37.42           C  
ATOM   1728  C   TRP H 220      17.009  10.473  37.402  1.00 46.75           C  
ATOM   1729  O   TRP H 220      16.962   9.568  38.235  1.00 53.22           O  
ATOM   1730  N   GLY H 221      16.769  10.261  36.095  1.00 45.36           N  
ATOM   1731  CA  GLY H 221      16.509   8.940  35.611  1.00 43.58           C  
ATOM   1732  C   GLY H 221      17.835   8.255  35.524  1.00 41.46           C  
ATOM   1733  O   GLY H 221      18.879   8.857  35.765  1.00 37.50           O  
ATOM   1734  N   GLN H 222      17.810   6.950  35.204  1.00 42.40           N  
ATOM   1735  CA  GLN H 222      19.003   6.169  35.078  1.00 43.66           C  
ATOM   1736  CB  GLN H 222      18.701   4.668  34.945  1.00 43.91           C  
ATOM   1737  CG  GLN H 222      19.933   3.784  35.125  1.00 47.01           C  
ATOM   1738  CD  GLN H 222      19.465   2.340  35.190  1.00 50.26           C  
ATOM   1739  OE1 GLN H 222      20.118   1.445  34.654  1.00 47.82           O  
ATOM   1740  NE2 GLN H 222      18.308   2.098  35.864  1.00 51.82           N  
ATOM   1741  C   GLN H 222      19.770   6.634  33.873  1.00 45.16           C  
ATOM   1742  O   GLN H 222      21.000   6.630  33.873  1.00 46.80           O  
ATOM   1743  N   GLY H 223      19.060   7.038  32.800  1.00 44.18           N  
ATOM   1744  CA  GLY H 223      19.700   7.527  31.606  1.00 44.52           C  
ATOM   1745  C   GLY H 223      19.594   6.497  30.525  1.00 44.76           C  
ATOM   1746  O   GLY H 223      19.612   5.295  30.781  1.00 48.30           O  
ATOM   1747  N   THR H 224      19.482   6.964  29.263  1.00 45.16           N  
ATOM   1748  CA  THR H 224      19.398   6.081  28.134  1.00 45.95           C  
ATOM   1749  CB  THR H 224      18.142   6.259  27.329  1.00 48.08           C  
ATOM   1750  OG1 THR H 224      18.090   5.307  26.277  1.00 48.11           O  
ATOM   1751  CG2 THR H 224      18.106   7.688  26.766  1.00 52.33           C  
ATOM   1752  C   THR H 224      20.570   6.385  27.251  1.00 46.16           C  
ATOM   1753  O   THR H 224      20.903   7.547  27.026  1.00 45.42           O  
ATOM   1754  N   LEU H 225      21.225   5.328  26.728  1.00 44.62           N  
ATOM   1755  CA  LEU H 225      22.409   5.471  25.922  1.00 42.47           C  
ATOM   1756  CB  LEU H 225      23.343   4.252  26.022  1.00 42.28           C  
ATOM   1757  CG  LEU H 225      23.943   4.006  27.418  1.00  0.00           C  
ATOM   1758  CD1 LEU H 225      24.958   5.095  27.785  1.00  0.00           C  
ATOM   1759  CD2 LEU H 225      22.852   3.820  28.483  1.00  0.00           C  
ATOM   1760  C   LEU H 225      22.017   5.548  24.481  1.00 41.74           C  
ATOM   1761  O   LEU H 225      21.256   4.716  23.989  1.00 43.61           O  
ATOM   1762  N   VAL H 226      22.546   6.555  23.757  1.00 39.95           N  
ATOM   1763  CA  VAL H 226      22.242   6.677  22.363  1.00 38.81           C  
ATOM   1764  CB  VAL H 226      21.517   7.950  22.030  1.00 37.35           C  
ATOM   1765  CG1 VAL H 226      21.267   7.995  20.515  1.00 31.14           C  
ATOM   1766  CG2 VAL H 226      20.237   8.024  22.880  1.00 30.25           C  
ATOM   1767  C   VAL H 226      23.533   6.687  21.606  1.00 38.27           C  
ATOM   1768  O   VAL H 226      24.438   7.466  21.903  1.00 39.53           O  
ATOM   1769  N   THR H 227      23.645   5.805  20.597  1.00 37.36           N  
ATOM   1770  CA  THR H 227      24.829   5.764  19.789  1.00 38.28           C  
ATOM   1771  CB  THR H 227      25.469   4.408  19.748  1.00 39.08           C  
ATOM   1772  OG1 THR H 227      25.843   4.001  21.055  1.00 40.82           O  
ATOM   1773  CG2 THR H 227      26.700   4.461  18.831  1.00 39.36           C  
ATOM   1774  C   THR H 227      24.418   6.106  18.394  1.00 39.87           C  
ATOM   1775  O   THR H 227      23.464   5.542  17.860  1.00 38.96           O  
ATOM   1776  N   VAL H 228      25.130   7.061  17.767  1.00 40.00           N  
ATOM   1777  CA  VAL H 228      24.806   7.427  16.421  1.00 39.07           C  
ATOM   1778  CB  VAL H 228      24.886   8.906  16.181  1.00 36.76           C  
ATOM   1779  CG1 VAL H 228      24.629   9.182  14.691  1.00 33.34           C  
ATOM   1780  CG2 VAL H 228      23.897   9.607  17.129  1.00 31.44           C  
ATOM   1781  C   VAL H 228      25.829   6.784  15.546  1.00 42.53           C  
ATOM   1782  O   VAL H 228      26.999   7.162  15.566  1.00 45.20           O  
ATOM   1783  N   SER H 229      25.408   5.784  14.745  1.00 42.31           N  
ATOM   1784  CA  SER H 229      26.360   5.130  13.899  1.00 40.67           C  
ATOM   1785  CB  SER H 229      27.068   3.941  14.571  1.00 40.49           C  
ATOM   1786  OG  SER H 229      26.140   2.892  14.801  1.00 41.00           O  
ATOM   1787  C   SER H 229      25.636   4.579  12.715  1.00 41.34           C  
ATOM   1788  O   SER H 229      24.424   4.364  12.752  1.00 42.95           O  
ATOM   1789  N   ALA H 230      26.381   4.331  11.621  1.00 41.51           N  
ATOM   1790  CA  ALA H 230      25.792   3.799  10.429  1.00 44.59           C  
ATOM   1791  CB  ALA H 230      26.661   4.021   9.179  1.00 45.53           C  
ATOM   1792  C   ALA H 230      25.628   2.296  10.615  1.00 45.59           C  
ATOM   1793  O   ALA H 230      26.102   1.769  11.656  1.00 46.95           O  
ATOM   1794  OXT ALA H 230      25.026   1.654   9.713  1.00  0.00           O1-
TER    1795      ALA H 230 
CONECT  163  727
CONECT  727  163
CONECT 1034 1606
CONECT 1606 1034
END
