# Supplementary material for: Fully automated antibody structure prediction using BIOVIA tools: Validation study
Source: PLoS One. 2017 May 18;12(5):e0177923. doi: 10.1371/journal.pone.0177923 (PMC5436848; doi:10.1371/journal.pone.0177923)
Supplement: S3 Dataset — Predicted structures using the Top5 framework method, Chothia CDR definition with canonical filtering, using up to 5 CDR templates rather than the default 3, and generating 10 CDR models. (ZIP) [file pone.0177923.s005.zip › 4M7K_LH_FV_FinalModel.pdb]

REMARK   Accelrys Discovery Studio PDB file
REMARK   Created:  2015-11-30T18:42:58Z
SSBOND   1 CYS L   23    CYS L   94                                     
SSBOND   2 CYS H  135    CYS H  209                                     
ATOM      1  N   ASP L   1      25.077  33.428  26.698  1.00 36.07           N1+
ATOM      2  CA  ASP L   1      25.281  32.142  27.399  1.00 35.90           C  
ATOM      3  CB  ASP L   1      25.842  31.103  26.412  1.00 38.36           C  
ATOM      4  CG  ASP L   1      25.645  29.702  26.973  1.00 41.66           C  
ATOM      5  OD1 ASP L   1      25.098  29.579  28.100  1.00 44.08           O  
ATOM      6  OD2 ASP L   1      26.034  28.732  26.267  1.00 42.68           O1-
ATOM      7  C   ASP L   1      26.266  32.368  28.498  1.00 35.95           C  
ATOM      8  O   ASP L   1      27.203  33.152  28.350  1.00 39.10           O  
ATOM      9  N   ILE L   2      26.076  31.694  29.646  1.00 34.72           N  
ATOM     10  CA  ILE L   2      26.973  31.900  30.744  1.00 33.33           C  
ATOM     11  CB  ILE L   2      26.298  32.026  32.081  1.00 31.33           C  
ATOM     12  CG1 ILE L   2      25.379  33.262  32.097  1.00 26.31           C  
ATOM     13  CG2 ILE L   2      27.387  32.066  33.166  1.00 24.98           C  
ATOM     14  CD1 ILE L   2      24.444  33.324  33.306  1.00 26.26           C  
ATOM     15  C   ILE L   2      27.897  30.730  30.787  1.00 33.96           C  
ATOM     16  O   ILE L   2      27.469  29.578  30.738  1.00 31.58           O  
ATOM     17  N   VAL L   3      29.211  31.017  30.864  1.00 32.01           N  
ATOM     18  CA  VAL L   3      30.199  29.979  30.854  1.00 31.13           C  
ATOM     19  CB  VAL L   3      31.441  30.357  30.100  1.00 29.31           C  
ATOM     20  CG1 VAL L   3      32.465  29.219  30.234  1.00 23.28           C  
ATOM     21  CG2 VAL L   3      31.051  30.686  28.649  1.00 22.26           C  
ATOM     22  C   VAL L   3      30.609  29.707  32.263  1.00 31.06           C  
ATOM     23  O   VAL L   3      30.865  30.623  33.042  1.00 29.47           O  
ATOM     24  N   MET L   4      30.675  28.411  32.627  1.00 33.45           N  
ATOM     25  CA  MET L   4      31.043  28.068  33.967  1.00 33.03           C  
ATOM     26  CB  MET L   4      30.091  27.044  34.606  1.00 27.05           C  
ATOM     27  CG  MET L   4      28.636  27.518  34.615  1.00 26.44           C  
ATOM     28  SD  MET L   4      28.356  29.096  35.472  1.00 25.76           S  
ATOM     29  CE  MET L   4      28.532  28.409  37.142  1.00 23.97           C  
ATOM     30  C   MET L   4      32.402  27.452  33.916  1.00 34.08           C  
ATOM     31  O   MET L   4      32.624  26.471  33.206  1.00 28.66           O  
ATOM     32  N   THR L   5      33.359  28.016  34.680  1.00 30.17           N  
ATOM     33  CA  THR L   5      34.685  27.480  34.634  1.00 30.04           C  
ATOM     34  CB  THR L   5      35.708  28.496  34.199  1.00 29.76           C  
ATOM     35  OG1 THR L   5      36.943  27.863  33.911  1.00 29.46           O  
ATOM     36  CG2 THR L   5      35.888  29.563  35.289  1.00 28.41           C  
ATOM     37  C   THR L   5      35.033  26.937  35.990  1.00 29.80           C  
ATOM     38  O   THR L   5      34.962  27.636  37.001  1.00 27.84           O  
ATOM     39  N   GLN L   6      35.417  25.642  36.036  1.00 25.99           N  
ATOM     40  CA  GLN L   6      35.735  25.001  37.280  1.00 25.66           C  
ATOM     41  CB  GLN L   6      35.050  23.637  37.485  1.00 24.47           C  
ATOM     42  CG  GLN L   6      33.532  23.710  37.646  1.00 26.27           C  
ATOM     43  CD  GLN L   6      33.010  22.290  37.837  1.00 28.65           C  
ATOM     44  OE1 GLN L   6      32.289  21.763  36.995  1.00 27.02           O  
ATOM     45  NE2 GLN L   6      33.382  21.652  38.979  1.00 25.32           N  
ATOM     46  C   GLN L   6      37.205  24.728  37.326  1.00 26.85           C  
ATOM     47  O   GLN L   6      37.861  24.558  36.300  1.00 25.00           O  
ATOM     48  N   SER L   7      37.762  24.708  38.552  1.00 31.13           N  
ATOM     49  CA  SER L   7      39.155  24.417  38.715  1.00 32.60           C  
ATOM     50  CB  SER L   7      40.033  25.681  38.660  1.00 33.43           C  
ATOM     51  OG  SER L   7      41.401  25.344  38.824  1.00 36.58           O  
ATOM     52  C   SER L   7      39.321  23.815  40.074  1.00 34.10           C  
ATOM     53  O   SER L   7      38.619  24.203  41.008  1.00 35.10           O  
ATOM     54  N   PRO L   8      40.217  22.877  40.246  1.00 31.18           N  
ATOM     55  CA  PRO L   8      41.044  22.343  39.190  1.00 31.88           C  
ATOM     56  CD  PRO L   8      40.825  22.692  41.554  1.00 28.24           C  
ATOM     57  CB  PRO L   8      42.289  21.774  39.872  1.00 32.61           C  
ATOM     58  CG  PRO L   8      41.877  21.597  41.342  1.00 34.22           C  
ATOM     59  C   PRO L   8      40.280  21.301  38.430  1.00 32.65           C  
ATOM     60  O   PRO L   8      39.198  20.925  38.870  1.00 31.86           O  
ATOM     61  N   SER L   9      40.804  20.835  37.279  1.00 28.96           N  
ATOM     62  CA  SER L   9      40.145  19.821  36.503  1.00 29.40           C  
ATOM     63  CB  SER L   9      40.880  19.518  35.190  1.00 32.26           C  
ATOM     64  OG  SER L   9      40.948  20.690  34.396  1.00 37.83           O  
ATOM     65  C   SER L   9      40.141  18.549  37.290  1.00 30.68           C  
ATOM     66  O   SER L   9      39.165  17.802  37.275  1.00 32.86           O  
ATOM     67  N   SER L  10      41.255  18.266  37.990  1.00 34.05           N  
ATOM     68  CA  SER L  10      41.345  17.059  38.758  1.00 33.82           C  
ATOM     69  CB  SER L  10      42.100  15.942  38.020  1.00 30.05           C  
ATOM     70  OG  SER L  10      42.157  14.772  38.820  1.00 32.53           O  
ATOM     71  C   SER L  10      42.118  17.394  39.994  1.00 35.16           C  
ATOM     72  O   SER L  10      42.972  18.280  39.984  1.00 31.29           O  
ATOM     73  N   LEU L  11      41.831  16.686  41.104  1.00 32.53           N  
ATOM     74  CA  LEU L  11      42.457  17.007  42.355  1.00 32.99           C  
ATOM     75  CB  LEU L  11      41.498  17.876  43.190  1.00 32.49           C  
ATOM     76  CG  LEU L  11      41.985  18.331  44.570  1.00 34.42           C  
ATOM     77  CD1 LEU L  11      43.190  19.275  44.461  1.00 31.22           C  
ATOM     78  CD2 LEU L  11      40.824  18.948  45.365  1.00 31.31           C  
ATOM     79  C   LEU L  11      42.698  15.721  43.095  1.00 33.93           C  
ATOM     80  O   LEU L  11      41.823  14.860  43.149  1.00 32.54           O  
ATOM     81  N   THR L  12      43.894  15.553  43.698  1.00 35.07           N  
ATOM     82  CA  THR L  12      44.151  14.339  44.421  1.00 34.34           C  
ATOM     83  CB  THR L  12      45.450  13.688  44.050  1.00 34.80           C  
ATOM     84  OG1 THR L  12      45.536  12.397  44.633  1.00 30.20           O  
ATOM     85  CG2 THR L  12      46.611  14.573  44.521  1.00 30.20           C  
ATOM     86  C   THR L  12      44.167  14.681  45.877  1.00 34.35           C  
ATOM     87  O   THR L  12      44.793  15.652  46.297  1.00 36.37           O  
ATOM     88  N   VAL L  13      43.451  13.883  46.692  1.00 31.68           N  
ATOM     89  CA  VAL L  13      43.335  14.193  48.087  1.00 31.46           C  
ATOM     90  CB  VAL L  13      41.995  14.788  48.407  1.00 32.39           C  
ATOM     91  CG1 VAL L  13      40.915  13.749  48.061  1.00 30.83           C  
ATOM     92  CG2 VAL L  13      41.973  15.239  49.874  1.00 32.28           C  
ATOM     93  C   VAL L  13      43.460  12.924  48.862  1.00 32.33           C  
ATOM     94  O   VAL L  13      43.332  11.832  48.313  1.00 32.93           O  
ATOM     95  N   THR L  14      43.732  13.044  50.176  1.00 30.24           N  
ATOM     96  CA  THR L  14      43.858  11.892  51.018  1.00 30.92           C  
ATOM     97  CB  THR L  14      45.080  11.936  51.890  1.00 36.68           C  
ATOM     98  OG1 THR L  14      46.244  12.067  51.088  1.00 31.43           O  
ATOM     99  CG2 THR L  14      45.152  10.634  52.706  1.00 31.43           C  
ATOM    100  C   THR L  14      42.651  11.887  51.901  1.00 30.95           C  
ATOM    101  O   THR L  14      42.075  12.936  52.180  1.00 35.40           O  
ATOM    102  N   ALA L  15      42.226  10.696  52.361  1.00 28.34           N  
ATOM    103  CA  ALA L  15      41.026  10.625  53.140  1.00 28.62           C  
ATOM    104  CB  ALA L  15      40.639   9.189  53.542  1.00 32.40           C  
ATOM    105  C   ALA L  15      41.194  11.422  54.393  1.00 30.38           C  
ATOM    106  O   ALA L  15      42.239  11.383  55.040  1.00 33.70           O  
ATOM    107  N   GLY L  16      40.139  12.182  54.756  1.00 30.90           N  
ATOM    108  CA  GLY L  16      40.132  12.940  55.974  1.00 30.92           C  
ATOM    109  C   GLY L  16      40.538  14.360  55.716  1.00 31.90           C  
ATOM    110  O   GLY L  16      40.337  15.224  56.569  1.00 31.48           O  
ATOM    111  N   GLU L  17      41.106  14.651  54.532  1.00 30.55           N  
ATOM    112  CA  GLU L  17      41.562  15.986  54.253  1.00 31.62           C  
ATOM    113  CB  GLU L  17      42.665  16.053  53.176  1.00 32.56           C  
ATOM    114  CG  GLU L  17      44.009  15.492  53.654  1.00 47.51           C  
ATOM    115  CD  GLU L  17      45.026  15.600  52.523  1.00 57.14           C  
ATOM    116  OE1 GLU L  17      44.615  15.901  51.373  1.00 51.14           O  
ATOM    117  OE2 GLU L  17      46.237  15.380  52.802  1.00 55.06           O1-
ATOM    118  C   GLU L  17      40.409  16.827  53.800  1.00 32.31           C  
ATOM    119  O   GLU L  17      39.313  16.333  53.541  1.00 31.94           O  
ATOM    120  N   LYS L  18      40.633  18.155  53.749  1.00 34.26           N  
ATOM    121  CA  LYS L  18      39.627  19.082  53.324  1.00 34.35           C  
ATOM    122  CB  LYS L  18      39.634  20.371  54.165  1.00 34.58           C  
ATOM    123  CG  LYS L  18      38.498  21.346  53.858  1.00 38.78           C  
ATOM    124  CD  LYS L  18      38.351  22.435  54.923  1.00 43.39           C  
ATOM    125  CE  LYS L  18      37.221  23.427  54.644  0.75 44.69           C  
ATOM    126  NZ  LYS L  18      37.157  24.435  55.726  0.75 46.90           N1+
ATOM    127  C   LYS L  18      39.944  19.459  51.907  1.00 35.10           C  
ATOM    128  O   LYS L  18      41.093  19.751  51.580  1.00 34.73           O  
ATOM    129  N   VAL L  19      38.928  19.447  51.017  1.00 32.59           N  
ATOM    130  CA  VAL L  19      39.179  19.803  49.647  1.00 31.60           C  
ATOM    131  CB  VAL L  19      38.927  18.704  48.653  1.00 29.64           C  
ATOM    132  CG1 VAL L  19      39.883  17.541  48.942  1.00 30.62           C  
ATOM    133  CG2 VAL L  19      37.444  18.321  48.694  1.00 27.91           C  
ATOM    134  C   VAL L  19      38.265  20.928  49.279  1.00 31.50           C  
ATOM    135  O   VAL L  19      37.170  21.061  49.823  1.00 29.18           O  
ATOM    136  N   THR L  20      38.721  21.780  48.339  1.00 27.76           N  
ATOM    137  CA  THR L  20      37.974  22.924  47.901  1.00 28.10           C  
ATOM    138  CB  THR L  20      38.622  24.199  48.363  1.00 36.40           C  
ATOM    139  OG1 THR L  20      38.656  24.247  49.781  1.00 39.57           O  
ATOM    140  CG2 THR L  20      37.867  25.404  47.802  1.00 36.69           C  
ATOM    141  C   THR L  20      37.978  22.939  46.401  1.00 28.68           C  
ATOM    142  O   THR L  20      39.027  22.794  45.777  1.00 33.84           O  
ATOM    143  N   MET L  21      36.795  23.137  45.782  1.00 28.11           N  
ATOM    144  CA  MET L  21      36.685  23.162  44.348  1.00 28.33           C  
ATOM    145  CB  MET L  21      35.663  22.142  43.832  1.00 28.52           C  
ATOM    146  CG  MET L  21      35.987  20.712  44.265  1.00 30.55           C  
ATOM    147  SD  MET L  21      34.640  19.521  44.014  1.00 31.66           S  
ATOM    148  CE  MET L  21      35.355  18.270  45.117  1.00 30.59           C  
ATOM    149  C   MET L  21      36.157  24.517  43.992  1.00 29.51           C  
ATOM    150  O   MET L  21      35.402  25.107  44.761  1.00 28.57           O  
ATOM    151  N   SER L  22      36.538  25.056  42.814  1.00 30.05           N  
ATOM    152  CA  SER L  22      36.065  26.373  42.485  1.00 30.85           C  
ATOM    153  CB  SER L  22      37.179  27.408  42.245  1.00 34.29           C  
ATOM    154  OG  SER L  22      37.808  27.174  40.994  1.00 48.94           O  
ATOM    155  C   SER L  22      35.255  26.323  41.228  1.00 31.21           C  
ATOM    156  O   SER L  22      35.460  25.473  40.364  1.00 32.45           O  
ATOM    157  N   CYS L  23      34.275  27.247  41.129  1.00 32.59           N  
ATOM    158  CA  CYS L  23      33.432  27.395  39.976  1.00 33.00           C  
ATOM    159  CB  CYS L  23      32.040  26.747  40.167  1.00 31.70           C  
ATOM    160  SG  CYS L  23      30.947  26.920  38.722  1.00 33.12           S  
ATOM    161  C   CYS L  23      33.243  28.874  39.778  1.00 33.03           C  
ATOM    162  O   CYS L  23      32.851  29.583  40.703  1.00 31.38           O  
ATOM    163  N   LYS L  24      33.531  29.388  38.563  1.00 30.52           N  
ATOM    164  CA  LYS L  24      33.388  30.802  38.332  1.00 30.41           C  
ATOM    165  CB  LYS L  24      34.728  31.505  38.055  1.00 32.11           C  
ATOM    166  CG  LYS L  24      35.663  31.486  39.266  1.00 35.21           C  
ATOM    167  CD  LYS L  24      37.109  31.868  38.948  1.00 37.71           C  
ATOM    168  CE  LYS L  24      38.022  31.842  40.175  0.80 40.24           C  
ATOM    169  NZ  LYS L  24      39.400  32.218  39.791  0.80 42.87           N1+
ATOM    170  C   LYS L  24      32.510  30.993  37.136  1.00 30.58           C  
ATOM    171  O   LYS L  24      32.594  30.243  36.166  1.00 31.07           O  
ATOM    172  N   SER L  25      31.642  32.026  37.168  1.00 28.39           N  
ATOM    173  CA  SER L  25      30.731  32.220  36.078  1.00 27.92           C  
ATOM    174  CB  SER L  25      29.253  32.199  36.505  1.00 27.72           C  
ATOM    175  OG  SER L  25      28.992  33.248  37.423  1.00 30.37           O  
ATOM    176  C   SER L  25      31.003  33.523  35.398  1.00 27.88           C  
ATOM    177  O   SER L  25      31.501  34.475  35.994  1.00 26.57           O  
ATOM    178  N   SER L  26      30.697  33.559  34.090  1.00 15.12           N  
ATOM    179  CA  SER L  26      30.932  34.704  33.264  1.00 16.01           C  
ATOM    180  CB  SER L  26      30.643  34.425  31.782  1.00 15.26           C  
ATOM    181  OG  SER L  26      30.896  35.592  31.015  1.00 15.48           O  
ATOM    182  C   SER L  26      30.019  35.812  33.681  1.00 19.47           C  
ATOM    183  O   SER L  26      30.368  36.986  33.554  1.00 18.90           O  
ATOM    184  N   GLN L  27      28.811  35.466  34.168  1.00 17.69           N  
ATOM    185  CA  GLN L  27      27.874  36.487  34.541  1.00 19.46           C  
ATOM    186  CB  GLN L  27      26.661  36.572  33.604  1.00 23.15           C  
ATOM    187  CG  GLN L  27      27.044  36.955  32.173  1.00 30.33           C  
ATOM    188  CD  GLN L  27      25.769  37.009  31.345  1.00 39.16           C  
ATOM    189  OE1 GLN L  27      24.664  36.957  31.883  1.00 38.28           O  
ATOM    190  NE2 GLN L  27      25.920  37.124  30.000  1.00 38.32           N  
ATOM    191  C   GLN L  27      27.363  36.173  35.909  1.00 19.46           C  
ATOM    192  O   GLN L  27      27.471  35.041  36.374  1.00 20.05           O  
ATOM    193  N   SER L  28      26.799  37.185  36.598  1.00 18.61           N  
ATOM    194  CA  SER L  28      26.333  36.968  37.936  1.00 18.24           C  
ATOM    195  CB  SER L  28      26.030  38.258  38.715  1.00 20.07           C  
ATOM    196  OG  SER L  28      25.574  37.933  40.021  1.00 19.68           O  
ATOM    197  C   SER L  28      25.084  36.143  37.922  1.00 19.00           C  
ATOM    198  O   SER L  28      24.184  36.340  37.108  1.00 16.34           O  
ATOM    199  N   LEU L  29      25.077  35.132  38.808  1.00 17.70           N  
ATOM    200  CA  LEU L  29      24.040  34.188  39.111  1.00 18.42           C  
ATOM    201  CB  LEU L  29      24.598  32.879  39.685  1.00 15.62           C  
ATOM    202  CG  LEU L  29      25.508  32.171  38.667  1.00 15.85           C  
ATOM    203  CD1 LEU L  29      25.978  30.800  39.174  1.00 18.12           C  
ATOM    204  CD2 LEU L  29      24.837  32.104  37.288  1.00 16.56           C  
ATOM    205  C   LEU L  29      23.022  34.740  40.061  1.00 19.09           C  
ATOM    206  O   LEU L  29      21.985  34.120  40.283  1.00 16.87           O  
ATOM    207  N   LEU L  30      23.352  35.848  40.750  1.00 20.09           N  
ATOM    208  CA  LEU L  30      22.497  36.400  41.766  1.00 21.43           C  
ATOM    209  CB  LEU L  30      23.174  37.539  42.547  1.00 21.47           C  
ATOM    210  CG  LEU L  30      22.293  38.180  43.633  1.00 24.08           C  
ATOM    211  CD1 LEU L  30      21.959  37.192  44.762  1.00 23.88           C  
ATOM    212  CD2 LEU L  30      22.925  39.483  44.144  1.00 28.04           C  
ATOM    213  C   LEU L  30      21.231  36.954  41.188  1.00 22.53           C  
ATOM    214  O   LEU L  30      21.241  37.701  40.211  1.00 24.60           O  
ATOM    215  N   SER L  31      20.089  36.601  41.820  1.00 23.73           N  
ATOM    216  CA  SER L  31      18.813  37.120  41.415  1.00 29.81           C  
ATOM    217  CB  SER L  31      17.662  36.104  41.521  1.00 32.08           C  
ATOM    218  OG  SER L  31      17.867  35.024  40.622  1.00  0.00           O  
ATOM    219  C   SER L  31      18.516  38.235  42.366  1.00 30.60           C  
ATOM    220  O   SER L  31      18.509  38.053  43.582  1.00 28.06           O  
ATOM    221  N   SER L  32      18.257  39.433  41.820  1.00 35.79           N  
ATOM    222  CA  SER L  32      18.096  40.589  42.649  1.00 40.67           C  
ATOM    223  CB  SER L  32      17.971  41.889  41.839  1.00 42.52           C  
ATOM    224  OG  SER L  32      19.159  42.110  41.093  1.00 44.17           O  
ATOM    225  C   SER L  32      16.878  40.486  43.510  1.00 38.18           C  
ATOM    226  O   SER L  32      16.913  40.886  44.673  1.00 38.14           O  
ATOM    227  N   GLY L  33      15.761  39.962  42.977  1.00 38.42           N  
ATOM    228  CA  GLY L  33      14.574  40.010  43.782  1.00 39.02           C  
ATOM    229  C   GLY L  33      14.705  39.194  45.031  1.00 37.85           C  
ATOM    230  O   GLY L  33      14.491  39.699  46.134  1.00 37.81           O  
ATOM    231  N   ASN L  34      15.035  37.899  44.879  1.00 33.32           N  
ATOM    232  CA  ASN L  34      15.163  36.997  45.989  1.00 30.73           C  
ATOM    233  CB  ASN L  34      14.757  35.541  45.674  1.00 33.81           C  
ATOM    234  CG  ASN L  34      15.530  35.011  44.488  1.00 35.60           C  
ATOM    235  OD1 ASN L  34      15.110  34.049  43.848  1.00 33.99           O  
ATOM    236  ND2 ASN L  34      16.686  35.655  44.179  1.00 32.83           N  
ATOM    237  C   ASN L  34      16.501  37.091  46.663  1.00 29.32           C  
ATOM    238  O   ASN L  34      16.650  36.676  47.811  1.00 29.71           O  
ATOM    239  N   GLN L  35      17.522  37.638  45.975  1.00 28.51           N  
ATOM    240  CA  GLN L  35      18.840  37.715  46.545  1.00 27.39           C  
ATOM    241  CB  GLN L  35      18.865  38.406  47.922  1.00 33.21           C  
ATOM    242  CG  GLN L  35      18.528  39.898  47.874  0.79 39.29           C  
ATOM    243  CD  GLN L  35      19.716  40.612  47.247  0.77 42.80           C  
ATOM    244  OE1 GLN L  35      19.649  41.796  46.924  0.77 41.54           O  
ATOM    245  NE2 GLN L  35      20.841  39.870  47.064  0.80 41.62           N  
ATOM    246  C   GLN L  35      19.397  36.333  46.720  1.00 30.27           C  
ATOM    247  O   GLN L  35      20.144  36.069  47.661  1.00 28.62           O  
ATOM    248  N   LYS L  36      19.053  35.414  45.794  1.00 27.93           N  
ATOM    249  CA  LYS L  36      19.574  34.078  45.853  1.00 25.01           C  
ATOM    250  CB  LYS L  36      18.490  32.985  45.794  1.00 28.78           C  
ATOM    251  CG  LYS L  36      17.633  32.879  47.054  1.00 34.40           C  
ATOM    252  CD  LYS L  36      18.431  32.521  48.307  1.00 38.63           C  
ATOM    253  CE  LYS L  36      17.578  32.400  49.571  0.80 42.45           C  
ATOM    254  NZ  LYS L  36      18.428  31.986  50.709  0.80 44.34           N1+
ATOM    255  C   LYS L  36      20.450  33.865  44.655  1.00 22.01           C  
ATOM    256  O   LYS L  36      20.198  34.399  43.577  1.00 21.49           O  
ATOM    257  N   ASN L  37      21.525  33.069  44.818  1.00 18.93           N  
ATOM    258  CA  ASN L  37      22.397  32.802  43.713  1.00 17.34           C  
ATOM    259  CB  ASN L  37      23.878  32.686  44.106  1.00 16.59           C  
ATOM    260  CG  ASN L  37      24.361  34.082  44.461  1.00 16.48           C  
ATOM    261  OD1 ASN L  37      24.580  34.397  45.628  1.00 16.86           O  
ATOM    262  ND2 ASN L  37      24.527  34.945  43.423  1.00 15.98           N  
ATOM    263  C   ASN L  37      21.973  31.492  43.136  1.00 16.39           C  
ATOM    264  O   ASN L  37      21.953  30.474  43.829  1.00 17.10           O  
ATOM    265  N   TYR L  38      21.639  31.482  41.830  1.00 15.71           N  
ATOM    266  CA  TYR L  38      21.169  30.261  41.251  1.00 15.34           C  
ATOM    267  CB  TYR L  38      20.170  30.479  40.101  1.00 17.82           C  
ATOM    268  CG  TYR L  38      18.852  30.836  40.696  1.00 19.17           C  
ATOM    269  CD1 TYR L  38      18.633  32.071  41.255  1.00 20.82           C  
ATOM    270  CD2 TYR L  38      17.821  29.923  40.674  1.00 21.96           C  
ATOM    271  CE1 TYR L  38      17.408  32.383  41.798  1.00 25.54           C  
ATOM    272  CE2 TYR L  38      16.597  30.230  41.215  1.00 25.26           C  
ATOM    273  CZ  TYR L  38      16.388  31.463  41.781  1.00 23.82           C  
ATOM    274  OH  TYR L  38      15.134  31.783  42.339  1.00 22.27           O  
ATOM    275  C   TYR L  38      22.323  29.481  40.697  1.00 15.06           C  
ATOM    276  O   TYR L  38      22.553  29.435  39.490  1.00 14.34           O  
ATOM    277  N   LEU L  39      23.062  28.811  41.602  1.00 21.89           N  
ATOM    278  CA  LEU L  39      24.150  27.929  41.278  1.00 20.58           C  
ATOM    279  CB  LEU L  39      25.498  28.421  41.834  1.00 22.46           C  
ATOM    280  CG  LEU L  39      26.693  27.508  41.501  1.00 23.69           C  
ATOM    281  CD1 LEU L  39      27.066  27.598  40.013  1.00 23.05           C  
ATOM    282  CD2 LEU L  39      27.882  27.779  42.432  1.00 24.06           C  
ATOM    283  C   LEU L  39      23.859  26.622  41.958  1.00 21.02           C  
ATOM    284  O   LEU L  39      23.448  26.591  43.119  1.00 22.75           O  
ATOM    285  N   THR L  40      24.066  25.494  41.251  1.00 21.74           N  
ATOM    286  CA  THR L  40      23.815  24.195  41.810  1.00 21.75           C  
ATOM    287  CB  THR L  40      22.707  23.469  41.094  1.00 22.42           C  
ATOM    288  OG1 THR L  40      21.477  24.177  41.198  1.00 20.81           O  
ATOM    289  CG2 THR L  40      22.564  22.070  41.693  1.00 20.81           C  
ATOM    290  C   THR L  40      25.068  23.381  41.670  1.00 21.83           C  
ATOM    291  O   THR L  40      25.910  23.661  40.819  1.00 23.06           O  
ATOM    292  N   TRP L  41      25.244  22.367  42.545  1.00 21.49           N  
ATOM    293  CA  TRP L  41      26.385  21.495  42.467  1.00 21.69           C  
ATOM    294  CB  TRP L  41      27.302  21.553  43.703  1.00 20.23           C  
ATOM    295  CG  TRP L  41      28.109  22.824  43.837  1.00 22.90           C  
ATOM    296  CD2 TRP L  41      29.426  22.995  43.287  1.00 23.34           C  
ATOM    297  CD1 TRP L  41      27.801  23.991  44.469  1.00 23.45           C  
ATOM    298  NE1 TRP L  41      28.842  24.881  44.348  1.00 24.06           N  
ATOM    299  CE2 TRP L  41      29.847  24.281  43.620  1.00 24.75           C  
ATOM    300  CE3 TRP L  41      30.216  22.151  42.561  1.00 23.70           C  
ATOM    301  CZ2 TRP L  41      31.075  24.743  43.234  1.00 25.20           C  
ATOM    302  CZ3 TRP L  41      31.452  22.620  42.172  1.00 24.61           C  
ATOM    303  CH2 TRP L  41      31.872  23.891  42.503  1.00 25.55           C  
ATOM    304  C   TRP L  41      25.888  20.083  42.361  1.00 21.11           C  
ATOM    305  O   TRP L  41      24.996  19.668  43.101  1.00 18.08           O  
ATOM    306  N   TYR L  42      26.473  19.299  41.432  1.00 19.49           N  
ATOM    307  CA  TYR L  42      26.069  17.929  41.269  1.00 19.39           C  
ATOM    308  CB  TYR L  42      25.512  17.554  39.880  1.00 17.05           C  
ATOM    309  CG  TYR L  42      24.249  18.284  39.560  1.00 17.97           C  
ATOM    310  CD1 TYR L  42      23.095  18.062  40.267  1.00 19.10           C  
ATOM    311  CD2 TYR L  42      24.214  19.219  38.556  1.00 18.27           C  
ATOM    312  CE1 TYR L  42      21.931  18.732  39.967  1.00 18.66           C  
ATOM    313  CE2 TYR L  42      23.052  19.890  38.253  1.00 17.78           C  
ATOM    314  CZ  TYR L  42      21.900  19.650  38.953  1.00 18.93           C  
ATOM    315  OH  TYR L  42      20.707  20.339  38.640  1.00 18.06           O  
ATOM    316  C   TYR L  42      27.275  17.051  41.444  1.00 20.40           C  
ATOM    317  O   TYR L  42      28.405  17.452  41.171  1.00 19.94           O  
ATOM    318  N   GLN L  43      27.050  15.812  41.933  1.00 17.66           N  
ATOM    319  CA  GLN L  43      28.103  14.848  42.114  1.00 17.14           C  
ATOM    320  CB  GLN L  43      28.126  14.252  43.533  1.00 16.90           C  
ATOM    321  CG  GLN L  43      29.227  13.217  43.772  1.00 18.33           C  
ATOM    322  CD  GLN L  43      28.985  12.603  45.147  1.00 21.83           C  
ATOM    323  OE1 GLN L  43      27.897  12.111  45.436  1.00 20.87           O  
ATOM    324  NE2 GLN L  43      30.024  12.634  46.023  1.00 18.31           N  
ATOM    325  C   GLN L  43      27.809  13.706  41.195  1.00 18.58           C  
ATOM    326  O   GLN L  43      26.669  13.252  41.108  1.00 18.88           O  
ATOM    327  N   GLN L  44      28.828  13.210  40.465  1.00 19.11           N  
ATOM    328  CA  GLN L  44      28.574  12.093  39.602  1.00 19.49           C  
ATOM    329  CB  GLN L  44      28.640  12.444  38.105  1.00 19.54           C  
ATOM    330  CG  GLN L  44      28.347  11.255  37.188  1.00 21.24           C  
ATOM    331  CD  GLN L  44      28.398  11.738  35.745  1.00 23.15           C  
ATOM    332  OE1 GLN L  44      29.168  12.631  35.399  1.00 22.35           O  
ATOM    333  NE2 GLN L  44      27.549  11.131  34.873  1.00 22.20           N  
ATOM    334  C   GLN L  44      29.601  11.036  39.872  1.00 20.78           C  
ATOM    335  O   GLN L  44      30.792  11.243  39.654  1.00 20.82           O  
ATOM    336  N   ILE L  45      29.141   9.860  40.339  1.00 23.98           N  
ATOM    337  CA  ILE L  45      29.982   8.733  40.642  1.00 24.98           C  
ATOM    338  CB  ILE L  45      29.459   7.888  41.765  1.00 26.68           C  
ATOM    339  CG1 ILE L  45      30.487   6.818  42.171  1.00  0.00           C  
ATOM    340  CG2 ILE L  45      28.096   7.332  41.335  1.00  0.00           C  
ATOM    341  CD1 ILE L  45      30.155   6.126  43.492  1.00  0.00           C  
ATOM    342  C   ILE L  45      30.027   7.893  39.408  1.00 28.00           C  
ATOM    343  O   ILE L  45      29.095   7.910  38.607  1.00 30.17           O  
ATOM    344  N   PRO L  46      31.090   7.168  39.202  1.00 30.51           N  
ATOM    345  CA  PRO L  46      31.213   6.434  37.978  1.00 30.38           C  
ATOM    346  CD  PRO L  46      32.384   7.495  39.778  1.00 29.21           C  
ATOM    347  CB  PRO L  46      32.623   5.850  37.992  1.00 28.66           C  
ATOM    348  CG  PRO L  46      33.421   6.879  38.820  1.00 30.28           C  
ATOM    349  C   PRO L  46      30.110   5.454  37.749  1.00 31.76           C  
ATOM    350  O   PRO L  46      29.749   4.716  38.665  1.00 28.58           O  
ATOM    351  N   GLY L  47      29.559   5.453  36.516  1.00 32.12           N  
ATOM    352  CA  GLY L  47      28.534   4.535  36.119  1.00 32.16           C  
ATOM    353  C   GLY L  47      27.217   4.942  36.703  1.00 32.92           C  
ATOM    354  O   GLY L  47      26.291   4.135  36.748  1.00 35.11           O  
ATOM    355  N   GLN L  48      27.085   6.198  37.171  1.00 33.15           N  
ATOM    356  CA  GLN L  48      25.819   6.578  37.733  1.00 32.52           C  
ATOM    357  CB  GLN L  48      25.816   6.610  39.270  1.00 33.72           C  
ATOM    358  CG  GLN L  48      25.983   5.208  39.864  1.00 34.04           C  
ATOM    359  CD  GLN L  48      25.972   5.295  41.381  1.00 42.02           C  
ATOM    360  OE1 GLN L  48      25.190   6.034  41.972  1.00 41.17           O  
ATOM    361  NE2 GLN L  48      26.883   4.521  42.031  1.00 41.50           N  
ATOM    362  C   GLN L  48      25.438   7.926  37.207  1.00 33.09           C  
ATOM    363  O   GLN L  48      26.220   8.602  36.537  1.00 34.95           O  
ATOM    364  N   PRO L  49      24.206   8.290  37.446  1.00 28.84           N  
ATOM    365  CA  PRO L  49      23.715   9.579  37.023  1.00 28.33           C  
ATOM    366  CD  PRO L  49      23.148   7.293  37.446  1.00 34.34           C  
ATOM    367  CB  PRO L  49      22.199   9.441  36.869  1.00 26.41           C  
ATOM    368  CG  PRO L  49      21.856   8.113  37.562  1.00 34.35           C  
ATOM    369  C   PRO L  49      24.132  10.645  37.988  1.00 27.93           C  
ATOM    370  O   PRO L  49      24.557  10.312  39.094  1.00 25.60           O  
ATOM    371  N   PRO L  50      24.036  11.890  37.610  1.00 22.12           N  
ATOM    372  CA  PRO L  50      24.441  12.940  38.508  1.00 20.90           C  
ATOM    373  CD  PRO L  50      24.243  12.256  36.218  1.00 21.73           C  
ATOM    374  CB  PRO L  50      24.570  14.193  37.647  1.00 20.71           C  
ATOM    375  CG  PRO L  50      24.907  13.642  36.250  1.00 22.02           C  
ATOM    376  C   PRO L  50      23.494  13.088  39.660  1.00 22.12           C  
ATOM    377  O   PRO L  50      22.308  12.807  39.492  1.00 22.47           O  
ATOM    378  N   LYS L  51      23.995  13.512  40.843  1.00 23.61           N  
ATOM    379  CA  LYS L  51      23.130  13.712  41.975  1.00 24.05           C  
ATOM    380  CB  LYS L  51      23.484  12.870  43.216  1.00 24.27           C  
ATOM    381  CG  LYS L  51      22.402  12.935  44.303  1.00 33.26           C  
ATOM    382  CD  LYS L  51      22.535  11.873  45.400  1.00 39.02           C  
ATOM    383  CE  LYS L  51      22.925  12.434  46.770  1.00 42.15           C  
ATOM    384  NZ  LYS L  51      23.037  11.336  47.757  1.00 45.62           N1+
ATOM    385  C   LYS L  51      23.218  15.157  42.376  1.00 24.45           C  
ATOM    386  O   LYS L  51      24.266  15.784  42.239  1.00 24.48           O  
ATOM    387  N   LEU L  52      22.099  15.713  42.890  1.00 21.02           N  
ATOM    388  CA  LEU L  52      21.984  17.094  43.287  1.00 21.44           C  
ATOM    389  CB  LEU L  52      20.510  17.533  43.225  1.00 21.23           C  
ATOM    390  CG  LEU L  52      20.209  18.929  43.781  1.00 20.58           C  
ATOM    391  CD1 LEU L  52      20.999  19.995  43.036  1.00 21.52           C  
ATOM    392  CD2 LEU L  52      18.700  19.217  43.758  1.00 21.66           C  
ATOM    393  C   LEU L  52      22.459  17.264  44.703  1.00 22.00           C  
ATOM    394  O   LEU L  52      21.805  16.811  45.642  1.00 23.86           O  
ATOM    395  N   LEU L  53      23.678  17.827  44.883  1.00 21.80           N  
ATOM    396  CA  LEU L  53      24.240  18.100  46.184  1.00 21.61           C  
ATOM    397  CB  LEU L  53      25.777  18.167  46.157  1.00 18.82           C  
ATOM    398  CG  LEU L  53      26.451  16.816  45.864  1.00 19.58           C  
ATOM    399  CD1 LEU L  53      27.977  16.953  45.847  1.00 20.13           C  
ATOM    400  CD2 LEU L  53      25.986  15.732  46.848  1.00 17.74           C  
ATOM    401  C   LEU L  53      23.777  19.376  46.825  1.00 22.36           C  
ATOM    402  O   LEU L  53      23.327  19.380  47.970  1.00 21.89           O  
ATOM    403  N   ILE L  54      23.892  20.501  46.085  1.00 22.91           N  
ATOM    404  CA  ILE L  54      23.628  21.796  46.646  1.00 23.07           C  
ATOM    405  CB  ILE L  54      24.886  22.573  46.919  1.00 22.20           C  
ATOM    406  CG1 ILE L  54      25.845  21.800  47.836  1.00 23.10           C  
ATOM    407  CG2 ILE L  54      24.477  23.939  47.491  1.00 21.83           C  
ATOM    408  CD1 ILE L  54      25.308  21.566  49.243  1.00 27.95           C  
ATOM    409  C   ILE L  54      22.902  22.614  45.635  1.00 23.35           C  
ATOM    410  O   ILE L  54      23.132  22.507  44.431  1.00 22.04           O  
ATOM    411  N   TYR L  55      21.982  23.463  46.116  1.00 21.61           N  
ATOM    412  CA  TYR L  55      21.333  24.373  45.237  1.00 22.24           C  
ATOM    413  CB  TYR L  55      19.919  23.931  44.805  1.00 22.57           C  
ATOM    414  CG  TYR L  55      19.028  23.716  45.984  1.00 22.92           C  
ATOM    415  CD1 TYR L  55      18.273  24.742  46.495  1.00 23.64           C  
ATOM    416  CD2 TYR L  55      18.935  22.477  46.575  1.00 23.68           C  
ATOM    417  CE1 TYR L  55      17.445  24.540  47.575  1.00 24.34           C  
ATOM    418  CE2 TYR L  55      18.110  22.266  47.656  1.00 24.40           C  
ATOM    419  CZ  TYR L  55      17.361  23.300  48.159  1.00 26.18           C  
ATOM    420  OH  TYR L  55      16.511  23.092  49.266  1.00 27.37           O  
ATOM    421  C   TYR L  55      21.283  25.688  45.953  1.00 22.88           C  
ATOM    422  O   TYR L  55      21.426  25.740  47.171  1.00 21.87           O  
ATOM    423  N   TRP L  56      21.098  26.801  45.191  1.00 15.13           N  
ATOM    424  CA  TRP L  56      21.105  28.143  45.725  1.00 16.15           C  
ATOM    425  CB  TRP L  56      19.976  28.454  46.725  1.00 16.17           C  
ATOM    426  CG  TRP L  56      18.675  28.844  46.063  1.00 16.68           C  
ATOM    427  CD2 TRP L  56      17.466  29.163  46.769  1.00 16.11           C  
ATOM    428  CD1 TRP L  56      18.406  29.014  44.737  1.00 16.90           C  
ATOM    429  NE1 TRP L  56      17.108  29.434  44.571  1.00 16.93           N  
ATOM    430  CE2 TRP L  56      16.518  29.529  45.814  1.00 17.24           C  
ATOM    431  CE3 TRP L  56      17.173  29.162  48.104  1.00 17.06           C  
ATOM    432  CZ2 TRP L  56      15.255  29.901  46.181  1.00 17.49           C  
ATOM    433  CZ3 TRP L  56      15.897  29.530  48.470  1.00 17.85           C  
ATOM    434  CH2 TRP L  56      14.958  29.893  47.526  1.00 17.03           C  
ATOM    435  C   TRP L  56      22.428  28.439  46.352  1.00 17.62           C  
ATOM    436  O   TRP L  56      22.532  29.190  47.320  1.00 18.75           O  
ATOM    437  N   ALA L  57      23.475  27.812  45.794  1.00 15.02           N  
ATOM    438  CA  ALA L  57      24.854  28.025  46.124  1.00 14.16           C  
ATOM    439  CB  ALA L  57      25.257  29.510  46.078  1.00 20.17           C  
ATOM    440  C   ALA L  57      25.207  27.499  47.481  1.00 15.62           C  
ATOM    441  O   ALA L  57      26.370  27.163  47.702  1.00 21.00           O  
ATOM    442  N   SER L  58      24.243  27.334  48.413  1.00 14.40           N  
ATOM    443  CA  SER L  58      24.706  26.898  49.706  1.00 14.52           C  
ATOM    444  CB  SER L  58      24.956  28.067  50.672  1.00 17.60           C  
ATOM    445  OG  SER L  58      25.961  28.923  50.152  1.00 23.58           O  
ATOM    446  C   SER L  58      23.676  26.051  50.376  1.00 15.76           C  
ATOM    447  O   SER L  58      23.849  25.667  51.532  1.00 18.33           O  
ATOM    448  N   THR L  59      22.591  25.693  49.677  1.00 28.06           N  
ATOM    449  CA  THR L  59      21.596  24.926  50.375  1.00 27.89           C  
ATOM    450  CB  THR L  59      20.192  25.289  49.998  1.00 29.11           C  
ATOM    451  OG1 THR L  59      19.960  26.663  50.274  1.00 29.62           O  
ATOM    452  CG2 THR L  59      19.220  24.418  50.810  1.00 27.37           C  
ATOM    453  C   THR L  59      21.810  23.481  50.072  1.00 29.21           C  
ATOM    454  O   THR L  59      21.872  23.069  48.916  1.00 29.54           O  
ATOM    455  N   ARG L  60      21.941  22.671  51.139  1.00 28.70           N  
ATOM    456  CA  ARG L  60      22.208  21.272  50.994  1.00 29.12           C  
ATOM    457  CB  ARG L  60      22.875  20.698  52.259  1.00 29.50           C  
ATOM    458  CG  ARG L  60      23.488  19.309  52.100  1.00 32.78           C  
ATOM    459  CD  ARG L  60      24.533  18.980  53.172  1.00 35.29           C  
ATOM    460  NE  ARG L  60      24.090  19.592  54.458  1.00 37.18           N  
ATOM    461  CZ  ARG L  60      24.607  20.791  54.858  1.00 39.40           C  
ATOM    462  NH1 ARG L  60      25.541  21.423  54.090  1.00 38.66           N1+
ATOM    463  NH2 ARG L  60      24.197  21.353  56.032  1.00 35.65           N  
ATOM    464  C   ARG L  60      20.920  20.562  50.708  1.00 30.13           C  
ATOM    465  O   ARG L  60      19.878  20.878  51.278  1.00 31.45           O  
ATOM    466  N   GLU L  61      20.967  19.582  49.780  1.00 30.41           N  
ATOM    467  CA  GLU L  61      19.803  18.823  49.422  1.00 30.98           C  
ATOM    468  CB  GLU L  61      19.923  18.123  48.057  1.00 32.89           C  
ATOM    469  CG  GLU L  61      18.688  17.310  47.666  1.00 35.72           C  
ATOM    470  CD  GLU L  61      17.504  18.254  47.519  1.00 37.48           C  
ATOM    471  OE1 GLU L  61      16.924  18.642  48.566  1.00 39.64           O  
ATOM    472  OE2 GLU L  61      17.158  18.595  46.356  1.00 34.86           O1-
ATOM    473  C   GLU L  61      19.603  17.788  50.481  1.00 32.23           C  
ATOM    474  O   GLU L  61      20.533  17.428  51.194  1.00 32.85           O  
ATOM    475  N   SER L  62      18.362  17.284  50.618  1.00 34.50           N  
ATOM    476  CA  SER L  62      18.113  16.347  51.672  1.00 34.62           C  
ATOM    477  CB  SER L  62      16.643  15.901  51.772  1.00 40.11           C  
ATOM    478  OG  SER L  62      16.261  15.200  50.598  1.00 42.12           O  
ATOM    479  C   SER L  62      18.950  15.128  51.455  1.00 34.89           C  
ATOM    480  O   SER L  62      19.098  14.645  50.334  1.00 39.01           O  
ATOM    481  N   GLY L  63      19.541  14.615  52.553  1.00 34.87           N  
ATOM    482  CA  GLY L  63      20.294  13.396  52.514  1.00 34.62           C  
ATOM    483  C   GLY L  63      21.749  13.659  52.275  1.00 35.86           C  
ATOM    484  O   GLY L  63      22.567  12.753  52.428  1.00 42.50           O  
ATOM    485  N   VAL L  64      22.129  14.895  51.901  1.00 31.68           N  
ATOM    486  CA  VAL L  64      23.522  15.150  51.642  1.00 30.55           C  
ATOM    487  CB  VAL L  64      23.749  16.355  50.776  1.00 30.92           C  
ATOM    488  CG1 VAL L  64      25.261  16.541  50.570  1.00 30.95           C  
ATOM    489  CG2 VAL L  64      22.966  16.167  49.466  1.00 29.64           C  
ATOM    490  C   VAL L  64      24.212  15.372  52.953  1.00 31.45           C  
ATOM    491  O   VAL L  64      23.688  16.054  53.831  1.00 32.09           O  
ATOM    492  N   PRO L  65      25.387  14.814  53.099  1.00 29.14           N  
ATOM    493  CA  PRO L  65      26.116  14.931  54.338  1.00 30.02           C  
ATOM    494  CD  PRO L  65      25.719  13.587  52.392  1.00 30.99           C  
ATOM    495  CB  PRO L  65      27.245  13.906  54.258  1.00 31.02           C  
ATOM    496  CG  PRO L  65      26.690  12.827  53.311  1.00 31.99           C  
ATOM    497  C   PRO L  65      26.601  16.327  54.585  1.00 32.92           C  
ATOM    498  O   PRO L  65      26.893  17.048  53.633  1.00 34.78           O  
ATOM    499  N   ASP L  66      26.746  16.692  55.871  1.00 33.30           N  
ATOM    500  CA  ASP L  66      27.118  18.000  56.336  1.00 34.38           C  
ATOM    501  CB  ASP L  66      27.175  18.090  57.869  1.00 38.76           C  
ATOM    502  CG  ASP L  66      25.768  17.930  58.417  1.00 44.51           C  
ATOM    503  OD1 ASP L  66      24.854  18.646  57.925  1.00 48.45           O  
ATOM    504  OD2 ASP L  66      25.589  17.095  59.343  1.00 45.31           O1-
ATOM    505  C   ASP L  66      28.489  18.338  55.848  1.00 33.61           C  
ATOM    506  O   ASP L  66      28.851  19.509  55.758  1.00 34.96           O  
ATOM    507  N   ARG L  67      29.302  17.317  55.535  1.00 36.82           N  
ATOM    508  CA  ARG L  67      30.663  17.562  55.154  1.00 35.79           C  
ATOM    509  CB  ARG L  67      31.490  16.298  54.855  1.00 30.20           C  
ATOM    510  CG  ARG L  67      31.019  15.478  53.654  1.00 32.02           C  
ATOM    511  CD  ARG L  67      31.993  14.350  53.304  1.00 33.13           C  
ATOM    512  NE  ARG L  67      31.747  13.249  54.271  1.00 33.38           N  
ATOM    513  CZ  ARG L  67      30.897  12.236  53.940  1.00 36.92           C  
ATOM    514  NH1 ARG L  67      30.428  12.128  52.662  1.00 36.22           N1+
ATOM    515  NH2 ARG L  67      30.511  11.333  54.887  1.00 32.72           N  
ATOM    516  C   ARG L  67      30.687  18.410  53.920  1.00 35.56           C  
ATOM    517  O   ARG L  67      31.671  19.108  53.675  1.00 29.55           O  
ATOM    518  N   PHE L  68      29.631  18.329  53.083  1.00 28.99           N  
ATOM    519  CA  PHE L  68      29.591  19.091  51.866  1.00 28.83           C  
ATOM    520  CB  PHE L  68      28.674  18.472  50.795  1.00 30.16           C  
ATOM    521  CG  PHE L  68      29.279  17.196  50.319  1.00 31.31           C  
ATOM    522  CD1 PHE L  68      29.131  16.026  51.025  1.00 31.83           C  
ATOM    523  CD2 PHE L  68      29.994  17.166  49.146  1.00 31.66           C  
ATOM    524  CE1 PHE L  68      29.691  14.852  50.574  1.00 32.19           C  
ATOM    525  CE2 PHE L  68      30.556  15.998  48.690  1.00 31.91           C  
ATOM    526  CZ  PHE L  68      30.408  14.835  49.404  1.00 32.06           C  
ATOM    527  C   PHE L  68      29.053  20.459  52.152  1.00 29.66           C  
ATOM    528  O   PHE L  68      27.974  20.611  52.722  1.00 30.62           O  
ATOM    529  N   THR L  69      29.801  21.508  51.748  1.00 28.54           N  
ATOM    530  CA  THR L  69      29.339  22.839  52.005  1.00 28.99           C  
ATOM    531  CB  THR L  69      30.112  23.531  53.089  1.00 31.54           C  
ATOM    532  OG1 THR L  69      30.077  22.765  54.283  1.00 32.98           O  
ATOM    533  CG2 THR L  69      29.468  24.901  53.345  1.00 30.09           C  
ATOM    534  C   THR L  69      29.508  23.650  50.757  1.00 29.87           C  
ATOM    535  O   THR L  69      30.511  23.531  50.053  1.00 30.41           O  
ATOM    536  N   GLY L  70      28.517  24.515  50.458  1.00 29.45           N  
ATOM    537  CA  GLY L  70      28.608  25.343  49.292  1.00 29.07           C  
ATOM    538  C   GLY L  70      28.667  26.761  49.757  1.00 29.08           C  
ATOM    539  O   GLY L  70      27.976  27.147  50.698  1.00 27.15           O  
ATOM    540  N   SER L  71      29.503  27.580  49.088  1.00 30.27           N  
ATOM    541  CA  SER L  71      29.660  28.957  49.466  1.00 30.10           C  
ATOM    542  CB  SER L  71      30.913  29.229  50.317  1.00 26.96           C  
ATOM    543  OG  SER L  71      30.850  28.528  51.548  1.00 25.68           O  
ATOM    544  C   SER L  71      29.876  29.738  48.210  1.00 30.51           C  
ATOM    545  O   SER L  71      30.008  29.169  47.127  1.00 26.28           O  
ATOM    546  N   GLY L  72      29.931  31.080  48.337  1.00 25.32           N  
ATOM    547  CA  GLY L  72      30.189  31.910  47.196  1.00 24.92           C  
ATOM    548  C   GLY L  72      29.006  32.783  46.923  1.00 25.65           C  
ATOM    549  O   GLY L  72      27.920  32.578  47.467  1.00 25.09           O  
ATOM    550  N   SER L  73      29.220  33.820  46.091  1.00 29.61           N  
ATOM    551  CA  SER L  73      28.160  34.713  45.724  1.00 30.40           C  
ATOM    552  CB  SER L  73      27.891  35.800  46.779  1.00 32.89           C  
ATOM    553  OG  SER L  73      26.831  36.647  46.357  1.00 36.48           O  
ATOM    554  C   SER L  73      28.577  35.408  44.470  1.00 31.74           C  
ATOM    555  O   SER L  73      29.766  35.484  44.153  1.00 33.83           O  
ATOM    556  N   GLY L  74      27.597  35.940  43.716  1.00 29.65           N  
ATOM    557  CA  GLY L  74      27.920  36.646  42.515  1.00 29.52           C  
ATOM    558  C   GLY L  74      28.478  35.679  41.517  1.00 30.87           C  
ATOM    559  O   GLY L  74      27.784  34.776  41.058  1.00 27.69           O  
ATOM    560  N   THR L  75      29.707  35.966  41.053  1.00 26.51           N  
ATOM    561  CA  THR L  75      30.460  35.201  40.095  1.00 26.66           C  
ATOM    562  CB  THR L  75      31.423  36.065  39.338  1.00 30.46           C  
ATOM    563  OG1 THR L  75      32.108  35.298  38.362  1.00 30.78           O  
ATOM    564  CG2 THR L  75      32.419  36.688  40.327  1.00 31.02           C  
ATOM    565  C   THR L  75      31.237  34.026  40.643  1.00 27.89           C  
ATOM    566  O   THR L  75      31.417  33.040  39.929  1.00 29.47           O  
ATOM    567  N   ASP L  76      31.763  34.098  41.888  1.00 34.46           N  
ATOM    568  CA  ASP L  76      32.676  33.067  42.330  1.00 34.77           C  
ATOM    569  CB  ASP L  76      33.997  33.634  42.879  1.00 33.66           C  
ATOM    570  CG  ASP L  76      34.759  34.259  41.718  1.00 39.25           C  
ATOM    571  OD1 ASP L  76      34.506  33.854  40.553  1.00 40.85           O  
ATOM    572  OD2 ASP L  76      35.605  35.154  41.983  1.00 42.86           O1-
ATOM    573  C   ASP L  76      32.082  32.210  43.411  1.00 34.32           C  
ATOM    574  O   ASP L  76      31.620  32.718  44.432  1.00 30.48           O  
ATOM    575  N   PHE L  77      32.125  30.869  43.216  1.00 26.15           N  
ATOM    576  CA  PHE L  77      31.548  29.944  44.155  1.00 24.45           C  
ATOM    577  CB  PHE L  77      30.294  29.248  43.605  1.00 23.88           C  
ATOM    578  CG  PHE L  77      29.315  30.314  43.255  1.00 22.20           C  
ATOM    579  CD1 PHE L  77      28.426  30.786  44.186  1.00 22.00           C  
ATOM    580  CD2 PHE L  77      29.290  30.854  41.991  1.00 21.86           C  
ATOM    581  CE1 PHE L  77      27.526  31.771  43.860  1.00 23.30           C  
ATOM    582  CE2 PHE L  77      28.390  31.840  41.662  1.00 22.51           C  
ATOM    583  CZ  PHE L  77      27.502  32.304  42.597  1.00 23.24           C  
ATOM    584  C   PHE L  77      32.538  28.851  44.455  1.00 26.21           C  
ATOM    585  O   PHE L  77      33.462  28.607  43.678  1.00 27.72           O  
ATOM    586  N   THR L  78      32.361  28.169  45.614  1.00 24.47           N  
ATOM    587  CA  THR L  78      33.264  27.125  46.015  1.00 25.55           C  
ATOM    588  CB  THR L  78      34.247  27.589  47.042  1.00 31.72           C  
ATOM    589  OG1 THR L  78      35.043  28.652  46.544  1.00 31.46           O  
ATOM    590  CG2 THR L  78      35.129  26.405  47.425  1.00 30.98           C  
ATOM    591  C   THR L  78      32.512  26.000  46.671  1.00 27.31           C  
ATOM    592  O   THR L  78      31.561  26.220  47.419  1.00 33.56           O  
ATOM    593  N   LEU L  79      32.948  24.747  46.411  1.00 28.95           N  
ATOM    594  CA  LEU L  79      32.385  23.588  47.050  1.00 28.39           C  
ATOM    595  CB  LEU L  79      31.966  22.487  46.062  1.00 26.22           C  
ATOM    596  CG  LEU L  79      31.421  21.217  46.741  1.00 26.32           C  
ATOM    597  CD1 LEU L  79      30.167  21.512  47.579  1.00 26.94           C  
ATOM    598  CD2 LEU L  79      31.195  20.099  45.713  1.00 25.41           C  
ATOM    599  C   LEU L  79      33.459  23.032  47.926  1.00 29.35           C  
ATOM    600  O   LEU L  79      34.562  22.747  47.463  1.00 27.20           O  
ATOM    601  N   THR L  80      33.164  22.867  49.230  1.00 26.12           N  
ATOM    602  CA  THR L  80      34.186  22.397  50.120  1.00 26.12           C  
ATOM    603  CB  THR L  80      34.495  23.368  51.221  1.00 30.48           C  
ATOM    604  OG1 THR L  80      34.920  24.608  50.675  1.00 33.49           O  
ATOM    605  CG2 THR L  80      35.598  22.770  52.108  1.00 29.31           C  
ATOM    606  C   THR L  80      33.737  21.129  50.766  1.00 27.87           C  
ATOM    607  O   THR L  80      32.612  21.017  51.250  1.00 31.81           O  
ATOM    608  N   ILE L  81      34.632  20.124  50.784  1.00 29.51           N  
ATOM    609  CA  ILE L  81      34.311  18.886  51.418  1.00 30.26           C  
ATOM    610  CB  ILE L  81      34.584  17.698  50.540  1.00 29.04           C  
ATOM    611  CG1 ILE L  81      33.760  17.793  49.248  1.00 28.67           C  
ATOM    612  CG2 ILE L  81      34.308  16.419  51.349  1.00 29.19           C  
ATOM    613  CD1 ILE L  81      34.224  16.824  48.163  1.00 31.97           C  
ATOM    614  C   ILE L  81      35.225  18.780  52.587  1.00 32.27           C  
ATOM    615  O   ILE L  81      36.434  18.617  52.427  1.00 30.57           O  
ATOM    616  N   ASN L  82      34.676  18.903  53.807  1.00 31.59           N  
ATOM    617  CA  ASN L  82      35.532  18.720  54.932  1.00 32.36           C  
ATOM    618  CB  ASN L  82      35.053  19.395  56.231  1.00 39.87           C  
ATOM    619  CG  ASN L  82      33.695  18.828  56.607  1.00  0.00           C  
ATOM    620  OD1 ASN L  82      32.679  19.200  56.025  1.00  0.00           O  
ATOM    621  ND2 ASN L  82      33.673  17.907  57.607  1.00  0.00           N  
ATOM    622  C   ASN L  82      35.588  17.244  55.153  1.00 34.71           C  
ATOM    623  O   ASN L  82      34.616  16.535  54.915  1.00 44.03           O  
ATOM    624  N   SER L  83      36.744  16.742  55.614  1.00 35.49           N  
ATOM    625  CA  SER L  83      36.912  15.343  55.887  1.00 35.09           C  
ATOM    626  CB  SER L  83      36.186  14.885  57.164  1.00 41.92           C  
ATOM    627  OG  SER L  83      36.392  13.496  57.374  1.00 46.69           O  
ATOM    628  C   SER L  83      36.438  14.490  54.743  1.00 35.29           C  
ATOM    629  O   SER L  83      35.410  13.821  54.840  1.00 38.47           O  
ATOM    630  N   VAL L  84      37.194  14.488  53.627  1.00 32.44           N  
ATOM    631  CA  VAL L  84      36.854  13.725  52.457  1.00 31.24           C  
ATOM    632  CB  VAL L  84      37.816  13.953  51.327  1.00 31.15           C  
ATOM    633  CG1 VAL L  84      39.183  13.380  51.728  1.00 31.09           C  
ATOM    634  CG2 VAL L  84      37.240  13.348  50.040  1.00 31.03           C  
ATOM    635  C   VAL L  84      36.845  12.259  52.790  1.00 31.50           C  
ATOM    636  O   VAL L  84      37.598  11.793  53.646  1.00 31.39           O  
ATOM    637  N   GLN L  85      35.952  11.498  52.117  1.00 35.69           N  
ATOM    638  CA  GLN L  85      35.797  10.085  52.342  1.00 35.45           C  
ATOM    639  CB  GLN L  85      34.364   9.684  52.735  1.00 35.89           C  
ATOM    640  CG  GLN L  85      33.823  10.407  53.968  1.00 39.23           C  
ATOM    641  CD  GLN L  85      34.561   9.916  55.201  1.00 43.27           C  
ATOM    642  OE1 GLN L  85      34.463  10.515  56.270  1.00 39.41           O  
ATOM    643  NE2 GLN L  85      35.319   8.797  55.056  1.00 39.46           N  
ATOM    644  C   GLN L  85      36.064   9.386  51.042  1.00 35.35           C  
ATOM    645  O   GLN L  85      36.120  10.011  49.986  1.00 34.67           O  
ATOM    646  N   ALA L  86      36.246   8.050  51.098  1.00 32.29           N  
ATOM    647  CA  ALA L  86      36.517   7.248  49.937  1.00 31.48           C  
ATOM    648  CB  ALA L  86      36.750   5.766  50.279  1.00 31.88           C  
ATOM    649  C   ALA L  86      35.347   7.310  49.002  1.00 31.93           C  
ATOM    650  O   ALA L  86      35.512   7.381  47.786  1.00 31.16           O  
ATOM    651  N   GLU L  87      34.127   7.298  49.564  1.00 34.07           N  
ATOM    652  CA  GLU L  87      32.894   7.281  48.826  1.00 34.12           C  
ATOM    653  CB  GLU L  87      31.663   7.142  49.741  1.00 31.75           C  
ATOM    654  CG  GLU L  87      31.522   8.270  50.762  1.00 37.16           C  
ATOM    655  CD  GLU L  87      30.399   7.898  51.719  1.00 42.82           C  
ATOM    656  OE1 GLU L  87      29.214   7.947  51.295  1.00 41.19           O  
ATOM    657  OE2 GLU L  87      30.716   7.554  52.889  1.00 45.46           O1-
ATOM    658  C   GLU L  87      32.762   8.544  48.030  1.00 34.08           C  
ATOM    659  O   GLU L  87      32.051   8.582  47.029  1.00 29.73           O  
ATOM    660  N   ASP L  88      33.427   9.617  48.486  1.00 24.94           N  
ATOM    661  CA  ASP L  88      33.384  10.928  47.901  1.00 24.18           C  
ATOM    662  CB  ASP L  88      34.066  11.985  48.788  1.00 24.21           C  
ATOM    663  CG  ASP L  88      33.195  12.153  50.030  1.00 26.82           C  
ATOM    664  OD1 ASP L  88      32.035  11.664  50.006  1.00 27.03           O  
ATOM    665  OD2 ASP L  88      33.677  12.771  51.017  1.00 27.51           O1-
ATOM    666  C   ASP L  88      34.014  10.948  46.537  1.00 24.53           C  
ATOM    667  O   ASP L  88      33.833  11.917  45.801  1.00 24.56           O  
ATOM    668  N   LEU L  89      34.823   9.932  46.169  1.00 22.39           N  
ATOM    669  CA  LEU L  89      35.421   9.961  44.860  1.00 21.17           C  
ATOM    670  CB  LEU L  89      36.220   8.697  44.498  1.00 21.84           C  
ATOM    671  CG  LEU L  89      37.559   8.557  45.236  1.00 22.91           C  
ATOM    672  CD1 LEU L  89      38.291   7.272  44.816  1.00 22.33           C  
ATOM    673  CD2 LEU L  89      38.426   9.812  45.039  1.00 22.65           C  
ATOM    674  C   LEU L  89      34.336  10.071  43.840  1.00 21.64           C  
ATOM    675  O   LEU L  89      33.391   9.281  43.830  1.00 22.06           O  
ATOM    676  N   ALA L  90      34.454  11.079  42.951  1.00 20.13           N  
ATOM    677  CA  ALA L  90      33.471  11.286  41.927  1.00 19.44           C  
ATOM    678  CB  ALA L  90      32.044  11.466  42.473  1.00 19.48           C  
ATOM    679  C   ALA L  90      33.829  12.548  41.200  1.00 20.00           C  
ATOM    680  O   ALA L  90      34.821  13.203  41.516  1.00 18.62           O  
ATOM    681  N   VAL L  91      33.033  12.906  40.170  1.00 18.48           N  
ATOM    682  CA  VAL L  91      33.267  14.125  39.448  1.00 18.37           C  
ATOM    683  CB  VAL L  91      33.089  13.984  37.964  1.00 18.81           C  
ATOM    684  CG1 VAL L  91      33.257  15.368  37.315  1.00 17.67           C  
ATOM    685  CG2 VAL L  91      34.087  12.931  37.451  1.00 17.73           C  
ATOM    686  C   VAL L  91      32.255  15.110  39.944  1.00 20.39           C  
ATOM    687  O   VAL L  91      31.109  14.754  40.205  1.00 21.71           O  
ATOM    688  N   TYR L  92      32.659  16.386  40.112  1.00 19.61           N  
ATOM    689  CA  TYR L  92      31.740  17.356  40.633  1.00 18.75           C  
ATOM    690  CB  TYR L  92      32.238  18.021  41.931  1.00 20.66           C  
ATOM    691  CG  TYR L  92      32.289  16.978  42.999  1.00 21.22           C  
ATOM    692  CD1 TYR L  92      33.342  16.094  43.080  1.00 21.30           C  
ATOM    693  CD2 TYR L  92      31.282  16.886  43.932  1.00 21.72           C  
ATOM    694  CE1 TYR L  92      33.383  15.136  44.069  1.00 19.48           C  
ATOM    695  CE2 TYR L  92      31.319  15.932  44.922  1.00 21.43           C  
ATOM    696  CZ  TYR L  92      32.370  15.052  44.993  1.00 21.86           C  
ATOM    697  OH  TYR L  92      32.408  14.072  46.008  1.00 23.44           O  
ATOM    698  C   TYR L  92      31.532  18.432  39.608  1.00 19.92           C  
ATOM    699  O   TYR L  92      32.489  19.016  39.102  1.00 21.28           O  
ATOM    700  N   TYR L  93      30.249  18.728  39.294  1.00 19.98           N  
ATOM    701  CA  TYR L  93      29.928  19.714  38.298  1.00 20.79           C  
ATOM    702  CB  TYR L  93      28.983  19.230  37.181  1.00 22.35           C  
ATOM    703  CG  TYR L  93      29.538  18.060  36.442  1.00 24.11           C  
ATOM    704  CD1 TYR L  93      30.434  18.222  35.413  1.00 24.79           C  
ATOM    705  CD2 TYR L  93      29.149  16.788  36.780  1.00 24.87           C  
ATOM    706  CE1 TYR L  93      30.933  17.137  34.732  1.00 25.53           C  
ATOM    707  CE2 TYR L  93      29.643  15.698  36.102  1.00 25.84           C  
ATOM    708  CZ  TYR L  93      30.538  15.871  35.075  1.00 27.04           C  
ATOM    709  OH  TYR L  93      31.052  14.759  34.374  1.00 29.16           O  
ATOM    710  C   TYR L  93      29.137  20.799  38.963  1.00 23.03           C  
ATOM    711  O   TYR L  93      28.378  20.548  39.898  1.00 23.36           O  
ATOM    712  N   CYS L  94      29.316  22.051  38.493  1.00 22.80           N  
ATOM    713  CA  CYS L  94      28.552  23.158  38.988  1.00 23.47           C  
ATOM    714  CB  CYS L  94      29.412  24.364  39.440  1.00 26.17           C  
ATOM    715  SG  CYS L  94      30.511  25.013  38.142  1.00 31.37           S  
ATOM    716  C   CYS L  94      27.685  23.587  37.847  1.00 22.59           C  
ATOM    717  O   CYS L  94      28.094  23.494  36.691  1.00 22.80           O  
ATOM    718  N   GLN L  95      26.444  24.035  38.131  1.00 22.62           N  
ATOM    719  CA  GLN L  95      25.604  24.410  37.031  1.00 21.70           C  
ATOM    720  CB  GLN L  95      24.565  23.340  36.642  1.00 19.76           C  
ATOM    721  CG  GLN L  95      23.508  23.052  37.708  1.00 20.32           C  
ATOM    722  CD  GLN L  95      22.158  23.635  37.308  1.00 24.23           C  
ATOM    723  OE1 GLN L  95      21.118  23.144  37.743  1.00 25.61           O  
ATOM    724  NE2 GLN L  95      22.154  24.696  36.460  1.00 25.22           N  
ATOM    725  C   GLN L  95      24.877  25.673  37.332  1.00 22.36           C  
ATOM    726  O   GLN L  95      24.408  25.906  38.446  1.00 22.20           O  
ATOM    727  N   ASN L  96      24.769  26.500  36.276  1.00 25.24           N  
ATOM    728  CA  ASN L  96      24.136  27.781  36.242  1.00 25.02           C  
ATOM    729  CB  ASN L  96      24.646  28.609  35.049  1.00 20.38           C  
ATOM    730  CG  ASN L  96      23.791  29.850  34.863  1.00 19.54           C  
ATOM    731  OD1 ASN L  96      23.010  30.226  35.733  1.00 14.77           O  
ATOM    732  ND2 ASN L  96      23.930  30.495  33.674  1.00 10.43           N  
ATOM    733  C   ASN L  96      22.682  27.516  36.019  1.00 26.03           C  
ATOM    734  O   ASN L  96      22.263  26.958  35.013  1.00 20.84           O  
ATOM    735  N   ASP L  97      21.919  27.677  37.115  1.00 10.61           N  
ATOM    736  CA  ASP L  97      20.497  27.509  37.205  1.00 10.53           C  
ATOM    737  CB  ASP L  97      20.061  26.957  38.573  1.00 10.78           C  
ATOM    738  CG  ASP L  97      18.743  26.221  38.371  1.00 13.42           C  
ATOM    739  OD1 ASP L  97      18.272  26.164  37.204  1.00 12.03           O  
ATOM    740  OD2 ASP L  97      18.199  25.689  39.374  1.00 11.98           O1-
ATOM    741  C   ASP L  97      19.769  28.802  36.938  1.00 13.61           C  
ATOM    742  O   ASP L  97      18.544  28.837  36.988  1.00 15.72           O  
ATOM    743  N   TYR L  98      20.502  29.928  36.820  1.00 13.22           N  
ATOM    744  CA  TYR L  98      19.912  31.244  36.719  1.00 13.70           C  
ATOM    745  CB  TYR L  98      20.972  32.344  36.928  1.00 16.06           C  
ATOM    746  CG  TYR L  98      20.311  33.678  36.931  1.00 22.45           C  
ATOM    747  CD1 TYR L  98      19.539  34.068  38.000  1.00 10.97           C  
ATOM    748  CD2 TYR L  98      20.488  34.556  35.886  1.00 22.39           C  
ATOM    749  CE1 TYR L  98      18.931  35.300  38.016  1.00 28.38           C  
ATOM    750  CE2 TYR L  98      19.883  35.791  35.893  1.00 11.44           C  
ATOM    751  CZ  TYR L  98      19.101  36.163  36.960  1.00 12.70           C  
ATOM    752  OH  TYR L  98      18.475  37.427  36.978  1.00 13.57           O  
ATOM    753  C   TYR L  98      19.176  31.511  35.434  1.00 15.77           C  
ATOM    754  O   TYR L  98      18.044  31.995  35.473  1.00 17.43           O  
ATOM    755  N   THR L  99      19.775  31.226  34.257  1.00 13.85           N  
ATOM    756  CA  THR L  99      19.059  31.539  33.050  1.00 12.26           C  
ATOM    757  CB  THR L  99      19.402  32.867  32.444  1.00 16.54           C  
ATOM    758  OG1 THR L  99      20.788  32.928  32.146  1.00  0.00           O  
ATOM    759  CG2 THR L  99      18.997  33.985  33.413  1.00  0.00           C  
ATOM    760  C   THR L  99      19.339  30.519  31.996  1.00 13.52           C  
ATOM    761  O   THR L  99      20.305  29.762  32.066  1.00 13.96           O  
ATOM    762  N   TYR L 100      18.467  30.501  30.969  1.00 13.12           N  
ATOM    763  CA  TYR L 100      18.561  29.599  29.861  1.00 12.65           C  
ATOM    764  CB  TYR L 100      17.214  29.378  29.149  1.00 13.42           C  
ATOM    765  CG  TYR L 100      16.301  28.691  30.108  1.00 14.65           C  
ATOM    766  CD1 TYR L 100      15.814  29.368  31.200  1.00 14.44           C  
ATOM    767  CD2 TYR L 100      15.913  27.385  29.910  1.00 15.47           C  
ATOM    768  CE1 TYR L 100      14.967  28.753  32.090  1.00 17.60           C  
ATOM    769  CE2 TYR L 100      15.065  26.762  30.797  1.00 18.23           C  
ATOM    770  CZ  TYR L 100      14.592  27.447  31.890  1.00 18.69           C  
ATOM    771  OH  TYR L 100      13.721  26.819  32.806  1.00 20.53           O  
ATOM    772  C   TYR L 100      19.505  30.203  28.874  1.00 14.25           C  
ATOM    773  O   TYR L 100      19.565  31.423  28.720  1.00 15.31           O  
ATOM    774  N   PRO L 101      20.274  29.378  28.223  1.00 13.79           N  
ATOM    775  CA  PRO L 101      20.215  27.965  28.465  1.00 13.39           C  
ATOM    776  CD  PRO L 101      20.716  29.680  26.873  1.00 13.75           C  
ATOM    777  CB  PRO L 101      20.740  27.288  27.198  1.00 13.53           C  
ATOM    778  CG  PRO L 101      21.457  28.410  26.430  1.00 14.51           C  
ATOM    779  C   PRO L 101      20.991  27.622  29.688  1.00 13.49           C  
ATOM    780  O   PRO L 101      21.948  28.326  30.009  1.00 12.92           O  
ATOM    781  N   LEU L 102      20.611  26.531  30.373  1.00 10.28           N  
ATOM    782  CA  LEU L 102      21.322  26.163  31.554  1.00 10.73           C  
ATOM    783  CB  LEU L 102      20.615  25.077  32.378  1.00  9.79           C  
ATOM    784  CG  LEU L 102      19.242  25.535  32.903  1.00 11.75           C  
ATOM    785  CD1 LEU L 102      18.561  24.431  33.719  1.00 12.10           C  
ATOM    786  CD2 LEU L 102      19.342  26.859  33.678  1.00 10.37           C  
ATOM    787  C   LEU L 102      22.654  25.654  31.114  1.00 11.65           C  
ATOM    788  O   LEU L 102      22.777  25.026  30.064  1.00 12.67           O  
ATOM    789  N   THR L 103      23.699  25.947  31.909  1.00 20.47           N  
ATOM    790  CA  THR L 103      25.034  25.558  31.552  1.00 20.55           C  
ATOM    791  CB  THR L 103      25.872  26.718  31.103  1.00 20.19           C  
ATOM    792  OG1 THR L 103      25.992  27.671  32.150  1.00 19.65           O  
ATOM    793  CG2 THR L 103      25.195  27.363  29.883  1.00 18.66           C  
ATOM    794  C   THR L 103      25.732  24.928  32.723  1.00 21.53           C  
ATOM    795  O   THR L 103      25.534  25.317  33.873  1.00 20.89           O  
ATOM    796  N   PHE L 104      26.601  23.935  32.435  1.00 21.41           N  
ATOM    797  CA  PHE L 104      27.321  23.217  33.451  1.00 21.92           C  
ATOM    798  CB  PHE L 104      27.200  21.684  33.336  1.00 22.01           C  
ATOM    799  CG  PHE L 104      25.821  21.227  33.679  1.00 21.52           C  
ATOM    800  CD1 PHE L 104      24.797  21.285  32.765  1.00 21.38           C  
ATOM    801  CD2 PHE L 104      25.554  20.711  34.925  1.00 21.79           C  
ATOM    802  CE1 PHE L 104      23.532  20.850  33.091  1.00 22.15           C  
ATOM    803  CE2 PHE L 104      24.293  20.276  35.254  1.00 22.44           C  
ATOM    804  CZ  PHE L 104      23.273  20.344  34.338  1.00 21.19           C  
ATOM    805  C   PHE L 104      28.782  23.507  33.273  1.00 23.56           C  
ATOM    806  O   PHE L 104      29.220  23.965  32.219  1.00 23.01           O  
ATOM    807  N   GLY L 105      29.578  23.271  34.335  1.00 23.16           N  
ATOM    808  CA  GLY L 105      30.997  23.468  34.253  1.00 23.72           C  
ATOM    809  C   GLY L 105      31.608  22.202  33.727  1.00 25.01           C  
ATOM    810  O   GLY L 105      30.919  21.210  33.503  1.00 24.87           O  
ATOM    811  N   ALA L 106      32.938  22.228  33.514  1.00 25.85           N  
ATOM    812  CA  ALA L 106      33.717  21.122  33.020  1.00 24.66           C  
ATOM    813  CB  ALA L 106      35.180  21.508  32.742  1.00 21.85           C  
ATOM    814  C   ALA L 106      33.725  20.009  34.024  1.00 25.09           C  
ATOM    815  O   ALA L 106      33.763  18.835  33.661  1.00 23.19           O  
ATOM    816  N   GLY L 107      33.739  20.352  35.326  1.00 21.43           N  
ATOM    817  CA  GLY L 107      33.740  19.351  36.356  1.00 21.12           C  
ATOM    818  C   GLY L 107      35.112  19.233  36.941  1.00 22.00           C  
ATOM    819  O   GLY L 107      36.109  19.592  36.316  1.00 25.64           O  
ATOM    820  N   THR L 108      35.175  18.748  38.198  1.00 20.69           N  
ATOM    821  CA  THR L 108      36.432  18.503  38.838  1.00 20.72           C  
ATOM    822  CB  THR L 108      36.715  19.397  40.021  1.00 22.05           C  
ATOM    823  OG1 THR L 108      38.060  19.230  40.425  1.00 22.41           O  
ATOM    824  CG2 THR L 108      35.793  19.066  41.203  1.00 20.46           C  
ATOM    825  C   THR L 108      36.409  17.073  39.286  1.00 21.83           C  
ATOM    826  O   THR L 108      35.504  16.636  39.996  1.00 20.60           O  
ATOM    827  N   LYS L 109      37.410  16.287  38.850  1.00 25.71           N  
ATOM    828  CA  LYS L 109      37.452  14.900  39.207  1.00 27.20           C  
ATOM    829  CB  LYS L 109      38.168  14.033  38.155  1.00 25.19           C  
ATOM    830  CG  LYS L 109      38.196  12.540  38.482  1.00 29.54           C  
ATOM    831  CD  LYS L 109      38.654  11.671  37.309  1.00 32.35           C  
ATOM    832  CE  LYS L 109      38.690  10.174  37.628  1.00 36.44           C  
ATOM    833  NZ  LYS L 109      39.151   9.416  36.444  1.00 40.42           N1+
ATOM    834  C   LYS L 109      38.206  14.791  40.489  1.00 28.60           C  
ATOM    835  O   LYS L 109      39.256  15.408  40.662  1.00 26.42           O  
ATOM    836  N   LEU L 110      37.685  13.985  41.430  1.00 31.77           N  
ATOM    837  CA  LEU L 110      38.335  13.900  42.700  1.00 31.51           C  
ATOM    838  CB  LEU L 110      37.323  14.138  43.837  1.00 24.12           C  
ATOM    839  CG  LEU L 110      37.930  14.430  45.217  1.00 24.33           C  
ATOM    840  CD1 LEU L 110      36.835  14.650  46.270  1.00 24.60           C  
ATOM    841  CD2 LEU L 110      38.923  13.348  45.630  1.00 24.30           C  
ATOM    842  C   LEU L 110      38.946  12.529  42.789  1.00 32.61           C  
ATOM    843  O   LEU L 110      38.260  11.520  42.643  1.00 25.08           O  
ATOM    844  N   GLU L 111      40.278  12.474  43.010  1.00 24.73           N  
ATOM    845  CA  GLU L 111      41.010  11.235  43.092  1.00 25.16           C  
ATOM    846  CB  GLU L 111      42.382  11.275  42.408  1.00 30.53           C  
ATOM    847  CG  GLU L 111      42.377  11.456  40.898  1.00 35.91           C  
ATOM    848  CD  GLU L 111      43.833  11.634  40.505  1.00 40.93           C  
ATOM    849  OE1 GLU L 111      44.634  12.063  41.378  1.00 42.57           O  
ATOM    850  OE2 GLU L 111      44.167  11.344  39.327  1.00 35.99           O1-
ATOM    851  C   GLU L 111      41.377  11.049  44.526  1.00 26.34           C  
ATOM    852  O   GLU L 111      41.577  12.024  45.246  1.00 31.34           O  
ATOM    853  N   LEU L 112      41.477   9.785  44.986  1.00 29.67           N  
ATOM    854  CA  LEU L 112      41.891   9.583  46.343  1.00 29.98           C  
ATOM    855  CB  LEU L 112      41.036   8.600  47.161  1.00 28.05           C  
ATOM    856  CG  LEU L 112      39.682   9.161  47.626  1.00 26.25           C  
ATOM    857  CD1 LEU L 112      38.906   8.115  48.439  1.00 29.98           C  
ATOM    858  CD2 LEU L 112      39.863  10.478  48.402  1.00 25.85           C  
ATOM    859  C   LEU L 112      43.263   9.016  46.343  1.00 31.34           C  
ATOM    860  O   LEU L 112      43.531   7.994  45.715  1.00 28.83           O  
ATOM    861  N   LYS L 113      44.176   9.689  47.062  1.00 27.87           N  
ATOM    862  CA  LYS L 113      45.496   9.172  47.210  1.00 27.99           C  
ATOM    863  CB  LYS L 113      46.448  10.118  47.960  1.00 35.79           C  
ATOM    864  CG  LYS L 113      46.857  11.367  47.182  1.00 40.86           C  
ATOM    865  CD  LYS L 113      47.492  12.431  48.078  1.00 44.19           C  
ATOM    866  CE  LYS L 113      48.197  13.546  47.307  1.00 47.25           C  
ATOM    867  NZ  LYS L 113      49.482  13.044  46.774  1.00 49.11           N1+
ATOM    868  C   LYS L 113      45.303   7.961  48.110  1.00 28.79           C  
ATOM    869  O   LYS L 113      44.717   8.151  49.212  1.00 36.37           O  
ATOM    870  OXT LYS L 113      45.725   6.841  47.717  1.00  0.00           O1-
TER     871      LYS L 113 
HETATM  872  N   UNK H 114       7.878   6.296  45.304  1.00 43.81           N  
HETATM  873  CA  UNK H 114       8.908   7.353  45.178  1.00 43.68           C  
HETATM  874  C   UNK H 114       8.960   7.881  43.783  1.00 43.48           C  
HETATM  875  O   UNK H 114       8.405   7.293  42.856  1.00 40.89           O  
ATOM    876  N   VAL H 115       9.644   9.025  43.601  1.00 37.95           N  
ATOM    877  CA  VAL H 115       9.796   9.579  42.291  1.00 37.49           C  
ATOM    878  CB  VAL H 115      10.341  10.974  42.324  1.00 36.68           C  
ATOM    879  CG1 VAL H 115      10.562  11.459  40.883  1.00 35.92           C  
ATOM    880  CG2 VAL H 115       9.383  11.848  43.153  1.00 37.23           C  
ATOM    881  C   VAL H 115      10.779   8.721  41.567  1.00 37.10           C  
ATOM    882  O   VAL H 115      11.806   8.335  42.125  1.00 35.42           O  
ATOM    883  N   HIS H 116      10.481   8.393  40.294  1.00 40.38           N  
ATOM    884  CA  HIS H 116      11.347   7.511  39.567  1.00 40.35           C  
ATOM    885  ND1 HIS H 116      12.105   4.633  38.029  1.00  0.00           N  
ATOM    886  CG  HIS H 116      11.873   5.002  39.332  1.00 50.65           C  
ATOM    887  CB  HIS H 116      10.898   6.051  39.761  1.00 37.50           C  
ATOM    888  NE2 HIS H 116      13.395   3.337  39.294  1.00 60.86           N  
ATOM    889  CD2 HIS H 116      12.673   4.200  40.095  1.00  0.00           C  
ATOM    890  CE1 HIS H 116      13.023   3.632  38.061  1.00  0.00           C  
ATOM    891  C   HIS H 116      11.222   7.833  38.106  1.00 38.94           C  
ATOM    892  O   HIS H 116      10.117   8.042  37.608  1.00 33.07           O  
ATOM    893  N   LEU H 117      12.359   7.895  37.379  1.00 29.84           N  
ATOM    894  CA  LEU H 117      12.310   8.139  35.961  1.00 29.12           C  
ATOM    895  CB  LEU H 117      13.097   9.386  35.504  1.00 28.63           C  
ATOM    896  CG  LEU H 117      12.505  10.748  35.927  1.00 27.94           C  
ATOM    897  CD1 LEU H 117      11.170  11.037  35.226  1.00 27.78           C  
ATOM    898  CD2 LEU H 117      12.401  10.878  37.449  1.00 27.34           C  
ATOM    899  C   LEU H 117      12.935   6.967  35.268  1.00 29.05           C  
ATOM    900  O   LEU H 117      14.115   6.675  35.460  1.00 28.30           O  
ATOM    901  N   GLN H 118      12.164   6.258  34.420  1.00 28.39           N  
ATOM    902  CA  GLN H 118      12.798   5.157  33.767  1.00 29.10           C  
ATOM    903  CB  GLN H 118      12.095   3.806  33.905  1.00 35.45           C  
ATOM    904  CG  GLN H 118      13.019   2.699  33.406  1.00 44.98           C  
ATOM    905  CD  GLN H 118      12.429   1.360  33.775  1.00 53.83           C  
ATOM    906  OE1 GLN H 118      12.097   1.104  34.930  1.00 55.10           O  
ATOM    907  NE2 GLN H 118      12.306   0.473  32.754  1.00 51.15           N  
ATOM    908  C   GLN H 118      12.965   5.480  32.318  1.00 28.12           C  
ATOM    909  O   GLN H 118      12.032   5.887  31.626  1.00 32.35           O  
ATOM    910  N   GLN H 119      14.205   5.291  31.836  1.00 25.93           N  
ATOM    911  CA  GLN H 119      14.620   5.633  30.505  1.00 25.06           C  
ATOM    912  CB  GLN H 119      16.099   6.062  30.484  1.00 27.42           C  
ATOM    913  CG  GLN H 119      16.443   7.193  31.459  1.00 27.53           C  
ATOM    914  CD  GLN H 119      16.613   8.497  30.699  1.00 29.05           C  
ATOM    915  OE1 GLN H 119      17.032   9.504  31.268  1.00 29.47           O  
ATOM    916  NE2 GLN H 119      16.304   8.483  29.375  1.00 23.74           N  
ATOM    917  C   GLN H 119      14.532   4.415  29.632  1.00 25.86           C  
ATOM    918  O   GLN H 119      14.532   3.284  30.116  1.00 29.40           O  
ATOM    919  N   SER H 120      14.463   4.631  28.301  1.00 25.97           N  
ATOM    920  CA  SER H 120      14.416   3.547  27.358  1.00 25.42           C  
ATOM    921  CB  SER H 120      13.986   3.990  25.950  1.00 32.21           C  
ATOM    922  OG  SER H 120      14.887   4.967  25.452  1.00 34.54           O  
ATOM    923  C   SER H 120      15.785   2.945  27.282  1.00 26.27           C  
ATOM    924  O   SER H 120      16.745   3.503  27.805  1.00 32.39           O  
ATOM    925  N   GLY H 121      15.912   1.774  26.626  1.00 24.35           N  
ATOM    926  CA  GLY H 121      17.168   1.076  26.581  1.00 23.58           C  
ATOM    927  C   GLY H 121      18.103   1.744  25.618  1.00 24.78           C  
ATOM    928  O   GLY H 121      17.717   2.624  24.851  1.00 23.71           O  
ATOM    929  N   ALA H 122      19.379   1.301  25.634  1.00 22.80           N  
ATOM    930  CA  ALA H 122      20.418   1.856  24.807  1.00 23.37           C  
ATOM    931  CB  ALA H 122      21.814   1.288  25.113  1.00 22.42           C  
ATOM    932  C   ALA H 122      20.105   1.551  23.380  1.00 25.45           C  
ATOM    933  O   ALA H 122      19.387   0.598  23.082  1.00 26.16           O  
ATOM    934  N   GLU H 123      20.611   2.387  22.448  1.00 27.69           N  
ATOM    935  CA  GLU H 123      20.309   2.110  21.077  1.00 27.76           C  
ATOM    936  CB  GLU H 123      19.122   2.908  20.521  1.00 35.78           C  
ATOM    937  CG  GLU H 123      17.779   2.358  20.991  1.00 40.40           C  
ATOM    938  CD  GLU H 123      16.677   3.197  20.374  1.00 48.54           C  
ATOM    939  OE1 GLU H 123      16.581   4.400  20.743  1.00 48.63           O  
ATOM    940  OE2 GLU H 123      15.920   2.654  19.529  1.00 49.79           O1-
ATOM    941  C   GLU H 123      21.477   2.376  20.187  1.00 28.72           C  
ATOM    942  O   GLU H 123      22.363   3.171  20.490  1.00 34.41           O  
ATOM    943  N   LEU H 124      21.499   1.655  19.050  1.00 28.25           N  
ATOM    944  CA  LEU H 124      22.493   1.831  18.035  1.00 28.26           C  
ATOM    945  CB  LEU H 124      23.260   0.540  17.704  1.00 27.13           C  
ATOM    946  CG  LEU H 124      24.334   0.709  16.614  1.00 28.28           C  
ATOM    947  CD1 LEU H 124      25.439   1.683  17.055  1.00 28.46           C  
ATOM    948  CD2 LEU H 124      24.891  -0.650  16.168  1.00 28.51           C  
ATOM    949  C   LEU H 124      21.742   2.253  16.814  1.00 29.74           C  
ATOM    950  O   LEU H 124      20.797   1.583  16.397  1.00 28.07           O  
ATOM    951  N   MET H 125      22.140   3.389  16.211  1.00 30.03           N  
ATOM    952  CA  MET H 125      21.421   3.878  15.072  1.00 31.18           C  
ATOM    953  CB  MET H 125      20.641   5.171  15.362  1.00 32.06           C  
ATOM    954  CG  MET H 125      19.509   4.978  16.370  1.00 47.44           C  
ATOM    955  SD  MET H 125      18.130   3.972  15.749  1.00 51.46           S  
ATOM    956  CE  MET H 125      17.409   3.690  17.389  1.00 53.37           C  
ATOM    957  C   MET H 125      22.405   4.199  13.996  1.00 32.34           C  
ATOM    958  O   MET H 125      23.563   4.512  14.267  1.00 30.31           O  
ATOM    959  N   LYS H 126      21.948   4.107  12.733  1.00 30.79           N  
ATOM    960  CA  LYS H 126      22.770   4.413  11.598  1.00 32.17           C  
ATOM    961  CB  LYS H 126      22.192   3.894  10.270  1.00 33.02           C  
ATOM    962  CG  LYS H 126      22.095   2.370  10.179  1.00 47.37           C  
ATOM    963  CD  LYS H 126      23.446   1.655  10.240  1.00 52.71           C  
ATOM    964  CE  LYS H 126      23.330   0.132  10.145  1.00 54.91           C  
ATOM    965  NZ  LYS H 126      24.677  -0.481  10.148  1.00 55.76           N1+
ATOM    966  C   LYS H 126      22.817   5.901  11.500  1.00 33.10           C  
ATOM    967  O   LYS H 126      21.917   6.587  11.980  1.00 32.33           O  
ATOM    968  N   PRO H 127      23.846   6.432  10.903  1.00 31.92           N  
ATOM    969  CA  PRO H 127      23.918   7.859  10.791  1.00 31.91           C  
ATOM    970  CD  PRO H 127      25.167   5.826  10.984  1.00 32.22           C  
ATOM    971  CB  PRO H 127      25.347   8.171  10.356  1.00 31.66           C  
ATOM    972  CG  PRO H 127      26.161   7.000  10.939  1.00 33.35           C  
ATOM    973  C   PRO H 127      22.863   8.356   9.856  1.00 33.16           C  
ATOM    974  O   PRO H 127      22.513   7.641   8.920  1.00 33.73           O  
ATOM    975  N   GLY H 128      22.324   9.565  10.111  1.00 32.81           N  
ATOM    976  CA  GLY H 128      21.339  10.145   9.244  1.00 31.99           C  
ATOM    977  C   GLY H 128      19.975   9.718   9.692  1.00 32.52           C  
ATOM    978  O   GLY H 128      18.969  10.277   9.260  1.00 33.52           O  
ATOM    979  N   ALA H 129      19.907   8.714  10.588  1.00 29.91           N  
ATOM    980  CA  ALA H 129      18.657   8.191  11.065  1.00 28.87           C  
ATOM    981  CB  ALA H 129      18.758   6.748  11.589  1.00 28.07           C  
ATOM    982  C   ALA H 129      18.157   9.045  12.189  1.00 29.62           C  
ATOM    983  O   ALA H 129      18.807  10.010  12.592  1.00 28.80           O  
ATOM    984  N   SER H 130      16.945   8.731  12.690  1.00 28.31           N  
ATOM    985  CA  SER H 130      16.367   9.465  13.781  1.00 27.18           C  
ATOM    986  CB  SER H 130      15.071  10.193  13.388  1.00 31.42           C  
ATOM    987  OG  SER H 130      14.548  10.900  14.500  1.00 37.29           O  
ATOM    988  C   SER H 130      16.033   8.483  14.867  1.00 26.46           C  
ATOM    989  O   SER H 130      15.720   7.323  14.591  1.00 28.93           O  
ATOM    990  N   VAL H 131      16.105   8.916  16.146  1.00 25.05           N  
ATOM    991  CA  VAL H 131      15.828   8.021  17.238  1.00 23.31           C  
ATOM    992  CB  VAL H 131      17.075   7.581  17.952  1.00 23.40           C  
ATOM    993  CG1 VAL H 131      17.734   8.813  18.598  1.00 21.02           C  
ATOM    994  CG2 VAL H 131      16.706   6.479  18.955  1.00 23.46           C  
ATOM    995  C   VAL H 131      14.966   8.732  18.237  1.00 23.29           C  
ATOM    996  O   VAL H 131      15.050   9.950  18.387  1.00 23.51           O  
ATOM    997  N   LYS H 132      14.094   7.984  18.947  1.00 24.77           N  
ATOM    998  CA  LYS H 132      13.243   8.609  19.919  1.00 24.33           C  
ATOM    999  CB  LYS H 132      11.751   8.516  19.559  1.00 23.94           C  
ATOM   1000  CG  LYS H 132      10.855   9.455  20.367  1.00 27.21           C  
ATOM   1001  CD  LYS H 132       9.463   9.624  19.756  1.00 28.44           C  
ATOM   1002  CE  LYS H 132       8.577  10.626  20.497  1.00 21.56           C  
ATOM   1003  NZ  LYS H 132       7.299  10.801  19.771  1.00 21.43           N1+
ATOM   1004  C   LYS H 132      13.451   7.910  21.227  1.00 25.45           C  
ATOM   1005  O   LYS H 132      13.228   6.707  21.347  1.00 24.29           O  
ATOM   1006  N   ILE H 133      13.865   8.678  22.254  1.00 21.45           N  
ATOM   1007  CA  ILE H 133      14.162   8.169  23.564  1.00 20.66           C  
ATOM   1008  CB  ILE H 133      15.328   8.875  24.202  1.00 19.00           C  
ATOM   1009  CG1 ILE H 133      16.598   8.743  23.351  1.00 22.77           C  
ATOM   1010  CG2 ILE H 133      15.494   8.337  25.628  1.00 20.47           C  
ATOM   1011  CD1 ILE H 133      17.059   7.304  23.148  1.00 23.09           C  
ATOM   1012  C   ILE H 133      12.983   8.488  24.429  1.00 21.36           C  
ATOM   1013  O   ILE H 133      12.388   9.556  24.305  1.00 18.58           O  
ATOM   1014  N   SER H 134      12.602   7.556  25.326  1.00 27.27           N  
ATOM   1015  CA  SER H 134      11.457   7.802  26.156  1.00 28.21           C  
ATOM   1016  CB  SER H 134      10.384   6.705  26.064  1.00 25.64           C  
ATOM   1017  OG  SER H 134      10.901   5.475  26.548  1.00 30.60           O  
ATOM   1018  C   SER H 134      11.890   7.873  27.589  1.00 29.17           C  
ATOM   1019  O   SER H 134      12.934   7.347  27.968  1.00 25.86           O  
ATOM   1020  N   CYS H 135      11.087   8.577  28.414  1.00 24.35           N  
ATOM   1021  CA  CYS H 135      11.347   8.727  29.818  1.00 24.77           C  
ATOM   1022  CB  CYS H 135      11.925  10.119  30.146  1.00 25.16           C  
ATOM   1023  SG  CYS H 135      12.220  10.413  31.914  1.00 28.41           S  
ATOM   1024  C   CYS H 135      10.031   8.595  30.521  1.00 25.35           C  
ATOM   1025  O   CYS H 135       9.173   9.469  30.406  1.00 24.00           O  
ATOM   1026  N   LYS H 136       9.848   7.498  31.283  1.00 23.02           N  
ATOM   1027  CA  LYS H 136       8.612   7.238  31.972  1.00 23.52           C  
ATOM   1028  CB  LYS H 136       8.285   5.734  32.033  1.00 25.69           C  
ATOM   1029  CG  LYS H 136       6.982   5.385  32.756  1.00 28.25           C  
ATOM   1030  CD  LYS H 136       5.712   5.787  32.012  0.67 29.96           C  
ATOM   1031  CE  LYS H 136       4.432   5.346  32.723  0.67 30.07           C  
ATOM   1032  NZ  LYS H 136       4.331   3.870  32.709  0.67 29.63           N1+
ATOM   1033  C   LYS H 136       8.742   7.725  33.377  1.00 24.54           C  
ATOM   1034  O   LYS H 136       9.660   7.336  34.097  1.00 23.50           O  
ATOM   1035  N   ALA H 137       7.803   8.584  33.816  1.00 25.20           N  
ATOM   1036  CA  ALA H 137       7.890   9.127  35.139  1.00 25.61           C  
ATOM   1037  CB  ALA H 137       7.779  10.659  35.179  1.00 23.84           C  
ATOM   1038  C   ALA H 137       6.768   8.584  35.964  1.00 27.76           C  
ATOM   1039  O   ALA H 137       5.665   8.360  35.470  1.00 26.93           O  
ATOM   1040  N   SER H 138       7.046   8.330  37.260  1.00 26.17           N  
ATOM   1041  CA  SER H 138       6.019   7.839  38.130  1.00 26.20           C  
ATOM   1042  CB  SER H 138       5.954   6.304  38.197  1.00 26.46           C  
ATOM   1043  OG  SER H 138       7.149   5.793  38.767  1.00 27.16           O  
ATOM   1044  C   SER H 138       6.315   8.330  39.510  1.00 27.51           C  
ATOM   1045  O   SER H 138       7.444   8.711  39.816  1.00 27.60           O  
ATOM   1046  N   GLY H 139       5.300   8.353  40.400  1.00 25.81           N  
ATOM   1047  CA  GLY H 139       5.543   8.742  41.762  1.00 25.16           C  
ATOM   1048  C   GLY H 139       5.069  10.142  42.028  1.00 25.23           C  
ATOM   1049  O   GLY H 139       4.846  10.504  43.181  1.00 25.67           O  
ATOM   1050  N   TYR H 140       4.900  10.978  40.985  1.00 24.90           N  
ATOM   1051  CA  TYR H 140       4.475  12.327  41.238  1.00 24.81           C  
ATOM   1052  CB  TYR H 140       5.639  13.330  41.289  1.00 23.85           C  
ATOM   1053  CG  TYR H 140       6.296  13.308  39.952  1.00 23.15           C  
ATOM   1054  CD1 TYR H 140       7.178  12.306  39.622  1.00 22.30           C  
ATOM   1055  CD2 TYR H 140       6.034  14.296  39.029  1.00 22.06           C  
ATOM   1056  CE1 TYR H 140       7.782  12.287  38.386  1.00 21.91           C  
ATOM   1057  CE2 TYR H 140       6.634  14.282  37.792  1.00 23.03           C  
ATOM   1058  CZ  TYR H 140       7.511  13.276  37.469  1.00 22.79           C  
ATOM   1059  OH  TYR H 140       8.130  13.256  36.202  1.00 23.99           O  
ATOM   1060  C   TYR H 140       3.554  12.759  40.139  1.00 25.22           C  
ATOM   1061  O   TYR H 140       3.278  12.003  39.208  1.00 24.85           O  
ATOM   1062  N   THR H 141       3.022  13.997  40.248  1.00 26.12           N  
ATOM   1063  CA  THR H 141       2.161  14.516  39.225  1.00 26.98           C  
ATOM   1064  CB  THR H 141       1.362  15.713  39.655  1.00 27.73           C  
ATOM   1065  OG1 THR H 141       0.533  15.384  40.760  1.00 28.51           O  
ATOM   1066  CG2 THR H 141       0.495  16.178  38.474  1.00 27.65           C  
ATOM   1067  C   THR H 141       3.046  14.933  38.096  1.00 27.08           C  
ATOM   1068  O   THR H 141       3.794  15.905  38.183  1.00 27.71           O  
ATOM   1069  N   PHE H 142       2.914  14.204  36.977  1.00 27.06           N  
ATOM   1070  CA  PHE H 142       3.722  14.285  35.795  1.00 27.10           C  
ATOM   1071  CB  PHE H 142       3.193  13.268  34.771  1.00 26.67           C  
ATOM   1072  CG  PHE H 142       4.043  13.235  33.556  1.00 27.00           C  
ATOM   1073  CD1 PHE H 142       5.223  12.532  33.552  1.00 27.15           C  
ATOM   1074  CD2 PHE H 142       3.645  13.881  32.412  1.00 26.61           C  
ATOM   1075  CE1 PHE H 142       6.006  12.488  32.425  1.00 26.76           C  
ATOM   1076  CE2 PHE H 142       4.426  13.839  31.283  1.00 27.58           C  
ATOM   1077  CZ  PHE H 142       5.609  13.143  31.286  1.00 26.82           C  
ATOM   1078  C   PHE H 142       3.637  15.657  35.197  1.00 27.84           C  
ATOM   1079  O   PHE H 142       4.641  16.231  34.779  1.00 27.54           O  
ATOM   1080  N   ILE H 143       2.417  16.214  35.154  1.00 27.73           N  
ATOM   1081  CA  ILE H 143       2.100  17.473  34.541  1.00 28.08           C  
ATOM   1082  CB  ILE H 143       0.622  17.747  34.558  1.00 28.24           C  
ATOM   1083  CG1 ILE H 143       0.104  17.877  36.001  1.00 14.43           C  
ATOM   1084  CG2 ILE H 143      -0.068  16.628  33.762  1.00 26.64           C  
ATOM   1085  CD1 ILE H 143      -1.325  18.415  36.086  1.00 13.48           C  
ATOM   1086  C   ILE H 143       2.780  18.624  35.229  1.00 28.18           C  
ATOM   1087  O   ILE H 143       3.111  19.620  34.593  1.00 28.07           O  
ATOM   1088  N   THR H 144       2.945  18.553  36.560  1.00 28.84           N  
ATOM   1089  CA  THR H 144       3.449  19.649  37.346  1.00 28.84           C  
ATOM   1090  CB  THR H 144       3.250  19.454  38.825  1.00 29.53           C  
ATOM   1091  OG1 THR H 144       3.932  18.296  39.274  1.00 33.13           O  
ATOM   1092  CG2 THR H 144       1.746  19.325  39.114  1.00 32.63           C  
ATOM   1093  C   THR H 144       4.900  19.995  37.112  1.00 28.80           C  
ATOM   1094  O   THR H 144       5.252  21.167  37.233  1.00 29.03           O  
ATOM   1095  N   TYR H 145       5.788  19.029  36.783  1.00 28.39           N  
ATOM   1096  CA  TYR H 145       7.204  19.329  36.756  1.00 27.57           C  
ATOM   1097  CB  TYR H 145       8.068  18.268  37.471  1.00 27.21           C  
ATOM   1098  CG  TYR H 145       7.766  18.292  38.928  1.00 28.32           C  
ATOM   1099  CD1 TYR H 145       6.638  17.678  39.417  1.00 28.32           C  
ATOM   1100  CD2 TYR H 145       8.623  18.910  39.808  1.00 28.30           C  
ATOM   1101  CE1 TYR H 145       6.352  17.695  40.763  1.00 29.09           C  
ATOM   1102  CE2 TYR H 145       8.344  18.930  41.155  1.00 29.33           C  
ATOM   1103  CZ  TYR H 145       7.204  18.326  41.636  1.00 29.49           C  
ATOM   1104  OH  TYR H 145       6.915  18.347  43.017  1.00 30.99           O  
ATOM   1105  C   TYR H 145       7.755  19.371  35.364  1.00 27.25           C  
ATOM   1106  O   TYR H 145       7.306  18.645  34.480  1.00 26.86           O  
ATOM   1107  N   TRP H 146       8.760  20.253  35.144  1.00 21.71           N  
ATOM   1108  CA  TRP H 146       9.409  20.354  33.868  1.00 21.60           C  
ATOM   1109  CB  TRP H 146      10.217  21.652  33.679  1.00 27.35           C  
ATOM   1110  CG  TRP H 146       9.377  22.873  33.396  1.00 27.19           C  
ATOM   1111  CD2 TRP H 146       9.265  23.464  32.093  1.00 26.89           C  
ATOM   1112  CD1 TRP H 146       8.621  23.637  34.236  1.00 27.56           C  
ATOM   1113  NE1 TRP H 146       8.037  24.665  33.534  1.00 20.43           N  
ATOM   1114  CE2 TRP H 146       8.426  24.571  32.213  1.00 26.89           C  
ATOM   1115  CE3 TRP H 146       9.818  23.113  30.895  1.00 21.11           C  
ATOM   1116  CZ2 TRP H 146       8.127  25.349  31.132  1.00 20.67           C  
ATOM   1117  CZ3 TRP H 146       9.511  23.898  29.805  1.00 22.71           C  
ATOM   1118  CH2 TRP H 146       8.682  24.993  29.922  1.00 21.35           C  
ATOM   1119  C   TRP H 146      10.373  19.220  33.768  1.00 22.65           C  
ATOM   1120  O   TRP H 146      11.033  18.863  34.742  1.00 28.40           O  
ATOM   1121  N   ILE H 147      10.478  18.613  32.574  1.00 24.08           N  
ATOM   1122  CA  ILE H 147      11.395  17.525  32.428  1.00 24.00           C  
ATOM   1123  CB  ILE H 147      10.794  16.288  31.821  1.00 25.47           C  
ATOM   1124  CG1 ILE H 147       9.719  15.722  32.762  1.00 24.03           C  
ATOM   1125  CG2 ILE H 147      11.924  15.289  31.519  1.00 22.72           C  
ATOM   1126  CD1 ILE H 147       8.938  14.557  32.162  1.00 31.47           C  
ATOM   1127  C   ILE H 147      12.496  18.003  31.544  1.00 22.99           C  
ATOM   1128  O   ILE H 147      12.259  18.502  30.444  1.00 21.20           O  
ATOM   1129  N   GLU H 148      13.742  17.877  32.041  1.00 17.58           N  
ATOM   1130  CA  GLU H 148      14.908  18.313  31.333  1.00 17.07           C  
ATOM   1131  CB  GLU H 148      15.958  18.993  32.229  1.00 18.72           C  
ATOM   1132  CG  GLU H 148      15.853  20.516  32.344  1.00 17.45           C  
ATOM   1133  CD  GLU H 148      14.560  20.981  32.987  1.00 24.61           C  
ATOM   1134  OE1 GLU H 148      13.711  20.141  33.369  1.00 23.91           O  
ATOM   1135  OE2 GLU H 148      14.417  22.233  33.090  1.00 26.37           O1-
ATOM   1136  C   GLU H 148      15.590  17.165  30.673  1.00 17.25           C  
ATOM   1137  O   GLU H 148      15.474  16.013  31.093  1.00 19.59           O  
ATOM   1138  N   TRP H 149      16.306  17.471  29.575  1.00 15.53           N  
ATOM   1139  CA  TRP H 149      17.061  16.469  28.881  1.00 15.45           C  
ATOM   1140  CB  TRP H 149      16.586  16.227  27.443  1.00 15.66           C  
ATOM   1141  CG  TRP H 149      15.224  15.585  27.397  1.00 17.16           C  
ATOM   1142  CD2 TRP H 149      14.999  14.169  27.351  1.00 17.34           C  
ATOM   1143  CD1 TRP H 149      13.992  16.173  27.401  1.00 18.19           C  
ATOM   1144  NE1 TRP H 149      13.014  15.210  27.363  1.00 18.81           N  
ATOM   1145  CE2 TRP H 149      13.619  13.971  27.333  1.00 18.83           C  
ATOM   1146  CE3 TRP H 149      15.872  13.117  27.330  1.00 18.12           C  
ATOM   1147  CZ2 TRP H 149      13.089  12.713  27.290  1.00 19.02           C  
ATOM   1148  CZ3 TRP H 149      15.334  11.851  27.285  1.00 18.25           C  
ATOM   1149  CH2 TRP H 149      13.969  11.653  27.267  1.00 18.12           C  
ATOM   1150  C   TRP H 149      18.481  16.934  28.839  1.00 17.06           C  
ATOM   1151  O   TRP H 149      18.764  18.061  28.434  1.00 17.13           O  
ATOM   1152  N   VAL H 150      19.415  16.062  29.267  1.00 20.30           N  
ATOM   1153  CA  VAL H 150      20.799  16.437  29.314  1.00 20.67           C  
ATOM   1154  CB  VAL H 150      21.339  16.466  30.713  1.00 16.64           C  
ATOM   1155  CG1 VAL H 150      22.837  16.805  30.662  1.00 15.61           C  
ATOM   1156  CG2 VAL H 150      20.499  17.457  31.538  1.00 17.39           C  
ATOM   1157  C   VAL H 150      21.615  15.448  28.534  1.00 22.86           C  
ATOM   1158  O   VAL H 150      21.379  14.242  28.579  1.00 19.79           O  
ATOM   1159  N   LYS H 151      22.626  15.965  27.805  1.00 22.10           N  
ATOM   1160  CA  LYS H 151      23.478  15.164  26.968  1.00 23.18           C  
ATOM   1161  CB  LYS H 151      23.702  15.826  25.599  1.00 21.93           C  
ATOM   1162  CG  LYS H 151      24.615  15.050  24.651  1.00 21.13           C  
ATOM   1163  CD  LYS H 151      24.627  15.626  23.235  1.00 23.89           C  
ATOM   1164  CE  LYS H 151      25.634  14.951  22.304  1.00 26.05           C  
ATOM   1165  NZ  LYS H 151      25.541  15.540  20.952  1.00 25.57           N1+
ATOM   1166  C   LYS H 151      24.825  15.055  27.615  1.00 24.78           C  
ATOM   1167  O   LYS H 151      25.316  16.011  28.211  1.00 23.01           O  
ATOM   1168  N   GLN H 152      25.452  13.862  27.535  1.00 22.26           N  
ATOM   1169  CA  GLN H 152      26.778  13.722  28.067  1.00 23.50           C  
ATOM   1170  CB  GLN H 152      26.817  13.120  29.482  1.00 23.53           C  
ATOM   1171  CG  GLN H 152      28.227  13.071  30.074  1.00 23.70           C  
ATOM   1172  CD  GLN H 152      28.131  12.472  31.469  1.00 25.51           C  
ATOM   1173  OE1 GLN H 152      27.143  11.833  31.818  1.00 24.94           O  
ATOM   1174  NE2 GLN H 152      29.189  12.688  32.297  1.00 21.80           N  
ATOM   1175  C   GLN H 152      27.561  12.821  27.162  1.00 26.70           C  
ATOM   1176  O   GLN H 152      27.254  11.638  27.021  1.00 27.47           O  
ATOM   1177  N   ARG H 153      28.613  13.370  26.526  1.00 32.03           N  
ATOM   1178  CA  ARG H 153      29.441  12.599  25.644  1.00 34.25           C  
ATOM   1179  CB  ARG H 153      30.145  13.438  24.564  1.00 36.63           C  
ATOM   1180  CG  ARG H 153      29.169  13.931  23.491  1.00 38.22           C  
ATOM   1181  CD  ARG H 153      29.829  14.610  22.290  1.00 41.96           C  
ATOM   1182  NE  ARG H 153      30.126  16.024  22.651  1.00 52.94           N  
ATOM   1183  CZ  ARG H 153      30.934  16.764  21.839  1.00 61.19           C  
ATOM   1184  NH1 ARG H 153      31.538  16.170  20.768  1.00 57.90           N1+
ATOM   1185  NH2 ARG H 153      31.132  18.091  22.086  1.00 60.62           N  
ATOM   1186  C   ARG H 153      30.462  11.887  26.473  1.00 38.25           C  
ATOM   1187  O   ARG H 153      30.768  12.291  27.593  1.00 40.74           O  
ATOM   1188  N   PRO H 154      31.007  10.831  25.935  1.00 46.01           N  
ATOM   1189  CA  PRO H 154      31.908   9.999  26.678  1.00 46.76           C  
ATOM   1190  CD  PRO H 154      30.377  10.115  24.837  1.00 45.47           C  
ATOM   1191  CB  PRO H 154      32.230   8.824  25.758  1.00 46.25           C  
ATOM   1192  CG  PRO H 154      30.958   8.690  24.897  1.00 46.93           C  
ATOM   1193  C   PRO H 154      33.102  10.678  27.278  1.00 48.40           C  
ATOM   1194  O   PRO H 154      33.445  10.337  28.407  1.00 46.66           O  
ATOM   1195  N   GLY H 155      33.761  11.631  26.594  1.00 41.62           N  
ATOM   1196  CA  GLY H 155      34.885  12.236  27.248  1.00 43.21           C  
ATOM   1197  C   GLY H 155      34.550  13.674  27.434  1.00 44.38           C  
ATOM   1198  O   GLY H 155      35.393  14.553  27.263  1.00 45.81           O  
ATOM   1199  N   HIS H 156      33.298  13.947  27.839  1.00 48.24           N  
ATOM   1200  CA  HIS H 156      32.918  15.318  27.984  1.00 47.45           C  
ATOM   1201  ND1 HIS H 156      33.789  17.035  25.285  1.00 63.75           N  
ATOM   1202  CG  HIS H 156      32.933  15.989  25.543  1.00 55.16           C  
ATOM   1203  CB  HIS H 156      32.117  15.866  26.795  1.00 52.07           C  
ATOM   1204  NE2 HIS H 156      33.895  15.680  23.526  1.00 57.19           N  
ATOM   1205  CD2 HIS H 156      33.010  15.170  24.459  1.00 62.92           C  
ATOM   1206  CE1 HIS H 156      34.338  16.801  24.066  1.00 64.66           C  
ATOM   1207  C   HIS H 156      32.058  15.466  29.194  1.00 46.29           C  
ATOM   1208  O   HIS H 156      31.819  14.517  29.940  1.00 48.88           O  
ATOM   1209  N   GLY H 157      31.598  16.709  29.425  1.00 40.39           N  
ATOM   1210  CA  GLY H 157      30.777  17.019  30.557  1.00 36.92           C  
ATOM   1211  C   GLY H 157      29.336  17.013  30.146  1.00 34.61           C  
ATOM   1212  O   GLY H 157      28.972  16.505  29.088  1.00 30.92           O  
ATOM   1213  N   LEU H 158      28.484  17.598  31.012  1.00 28.42           N  
ATOM   1214  CA  LEU H 158      27.058  17.659  30.850  1.00 26.45           C  
ATOM   1215  CB  LEU H 158      26.346  17.856  32.198  1.00 24.73           C  
ATOM   1216  CG  LEU H 158      26.569  16.679  33.166  1.00 24.80           C  
ATOM   1217  CD1 LEU H 158      25.940  16.941  34.539  1.00 25.33           C  
ATOM   1218  CD2 LEU H 158      26.065  15.365  32.560  1.00 24.10           C  
ATOM   1219  C   LEU H 158      26.688  18.808  29.957  1.00 26.66           C  
ATOM   1220  O   LEU H 158      27.318  19.866  29.985  1.00 26.36           O  
ATOM   1221  N   GLU H 159      25.635  18.613  29.133  1.00 26.71           N  
ATOM   1222  CA  GLU H 159      25.173  19.626  28.222  1.00 26.73           C  
ATOM   1223  CB  GLU H 159      25.623  19.315  26.784  1.00 25.58           C  
ATOM   1224  CG  GLU H 159      25.493  20.470  25.798  1.00 30.98           C  
ATOM   1225  CD  GLU H 159      26.200  20.052  24.515  1.00 38.41           C  
ATOM   1226  OE1 GLU H 159      26.607  18.864  24.418  1.00 41.27           O  
ATOM   1227  OE2 GLU H 159      26.347  20.922  23.617  1.00 33.67           O1-
ATOM   1228  C   GLU H 159      23.666  19.619  28.272  1.00 26.31           C  
ATOM   1229  O   GLU H 159      23.048  18.561  28.181  1.00 23.95           O  
ATOM   1230  N   TRP H 160      23.025  20.806  28.396  1.00 21.87           N  
ATOM   1231  CA  TRP H 160      21.589  20.874  28.536  1.00 20.70           C  
ATOM   1232  CB  TRP H 160      21.142  22.055  29.420  1.00 20.40           C  
ATOM   1233  CG  TRP H 160      19.654  22.187  29.653  1.00 21.35           C  
ATOM   1234  CD2 TRP H 160      18.831  23.203  29.059  1.00 21.47           C  
ATOM   1235  CD1 TRP H 160      18.837  21.457  30.466  1.00 22.10           C  
ATOM   1236  NE1 TRP H 160      17.556  21.952  30.415  1.00 21.47           N  
ATOM   1237  CE2 TRP H 160      17.538  23.027  29.553  1.00 22.01           C  
ATOM   1238  CE3 TRP H 160      19.129  24.204  28.178  1.00 22.53           C  
ATOM   1239  CZ2 TRP H 160      16.519  23.856  29.175  1.00 22.33           C  
ATOM   1240  CZ3 TRP H 160      18.098  25.032  27.793  1.00 22.84           C  
ATOM   1241  CH2 TRP H 160      16.819  24.861  28.281  1.00 23.31           C  
ATOM   1242  C   TRP H 160      20.972  21.036  27.181  1.00 21.01           C  
ATOM   1243  O   TRP H 160      21.332  21.938  26.429  1.00 21.85           O  
ATOM   1244  N   ILE H 161      20.103  20.078  26.793  1.00 18.55           N  
ATOM   1245  CA  ILE H 161      19.411  20.125  25.532  1.00 18.99           C  
ATOM   1246  CB  ILE H 161      18.974  18.766  25.078  1.00 20.98           C  
ATOM   1247  CG1 ILE H 161      20.210  17.863  24.936  1.00 21.50           C  
ATOM   1248  CG2 ILE H 161      18.193  18.925  23.763  1.00 20.47           C  
ATOM   1249  CD1 ILE H 161      19.871  16.385  24.785  1.00 26.76           C  
ATOM   1250  C   ILE H 161      18.213  21.033  25.557  1.00 20.34           C  
ATOM   1251  O   ILE H 161      18.045  21.875  24.676  1.00 21.50           O  
ATOM   1252  N   GLY H 162      17.345  20.890  26.582  1.00 19.64           N  
ATOM   1253  CA  GLY H 162      16.133  21.664  26.626  1.00 18.99           C  
ATOM   1254  C   GLY H 162      15.205  21.006  27.603  1.00 20.40           C  
ATOM   1255  O   GLY H 162      15.549  19.994  28.210  1.00 23.86           O  
ATOM   1256  N   ASP H 163      13.999  21.582  27.794  1.00 24.90           N  
ATOM   1257  CA  ASP H 163      13.062  21.011  28.719  1.00 24.05           C  
ATOM   1258  CB  ASP H 163      13.154  21.629  30.126  1.00 25.93           C  
ATOM   1259  CG  ASP H 163      12.970  23.136  30.024  1.00 27.68           C  
ATOM   1260  OD1 ASP H 163      12.612  23.627  28.921  1.00 22.17           O  
ATOM   1261  OD2 ASP H 163      13.213  23.821  31.054  1.00 23.86           O1-
ATOM   1262  C   ASP H 163      11.670  21.158  28.181  1.00 23.87           C  
ATOM   1263  O   ASP H 163      11.436  21.902  27.232  1.00 27.25           O  
ATOM   1264  N   ILE H 164      10.714  20.395  28.755  1.00 16.84           N  
ATOM   1265  CA  ILE H 164       9.348  20.446  28.318  1.00 16.58           C  
ATOM   1266  CB  ILE H 164       8.972  19.259  27.476  1.00 16.89           C  
ATOM   1267  CG1 ILE H 164       7.546  19.407  26.924  1.00 16.14           C  
ATOM   1268  CG2 ILE H 164       9.198  17.987  28.313  1.00 15.60           C  
ATOM   1269  CD1 ILE H 164       7.203  18.366  25.857  1.00 15.78           C  
ATOM   1270  C   ILE H 164       8.446  20.442  29.514  1.00 18.12           C  
ATOM   1271  O   ILE H 164       8.702  19.753  30.500  1.00 17.96           O  
ATOM   1272  N   LEU H 165       7.346  21.222  29.448  1.00 18.18           N  
ATOM   1273  CA  LEU H 165       6.405  21.246  30.530  1.00 18.10           C  
ATOM   1274  CB  LEU H 165       5.781  22.640  30.711  1.00 20.44           C  
ATOM   1275  CG  LEU H 165       4.804  22.763  31.890  1.00 23.93           C  
ATOM   1276  CD1 LEU H 165       5.516  22.563  33.235  1.00 19.62           C  
ATOM   1277  CD2 LEU H 165       4.028  24.084  31.826  1.00 17.48           C  
ATOM   1278  C   LEU H 165       5.333  20.287  30.112  1.00 19.04           C  
ATOM   1279  O   LEU H 165       4.557  20.576  29.207  1.00 20.34           O  
ATOM   1280  N   PRO H 166       5.110  19.161  30.756  1.00 49.17           N  
ATOM   1281  CA  PRO H 166       4.165  18.160  30.292  1.00 49.72           C  
ATOM   1282  CD  PRO H 166       5.934  18.695  31.855  1.00 50.70           C  
ATOM   1283  CB  PRO H 166       4.209  17.047  31.341  1.00 49.56           C  
ATOM   1284  CG  PRO H 166       5.601  17.199  31.987  1.00 52.56           C  
ATOM   1285  C   PRO H 166       2.755  18.547  29.912  1.00 51.21           C  
ATOM   1286  O   PRO H 166       2.369  18.325  28.766  1.00 54.26           O  
ATOM   1287  N   GLY H 167       1.948  19.121  30.816  1.00 51.57           N  
ATOM   1288  CA  GLY H 167       0.576  19.381  30.466  1.00 54.85           C  
ATOM   1289  C   GLY H 167       0.454  20.430  29.404  1.00 54.71           C  
ATOM   1290  O   GLY H 167      -0.307  20.273  28.450  1.00 57.21           O  
ATOM   1291  N   SER H 168       1.204  21.536  29.568  1.00 53.24           N  
ATOM   1292  CA  SER H 168       1.126  22.685  28.711  1.00 55.04           C  
ATOM   1293  CB  SER H 168       1.949  23.857  29.256  1.00 53.73           C  
ATOM   1294  OG  SER H 168       1.872  24.949  28.358  1.00 54.18           O  
ATOM   1295  C   SER H 168       1.656  22.371  27.351  1.00 55.50           C  
ATOM   1296  O   SER H 168       1.145  22.874  26.351  1.00 57.05           O  
ATOM   1297  N   GLY H 169       2.706  21.534  27.279  1.00 56.49           N  
ATOM   1298  CA  GLY H 169       3.296  21.194  26.016  1.00 55.95           C  
ATOM   1299  C   GLY H 169       4.307  22.237  25.658  1.00 53.70           C  
ATOM   1300  O   GLY H 169       4.774  22.299  24.521  1.00 55.77           O  
ATOM   1301  N   SER H 170       4.686  23.094  26.622  1.00 26.62           N  
ATOM   1302  CA  SER H 170       5.594  24.146  26.237  1.00 26.73           C  
ATOM   1303  CB  SER H 170       5.536  25.374  27.162  1.00 29.98           C  
ATOM   1304  OG  SER H 170       4.258  25.990  27.073  1.00  0.00           O  
ATOM   1305  C   SER H 170       6.998  23.626  26.254  1.00 27.58           C  
ATOM   1306  O   SER H 170       7.341  22.762  27.058  1.00 30.38           O  
ATOM   1307  N   THR H 171       7.858  24.151  25.352  1.00 25.64           N  
ATOM   1308  CA  THR H 171       9.206  23.657  25.301  1.00 26.12           C  
ATOM   1309  CB  THR H 171       9.449  22.713  24.160  1.00 26.58           C  
ATOM   1310  OG1 THR H 171       9.246  23.381  22.923  1.00 26.49           O  
ATOM   1311  CG2 THR H 171       8.485  21.522  24.283  1.00 26.43           C  
ATOM   1312  C   THR H 171      10.175  24.788  25.134  1.00 27.26           C  
ATOM   1313  O   THR H 171       9.856  25.832  24.566  1.00 27.64           O  
ATOM   1314  N   ASN H 172      11.400  24.595  25.667  1.00 22.93           N  
ATOM   1315  CA  ASN H 172      12.480  25.526  25.494  1.00 23.18           C  
ATOM   1316  CB  ASN H 172      12.869  26.287  26.772  1.00 29.89           C  
ATOM   1317  CG  ASN H 172      11.797  27.326  27.064  1.00 33.01           C  
ATOM   1318  OD1 ASN H 172      11.300  27.431  28.184  1.00 35.01           O  
ATOM   1319  ND2 ASN H 172      11.434  28.128  26.026  1.00 34.65           N  
ATOM   1320  C   ASN H 172      13.667  24.713  25.091  1.00 23.36           C  
ATOM   1321  O   ASN H 172      13.973  23.699  25.718  1.00 28.98           O  
ATOM   1322  N   TYR H 173      14.388  25.144  24.039  1.00 25.31           N  
ATOM   1323  CA  TYR H 173      15.493  24.352  23.579  1.00 26.20           C  
ATOM   1324  CB  TYR H 173      15.365  23.864  22.122  1.00 23.74           C  
ATOM   1325  CG  TYR H 173      14.204  22.942  21.968  1.00 23.56           C  
ATOM   1326  CD1 TYR H 173      14.351  21.592  22.167  1.00 23.37           C  
ATOM   1327  CD2 TYR H 173      12.967  23.426  21.615  1.00 23.65           C  
ATOM   1328  CE1 TYR H 173      13.282  20.739  22.020  1.00 23.99           C  
ATOM   1329  CE2 TYR H 173      11.894  22.579  21.465  1.00 23.77           C  
ATOM   1330  CZ  TYR H 173      12.050  21.231  21.667  1.00 24.92           C  
ATOM   1331  OH  TYR H 173      10.952  20.359  21.515  1.00 25.77           O  
ATOM   1332  C   TYR H 173      16.721  25.199  23.574  1.00 27.71           C  
ATOM   1333  O   TYR H 173      16.657  26.426  23.514  1.00 25.73           O  
ATOM   1334  N   ASN H 174      17.886  24.532  23.679  1.00 27.34           N  
ATOM   1335  CA  ASN H 174      19.150  25.185  23.545  1.00 27.82           C  
ATOM   1336  CB  ASN H 174      20.312  24.253  23.939  1.00 25.58           C  
ATOM   1337  CG  ASN H 174      21.602  25.049  24.062  1.00 28.48           C  
ATOM   1338  OD1 ASN H 174      21.947  25.842  23.188  1.00 29.73           O  
ATOM   1339  ND2 ASN H 174      22.338  24.827  25.184  1.00 28.60           N  
ATOM   1340  C   ASN H 174      19.239  25.473  22.078  1.00 29.83           C  
ATOM   1341  O   ASN H 174      18.856  24.641  21.260  1.00 27.53           O  
ATOM   1342  N   GLU H 175      19.760  26.650  21.694  1.00 28.86           N  
ATOM   1343  CA  GLU H 175      19.772  27.023  20.309  1.00 30.78           C  
ATOM   1344  CB  GLU H 175      20.369  28.419  20.062  1.00 35.39           C  
ATOM   1345  CG  GLU H 175      20.325  28.844  18.593  1.00 38.81           C  
ATOM   1346  CD  GLU H 175      18.869  29.059  18.201  1.00 40.30           C  
ATOM   1347  OE1 GLU H 175      18.108  29.633  19.026  1.00 52.54           O  
ATOM   1348  OE2 GLU H 175      18.497  28.645  17.071  1.00 52.96           O1-
ATOM   1349  C   GLU H 175      20.583  26.026  19.550  1.00 30.98           C  
ATOM   1350  O   GLU H 175      20.299  25.734  18.390  1.00 32.09           O  
ATOM   1351  N   ASN H 176      21.617  25.468  20.198  1.00 30.21           N  
ATOM   1352  CA  ASN H 176      22.487  24.535  19.550  1.00 30.46           C  
ATOM   1353  CB  ASN H 176      23.613  24.036  20.474  1.00 31.72           C  
ATOM   1354  CG  ASN H 176      24.618  23.255  19.638  1.00 44.24           C  
ATOM   1355  OD1 ASN H 176      24.280  22.257  19.005  1.00  0.00           O  
ATOM   1356  ND2 ASN H 176      25.894  23.726  19.631  1.00  0.00           N  
ATOM   1357  C   ASN H 176      21.702  23.342  19.089  1.00 31.21           C  
ATOM   1358  O   ASN H 176      21.997  22.790  18.031  1.00 32.01           O  
ATOM   1359  N   PHE H 177      20.688  22.888  19.857  1.00 31.61           N  
ATOM   1360  CA  PHE H 177      20.009  21.688  19.439  1.00 31.51           C  
ATOM   1361  CB  PHE H 177      19.714  20.734  20.609  1.00 30.95           C  
ATOM   1362  CG  PHE H 177      20.991  20.267  21.211  1.00 30.29           C  
ATOM   1363  CD1 PHE H 177      21.646  19.181  20.689  1.00 30.20           C  
ATOM   1364  CD2 PHE H 177      21.542  20.910  22.292  1.00 30.11           C  
ATOM   1365  CE1 PHE H 177      22.825  18.740  21.238  1.00 27.35           C  
ATOM   1366  CE2 PHE H 177      22.722  20.471  22.845  1.00 26.52           C  
ATOM   1367  CZ  PHE H 177      23.369  19.383  22.319  1.00 26.88           C  
ATOM   1368  C   PHE H 177      18.650  21.980  18.858  1.00 33.91           C  
ATOM   1369  O   PHE H 177      17.813  21.079  18.799  1.00 34.09           O  
ATOM   1370  N   LYS H 178      18.415  23.181  18.297  1.00 35.68           N  
ATOM   1371  CA  LYS H 178      17.063  23.531  17.943  1.00 37.08           C  
ATOM   1372  CB  LYS H 178      16.960  24.955  17.370  1.00 41.64           C  
ATOM   1373  CG  LYS H 178      15.550  25.539  17.445  0.80 46.36           C  
ATOM   1374  CD  LYS H 178      15.521  27.056  17.252  0.80 49.92           C  
ATOM   1375  CE  LYS H 178      14.171  27.695  17.577  0.75 42.31           C  
ATOM   1376  NZ  LYS H 178      14.012  27.824  19.043  0.75 42.85           N1+
ATOM   1377  C   LYS H 178      16.443  22.579  16.955  1.00 38.30           C  
ATOM   1378  O   LYS H 178      15.346  22.077  17.191  1.00 42.11           O  
ATOM   1379  N   GLY H 179      17.107  22.329  15.812  1.00 36.92           N  
ATOM   1380  CA  GLY H 179      16.622  21.442  14.784  1.00 36.96           C  
ATOM   1381  C   GLY H 179      16.730  19.999  15.182  1.00 36.50           C  
ATOM   1382  O   GLY H 179      15.899  19.173  14.801  1.00 38.44           O  
ATOM   1383  N   LYS H 180      17.812  19.653  15.903  1.00 33.62           N  
ATOM   1384  CA  LYS H 180      18.114  18.290  16.241  1.00 31.18           C  
ATOM   1385  CB  LYS H 180      19.436  18.143  17.017  1.00 31.35           C  
ATOM   1386  CG  LYS H 180      20.684  17.902  16.172  1.00 33.50           C  
ATOM   1387  CD  LYS H 180      20.666  16.539  15.476  1.00 30.69           C  
ATOM   1388  CE  LYS H 180      22.036  16.071  14.979  1.00 35.59           C  
ATOM   1389  NZ  LYS H 180      22.499  16.918  13.861  1.00 29.10           N1+
ATOM   1390  C   LYS H 180      17.094  17.645  17.122  1.00 30.36           C  
ATOM   1391  O   LYS H 180      16.611  16.555  16.817  1.00 29.40           O  
ATOM   1392  N   ALA H 181      16.719  18.306  18.231  1.00 28.85           N  
ATOM   1393  CA  ALA H 181      15.915  17.617  19.198  1.00 27.69           C  
ATOM   1394  CB  ALA H 181      16.472  17.718  20.628  1.00 27.05           C  
ATOM   1395  C   ALA H 181      14.528  18.155  19.228  1.00 28.15           C  
ATOM   1396  O   ALA H 181      14.288  19.331  18.959  1.00 28.22           O  
ATOM   1397  N   THR H 182      13.566  17.256  19.523  1.00 25.13           N  
ATOM   1398  CA  THR H 182      12.203  17.660  19.656  1.00 23.88           C  
ATOM   1399  CB  THR H 182      11.371  17.320  18.449  1.00 25.86           C  
ATOM   1400  OG1 THR H 182      10.150  18.037  18.485  1.00 27.92           O  
ATOM   1401  CG2 THR H 182      11.095  15.810  18.408  1.00 23.69           C  
ATOM   1402  C   THR H 182      11.662  16.960  20.868  1.00 24.17           C  
ATOM   1403  O   THR H 182      11.844  15.754  21.036  1.00 25.79           O  
ATOM   1404  N   PHE H 183      10.986  17.706  21.765  1.00 22.63           N  
ATOM   1405  CA  PHE H 183      10.483  17.073  22.949  1.00 21.31           C  
ATOM   1406  CB  PHE H 183      10.776  17.803  24.274  1.00 22.10           C  
ATOM   1407  CG  PHE H 183      12.246  17.962  24.431  1.00 26.93           C  
ATOM   1408  CD1 PHE H 183      13.071  16.867  24.451  1.00 27.20           C  
ATOM   1409  CD2 PHE H 183      12.808  19.210  24.511  1.00 24.73           C  
ATOM   1410  CE1 PHE H 183      14.431  17.019  24.586  1.00 31.32           C  
ATOM   1411  CE2 PHE H 183      14.167  19.368  24.649  1.00 31.69           C  
ATOM   1412  CZ  PHE H 183      14.984  18.270  24.691  1.00 33.65           C  
ATOM   1413  C   PHE H 183       8.994  17.023  22.861  1.00 21.64           C  
ATOM   1414  O   PHE H 183       8.353  17.939  22.347  1.00 22.37           O  
ATOM   1415  N   THR H 184       8.411  15.913  23.352  1.00 19.25           N  
ATOM   1416  CA  THR H 184       6.986  15.766  23.384  1.00 19.35           C  
ATOM   1417  CB  THR H 184       6.441  14.951  22.247  1.00 22.50           C  
ATOM   1418  OG1 THR H 184       7.008  13.650  22.261  1.00 25.16           O  
ATOM   1419  CG2 THR H 184       6.766  15.660  20.923  1.00 23.39           C  
ATOM   1420  C   THR H 184       6.653  15.044  24.649  1.00 20.41           C  
ATOM   1421  O   THR H 184       7.534  14.483  25.297  1.00 22.56           O  
ATOM   1422  N   ALA H 185       5.367  15.059  25.053  1.00 27.68           N  
ATOM   1423  CA  ALA H 185       5.006  14.367  26.257  1.00 29.29           C  
ATOM   1424  CB  ALA H 185       4.928  15.283  27.490  1.00 23.53           C  
ATOM   1425  C   ALA H 185       3.648  13.762  26.068  1.00 31.63           C  
ATOM   1426  O   ALA H 185       2.781  14.335  25.410  1.00 26.56           O  
ATOM   1427  N   ASP H 186       3.446  12.561  26.648  1.00 25.65           N  
ATOM   1428  CA  ASP H 186       2.195  11.862  26.584  1.00 26.83           C  
ATOM   1429  CB  ASP H 186       2.363  10.420  26.068  1.00 34.49           C  
ATOM   1430  CG  ASP H 186       0.999   9.769  25.889  1.00 38.73           C  
ATOM   1431  OD1 ASP H 186      -0.028  10.454  26.140  1.00 39.09           O  
ATOM   1432  OD2 ASP H 186       0.969   8.572  25.501  1.00 41.24           O1-
ATOM   1433  C   ASP H 186       1.690  11.778  27.992  1.00 28.35           C  
ATOM   1434  O   ASP H 186       2.156  10.955  28.777  1.00 34.70           O  
ATOM   1435  N   SER H 187       0.705  12.625  28.340  1.00 31.82           N  
ATOM   1436  CA  SER H 187       0.183  12.685  29.676  1.00 32.42           C  
ATOM   1437  CB  SER H 187      -0.865  13.799  29.844  1.00 33.70           C  
ATOM   1438  OG  SER H 187      -1.970  13.556  28.987  1.00  0.00           O  
ATOM   1439  C   SER H 187      -0.473  11.386  30.014  1.00 33.57           C  
ATOM   1440  O   SER H 187      -0.486  10.968  31.171  1.00 33.38           O  
ATOM   1441  N   SER H 188      -1.040  10.705  29.006  1.00 31.54           N  
ATOM   1442  CA  SER H 188      -1.726   9.474  29.255  1.00 30.81           C  
ATOM   1443  CB  SER H 188      -2.282   8.862  27.960  1.00 36.82           C  
ATOM   1444  OG  SER H 188      -2.927   7.632  28.241  1.00 41.66           O  
ATOM   1445  C   SER H 188      -0.766   8.486  29.839  1.00 31.02           C  
ATOM   1446  O   SER H 188      -1.084   7.792  30.803  1.00 36.66           O  
ATOM   1447  N   SER H 189       0.417   8.377  29.208  1.00 30.22           N  
ATOM   1448  CA  SER H 189       1.483   7.483  29.562  1.00 28.37           C  
ATOM   1449  CB  SER H 189       2.373   7.172  28.349  1.00 31.01           C  
ATOM   1450  OG  SER H 189       3.421   6.297  28.725  1.00 32.21           O  
ATOM   1451  C   SER H 189       2.374   8.021  30.650  1.00 29.15           C  
ATOM   1452  O   SER H 189       3.138   7.264  31.245  1.00 32.24           O  
ATOM   1453  N   ASN H 190       2.326   9.333  30.945  1.00 24.15           N  
ATOM   1454  CA  ASN H 190       3.259   9.891  31.892  1.00 23.64           C  
ATOM   1455  CB  ASN H 190       3.180   9.295  33.312  1.00 25.11           C  
ATOM   1456  CG  ASN H 190       2.019   9.921  34.072  1.00 28.66           C  
ATOM   1457  OD1 ASN H 190       1.149  10.573  33.495  1.00 30.95           O  
ATOM   1458  ND2 ASN H 190       2.017   9.733  35.419  1.00 23.94           N  
ATOM   1459  C   ASN H 190       4.652   9.653  31.390  1.00 23.36           C  
ATOM   1460  O   ASN H 190       5.559   9.341  32.161  1.00 24.28           O  
ATOM   1461  N   THR H 191       4.862   9.788  30.066  1.00 24.25           N  
ATOM   1462  CA  THR H 191       6.181   9.634  29.518  1.00 24.01           C  
ATOM   1463  CB  THR H 191       6.351   8.454  28.605  1.00 26.51           C  
ATOM   1464  OG1 THR H 191       5.290   8.412  27.668  1.00 28.22           O  
ATOM   1465  CG2 THR H 191       6.444   7.151  29.400  1.00 24.67           C  
ATOM   1466  C   THR H 191       6.525  10.837  28.707  1.00 24.40           C  
ATOM   1467  O   THR H 191       5.673  11.424  28.042  1.00 25.33           O  
ATOM   1468  N   ALA H 192       7.816  11.225  28.752  1.00 21.14           N  
ATOM   1469  CA  ALA H 192       8.306  12.340  28.000  1.00 20.27           C  
ATOM   1470  CB  ALA H 192       9.114  13.344  28.839  1.00 18.36           C  
ATOM   1471  C   ALA H 192       9.231  11.761  26.979  1.00 20.78           C  
ATOM   1472  O   ALA H 192       9.934  10.790  27.253  1.00 21.16           O  
ATOM   1473  N   TYR H 193       9.253  12.335  25.761  1.00 20.45           N  
ATOM   1474  CA  TYR H 193      10.075  11.749  24.744  1.00 21.18           C  
ATOM   1475  CB  TYR H 193       9.283  11.211  23.539  1.00 21.45           C  
ATOM   1476  CG  TYR H 193       8.333  10.155  23.994  1.00 22.66           C  
ATOM   1477  CD1 TYR H 193       8.712   8.834  24.044  1.00 23.57           C  
ATOM   1478  CD2 TYR H 193       7.053  10.489  24.370  1.00 23.73           C  
ATOM   1479  CE1 TYR H 193       7.830   7.863  24.458  1.00 24.71           C  
ATOM   1480  CE2 TYR H 193       6.167   9.523  24.785  1.00 25.03           C  
ATOM   1481  CZ  TYR H 193       6.553   8.207  24.828  1.00 26.12           C  
ATOM   1482  OH  TYR H 193       5.645   7.214  25.253  1.00 25.45           O  
ATOM   1483  C   TYR H 193      10.999  12.784  24.191  1.00 22.21           C  
ATOM   1484  O   TYR H 193      10.732  13.985  24.258  1.00 22.53           O  
ATOM   1485  N   MET H 194      12.150  12.320  23.662  1.00 21.29           N  
ATOM   1486  CA  MET H 194      13.090  13.183  23.016  1.00 20.79           C  
ATOM   1487  CB  MET H 194      14.410  13.350  23.782  1.00 20.53           C  
ATOM   1488  CG  MET H 194      15.392  14.282  23.073  1.00 21.21           C  
ATOM   1489  SD  MET H 194      16.972  14.525  23.934  1.00 24.81           S  
ATOM   1490  CE  MET H 194      17.522  12.807  23.743  1.00 25.22           C  
ATOM   1491  C   MET H 194      13.412  12.543  21.704  1.00 22.59           C  
ATOM   1492  O   MET H 194      13.770  11.369  21.648  1.00 22.31           O  
ATOM   1493  N   GLN H 195      13.287  13.306  20.606  1.00 24.37           N  
ATOM   1494  CA  GLN H 195      13.561  12.730  19.322  1.00 24.80           C  
ATOM   1495  CB  GLN H 195      12.399  12.894  18.328  1.00 32.81           C  
ATOM   1496  CG  GLN H 195      12.677  12.290  16.953  1.00 37.53           C  
ATOM   1497  CD  GLN H 195      11.446  12.522  16.087  1.00 42.89           C  
ATOM   1498  OE1 GLN H 195      10.566  11.673  16.004  1.00 42.89           O  
ATOM   1499  NE2 GLN H 195      11.382  13.711  15.426  1.00 43.40           N  
ATOM   1500  C   GLN H 195      14.750  13.428  18.751  1.00 25.68           C  
ATOM   1501  O   GLN H 195      14.805  14.654  18.703  1.00 33.16           O  
ATOM   1502  N   LEU H 196      15.753  12.641  18.312  1.00 24.19           N  
ATOM   1503  CA  LEU H 196      16.930  13.205  17.722  1.00 24.66           C  
ATOM   1504  CB  LEU H 196      18.232  12.650  18.324  1.00 23.23           C  
ATOM   1505  CG  LEU H 196      18.438  13.065  19.793  1.00 24.49           C  
ATOM   1506  CD1 LEU H 196      19.744  12.491  20.363  1.00 29.13           C  
ATOM   1507  CD2 LEU H 196      18.361  14.592  19.952  1.00 30.06           C  
ATOM   1508  C   LEU H 196      16.896  12.852  16.267  1.00 26.83           C  
ATOM   1509  O   LEU H 196      16.610  11.712  15.907  1.00 27.17           O  
ATOM   1510  N   SER H 197      17.188  13.828  15.382  1.00 28.52           N  
ATOM   1511  CA  SER H 197      17.092  13.551  13.976  1.00 30.52           C  
ATOM   1512  CB  SER H 197      16.024  14.400  13.265  1.00 31.47           C  
ATOM   1513  OG  SER H 197      16.344  15.780  13.373  1.00 34.82           O  
ATOM   1514  C   SER H 197      18.408  13.825  13.313  1.00 31.98           C  
ATOM   1515  O   SER H 197      19.254  14.533  13.849  1.00 30.34           O  
ATOM   1516  N   SER H 198      18.595  13.238  12.109  1.00 37.53           N  
ATOM   1517  CA  SER H 198      19.788  13.412  11.324  1.00 37.54           C  
ATOM   1518  CB  SER H 198      19.891  14.818  10.704  1.00 34.75           C  
ATOM   1519  OG  SER H 198      21.082  14.937   9.942  1.00 40.45           O  
ATOM   1520  C   SER H 198      20.975  13.170  12.203  1.00 38.12           C  
ATOM   1521  O   SER H 198      21.836  14.034  12.358  1.00 33.07           O  
ATOM   1522  N   LEU H 199      21.049  11.957  12.783  1.00 33.35           N  
ATOM   1523  CA  LEU H 199      22.066  11.608  13.734  1.00 33.77           C  
ATOM   1524  CB  LEU H 199      21.814  10.249  14.410  1.00 30.21           C  
ATOM   1525  CG  LEU H 199      20.541  10.234  15.278  1.00 30.36           C  
ATOM   1526  CD1 LEU H 199      20.324   8.868  15.939  1.00 29.61           C  
ATOM   1527  CD2 LEU H 199      20.555  11.375  16.305  1.00 30.60           C  
ATOM   1528  C   LEU H 199      23.428  11.564  13.115  1.00 34.93           C  
ATOM   1529  O   LEU H 199      23.613  11.177  11.961  1.00 31.49           O  
ATOM   1530  N   THR H 200      24.428  11.987  13.916  1.00 30.97           N  
ATOM   1531  CA  THR H 200      25.805  12.009  13.518  1.00 31.32           C  
ATOM   1532  CB  THR H 200      26.293  13.395  13.204  1.00 36.08           C  
ATOM   1533  OG1 THR H 200      27.626  13.353  12.726  1.00 36.21           O  
ATOM   1534  CG2 THR H 200      26.197  14.266  14.464  1.00 36.56           C  
ATOM   1535  C   THR H 200      26.606  11.453  14.659  1.00 33.06           C  
ATOM   1536  O   THR H 200      26.069  11.147  15.723  1.00 36.95           O  
ATOM   1537  N   SER H 201      27.930  11.292  14.459  1.00 34.07           N  
ATOM   1538  CA  SER H 201      28.781  10.716  15.463  1.00 34.28           C  
ATOM   1539  CB  SER H 201      30.238  10.572  14.990  1.00 36.37           C  
ATOM   1540  OG  SER H 201      30.803  11.851  14.740  1.00 38.52           O  
ATOM   1541  C   SER H 201      28.780  11.610  16.662  1.00 35.66           C  
ATOM   1542  O   SER H 201      28.960  11.154  17.789  1.00 37.40           O  
ATOM   1543  N   GLU H 202      28.553  12.913  16.439  1.00 36.30           N  
ATOM   1544  CA  GLU H 202      28.565  13.899  17.480  1.00 36.62           C  
ATOM   1545  CB  GLU H 202      28.325  15.313  16.925  1.00 43.01           C  
ATOM   1546  CG  GLU H 202      28.827  16.441  17.823  1.00 49.09           C  
ATOM   1547  CD  GLU H 202      30.322  16.581  17.578  1.00 57.90           C  
ATOM   1548  OE1 GLU H 202      31.080  15.663  17.993  1.00 61.97           O  
ATOM   1549  OE2 GLU H 202      30.729  17.605  16.966  1.00 57.43           O1-
ATOM   1550  C   GLU H 202      27.454  13.582  18.438  1.00 35.12           C  
ATOM   1551  O   GLU H 202      27.545  13.862  19.630  1.00 38.57           O  
ATOM   1552  N   ASP H 203      26.355  13.014  17.911  1.00 36.47           N  
ATOM   1553  CA  ASP H 203      25.166  12.664  18.636  1.00 34.36           C  
ATOM   1554  CB  ASP H 203      23.996  12.302  17.707  1.00 30.29           C  
ATOM   1555  CG  ASP H 203      23.566  13.583  16.999  1.00 33.47           C  
ATOM   1556  OD1 ASP H 203      23.617  14.662  17.642  1.00 34.16           O  
ATOM   1557  OD2 ASP H 203      23.190  13.496  15.798  1.00 35.12           O1-
ATOM   1558  C   ASP H 203      25.403  11.511  19.568  1.00 33.06           C  
ATOM   1559  O   ASP H 203      24.598  11.277  20.466  1.00 26.75           O  
ATOM   1560  N   SER H 204      26.454  10.699  19.351  1.00 24.37           N  
ATOM   1561  CA  SER H 204      26.632   9.583  20.240  1.00 23.52           C  
ATOM   1562  CB  SER H 204      27.713   8.593  19.775  1.00 24.71           C  
ATOM   1563  OG  SER H 204      28.964   9.247  19.642  1.00 31.11           O  
ATOM   1564  C   SER H 204      26.966  10.092  21.607  1.00 23.80           C  
ATOM   1565  O   SER H 204      27.875  10.902  21.776  1.00 23.59           O  
ATOM   1566  N   ALA H 205      26.212   9.618  22.627  1.00 22.35           N  
ATOM   1567  CA  ALA H 205      26.422  10.030  23.986  1.00 21.87           C  
ATOM   1568  CB  ALA H 205      26.370  11.555  24.180  1.00 22.40           C  
ATOM   1569  C   ALA H 205      25.328   9.435  24.825  1.00 21.77           C  
ATOM   1570  O   ALA H 205      24.445   8.748  24.315  1.00 22.67           O  
ATOM   1571  N   VAL H 206      25.390   9.660  26.157  1.00 21.51           N  
ATOM   1572  CA  VAL H 206      24.374   9.183  27.057  1.00 21.62           C  
ATOM   1573  CB  VAL H 206      24.889   8.849  28.431  1.00 22.13           C  
ATOM   1574  CG1 VAL H 206      23.707   8.387  29.293  1.00 23.53           C  
ATOM   1575  CG2 VAL H 206      26.009   7.806  28.328  1.00 21.88           C  
ATOM   1576  C   VAL H 206      23.410  10.315  27.245  1.00 22.11           C  
ATOM   1577  O   VAL H 206      23.823  11.455  27.457  1.00 22.21           O  
ATOM   1578  N   TYR H 207      22.092  10.037  27.181  1.00 21.50           N  
ATOM   1579  CA  TYR H 207      21.140  11.099  27.340  1.00 20.57           C  
ATOM   1580  CB  TYR H 207      20.104  11.205  26.209  1.00 18.41           C  
ATOM   1581  CG  TYR H 207      20.816  11.618  24.967  1.00 19.24           C  
ATOM   1582  CD1 TYR H 207      21.224  12.919  24.811  1.00 19.17           C  
ATOM   1583  CD2 TYR H 207      21.103  10.717  23.970  1.00 19.08           C  
ATOM   1584  CE1 TYR H 207      21.886  13.324  23.678  1.00 19.35           C  
ATOM   1585  CE2 TYR H 207      21.765  11.118  22.833  1.00 19.33           C  
ATOM   1586  CZ  TYR H 207      22.156  12.425  22.682  1.00 20.62           C  
ATOM   1587  OH  TYR H 207      22.835  12.839  21.517  1.00 20.79           O  
ATOM   1588  C   TYR H 207      20.383  10.869  28.609  1.00 21.52           C  
ATOM   1589  O   TYR H 207      19.902   9.767  28.870  1.00 20.14           O  
ATOM   1590  N   TYR H 208      20.246  11.932  29.430  1.00 20.43           N  
ATOM   1591  CA  TYR H 208      19.582  11.800  30.692  1.00 21.07           C  
ATOM   1592  CB  TYR H 208      20.337  12.370  31.910  1.00 19.48           C  
ATOM   1593  CG  TYR H 208      21.631  11.674  32.152  1.00 19.30           C  
ATOM   1594  CD1 TYR H 208      21.661  10.441  32.754  1.00 19.51           C  
ATOM   1595  CD2 TYR H 208      22.821  12.252  31.782  1.00 19.53           C  
ATOM   1596  CE1 TYR H 208      22.849   9.793  32.989  1.00 20.21           C  
ATOM   1597  CE2 TYR H 208      24.016  11.609  32.015  1.00 20.86           C  
ATOM   1598  CZ  TYR H 208      24.031  10.375  32.621  1.00 21.49           C  
ATOM   1599  OH  TYR H 208      25.245   9.701  32.868  1.00 23.20           O  
ATOM   1600  C   TYR H 208      18.323  12.602  30.670  1.00 22.93           C  
ATOM   1601  O   TYR H 208      18.209  13.624  29.994  1.00 21.99           O  
ATOM   1602  N   CYS H 209      17.329  12.106  31.424  1.00 25.85           N  
ATOM   1603  CA  CYS H 209      16.053  12.719  31.626  1.00 26.92           C  
ATOM   1604  CB  CYS H 209      14.936  11.659  31.470  1.00 27.30           C  
ATOM   1605  SG  CYS H 209      13.260  12.163  31.944  1.00 33.55           S  
ATOM   1606  C   CYS H 209      16.089  13.179  33.052  1.00 26.42           C  
ATOM   1607  O   CYS H 209      16.522  12.431  33.925  1.00 25.77           O  
ATOM   1608  N   ALA H 210      15.680  14.434  33.339  1.00 21.17           N  
ATOM   1609  CA  ALA H 210      15.725  14.854  34.712  1.00 20.28           C  
ATOM   1610  CB  ALA H 210      16.946  15.703  35.052  1.00 20.24           C  
ATOM   1611  C   ALA H 210      14.508  15.663  35.021  1.00 20.43           C  
ATOM   1612  O   ALA H 210      13.938  16.319  34.151  1.00 20.30           O  
ATOM   1613  N   ARG H 211      14.078  15.620  36.298  1.00 19.04           N  
ATOM   1614  CA  ARG H 211      12.928  16.359  36.718  1.00 18.79           C  
ATOM   1615  CB  ARG H 211      12.090  15.758  37.855  1.00 22.43           C  
ATOM   1616  CG  ARG H 211      11.085  14.658  37.556  1.00 18.99           C  
ATOM   1617  CD  ARG H 211       9.913  14.791  38.532  1.00 20.21           C  
ATOM   1618  NE  ARG H 211      10.448  15.492  39.738  1.00 21.38           N  
ATOM   1619  CZ  ARG H 211       9.743  15.580  40.902  1.00 22.30           C  
ATOM   1620  NH1 ARG H 211       8.567  14.900  41.060  1.00 20.31           N1+
ATOM   1621  NH2 ARG H 211      10.213  16.354  41.919  1.00 23.46           N  
ATOM   1622  C   ARG H 211      13.431  17.579  37.390  1.00 19.75           C  
ATOM   1623  O   ARG H 211      14.339  17.529  38.223  1.00 22.23           O  
ATOM   1624  N   SER H 212      12.810  18.714  37.053  1.00 18.78           N  
ATOM   1625  CA  SER H 212      13.193  19.912  37.706  1.00 18.58           C  
ATOM   1626  CB  SER H 212      12.661  21.165  36.991  1.00 15.18           C  
ATOM   1627  OG  SER H 212      11.245  21.137  36.928  1.00 18.55           O  
ATOM   1628  C   SER H 212      12.664  19.817  39.112  1.00 19.77           C  
ATOM   1629  O   SER H 212      11.907  18.904  39.461  1.00 19.03           O  
ATOM   1630  N   GLY H 213      12.680  21.072  39.637  1.00 20.57           N  
ATOM   1631  CA  GLY H 213      11.963  21.607  40.766  1.00 22.08           C  
ATOM   1632  C   GLY H 213      11.533  22.985  40.291  1.00 22.27           C  
ATOM   1633  O   GLY H 213      11.875  23.995  40.898  1.00 23.38           O  
ATOM   1634  N   TYR H 214      10.759  23.057  39.179  1.00 24.09           N  
ATOM   1635  CA  TYR H 214      10.378  24.299  38.538  1.00 24.98           C  
ATOM   1636  CB  TYR H 214       9.723  24.060  37.163  1.00 24.54           C  
ATOM   1637  CG  TYR H 214       9.660  25.317  36.354  1.00 24.74           C  
ATOM   1638  CD1 TYR H 214      10.767  25.768  35.672  1.00 24.78           C  
ATOM   1639  CD2 TYR H 214       8.473  25.999  36.205  1.00 25.38           C  
ATOM   1640  CE1 TYR H 214      10.703  26.904  34.899  1.00 25.89           C  
ATOM   1641  CE2 TYR H 214       8.400  27.135  35.436  1.00 26.28           C  
ATOM   1642  CZ  TYR H 214       9.519  27.591  34.784  1.00 26.31           C  
ATOM   1643  OH  TYR H 214       9.446  28.756  33.993  1.00 18.15           O  
ATOM   1644  C   TYR H 214       9.441  25.080  39.401  1.00 26.07           C  
ATOM   1645  O   TYR H 214       9.604  26.292  39.559  1.00 25.65           O  
ATOM   1646  N   TYR H 215       8.424  24.417  39.987  1.00 27.59           N  
ATOM   1647  CA  TYR H 215       7.550  25.165  40.835  1.00 27.95           C  
ATOM   1648  CB  TYR H 215       6.069  24.770  40.706  1.00 28.09           C  
ATOM   1649  CG  TYR H 215       5.652  25.079  39.306  1.00 28.25           C  
ATOM   1650  CD1 TYR H 215       5.260  26.351  38.951  1.00 28.64           C  
ATOM   1651  CD2 TYR H 215       5.670  24.102  38.337  1.00 17.51           C  
ATOM   1652  CE1 TYR H 215       4.881  26.636  37.658  1.00 19.01           C  
ATOM   1653  CE2 TYR H 215       5.292  24.381  37.043  1.00 29.40           C  
ATOM   1654  CZ  TYR H 215       4.894  25.651  36.701  1.00 20.18           C  
ATOM   1655  OH  TYR H 215       4.504  25.944  35.376  1.00 19.84           O  
ATOM   1656  C   TYR H 215       8.019  24.853  42.200  1.00 27.95           C  
ATOM   1657  O   TYR H 215       7.473  24.020  42.922  1.00 28.43           O  
ATOM   1658  N   GLY H 216       9.074  25.573  42.577  1.00 26.51           N  
ATOM   1659  CA  GLY H 216       9.724  25.363  43.816  1.00 26.06           C  
ATOM   1660  C   GLY H 216      11.086  25.868  43.563  1.00 25.42           C  
ATOM   1661  O   GLY H 216      11.392  26.334  42.467  1.00 26.49           O  
ATOM   1662  N   ASN H 217      11.949  25.806  44.577  1.00 24.67           N  
ATOM   1663  CA  ASN H 217      13.267  26.263  44.313  1.00 23.18           C  
ATOM   1664  CB  ASN H 217      13.798  27.236  45.383  1.00 22.98           C  
ATOM   1665  CG  ASN H 217      13.643  26.608  46.762  1.00  0.00           C  
ATOM   1666  OD1 ASN H 217      12.531  26.313  47.199  1.00  0.00           O  
ATOM   1667  ND2 ASN H 217      14.784  26.401  47.471  1.00  0.00           N  
ATOM   1668  C   ASN H 217      14.102  25.055  44.263  1.00 22.66           C  
ATOM   1669  O   ASN H 217      14.397  24.430  45.280  1.00 22.43           O  
ATOM   1670  N   SER H 218      14.502  24.677  43.047  1.00 22.12           N  
ATOM   1671  CA  SER H 218      15.264  23.486  43.008  1.00 21.95           C  
ATOM   1672  CB  SER H 218      14.406  22.219  42.830  1.00 22.56           C  
ATOM   1673  OG  SER H 218      13.586  22.014  43.973  0.88 15.65           O  
ATOM   1674  C   SER H 218      16.199  23.565  41.865  1.00 20.74           C  
ATOM   1675  O   SER H 218      16.406  24.606  41.241  1.00 20.74           O  
ATOM   1676  N   GLY H 219      16.833  22.422  41.620  1.00 19.28           N  
ATOM   1677  CA  GLY H 219      17.727  22.223  40.535  1.00 17.72           C  
ATOM   1678  C   GLY H 219      17.220  20.953  39.968  1.00 16.72           C  
ATOM   1679  O   GLY H 219      16.036  20.650  40.116  1.00 16.04           O  
ATOM   1680  N   PHE H 220      18.082  20.167  39.305  1.00 15.57           N  
ATOM   1681  CA  PHE H 220      17.546  18.943  38.794  1.00 13.89           C  
ATOM   1682  CB  PHE H 220      18.335  18.386  37.598  1.00 13.58           C  
ATOM   1683  CG  PHE H 220      18.312  19.448  36.553  1.00 12.80           C  
ATOM   1684  CD1 PHE H 220      17.138  19.783  35.928  1.00 13.36           C  
ATOM   1685  CD2 PHE H 220      19.464  20.101  36.180  1.00 14.70           C  
ATOM   1686  CE1 PHE H 220      17.129  20.765  34.969  1.00 14.70           C  
ATOM   1687  CE2 PHE H 220      19.461  21.084  35.221  1.00 14.75           C  
ATOM   1688  CZ  PHE H 220      18.281  21.421  34.612  1.00 15.11           C  
ATOM   1689  C   PHE H 220      17.632  17.954  39.906  1.00 14.68           C  
ATOM   1690  O   PHE H 220      18.680  17.366  40.161  1.00 13.50           O  
ATOM   1691  N   ALA H 221      16.508  17.789  40.625  1.00 13.04           N  
ATOM   1692  CA  ALA H 221      16.407  16.916  41.753  1.00 13.64           C  
ATOM   1693  CB  ALA H 221      15.091  17.095  42.525  1.00 14.68           C  
ATOM   1694  C   ALA H 221      16.488  15.484  41.341  1.00 14.44           C  
ATOM   1695  O   ALA H 221      17.152  14.683  41.997  1.00 15.76           O  
ATOM   1696  N   TYR H 222      15.818  15.117  40.230  1.00 19.70           N  
ATOM   1697  CA  TYR H 222      15.754  13.697  39.957  1.00 19.45           C  
ATOM   1698  CB  TYR H 222      14.308  13.178  39.970  1.00 23.34           C  
ATOM   1699  CG  TYR H 222      13.777  13.333  41.353  1.00 24.91           C  
ATOM   1700  CD1 TYR H 222      13.493  14.571  41.885  1.00 24.07           C  
ATOM   1701  CD2 TYR H 222      13.533  12.219  42.114  1.00 25.42           C  
ATOM   1702  CE1 TYR H 222      12.997  14.695  43.164  1.00 25.14           C  
ATOM   1703  CE2 TYR H 222      13.038  12.334  43.389  1.00 25.73           C  
ATOM   1704  CZ  TYR H 222      12.770  13.571  43.920  1.00 27.83           C  
ATOM   1705  OH  TYR H 222      12.262  13.686  45.231  1.00 29.52           O  
ATOM   1706  C   TYR H 222      16.286  13.414  38.585  1.00 19.81           C  
ATOM   1707  O   TYR H 222      16.022  14.154  37.639  1.00 24.02           O  
ATOM   1708  N   TRP H 223      17.030  12.296  38.440  1.00 19.02           N  
ATOM   1709  CA  TRP H 223      17.629  11.967  37.176  1.00 18.23           C  
ATOM   1710  CB  TRP H 223      19.165  12.107  37.209  1.00 17.99           C  
ATOM   1711  CG  TRP H 223      19.655  13.526  37.396  1.00 17.49           C  
ATOM   1712  CD2 TRP H 223      20.414  14.263  36.422  1.00 16.93           C  
ATOM   1713  CD1 TRP H 223      19.524  14.345  38.479  1.00 17.61           C  
ATOM   1714  NE1 TRP H 223      20.151  15.544  38.243  1.00 17.26           N  
ATOM   1715  CE2 TRP H 223      20.701  15.508  36.978  1.00 18.10           C  
ATOM   1716  CE3 TRP H 223      20.830  13.928  35.165  1.00 17.55           C  
ATOM   1717  CZ2 TRP H 223      21.416  16.444  36.285  1.00 18.18           C  
ATOM   1718  CZ3 TRP H 223      21.553  14.872  34.471  1.00 17.73           C  
ATOM   1719  CH2 TRP H 223      21.839  16.105  35.019  1.00 18.53           C  
ATOM   1720  C   TRP H 223      17.324  10.539  36.844  1.00 19.66           C  
ATOM   1721  O   TRP H 223      17.181   9.693  37.726  1.00 19.66           O  
ATOM   1722  N   GLY H 224      17.214  10.239  35.536  1.00 19.92           N  
ATOM   1723  CA  GLY H 224      16.958   8.903  35.096  1.00 20.61           C  
ATOM   1724  C   GLY H 224      18.271   8.196  35.057  1.00 21.50           C  
ATOM   1725  O   GLY H 224      19.320   8.752  35.378  1.00 22.80           O  
ATOM   1726  N   GLN H 225      18.213   6.924  34.666  1.00 30.33           N  
ATOM   1727  CA  GLN H 225      19.284   5.988  34.523  1.00 32.01           C  
ATOM   1728  CB  GLN H 225      18.626   4.672  34.130  1.00 34.37           C  
ATOM   1729  CG  GLN H 225      19.508   3.572  33.589  1.00 42.64           C  
ATOM   1730  CD  GLN H 225      18.487   2.714  32.869  1.00 48.59           C  
ATOM   1731  OE1 GLN H 225      17.316   3.078  32.788  1.00 48.48           O  
ATOM   1732  NE2 GLN H 225      18.931   1.557  32.317  1.00 48.14           N  
ATOM   1733  C   GLN H 225      20.191   6.434  33.413  1.00 32.62           C  
ATOM   1734  O   GLN H 225      21.405   6.240  33.462  1.00 33.92           O  
ATOM   1735  N   GLY H 226      19.606   7.022  32.356  1.00 26.39           N  
ATOM   1736  CA  GLY H 226      20.376   7.461  31.228  1.00 26.46           C  
ATOM   1737  C   GLY H 226      20.268   6.408  30.172  1.00 26.82           C  
ATOM   1738  O   GLY H 226      20.135   5.224  30.474  1.00 26.39           O  
ATOM   1739  N   THR H 227      20.313   6.832  28.892  1.00 27.26           N  
ATOM   1740  CA  THR H 227      20.236   5.901  27.802  1.00 26.69           C  
ATOM   1741  CB  THR H 227      18.974   6.047  27.001  1.00 24.05           C  
ATOM   1742  OG1 THR H 227      17.840   5.847  27.829  1.00 22.89           O  
ATOM   1743  CG2 THR H 227      18.979   5.012  25.868  1.00 24.81           C  
ATOM   1744  C   THR H 227      21.379   6.188  26.877  1.00 27.14           C  
ATOM   1745  O   THR H 227      21.563   7.321  26.435  1.00 23.75           O  
ATOM   1746  N   LEU H 228      22.199   5.161  26.570  1.00 22.60           N  
ATOM   1747  CA  LEU H 228      23.280   5.350  25.642  1.00 21.49           C  
ATOM   1748  CB  LEU H 228      24.452   4.362  25.783  1.00 23.74           C  
ATOM   1749  CG  LEU H 228      25.638   4.930  26.569  1.00 17.11           C  
ATOM   1750  CD1 LEU H 228      26.765   3.898  26.731  1.00 14.34           C  
ATOM   1751  CD2 LEU H 228      26.137   6.203  25.858  1.00 18.25           C  
ATOM   1752  C   LEU H 228      22.803   5.231  24.240  1.00 22.67           C  
ATOM   1753  O   LEU H 228      22.040   4.331  23.892  1.00 23.19           O  
ATOM   1754  N   VAL H 229      23.255   6.170  23.389  1.00 22.12           N  
ATOM   1755  CA  VAL H 229      22.956   6.067  21.995  1.00 21.69           C  
ATOM   1756  CB  VAL H 229      22.105   7.164  21.425  1.00 19.90           C  
ATOM   1757  CG1 VAL H 229      20.672   7.035  21.949  1.00 17.80           C  
ATOM   1758  CG2 VAL H 229      22.761   8.502  21.774  1.00 18.37           C  
ATOM   1759  C   VAL H 229      24.252   6.121  21.268  1.00 23.75           C  
ATOM   1760  O   VAL H 229      25.084   6.998  21.508  1.00 21.07           O  
ATOM   1761  N   THR H 230      24.453   5.161  20.349  1.00 23.60           N  
ATOM   1762  CA  THR H 230      25.661   5.150  19.586  1.00 24.55           C  
ATOM   1763  CB  THR H 230      26.474   3.903  19.772  1.00 27.17           C  
ATOM   1764  OG1 THR H 230      26.806   3.741  21.144  1.00 28.64           O  
ATOM   1765  CG2 THR H 230      27.758   4.024  18.933  1.00 25.72           C  
ATOM   1766  C   THR H 230      25.267   5.244  18.148  1.00 25.97           C  
ATOM   1767  O   THR H 230      24.410   4.499  17.673  1.00 25.22           O  
ATOM   1768  N   VAL H 231      25.888   6.189  17.418  1.00 26.35           N  
ATOM   1769  CA  VAL H 231      25.571   6.376  16.035  1.00 26.70           C  
ATOM   1770  CB  VAL H 231      25.452   7.828  15.679  1.00 27.04           C  
ATOM   1771  CG1 VAL H 231      25.156   7.954  14.179  1.00 26.67           C  
ATOM   1772  CG2 VAL H 231      24.389   8.464  16.590  1.00 25.67           C  
ATOM   1773  C   VAL H 231      26.712   5.813  15.251  1.00 29.30           C  
ATOM   1774  O   VAL H 231      27.833   6.308  15.330  1.00 29.23           O  
ATOM   1775  N   SER H 232      26.454   4.740  14.474  1.00 28.50           N  
ATOM   1776  CA  SER H 232      27.534   4.191  13.707  1.00 28.95           C  
ATOM   1777  CB  SER H 232      28.443   3.251  14.515  1.00 32.87           C  
ATOM   1778  OG  SER H 232      29.482   2.747  13.689  1.00 35.15           O  
ATOM   1779  C   SER H 232      26.960   3.398  12.579  1.00 30.68           C  
ATOM   1780  O   SER H 232      25.874   2.831  12.680  1.00 33.79           O  
ATOM   1781  N   ALA H 233      27.707   3.342  11.460  1.00 33.70           N  
ATOM   1782  CA  ALA H 233      27.272   2.596  10.319  1.00 34.28           C  
ATOM   1783  CB  ALA H 233      27.776   3.182   8.989  1.00 37.31           C  
ATOM   1784  C   ALA H 233      27.871   1.206  10.463  1.00 34.71           C  
ATOM   1785  O   ALA H 233      27.587   0.346   9.587  1.00 35.52           O  
ATOM   1786  OXT ALA H 233      28.623   0.987  11.449  1.00  0.00           O  
TER    1787      ALA H 233 
CONECT  160  715
CONECT  715  160
CONECT  872  873
CONECT  873  872  874
CONECT  874  873  875
CONECT  875  874
CONECT 1023 1605
CONECT 1605 1023
END
