# Supplementary material for: Fully automated antibody structure prediction using BIOVIA tools: Validation study
Source: PLoS One. 2017 May 18;12(5):e0177923. doi: 10.1371/journal.pone.0177923 (PMC5436848; doi:10.1371/journal.pone.0177923)
Supplement: S3 Dataset — Predicted structures using the Top5 framework method, Chothia CDR definition with canonical filtering, using up to 5 CDR templates rather than the default 3, and generating 10 CDR models. (ZIP) [file pone.0177923.s005.zip › 4MAU_LH_FV_FinalModel.pdb]

REMARK   Accelrys Discovery Studio PDB file
REMARK   Created:  2015-11-30T22:32:52Z
SSBOND   1 CYS L   23    CYS L   92                                     
SSBOND   2 CYS H  133    CYS H  207                                     
ATOM      1  N   ASP L   1      25.807  33.108  26.163  1.00 39.85           N1+
ATOM      2  CA  ASP L   1      25.639  32.054  27.185  1.00 38.45           C  
ATOM      3  CB  ASP L   1      25.923  30.665  26.584  1.00 40.67           C  
ATOM      4  CG  ASP L   1      24.857  30.361  25.543  1.00 45.09           C  
ATOM      5  OD1 ASP L   1      23.869  31.139  25.461  1.00 50.31           O  
ATOM      6  OD2 ASP L   1      25.018  29.349  24.810  1.00 47.29           O1-
ATOM      7  C   ASP L   1      26.628  32.288  28.275  1.00 35.96           C  
ATOM      8  O   ASP L   1      27.685  32.876  28.057  1.00 36.15           O  
ATOM      9  N   ILE L   2      26.291  31.840  29.496  1.00 33.32           N  
ATOM     10  CA  ILE L   2      27.213  32.005  30.568  1.00 30.85           C  
ATOM     11  CB  ILE L   2      26.575  32.032  31.929  1.00 29.70           C  
ATOM     12  CG1 ILE L   2      25.624  33.226  32.077  1.00 30.48           C  
ATOM     13  CG2 ILE L   2      27.692  32.008  32.981  1.00 27.71           C  
ATOM     14  CD1 ILE L   2      24.775  33.157  33.345  1.00 28.48           C  
ATOM     15  C   ILE L   2      28.079  30.795  30.556  1.00 31.53           C  
ATOM     16  O   ILE L   2      27.585  29.675  30.429  1.00 31.04           O  
ATOM     17  N   VAL L   3      29.409  30.993  30.654  1.00 31.40           N  
ATOM     18  CA  VAL L   3      30.240  29.830  30.704  1.00 30.90           C  
ATOM     19  CB  VAL L   3      31.458  29.860  29.818  1.00 29.97           C  
ATOM     20  CG1 VAL L   3      30.990  30.022  28.364  1.00 27.20           C  
ATOM     21  CG2 VAL L   3      32.440  30.937  30.297  1.00 31.20           C  
ATOM     22  C   VAL L   3      30.697  29.689  32.118  1.00 31.27           C  
ATOM     23  O   VAL L   3      30.984  30.672  32.803  1.00 31.89           O  
ATOM     24  N   LEU L   4      30.732  28.433  32.596  1.00 30.45           N  
ATOM     25  CA  LEU L   4      31.144  28.153  33.938  1.00 29.38           C  
ATOM     26  CB  LEU L   4      30.245  27.127  34.645  1.00 27.72           C  
ATOM     27  CG  LEU L   4      28.780  27.578  34.771  1.00 27.35           C  
ATOM     28  CD1 LEU L   4      27.936  26.516  35.498  1.00 25.14           C  
ATOM     29  CD2 LEU L   4      28.676  28.980  35.395  1.00 24.28           C  
ATOM     30  C   LEU L   4      32.491  27.521  33.837  1.00 30.40           C  
ATOM     31  O   LEU L   4      32.681  26.567  33.084  1.00 31.85           O  
ATOM     32  N   THR L   5      33.468  28.047  34.596  1.00 29.48           N  
ATOM     33  CA  THR L   5      34.788  27.500  34.537  1.00 28.36           C  
ATOM     34  CB  THR L   5      35.837  28.541  34.249  1.00 27.96           C  
ATOM     35  OG1 THR L   5      35.559  29.190  33.018  1.00 30.22           O  
ATOM     36  CG2 THR L   5      37.218  27.869  34.189  1.00 27.70           C  
ATOM     37  C   THR L   5      35.083  26.936  35.887  1.00 29.07           C  
ATOM     38  O   THR L   5      35.011  27.642  36.891  1.00 28.83           O  
ATOM     39  N   GLN L   6      35.416  25.631  35.944  1.00 29.83           N  
ATOM     40  CA  GLN L   6      35.728  25.034  37.209  1.00 31.53           C  
ATOM     41  CB  GLN L   6      34.982  23.722  37.515  1.00 30.32           C  
ATOM     42  CG  GLN L   6      33.493  23.898  37.815  1.00 30.32           C  
ATOM     43  CD  GLN L   6      32.926  22.532  38.181  1.00 28.92           C  
ATOM     44  OE1 GLN L   6      31.897  22.110  37.657  1.00 29.61           O  
ATOM     45  NE2 GLN L   6      33.607  21.824  39.120  1.00 30.96           N  
ATOM     46  C   GLN L   6      37.181  24.705  37.220  1.00 33.50           C  
ATOM     47  O   GLN L   6      37.770  24.393  36.186  1.00 33.38           O  
ATOM     48  N   SER L   7      37.803  24.808  38.410  1.00 34.22           N  
ATOM     49  CA  SER L   7      39.186  24.466  38.550  1.00 34.96           C  
ATOM     50  CB  SER L   7      40.127  25.677  38.423  1.00 34.77           C  
ATOM     51  OG  SER L   7      39.865  26.606  39.464  1.00 37.28           O  
ATOM     52  C   SER L   7      39.351  23.897  39.924  1.00 34.78           C  
ATOM     53  O   SER L   7      38.600  24.248  40.833  1.00 34.03           O  
ATOM     54  N   PRO L   8      40.290  23.012  40.127  1.00 34.50           N  
ATOM     55  CA  PRO L   8      41.161  22.504  39.102  1.00 33.63           C  
ATOM     56  CD  PRO L   8      40.828  22.801  41.461  1.00 34.14           C  
ATOM     57  CB  PRO L   8      42.397  21.972  39.829  1.00 32.76           C  
ATOM     58  CG  PRO L   8      41.921  21.740  41.273  1.00 32.47           C  
ATOM     59  C   PRO L   8      40.427  21.431  38.365  1.00 33.27           C  
ATOM     60  O   PRO L   8      39.323  21.079  38.775  1.00 34.37           O  
ATOM     61  N   ALA L   9      41.002  20.924  37.257  1.00 31.99           N  
ATOM     62  CA  ALA L   9      40.389  19.861  36.513  1.00 29.59           C  
ATOM     63  CB  ALA L   9      41.173  19.501  35.241  1.00 28.44           C  
ATOM     64  C   ALA L   9      40.346  18.637  37.373  1.00 28.96           C  
ATOM     65  O   ALA L   9      39.358  17.904  37.372  1.00 28.40           O  
ATOM     66  N   SER L  10      41.436  18.367  38.122  1.00 30.15           N  
ATOM     67  CA  SER L  10      41.453  17.202  38.960  1.00 31.70           C  
ATOM     68  CB  SER L  10      42.198  16.000  38.349  1.00 32.39           C  
ATOM     69  OG  SER L  10      41.531  15.541  37.182  1.00 33.15           O  
ATOM     70  C   SER L  10      42.182  17.543  40.220  1.00 32.45           C  
ATOM     71  O   SER L  10      43.020  18.443  40.239  1.00 33.90           O  
ATOM     72  N   LEU L  11      41.846  16.857  41.333  1.00 32.62           N  
ATOM     73  CA  LEU L  11      42.610  17.075  42.523  1.00 32.96           C  
ATOM     74  CB  LEU L  11      42.112  18.194  43.459  1.00 34.28           C  
ATOM     75  CG  LEU L  11      40.836  17.890  44.257  1.00 35.94           C  
ATOM     76  CD1 LEU L  11      40.463  19.088  45.139  1.00 36.36           C  
ATOM     77  CD2 LEU L  11      39.680  17.456  43.346  1.00 35.03           C  
ATOM     78  C   LEU L  11      42.672  15.797  43.300  1.00 32.58           C  
ATOM     79  O   LEU L  11      41.719  15.021  43.326  1.00 31.38           O  
ATOM     80  N   ALA L  12      43.827  15.542  43.947  1.00 31.87           N  
ATOM     81  CA  ALA L  12      43.970  14.348  44.727  1.00 31.86           C  
ATOM     82  CB  ALA L  12      45.225  13.535  44.371  1.00 30.79           C  
ATOM     83  C   ALA L  12      44.093  14.760  46.162  1.00 32.79           C  
ATOM     84  O   ALA L  12      44.876  15.648  46.495  1.00 33.32           O  
ATOM     85  N   ILE L  13      43.315  14.109  47.052  1.00 32.69           N  
ATOM     86  CA  ILE L  13      43.325  14.462  48.444  1.00 34.26           C  
ATOM     87  CB  ILE L  13      42.061  15.144  48.877  1.00 35.31           C  
ATOM     88  CG1 ILE L  13      42.189  15.667  50.314  1.00 34.86           C  
ATOM     89  CG2 ILE L  13      40.890  14.167  48.676  1.00 35.22           C  
ATOM     90  CD1 ILE L  13      41.030  16.577  50.718  1.00  0.00           C  
ATOM     91  C   ILE L  13      43.444  13.211  49.258  1.00 35.10           C  
ATOM     92  O   ILE L  13      42.996  12.144  48.843  1.00 36.61           O  
ATOM     93  N   SER L  14      44.086  13.310  50.440  1.00 35.40           N  
ATOM     94  CA  SER L  14      44.212  12.172  51.303  1.00 35.36           C  
ATOM     95  CB  SER L  14      45.393  12.256  52.287  1.00 37.28           C  
ATOM     96  OG  SER L  14      46.617  12.229  51.571  1.00 41.16           O  
ATOM     97  C   SER L  14      42.953  12.067  52.094  1.00 34.48           C  
ATOM     98  O   SER L  14      42.217  13.040  52.243  1.00 33.89           O  
ATOM     99  N   LEU L  15      42.682  10.865  52.633  1.00 34.57           N  
ATOM    100  CA  LEU L  15      41.464  10.648  53.353  1.00 37.01           C  
ATOM    101  CB  LEU L  15      41.290   9.165  53.747  1.00 40.56           C  
ATOM    102  CG  LEU L  15      39.927   8.783  54.356  1.00 44.00           C  
ATOM    103  CD1 LEU L  15      39.701   9.445  55.722  1.00 47.54           C  
ATOM    104  CD2 LEU L  15      38.786   9.032  53.358  1.00 44.84           C  
ATOM    105  C   LEU L  15      41.503  11.488  54.593  1.00 36.81           C  
ATOM    106  O   LEU L  15      42.483  11.465  55.338  1.00 36.33           O  
ATOM    107  N   GLY L  16      40.423  12.260  54.840  1.00 38.13           N  
ATOM    108  CA  GLY L  16      40.324  13.050  56.034  1.00 38.43           C  
ATOM    109  C   GLY L  16      40.753  14.462  55.783  1.00 38.25           C  
ATOM    110  O   GLY L  16      40.670  15.294  56.684  1.00 38.26           O  
ATOM    111  N   GLN L  17      41.222  14.788  54.565  1.00 37.91           N  
ATOM    112  CA  GLN L  17      41.658  16.139  54.344  1.00 38.55           C  
ATOM    113  CB  GLN L  17      42.963  16.271  53.545  1.00 39.60           C  
ATOM    114  CG  GLN L  17      44.166  15.791  54.357  1.00 43.12           C  
ATOM    115  CD  GLN L  17      45.426  16.162  53.602  1.00 46.52           C  
ATOM    116  OE1 GLN L  17      45.379  16.551  52.436  1.00 46.54           O  
ATOM    117  NE2 GLN L  17      46.591  16.044  54.291  1.00 47.67           N  
ATOM    118  C   GLN L  17      40.579  16.917  53.666  1.00 38.79           C  
ATOM    119  O   GLN L  17      39.536  16.384  53.306  1.00 38.20           O  
ATOM    120  N   ARG L  18      40.808  18.234  53.507  1.00 38.05           N  
ATOM    121  CA  ARG L  18      39.820  19.116  52.956  1.00 38.07           C  
ATOM    122  CB  ARG L  18      39.912  20.516  53.585  1.00 39.76           C  
ATOM    123  CG  ARG L  18      38.905  21.543  53.074  1.00 43.68           C  
ATOM    124  CD  ARG L  18      38.998  22.852  53.859  1.00 47.79           C  
ATOM    125  NE  ARG L  18      37.990  23.797  53.310  1.00 53.39           N  
ATOM    126  CZ  ARG L  18      37.338  24.654  54.150  1.00 54.19           C  
ATOM    127  NH1 ARG L  18      37.563  24.592  55.493  1.00 53.17           N1+
ATOM    128  NH2 ARG L  18      36.458  25.567  53.644  1.00 54.41           N  
ATOM    129  C   ARG L  18      40.014  19.255  51.476  1.00 37.63           C  
ATOM    130  O   ARG L  18      41.141  19.321  50.989  1.00 38.08           O  
ATOM    131  N   ALA L  19      38.897  19.289  50.718  1.00 36.41           N  
ATOM    132  CA  ALA L  19      38.968  19.489  49.297  1.00 35.32           C  
ATOM    133  CB  ALA L  19      38.428  18.301  48.482  1.00 33.85           C  
ATOM    134  C   ALA L  19      38.118  20.680  48.973  1.00 34.53           C  
ATOM    135  O   ALA L  19      37.000  20.817  49.469  1.00 33.05           O  
ATOM    136  N   THR L  20      38.645  21.590  48.127  1.00 34.38           N  
ATOM    137  CA  THR L  20      37.919  22.770  47.751  1.00 34.59           C  
ATOM    138  CB  THR L  20      38.564  24.033  48.246  1.00 34.45           C  
ATOM    139  OG1 THR L  20      38.662  24.017  49.662  1.00 33.38           O  
ATOM    140  CG2 THR L  20      37.720  25.233  47.786  1.00 33.76           C  
ATOM    141  C   THR L  20      37.905  22.832  46.253  1.00 34.61           C  
ATOM    142  O   THR L  20      38.940  22.683  45.607  1.00 34.60           O  
ATOM    143  N   ILE L  21      36.715  23.067  45.660  1.00 33.65           N  
ATOM    144  CA  ILE L  21      36.580  23.113  44.230  1.00 34.15           C  
ATOM    145  CB  ILE L  21      35.664  22.044  43.714  1.00 34.58           C  
ATOM    146  CG1 ILE L  21      36.198  20.657  44.107  1.00 33.82           C  
ATOM    147  CG2 ILE L  21      35.492  22.239  42.200  1.00 35.99           C  
ATOM    148  CD1 ILE L  21      35.171  19.538  43.945  1.00 35.58           C  
ATOM    149  C   ILE L  21      35.961  24.438  43.883  1.00 34.13           C  
ATOM    150  O   ILE L  21      35.067  24.915  44.579  1.00 32.28           O  
ATOM    151  N   SER L  22      36.415  25.070  42.780  1.00 33.82           N  
ATOM    152  CA  SER L  22      35.916  26.384  42.470  0.80 35.72           C  
ATOM    153  CB  SER L  22      37.045  27.422  42.359  0.80 34.85           C  
ATOM    154  OG  SER L  22      36.513  28.703  42.061  0.80 37.26           O  
ATOM    155  C   SER L  22      35.169  26.371  41.165  1.00 36.29           C  
ATOM    156  O   SER L  22      35.458  25.591  40.264  1.00 36.29           O  
ATOM    157  N   CYS L  23      34.144  27.248  41.063  1.00 35.58           N  
ATOM    158  CA  CYS L  23      33.351  27.402  39.872  1.00 34.15           C  
ATOM    159  CB  CYS L  23      31.954  26.742  39.996  1.00 32.71           C  
ATOM    160  SG  CYS L  23      30.901  26.942  38.522  1.00 30.50           S  
ATOM    161  C   CYS L  23      33.170  28.879  39.663  1.00 35.42           C  
ATOM    162  O   CYS L  23      32.642  29.574  40.528  1.00 35.98           O  
ATOM    163  N   ARG L  24      33.608  29.399  38.495  1.00 36.28           N  
ATOM    164  CA  ARG L  24      33.510  30.811  38.246  1.00 37.98           C  
ATOM    165  CB  ARG L  24      34.859  31.445  37.869  1.00 39.55           C  
ATOM    166  CG  ARG L  24      34.803  32.958  37.664  0.90 44.63           C  
ATOM    167  CD  ARG L  24      36.065  33.531  37.016  0.90 49.79           C  
ATOM    168  NE  ARG L  24      35.855  33.514  35.541  0.88 55.50           N  
ATOM    169  CZ  ARG L  24      36.918  33.430  34.688  0.88 56.36           C  
ATOM    170  NH1 ARG L  24      38.185  33.311  35.178  0.88 56.48           N1+
ATOM    171  NH2 ARG L  24      36.704  33.465  33.340  0.88 56.82           N  
ATOM    172  C   ARG L  24      32.588  31.022  37.084  1.00 38.13           C  
ATOM    173  O   ARG L  24      32.702  30.348  36.062  1.00 38.61           O  
ATOM    174  N   ALA L  25      31.651  31.986  37.210  1.00 36.87           N  
ATOM    175  CA  ALA L  25      30.708  32.254  36.160  1.00 34.94           C  
ATOM    176  CB  ALA L  25      29.272  32.467  36.668  1.00 31.07           C  
ATOM    177  C   ALA L  25      31.123  33.510  35.449  1.00 35.47           C  
ATOM    178  O   ALA L  25      31.723  34.404  36.042  1.00 35.32           O  
ATOM    179  N   SER L  26      30.841  33.589  34.133  1.00 43.38           N  
ATOM    180  CA  SER L  26      31.201  34.736  33.348  1.00 43.66           C  
ATOM    181  CB  SER L  26      30.891  34.553  31.854  1.00 43.68           C  
ATOM    182  OG  SER L  26      31.654  33.478  31.330  1.00 43.78           O  
ATOM    183  C   SER L  26      30.398  35.907  33.822  1.00 45.20           C  
ATOM    184  O   SER L  26      30.886  37.037  33.824  1.00 44.86           O  
ATOM    185  N   LYS L  27      29.137  35.654  34.229  1.00 44.04           N  
ATOM    186  CA  LYS L  27      28.253  36.696  34.678  1.00 44.40           C  
ATOM    187  CB  LYS L  27      26.950  36.820  33.871  1.00 44.23           C  
ATOM    188  CG  LYS L  27      27.079  37.275  32.420  1.00 53.26           C  
ATOM    189  CD  LYS L  27      25.787  37.032  31.638  1.00 56.99           C  
ATOM    190  CE  LYS L  27      25.791  37.607  30.222  1.00 61.04           C  
ATOM    191  NZ  LYS L  27      25.710  39.084  30.271  1.00 64.75           N1+
ATOM    192  C   LYS L  27      27.768  36.320  36.040  1.00 44.25           C  
ATOM    193  O   LYS L  27      27.931  35.183  36.479  1.00 42.28           O  
ATOM    194  N   SER L  28      27.156  37.292  36.748  1.00 43.86           N  
ATOM    195  CA  SER L  28      26.625  37.031  38.053  1.00 43.49           C  
ATOM    196  CB  SER L  28      26.312  38.308  38.850  1.00 44.39           C  
ATOM    197  OG  SER L  28      25.795  37.980  40.131  1.00 46.68           O  
ATOM    198  C   SER L  28      25.352  36.258  37.896  1.00 43.79           C  
ATOM    199  O   SER L  28      24.450  36.643  37.154  1.00 43.88           O  
ATOM    200  N   VAL L  29      25.307  35.095  38.567  1.00 42.00           N  
ATOM    201  CA  VAL L  29      24.214  34.171  38.663  1.00 40.30           C  
ATOM    202  CB  VAL L  29      24.656  32.755  38.876  1.00 39.93           C  
ATOM    203  CG1 VAL L  29      25.438  32.309  37.629  1.00 38.41           C  
ATOM    204  CG2 VAL L  29      25.467  32.682  40.177  1.00 36.98           C  
ATOM    205  C   VAL L  29      23.243  34.556  39.742  1.00 42.58           C  
ATOM    206  O   VAL L  29      22.240  33.870  39.931  1.00 42.91           O  
ATOM    207  N   SER L  30      23.561  35.568  40.572  1.00 43.11           N  
ATOM    208  CA  SER L  30      22.663  35.849  41.654  1.00 45.09           C  
ATOM    209  CB  SER L  30      23.379  36.136  42.985  1.00 45.20           C  
ATOM    210  OG  SER L  30      24.315  37.190  42.834  1.00 46.52           O  
ATOM    211  C   SER L  30      21.765  36.986  41.315  1.00 48.56           C  
ATOM    212  O   SER L  30      22.190  38.025  40.813  1.00 49.08           O  
ATOM    213  N   THR L  31      20.457  36.779  41.557  1.00 48.78           N  
ATOM    214  CA  THR L  31      19.523  37.827  41.301  1.00 49.63           C  
ATOM    215  CB  THR L  31      18.823  37.695  39.978  1.00 52.15           C  
ATOM    216  OG1 THR L  31      18.092  38.876  39.687  1.00 58.90           O  
ATOM    217  CG2 THR L  31      17.874  36.487  40.041  1.00 54.60           C  
ATOM    218  C   THR L  31      18.479  37.782  42.365  1.00 51.28           C  
ATOM    219  O   THR L  31      18.035  36.716  42.783  1.00 50.98           O  
ATOM    220  N   SER L  32      18.067  38.974  42.828  1.00 52.45           N  
ATOM    221  CA  SER L  32      17.000  39.100  43.772  1.00 52.95           C  
ATOM    222  CB  SER L  32      15.661  38.601  43.198  1.00 54.13           C  
ATOM    223  OG  SER L  32      14.610  38.845  44.117  1.00 59.88           O  
ATOM    224  C   SER L  32      17.294  38.351  45.036  1.00 53.62           C  
ATOM    225  O   SER L  32      16.383  37.858  45.697  1.00 53.89           O  
ATOM    226  N   GLY L  33      18.576  38.261  45.428  1.00 51.58           N  
ATOM    227  CA  GLY L  33      18.892  37.664  46.694  1.00 51.15           C  
ATOM    228  C   GLY L  33      19.160  36.187  46.593  1.00 50.13           C  
ATOM    229  O   GLY L  33      19.486  35.575  47.607  1.00 50.63           O  
ATOM    230  N   SER L  34      19.038  35.553  45.406  1.00 48.93           N  
ATOM    231  CA  SER L  34      19.312  34.137  45.382  1.00 47.06           C  
ATOM    232  CB  SER L  34      18.089  33.270  45.032  1.00 47.74           C  
ATOM    233  OG  SER L  34      17.676  33.519  43.696  1.00  0.00           O  
ATOM    234  C   SER L  34      20.366  33.863  44.353  1.00 45.30           C  
ATOM    235  O   SER L  34      20.442  34.536  43.326  1.00 44.71           O  
ATOM    236  N   SER L  35      21.223  32.853  44.613  1.00 41.49           N  
ATOM    237  CA  SER L  35      22.245  32.524  43.661  1.00 40.71           C  
ATOM    238  CB  SER L  35      23.644  32.359  44.279  1.00 40.32           C  
ATOM    239  OG  SER L  35      24.107  33.607  44.774  1.00 43.90           O  
ATOM    240  C   SER L  35      21.863  31.221  43.033  1.00 40.04           C  
ATOM    241  O   SER L  35      21.764  30.200  43.715  1.00 39.45           O  
ATOM    242  N   TYR L  36      21.689  31.218  41.692  1.00 38.02           N  
ATOM    243  CA  TYR L  36      21.217  30.024  41.052  1.00 38.03           C  
ATOM    244  CB  TYR L  36      20.360  30.293  39.802  1.00 38.18           C  
ATOM    245  CG  TYR L  36      19.170  31.093  40.214  1.00 40.78           C  
ATOM    246  CD1 TYR L  36      18.033  30.472  40.681  1.00 40.60           C  
ATOM    247  CD2 TYR L  36      19.200  32.468  40.137  1.00 45.14           C  
ATOM    248  CE1 TYR L  36      16.940  31.216  41.061  1.00 45.07           C  
ATOM    249  CE2 TYR L  36      18.109  33.214  40.516  1.00 42.71           C  
ATOM    250  CZ  TYR L  36      16.977  32.587  40.978  1.00 48.09           C  
ATOM    251  OH  TYR L  36      15.855  33.349  41.368  1.00 50.94           O  
ATOM    252  C   TYR L  36      22.395  29.229  40.590  1.00 38.34           C  
ATOM    253  O   TYR L  36      22.702  29.165  39.401  1.00 39.30           O  
ATOM    254  N   MET L  37      23.068  28.567  41.544  1.00 29.89           N  
ATOM    255  CA  MET L  37      24.197  27.736  41.267  1.00 29.02           C  
ATOM    256  CB  MET L  37      25.561  28.305  41.674  1.00 29.48           C  
ATOM    257  CG  MET L  37      26.227  29.141  40.595  1.00 29.86           C  
ATOM    258  SD  MET L  37      26.817  28.166  39.181  1.00 35.20           S  
ATOM    259  CE  MET L  37      28.027  29.417  38.665  1.00 35.13           C  
ATOM    260  C   MET L  37      24.030  26.522  42.098  1.00 29.49           C  
ATOM    261  O   MET L  37      23.799  26.616  43.302  1.00 29.99           O  
ATOM    262  N   PHE L  38      24.182  25.346  41.465  1.00 28.54           N  
ATOM    263  CA  PHE L  38      23.982  24.117  42.163  1.00 27.18           C  
ATOM    264  CB  PHE L  38      22.803  23.303  41.603  1.00 30.77           C  
ATOM    265  CG  PHE L  38      21.570  24.137  41.662  1.00 35.14           C  
ATOM    266  CD1 PHE L  38      21.287  25.024  40.649  1.00  0.00           C  
ATOM    267  CD2 PHE L  38      20.697  24.032  42.718  1.00 41.56           C  
ATOM    268  CE1 PHE L  38      20.148  25.799  40.684  1.00 42.76           C  
ATOM    269  CE2 PHE L  38      19.559  24.802  42.758  1.00  0.00           C  
ATOM    270  CZ  PHE L  38      19.285  25.691  41.747  1.00  0.00           C  
ATOM    271  C   PHE L  38      25.191  23.271  41.919  1.00 26.22           C  
ATOM    272  O   PHE L  38      25.934  23.498  40.967  1.00 25.67           O  
ATOM    273  N   TRP L  39      25.408  22.264  42.789  1.00 24.91           N  
ATOM    274  CA  TRP L  39      26.550  21.401  42.674  1.00 23.10           C  
ATOM    275  CB  TRP L  39      27.459  21.517  43.906  1.00 20.43           C  
ATOM    276  CG  TRP L  39      28.032  22.905  44.081  1.00 22.01           C  
ATOM    277  CD2 TRP L  39      29.286  23.328  43.529  1.00 23.01           C  
ATOM    278  CD1 TRP L  39      27.519  23.982  44.744  1.00 23.42           C  
ATOM    279  NE1 TRP L  39      28.376  25.050  44.642  1.00 24.20           N  
ATOM    280  CE2 TRP L  39      29.469  24.663  43.898  1.00 23.36           C  
ATOM    281  CE3 TRP L  39      30.209  22.661  42.778  1.00 22.57           C  
ATOM    282  CZ2 TRP L  39      30.584  25.348  43.516  1.00 22.53           C  
ATOM    283  CZ3 TRP L  39      31.334  23.356  42.397  1.00 23.62           C  
ATOM    284  CH2 TRP L  39      31.517  24.674  42.759  1.00 24.08           C  
ATOM    285  C   TRP L  39      26.056  19.984  42.588  1.00 23.88           C  
ATOM    286  O   TRP L  39      25.138  19.591  43.308  1.00 20.66           O  
ATOM    287  N   TYR L  40      26.675  19.177  41.696  1.00 23.78           N  
ATOM    288  CA  TYR L  40      26.286  17.806  41.480  1.00 22.45           C  
ATOM    289  CB  TYR L  40      25.804  17.513  40.048  1.00 22.76           C  
ATOM    290  CG  TYR L  40      24.556  18.269  39.756  1.00 22.85           C  
ATOM    291  CD1 TYR L  40      23.325  17.731  40.054  1.00 16.77           C  
ATOM    292  CD2 TYR L  40      24.616  19.516  39.178  1.00 16.12           C  
ATOM    293  CE1 TYR L  40      22.172  18.427  39.778  1.00 17.51           C  
ATOM    294  CE2 TYR L  40      23.467  20.218  38.899  1.00 16.95           C  
ATOM    295  CZ  TYR L  40      22.242  19.673  39.200  1.00 17.91           C  
ATOM    296  OH  TYR L  40      21.058  20.387  38.916  1.00 14.10           O  
ATOM    297  C   TYR L  40      27.494  16.943  41.637  1.00 21.68           C  
ATOM    298  O   TYR L  40      28.626  17.389  41.457  1.00 19.44           O  
ATOM    299  N   GLN L  41      27.257  15.667  42.002  1.00 20.32           N  
ATOM    300  CA  GLN L  41      28.303  14.694  42.127  1.00 20.85           C  
ATOM    301  CB  GLN L  41      28.369  14.079  43.532  1.00 21.10           C  
ATOM    302  CG  GLN L  41      29.467  13.036  43.719  1.00 21.20           C  
ATOM    303  CD  GLN L  41      29.349  12.514  45.142  1.00 23.82           C  
ATOM    304  OE1 GLN L  41      28.276  12.113  45.589  1.00 26.49           O  
ATOM    305  NE2 GLN L  41      30.487  12.522  45.884  1.00 23.71           N  
ATOM    306  C   GLN L  41      27.947  13.584  41.195  1.00 22.00           C  
ATOM    307  O   GLN L  41      26.779  13.215  41.084  1.00 22.63           O  
ATOM    308  N   GLN L  42      28.936  13.024  40.471  1.00 22.59           N  
ATOM    309  CA  GLN L  42      28.579  11.946  39.596  1.00 23.40           C  
ATOM    310  CB  GLN L  42      28.460  12.354  38.117  1.00 23.07           C  
ATOM    311  CG  GLN L  42      27.985  11.213  37.217  1.00 22.01           C  
ATOM    312  CD  GLN L  42      27.905  11.733  35.789  1.00 22.72           C  
ATOM    313  OE1 GLN L  42      28.671  12.608  35.392  1.00 22.10           O  
ATOM    314  NE2 GLN L  42      26.953  11.179  34.991  1.00 20.86           N  
ATOM    315  C   GLN L  42      29.621  10.880  39.671  1.00 24.17           C  
ATOM    316  O   GLN L  42      30.806  11.124  39.448  1.00 22.58           O  
ATOM    317  N   LYS L  43      29.184   9.648  39.989  1.00 27.78           N  
ATOM    318  CA  LYS L  43      30.079   8.530  40.024  1.00 31.14           C  
ATOM    319  CB  LYS L  43      29.839   7.592  41.219  1.00 29.72           C  
ATOM    320  CG  LYS L  43      30.163   8.265  42.554  1.00 31.41           C  
ATOM    321  CD  LYS L  43      29.586   7.545  43.772  1.00 32.92           C  
ATOM    322  CE  LYS L  43      29.912   8.240  45.095  1.00 33.63           C  
ATOM    323  NZ  LYS L  43      29.143   7.616  46.192  1.00 32.09           N1+
ATOM    324  C   LYS L  43      29.816   7.784  38.763  1.00 34.20           C  
ATOM    325  O   LYS L  43      28.756   7.940  38.158  1.00 33.64           O  
ATOM    326  N   PRO L  44      30.740   6.983  38.324  1.00 36.37           N  
ATOM    327  CA  PRO L  44      30.508   6.311  37.084  1.00 36.99           C  
ATOM    328  CD  PRO L  44      32.155   7.250  38.539  1.00 37.15           C  
ATOM    329  CB  PRO L  44      31.848   5.704  36.681  1.00 37.70           C  
ATOM    330  CG  PRO L  44      32.873   6.674  37.303  1.00 38.48           C  
ATOM    331  C   PRO L  44      29.376   5.345  37.189  1.00 38.10           C  
ATOM    332  O   PRO L  44      29.238   4.685  38.216  1.00 38.02           O  
ATOM    333  N   GLY L  45      28.547   5.259  36.132  1.00 39.06           N  
ATOM    334  CA  GLY L  45      27.454   4.335  36.117  1.00 39.79           C  
ATOM    335  C   GLY L  45      26.270   4.950  36.795  1.00 38.90           C  
ATOM    336  O   GLY L  45      25.223   4.313  36.899  1.00 39.34           O  
ATOM    337  N   GLN L  46      26.394   6.207  37.267  1.00 37.88           N  
ATOM    338  CA  GLN L  46      25.275   6.793  37.955  1.00 36.85           C  
ATOM    339  CB  GLN L  46      25.508   6.908  39.473  1.00 38.66           C  
ATOM    340  CG  GLN L  46      25.750   5.541  40.122  1.00 41.45           C  
ATOM    341  CD  GLN L  46      25.971   5.737  41.614  1.00 45.31           C  
ATOM    342  OE1 GLN L  46      25.746   6.819  42.153  1.00 46.52           O  
ATOM    343  NE2 GLN L  46      26.423   4.655  42.306  1.00 47.36           N  
ATOM    344  C   GLN L  46      25.026   8.171  37.406  1.00 35.37           C  
ATOM    345  O   GLN L  46      25.891   8.784  36.780  1.00 35.94           O  
ATOM    346  N   PRO L  47      23.821   8.644  37.594  1.00 33.94           N  
ATOM    347  CA  PRO L  47      23.429   9.962  37.157  1.00 32.00           C  
ATOM    348  CD  PRO L  47      22.679   7.758  37.734  1.00 35.14           C  
ATOM    349  CB  PRO L  47      21.905   9.936  37.037  1.00 32.80           C  
ATOM    350  CG  PRO L  47      21.477   8.707  37.858  1.00 34.97           C  
ATOM    351  C   PRO L  47      23.913  10.971  38.146  1.00 29.19           C  
ATOM    352  O   PRO L  47      24.272  10.575  39.252  1.00 29.85           O  
ATOM    353  N   PRO L  48      23.920  12.232  37.804  1.00 27.93           N  
ATOM    354  CA  PRO L  48      24.371  13.244  38.709  1.00 27.39           C  
ATOM    355  CD  PRO L  48      23.963  12.659  36.415  1.00 27.46           C  
ATOM    356  CB  PRO L  48      24.390  14.539  37.895  1.00 26.57           C  
ATOM    357  CG  PRO L  48      24.591  14.062  36.444  1.00 26.05           C  
ATOM    358  C   PRO L  48      23.432  13.272  39.868  1.00 27.41           C  
ATOM    359  O   PRO L  48      22.246  12.996  39.691  1.00 27.71           O  
ATOM    360  N   LYS L  49      23.953  13.571  41.068  1.00 27.44           N  
ATOM    361  CA  LYS L  49      23.138  13.633  42.242  1.00 27.54           C  
ATOM    362  CB  LYS L  49      23.639  12.696  43.350  1.00 28.95           C  
ATOM    363  CG  LYS L  49      22.600  12.428  44.432  1.00 36.06           C  
ATOM    364  CD  LYS L  49      22.951  11.241  45.328  1.00 40.28           C  
ATOM    365  CE  LYS L  49      23.384  11.645  46.739  1.00 40.97           C  
ATOM    366  NZ  LYS L  49      24.673  12.371  46.699  1.00 42.26           N1+
ATOM    367  C   LYS L  49      23.286  15.034  42.724  1.00 26.98           C  
ATOM    368  O   LYS L  49      24.354  15.624  42.584  1.00 27.74           O  
ATOM    369  N   LEU L  50      22.221  15.619  43.299  1.00 25.81           N  
ATOM    370  CA  LEU L  50      22.345  16.997  43.672  1.00 27.12           C  
ATOM    371  CB  LEU L  50      21.015  17.757  43.538  1.00 25.81           C  
ATOM    372  CG  LEU L  50      21.091  19.248  43.901  1.00 27.12           C  
ATOM    373  CD1 LEU L  50      22.082  19.989  42.989  1.00 27.53           C  
ATOM    374  CD2 LEU L  50      19.693  19.889  43.883  1.00 27.64           C  
ATOM    375  C   LEU L  50      22.828  17.088  45.093  1.00 28.38           C  
ATOM    376  O   LEU L  50      22.207  16.526  45.991  1.00 29.45           O  
ATOM    377  N   LEU L  51      24.042  17.664  45.290  1.00 28.32           N  
ATOM    378  CA  LEU L  51      24.638  17.916  46.583  1.00 26.70           C  
ATOM    379  CB  LEU L  51      26.162  18.073  46.479  1.00 26.51           C  
ATOM    380  CG  LEU L  51      26.875  16.817  45.952  1.00 26.53           C  
ATOM    381  CD1 LEU L  51      28.391  17.045  45.873  1.00 26.72           C  
ATOM    382  CD2 LEU L  51      26.507  15.576  46.781  1.00 25.57           C  
ATOM    383  C   LEU L  51      24.146  19.175  47.244  1.00 26.26           C  
ATOM    384  O   LEU L  51      23.641  19.152  48.367  1.00 26.20           O  
ATOM    385  N   ILE L  52      24.283  20.324  46.544  1.00 25.62           N  
ATOM    386  CA  ILE L  52      23.941  21.592  47.132  1.00 27.18           C  
ATOM    387  CB  ILE L  52      25.137  22.408  47.531  1.00 27.00           C  
ATOM    388  CG1 ILE L  52      25.924  21.665  48.620  1.00 27.22           C  
ATOM    389  CG2 ILE L  52      24.663  23.802  47.970  1.00 24.84           C  
ATOM    390  CD1 ILE L  52      27.276  22.298  48.933  1.00 25.71           C  
ATOM    391  C   ILE L  52      23.152  22.386  46.145  1.00 28.35           C  
ATOM    392  O   ILE L  52      23.433  22.376  44.947  1.00 28.03           O  
ATOM    393  N   TYR L  53      22.122  23.102  46.644  1.00 29.33           N  
ATOM    394  CA  TYR L  53      21.312  23.878  45.757  1.00 28.79           C  
ATOM    395  CB  TYR L  53      19.887  23.333  45.527  1.00 29.00           C  
ATOM    396  CG  TYR L  53      19.201  23.094  46.826  1.00 29.12           C  
ATOM    397  CD1 TYR L  53      18.576  24.111  47.510  1.00 34.44           C  
ATOM    398  CD2 TYR L  53      19.179  21.825  47.353  1.00 33.56           C  
ATOM    399  CE1 TYR L  53      17.942  23.860  48.705  1.00 35.93           C  
ATOM    400  CE2 TYR L  53      18.547  21.569  48.544  1.00 36.09           C  
ATOM    401  CZ  TYR L  53      17.933  22.588  49.226  1.00 36.57           C  
ATOM    402  OH  TYR L  53      17.288  22.318  50.449  1.00 44.09           O  
ATOM    403  C   TYR L  53      21.246  25.279  46.245  1.00 28.36           C  
ATOM    404  O   TYR L  53      21.394  25.558  47.432  1.00 29.24           O  
ATOM    405  N   LEU L  54      21.091  26.249  45.306  1.00 39.94           N  
ATOM    406  CA  LEU L  54      21.086  27.658  45.620  1.00 40.94           C  
ATOM    407  CB  LEU L  54      19.881  28.132  46.454  1.00 38.11           C  
ATOM    408  CG  LEU L  54      18.570  28.172  45.648  1.00 43.36           C  
ATOM    409  CD1 LEU L  54      17.401  28.658  46.517  1.00 43.32           C  
ATOM    410  CD2 LEU L  54      18.735  29.004  44.364  1.00 42.23           C  
ATOM    411  C   LEU L  54      22.355  28.049  46.317  1.00 42.22           C  
ATOM    412  O   LEU L  54      22.346  28.824  47.273  1.00 43.09           O  
ATOM    413  N   ALA L  55      23.478  27.476  45.850  1.00 40.89           N  
ATOM    414  CA  ALA L  55      24.828  27.791  46.235  1.00 41.99           C  
ATOM    415  CB  ALA L  55      25.120  29.299  46.151  1.00 40.43           C  
ATOM    416  C   ALA L  55      25.192  27.330  47.621  1.00 43.42           C  
ATOM    417  O   ALA L  55      26.362  27.014  47.848  1.00 42.77           O  
ATOM    418  N   SER L  56      24.237  27.192  48.572  1.00 42.53           N  
ATOM    419  CA  SER L  56      24.727  26.857  49.888  1.00 40.88           C  
ATOM    420  CB  SER L  56      25.007  28.105  50.742  1.00 42.61           C  
ATOM    421  OG  SER L  56      23.799  28.810  50.988  1.00 49.07           O  
ATOM    422  C   SER L  56      23.766  26.010  50.684  1.00 45.58           C  
ATOM    423  O   SER L  56      24.015  25.779  51.865  1.00 45.02           O  
ATOM    424  N   ASN L  57      22.675  25.488  50.087  1.00 27.02           N  
ATOM    425  CA  ASN L  57      21.722  24.711  50.829  1.00 28.60           C  
ATOM    426  CB  ASN L  57      20.266  24.967  50.398  1.00 28.72           C  
ATOM    427  CG  ASN L  57      19.898  26.399  50.765  1.00 36.47           C  
ATOM    428  OD1 ASN L  57      20.070  26.829  51.904  1.00 40.81           O  
ATOM    429  ND2 ASN L  57      19.380  27.168  49.771  1.00 33.72           N  
ATOM    430  C   ASN L  57      22.021  23.277  50.552  1.00 29.64           C  
ATOM    431  O   ASN L  57      22.100  22.852  49.403  1.00 30.35           O  
ATOM    432  N   LEU L  58      22.222  22.489  51.618  1.00 30.02           N  
ATOM    433  CA  LEU L  58      22.555  21.108  51.453  1.00 29.16           C  
ATOM    434  CB  LEU L  58      23.216  20.571  52.734  1.00 28.64           C  
ATOM    435  CG  LEU L  58      23.896  19.199  52.643  1.00 30.51           C  
ATOM    436  CD1 LEU L  58      25.077  19.208  51.659  1.00 29.89           C  
ATOM    437  CD2 LEU L  58      24.335  18.748  54.040  1.00 30.64           C  
ATOM    438  C   LEU L  58      21.278  20.365  51.166  1.00 29.95           C  
ATOM    439  O   LEU L  58      20.261  20.589  51.819  1.00 30.50           O  
ATOM    440  N   GLU L  59      21.311  19.453  50.168  1.00 31.01           N  
ATOM    441  CA  GLU L  59      20.177  18.644  49.805  1.00 30.64           C  
ATOM    442  CB  GLU L  59      20.397  17.748  48.573  1.00 32.84           C  
ATOM    443  CG  GLU L  59      19.986  18.365  47.246  1.00 34.69           C  
ATOM    444  CD  GLU L  59      18.521  17.986  47.078  1.00 37.64           C  
ATOM    445  OE1 GLU L  59      17.659  18.644  47.722  1.00 37.04           O  
ATOM    446  OE2 GLU L  59      18.246  17.018  46.323  1.00 40.12           O1-
ATOM    447  C   GLU L  59      19.881  17.703  50.912  1.00 35.30           C  
ATOM    448  O   GLU L  59      20.736  17.415  51.746  1.00 36.08           O  
ATOM    449  N   SER L  60      18.628  17.217  50.959  1.00 37.55           N  
ATOM    450  CA  SER L  60      18.304  16.271  51.979  1.00 37.81           C  
ATOM    451  CB  SER L  60      16.810  15.922  52.064  1.00 40.47           C  
ATOM    452  OG  SER L  60      16.059  17.061  52.456  1.00 45.11           O  
ATOM    453  C   SER L  60      19.020  15.003  51.653  1.00 37.89           C  
ATOM    454  O   SER L  60      19.076  14.589  50.497  1.00 38.41           O  
ATOM    455  N   GLY L  61      19.595  14.358  52.687  1.00 38.19           N  
ATOM    456  CA  GLY L  61      20.243  13.093  52.506  1.00 38.40           C  
ATOM    457  C   GLY L  61      21.722  13.262  52.306  1.00 39.73           C  
ATOM    458  O   GLY L  61      22.464  12.285  52.386  1.00 41.92           O  
ATOM    459  N   VAL L  62      22.207  14.494  52.045  1.00 38.41           N  
ATOM    460  CA  VAL L  62      23.623  14.652  51.833  1.00 37.56           C  
ATOM    461  CB  VAL L  62      23.979  15.731  50.852  1.00 37.80           C  
ATOM    462  CG1 VAL L  62      25.512  15.816  50.742  1.00 35.91           C  
ATOM    463  CG2 VAL L  62      23.280  15.423  49.518  1.00 37.18           C  
ATOM    464  C   VAL L  62      24.273  14.991  53.144  1.00 38.77           C  
ATOM    465  O   VAL L  62      23.726  15.732  53.958  1.00 39.11           O  
ATOM    466  N   PRO L  63      25.449  14.455  53.352  1.00 38.90           N  
ATOM    467  CA  PRO L  63      26.158  14.664  54.593  1.00 38.47           C  
ATOM    468  CD  PRO L  63      25.793  13.178  52.745  1.00 37.44           C  
ATOM    469  CB  PRO L  63      27.279  13.626  54.616  1.00 38.00           C  
ATOM    470  CG  PRO L  63      26.734  12.483  53.744  1.00 37.95           C  
ATOM    471  C   PRO L  63      26.658  16.069  54.764  1.00 40.62           C  
ATOM    472  O   PRO L  63      26.901  16.759  53.778  1.00 40.45           O  
ATOM    473  N   ALA L  64      26.859  16.475  56.030  1.00 41.25           N  
ATOM    474  CA  ALA L  64      27.279  17.772  56.495  1.00 38.67           C  
ATOM    475  CB  ALA L  64      27.352  17.857  58.029  1.00 41.38           C  
ATOM    476  C   ALA L  64      28.638  18.106  55.962  1.00 39.61           C  
ATOM    477  O   ALA L  64      29.029  19.271  55.920  1.00 40.13           O  
ATOM    478  N   ARG L  65      29.424  17.083  55.598  1.00 36.14           N  
ATOM    479  CA  ARG L  65      30.777  17.258  55.150  1.00 33.52           C  
ATOM    480  CB  ARG L  65      31.389  15.921  54.703  1.00 33.53           C  
ATOM    481  CG  ARG L  65      31.369  14.880  55.822  1.00 35.38           C  
ATOM    482  CD  ARG L  65      31.961  13.518  55.446  1.00 35.72           C  
ATOM    483  NE  ARG L  65      31.103  12.906  54.391  1.00 34.65           N  
ATOM    484  CZ  ARG L  65      31.442  13.036  53.076  1.00 31.32           C  
ATOM    485  NH1 ARG L  65      32.576  13.716  52.739  1.00 27.59           N1+
ATOM    486  NH2 ARG L  65      30.661  12.478  52.106  1.00 29.81           N  
ATOM    487  C   ARG L  65      30.806  18.194  53.975  1.00 32.08           C  
ATOM    488  O   ARG L  65      31.749  18.972  53.830  1.00 31.72           O  
ATOM    489  N   PHE L  66      29.792  18.123  53.088  1.00 31.40           N  
ATOM    490  CA  PHE L  66      29.760  18.966  51.926  1.00 30.94           C  
ATOM    491  CB  PHE L  66      28.891  18.389  50.795  1.00 29.34           C  
ATOM    492  CG  PHE L  66      29.554  17.148  50.299  1.00 30.23           C  
ATOM    493  CD1 PHE L  66      29.321  15.919  50.873  1.00 28.20           C  
ATOM    494  CD2 PHE L  66      30.426  17.216  49.244  1.00 29.23           C  
ATOM    495  CE1 PHE L  66      29.944  14.786  50.399  1.00 26.64           C  
ATOM    496  CE2 PHE L  66      31.051  16.091  48.765  1.00 29.44           C  
ATOM    497  CZ  PHE L  66      30.814  14.869  49.341  1.00 28.41           C  
ATOM    498  C   PHE L  66      29.204  20.312  52.286  1.00 31.71           C  
ATOM    499  O   PHE L  66      28.291  20.430  53.104  1.00 31.88           O  
ATOM    500  N   SER L  67      29.766  21.380  51.684  1.00 32.37           N  
ATOM    501  CA  SER L  67      29.262  22.699  51.933  1.00 31.84           C  
ATOM    502  CB  SER L  67      29.889  23.375  53.163  1.00 32.65           C  
ATOM    503  OG  SER L  67      31.290  23.512  52.988  1.00 32.13           O  
ATOM    504  C   SER L  67      29.580  23.535  50.739  1.00 32.05           C  
ATOM    505  O   SER L  67      30.573  23.307  50.049  1.00 30.31           O  
ATOM    506  N   GLY L  68      28.734  24.545  50.458  1.00 31.50           N  
ATOM    507  CA  GLY L  68      29.002  25.368  49.321  1.00 31.78           C  
ATOM    508  C   GLY L  68      28.863  26.785  49.750  1.00 31.91           C  
ATOM    509  O   GLY L  68      28.114  27.104  50.672  1.00 30.84           O  
ATOM    510  N   SER L  69      29.605  27.677  49.072  1.00 32.97           N  
ATOM    511  CA  SER L  69      29.536  29.068  49.391  1.00 33.91           C  
ATOM    512  CB  SER L  69      30.621  29.547  50.368  1.00 35.34           C  
ATOM    513  OG  SER L  69      30.428  28.956  51.642  1.00 40.34           O  
ATOM    514  C   SER L  69      29.764  29.817  48.130  1.00 35.03           C  
ATOM    515  O   SER L  69      30.060  29.239  47.086  1.00 33.91           O  
ATOM    516  N   GLY L  70      29.627  31.149  48.212  1.00 34.67           N  
ATOM    517  CA  GLY L  70      29.871  31.957  47.060  1.00 34.89           C  
ATOM    518  C   GLY L  70      28.619  32.674  46.691  1.00 35.85           C  
ATOM    519  O   GLY L  70      27.509  32.316  47.080  1.00 36.66           O  
ATOM    520  N   SER L  71      28.796  33.762  45.930  1.00 35.66           N  
ATOM    521  CA  SER L  71      27.690  34.531  45.466  1.00 35.43           C  
ATOM    522  CB  SER L  71      27.277  35.674  46.411  1.00 36.16           C  
ATOM    523  OG  SER L  71      26.811  35.160  47.648  1.00 35.44           O  
ATOM    524  C   SER L  71      28.183  35.197  44.236  1.00 35.85           C  
ATOM    525  O   SER L  71      29.382  35.210  43.963  1.00 36.46           O  
ATOM    526  N   GLY L  72      27.265  35.769  43.447  1.00 34.74           N  
ATOM    527  CA  GLY L  72      27.716  36.473  42.293  1.00 35.50           C  
ATOM    528  C   GLY L  72      28.329  35.495  41.343  1.00 35.56           C  
ATOM    529  O   GLY L  72      27.655  34.605  40.831  1.00 35.16           O  
ATOM    530  N   THR L  73      29.590  35.764  40.961  1.00 35.10           N  
ATOM    531  CA  THR L  73      30.379  34.972  40.057  1.00 36.09           C  
ATOM    532  CB  THR L  73      31.358  35.803  39.285  1.00 36.44           C  
ATOM    533  OG1 THR L  73      32.251  36.455  40.173  1.00 37.39           O  
ATOM    534  CG2 THR L  73      30.578  36.835  38.453  1.00 34.68           C  
ATOM    535  C   THR L  73      31.155  33.838  40.668  1.00 36.80           C  
ATOM    536  O   THR L  73      31.402  32.840  39.992  1.00 36.99           O  
ATOM    537  N   ASP L  74      31.613  33.971  41.931  1.00 36.48           N  
ATOM    538  CA  ASP L  74      32.537  32.994  42.450  1.00 36.76           C  
ATOM    539  CB  ASP L  74      33.732  33.622  43.185  1.00 38.29           C  
ATOM    540  CG  ASP L  74      34.584  34.381  42.176  1.00 41.82           C  
ATOM    541  OD1 ASP L  74      34.044  34.765  41.104  1.00 43.36           O  
ATOM    542  OD2 ASP L  74      35.793  34.580  42.465  1.00 45.69           O1-
ATOM    543  C   ASP L  74      31.869  32.095  43.437  1.00 35.99           C  
ATOM    544  O   ASP L  74      31.274  32.554  44.409  1.00 36.68           O  
ATOM    545  N   PHE L  75      31.994  30.769  43.215  1.00 34.34           N  
ATOM    546  CA  PHE L  75      31.379  29.811  44.082  1.00 33.16           C  
ATOM    547  CB  PHE L  75      30.167  29.117  43.436  1.00 32.73           C  
ATOM    548  CG  PHE L  75      29.104  30.142  43.226  1.00 32.44           C  
ATOM    549  CD1 PHE L  75      29.178  31.037  42.184  1.00 33.90           C  
ATOM    550  CD2 PHE L  75      28.018  30.205  44.066  1.00 32.89           C  
ATOM    551  CE1 PHE L  75      28.192  31.979  41.991  1.00 31.82           C  
ATOM    552  CE2 PHE L  75      27.029  31.142  43.879  1.00 32.79           C  
ATOM    553  CZ  PHE L  75      27.115  32.036  42.841  1.00 31.39           C  
ATOM    554  C   PHE L  75      32.389  28.743  44.378  1.00 33.50           C  
ATOM    555  O   PHE L  75      33.303  28.512  43.587  1.00 34.17           O  
ATOM    556  N   THR L  76      32.259  28.081  45.550  1.00 32.31           N  
ATOM    557  CA  THR L  76      33.181  27.044  45.917  0.90 32.32           C  
ATOM    558  CB  THR L  76      34.206  27.497  46.917  0.90 33.20           C  
ATOM    559  OG1 THR L  76      33.563  27.916  48.112  0.90 34.45           O  
ATOM    560  CG2 THR L  76      35.014  28.662  46.325  0.90 31.99           C  
ATOM    561  C   THR L  76      32.426  25.930  46.577  1.00 31.60           C  
ATOM    562  O   THR L  76      31.413  26.149  47.242  1.00 30.66           O  
ATOM    563  N   LEU L  77      32.922  24.692  46.392  1.00 30.74           N  
ATOM    564  CA  LEU L  77      32.375  23.521  47.014  1.00 30.21           C  
ATOM    565  CB  LEU L  77      32.049  22.404  46.009  1.00 26.49           C  
ATOM    566  CG  LEU L  77      31.477  21.127  46.650  1.00 24.81           C  
ATOM    567  CD1 LEU L  77      30.114  21.390  47.308  1.00 22.02           C  
ATOM    568  CD2 LEU L  77      31.441  19.969  45.640  1.00 21.10           C  
ATOM    569  C   LEU L  77      33.452  23.002  47.913  1.00 31.46           C  
ATOM    570  O   LEU L  77      34.609  22.910  47.507  1.00 31.96           O  
ATOM    571  N   ASN L  78      33.097  22.658  49.168  1.00 32.66           N  
ATOM    572  CA  ASN L  78      34.076  22.192  50.106  1.00 33.48           C  
ATOM    573  CB  ASN L  78      34.205  23.096  51.345  1.00 35.99           C  
ATOM    574  CG  ASN L  78      34.725  24.465  50.934  1.00 41.82           C  
ATOM    575  OD1 ASN L  78      35.829  24.594  50.410  1.00 42.98           O  
ATOM    576  ND2 ASN L  78      33.908  25.521  51.192  1.00 42.35           N  
ATOM    577  C   ASN L  78      33.625  20.868  50.634  1.00 33.93           C  
ATOM    578  O   ASN L  78      32.446  20.665  50.920  1.00 32.76           O  
ATOM    579  N   ILE L  79      34.579  19.929  50.754  1.00 33.98           N  
ATOM    580  CA  ILE L  79      34.347  18.638  51.326  1.00 34.79           C  
ATOM    581  CB  ILE L  79      34.696  17.549  50.350  1.00 33.18           C  
ATOM    582  CG1 ILE L  79      33.947  17.768  49.021  1.00 32.50           C  
ATOM    583  CG2 ILE L  79      34.374  16.196  51.001  1.00 32.63           C  
ATOM    584  CD1 ILE L  79      34.506  16.957  47.848  1.00 32.65           C  
ATOM    585  C   ILE L  79      35.352  18.605  52.442  1.00 36.87           C  
ATOM    586  O   ILE L  79      36.553  18.676  52.185  1.00 36.86           O  
ATOM    587  N   HIS L  80      34.916  18.475  53.709  1.00 39.53           N  
ATOM    588  CA  HIS L  80      35.887  18.642  54.754  1.00 41.46           C  
ATOM    589  ND1 HIS L  80      37.035  19.129  57.810  1.00 52.87           N  
ATOM    590  CG  HIS L  80      36.406  19.935  56.884  1.00 46.38           C  
ATOM    591  CB  HIS L  80      35.343  19.468  55.935  1.00 42.72           C  
ATOM    592  NE2 HIS L  80      37.892  21.168  58.054  1.00 50.47           N  
ATOM    593  CD2 HIS L  80      36.943  21.175  57.047  1.00 50.96           C  
ATOM    594  CE1 HIS L  80      37.912  19.918  58.480  1.00 52.05           C  
ATOM    595  C   HIS L  80      36.419  17.304  55.156  1.00 41.42           C  
ATOM    596  O   HIS L  80      37.527  16.987  54.718  1.00 41.16           O  
ATOM    597  N   PRO L  81      35.815  16.461  55.951  1.00 41.15           N  
ATOM    598  CA  PRO L  81      36.513  15.224  55.990  1.00 40.49           C  
ATOM    599  CD  PRO L  81      35.227  16.779  57.248  1.00 42.09           C  
ATOM    600  CB  PRO L  81      36.012  14.477  57.218  1.00 41.52           C  
ATOM    601  CG  PRO L  81      35.617  15.615  58.174  1.00 42.80           C  
ATOM    602  C   PRO L  81      36.249  14.556  54.686  1.00 39.73           C  
ATOM    603  O   PRO L  81      35.094  14.238  54.413  1.00 39.14           O  
ATOM    604  N   VAL L  82      37.293  14.308  53.878  1.00 38.37           N  
ATOM    605  CA  VAL L  82      37.082  13.615  52.645  1.00 36.71           C  
ATOM    606  CB  VAL L  82      38.218  13.736  51.664  1.00 36.45           C  
ATOM    607  CG1 VAL L  82      37.986  12.745  50.513  1.00 38.06           C  
ATOM    608  CG2 VAL L  82      38.297  15.187  51.169  1.00 36.15           C  
ATOM    609  C   VAL L  82      36.949  12.171  52.997  1.00 36.41           C  
ATOM    610  O   VAL L  82      37.629  11.680  53.897  1.00 36.32           O  
ATOM    611  N   GLU L  83      36.043  11.467  52.292  1.00 36.36           N  
ATOM    612  CA  GLU L  83      35.823  10.069  52.529  1.00 35.49           C  
ATOM    613  CB  GLU L  83      34.377   9.719  52.919  1.00 35.49           C  
ATOM    614  CG  GLU L  83      33.979  10.184  54.320  1.00 40.07           C  
ATOM    615  CD  GLU L  83      32.548   9.731  54.571  1.00 44.74           C  
ATOM    616  OE1 GLU L  83      31.969   9.083  53.659  1.00 44.02           O  
ATOM    617  OE2 GLU L  83      32.016  10.022  55.675  1.00 47.06           O1-
ATOM    618  C   GLU L  83      36.103   9.355  51.248  1.00 35.68           C  
ATOM    619  O   GLU L  83      36.185   9.961  50.183  1.00 35.26           O  
ATOM    620  N   GLU L  84      36.255   8.023  51.332  1.00 36.36           N  
ATOM    621  CA  GLU L  84      36.585   7.219  50.193  1.00 35.66           C  
ATOM    622  CB  GLU L  84      36.869   5.764  50.591  1.00 36.91           C  
ATOM    623  CG  GLU L  84      38.194   5.661  51.348  1.00 43.17           C  
ATOM    624  CD  GLU L  84      38.296   4.295  51.999  1.00 46.30           C  
ATOM    625  OE1 GLU L  84      37.514   4.040  52.954  1.00 46.75           O  
ATOM    626  OE2 GLU L  84      39.161   3.493  51.558  1.00 47.71           O1-
ATOM    627  C   GLU L  84      35.482   7.278  49.180  1.00 34.49           C  
ATOM    628  O   GLU L  84      35.742   7.285  47.978  1.00 33.24           O  
ATOM    629  N   GLU L  85      34.217   7.351  49.633  1.00 34.32           N  
ATOM    630  CA  GLU L  85      33.088   7.361  48.740  1.00 34.76           C  
ATOM    631  CB  GLU L  85      31.712   7.325  49.432  1.00 37.31           C  
ATOM    632  CG  GLU L  85      31.321   5.946  49.964  1.00 43.69           C  
ATOM    633  CD  GLU L  85      31.710   5.865  51.430  1.00 53.18           C  
ATOM    634  OE1 GLU L  85      30.881   6.301  52.272  1.00 53.66           O  
ATOM    635  OE2 GLU L  85      32.827   5.371  51.731  1.00 55.81           O1-
ATOM    636  C   GLU L  85      33.111   8.583  47.877  1.00 32.21           C  
ATOM    637  O   GLU L  85      32.525   8.596  46.797  1.00 32.16           O  
ATOM    638  N   ASP L  86      33.788   9.645  48.339  1.00 28.97           N  
ATOM    639  CA  ASP L  86      33.814  10.937  47.712  1.00 26.83           C  
ATOM    640  CB  ASP L  86      34.586  11.974  48.537  1.00 26.18           C  
ATOM    641  CG  ASP L  86      33.727  12.251  49.755  1.00 24.77           C  
ATOM    642  OD1 ASP L  86      32.516  11.909  49.694  1.00 23.48           O  
ATOM    643  OD2 ASP L  86      34.258  12.795  50.759  1.00 26.44           O1-
ATOM    644  C   ASP L  86      34.412  10.899  46.338  1.00 26.61           C  
ATOM    645  O   ASP L  86      34.280  11.870  45.596  1.00 28.03           O  
ATOM    646  N   ALA L  87      35.155   9.840  45.973  1.00 25.00           N  
ATOM    647  CA  ALA L  87      35.720   9.835  44.652  1.00 23.94           C  
ATOM    648  CB  ALA L  87      36.493   8.548  44.318  1.00 22.16           C  
ATOM    649  C   ALA L  87      34.606   9.966  43.658  1.00 23.21           C  
ATOM    650  O   ALA L  87      33.645   9.197  43.668  1.00 23.74           O  
ATOM    651  N   ALA L  88      34.722  10.968  42.761  1.00 23.07           N  
ATOM    652  CA  ALA L  88      33.692  11.200  41.793  1.00 23.82           C  
ATOM    653  CB  ALA L  88      32.302  11.401  42.419  1.00 22.74           C  
ATOM    654  C   ALA L  88      34.035  12.462  41.069  1.00 24.65           C  
ATOM    655  O   ALA L  88      35.067  13.083  41.322  1.00 25.87           O  
ATOM    656  N   ALA L  89      33.173  12.851  40.112  1.00 24.00           N  
ATOM    657  CA  ALA L  89      33.364  14.073  39.389  1.00 23.61           C  
ATOM    658  CB  ALA L  89      33.164  13.922  37.872  1.00 23.79           C  
ATOM    659  C   ALA L  89      32.314  15.010  39.896  1.00 23.36           C  
ATOM    660  O   ALA L  89      31.180  14.602  40.140  1.00 24.20           O  
ATOM    661  N   TYR L  90      32.672  16.299  40.071  1.00 22.64           N  
ATOM    662  CA  TYR L  90      31.754  17.254  40.622  1.00 22.37           C  
ATOM    663  CB  TYR L  90      32.302  17.956  41.879  1.00 22.50           C  
ATOM    664  CG  TYR L  90      32.502  16.930  42.947  1.00 21.38           C  
ATOM    665  CD1 TYR L  90      33.664  16.192  43.018  1.00 20.60           C  
ATOM    666  CD2 TYR L  90      31.524  16.707  43.887  1.00 19.78           C  
ATOM    667  CE1 TYR L  90      33.844  15.250  44.005  1.00 20.33           C  
ATOM    668  CE2 TYR L  90      31.696  15.768  44.876  1.00 18.96           C  
ATOM    669  CZ  TYR L  90      32.857  15.041  44.937  1.00 20.47           C  
ATOM    670  OH  TYR L  90      33.020  14.083  45.956  1.00 19.48           O  
ATOM    671  C   TYR L  90      31.510  18.318  39.588  1.00 21.61           C  
ATOM    672  O   TYR L  90      32.437  18.775  38.921  1.00 21.92           O  
ATOM    673  N   TYR L  91      30.236  18.740  39.430  1.00 22.34           N  
ATOM    674  CA  TYR L  91      29.895  19.712  38.426  1.00 22.55           C  
ATOM    675  CB  TYR L  91      28.946  19.161  37.341  1.00 22.93           C  
ATOM    676  CG  TYR L  91      29.583  18.081  36.524  1.00 21.59           C  
ATOM    677  CD1 TYR L  91      30.399  18.403  35.462  1.00 20.61           C  
ATOM    678  CD2 TYR L  91      29.356  16.748  36.796  1.00 20.47           C  
ATOM    679  CE1 TYR L  91      30.976  17.421  34.692  1.00 21.20           C  
ATOM    680  CE2 TYR L  91      29.933  15.760  36.027  1.00 21.72           C  
ATOM    681  CZ  TYR L  91      30.746  16.097  34.972  1.00 22.50           C  
ATOM    682  OH  TYR L  91      31.340  15.095  34.178  1.00 26.02           O  
ATOM    683  C   TYR L  91      29.120  20.836  39.054  1.00 23.49           C  
ATOM    684  O   TYR L  91      28.397  20.638  40.029  1.00 24.27           O  
ATOM    685  N   CYS L  92      29.270  22.065  38.507  1.00 23.61           N  
ATOM    686  CA  CYS L  92      28.454  23.173  38.920  1.00 24.70           C  
ATOM    687  CB  CYS L  92      29.235  24.467  39.276  1.00 25.62           C  
ATOM    688  SG  CYS L  92      30.355  25.053  37.967  1.00 29.78           S  
ATOM    689  C   CYS L  92      27.529  23.442  37.766  1.00 25.29           C  
ATOM    690  O   CYS L  92      27.846  23.094  36.629  1.00 25.69           O  
ATOM    691  N   GLN L  93      26.332  24.009  38.040  1.00 25.26           N  
ATOM    692  CA  GLN L  93      25.358  24.283  37.012  1.00 24.69           C  
ATOM    693  CB  GLN L  93      24.193  23.287  36.973  1.00 23.55           C  
ATOM    694  CG  GLN L  93      23.148  23.692  35.933  1.00 22.24           C  
ATOM    695  CD  GLN L  93      21.785  23.185  36.378  1.00 24.73           C  
ATOM    696  OE1 GLN L  93      21.648  22.599  37.451  1.00 23.53           O  
ATOM    697  NE2 GLN L  93      20.742  23.449  35.548  1.00 24.33           N  
ATOM    698  C   GLN L  93      24.669  25.568  37.357  1.00 25.55           C  
ATOM    699  O   GLN L  93      24.389  25.823  38.526  1.00 26.09           O  
ATOM    700  N   HIS L  94      24.331  26.394  36.343  1.00 26.07           N  
ATOM    701  CA  HIS L  94      23.648  27.617  36.664  1.00 27.64           C  
ATOM    702  ND1 HIS L  94      23.058  30.163  34.494  1.00 44.67           N  
ATOM    703  CG  HIS L  94      24.097  29.324  34.834  1.00 28.24           C  
ATOM    704  CB  HIS L  94      24.389  28.902  36.243  1.00 27.03           C  
ATOM    705  NE2 HIS L  94      24.086  29.627  32.598  1.00 30.00           N  
ATOM    706  CD2 HIS L  94      24.716  29.008  33.664  1.00 43.78           C  
ATOM    707  CE1 HIS L  94      23.097  30.309  33.147  1.00 46.85           C  
ATOM    708  C   HIS L  94      22.345  27.625  35.932  1.00 28.62           C  
ATOM    709  O   HIS L  94      22.265  27.193  34.785  1.00 28.46           O  
ATOM    710  N   SER L  95      21.290  28.007  36.694  1.00 26.72           N  
ATOM    711  CA  SER L  95      19.915  28.205  36.309  1.00 28.12           C  
ATOM    712  CB  SER L  95      18.940  27.703  37.388  1.00 27.55           C  
ATOM    713  OG  SER L  95      19.108  26.306  37.581  1.00 29.92           O  
ATOM    714  C   SER L  95      19.605  29.661  36.063  1.00 30.49           C  
ATOM    715  O   SER L  95      18.433  30.032  36.018  1.00 30.30           O  
ATOM    716  N   ARG L  96      20.619  30.543  35.966  1.00 30.59           N  
ATOM    717  CA  ARG L  96      20.375  31.963  35.871  1.00 31.34           C  
ATOM    718  CB  ARG L  96      21.688  32.768  35.843  1.00 31.51           C  
ATOM    719  CG  ARG L  96      21.470  34.278  35.858  1.00 33.14           C  
ATOM    720  CD  ARG L  96      21.003  34.808  37.214  1.00 44.57           C  
ATOM    721  NE  ARG L  96      20.696  36.254  37.043  1.00 48.38           N  
ATOM    722  CZ  ARG L  96      19.446  36.637  36.652  1.00 53.46           C  
ATOM    723  NH1 ARG L  96      18.475  35.696  36.462  1.00 50.23           N1+
ATOM    724  NH2 ARG L  96      19.159  37.958  36.464  1.00 50.77           N  
ATOM    725  C   ARG L  96      19.611  32.337  34.635  1.00 32.87           C  
ATOM    726  O   ARG L  96      18.624  33.067  34.716  1.00 32.63           O  
ATOM    727  N   GLU L  97      20.045  31.845  33.457  1.00 31.65           N  
ATOM    728  CA  GLU L  97      19.404  32.203  32.224  1.00 30.87           C  
ATOM    729  CB  GLU L  97      19.974  33.501  31.621  1.00 33.18           C  
ATOM    730  CG  GLU L  97      21.495  33.487  31.444  1.00 39.59           C  
ATOM    731  CD  GLU L  97      21.932  34.818  30.846  1.00 46.60           C  
ATOM    732  OE1 GLU L  97      21.956  35.831  31.597  1.00 47.36           O  
ATOM    733  OE2 GLU L  97      22.248  34.838  29.626  1.00 42.49           O1-
ATOM    734  C   GLU L  97      19.639  31.087  31.255  1.00 31.65           C  
ATOM    735  O   GLU L  97      20.429  30.182  31.517  1.00 32.62           O  
ATOM    736  N   ILE L  98      18.926  31.114  30.108  1.00 30.14           N  
ATOM    737  CA  ILE L  98      19.072  30.089  29.116  1.00 29.28           C  
ATOM    738  CB  ILE L  98      17.888  29.931  28.208  1.00 29.15           C  
ATOM    739  CG1 ILE L  98      17.707  31.180  27.333  1.00 22.80           C  
ATOM    740  CG2 ILE L  98      16.662  29.608  29.074  1.00 21.34           C  
ATOM    741  CD1 ILE L  98      16.738  30.967  26.170  1.00 33.60           C  
ATOM    742  C   ILE L  98      20.218  30.481  28.244  1.00 29.84           C  
ATOM    743  O   ILE L  98      20.412  31.663  27.959  1.00 31.97           O  
ATOM    744  N   PRO L  99      21.006  29.533  27.818  1.00 28.60           N  
ATOM    745  CA  PRO L  99      20.797  28.157  28.177  1.00 27.92           C  
ATOM    746  CD  PRO L  99      21.671  29.660  26.532  1.00 27.12           C  
ATOM    747  CB  PRO L  99      21.419  27.321  27.055  1.00 28.16           C  
ATOM    748  CG  PRO L  99      22.341  28.297  26.308  1.00 27.49           C  
ATOM    749  C   PRO L  99      21.381  27.843  29.513  1.00 28.17           C  
ATOM    750  O   PRO L  99      22.258  28.570  29.976  1.00 29.44           O  
ATOM    751  N   TYR L 100      20.905  26.753  30.143  1.00 26.52           N  
ATOM    752  CA  TYR L 100      21.452  26.362  31.406  1.00 24.83           C  
ATOM    753  CB  TYR L 100      20.504  25.471  32.227  1.00 24.48           C  
ATOM    754  CG  TYR L 100      19.272  26.278  32.469  1.00 25.25           C  
ATOM    755  CD1 TYR L 100      19.181  27.109  33.561  1.00 29.18           C  
ATOM    756  CD2 TYR L 100      18.209  26.217  31.594  1.00 29.49           C  
ATOM    757  CE1 TYR L 100      18.052  27.862  33.785  1.00 34.72           C  
ATOM    758  CE2 TYR L 100      17.075  26.966  31.813  1.00 30.32           C  
ATOM    759  CZ  TYR L 100      16.995  27.791  32.908  1.00 29.18           C  
ATOM    760  OH  TYR L 100      15.834  28.561  33.135  1.00 29.30           O  
ATOM    761  C   TYR L 100      22.685  25.592  31.068  1.00 24.99           C  
ATOM    762  O   TYR L 100      22.647  24.640  30.288  1.00 25.65           O  
ATOM    763  N   THR L 101      23.822  25.998  31.658  1.00 20.26           N  
ATOM    764  CA  THR L 101      25.087  25.421  31.326  1.00 20.82           C  
ATOM    765  CB  THR L 101      26.072  26.450  30.865  1.00 20.55           C  
ATOM    766  OG1 THR L 101      26.295  27.404  31.894  1.00 20.69           O  
ATOM    767  CG2 THR L 101      25.501  27.151  29.620  1.00 20.44           C  
ATOM    768  C   THR L 101      25.666  24.761  32.540  1.00 21.35           C  
ATOM    769  O   THR L 101      25.346  25.113  33.675  1.00 20.85           O  
ATOM    770  N   PHE L 102      26.537  23.757  32.301  1.00 21.74           N  
ATOM    771  CA  PHE L 102      27.203  23.029  33.345  1.00 21.29           C  
ATOM    772  CB  PHE L 102      27.166  21.496  33.178  1.00 19.58           C  
ATOM    773  CG  PHE L 102      25.809  20.947  33.459  1.00 18.10           C  
ATOM    774  CD1 PHE L 102      24.811  21.008  32.516  1.00 16.49           C  
ATOM    775  CD2 PHE L 102      25.547  20.342  34.666  1.00 16.17           C  
ATOM    776  CE1 PHE L 102      23.566  20.487  32.784  1.00 16.02           C  
ATOM    777  CE2 PHE L 102      24.307  19.820  34.938  1.00 16.87           C  
ATOM    778  CZ  PHE L 102      23.310  19.896  33.998  1.00 16.02           C  
ATOM    779  C   PHE L 102      28.656  23.363  33.268  1.00 22.50           C  
ATOM    780  O   PHE L 102      29.147  23.834  32.245  1.00 21.98           O  
ATOM    781  N   GLY L 103      29.378  23.144  34.385  1.00 21.37           N  
ATOM    782  CA  GLY L 103      30.795  23.350  34.407  1.00 23.91           C  
ATOM    783  C   GLY L 103      31.420  22.139  33.782  1.00 25.86           C  
ATOM    784  O   GLY L 103      30.766  21.115  33.584  1.00 26.90           O  
ATOM    785  N   GLY L 104      32.728  22.244  33.476  1.00 26.02           N  
ATOM    786  CA  GLY L 104      33.510  21.220  32.843  1.00 25.60           C  
ATOM    787  C   GLY L 104      33.618  20.020  33.732  1.00 25.77           C  
ATOM    788  O   GLY L 104      33.720  18.895  33.250  1.00 25.85           O  
ATOM    789  N   GLY L 105      33.663  20.230  35.058  1.00 23.88           N  
ATOM    790  CA  GLY L 105      33.752  19.116  35.959  1.00 23.47           C  
ATOM    791  C   GLY L 105      35.120  19.063  36.567  1.00 24.10           C  
ATOM    792  O   GLY L 105      36.116  19.417  35.940  1.00 25.08           O  
ATOM    793  N   THR L 106      35.177  18.626  37.844  1.00 23.12           N  
ATOM    794  CA  THR L 106      36.421  18.453  38.538  1.00 24.15           C  
ATOM    795  CB  THR L 106      36.591  19.392  39.697  1.00 23.36           C  
ATOM    796  OG1 THR L 106      36.549  20.741  39.255  1.00 24.33           O  
ATOM    797  CG2 THR L 106      37.940  19.097  40.374  1.00 23.41           C  
ATOM    798  C   THR L 106      36.401  17.062  39.089  1.00 26.39           C  
ATOM    799  O   THR L 106      35.446  16.666  39.756  1.00 25.74           O  
ATOM    800  N   LYS L 107      37.461  16.271  38.826  1.00 26.87           N  
ATOM    801  CA  LYS L 107      37.442  14.931  39.329  1.00 25.76           C  
ATOM    802  CB  LYS L 107      38.005  13.877  38.363  1.00 27.85           C  
ATOM    803  CG  LYS L 107      37.756  12.451  38.858  1.00 31.75           C  
ATOM    804  CD  LYS L 107      38.009  11.362  37.815  1.00 36.74           C  
ATOM    805  CE  LYS L 107      37.729   9.949  38.329  1.00 39.86           C  
ATOM    806  NZ  LYS L 107      37.789   8.980  37.210  1.00 39.53           N1+
ATOM    807  C   LYS L 107      38.248  14.887  40.583  1.00 25.16           C  
ATOM    808  O   LYS L 107      39.347  15.435  40.658  1.00 25.18           O  
ATOM    809  N   LEU L 108      37.690  14.229  41.617  1.00 22.75           N  
ATOM    810  CA  LEU L 108      38.361  14.124  42.878  1.00 23.91           C  
ATOM    811  CB  LEU L 108      37.426  14.382  44.076  1.00 24.71           C  
ATOM    812  CG  LEU L 108      38.100  14.224  45.452  1.00 24.90           C  
ATOM    813  CD1 LEU L 108      39.206  15.267  45.663  1.00 26.42           C  
ATOM    814  CD2 LEU L 108      37.060  14.219  46.584  1.00 27.08           C  
ATOM    815  C   LEU L 108      38.869  12.727  43.016  1.00 25.36           C  
ATOM    816  O   LEU L 108      38.105  11.766  42.948  1.00 26.84           O  
ATOM    817  N   GLU L 109      40.196  12.579  43.200  1.00 26.00           N  
ATOM    818  CA  GLU L 109      40.736  11.271  43.413  1.00 27.51           C  
ATOM    819  CB  GLU L 109      41.858  10.877  42.437  1.00 28.52           C  
ATOM    820  CG  GLU L 109      43.124  11.722  42.542  1.00 35.31           C  
ATOM    821  CD  GLU L 109      44.047  11.278  41.417  1.00 38.79           C  
ATOM    822  OE1 GLU L 109      43.526  10.675  40.440  1.00 39.97           O  
ATOM    823  OE2 GLU L 109      45.276  11.540  41.507  1.00 38.19           O1-
ATOM    824  C   GLU L 109      41.277  11.262  44.803  1.00 26.76           C  
ATOM    825  O   GLU L 109      41.729  12.287  45.310  1.00 27.27           O  
ATOM    826  N   ILE L 110      41.224  10.095  45.469  1.00 27.81           N  
ATOM    827  CA  ILE L 110      41.653  10.038  46.835  1.00 28.00           C  
ATOM    828  CB  ILE L 110      40.649   9.368  47.729  1.00 28.54           C  
ATOM    829  CG1 ILE L 110      39.351  10.189  47.720  1.00 33.98           C  
ATOM    830  CG2 ILE L 110      41.251   9.196  49.134  1.00 30.25           C  
ATOM    831  CD1 ILE L 110      38.166   9.469  48.349  1.00 31.65           C  
ATOM    832  C   ILE L 110      42.929   9.273  46.872  1.00 28.32           C  
ATOM    833  O   ILE L 110      43.070   8.242  46.217  1.00 27.31           O  
ATOM    834  N   LYS L 111      43.915   9.797  47.624  1.00 28.76           N  
ATOM    835  CA  LYS L 111      45.191   9.152  47.704  1.00 29.54           C  
ATOM    836  CB  LYS L 111      46.344  10.113  48.043  1.00 29.80           C  
ATOM    837  CG  LYS L 111      46.646  11.127  46.938  1.00 32.63           C  
ATOM    838  CD  LYS L 111      47.594  12.244  47.379  1.00 38.79           C  
ATOM    839  CE  LYS L 111      48.894  11.722  47.992  1.00 42.55           C  
ATOM    840  NZ  LYS L 111      49.605  10.858  47.022  1.00 43.78           N1+
ATOM    841  C   LYS L 111      45.148   8.094  48.798  1.00 29.52           C  
ATOM    842  O   LYS L 111      44.263   8.181  49.691  1.00 27.81           O  
ATOM    843  OXT LYS L 111      46.017   7.183  48.756  1.00  0.00           O1-
TER     844      LYS L 111 
ATOM    845  N   GLU H 112      10.134   9.708  46.515  1.00 48.48           N1+
ATOM    846  CA  GLU H 112       8.970   9.006  45.933  1.00 48.85           C  
ATOM    847  CB  GLU H 112       7.664   9.580  46.511  1.00 50.84           C  
ATOM    848  CG  GLU H 112       6.405   8.864  46.014  1.00 54.86           C  
ATOM    849  CD  GLU H 112       5.205   9.441  46.757  1.00 59.97           C  
ATOM    850  OE1 GLU H 112       4.874   8.911  47.851  1.00 62.45           O  
ATOM    851  OE2 GLU H 112       4.606  10.421  46.242  1.00 61.59           O1-
ATOM    852  C   GLU H 112       8.952   9.167  44.449  1.00 47.52           C  
ATOM    853  O   GLU H 112       8.587   8.247  43.721  1.00 47.76           O  
ATOM    854  N   VAL H 113       9.364  10.353  43.964  1.00 44.38           N  
ATOM    855  CA  VAL H 113       9.371  10.617  42.556  1.00 40.30           C  
ATOM    856  CB  VAL H 113       9.591  12.071  42.263  1.00 40.41           C  
ATOM    857  CG1 VAL H 113       9.828  12.255  40.760  1.00 39.91           C  
ATOM    858  CG2 VAL H 113       8.379  12.858  42.779  1.00 39.96           C  
ATOM    859  C   VAL H 113      10.490   9.850  41.926  1.00 38.75           C  
ATOM    860  O   VAL H 113      11.644   9.961  42.337  1.00 39.37           O  
ATOM    861  N   GLN H 114      10.158   9.054  40.886  1.00 35.98           N  
ATOM    862  CA  GLN H 114      11.135   8.278  40.177  1.00 33.39           C  
ATOM    863  CB  GLN H 114      10.934   6.757  40.298  1.00 35.18           C  
ATOM    864  CG  GLN H 114      11.240   6.179  41.678  1.00 39.88           C  
ATOM    865  CD  GLN H 114      10.980   4.678  41.626  1.00 46.78           C  
ATOM    866  OE1 GLN H 114      10.060   4.217  40.953  1.00 47.94           O  
ATOM    867  NE2 GLN H 114      11.811   3.892  42.360  1.00 48.73           N  
ATOM    868  C   GLN H 114      10.984   8.587  38.720  1.00 31.23           C  
ATOM    869  O   GLN H 114       9.871   8.720  38.216  1.00 30.39           O  
ATOM    870  N   LEU H 115      12.119   8.718  38.002  1.00 28.29           N  
ATOM    871  CA  LEU H 115      12.074   8.971  36.586  1.00 27.15           C  
ATOM    872  CB  LEU H 115      12.730  10.298  36.154  1.00 28.61           C  
ATOM    873  CG  LEU H 115      12.000  11.569  36.628  1.00 29.57           C  
ATOM    874  CD1 LEU H 115      12.070  11.730  38.152  1.00 30.78           C  
ATOM    875  CD2 LEU H 115      12.504  12.811  35.874  1.00 29.35           C  
ATOM    876  C   LEU H 115      12.850   7.884  35.906  1.00 26.12           C  
ATOM    877  O   LEU H 115      13.898   7.462  36.393  1.00 26.94           O  
ATOM    878  N   GLN H 116      12.342   7.388  34.754  1.00 25.87           N  
ATOM    879  CA  GLN H 116      13.041   6.356  34.041  1.00 27.23           C  
ATOM    880  CB  GLN H 116      12.392   4.970  34.153  1.00 28.09           C  
ATOM    881  CG  GLN H 116      12.400   4.357  35.545  1.00 34.23           C  
ATOM    882  CD  GLN H 116      11.651   3.042  35.427  1.00 42.63           C  
ATOM    883  OE1 GLN H 116      11.939   2.230  34.549  1.00 45.31           O  
ATOM    884  NE2 GLN H 116      10.643   2.832  36.315  1.00 45.07           N  
ATOM    885  C   GLN H 116      12.974   6.650  32.577  1.00 25.87           C  
ATOM    886  O   GLN H 116      11.892   6.859  32.028  1.00 26.83           O  
ATOM    887  N   GLU H 117      14.138   6.635  31.898  1.00 23.85           N  
ATOM    888  CA  GLU H 117      14.152   6.857  30.483  1.00 21.60           C  
ATOM    889  CB  GLU H 117      15.299   7.769  30.003  1.00 19.93           C  
ATOM    890  CG  GLU H 117      16.670   7.416  30.575  1.00 16.59           C  
ATOM    891  CD  GLU H 117      16.781   8.033  31.963  1.00 19.90           C  
ATOM    892  OE1 GLU H 117      16.910   9.282  32.049  1.00 22.15           O  
ATOM    893  OE2 GLU H 117      16.737   7.263  32.959  1.00 18.33           O1-
ATOM    894  C   GLU H 117      14.228   5.533  29.791  1.00 21.53           C  
ATOM    895  O   GLU H 117      14.806   4.578  30.308  1.00 22.46           O  
ATOM    896  N   SER H 118      13.590   5.441  28.606  1.00 20.89           N  
ATOM    897  CA  SER H 118      13.609   4.224  27.847  1.00 21.15           C  
ATOM    898  CB  SER H 118      12.400   3.317  28.118  1.00 21.00           C  
ATOM    899  OG  SER H 118      11.205   3.977  27.724  1.00 21.25           O  
ATOM    900  C   SER H 118      13.557   4.603  26.404  1.00 21.75           C  
ATOM    901  O   SER H 118      13.056   5.667  26.045  1.00 22.04           O  
ATOM    902  N   GLY H 119      14.081   3.722  25.531  1.00 20.91           N  
ATOM    903  CA  GLY H 119      14.079   3.997  24.125  1.00 21.59           C  
ATOM    904  C   GLY H 119      15.109   3.112  23.500  1.00 21.71           C  
ATOM    905  O   GLY H 119      15.786   2.346  24.184  1.00 22.57           O  
ATOM    906  N   PRO H 120      15.247   3.198  22.206  1.00 22.28           N  
ATOM    907  CA  PRO H 120      16.205   2.361  21.539  1.00 23.94           C  
ATOM    908  CD  PRO H 120      14.093   3.473  21.362  1.00 24.27           C  
ATOM    909  CB  PRO H 120      15.855   2.420  20.056  1.00 24.67           C  
ATOM    910  CG  PRO H 120      14.342   2.699  20.056  1.00 24.51           C  
ATOM    911  C   PRO H 120      17.619   2.744  21.836  1.00 24.96           C  
ATOM    912  O   PRO H 120      17.904   3.929  21.979  1.00 26.51           O  
ATOM    913  N   GLY H 121      18.496   1.737  21.994  1.00 23.23           N  
ATOM    914  CA  GLY H 121      19.897   1.903  22.245  1.00 23.51           C  
ATOM    915  C   GLY H 121      20.639   2.333  21.019  1.00 23.02           C  
ATOM    916  O   GLY H 121      21.628   3.056  21.117  1.00 24.96           O  
ATOM    917  N   LEU H 122      20.225   1.847  19.831  1.00 21.41           N  
ATOM    918  CA  LEU H 122      20.996   2.097  18.643  1.00 20.98           C  
ATOM    919  CB  LEU H 122      21.497   0.769  18.034  1.00 19.52           C  
ATOM    920  CG  LEU H 122      22.526   0.865  16.891  1.00 20.36           C  
ATOM    921  CD1 LEU H 122      21.959   1.583  15.662  1.00 23.05           C  
ATOM    922  CD2 LEU H 122      23.857   1.452  17.382  1.00 21.40           C  
ATOM    923  C   LEU H 122      20.124   2.788  17.635  1.00 20.98           C  
ATOM    924  O   LEU H 122      18.963   2.426  17.451  1.00 23.55           O  
ATOM    925  N   VAL H 123      20.667   3.826  16.962  1.00 21.32           N  
ATOM    926  CA  VAL H 123      19.918   4.525  15.955  1.00 22.12           C  
ATOM    927  CB  VAL H 123      19.416   5.859  16.427  1.00 20.67           C  
ATOM    928  CG1 VAL H 123      18.644   6.536  15.286  1.00 22.23           C  
ATOM    929  CG2 VAL H 123      18.571   5.648  17.693  1.00 22.27           C  
ATOM    930  C   VAL H 123      20.847   4.768  14.805  1.00 23.11           C  
ATOM    931  O   VAL H 123      22.047   4.961  14.991  1.00 22.20           O  
ATOM    932  N   LYS H 124      20.323   4.752  13.566  1.00 24.23           N  
ATOM    933  CA  LYS H 124      21.182   4.977  12.441  1.00 25.07           C  
ATOM    934  CB  LYS H 124      20.779   4.183  11.193  1.00 26.94           C  
ATOM    935  CG  LYS H 124      21.082   2.701  11.411  1.00 28.66           C  
ATOM    936  CD  LYS H 124      20.406   1.738  10.442  1.00 33.62           C  
ATOM    937  CE  LYS H 124      20.710   0.282  10.799  1.00 37.07           C  
ATOM    938  NZ  LYS H 124      19.898  -0.625   9.966  1.00 37.94           N1+
ATOM    939  C   LYS H 124      21.198   6.440  12.162  1.00 26.03           C  
ATOM    940  O   LYS H 124      20.282   7.174  12.526  1.00 25.68           O  
ATOM    941  N   PRO H 125      22.238   6.879  11.517  1.00 27.53           N  
ATOM    942  CA  PRO H 125      22.385   8.282  11.276  1.00 28.87           C  
ATOM    943  CD  PRO H 125      23.522   6.201  11.607  1.00 27.73           C  
ATOM    944  CB  PRO H 125      23.802   8.455  10.734  1.00 28.90           C  
ATOM    945  CG  PRO H 125      24.579   7.296  11.387  1.00 27.89           C  
ATOM    946  C   PRO H 125      21.308   8.800  10.377  1.00 29.34           C  
ATOM    947  O   PRO H 125      20.776   8.038   9.572  1.00 28.55           O  
ATOM    948  N   SER H 126      20.974  10.097  10.516  1.00 30.08           N  
ATOM    949  CA  SER H 126      19.979  10.748   9.716  1.00 30.47           C  
ATOM    950  CB  SER H 126      20.183  10.505   8.214  1.00 32.43           C  
ATOM    951  OG  SER H 126      21.477  10.941   7.829  1.00 36.30           O  
ATOM    952  C   SER H 126      18.610  10.243  10.051  1.00 31.24           C  
ATOM    953  O   SER H 126      17.659  10.505   9.317  1.00 32.52           O  
ATOM    954  N   GLN H 127      18.446   9.528  11.175  1.00 30.19           N  
ATOM    955  CA  GLN H 127      17.123   9.100  11.523  1.00 29.25           C  
ATOM    956  CB  GLN H 127      16.983   7.601  11.844  1.00 31.67           C  
ATOM    957  CG  GLN H 127      17.085   6.709  10.604  1.00 37.51           C  
ATOM    958  CD  GLN H 127      16.739   5.283  11.008  1.00 44.40           C  
ATOM    959  OE1 GLN H 127      17.257   4.760  11.992  1.00 44.51           O  
ATOM    960  NE2 GLN H 127      15.832   4.637  10.227  1.00 46.12           N  
ATOM    961  C   GLN H 127      16.726   9.869  12.737  1.00 27.81           C  
ATOM    962  O   GLN H 127      17.464  10.736  13.201  1.00 27.59           O  
ATOM    963  N   SER H 128      15.519   9.580  13.263  1.00 26.22           N  
ATOM    964  CA  SER H 128      15.047  10.304  14.405  1.00 24.37           C  
ATOM    965  CB  SER H 128      13.561  10.686  14.299  1.00 24.62           C  
ATOM    966  OG  SER H 128      13.157  11.406  15.453  1.00 30.39           O  
ATOM    967  C   SER H 128      15.219   9.449  15.624  1.00 23.34           C  
ATOM    968  O   SER H 128      14.946   8.251  15.616  1.00 24.40           O  
ATOM    969  N   LEU H 129      15.704  10.086  16.711  1.00 21.93           N  
ATOM    970  CA  LEU H 129      15.933   9.471  17.986  1.00 20.49           C  
ATOM    971  CB  LEU H 129      17.140  10.104  18.697  1.00 21.54           C  
ATOM    972  CG  LEU H 129      17.485   9.524  20.080  1.00 21.94           C  
ATOM    973  CD1 LEU H 129      18.322   8.242  19.984  1.00 24.51           C  
ATOM    974  CD2 LEU H 129      18.095  10.602  20.982  1.00 20.54           C  
ATOM    975  C   LEU H 129      14.752   9.830  18.834  1.00 19.98           C  
ATOM    976  O   LEU H 129      14.383  10.999  18.916  1.00 20.31           O  
ATOM    977  N   SER H 130      14.113   8.834  19.483  1.00 18.96           N  
ATOM    978  CA  SER H 130      12.993   9.151  20.319  1.00 19.97           C  
ATOM    979  CB  SER H 130      11.652   8.642  19.757  1.00 21.62           C  
ATOM    980  OG  SER H 130      11.362   9.277  18.521  1.00 24.21           O  
ATOM    981  C   SER H 130      13.206   8.471  21.634  1.00 20.19           C  
ATOM    982  O   SER H 130      13.555   7.293  21.691  1.00 20.98           O  
ATOM    983  N   LEU H 131      13.007   9.211  22.741  1.00 17.90           N  
ATOM    984  CA  LEU H 131      13.174   8.624  24.043  1.00 19.52           C  
ATOM    985  CB  LEU H 131      14.419   9.115  24.801  1.00 18.30           C  
ATOM    986  CG  LEU H 131      15.758   8.679  24.181  1.00 18.58           C  
ATOM    987  CD1 LEU H 131      16.947   9.208  25.001  1.00 19.09           C  
ATOM    988  CD2 LEU H 131      15.810   7.155  23.992  1.00 19.64           C  
ATOM    989  C   LEU H 131      11.999   9.019  24.874  1.00 20.30           C  
ATOM    990  O   LEU H 131      11.399  10.070  24.662  1.00 20.94           O  
ATOM    991  N   THR H 132      11.639   8.165  25.854  1.00 20.11           N  
ATOM    992  CA  THR H 132      10.521   8.444  26.703  1.00 19.18           C  
ATOM    993  CB  THR H 132       9.477   7.366  26.661  1.00 19.92           C  
ATOM    994  OG1 THR H 132       9.000   7.187  25.334  1.00 18.36           O  
ATOM    995  CG2 THR H 132       8.323   7.762  27.596  1.00 18.40           C  
ATOM    996  C   THR H 132      11.020   8.469  28.112  1.00 19.76           C  
ATOM    997  O   THR H 132      11.953   7.749  28.463  1.00 18.09           O  
ATOM    998  N   CYS H 133      10.424   9.335  28.954  1.00 20.38           N  
ATOM    999  CA  CYS H 133      10.776   9.345  30.344  1.00 20.94           C  
ATOM   1000  CB  CYS H 133      11.461  10.647  30.805  1.00 20.54           C  
ATOM   1001  SG  CYS H 133      11.932  10.615  32.562  1.00 24.36           S  
ATOM   1002  C   CYS H 133       9.489   9.164  31.084  1.00 21.57           C  
ATOM   1003  O   CYS H 133       8.553   9.945  30.922  1.00 21.24           O  
ATOM   1004  N   THR H 134       9.404   8.114  31.920  1.00 23.67           N  
ATOM   1005  CA  THR H 134       8.175   7.840  32.605  1.00 23.14           C  
ATOM   1006  CB  THR H 134       7.813   6.381  32.546  1.00 22.79           C  
ATOM   1007  OG1 THR H 134       6.461   6.189  32.926  1.00 24.93           O  
ATOM   1008  CG2 THR H 134       8.748   5.579  33.463  1.00 25.89           C  
ATOM   1009  C   THR H 134       8.377   8.251  34.028  1.00 24.90           C  
ATOM   1010  O   THR H 134       9.413   7.968  34.625  1.00 26.97           O  
ATOM   1011  N   VAL H 135       7.390   8.964  34.606  1.00 25.65           N  
ATOM   1012  CA  VAL H 135       7.550   9.451  35.944  1.00 25.80           C  
ATOM   1013  CB  VAL H 135       7.352  10.934  36.042  1.00 26.80           C  
ATOM   1014  CG1 VAL H 135       7.488  11.368  37.510  1.00 26.18           C  
ATOM   1015  CG2 VAL H 135       8.351  11.619  35.097  1.00 29.23           C  
ATOM   1016  C   VAL H 135       6.520   8.813  36.814  1.00 25.23           C  
ATOM   1017  O   VAL H 135       5.355   8.691  36.437  1.00 23.57           O  
ATOM   1018  N   THR H 136       6.949   8.383  38.018  1.00 25.62           N  
ATOM   1019  CA  THR H 136       6.046   7.764  38.939  1.00 28.11           C  
ATOM   1020  CB  THR H 136       6.346   6.317  39.207  1.00 28.56           C  
ATOM   1021  OG1 THR H 136       7.654   6.183  39.742  1.00 27.20           O  
ATOM   1022  CG2 THR H 136       6.221   5.518  37.899  1.00 29.76           C  
ATOM   1023  C   THR H 136       6.158   8.475  40.248  1.00 29.40           C  
ATOM   1024  O   THR H 136       7.183   9.077  40.560  1.00 28.20           O  
ATOM   1025  N   GLY H 137       5.038   8.567  40.990  1.00 46.04           N  
ATOM   1026  CA  GLY H 137       5.074   9.208  42.273  1.00 46.94           C  
ATOM   1027  C   GLY H 137       4.698  10.666  42.181  1.00 47.66           C  
ATOM   1028  O   GLY H 137       4.435  11.290  43.208  1.00 49.84           O  
ATOM   1029  N   PHE H 138       4.651  11.268  40.973  1.00 46.31           N  
ATOM   1030  CA  PHE H 138       4.329  12.676  40.914  1.00 45.57           C  
ATOM   1031  CB  PHE H 138       5.586  13.559  41.031  1.00 44.72           C  
ATOM   1032  CG  PHE H 138       5.172  14.975  41.238  1.00 46.08           C  
ATOM   1033  CD1 PHE H 138       4.800  15.412  42.488  1.00 47.60           C  
ATOM   1034  CD2 PHE H 138       5.175  15.869  40.195  1.00 46.27           C  
ATOM   1035  CE1 PHE H 138       4.420  16.717  42.696  1.00 48.99           C  
ATOM   1036  CE2 PHE H 138       4.795  17.175  40.398  1.00 46.94           C  
ATOM   1037  CZ  PHE H 138       4.417  17.605  41.647  1.00 49.52           C  
ATOM   1038  C   PHE H 138       3.689  12.954  39.583  1.00 45.51           C  
ATOM   1039  O   PHE H 138       3.868  12.186  38.638  1.00 45.73           O  
ATOM   1040  N   SER H 139       2.934  14.071  39.462  1.00 45.31           N  
ATOM   1041  CA  SER H 139       2.250  14.350  38.224  1.00 45.65           C  
ATOM   1042  CB  SER H 139       0.777  14.747  38.412  1.00 47.70           C  
ATOM   1043  OG  SER H 139       0.182  15.004  37.150  1.00 50.09           O  
ATOM   1044  C   SER H 139       2.929  15.488  37.513  1.00 44.84           C  
ATOM   1045  O   SER H 139       3.293  16.502  38.109  1.00 45.27           O  
ATOM   1046  N   ILE H 140       3.077  15.333  36.181  1.00 44.11           N  
ATOM   1047  CA  ILE H 140       3.768  16.217  35.275  1.00 42.48           C  
ATOM   1048  CB  ILE H 140       3.725  15.732  33.848  1.00 41.82           C  
ATOM   1049  CG1 ILE H 140       3.985  14.223  33.711  1.00 42.33           C  
ATOM   1050  CG2 ILE H 140       4.774  16.549  33.079  1.00 40.62           C  
ATOM   1051  CD1 ILE H 140       3.822  13.706  32.282  1.00 39.80           C  
ATOM   1052  C   ILE H 140       3.057  17.540  35.217  1.00 43.94           C  
ATOM   1053  O   ILE H 140       3.668  18.574  34.954  1.00 42.63           O  
ATOM   1054  N   THR H 141       1.717  17.494  35.320  1.00 44.36           N  
ATOM   1055  CA  THR H 141       0.813  18.609  35.219  1.00 45.40           C  
ATOM   1056  CB  THR H 141      -0.608  18.151  35.094  1.00 47.12           C  
ATOM   1057  OG1 THR H 141      -0.737  17.261  33.997  1.00 47.45           O  
ATOM   1058  CG2 THR H 141      -1.500  19.380  34.867  1.00 48.27           C  
ATOM   1059  C   THR H 141       0.857  19.505  36.425  1.00 46.51           C  
ATOM   1060  O   THR H 141       0.544  20.692  36.329  1.00 47.58           O  
ATOM   1061  N   SER H 142       1.172  18.945  37.607  1.00 45.81           N  
ATOM   1062  CA  SER H 142       1.081  19.688  38.834  1.00 46.90           C  
ATOM   1063  CB  SER H 142       1.430  18.839  40.069  1.00 47.28           C  
ATOM   1064  OG  SER H 142       0.479  17.796  40.232  1.00 52.00           O  
ATOM   1065  C   SER H 142       1.966  20.897  38.850  1.00 45.49           C  
ATOM   1066  O   SER H 142       1.467  22.015  38.977  1.00 46.43           O  
ATOM   1067  N   ASP H 143       3.298  20.709  38.734  1.00 43.85           N  
ATOM   1068  CA  ASP H 143       4.221  21.815  38.801  1.00 42.51           C  
ATOM   1069  CB  ASP H 143       4.493  22.265  40.250  1.00 44.30           C  
ATOM   1070  CG  ASP H 143       5.066  23.676  40.250  1.00 46.06           C  
ATOM   1071  OD1 ASP H 143       4.960  24.371  39.208  1.00 43.51           O  
ATOM   1072  OD2 ASP H 143       5.623  24.082  41.306  1.00 49.49           O1-
ATOM   1073  C   ASP H 143       5.512  21.306  38.221  1.00 39.59           C  
ATOM   1074  O   ASP H 143       5.545  20.200  37.679  1.00 38.12           O  
ATOM   1075  N   TYR H 144       6.600  22.112  38.280  1.00 37.14           N  
ATOM   1076  CA  TYR H 144       7.891  21.633  37.859  1.00 36.47           C  
ATOM   1077  CB  TYR H 144       8.205  20.186  38.321  1.00 35.96           C  
ATOM   1078  CG  TYR H 144       8.206  20.047  39.810  1.00 36.84           C  
ATOM   1079  CD1 TYR H 144       7.027  20.044  40.521  1.00 39.44           C  
ATOM   1080  CD2 TYR H 144       9.381  19.868  40.502  1.00 36.17           C  
ATOM   1081  CE1 TYR H 144       7.031  19.902  41.890  1.00 40.34           C  
ATOM   1082  CE2 TYR H 144       9.395  19.727  41.869  1.00 38.85           C  
ATOM   1083  CZ  TYR H 144       8.216  19.746  42.568  1.00 41.19           C  
ATOM   1084  OH  TYR H 144       8.226  19.599  43.971  1.00 44.30           O  
ATOM   1085  C   TYR H 144       8.011  21.608  36.356  1.00 34.81           C  
ATOM   1086  O   TYR H 144       7.035  21.508  35.616  1.00 36.07           O  
ATOM   1087  N   ALA H 145       9.257  21.783  35.877  1.00 24.99           N  
ATOM   1088  CA  ALA H 145       9.650  21.648  34.502  1.00 23.58           C  
ATOM   1089  CB  ALA H 145      10.565  22.778  34.017  1.00 25.52           C  
ATOM   1090  C   ALA H 145      10.404  20.371  34.340  1.00 22.56           C  
ATOM   1091  O   ALA H 145      11.196  19.999  35.206  1.00 23.85           O  
ATOM   1092  N   TRP H 146      10.196  19.675  33.203  1.00 21.47           N  
ATOM   1093  CA  TRP H 146      10.898  18.440  33.038  1.00 21.66           C  
ATOM   1094  CB  TRP H 146      10.004  17.190  33.070  1.00 24.89           C  
ATOM   1095  CG  TRP H 146       9.561  17.001  34.502  1.00 27.16           C  
ATOM   1096  CD2 TRP H 146       8.403  16.297  34.966  1.00 29.01           C  
ATOM   1097  CD1 TRP H 146      10.155  17.512  35.615  1.00 29.81           C  
ATOM   1098  NE1 TRP H 146       9.427  17.206  36.733  1.00 29.55           N  
ATOM   1099  CE2 TRP H 146       8.350  16.450  36.353  1.00 29.59           C  
ATOM   1100  CE3 TRP H 146       7.457  15.597  34.294  1.00 28.47           C  
ATOM   1101  CZ2 TRP H 146       7.346  15.903  37.095  1.00 29.13           C  
ATOM   1102  CZ3 TRP H 146       6.460  15.030  35.054  1.00 30.01           C  
ATOM   1103  CH2 TRP H 146       6.398  15.176  36.423  1.00 31.69           C  
ATOM   1104  C   TRP H 146      11.803  18.527  31.859  1.00 21.92           C  
ATOM   1105  O   TRP H 146      11.402  18.852  30.740  1.00 22.67           O  
ATOM   1106  N   ASN H 147      13.081  18.199  32.118  1.00 21.00           N  
ATOM   1107  CA  ASN H 147      14.141  18.462  31.196  1.00 20.89           C  
ATOM   1108  CB  ASN H 147      15.293  19.250  31.840  1.00 19.91           C  
ATOM   1109  CG  ASN H 147      14.830  20.648  32.200  1.00 20.89           C  
ATOM   1110  OD1 ASN H 147      15.050  21.596  31.450  1.00 25.10           O  
ATOM   1111  ND2 ASN H 147      14.178  20.791  33.384  1.00 21.52           N  
ATOM   1112  C   ASN H 147      14.787  17.212  30.710  1.00 20.20           C  
ATOM   1113  O   ASN H 147      14.601  16.119  31.240  1.00 20.27           O  
ATOM   1114  N   TRP H 148      15.564  17.387  29.621  1.00 18.84           N  
ATOM   1115  CA  TRP H 148      16.386  16.348  29.088  1.00 19.75           C  
ATOM   1116  CB  TRP H 148      16.012  15.919  27.657  1.00 18.92           C  
ATOM   1117  CG  TRP H 148      14.732  15.123  27.544  1.00 18.53           C  
ATOM   1118  CD2 TRP H 148      14.663  13.697  27.706  1.00 20.07           C  
ATOM   1119  CD1 TRP H 148      13.464  15.539  27.253  1.00 18.48           C  
ATOM   1120  NE1 TRP H 148      12.613  14.460  27.215  1.00 19.15           N  
ATOM   1121  CE2 TRP H 148      13.337  13.319  27.494  1.00 20.54           C  
ATOM   1122  CE3 TRP H 148      15.627  12.776  28.007  1.00 19.12           C  
ATOM   1123  CZ2 TRP H 148      12.957  12.009  27.569  1.00 20.02           C  
ATOM   1124  CZ3 TRP H 148      15.237  11.457  28.092  1.00 21.05           C  
ATOM   1125  CH2 TRP H 148      13.928  11.082  27.876  1.00 20.85           C  
ATOM   1126  C   TRP H 148      17.789  16.880  29.067  1.00 19.13           C  
ATOM   1127  O   TRP H 148      18.020  18.037  28.721  1.00 18.28           O  
ATOM   1128  N   ILE H 149      18.763  16.043  29.485  1.00 18.62           N  
ATOM   1129  CA  ILE H 149      20.149  16.422  29.504  1.00 18.73           C  
ATOM   1130  CB  ILE H 149      20.695  16.653  30.886  1.00 17.90           C  
ATOM   1131  CG1 ILE H 149      19.892  17.735  31.626  1.00 18.43           C  
ATOM   1132  CG2 ILE H 149      22.189  16.994  30.752  1.00 17.70           C  
ATOM   1133  CD1 ILE H 149      18.514  17.267  32.088  1.00 18.23           C  
ATOM   1134  C   ILE H 149      20.915  15.265  28.937  1.00 19.59           C  
ATOM   1135  O   ILE H 149      20.474  14.122  29.036  1.00 20.55           O  
ATOM   1136  N   ARG H 150      22.080  15.522  28.302  1.00 20.13           N  
ATOM   1137  CA  ARG H 150      22.827  14.401  27.800  1.00 20.19           C  
ATOM   1138  CB  ARG H 150      22.739  14.197  26.277  1.00 19.29           C  
ATOM   1139  CG  ARG H 150      23.275  15.341  25.416  1.00 19.90           C  
ATOM   1140  CD  ARG H 150      23.064  15.067  23.925  1.00 22.19           C  
ATOM   1141  NE  ARG H 150      23.678  16.171  23.140  1.00 22.41           N  
ATOM   1142  CZ  ARG H 150      23.760  16.048  21.784  1.00 22.95           C  
ATOM   1143  NH1 ARG H 150      23.248  14.942  21.171  1.00 23.59           N1+
ATOM   1144  NH2 ARG H 150      24.357  17.027  21.043  1.00 22.11           N  
ATOM   1145  C   ARG H 150      24.268  14.566  28.177  1.00 20.82           C  
ATOM   1146  O   ARG H 150      24.746  15.676  28.403  1.00 19.67           O  
ATOM   1147  N   GLN H 151      24.989  13.430  28.293  1.00 21.35           N  
ATOM   1148  CA  GLN H 151      26.379  13.439  28.643  1.00 20.30           C  
ATOM   1149  CB  GLN H 151      26.661  12.697  29.961  1.00 17.63           C  
ATOM   1150  CG  GLN H 151      28.136  12.661  30.362  1.00 20.69           C  
ATOM   1151  CD  GLN H 151      28.249  11.916  31.688  1.00 22.91           C  
ATOM   1152  OE1 GLN H 151      27.943  12.463  32.744  1.00 18.82           O  
ATOM   1153  NE2 GLN H 151      28.698  10.633  31.641  1.00 18.54           N  
ATOM   1154  C   GLN H 151      27.125  12.742  27.550  1.00 21.56           C  
ATOM   1155  O   GLN H 151      26.810  11.606  27.196  1.00 22.03           O  
ATOM   1156  N   PHE H 152      28.151  13.419  27.000  1.00 22.17           N  
ATOM   1157  CA  PHE H 152      28.940  12.913  25.911  1.00 24.98           C  
ATOM   1158  CB  PHE H 152      29.746  14.000  25.175  1.00 24.12           C  
ATOM   1159  CG  PHE H 152      28.774  14.981  24.618  1.00 25.57           C  
ATOM   1160  CD1 PHE H 152      28.241  14.802  23.365  1.00 24.70           C  
ATOM   1161  CD2 PHE H 152      28.389  16.077  25.354  1.00 25.87           C  
ATOM   1162  CE1 PHE H 152      27.338  15.703  22.853  1.00 23.47           C  
ATOM   1163  CE2 PHE H 152      27.487  16.982  24.846  1.00 24.02           C  
ATOM   1164  CZ  PHE H 152      26.959  16.797  23.592  1.00 23.03           C  
ATOM   1165  C   PHE H 152      29.927  11.932  26.462  1.00 28.36           C  
ATOM   1166  O   PHE H 152      30.159  11.869  27.669  1.00 30.16           O  
ATOM   1167  N   PRO H 153      30.512  11.147  25.596  1.00 30.63           N  
ATOM   1168  CA  PRO H 153      31.470  10.162  26.011  1.00 31.86           C  
ATOM   1169  CD  PRO H 153      29.897  10.820  24.320  1.00 30.34           C  
ATOM   1170  CB  PRO H 153      31.820   9.384  24.745  1.00 29.70           C  
ATOM   1171  CG  PRO H 153      30.540   9.488  23.892  1.00 29.54           C  
ATOM   1172  C   PRO H 153      32.622  10.851  26.671  1.00 34.03           C  
ATOM   1173  O   PRO H 153      33.337  10.221  27.447  1.00 33.97           O  
ATOM   1174  N   GLY H 154      32.809  12.142  26.348  1.00 38.30           N  
ATOM   1175  CA  GLY H 154      33.806  13.036  26.868  1.00 38.30           C  
ATOM   1176  C   GLY H 154      33.537  13.297  28.321  1.00 42.76           C  
ATOM   1177  O   GLY H 154      34.437  13.709  29.050  1.00 42.94           O  
ATOM   1178  N   SER H 155      32.280  13.064  28.761  1.00 43.25           N  
ATOM   1179  CA  SER H 155      31.773  13.336  30.083  1.00 41.02           C  
ATOM   1180  CB  SER H 155      32.825  13.135  31.189  1.00 45.28           C  
ATOM   1181  OG  SER H 155      33.245  11.779  31.216  1.00  0.00           O  
ATOM   1182  C   SER H 155      31.243  14.737  30.218  1.00 41.52           C  
ATOM   1183  O   SER H 155      30.777  15.112  31.293  1.00 41.30           O  
ATOM   1184  N   LYS H 156      31.230  15.538  29.136  1.00 38.43           N  
ATOM   1185  CA  LYS H 156      30.643  16.849  29.234  1.00 32.69           C  
ATOM   1186  CB  LYS H 156      30.954  17.770  28.041  1.00 37.60           C  
ATOM   1187  CG  LYS H 156      32.345  18.399  28.089  1.00 42.99           C  
ATOM   1188  CD  LYS H 156      33.488  17.397  27.970  1.00 47.26           C  
ATOM   1189  CE  LYS H 156      34.872  18.048  28.028  1.00 49.09           C  
ATOM   1190  NZ  LYS H 156      35.225  18.618  26.710  1.00 49.44           N1+
ATOM   1191  C   LYS H 156      29.154  16.697  29.306  1.00 32.40           C  
ATOM   1192  O   LYS H 156      28.584  15.787  28.708  1.00 31.17           O  
ATOM   1193  N   LEU H 157      28.489  17.589  30.068  1.00 27.25           N  
ATOM   1194  CA  LEU H 157      27.059  17.574  30.225  1.00 23.54           C  
ATOM   1195  CB  LEU H 157      26.622  17.739  31.693  1.00 21.79           C  
ATOM   1196  CG  LEU H 157      26.873  16.489  32.558  1.00 22.33           C  
ATOM   1197  CD1 LEU H 157      26.606  16.755  34.046  1.00 21.47           C  
ATOM   1198  CD2 LEU H 157      26.028  15.310  32.056  1.00 20.28           C  
ATOM   1199  C   LEU H 157      26.494  18.733  29.460  1.00 22.26           C  
ATOM   1200  O   LEU H 157      27.001  19.851  29.545  1.00 23.98           O  
ATOM   1201  N   GLU H 158      25.418  18.482  28.680  1.00 20.39           N  
ATOM   1202  CA  GLU H 158      24.795  19.520  27.904  1.00 19.77           C  
ATOM   1203  CB  GLU H 158      24.963  19.305  26.391  1.00 20.19           C  
ATOM   1204  CG  GLU H 158      24.315  20.393  25.534  1.00 23.28           C  
ATOM   1205  CD  GLU H 158      24.472  20.004  24.070  1.00 28.23           C  
ATOM   1206  OE1 GLU H 158      24.881  18.845  23.796  1.00 28.59           O  
ATOM   1207  OE2 GLU H 158      24.171  20.865  23.201  1.00 29.90           O1-
ATOM   1208  C   GLU H 158      23.316  19.497  28.177  1.00 19.35           C  
ATOM   1209  O   GLU H 158      22.690  18.440  28.158  1.00 19.64           O  
ATOM   1210  N   TRP H 159      22.721  20.683  28.424  1.00 19.61           N  
ATOM   1211  CA  TRP H 159      21.309  20.805  28.702  1.00 21.45           C  
ATOM   1212  CB  TRP H 159      20.986  22.084  29.495  1.00 22.37           C  
ATOM   1213  CG  TRP H 159      19.515  22.399  29.616  1.00 21.58           C  
ATOM   1214  CD2 TRP H 159      18.856  23.436  28.872  1.00 22.77           C  
ATOM   1215  CD1 TRP H 159      18.564  21.832  30.413  1.00 21.70           C  
ATOM   1216  NE1 TRP H 159      17.352  22.444  30.201  1.00 21.63           N  
ATOM   1217  CE2 TRP H 159      17.518  23.435  29.258  1.00 23.18           C  
ATOM   1218  CE3 TRP H 159      19.328  24.321  27.942  1.00 24.82           C  
ATOM   1219  CZ2 TRP H 159      16.628  24.319  28.720  1.00 27.38           C  
ATOM   1220  CZ3 TRP H 159      18.427  25.212  27.402  1.00 28.49           C  
ATOM   1221  CH2 TRP H 159      17.102  25.212  27.784  1.00 31.01           C  
ATOM   1222  C   TRP H 159      20.562  20.888  27.398  1.00 21.67           C  
ATOM   1223  O   TRP H 159      20.833  21.766  26.584  1.00 21.87           O  
ATOM   1224  N   MET H 160      19.670  19.904  27.123  1.00 18.88           N  
ATOM   1225  CA  MET H 160      18.865  19.861  25.926  1.00 19.40           C  
ATOM   1226  CB  MET H 160      18.392  18.430  25.627  1.00 20.09           C  
ATOM   1227  CG  MET H 160      19.585  17.494  25.405  1.00 20.59           C  
ATOM   1228  SD  MET H 160      19.169  15.763  25.044  1.00 20.19           S  
ATOM   1229  CE  MET H 160      18.763  16.036  23.297  1.00 13.88           C  
ATOM   1230  C   MET H 160      17.671  20.787  25.907  1.00 20.94           C  
ATOM   1231  O   MET H 160      17.468  21.509  24.931  1.00 20.39           O  
ATOM   1232  N   GLY H 161      16.851  20.812  26.986  1.00 21.24           N  
ATOM   1233  CA  GLY H 161      15.665  21.639  26.976  1.00 19.96           C  
ATOM   1234  C   GLY H 161      14.649  21.106  27.947  1.00 18.09           C  
ATOM   1235  O   GLY H 161      14.873  20.095  28.610  1.00 15.82           O  
ATOM   1236  N   PHE H 162      13.481  21.785  28.055  1.00 19.91           N  
ATOM   1237  CA  PHE H 162      12.483  21.339  28.994  1.00 21.34           C  
ATOM   1238  CB  PHE H 162      12.566  22.016  30.377  1.00 20.92           C  
ATOM   1239  CG  PHE H 162      12.339  23.492  30.271  1.00 21.19           C  
ATOM   1240  CD1 PHE H 162      11.067  24.013  30.179  1.00 21.49           C  
ATOM   1241  CD2 PHE H 162      13.403  24.366  30.295  1.00 21.47           C  
ATOM   1242  CE1 PHE H 162      10.862  25.370  30.091  1.00 22.75           C  
ATOM   1243  CE2 PHE H 162      13.208  25.724  30.209  1.00 22.94           C  
ATOM   1244  CZ  PHE H 162      11.935  26.229  30.108  1.00 23.68           C  
ATOM   1245  C   PHE H 162      11.099  21.601  28.488  1.00 21.85           C  
ATOM   1246  O   PHE H 162      10.896  22.267  27.475  1.00 22.64           O  
ATOM   1247  N   ILE H 163      10.106  21.013  29.188  1.00 22.30           N  
ATOM   1248  CA  ILE H 163       8.710  21.250  28.964  1.00 22.51           C  
ATOM   1249  CB  ILE H 163       8.005  20.063  28.367  1.00 21.82           C  
ATOM   1250  CG1 ILE H 163       6.564  20.444  27.992  1.00 20.23           C  
ATOM   1251  CG2 ILE H 163       8.145  18.862  29.325  1.00 21.90           C  
ATOM   1252  CD1 ILE H 163       5.877  19.437  27.074  1.00 18.42           C  
ATOM   1253  C   ILE H 163       8.132  21.548  30.321  1.00 23.00           C  
ATOM   1254  O   ILE H 163       8.333  20.787  31.266  1.00 23.07           O  
ATOM   1255  N   SER H 164       7.410  22.678  30.472  1.00 22.73           N  
ATOM   1256  CA  SER H 164       6.901  23.027  31.773  1.00 21.50           C  
ATOM   1257  CB  SER H 164       6.700  24.535  31.989  1.00 21.66           C  
ATOM   1258  OG  SER H 164       5.634  25.005  31.178  1.00 27.33           O  
ATOM   1259  C   SER H 164       5.576  22.369  31.989  1.00 22.65           C  
ATOM   1260  O   SER H 164       4.987  21.784  31.082  1.00 23.20           O  
ATOM   1261  N   TYR H 165       5.095  22.434  33.249  1.00 36.24           N  
ATOM   1262  CA  TYR H 165       3.892  21.788  33.688  1.00 38.69           C  
ATOM   1263  CB  TYR H 165       3.626  21.960  35.200  1.00 41.91           C  
ATOM   1264  CG  TYR H 165       3.184  23.351  35.505  1.00 44.45           C  
ATOM   1265  CD1 TYR H 165       4.084  24.381  35.644  1.00 44.99           C  
ATOM   1266  CD2 TYR H 165       1.844  23.622  35.647  1.00 48.19           C  
ATOM   1267  CE1 TYR H 165       3.652  25.656  35.928  1.00 48.47           C  
ATOM   1268  CE2 TYR H 165       1.405  24.892  35.933  1.00 52.10           C  
ATOM   1269  CZ  TYR H 165       2.310  25.916  36.076  1.00 50.48           C  
ATOM   1270  OH  TYR H 165       1.862  27.220  36.370  1.00 54.54           O  
ATOM   1271  C   TYR H 165       2.772  22.365  32.884  1.00 40.63           C  
ATOM   1272  O   TYR H 165       1.746  21.715  32.680  1.00 41.70           O  
ATOM   1273  N   SER H 166       2.927  23.641  32.482  1.00 40.61           N  
ATOM   1274  CA  SER H 166       1.983  24.366  31.677  1.00 43.26           C  
ATOM   1275  CB  SER H 166       2.299  25.865  31.618  1.00 46.95           C  
ATOM   1276  OG  SER H 166       2.372  26.389  32.932  1.00 49.52           O  
ATOM   1277  C   SER H 166       1.997  23.882  30.253  1.00 43.89           C  
ATOM   1278  O   SER H 166       1.021  24.082  29.530  1.00 45.43           O  
ATOM   1279  N   GLY H 167       3.101  23.258  29.789  1.00 41.74           N  
ATOM   1280  CA  GLY H 167       3.120  22.784  28.429  1.00 42.00           C  
ATOM   1281  C   GLY H 167       3.979  23.659  27.546  1.00 41.44           C  
ATOM   1282  O   GLY H 167       4.182  23.337  26.375  1.00 42.13           O  
ATOM   1283  N   ASP H 168       4.483  24.800  28.059  1.00 21.91           N  
ATOM   1284  CA  ASP H 168       5.397  25.613  27.305  1.00 23.34           C  
ATOM   1285  CB  ASP H 168       5.674  26.990  27.939  1.00 25.43           C  
ATOM   1286  CG  ASP H 168       4.420  27.846  27.852  1.00  0.00           C  
ATOM   1287  OD1 ASP H 168       3.398  27.353  27.305  1.00  0.00           O  
ATOM   1288  OD2 ASP H 168       4.473  29.009  28.331  1.00  0.00           O1-
ATOM   1289  C   ASP H 168       6.702  24.888  27.280  1.00 24.08           C  
ATOM   1290  O   ASP H 168       6.978  24.066  28.155  1.00 24.45           O  
ATOM   1291  N   THR H 169       7.548  25.164  26.264  1.00 24.08           N  
ATOM   1292  CA  THR H 169       8.799  24.470  26.186  1.00 23.56           C  
ATOM   1293  CB  THR H 169       8.743  23.353  25.184  1.00 22.93           C  
ATOM   1294  OG1 THR H 169       9.977  22.661  25.104  1.00 21.09           O  
ATOM   1295  CG2 THR H 169       8.347  23.938  23.824  1.00 24.49           C  
ATOM   1296  C   THR H 169       9.888  25.438  25.830  1.00 23.48           C  
ATOM   1297  O   THR H 169       9.631  26.499  25.262  1.00 23.69           O  
ATOM   1298  N   SER H 170      11.139  25.097  26.207  1.00 21.69           N  
ATOM   1299  CA  SER H 170      12.281  25.918  25.913  1.00 21.85           C  
ATOM   1300  CB  SER H 170      12.751  26.747  27.117  1.00 22.03           C  
ATOM   1301  OG  SER H 170      13.867  27.543  26.755  1.00 27.25           O  
ATOM   1302  C   SER H 170      13.399  24.990  25.532  1.00 21.77           C  
ATOM   1303  O   SER H 170      13.674  24.020  26.238  1.00 21.89           O  
ATOM   1304  N   PHE H 171      14.102  25.279  24.414  1.00 21.33           N  
ATOM   1305  CA  PHE H 171      15.117  24.366  23.965  1.00 20.50           C  
ATOM   1306  CB  PHE H 171      14.895  23.814  22.541  1.00 19.01           C  
ATOM   1307  CG  PHE H 171      13.583  23.108  22.453  1.00 20.10           C  
ATOM   1308  CD1 PHE H 171      13.426  21.829  22.931  1.00 20.90           C  
ATOM   1309  CD2 PHE H 171      12.496  23.735  21.892  1.00 21.99           C  
ATOM   1310  CE1 PHE H 171      12.211  21.188  22.842  1.00 22.00           C  
ATOM   1311  CE2 PHE H 171      11.280  23.100  21.798  1.00 22.92           C  
ATOM   1312  CZ  PHE H 171      11.136  21.820  22.272  1.00 22.19           C  
ATOM   1313  C   PHE H 171      16.438  25.071  23.912  1.00 20.95           C  
ATOM   1314  O   PHE H 171      16.516  26.298  23.888  1.00 21.27           O  
ATOM   1315  N   ASN H 172      17.531  24.279  23.908  1.00 22.58           N  
ATOM   1316  CA  ASN H 172      18.853  24.828  23.804  1.00 24.58           C  
ATOM   1317  CB  ASN H 172      19.949  23.754  23.968  1.00 27.61           C  
ATOM   1318  CG  ASN H 172      21.325  24.407  24.006  1.00 30.31           C  
ATOM   1319  OD1 ASN H 172      21.628  25.296  23.212  1.00 30.47           O  
ATOM   1320  ND2 ASN H 172      22.188  23.949  24.954  1.00 28.66           N  
ATOM   1321  C   ASN H 172      18.940  25.375  22.418  1.00 25.75           C  
ATOM   1322  O   ASN H 172      18.473  24.742  21.472  1.00 23.94           O  
ATOM   1323  N   PRO H 173      19.514  26.533  22.256  1.00 27.50           N  
ATOM   1324  CA  PRO H 173      19.572  27.098  20.941  1.00 28.62           C  
ATOM   1325  CD  PRO H 173      19.470  27.561  23.284  1.00 24.99           C  
ATOM   1326  CB  PRO H 173      20.071  28.528  21.130  1.00 28.98           C  
ATOM   1327  CG  PRO H 173      19.543  28.901  22.528  1.00 30.78           C  
ATOM   1328  C   PRO H 173      20.381  26.251  20.016  1.00 29.75           C  
ATOM   1329  O   PRO H 173      20.153  26.297  18.808  1.00 30.74           O  
ATOM   1330  N   SER H 174      21.330  25.474  20.558  1.00 30.85           N  
ATOM   1331  CA  SER H 174      22.155  24.656  19.723  1.00 32.57           C  
ATOM   1332  CB  SER H 174      23.188  23.863  20.541  1.00 33.90           C  
ATOM   1333  OG  SER H 174      23.981  23.060  19.683  1.00 40.09           O  
ATOM   1334  C   SER H 174      21.289  23.665  18.998  1.00 32.30           C  
ATOM   1335  O   SER H 174      21.343  23.542  17.777  1.00 33.20           O  
ATOM   1336  N   LEU H 175      20.480  22.919  19.766  1.00 31.16           N  
ATOM   1337  CA  LEU H 175      19.610  21.857  19.330  1.00 31.18           C  
ATOM   1338  CB  LEU H 175      19.212  20.919  20.474  1.00 29.13           C  
ATOM   1339  CG  LEU H 175      20.427  20.199  21.078  1.00 27.66           C  
ATOM   1340  CD1 LEU H 175      19.995  19.224  22.178  1.00 26.63           C  
ATOM   1341  CD2 LEU H 175      21.287  19.529  19.995  1.00 28.92           C  
ATOM   1342  C   LEU H 175      18.357  22.320  18.658  1.00 31.75           C  
ATOM   1343  O   LEU H 175      17.700  21.518  17.997  1.00 29.76           O  
ATOM   1344  N   LYS H 176      17.939  23.580  18.880  1.00 34.04           N  
ATOM   1345  CA  LYS H 176      16.687  24.034  18.347  1.00 36.14           C  
ATOM   1346  CB  LYS H 176      16.427  25.530  18.604  1.00 38.93           C  
ATOM   1347  CG  LYS H 176      14.961  25.933  18.449  1.00 42.02           C  
ATOM   1348  CD  LYS H 176      14.642  27.270  19.114  1.00 47.40           C  
ATOM   1349  CE  LYS H 176      13.161  27.643  19.072  1.00 44.44           C  
ATOM   1350  NZ  LYS H 176      12.925  28.831  19.921  1.00 46.53           N1+
ATOM   1351  C   LYS H 176      16.664  23.766  16.869  1.00 36.37           C  
ATOM   1352  O   LYS H 176      17.700  23.715  16.207  1.00 38.04           O  
ATOM   1353  N   SER H 177      15.448  23.563  16.331  1.00 34.16           N  
ATOM   1354  CA  SER H 177      15.198  23.220  14.961  1.00 33.75           C  
ATOM   1355  CB  SER H 177      16.035  24.048  13.972  1.00 37.26           C  
ATOM   1356  OG  SER H 177      15.678  25.419  14.067  1.00 40.69           O  
ATOM   1357  C   SER H 177      15.468  21.764  14.708  1.00 30.90           C  
ATOM   1358  O   SER H 177      15.237  21.294  13.596  1.00 30.16           O  
ATOM   1359  N   ARG H 178      15.923  20.987  15.712  1.00 28.84           N  
ATOM   1360  CA  ARG H 178      16.072  19.574  15.476  1.00 27.80           C  
ATOM   1361  CB  ARG H 178      17.529  19.077  15.444  1.00 27.59           C  
ATOM   1362  CG  ARG H 178      18.362  19.500  14.236  1.00 27.24           C  
ATOM   1363  CD  ARG H 178      19.632  18.655  14.058  1.00 27.65           C  
ATOM   1364  NE  ARG H 178      20.584  18.965  15.165  1.00 27.47           N  
ATOM   1365  CZ  ARG H 178      21.266  17.958  15.787  1.00 25.84           C  
ATOM   1366  NH1 ARG H 178      20.965  16.655  15.515  1.00 25.33           N1+
ATOM   1367  NH2 ARG H 178      22.257  18.246  16.679  1.00 24.07           N  
ATOM   1368  C   ARG H 178      15.489  18.847  16.645  1.00 26.24           C  
ATOM   1369  O   ARG H 178      15.524  17.617  16.694  1.00 24.86           O  
ATOM   1370  N   ILE H 179      14.904  19.580  17.610  1.00 23.95           N  
ATOM   1371  CA  ILE H 179      14.471  18.904  18.798  1.00 22.54           C  
ATOM   1372  CB  ILE H 179      15.284  19.285  20.002  1.00 22.57           C  
ATOM   1373  CG1 ILE H 179      14.991  18.351  21.187  1.00 23.06           C  
ATOM   1374  CG2 ILE H 179      15.018  20.771  20.298  1.00 18.19           C  
ATOM   1375  CD1 ILE H 179      15.984  18.500  22.342  1.00 22.73           C  
ATOM   1376  C   ILE H 179      13.044  19.230  19.105  1.00 23.33           C  
ATOM   1377  O   ILE H 179      12.524  20.274  18.718  1.00 24.60           O  
ATOM   1378  N   SER H 180      12.358  18.290  19.789  1.00 22.81           N  
ATOM   1379  CA  SER H 180      11.008  18.538  20.206  0.80 21.33           C  
ATOM   1380  CB  SER H 180       9.952  18.055  19.199  0.80 21.63           C  
ATOM   1381  OG  SER H 180       9.965  16.638  19.124  0.80 24.29           O  
ATOM   1382  C   SER H 180      10.772  17.790  21.481  1.00 22.94           C  
ATOM   1383  O   SER H 180      11.219  16.656  21.646  1.00 23.89           O  
ATOM   1384  N   VAL H 181      10.060  18.425  22.434  1.00 21.95           N  
ATOM   1385  CA  VAL H 181       9.748  17.772  23.673  1.00 20.46           C  
ATOM   1386  CB  VAL H 181      10.359  18.452  24.863  1.00 18.64           C  
ATOM   1387  CG1 VAL H 181       9.838  17.774  26.141  1.00 15.91           C  
ATOM   1388  CG2 VAL H 181      11.890  18.417  24.713  1.00 16.15           C  
ATOM   1389  C   VAL H 181       8.260  17.836  23.832  1.00 20.82           C  
ATOM   1390  O   VAL H 181       7.663  18.906  23.724  1.00 22.83           O  
ATOM   1391  N   THR H 182       7.623  16.679  24.098  1.00 18.53           N  
ATOM   1392  CA  THR H 182       6.194  16.648  24.241  1.00 18.17           C  
ATOM   1393  CB  THR H 182       5.493  15.951  23.113  1.00 19.49           C  
ATOM   1394  OG1 THR H 182       5.857  14.579  23.083  1.00 21.10           O  
ATOM   1395  CG2 THR H 182       5.891  16.632  21.792  1.00 15.87           C  
ATOM   1396  C   THR H 182       5.873  15.876  25.478  1.00 19.88           C  
ATOM   1397  O   THR H 182       6.760  15.303  26.109  1.00 21.85           O  
ATOM   1398  N   ARG H 183       4.581  15.862  25.868  1.00 21.20           N  
ATOM   1399  CA  ARG H 183       4.219  15.152  27.060  1.00 21.88           C  
ATOM   1400  CB  ARG H 183       4.118  16.056  28.296  1.00 22.16           C  
ATOM   1401  CG  ARG H 183       3.020  17.114  28.173  1.00 25.43           C  
ATOM   1402  CD  ARG H 183       2.907  18.027  29.395  1.00 29.36           C  
ATOM   1403  NE  ARG H 183       1.805  18.995  29.135  1.00 33.74           N  
ATOM   1404  CZ  ARG H 183       1.076  19.499  30.175  1.00 35.09           C  
ATOM   1405  NH1 ARG H 183       1.366  19.133  31.457  1.00 35.04           N1+
ATOM   1406  NH2 ARG H 183       0.046  20.359  29.924  1.00 34.28           N  
ATOM   1407  C   ARG H 183       2.866  14.540  26.880  1.00 23.33           C  
ATOM   1408  O   ARG H 183       2.079  14.952  26.027  1.00 21.89           O  
ATOM   1409  N   ASP H 184       2.590  13.496  27.688  1.00 23.85           N  
ATOM   1410  CA  ASP H 184       1.325  12.825  27.695  1.00 24.09           C  
ATOM   1411  CB  ASP H 184       1.440  11.384  27.153  1.00 24.85           C  
ATOM   1412  CG  ASP H 184       0.059  10.777  26.933  1.00 28.44           C  
ATOM   1413  OD1 ASP H 184      -0.948  11.374  27.393  1.00 30.84           O  
ATOM   1414  OD2 ASP H 184       0.002   9.692  26.296  1.00 30.60           O1-
ATOM   1415  C   ASP H 184       0.927  12.770  29.139  1.00 23.89           C  
ATOM   1416  O   ASP H 184       1.443  11.960  29.904  1.00 23.27           O  
ATOM   1417  N   THR H 185      -0.010  13.647  29.545  1.00 25.45           N  
ATOM   1418  CA  THR H 185      -0.432  13.771  30.912  1.00 28.62           C  
ATOM   1419  CB  THR H 185      -1.367  14.927  31.133  1.00 28.40           C  
ATOM   1420  OG1 THR H 185      -2.539  14.776  30.346  1.00 28.97           O  
ATOM   1421  CG2 THR H 185      -0.636  16.232  30.771  1.00 31.01           C  
ATOM   1422  C   THR H 185      -1.110  12.518  31.381  1.00 29.65           C  
ATOM   1423  O   THR H 185      -1.030  12.175  32.561  1.00 29.10           O  
ATOM   1424  N   SER H 186      -1.846  11.816  30.500  1.00 30.85           N  
ATOM   1425  CA  SER H 186      -2.508  10.621  30.950  1.00 32.70           C  
ATOM   1426  CB  SER H 186      -3.476  10.021  29.910  1.00 34.09           C  
ATOM   1427  OG  SER H 186      -2.773   9.546  28.773  1.00 36.63           O  
ATOM   1428  C   SER H 186      -1.484   9.583  31.308  1.00 32.95           C  
ATOM   1429  O   SER H 186      -1.618   8.897  32.321  1.00 32.97           O  
ATOM   1430  N   LYS H 187      -0.448   9.428  30.463  1.00 31.89           N  
ATOM   1431  CA  LYS H 187       0.627   8.491  30.655  1.00 31.58           C  
ATOM   1432  CB  LYS H 187       1.481   8.251  29.403  1.00 31.82           C  
ATOM   1433  CG  LYS H 187       0.865   7.251  28.429  1.00 34.34           C  
ATOM   1434  CD  LYS H 187       1.607   7.171  27.096  1.00 38.32           C  
ATOM   1435  CE  LYS H 187       1.259   5.928  26.278  1.00 40.55           C  
ATOM   1436  NZ  LYS H 187      -0.100   6.048  25.706  1.00 41.31           N1+
ATOM   1437  C   LYS H 187       1.563   8.931  31.742  1.00 30.69           C  
ATOM   1438  O   LYS H 187       2.289   8.114  32.306  1.00 30.77           O  
ATOM   1439  N   ASN H 188       1.607  10.242  32.038  1.00 29.51           N  
ATOM   1440  CA  ASN H 188       2.543  10.746  33.004  1.00 29.87           C  
ATOM   1441  CB  ASN H 188       2.413  10.069  34.380  1.00 33.19           C  
ATOM   1442  CG  ASN H 188       3.066  10.962  35.427  1.00 38.38           C  
ATOM   1443  OD1 ASN H 188       4.112  11.565  35.194  1.00 40.93           O  
ATOM   1444  ND2 ASN H 188       2.427  11.058  36.621  1.00 38.98           N  
ATOM   1445  C   ASN H 188       3.923  10.497  32.473  1.00 29.14           C  
ATOM   1446  O   ASN H 188       4.825  10.076  33.198  1.00 28.66           O  
ATOM   1447  N   GLN H 189       4.112  10.743  31.161  1.00 27.33           N  
ATOM   1448  CA  GLN H 189       5.399  10.566  30.558  1.00 26.28           C  
ATOM   1449  CB  GLN H 189       5.479   9.297  29.698  1.00 25.30           C  
ATOM   1450  CG  GLN H 189       5.265   8.017  30.509  1.00 26.32           C  
ATOM   1451  CD  GLN H 189       5.297   6.839  29.548  1.00 28.00           C  
ATOM   1452  OE1 GLN H 189       5.809   6.947  28.436  1.00 29.44           O  
ATOM   1453  NE2 GLN H 189       4.733   5.681  29.980  1.00 29.13           N  
ATOM   1454  C   GLN H 189       5.655  11.738  29.659  1.00 25.49           C  
ATOM   1455  O   GLN H 189       4.721  12.384  29.184  1.00 28.26           O  
ATOM   1456  N   PHE H 190       6.944  12.071  29.434  1.00 23.25           N  
ATOM   1457  CA  PHE H 190       7.282  13.129  28.522  1.00 21.80           C  
ATOM   1458  CB  PHE H 190       7.715  14.449  29.207  1.00 21.93           C  
ATOM   1459  CG  PHE H 190       8.867  14.238  30.123  1.00 23.65           C  
ATOM   1460  CD1 PHE H 190       8.672  13.722  31.379  1.00 23.53           C  
ATOM   1461  CD2 PHE H 190      10.142  14.556  29.728  1.00 23.12           C  
ATOM   1462  CE1 PHE H 190       9.729  13.526  32.234  1.00 21.86           C  
ATOM   1463  CE2 PHE H 190      11.201  14.364  30.577  1.00 23.32           C  
ATOM   1464  CZ  PHE H 190      10.999  13.852  31.836  1.00 22.56           C  
ATOM   1465  C   PHE H 190       8.317  12.586  27.579  1.00 21.22           C  
ATOM   1466  O   PHE H 190       9.009  11.621  27.906  1.00 21.84           O  
ATOM   1467  N   PHE H 191       8.437  13.179  26.368  1.00 20.05           N  
ATOM   1468  CA  PHE H 191       9.251  12.547  25.363  1.00 20.18           C  
ATOM   1469  CB  PHE H 191       8.410  12.023  24.186  1.00 19.51           C  
ATOM   1470  CG  PHE H 191       7.330  11.147  24.731  1.00 21.68           C  
ATOM   1471  CD1 PHE H 191       6.149  11.699  25.173  1.00 23.03           C  
ATOM   1472  CD2 PHE H 191       7.484   9.783  24.800  1.00 22.44           C  
ATOM   1473  CE1 PHE H 191       5.143  10.908  25.678  1.00 21.68           C  
ATOM   1474  CE2 PHE H 191       6.482   8.985  25.305  1.00 22.24           C  
ATOM   1475  CZ  PHE H 191       5.307   9.546  25.745  1.00 21.01           C  
ATOM   1476  C   PHE H 191      10.226  13.510  24.757  1.00 20.27           C  
ATOM   1477  O   PHE H 191      10.057  14.726  24.811  1.00 22.50           O  
ATOM   1478  N   LEU H 192      11.298  12.947  24.160  1.00 19.58           N  
ATOM   1479  CA  LEU H 192      12.296  13.715  23.472  1.00 17.99           C  
ATOM   1480  CB  LEU H 192      13.698  13.586  24.088  1.00 17.05           C  
ATOM   1481  CG  LEU H 192      14.791  14.343  23.310  1.00 16.85           C  
ATOM   1482  CD1 LEU H 192      14.566  15.863  23.350  1.00 16.14           C  
ATOM   1483  CD2 LEU H 192      16.193  13.927  23.782  1.00 14.46           C  
ATOM   1484  C   LEU H 192      12.406  13.197  22.072  1.00 18.95           C  
ATOM   1485  O   LEU H 192      12.440  11.987  21.850  1.00 19.17           O  
ATOM   1486  N   GLN H 193      12.434  14.110  21.079  1.00 20.85           N  
ATOM   1487  CA  GLN H 193      12.661  13.697  19.724  1.00 23.15           C  
ATOM   1488  CB  GLN H 193      11.472  13.858  18.764  1.00 26.80           C  
ATOM   1489  CG  GLN H 193      10.415  12.764  18.893  1.00 32.57           C  
ATOM   1490  CD  GLN H 193       9.399  12.968  17.776  1.00 38.54           C  
ATOM   1491  OE1 GLN H 193       8.680  13.963  17.748  1.00 38.68           O  
ATOM   1492  NE2 GLN H 193       9.341  12.002  16.819  1.00 38.92           N  
ATOM   1493  C   GLN H 193      13.761  14.544  19.186  1.00 23.07           C  
ATOM   1494  O   GLN H 193      13.732  15.768  19.299  1.00 21.96           O  
ATOM   1495  N   LEU H 194      14.776  13.891  18.599  1.00 21.99           N  
ATOM   1496  CA  LEU H 194      15.880  14.595  18.024  1.00 22.20           C  
ATOM   1497  CB  LEU H 194      17.197  14.286  18.757  1.00 21.88           C  
ATOM   1498  CG  LEU H 194      18.413  15.079  18.254  1.00 23.74           C  
ATOM   1499  CD1 LEU H 194      18.232  16.590  18.467  1.00 24.74           C  
ATOM   1500  CD2 LEU H 194      19.700  14.551  18.902  1.00 22.67           C  
ATOM   1501  C   LEU H 194      15.976  14.097  16.611  1.00 24.33           C  
ATOM   1502  O   LEU H 194      16.160  12.902  16.380  1.00 25.76           O  
ATOM   1503  N   ASN H 195      15.832  15.004  15.624  1.00 25.07           N  
ATOM   1504  CA  ASN H 195      15.833  14.608  14.241  1.00 26.95           C  
ATOM   1505  CB  ASN H 195      14.897  15.470  13.367  1.00 27.46           C  
ATOM   1506  CG  ASN H 195      13.454  15.246  13.815  1.00 25.68           C  
ATOM   1507  OD1 ASN H 195      12.841  16.111  14.438  1.00 28.58           O  
ATOM   1508  ND2 ASN H 195      12.889  14.053  13.489  1.00 26.15           N  
ATOM   1509  C   ASN H 195      17.220  14.724  13.670  1.00 28.83           C  
ATOM   1510  O   ASN H 195      18.100  15.347  14.263  1.00 30.00           O  
ATOM   1511  N   SER H 196      17.440  14.086  12.498  1.00 29.04           N  
ATOM   1512  CA  SER H 196      18.671  14.166  11.756  1.00 28.80           C  
ATOM   1513  CB  SER H 196      18.859  15.518  11.046  1.00 30.23           C  
ATOM   1514  OG  SER H 196      17.833  15.695  10.081  1.00 33.64           O  
ATOM   1515  C   SER H 196      19.847  13.930  12.647  1.00 28.11           C  
ATOM   1516  O   SER H 196      20.737  14.771  12.759  1.00 29.13           O  
ATOM   1517  N   VAL H 197      19.882  12.749  13.288  1.00 27.34           N  
ATOM   1518  CA  VAL H 197      20.919  12.425  14.219  1.00 25.06           C  
ATOM   1519  CB  VAL H 197      20.615  11.195  15.026  1.00 24.17           C  
ATOM   1520  CG1 VAL H 197      21.789  10.944  15.975  1.00 24.03           C  
ATOM   1521  CG2 VAL H 197      19.264  11.353  15.730  1.00 23.45           C  
ATOM   1522  C   VAL H 197      22.187  12.126  13.475  1.00 25.05           C  
ATOM   1523  O   VAL H 197      22.168  11.648  12.336  1.00 24.72           O  
ATOM   1524  N   THR H 198      23.330  12.429  14.122  1.00 25.94           N  
ATOM   1525  CA  THR H 198      24.640  12.177  13.598  1.00 26.76           C  
ATOM   1526  CB  THR H 198      25.413  13.426  13.304  1.00 25.56           C  
ATOM   1527  OG1 THR H 198      25.601  14.172  14.496  1.00 28.23           O  
ATOM   1528  CG2 THR H 198      24.636  14.260  12.270  1.00 27.66           C  
ATOM   1529  C   THR H 198      25.380  11.450  14.680  1.00 29.29           C  
ATOM   1530  O   THR H 198      24.846  11.209  15.761  1.00 30.52           O  
ATOM   1531  N   THR H 199      26.646  11.087  14.406  1.00 28.44           N  
ATOM   1532  CA  THR H 199      27.469  10.352  15.327  1.00 26.96           C  
ATOM   1533  CB  THR H 199      28.804   9.988  14.748  1.00 27.60           C  
ATOM   1534  OG1 THR H 199      29.508  11.161  14.370  1.00 29.19           O  
ATOM   1535  CG2 THR H 199      28.584   9.079  13.528  1.00 28.60           C  
ATOM   1536  C   THR H 199      27.711  11.181  16.551  1.00 27.01           C  
ATOM   1537  O   THR H 199      27.895  10.654  17.647  1.00 28.09           O  
ATOM   1538  N   GLU H 200      27.715  12.512  16.386  1.00 26.82           N  
ATOM   1539  CA  GLU H 200      27.996  13.440  17.443  1.00 27.92           C  
ATOM   1540  CB  GLU H 200      27.892  14.900  16.969  1.00 30.40           C  
ATOM   1541  CG  GLU H 200      28.902  15.255  15.876  0.90 36.83           C  
ATOM   1542  CD  GLU H 200      30.293  15.169  16.484  0.90 42.94           C  
ATOM   1543  OE1 GLU H 200      30.477  15.706  17.607  0.90 46.95           O  
ATOM   1544  OE2 GLU H 200      31.185  14.557  15.837  0.90 44.20           O1-
ATOM   1545  C   GLU H 200      26.987  13.255  18.538  1.00 25.30           C  
ATOM   1546  O   GLU H 200      27.262  13.534  19.703  1.00 26.55           O  
ATOM   1547  N   ASP H 201      25.777  12.808  18.168  1.00 24.20           N  
ATOM   1548  CA  ASP H 201      24.638  12.624  19.023  1.00 22.37           C  
ATOM   1549  CB  ASP H 201      23.336  12.465  18.224  1.00 21.09           C  
ATOM   1550  CG  ASP H 201      23.032  13.838  17.634  1.00 24.22           C  
ATOM   1551  OD1 ASP H 201      23.543  14.843  18.199  1.00 22.79           O  
ATOM   1552  OD2 ASP H 201      22.290  13.905  16.616  1.00 25.17           O1-
ATOM   1553  C   ASP H 201      24.789  11.478  19.988  1.00 22.33           C  
ATOM   1554  O   ASP H 201      23.918  11.278  20.833  1.00 24.21           O  
ATOM   1555  N   THR H 202      25.823  10.627  19.844  1.00 21.02           N  
ATOM   1556  CA  THR H 202      25.968   9.524  20.761  1.00 21.06           C  
ATOM   1557  CB  THR H 202      27.081   8.595  20.379  1.00 21.85           C  
ATOM   1558  OG1 THR H 202      26.862   8.094  19.069  1.00 21.88           O  
ATOM   1559  CG2 THR H 202      27.131   7.431  21.384  1.00 20.68           C  
ATOM   1560  C   THR H 202      26.262  10.058  22.133  1.00 20.70           C  
ATOM   1561  O   THR H 202      27.156  10.883  22.311  1.00 22.76           O  
ATOM   1562  N   ALA H 203      25.496   9.591  23.145  1.00 19.44           N  
ATOM   1563  CA  ALA H 203      25.688  10.052  24.492  1.00 18.93           C  
ATOM   1564  CB  ALA H 203      25.467  11.567  24.648  1.00 18.38           C  
ATOM   1565  C   ALA H 203      24.683   9.365  25.362  1.00 20.04           C  
ATOM   1566  O   ALA H 203      23.836   8.612  24.881  1.00 20.34           O  
ATOM   1567  N   THR H 204      24.784   9.585  26.689  1.00 19.80           N  
ATOM   1568  CA  THR H 204      23.823   9.052  27.610  1.00 19.33           C  
ATOM   1569  CB  THR H 204      24.380   8.756  28.972  1.00 20.26           C  
ATOM   1570  OG1 THR H 204      25.031   9.904  29.489  1.00 22.50           O  
ATOM   1571  CG2 THR H 204      25.355   7.579  28.894  1.00 19.74           C  
ATOM   1572  C   THR H 204      22.792  10.117  27.792  1.00 19.67           C  
ATOM   1573  O   THR H 204      23.127  11.290  27.942  1.00 18.87           O  
ATOM   1574  N   TYR H 205      21.501   9.729  27.789  1.00 20.24           N  
ATOM   1575  CA  TYR H 205      20.445  10.698  27.893  1.00 19.13           C  
ATOM   1576  CB  TYR H 205      19.378  10.563  26.790  1.00 19.77           C  
ATOM   1577  CG  TYR H 205      19.983  11.012  25.503  1.00 21.30           C  
ATOM   1578  CD1 TYR H 205      20.900  10.235  24.834  1.00 20.79           C  
ATOM   1579  CD2 TYR H 205      19.614  12.216  24.950  1.00 22.29           C  
ATOM   1580  CE1 TYR H 205      21.452  10.657  23.646  1.00 21.22           C  
ATOM   1581  CE2 TYR H 205      20.162  12.644  23.764  1.00 21.71           C  
ATOM   1582  CZ  TYR H 205      21.084  11.866  23.108  1.00 20.47           C  
ATOM   1583  OH  TYR H 205      21.650  12.302  21.891  1.00 22.04           O  
ATOM   1584  C   TYR H 205      19.754  10.545  29.215  1.00 19.69           C  
ATOM   1585  O   TYR H 205      19.418   9.437  29.632  1.00 20.19           O  
ATOM   1586  N   TYR H 206      19.533  11.682  29.913  1.00 19.05           N  
ATOM   1587  CA  TYR H 206      18.898  11.651  31.201  1.00 19.42           C  
ATOM   1588  CB  TYR H 206      19.752  12.205  32.363  1.00 18.81           C  
ATOM   1589  CG  TYR H 206      21.071  11.520  32.498  1.00 21.38           C  
ATOM   1590  CD1 TYR H 206      21.220  10.381  33.252  1.00 21.77           C  
ATOM   1591  CD2 TYR H 206      22.179  12.038  31.870  1.00 21.30           C  
ATOM   1592  CE1 TYR H 206      22.445   9.769  33.375  1.00 20.57           C  
ATOM   1593  CE2 TYR H 206      23.407  11.432  31.989  1.00 21.58           C  
ATOM   1594  CZ  TYR H 206      23.543  10.294  32.744  1.00 22.21           C  
ATOM   1595  OH  TYR H 206      24.800   9.666  32.872  1.00 26.85           O  
ATOM   1596  C   TYR H 206      17.730  12.587  31.168  1.00 21.30           C  
ATOM   1597  O   TYR H 206      17.732  13.594  30.463  1.00 21.32           O  
ATOM   1598  N   CYS H 207      16.677  12.249  31.935  1.00 22.21           N  
ATOM   1599  CA  CYS H 207      15.565  13.132  32.097  1.00 22.32           C  
ATOM   1600  CB  CYS H 207      14.203  12.477  31.771  1.00 22.72           C  
ATOM   1601  SG  CYS H 207      13.954  10.859  32.561  1.00 25.89           S  
ATOM   1602  C   CYS H 207      15.610  13.558  33.532  1.00 22.06           C  
ATOM   1603  O   CYS H 207      16.037  12.791  34.395  1.00 21.94           O  
ATOM   1604  N   ALA H 208      15.224  14.816  33.826  1.00 21.28           N  
ATOM   1605  CA  ALA H 208      15.297  15.265  35.185  1.00 20.78           C  
ATOM   1606  CB  ALA H 208      16.592  16.028  35.510  1.00 22.10           C  
ATOM   1607  C   ALA H 208      14.165  16.211  35.438  1.00 21.29           C  
ATOM   1608  O   ALA H 208      13.614  16.817  34.520  1.00 21.09           O  
ATOM   1609  N   SER H 209      13.793  16.350  36.724  1.00 21.88           N  
ATOM   1610  CA  SER H 209      12.733  17.215  37.140  1.00 22.95           C  
ATOM   1611  CB  SER H 209      11.803  16.565  38.182  1.00 22.02           C  
ATOM   1612  OG  SER H 209      10.991  17.549  38.804  1.00  0.00           O  
ATOM   1613  C   SER H 209      13.332  18.413  37.798  1.00 24.12           C  
ATOM   1614  O   SER H 209      14.392  18.336  38.415  1.00 23.27           O  
ATOM   1615  N   TYR H 210      12.666  19.574  37.632  1.00 25.99           N  
ATOM   1616  CA  TYR H 210      13.055  20.777  38.311  1.00 27.60           C  
ATOM   1617  CB  TYR H 210      13.357  21.949  37.365  1.00 20.22           C  
ATOM   1618  CG  TYR H 210      14.736  21.748  36.843  1.00 12.75           C  
ATOM   1619  CD1 TYR H 210      15.069  20.640  36.100  1.00 23.35           C  
ATOM   1620  CD2 TYR H 210      15.697  22.701  37.089  1.00  0.00           C  
ATOM   1621  CE1 TYR H 210      16.351  20.481  35.628  1.00  0.00           C  
ATOM   1622  CE2 TYR H 210      16.979  22.548  36.620  1.00  0.00           C  
ATOM   1623  CZ  TYR H 210      17.306  21.433  35.889  1.00  0.00           C  
ATOM   1624  OH  TYR H 210      18.621  21.267  35.405  1.00  0.00           O  
ATOM   1625  C   TYR H 210      11.894  21.149  39.176  1.00 29.45           C  
ATOM   1626  O   TYR H 210      10.780  21.348  38.689  1.00 26.39           O  
ATOM   1627  N   ASP H 211      12.257  21.428  40.428  1.00 22.05           N  
ATOM   1628  CA  ASP H 211      11.394  22.036  41.379  1.00 22.24           C  
ATOM   1629  CB  ASP H 211      11.920  21.987  42.826  1.00 22.23           C  
ATOM   1630  CG  ASP H 211      13.246  22.730  42.945  1.00 22.78           C  
ATOM   1631  OD1 ASP H 211      13.996  22.804  41.935  1.00 18.78           O  
ATOM   1632  OD2 ASP H 211      13.533  23.223  44.069  1.00 20.34           O1-
ATOM   1633  C   ASP H 211      11.218  23.478  40.985  1.00 22.68           C  
ATOM   1634  O   ASP H 211      10.269  24.130  41.409  1.00 24.85           O  
ATOM   1635  N   GLY H 212      12.138  24.033  40.172  1.00 23.75           N  
ATOM   1636  CA  GLY H 212      12.078  25.410  39.757  1.00 22.43           C  
ATOM   1637  C   GLY H 212      13.382  26.008  40.148  1.00 24.21           C  
ATOM   1638  O   GLY H 212      13.941  26.839  39.430  1.00 25.27           O  
ATOM   1639  N   TYR H 213      13.886  25.626  41.332  1.00 23.01           N  
ATOM   1640  CA  TYR H 213      15.177  26.105  41.700  1.00 24.70           C  
ATOM   1641  CB  TYR H 213      15.487  25.890  43.190  1.00 29.02           C  
ATOM   1642  CG  TYR H 213      14.478  26.668  43.961  1.00 33.63           C  
ATOM   1643  CD1 TYR H 213      14.535  28.040  44.001  1.00 34.92           C  
ATOM   1644  CD2 TYR H 213      13.476  26.023  44.651  1.00 33.66           C  
ATOM   1645  CE1 TYR H 213      13.608  28.760  44.720  1.00 32.91           C  
ATOM   1646  CE2 TYR H 213      12.547  26.740  45.370  1.00 32.03           C  
ATOM   1647  CZ  TYR H 213      12.611  28.111  45.407  1.00 33.71           C  
ATOM   1648  OH  TYR H 213      11.657  28.845  46.146  1.00 34.17           O  
ATOM   1649  C   TYR H 213      16.234  25.398  40.898  1.00 24.02           C  
ATOM   1650  O   TYR H 213      17.043  26.048  40.237  1.00 25.51           O  
ATOM   1651  N   SER H 214      16.192  24.042  40.871  1.00 22.60           N  
ATOM   1652  CA  SER H 214      17.277  23.271  40.304  1.00 22.25           C  
ATOM   1653  CB  SER H 214      18.237  22.680  41.324  1.00 20.95           C  
ATOM   1654  OG  SER H 214      17.529  21.807  42.194  1.00  0.00           O  
ATOM   1655  C   SER H 214      16.795  21.986  39.733  1.00 20.81           C  
ATOM   1656  O   SER H 214      15.599  21.720  39.645  1.00 21.61           O  
ATOM   1657  N   PHE H 215      17.793  21.154  39.339  1.00 21.64           N  
ATOM   1658  CA  PHE H 215      17.566  19.800  38.919  1.00 20.93           C  
ATOM   1659  CB  PHE H 215      18.749  19.016  38.372  1.00 20.79           C  
ATOM   1660  CG  PHE H 215      19.173  19.115  36.964  1.00 22.56           C  
ATOM   1661  CD1 PHE H 215      18.386  18.480  36.046  1.00 21.15           C  
ATOM   1662  CD2 PHE H 215      20.364  19.699  36.500  1.00 20.39           C  
ATOM   1663  CE1 PHE H 215      18.734  18.487  34.723  1.00 20.43           C  
ATOM   1664  CE2 PHE H 215      20.714  19.690  35.169  1.00 20.08           C  
ATOM   1665  CZ  PHE H 215      19.887  19.080  34.263  1.00 20.90           C  
ATOM   1666  C   PHE H 215      17.543  19.029  40.180  1.00 21.82           C  
ATOM   1667  O   PHE H 215      18.584  18.564  40.643  1.00 21.94           O  
ATOM   1668  N   ASP H 216      16.371  18.891  40.785  1.00 20.76           N  
ATOM   1669  CA  ASP H 216      16.254  18.111  41.965  1.00 20.36           C  
ATOM   1670  CB  ASP H 216      15.090  18.593  42.857  1.00 21.65           C  
ATOM   1671  CG  ASP H 216      13.830  18.837  42.035  1.00 23.34           C  
ATOM   1672  OD1 ASP H 216      13.800  18.479  40.836  1.00 22.64           O  
ATOM   1673  OD2 ASP H 216      12.870  19.425  42.590  1.00 23.15           O1-
ATOM   1674  C   ASP H 216      16.229  16.645  41.675  1.00 21.94           C  
ATOM   1675  O   ASP H 216      16.643  15.844  42.514  1.00 21.66           O  
ATOM   1676  N   TYR H 217      15.775  16.237  40.470  1.00 31.69           N  
ATOM   1677  CA  TYR H 217      15.499  14.787  40.405  1.00 29.48           C  
ATOM   1678  CB  TYR H 217      14.000  14.443  40.350  1.00 29.87           C  
ATOM   1679  CG  TYR H 217      13.335  14.880  41.610  1.00 26.84           C  
ATOM   1680  CD1 TYR H 217      13.294  14.056  42.709  1.00 34.70           C  
ATOM   1681  CD2 TYR H 217      12.743  16.120  41.682  1.00 30.81           C  
ATOM   1682  CE1 TYR H 217      12.674  14.466  43.867  1.00 34.48           C  
ATOM   1683  CE2 TYR H 217      12.122  16.537  42.834  1.00 35.11           C  
ATOM   1684  CZ  TYR H 217      12.089  15.708  43.929  1.00 37.29           C  
ATOM   1685  OH  TYR H 217      11.454  16.130  45.115  1.00 39.18           O  
ATOM   1686  C   TYR H 217      16.059  14.244  39.100  1.00 29.48           C  
ATOM   1687  O   TYR H 217      15.883  14.887  38.070  1.00 27.09           O  
ATOM   1688  N   TRP H 218      16.690  13.032  39.063  1.00 26.98           N  
ATOM   1689  CA  TRP H 218      17.267  12.572  37.810  1.00 25.82           C  
ATOM   1690  CB  TRP H 218      18.797  12.773  37.769  1.00 25.01           C  
ATOM   1691  CG  TRP H 218      19.228  14.222  37.738  1.00 22.78           C  
ATOM   1692  CD2 TRP H 218      19.979  14.826  36.669  1.00 22.27           C  
ATOM   1693  CD1 TRP H 218      19.041  15.199  38.674  1.00 22.86           C  
ATOM   1694  NE1 TRP H 218      19.605  16.377  38.247  1.00 24.38           N  
ATOM   1695  CE2 TRP H 218      20.190  16.160  37.018  1.00 22.04           C  
ATOM   1696  CE3 TRP H 218      20.454  14.306  35.498  1.00 21.95           C  
ATOM   1697  CZ2 TRP H 218      20.887  17.001  36.195  1.00 22.12           C  
ATOM   1698  CZ3 TRP H 218      21.149  15.160  34.669  1.00 21.16           C  
ATOM   1699  CH2 TRP H 218      21.360  16.479  35.012  1.00 22.65           C  
ATOM   1700  C   TRP H 218      17.001  11.105  37.575  1.00 24.43           C  
ATOM   1701  O   TRP H 218      16.907  10.313  38.512  1.00 23.94           O  
ATOM   1702  N   GLY H 219      16.883  10.705  36.284  1.00 22.67           N  
ATOM   1703  CA  GLY H 219      16.672   9.327  35.917  1.00 22.36           C  
ATOM   1704  C   GLY H 219      18.008   8.645  35.900  1.00 22.12           C  
ATOM   1705  O   GLY H 219      19.048   9.277  36.071  1.00 21.19           O  
ATOM   1706  N   GLN H 220      17.999   7.315  35.689  1.00 23.69           N  
ATOM   1707  CA  GLN H 220      19.179   6.497  35.649  1.00 26.29           C  
ATOM   1708  CB  GLN H 220      18.839   5.003  35.559  1.00 28.79           C  
ATOM   1709  CG  GLN H 220      18.084   4.485  36.785  1.00 35.19           C  
ATOM   1710  CD  GLN H 220      17.639   3.069  36.477  1.00 43.73           C  
ATOM   1711  OE1 GLN H 220      16.605   2.853  35.846  1.00 46.05           O  
ATOM   1712  NE2 GLN H 220      18.447   2.071  36.921  1.00 43.14           N  
ATOM   1713  C   GLN H 220      20.001   6.858  34.449  1.00 24.73           C  
ATOM   1714  O   GLN H 220      21.229   6.849  34.501  1.00 25.61           O  
ATOM   1715  N   GLY H 221      19.336   7.170  33.321  1.00 22.83           N  
ATOM   1716  CA  GLY H 221      20.032   7.529  32.117  1.00 21.30           C  
ATOM   1717  C   GLY H 221      20.012   6.359  31.188  1.00 21.94           C  
ATOM   1718  O   GLY H 221      19.971   5.208  31.617  1.00 23.76           O  
ATOM   1719  N   THR H 222      20.017   6.635  29.867  1.00 19.74           N  
ATOM   1720  CA  THR H 222      20.021   5.572  28.904  1.00 21.23           C  
ATOM   1721  CB  THR H 222      18.691   5.379  28.228  1.00 22.31           C  
ATOM   1722  OG1 THR H 222      18.685   4.175  27.478  1.00 21.34           O  
ATOM   1723  CG2 THR H 222      18.411   6.584  27.312  1.00 20.80           C  
ATOM   1724  C   THR H 222      21.023   5.927  27.851  1.00 20.47           C  
ATOM   1725  O   THR H 222      21.123   7.083  27.444  1.00 21.29           O  
ATOM   1726  N   THR H 223      21.798   4.935  27.372  1.00 20.68           N  
ATOM   1727  CA  THR H 223      22.804   5.240  26.399  1.00 22.18           C  
ATOM   1728  CB  THR H 223      24.008   4.349  26.494  1.00 21.15           C  
ATOM   1729  OG1 THR H 223      24.582   4.437  27.790  1.00 22.95           O  
ATOM   1730  CG2 THR H 223      25.033   4.803  25.443  1.00 18.04           C  
ATOM   1731  C   THR H 223      22.220   5.100  25.028  1.00 22.39           C  
ATOM   1732  O   THR H 223      21.422   4.204  24.759  1.00 23.88           O  
ATOM   1733  N   LEU H 224      22.601   6.028  24.130  1.00 20.64           N  
ATOM   1734  CA  LEU H 224      22.157   6.014  22.768  1.00 19.55           C  
ATOM   1735  CB  LEU H 224      21.346   7.264  22.375  1.00 20.11           C  
ATOM   1736  CG  LEU H 224      19.984   7.414  23.073  1.00 21.30           C  
ATOM   1737  CD1 LEU H 224      18.988   6.365  22.580  1.00 21.57           C  
ATOM   1738  CD2 LEU H 224      20.123   7.401  24.598  1.00 24.03           C  
ATOM   1739  C   LEU H 224      23.385   6.082  21.923  1.00 19.91           C  
ATOM   1740  O   LEU H 224      24.249   6.929  22.144  1.00 19.92           O  
ATOM   1741  N   THR H 225      23.497   5.190  20.925  1.00 19.19           N  
ATOM   1742  CA  THR H 225      24.638   5.247  20.062  1.00 20.42           C  
ATOM   1743  CB  THR H 225      25.436   3.977  20.064  1.00 20.61           C  
ATOM   1744  OG1 THR H 225      25.890   3.689  21.378  1.00 25.13           O  
ATOM   1745  CG2 THR H 225      26.631   4.142  19.111  1.00 19.37           C  
ATOM   1746  C   THR H 225      24.121   5.444  18.679  1.00 21.22           C  
ATOM   1747  O   THR H 225      23.146   4.812  18.271  1.00 22.27           O  
ATOM   1748  N   VAL H 226      24.747   6.359  17.919  1.00 21.35           N  
ATOM   1749  CA  VAL H 226      24.317   6.542  16.569  1.00 22.48           C  
ATOM   1750  CB  VAL H 226      24.132   7.981  16.199  1.00 22.80           C  
ATOM   1751  CG1 VAL H 226      23.738   8.063  14.715  1.00 22.29           C  
ATOM   1752  CG2 VAL H 226      23.092   8.583  17.157  1.00 20.36           C  
ATOM   1753  C   VAL H 226      25.404   5.981  15.717  1.00 24.92           C  
ATOM   1754  O   VAL H 226      26.555   6.404  15.809  1.00 27.38           O  
ATOM   1755  N   SER H 227      25.065   4.985  14.876  1.00 25.56           N  
ATOM   1756  CA  SER H 227      26.069   4.377  14.058  1.00 26.10           C  
ATOM   1757  CB  SER H 227      26.939   3.375  14.830  1.00 25.60           C  
ATOM   1758  OG  SER H 227      27.913   2.808  13.969  1.00 27.49           O  
ATOM   1759  C   SER H 227      25.383   3.622  12.970  1.00 27.59           C  
ATOM   1760  O   SER H 227      24.200   3.302  13.060  1.00 29.65           O  
ATOM   1761  N   SER H 228      26.130   3.323  11.889  1.00 28.02           N  
ATOM   1762  CA  SER H 228      25.563   2.593  10.797  1.00 28.92           C  
ATOM   1763  CB  SER H 228      25.793   3.278   9.438  1.00 30.01           C  
ATOM   1764  OG  SER H 228      25.200   2.518   8.395  1.00 35.97           O  
ATOM   1765  C   SER H 228      26.273   1.245  10.760  1.00 30.50           C  
ATOM   1766  O   SER H 228      25.579   0.198  10.865  1.00 31.84           O  
ATOM   1767  OXT SER H 228      27.526   1.247  10.626  1.00  0.00           O1-
TER    1768      SER H 228 
CONECT  160  688
CONECT  688  160
CONECT 1001 1601
CONECT 1601 1001
END
