# Supplementary material for: Fully automated antibody structure prediction using BIOVIA tools: Validation study
Source: PLoS One. 2017 May 18;12(5):e0177923. doi: 10.1371/journal.pone.0177923 (PMC5436848; doi:10.1371/journal.pone.0177923)
Supplement: S3 Dataset — Predicted structures using the Top5 framework method, Chothia CDR definition with canonical filtering, using up to 5 CDR templates rather than the default 3, and generating 10 CDR models. (ZIP) [file pone.0177923.s005.zip › 4MHH_IG_FV_FinalModel.pdb]

REMARK   Accelrys Discovery Studio PDB file
REMARK   Created:  2015-11-30T18:20:14Z
SSBOND   1 CYS L   23    CYS L   92                                     
SSBOND   2 CYS H  133    CYS H  207                                     
ATOM      1  N   ASP L   1      25.760  33.070  26.189  1.00 68.48           N1+
ATOM      2  CA  ASP L   1      25.466  32.160  27.320  1.00 71.69           C  
ATOM      3  CB  ASP L   1      25.706  30.699  26.902  1.00 74.99           C  
ATOM      4  CG  ASP L   1      24.702  30.332  25.821  1.00 77.03           C  
ATOM      5  OD1 ASP L   1      23.604  30.948  25.808  1.00 80.23           O  
ATOM      6  OD2 ASP L   1      25.022  29.436  24.995  1.00 74.89           O1-
ATOM      7  C   ASP L   1      26.390  32.449  28.453  1.00 69.75           C  
ATOM      8  O   ASP L   1      27.419  33.094  28.274  1.00 70.70           O  
ATOM      9  N   ILE L   2      26.041  31.972  29.660  1.00 68.32           N  
ATOM     10  CA  ILE L   2      26.890  32.167  30.795  1.00 64.45           C  
ATOM     11  CB  ILE L   2      26.143  32.264  32.098  1.00 62.12           C  
ATOM     12  CG1 ILE L   2      25.208  33.485  32.105  1.00 70.24           C  
ATOM     13  CG2 ILE L   2      27.170  32.275  33.242  1.00 67.22           C  
ATOM     14  CD1 ILE L   2      24.232  33.491  33.283  1.00 69.66           C  
ATOM     15  C   ILE L   2      27.743  30.942  30.858  1.00 59.82           C  
ATOM     16  O   ILE L   2      27.232  29.828  30.962  1.00 55.99           O  
ATOM     17  N   VAL L   3      29.077  31.119  30.774  1.00 55.01           N  
ATOM     18  CA  VAL L   3      29.936  29.973  30.769  1.00 52.41           C  
ATOM     19  CB  VAL L   3      31.069  30.061  29.789  1.00 52.35           C  
ATOM     20  CG1 VAL L   3      30.487  30.078  28.369  1.00 50.69           C  
ATOM     21  CG2 VAL L   3      31.916  31.299  30.125  1.00 50.81           C  
ATOM     22  C   VAL L   3      30.534  29.801  32.123  1.00 51.09           C  
ATOM     23  O   VAL L   3      31.001  30.749  32.750  1.00 48.84           O  
ATOM     24  N   LEU L   4      30.533  28.546  32.601  1.00 49.18           N  
ATOM     25  CA  LEU L   4      31.052  28.272  33.903  1.00 49.26           C  
ATOM     26  CB  LEU L   4      30.188  27.272  34.691  1.00 47.22           C  
ATOM     27  CG  LEU L   4      28.742  27.741  34.926  1.00 45.69           C  
ATOM     28  CD1 LEU L   4      27.946  26.691  35.717  1.00 43.20           C  
ATOM     29  CD2 LEU L   4      28.699  29.131  35.579  1.00 43.39           C  
ATOM     30  C   LEU L   4      32.388  27.627  33.733  1.00 49.12           C  
ATOM     31  O   LEU L   4      32.557  26.738  32.902  1.00 50.08           O  
ATOM     32  N   THR L   5      33.381  28.070  34.528  1.00 48.31           N  
ATOM     33  CA  THR L   5      34.690  27.494  34.462  1.00 47.27           C  
ATOM     34  CB  THR L   5      35.763  28.505  34.182  1.00 47.90           C  
ATOM     35  OG1 THR L   5      35.493  29.173  32.959  1.00 48.87           O  
ATOM     36  CG2 THR L   5      37.117  27.780  34.097  1.00 45.93           C  
ATOM     37  C   THR L   5      34.971  26.909  35.807  1.00 45.40           C  
ATOM     38  O   THR L   5      34.815  27.575  36.828  1.00 46.39           O  
ATOM     39  N   GLN L   6      35.403  25.635  35.843  1.00 45.59           N  
ATOM     40  CA  GLN L   6      35.615  25.009  37.112  1.00 45.32           C  
ATOM     41  CB  GLN L   6      34.802  23.706  37.223  1.00 42.98           C  
ATOM     42  CG  GLN L   6      34.564  23.202  38.643  1.00 42.35           C  
ATOM     43  CD  GLN L   6      33.545  22.073  38.546  1.00 40.95           C  
ATOM     44  OE1 GLN L   6      32.954  21.841  37.492  1.00 42.11           O  
ATOM     45  NE2 GLN L   6      33.328  21.350  39.676  1.00 37.47           N  
ATOM     46  C   GLN L   6      37.078  24.708  37.240  1.00 48.47           C  
ATOM     47  O   GLN L   6      37.734  24.330  36.270  1.00 50.97           O  
ATOM     48  N   SER L   7      37.643  24.917  38.449  1.00 49.64           N  
ATOM     49  CA  SER L   7      39.033  24.614  38.644  1.00 49.45           C  
ATOM     50  CB  SER L   7      39.957  25.845  38.594  1.00 48.11           C  
ATOM     51  OG  SER L   7      39.735  26.669  39.728  1.00 50.57           O  
ATOM     52  C   SER L   7      39.185  24.016  40.007  1.00 49.83           C  
ATOM     53  O   SER L   7      38.462  24.387  40.935  1.00 47.76           O  
ATOM     54  N   PRO L   8      40.102  23.098  40.183  1.00 51.75           N  
ATOM     55  CA  PRO L   8      40.933  22.591  39.121  1.00 50.15           C  
ATOM     56  CD  PRO L   8      40.726  22.931  41.485  1.00 47.00           C  
ATOM     57  CB  PRO L   8      42.234  22.132  39.782  1.00 45.52           C  
ATOM     58  CG  PRO L   8      41.851  21.913  41.256  1.00 46.99           C  
ATOM     59  C   PRO L   8      40.223  21.465  38.437  1.00 50.88           C  
ATOM     60  O   PRO L   8      39.205  21.007  38.950  1.00 48.75           O  
ATOM     61  N   GLY L   9      40.736  21.015  37.273  1.00 46.36           N  
ATOM     62  CA  GLY L   9      40.140  19.921  36.559  1.00 44.08           C  
ATOM     63  C   GLY L   9      40.261  18.665  37.366  1.00 43.68           C  
ATOM     64  O   GLY L   9      39.320  17.876  37.439  1.00 46.64           O  
ATOM     65  N   SER L  10      41.433  18.430  37.986  1.00 42.50           N  
ATOM     66  CA  SER L  10      41.613  17.223  38.742  1.00 43.80           C  
ATOM     67  CB  SER L  10      42.608  16.228  38.118  1.00 47.39           C  
ATOM     68  OG  SER L  10      42.080  15.690  36.917  1.00 57.92           O  
ATOM     69  C   SER L  10      42.168  17.597  40.076  1.00 42.35           C  
ATOM     70  O   SER L  10      42.829  18.624  40.218  1.00 44.51           O  
ATOM     71  N   LEU L  11      41.883  16.771  41.103  1.00 42.46           N  
ATOM     72  CA  LEU L  11      42.384  17.089  42.405  1.00 43.02           C  
ATOM     73  CB  LEU L  11      41.393  17.981  43.180  1.00 45.08           C  
ATOM     74  CG  LEU L  11      41.831  18.387  44.596  1.00 47.74           C  
ATOM     75  CD1 LEU L  11      43.106  19.245  44.567  1.00 49.04           C  
ATOM     76  CD2 LEU L  11      40.681  19.077  45.345  1.00 46.67           C  
ATOM     77  C   LEU L  11      42.569  15.808  43.166  1.00 44.11           C  
ATOM     78  O   LEU L  11      41.708  14.929  43.139  1.00 44.88           O  
ATOM     79  N   THR L  12      43.721  15.665  43.861  1.00 44.98           N  
ATOM     80  CA  THR L  12      43.959  14.491  44.655  1.00 44.99           C  
ATOM     81  CB  THR L  12      45.219  13.761  44.289  1.00 41.40           C  
ATOM     82  OG1 THR L  12      45.173  13.361  42.928  1.00  0.00           O  
ATOM     83  CG2 THR L  12      45.359  12.528  45.198  1.00  0.00           C  
ATOM     84  C   THR L  12      44.101  14.939  46.076  1.00 45.16           C  
ATOM     85  O   THR L  12      44.894  15.831  46.380  1.00 44.06           O  
ATOM     86  N   VAL L  13      43.325  14.324  46.993  1.00 45.20           N  
ATOM     87  CA  VAL L  13      43.380  14.728  48.368  1.00 46.35           C  
ATOM     88  CB  VAL L  13      42.164  15.506  48.787  1.00 46.65           C  
ATOM     89  CG1 VAL L  13      42.256  15.810  50.285  1.00 45.59           C  
ATOM     90  CG2 VAL L  13      42.070  16.769  47.921  1.00 47.58           C  
ATOM     91  C   VAL L  13      43.440  13.499  49.222  1.00 46.28           C  
ATOM     92  O   VAL L  13      42.838  12.475  48.905  1.00 47.62           O  
ATOM     93  N   SER L  14      44.191  13.577  50.339  1.00 43.05           N  
ATOM     94  CA  SER L  14      44.304  12.468  51.243  1.00 42.95           C  
ATOM     95  CB  SER L  14      45.467  12.597  52.241  1.00 51.64           C  
ATOM     96  OG  SER L  14      46.708  12.554  51.555  1.00 55.37           O  
ATOM     97  C   SER L  14      43.048  12.392  52.042  1.00 43.27           C  
ATOM     98  O   SER L  14      42.341  13.385  52.210  1.00 48.71           O  
ATOM     99  N   LEU L  15      42.743  11.191  52.570  1.00 46.39           N  
ATOM    100  CA  LEU L  15      41.532  11.044  53.317  1.00 46.82           C  
ATOM    101  CB  LEU L  15      41.131   9.578  53.572  1.00 51.57           C  
ATOM    102  CG  LEU L  15      42.281   8.660  54.019  1.00 56.47           C  
ATOM    103  CD1 LEU L  15      42.802   9.021  55.417  1.00 60.19           C  
ATOM    104  CD2 LEU L  15      41.878   7.184  53.885  1.00 55.46           C  
ATOM    105  C   LEU L  15      41.637  11.802  54.596  1.00 48.45           C  
ATOM    106  O   LEU L  15      42.677  11.826  55.251  1.00 55.41           O  
ATOM    107  N   GLY L  16      40.531  12.480  54.959  1.00 49.64           N  
ATOM    108  CA  GLY L  16      40.454  13.254  56.165  1.00 49.33           C  
ATOM    109  C   GLY L  16      40.811  14.679  55.864  1.00 49.00           C  
ATOM    110  O   GLY L  16      40.566  15.569  56.677  1.00 50.15           O  
ATOM    111  N   GLN L  17      41.384  14.936  54.673  1.00 46.26           N  
ATOM    112  CA  GLN L  17      41.787  16.266  54.298  1.00 47.59           C  
ATOM    113  CB  GLN L  17      42.810  16.281  53.145  1.00 55.35           C  
ATOM    114  CG  GLN L  17      44.145  15.599  53.465  1.00 61.67           C  
ATOM    115  CD  GLN L  17      45.113  16.631  54.024  1.00 65.67           C  
ATOM    116  OE1 GLN L  17      45.692  17.422  53.280  1.00 62.73           O  
ATOM    117  NE2 GLN L  17      45.304  16.620  55.369  1.00 69.32           N  
ATOM    118  C   GLN L  17      40.574  17.004  53.817  1.00 46.18           C  
ATOM    119  O   GLN L  17      39.473  16.456  53.787  1.00 49.85           O  
ATOM    120  N   ARG L  18      40.741  18.299  53.468  1.00 48.66           N  
ATOM    121  CA  ARG L  18      39.627  19.056  52.966  1.00 47.98           C  
ATOM    122  CB  ARG L  18      39.437  20.429  53.630  1.00 51.79           C  
ATOM    123  CG  ARG L  18      38.241  21.200  53.068  1.00 55.46           C  
ATOM    124  CD  ARG L  18      37.871  22.418  53.909  1.00 60.51           C  
ATOM    125  NE  ARG L  18      37.518  21.887  55.252  1.00 66.63           N  
ATOM    126  CZ  ARG L  18      37.596  22.685  56.354  1.00 70.52           C  
ATOM    127  NH1 ARG L  18      37.914  24.004  56.217  1.00 68.88           N1+
ATOM    128  NH2 ARG L  18      37.363  22.158  57.591  1.00 70.39           N  
ATOM    129  C   ARG L  18      39.839  19.289  51.501  1.00 46.86           C  
ATOM    130  O   ARG L  18      40.965  19.468  51.039  1.00 49.28           O  
ATOM    131  N   ALA L  19      38.738  19.263  50.717  1.00 48.73           N  
ATOM    132  CA  ALA L  19      38.850  19.480  49.305  1.00 45.86           C  
ATOM    133  CB  ALA L  19      38.353  18.292  48.465  1.00 44.27           C  
ATOM    134  C   ALA L  19      38.008  20.664  48.942  1.00 44.73           C  
ATOM    135  O   ALA L  19      36.883  20.811  49.419  1.00 43.60           O  
ATOM    136  N   THR L  20      38.543  21.554  48.082  1.00 39.24           N  
ATOM    137  CA  THR L  20      37.783  22.709  47.702  1.00 41.02           C  
ATOM    138  CB  THR L  20      38.369  23.986  48.229  1.00 42.51           C  
ATOM    139  OG1 THR L  20      38.471  23.928  49.646  1.00 46.31           O  
ATOM    140  CG2 THR L  20      37.457  25.153  47.823  1.00 41.66           C  
ATOM    141  C   THR L  20      37.772  22.783  46.205  1.00 43.31           C  
ATOM    142  O   THR L  20      38.810  22.651  45.558  1.00 45.37           O  
ATOM    143  N   ILE L  21      36.580  22.999  45.616  1.00 42.06           N  
ATOM    144  CA  ILE L  21      36.458  23.075  44.188  1.00 39.41           C  
ATOM    145  CB  ILE L  21      35.569  21.999  43.640  1.00 41.92           C  
ATOM    146  CG1 ILE L  21      36.159  20.619  43.982  1.00 43.22           C  
ATOM    147  CG2 ILE L  21      35.388  22.240  42.134  1.00 42.78           C  
ATOM    148  CD1 ILE L  21      35.168  19.469  43.830  1.00 41.70           C  
ATOM    149  C   ILE L  21      35.838  24.401  43.865  1.00 41.22           C  
ATOM    150  O   ILE L  21      34.878  24.819  44.512  1.00 45.17           O  
ATOM    151  N   SER L  22      36.368  25.105  42.843  1.00 43.47           N  
ATOM    152  CA  SER L  22      35.855  26.414  42.546  1.00 44.76           C  
ATOM    153  CB  SER L  22      36.936  27.506  42.479  1.00 43.02           C  
ATOM    154  OG  SER L  22      37.517  27.703  43.760  1.00 51.78           O  
ATOM    155  C   SER L  22      35.165  26.414  41.219  1.00 45.38           C  
ATOM    156  O   SER L  22      35.493  25.644  40.319  1.00 45.61           O  
ATOM    157  N   CYS L  23      34.150  27.294  41.093  1.00 45.55           N  
ATOM    158  CA  CYS L  23      33.406  27.435  39.877  1.00 46.25           C  
ATOM    159  CB  CYS L  23      32.032  26.723  39.957  1.00 48.03           C  
ATOM    160  SG  CYS L  23      31.033  26.830  38.440  1.00 53.21           S  
ATOM    161  C   CYS L  23      33.204  28.910  39.650  1.00 46.62           C  
ATOM    162  O   CYS L  23      32.655  29.604  40.505  1.00 47.73           O  
ATOM    163  N   ARG L  24      33.658  29.432  38.486  1.00 47.46           N  
ATOM    164  CA  ARG L  24      33.521  30.837  38.183  1.00 52.83           C  
ATOM    165  CB  ARG L  24      34.800  31.516  37.670  1.00 62.78           C  
ATOM    166  CG  ARG L  24      35.845  31.861  38.724  1.00 69.42           C  
ATOM    167  CD  ARG L  24      36.907  32.813  38.173  1.00 75.25           C  
ATOM    168  NE  ARG L  24      37.860  33.136  39.269  1.00 87.65           N  
ATOM    169  CZ  ARG L  24      38.887  34.005  39.035  1.00 89.77           C  
ATOM    170  NH1 ARG L  24      39.034  34.561  37.797  1.00 90.59           N1+
ATOM    171  NH2 ARG L  24      39.761  34.319  40.033  1.00 89.75           N  
ATOM    172  C   ARG L  24      32.563  30.988  37.046  1.00 53.21           C  
ATOM    173  O   ARG L  24      32.641  30.264  36.056  1.00 57.72           O  
ATOM    174  N   ALA L  25      31.655  31.977  37.141  1.00 51.63           N  
ATOM    175  CA  ALA L  25      30.684  32.177  36.106  1.00 50.59           C  
ATOM    176  CB  ALA L  25      29.252  32.388  36.630  1.00 48.59           C  
ATOM    177  C   ALA L  25      31.066  33.401  35.346  1.00 52.23           C  
ATOM    178  O   ALA L  25      31.643  34.337  35.896  1.00 51.91           O  
ATOM    179  N   SER L  26      30.766  33.429  34.024  1.00 33.67           N  
ATOM    180  CA  SER L  26      31.050  34.540  33.146  1.00 35.38           C  
ATOM    181  CB  SER L  26      30.794  34.190  31.671  1.00 35.61           C  
ATOM    182  OG  SER L  26      31.076  35.312  30.849  1.00 36.44           O  
ATOM    183  C   SER L  26      30.178  35.713  33.490  1.00 38.81           C  
ATOM    184  O   SER L  26      30.619  36.860  33.425  1.00 40.40           O  
ATOM    185  N   GLU L  27      28.906  35.448  33.848  1.00 37.54           N  
ATOM    186  CA  GLU L  27      27.986  36.500  34.191  1.00 38.80           C  
ATOM    187  CB  GLU L  27      26.775  36.611  33.250  1.00 41.63           C  
ATOM    188  CG  GLU L  27      27.149  37.039  31.832  1.00 50.94           C  
ATOM    189  CD  GLU L  27      25.869  37.284  31.045  1.00 58.63           C  
ATOM    190  OE1 GLU L  27      24.774  37.248  31.668  1.00 50.11           O  
ATOM    191  OE2 GLU L  27      25.971  37.513  29.811  1.00 51.01           O1-
ATOM    192  C   GLU L  27      27.455  36.175  35.548  1.00 38.89           C  
ATOM    193  O   GLU L  27      27.747  35.109  36.086  1.00 38.20           O  
ATOM    194  N   SER L  28      26.689  37.108  36.150  1.00 37.05           N  
ATOM    195  CA  SER L  28      26.155  36.896  37.466  1.00 35.00           C  
ATOM    196  CB  SER L  28      25.606  38.179  38.117  1.00 36.91           C  
ATOM    197  OG  SER L  28      25.093  37.890  39.409  1.00 38.31           O  
ATOM    198  C   SER L  28      25.024  35.912  37.403  1.00 34.25           C  
ATOM    199  O   SER L  28      24.141  35.989  36.548  1.00 34.53           O  
ATOM    200  N   VAL L  29      25.088  34.906  38.293  1.00 31.42           N  
ATOM    201  CA  VAL L  29      24.101  33.886  38.499  1.00 30.26           C  
ATOM    202  CB  VAL L  29      24.665  32.571  38.951  1.00 30.08           C  
ATOM    203  CG1 VAL L  29      25.466  31.979  37.780  1.00 30.02           C  
ATOM    204  CG2 VAL L  29      25.502  32.793  40.219  1.00 28.47           C  
ATOM    205  C   VAL L  29      23.004  34.327  39.428  1.00 32.40           C  
ATOM    206  O   VAL L  29      22.043  33.583  39.622  1.00 31.52           O  
ATOM    207  N   ASP L  30      23.166  35.475  40.125  1.00 32.93           N  
ATOM    208  CA  ASP L  30      22.200  35.910  41.106  1.00 34.21           C  
ATOM    209  CB  ASP L  30      22.786  36.868  42.159  1.00 37.34           C  
ATOM    210  CG  ASP L  30      23.786  36.096  43.009  1.00 43.36           C  
ATOM    211  OD1 ASP L  30      24.095  34.930  42.646  1.00 43.51           O  
ATOM    212  OD2 ASP L  30      24.255  36.662  44.033  1.00 49.05           O1-
ATOM    213  C   ASP L  30      21.030  36.619  40.485  1.00 35.87           C  
ATOM    214  O   ASP L  30      21.145  37.269  39.446  1.00 36.51           O  
ATOM    215  N   ASN L  31      19.853  36.486  41.141  1.00 34.00           N  
ATOM    216  CA  ASN L  31      18.644  37.151  40.741  1.00 34.67           C  
ATOM    217  CB  ASN L  31      17.909  36.418  39.603  1.00 34.22           C  
ATOM    218  CG  ASN L  31      16.818  37.313  39.028  1.00 32.58           C  
ATOM    219  OD1 ASN L  31      16.479  38.350  39.593  1.00  0.00           O  
ATOM    220  ND2 ASN L  31      16.244  36.892  37.869  1.00  0.00           N  
ATOM    221  C   ASN L  31      17.731  37.160  41.936  1.00 36.62           C  
ATOM    222  O   ASN L  31      17.671  36.193  42.693  1.00 35.45           O  
ATOM    223  N   PHE L  32      17.012  38.276  42.160  1.00 37.33           N  
ATOM    224  CA  PHE L  32      16.056  38.353  43.229  1.00 38.63           C  
ATOM    225  CB  PHE L  32      14.824  37.448  43.039  1.00 39.61           C  
ATOM    226  CG  PHE L  32      13.941  38.106  42.037  1.00 42.02           C  
ATOM    227  CD1 PHE L  32      13.045  39.052  42.467  1.00 43.01           C  
ATOM    228  CD2 PHE L  32      14.004  37.807  40.694  1.00 43.38           C  
ATOM    229  CE1 PHE L  32      12.214  39.688  41.579  1.00 44.16           C  
ATOM    230  CE2 PHE L  32      13.171  38.441  39.799  1.00 43.91           C  
ATOM    231  CZ  PHE L  32      12.273  39.382  40.242  1.00 47.57           C  
ATOM    232  C   PHE L  32      16.688  38.030  44.548  1.00 39.74           C  
ATOM    233  O   PHE L  32      16.020  37.536  45.454  1.00 39.89           O  
ATOM    234  N   GLY L  33      17.991  38.321  44.703  1.00 38.05           N  
ATOM    235  CA  GLY L  33      18.619  38.140  45.981  1.00 38.16           C  
ATOM    236  C   GLY L  33      18.989  36.704  46.225  1.00 38.63           C  
ATOM    237  O   GLY L  33      19.293  36.337  47.358  1.00 39.00           O  
ATOM    238  N   LYS L  34      18.973  35.849  45.183  1.00 35.56           N  
ATOM    239  CA  LYS L  34      19.348  34.466  45.354  1.00 33.89           C  
ATOM    240  CB  LYS L  34      18.211  33.468  45.068  1.00 33.69           C  
ATOM    241  CG  LYS L  34      17.142  33.365  46.156  1.00 40.59           C  
ATOM    242  CD  LYS L  34      15.888  32.615  45.693  1.00 35.56           C  
ATOM    243  CE  LYS L  34      14.977  32.161  46.837  1.00 38.57           C  
ATOM    244  NZ  LYS L  34      14.346  33.326  47.494  1.00 43.38           N1+
ATOM    245  C   LYS L  34      20.419  34.158  44.353  1.00 34.85           C  
ATOM    246  O   LYS L  34      20.653  34.941  43.435  1.00 35.26           O  
ATOM    247  N   SER L  35      21.118  33.014  44.528  1.00 31.52           N  
ATOM    248  CA  SER L  35      22.144  32.600  43.605  1.00 29.57           C  
ATOM    249  CB  SER L  35      23.512  32.385  44.279  1.00 30.58           C  
ATOM    250  OG  SER L  35      23.974  33.599  44.856  1.00 34.39           O  
ATOM    251  C   SER L  35      21.717  31.273  43.059  1.00 29.87           C  
ATOM    252  O   SER L  35      21.559  30.313  43.811  1.00 29.10           O  
ATOM    253  N   PHE L  36      21.530  31.165  41.725  1.00 27.50           N  
ATOM    254  CA  PHE L  36      21.079  29.899  41.229  1.00 26.41           C  
ATOM    255  CB  PHE L  36      20.099  30.017  40.048  1.00 27.30           C  
ATOM    256  CG  PHE L  36      18.891  30.765  40.505  1.00 27.22           C  
ATOM    257  CD1 PHE L  36      17.998  30.204  41.390  1.00 28.18           C  
ATOM    258  CD2 PHE L  36      18.636  32.028  40.022  1.00 27.63           C  
ATOM    259  CE1 PHE L  36      16.883  30.897  41.798  1.00 28.82           C  
ATOM    260  CE2 PHE L  36      17.524  32.728  40.425  1.00 29.35           C  
ATOM    261  CZ  PHE L  36      16.644  32.162  41.317  1.00 28.90           C  
ATOM    262  C   PHE L  36      22.264  29.110  40.735  1.00 27.17           C  
ATOM    263  O   PHE L  36      22.465  28.989  39.529  1.00 27.00           O  
ATOM    264  N   MET L  37      23.043  28.512  41.666  1.00 44.16           N  
ATOM    265  CA  MET L  37      24.195  27.721  41.359  1.00 39.99           C  
ATOM    266  CB  MET L  37      25.511  28.340  41.854  1.00 44.09           C  
ATOM    267  CG  MET L  37      26.726  27.482  41.512  1.00 48.37           C  
ATOM    268  SD  MET L  37      27.141  27.424  39.743  1.00 52.81           S  
ATOM    269  CE  MET L  37      28.003  29.019  39.763  1.00 49.51           C  
ATOM    270  C   MET L  37      23.993  26.430  42.079  1.00 39.12           C  
ATOM    271  O   MET L  37      23.740  26.415  43.284  1.00 41.59           O  
ATOM    272  N   HIS L  38      24.095  25.298  41.355  1.00 40.45           N  
ATOM    273  CA  HIS L  38      23.869  24.047  42.015  1.00 38.88           C  
ATOM    274  ND1 HIS L  38      21.036  25.102  40.558  1.00 57.75           N  
ATOM    275  CG  HIS L  38      21.439  24.291  41.594  1.00 40.19           C  
ATOM    276  CB  HIS L  38      22.603  23.350  41.505  1.00 37.24           C  
ATOM    277  NE2 HIS L  38      19.702  25.560  42.276  1.00 55.74           N  
ATOM    278  CD2 HIS L  38      20.611  24.582  42.635  1.00 56.49           C  
ATOM    279  CE1 HIS L  38      19.997  25.840  41.020  1.00 56.58           C  
ATOM    280  C   HIS L  38      25.065  23.174  41.780  1.00 39.99           C  
ATOM    281  O   HIS L  38      25.812  23.374  40.823  1.00 37.50           O  
ATOM    282  N   TRP L  39      25.298  22.197  42.683  1.00 37.27           N  
ATOM    283  CA  TRP L  39      26.432  21.323  42.557  1.00 37.09           C  
ATOM    284  CB  TRP L  39      27.378  21.384  43.767  1.00 35.80           C  
ATOM    285  CG  TRP L  39      28.027  22.736  43.950  1.00 37.54           C  
ATOM    286  CD2 TRP L  39      29.294  23.122  43.393  1.00 34.77           C  
ATOM    287  CD1 TRP L  39      27.564  23.817  44.642  1.00 37.80           C  
ATOM    288  NE1 TRP L  39      28.459  24.855  44.545  1.00 38.51           N  
ATOM    289  CE2 TRP L  39      29.529  24.442  43.781  1.00 36.52           C  
ATOM    290  CE3 TRP L  39      30.190  22.439  42.621  1.00 37.10           C  
ATOM    291  CZ2 TRP L  39      30.665  25.097  43.403  1.00 36.38           C  
ATOM    292  CZ3 TRP L  39      31.335  23.105  42.240  1.00 34.97           C  
ATOM    293  CH2 TRP L  39      31.569  24.409  42.624  1.00 38.38           C  
ATOM    294  C   TRP L  39      25.920  19.920  42.455  1.00 36.51           C  
ATOM    295  O   TRP L  39      24.979  19.535  43.148  1.00 34.97           O  
ATOM    296  N   TYR L  40      26.546  19.114  41.570  1.00 32.39           N  
ATOM    297  CA  TYR L  40      26.107  17.759  41.384  1.00 30.49           C  
ATOM    298  CB  TYR L  40      25.505  17.487  39.990  1.00 31.11           C  
ATOM    299  CG  TYR L  40      24.259  18.295  39.820  1.00 32.07           C  
ATOM    300  CD1 TYR L  40      24.323  19.592  39.360  1.00 30.79           C  
ATOM    301  CD2 TYR L  40      23.023  17.760  40.109  1.00 31.18           C  
ATOM    302  CE1 TYR L  40      23.181  20.340  39.196  1.00 33.40           C  
ATOM    303  CE2 TYR L  40      21.877  18.505  39.947  1.00 30.40           C  
ATOM    304  CZ  TYR L  40      21.953  19.800  39.492  1.00 30.85           C  
ATOM    305  OH  TYR L  40      20.782  20.567  39.323  1.00 33.47           O  
ATOM    306  C   TYR L  40      27.290  16.850  41.522  1.00 31.45           C  
ATOM    307  O   TYR L  40      28.431  17.247  41.286  1.00 31.96           O  
ATOM    308  N   GLN L  41      27.033  15.595  41.940  1.00 33.97           N  
ATOM    309  CA  GLN L  41      28.078  14.615  42.080  1.00 35.28           C  
ATOM    310  CB  GLN L  41      28.144  13.985  43.482  1.00 35.26           C  
ATOM    311  CG  GLN L  41      29.238  12.923  43.622  1.00 35.33           C  
ATOM    312  CD  GLN L  41      29.050  12.237  44.968  1.00 37.82           C  
ATOM    313  OE1 GLN L  41      27.927  11.983  45.397  1.00 37.82           O  
ATOM    314  NE2 GLN L  41      30.179  11.934  45.659  1.00 36.47           N  
ATOM    315  C   GLN L  41      27.765  13.490  41.147  1.00 36.95           C  
ATOM    316  O   GLN L  41      26.634  13.008  41.101  1.00 36.78           O  
ATOM    317  N   GLN L  42      28.761  13.034  40.361  1.00 35.83           N  
ATOM    318  CA  GLN L  42      28.476  11.938  39.482  1.00 36.71           C  
ATOM    319  CB  GLN L  42      28.478  12.311  37.990  1.00 36.35           C  
ATOM    320  CG  GLN L  42      28.155  11.128  37.073  1.00 35.69           C  
ATOM    321  CD  GLN L  42      28.191  11.623  35.635  1.00 36.82           C  
ATOM    322  OE1 GLN L  42      29.199  12.149  35.173  1.00 34.19           O  
ATOM    323  NE2 GLN L  42      27.054  11.459  34.905  1.00 32.28           N  
ATOM    324  C   GLN L  42      29.526  10.888  39.666  1.00 39.40           C  
ATOM    325  O   GLN L  42      30.723  11.144  39.528  1.00 39.83           O  
ATOM    326  N   LYS L  43      29.075   9.658  39.982  1.00 37.84           N  
ATOM    327  CA  LYS L  43      29.957   8.541  40.143  1.00 40.65           C  
ATOM    328  CB  LYS L  43      29.505   7.571  41.240  1.00 42.64           C  
ATOM    329  CG  LYS L  43      29.444   8.228  42.615  1.00 42.43           C  
ATOM    330  CD  LYS L  43      28.690   7.400  43.653  1.00 46.59           C  
ATOM    331  CE  LYS L  43      28.676   8.050  45.033  1.00 50.40           C  
ATOM    332  NZ  LYS L  43      30.063   8.352  45.434  1.00 52.93           N1+
ATOM    333  C   LYS L  43      29.905   7.802  38.848  1.00 43.68           C  
ATOM    334  O   LYS L  43      28.919   7.874  38.116  1.00 45.58           O  
ATOM    335  N   PRO L  44      30.935   7.070  38.546  1.00 47.63           N  
ATOM    336  CA  PRO L  44      30.949   6.414  37.279  1.00 47.70           C  
ATOM    337  CD  PRO L  44      32.275   7.367  39.025  1.00 49.15           C  
ATOM    338  CB  PRO L  44      32.355   5.839  37.126  1.00 48.38           C  
ATOM    339  CG  PRO L  44      33.222   6.819  37.941  1.00 49.25           C  
ATOM    340  C   PRO L  44      29.842   5.425  37.174  1.00 47.42           C  
ATOM    341  O   PRO L  44      29.578   4.711  38.139  1.00 46.38           O  
ATOM    342  N   GLY L  45      29.172   5.387  36.009  1.00 46.86           N  
ATOM    343  CA  GLY L  45      28.129   4.435  35.787  1.00 46.97           C  
ATOM    344  C   GLY L  45      26.839   4.942  36.353  1.00 46.60           C  
ATOM    345  O   GLY L  45      25.844   4.218  36.348  1.00 44.67           O  
ATOM    346  N   GLN L  46      26.799   6.193  36.853  1.00 45.87           N  
ATOM    347  CA  GLN L  46      25.547   6.625  37.411  1.00 44.55           C  
ATOM    348  CB  GLN L  46      25.528   6.633  38.946  1.00 51.27           C  
ATOM    349  CG  GLN L  46      25.692   5.230  39.531  1.00 55.99           C  
ATOM    350  CD  GLN L  46      25.633   5.337  41.045  1.00 61.25           C  
ATOM    351  OE1 GLN L  46      25.063   6.280  41.590  1.00 59.89           O  
ATOM    352  NE2 GLN L  46      26.239   4.343  41.746  1.00 63.12           N  
ATOM    353  C   GLN L  46      25.216   8.006  36.938  1.00 41.34           C  
ATOM    354  O   GLN L  46      26.069   8.732  36.433  1.00 44.64           O  
ATOM    355  N   SER L  47      23.928   8.388  37.076  1.00 39.48           N  
ATOM    356  CA  SER L  47      23.477   9.698  36.694  1.00 39.08           C  
ATOM    357  CB  SER L  47      21.950   9.800  36.534  1.00 38.74           C  
ATOM    358  OG  SER L  47      21.310   9.552  37.777  1.00  0.00           O  
ATOM    359  C   SER L  47      23.900  10.640  37.778  1.00 38.60           C  
ATOM    360  O   SER L  47      24.217  10.213  38.884  1.00 40.40           O  
ATOM    361  N   PRO L  48      23.909  11.917  37.499  1.00 35.92           N  
ATOM    362  CA  PRO L  48      24.361  12.872  38.473  1.00 34.38           C  
ATOM    363  CD  PRO L  48      24.095  12.393  36.138  1.00 37.53           C  
ATOM    364  CB  PRO L  48      24.502  14.193  37.719  1.00 37.16           C  
ATOM    365  CG  PRO L  48      24.793  13.757  36.273  1.00 37.29           C  
ATOM    366  C   PRO L  48      23.431  12.947  39.640  1.00 35.42           C  
ATOM    367  O   PRO L  48      22.254  12.615  39.496  1.00 39.88           O  
ATOM    368  N   LYS L  49      23.953  13.361  40.812  1.00 38.07           N  
ATOM    369  CA  LYS L  49      23.166  13.463  42.006  1.00 38.22           C  
ATOM    370  CB  LYS L  49      23.724  12.618  43.163  1.00 36.67           C  
ATOM    371  CG  LYS L  49      22.818  12.564  44.393  1.00 42.12           C  
ATOM    372  CD  LYS L  49      23.242  11.493  45.397  1.00 48.41           C  
ATOM    373  CE  LYS L  49      22.218  11.243  46.504  1.00 53.56           C  
ATOM    374  NZ  LYS L  49      22.723  10.202  47.426  1.00 55.85           N1+
ATOM    375  C   LYS L  49      23.232  14.890  42.450  1.00 36.51           C  
ATOM    376  O   LYS L  49      24.259  15.545  42.279  1.00 34.79           O  
ATOM    377  N   LEU L  50      22.139  15.416  43.041  1.00 36.72           N  
ATOM    378  CA  LEU L  50      22.149  16.791  43.442  1.00 37.60           C  
ATOM    379  CB  LEU L  50      20.748  17.432  43.380  1.00 35.17           C  
ATOM    380  CG  LEU L  50      20.691  18.908  43.821  1.00 28.53           C  
ATOM    381  CD1 LEU L  50      21.528  19.806  42.900  1.00 32.37           C  
ATOM    382  CD2 LEU L  50      19.236  19.387  43.957  1.00 27.12           C  
ATOM    383  C   LEU L  50      22.635  16.928  44.855  1.00 37.37           C  
ATOM    384  O   LEU L  50      22.028  16.378  45.770  1.00 38.55           O  
ATOM    385  N   LEU L  51      23.825  17.549  45.040  1.00 35.07           N  
ATOM    386  CA  LEU L  51      24.370  17.833  46.344  1.00 36.66           C  
ATOM    387  CB  LEU L  51      25.897  17.982  46.315  1.00 35.29           C  
ATOM    388  CG  LEU L  51      26.626  16.678  45.954  1.00 35.98           C  
ATOM    389  CD1 LEU L  51      28.146  16.890  45.945  1.00 34.82           C  
ATOM    390  CD2 LEU L  51      26.196  15.524  46.870  1.00 35.57           C  
ATOM    391  C   LEU L  51      23.838  19.078  47.000  1.00 38.65           C  
ATOM    392  O   LEU L  51      23.251  19.033  48.080  1.00 40.94           O  
ATOM    393  N   ILE L  52      24.014  20.240  46.335  1.00 39.50           N  
ATOM    394  CA  ILE L  52      23.661  21.486  46.958  1.00 40.75           C  
ATOM    395  CB  ILE L  52      24.846  22.258  47.468  1.00 39.89           C  
ATOM    396  CG1 ILE L  52      25.565  21.458  48.569  1.00 40.06           C  
ATOM    397  CG2 ILE L  52      24.356  23.639  47.937  1.00 38.99           C  
ATOM    398  CD1 ILE L  52      26.928  22.027  48.957  1.00 38.11           C  
ATOM    399  C   ILE L  52      22.957  22.331  45.951  1.00 41.44           C  
ATOM    400  O   ILE L  52      23.335  22.371  44.779  1.00 38.65           O  
ATOM    401  N   TYR L  53      21.906  23.047  46.397  1.00 42.62           N  
ATOM    402  CA  TYR L  53      21.157  23.846  45.479  1.00 41.86           C  
ATOM    403  CB  TYR L  53      19.736  23.314  45.227  1.00 40.68           C  
ATOM    404  CG  TYR L  53      18.925  23.327  46.479  1.00 42.76           C  
ATOM    405  CD1 TYR L  53      19.028  22.301  47.388  1.00 45.17           C  
ATOM    406  CD2 TYR L  53      18.063  24.362  46.752  1.00 44.63           C  
ATOM    407  CE1 TYR L  53      18.286  22.295  48.544  1.00 47.90           C  
ATOM    408  CE2 TYR L  53      17.316  24.362  47.907  1.00 46.54           C  
ATOM    409  CZ  TYR L  53      17.422  23.329  48.806  1.00 48.57           C  
ATOM    410  OH  TYR L  53      16.656  23.331  49.989  1.00 52.08           O  
ATOM    411  C   TYR L  53      21.086  25.248  45.992  1.00 43.83           C  
ATOM    412  O   TYR L  53      21.166  25.500  47.193  1.00 43.53           O  
ATOM    413  N   ARG L  54      21.014  26.207  45.050  1.00 45.34           N  
ATOM    414  CA  ARG L  54      21.029  27.594  45.396  1.00 47.06           C  
ATOM    415  CB  ARG L  54      19.821  28.049  46.231  1.00 48.65           C  
ATOM    416  CG  ARG L  54      18.538  28.187  45.416  1.00 49.62           C  
ATOM    417  CD  ARG L  54      17.360  28.722  46.227  1.00 51.24           C  
ATOM    418  NE  ARG L  54      16.232  28.932  45.279  1.00 53.79           N  
ATOM    419  CZ  ARG L  54      14.948  28.966  45.742  1.00 54.89           C  
ATOM    420  NH1 ARG L  54      14.696  28.778  47.071  1.00 55.48           N1+
ATOM    421  NH2 ARG L  54      13.919  29.194  44.876  1.00 54.16           N  
ATOM    422  C   ARG L  54      22.282  27.918  46.153  1.00 47.41           C  
ATOM    423  O   ARG L  54      22.258  28.661  47.132  1.00 48.79           O  
ATOM    424  N   ALA L  55      23.400  27.302  45.736  1.00 43.42           N  
ATOM    425  CA  ALA L  55      24.744  27.588  46.173  1.00 44.46           C  
ATOM    426  CB  ALA L  55      25.138  29.063  45.969  1.00 41.52           C  
ATOM    427  C   ALA L  55      25.024  27.243  47.610  1.00 46.45           C  
ATOM    428  O   ALA L  55      26.185  27.028  47.960  1.00 51.31           O  
ATOM    429  N   SER L  56      24.008  27.098  48.484  1.00 46.00           N  
ATOM    430  CA  SER L  56      24.430  26.891  49.844  1.00 47.80           C  
ATOM    431  CB  SER L  56      24.452  28.196  50.658  1.00 52.80           C  
ATOM    432  OG  SER L  56      23.139  28.722  50.775  1.00 55.70           O  
ATOM    433  C   SER L  56      23.518  25.951  50.563  1.00 46.76           C  
ATOM    434  O   SER L  56      23.763  25.614  51.722  1.00 48.05           O  
ATOM    435  N   ASN L  57      22.460  25.464  49.897  1.00 47.10           N  
ATOM    436  CA  ASN L  57      21.545  24.610  50.600  1.00 46.30           C  
ATOM    437  CB  ASN L  57      20.078  24.858  50.222  1.00 49.27           C  
ATOM    438  CG  ASN L  57      19.708  26.231  50.762  1.00 50.73           C  
ATOM    439  OD1 ASN L  57      19.623  26.436  51.971  1.00 54.32           O  
ATOM    440  ND2 ASN L  57      19.501  27.209  49.841  1.00 46.23           N  
ATOM    441  C   ASN L  57      21.869  23.187  50.288  1.00 46.74           C  
ATOM    442  O   ASN L  57      21.992  22.789  49.131  1.00 48.44           O  
ATOM    443  N   ARG L  58      22.027  22.371  51.345  1.00 48.10           N  
ATOM    444  CA  ARG L  58      22.356  20.992  51.148  1.00 45.99           C  
ATOM    445  CB  ARG L  58      23.108  20.386  52.345  1.00 45.10           C  
ATOM    446  CG  ARG L  58      22.318  20.483  53.651  1.00 47.14           C  
ATOM    447  CD  ARG L  58      23.050  19.909  54.865  1.00  0.00           C  
ATOM    448  NE  ARG L  58      22.209  20.197  56.062  1.00  0.00           N  
ATOM    449  CZ  ARG L  58      22.226  19.355  57.137  1.00  0.00           C  
ATOM    450  NH1 ARG L  58      22.994  18.227  57.111  1.00  0.00           N1+
ATOM    451  NH2 ARG L  58      21.479  19.648  58.239  1.00  0.00           N  
ATOM    452  C   ARG L  58      21.096  20.207  50.957  1.00 45.88           C  
ATOM    453  O   ARG L  58      20.127  20.375  51.695  1.00 46.78           O  
ATOM    454  N   GLU L  59      21.100  19.302  49.956  1.00 41.16           N  
ATOM    455  CA  GLU L  59      19.968  18.451  49.713  1.00 43.70           C  
ATOM    456  CB  GLU L  59      20.116  17.504  48.513  1.00 45.87           C  
ATOM    457  CG  GLU L  59      19.681  18.132  47.195  1.00 46.47           C  
ATOM    458  CD  GLU L  59      18.170  17.950  47.122  1.00 50.71           C  
ATOM    459  OE1 GLU L  59      17.722  16.798  46.881  1.00 58.95           O  
ATOM    460  OE2 GLU L  59      17.443  18.962  47.316  1.00 61.75           O1-
ATOM    461  C   GLU L  59      19.753  17.618  50.925  1.00 47.40           C  
ATOM    462  O   GLU L  59      20.680  17.351  51.683  1.00 49.24           O  
ATOM    463  N   PHE L  60      18.508  17.144  51.102  1.00 52.72           N  
ATOM    464  CA  PHE L  60      18.114  16.534  52.340  1.00 57.38           C  
ATOM    465  CB  PHE L  60      16.674  15.997  52.295  1.00 61.62           C  
ATOM    466  CG  PHE L  60      16.373  15.460  53.652  1.00  0.00           C  
ATOM    467  CD1 PHE L  60      15.925  16.299  54.647  1.00  0.00           C  
ATOM    468  CD2 PHE L  60      16.545  14.124  53.931  1.00  0.00           C  
ATOM    469  CE1 PHE L  60      15.648  15.809  55.902  1.00  0.00           C  
ATOM    470  CE2 PHE L  60      16.269  13.631  55.184  1.00  0.00           C  
ATOM    471  CZ  PHE L  60      15.820  14.472  56.172  1.00  0.00           C  
ATOM    472  C   PHE L  60      19.002  15.387  52.752  1.00 57.65           C  
ATOM    473  O   PHE L  60      19.464  15.356  53.890  1.00 59.62           O  
ATOM    474  N   GLY L  61      19.249  14.409  51.864  1.00 57.18           N  
ATOM    475  CA  GLY L  61      20.002  13.215  52.173  1.00 54.97           C  
ATOM    476  C   GLY L  61      21.468  13.453  52.436  1.00 54.08           C  
ATOM    477  O   GLY L  61      22.065  12.751  53.249  1.00 55.16           O  
ATOM    478  N   ILE L  62      22.094  14.418  51.735  1.00 47.80           N  
ATOM    479  CA  ILE L  62      23.523  14.650  51.721  1.00 47.12           C  
ATOM    480  CB  ILE L  62      23.916  15.757  50.782  1.00 48.34           C  
ATOM    481  CG1 ILE L  62      23.632  15.335  49.329  1.00 46.62           C  
ATOM    482  CG2 ILE L  62      25.394  16.102  51.022  1.00 47.03           C  
ATOM    483  CD1 ILE L  62      22.156  15.126  49.001  1.00 39.71           C  
ATOM    484  C   ILE L  62      24.135  14.908  53.075  1.00 47.56           C  
ATOM    485  O   ILE L  62      23.555  15.533  53.960  1.00 49.90           O  
ATOM    486  N   PRO L  63      25.338  14.388  53.221  1.00 49.71           N  
ATOM    487  CA  PRO L  63      26.099  14.501  54.445  1.00 48.48           C  
ATOM    488  CD  PRO L  63      25.718  13.208  52.458  1.00 44.34           C  
ATOM    489  CB  PRO L  63      27.256  13.512  54.314  1.00 45.84           C  
ATOM    490  CG  PRO L  63      26.720  12.449  53.343  1.00 46.96           C  
ATOM    491  C   PRO L  63      26.580  15.895  54.720  1.00 48.74           C  
ATOM    492  O   PRO L  63      26.825  16.656  53.789  1.00 46.76           O  
ATOM    493  N   ALA L  64      26.790  16.201  56.012  1.00 47.08           N  
ATOM    494  CA  ALA L  64      27.181  17.474  56.550  1.00 45.85           C  
ATOM    495  CB  ALA L  64      27.301  17.453  58.084  1.00 45.16           C  
ATOM    496  C   ALA L  64      28.514  17.872  55.997  1.00 45.12           C  
ATOM    497  O   ALA L  64      28.855  19.052  55.967  1.00 43.89           O  
ATOM    498  N   ARG L  65      29.324  16.889  55.580  1.00 44.63           N  
ATOM    499  CA  ARG L  65      30.661  17.125  55.120  1.00 44.57           C  
ATOM    500  CB  ARG L  65      31.330  15.840  54.613  1.00 43.44           C  
ATOM    501  CG  ARG L  65      31.316  14.701  55.632  1.00 47.97           C  
ATOM    502  CD  ARG L  65      32.214  13.536  55.220  1.00 46.78           C  
ATOM    503  NE  ARG L  65      31.839  13.154  53.830  1.00 46.14           N  
ATOM    504  CZ  ARG L  65      31.074  12.050  53.588  1.00 45.41           C  
ATOM    505  NH1 ARG L  65      30.651  11.268  54.623  1.00 43.28           N1+
ATOM    506  NH2 ARG L  65      30.747  11.716  52.307  1.00 41.94           N  
ATOM    507  C   ARG L  65      30.640  18.085  53.964  1.00 43.35           C  
ATOM    508  O   ARG L  65      31.586  18.852  53.782  1.00 43.67           O  
ATOM    509  N   PHE L  66      29.582  18.043  53.130  1.00 39.86           N  
ATOM    510  CA  PHE L  66      29.510  18.892  51.973  1.00 41.04           C  
ATOM    511  CB  PHE L  66      28.599  18.326  50.870  1.00 42.98           C  
ATOM    512  CG  PHE L  66      29.206  17.056  50.385  1.00 41.29           C  
ATOM    513  CD1 PHE L  66      28.909  15.852  50.978  1.00 43.35           C  
ATOM    514  CD2 PHE L  66      30.088  17.067  49.336  1.00 39.18           C  
ATOM    515  CE1 PHE L  66      29.472  14.680  50.528  1.00 44.03           C  
ATOM    516  CE2 PHE L  66      30.653  15.900  48.885  1.00 39.43           C  
ATOM    517  CZ  PHE L  66      30.350  14.700  49.476  1.00 42.30           C  
ATOM    518  C   PHE L  66      28.952  20.237  52.342  1.00 42.67           C  
ATOM    519  O   PHE L  66      28.008  20.336  53.125  1.00 43.87           O  
ATOM    520  N   ASN L  67      29.547  21.321  51.783  1.00 41.37           N  
ATOM    521  CA  ASN L  67      29.068  22.657  52.030  1.00 42.50           C  
ATOM    522  CB  ASN L  67      29.774  23.352  53.206  1.00 47.04           C  
ATOM    523  CG  ASN L  67      28.996  24.620  53.531  1.00  0.00           C  
ATOM    524  OD1 ASN L  67      27.882  24.823  53.053  1.00  0.00           O  
ATOM    525  ND2 ASN L  67      29.595  25.502  54.372  1.00  0.00           N  
ATOM    526  C   ASN L  67      29.331  23.494  50.807  1.00 41.73           C  
ATOM    527  O   ASN L  67      30.318  23.294  50.103  1.00 46.67           O  
ATOM    528  N   GLY L  68      28.451  24.477  50.524  1.00 45.28           N  
ATOM    529  CA  GLY L  68      28.643  25.301  49.364  1.00 46.83           C  
ATOM    530  C   GLY L  68      28.546  26.739  49.770  1.00 45.56           C  
ATOM    531  O   GLY L  68      27.841  27.091  50.716  1.00 43.44           O  
ATOM    532  N   SER L  69      29.264  27.619  49.040  1.00 44.48           N  
ATOM    533  CA  SER L  69      29.231  29.017  49.362  1.00 47.50           C  
ATOM    534  CB  SER L  69      30.265  29.411  50.428  1.00 56.20           C  
ATOM    535  OG  SER L  69      31.576  29.164  49.942  1.00 62.84           O  
ATOM    536  C   SER L  69      29.538  29.807  48.123  1.00 46.64           C  
ATOM    537  O   SER L  69      29.929  29.252  47.097  1.00 52.07           O  
ATOM    538  N   GLY L  70      29.345  31.144  48.191  1.00 52.35           N  
ATOM    539  CA  GLY L  70      29.661  32.000  47.077  1.00 52.88           C  
ATOM    540  C   GLY L  70      28.435  32.762  46.667  1.00 53.42           C  
ATOM    541  O   GLY L  70      27.324  32.475  47.105  1.00 49.62           O  
ATOM    542  N   SER L  71      28.628  33.789  45.811  1.00 53.01           N  
ATOM    543  CA  SER L  71      27.527  34.568  45.319  1.00 53.68           C  
ATOM    544  CB  SER L  71      27.040  35.648  46.301  1.00 55.29           C  
ATOM    545  OG  SER L  71      28.039  36.644  46.468  1.00 59.87           O  
ATOM    546  C   SER L  71      28.011  35.286  44.106  1.00 52.07           C  
ATOM    547  O   SER L  71      29.211  35.373  43.859  1.00 53.75           O  
ATOM    548  N   GLY L  72      27.082  35.826  43.301  1.00 50.33           N  
ATOM    549  CA  GLY L  72      27.503  36.561  42.151  1.00 50.75           C  
ATOM    550  C   GLY L  72      28.164  35.627  41.186  1.00 50.35           C  
ATOM    551  O   GLY L  72      27.513  34.775  40.584  1.00 50.21           O  
ATOM    552  N   THR L  73      29.448  35.911  40.901  1.00 50.54           N  
ATOM    553  CA  THR L  73      30.320  35.199  40.003  1.00 50.96           C  
ATOM    554  CB  THR L  73      31.367  36.097  39.425  1.00 52.27           C  
ATOM    555  OG1 THR L  73      30.763  37.200  38.764  1.00 54.72           O  
ATOM    556  CG2 THR L  73      32.189  35.283  38.419  1.00 52.87           C  
ATOM    557  C   THR L  73      31.064  34.011  40.569  1.00 50.82           C  
ATOM    558  O   THR L  73      31.360  33.075  39.826  1.00 51.72           O  
ATOM    559  N   ASP L  74      31.453  34.024  41.866  1.00 49.62           N  
ATOM    560  CA  ASP L  74      32.358  32.997  42.339  1.00 50.94           C  
ATOM    561  CB  ASP L  74      33.592  33.571  43.053  1.00 62.99           C  
ATOM    562  CG  ASP L  74      34.439  34.301  42.025  1.00 68.77           C  
ATOM    563  OD1 ASP L  74      34.427  33.881  40.838  1.00 71.13           O  
ATOM    564  OD2 ASP L  74      35.106  35.295  42.414  1.00 72.57           O1-
ATOM    565  C   ASP L  74      31.697  32.075  43.319  1.00 48.25           C  
ATOM    566  O   ASP L  74      30.995  32.520  44.227  1.00 54.17           O  
ATOM    567  N   PHE L  75      31.932  30.748  43.170  1.00 48.54           N  
ATOM    568  CA  PHE L  75      31.324  29.796  44.062  1.00 46.06           C  
ATOM    569  CB  PHE L  75      30.091  29.114  43.447  1.00 43.34           C  
ATOM    570  CG  PHE L  75      29.089  30.177  43.156  1.00 42.07           C  
ATOM    571  CD1 PHE L  75      29.210  30.950  42.023  1.00 42.62           C  
ATOM    572  CD2 PHE L  75      28.029  30.399  44.005  1.00 44.78           C  
ATOM    573  CE1 PHE L  75      28.291  31.933  41.741  1.00 42.20           C  
ATOM    574  CE2 PHE L  75      27.107  31.382  43.727  1.00 42.52           C  
ATOM    575  CZ  PHE L  75      27.237  32.151  42.594  1.00 43.89           C  
ATOM    576  C   PHE L  75      32.311  28.706  44.368  1.00 45.73           C  
ATOM    577  O   PHE L  75      33.183  28.400  43.556  1.00 45.97           O  
ATOM    578  N   ALA L  76      32.191  28.084  45.564  1.00 44.26           N  
ATOM    579  CA  ALA L  76      33.085  27.019  45.915  1.00 44.28           C  
ATOM    580  CB  ALA L  76      34.206  27.449  46.878  1.00 43.40           C  
ATOM    581  C   ALA L  76      32.315  25.926  46.595  1.00 43.86           C  
ATOM    582  O   ALA L  76      31.329  26.167  47.291  1.00 42.35           O  
ATOM    583  N   LEU L  77      32.759  24.672  46.376  1.00 38.77           N  
ATOM    584  CA  LEU L  77      32.183  23.515  46.998  1.00 37.58           C  
ATOM    585  CB  LEU L  77      31.853  22.400  45.993  1.00 37.69           C  
ATOM    586  CG  LEU L  77      31.260  21.130  46.629  1.00 37.47           C  
ATOM    587  CD1 LEU L  77      29.898  21.411  47.283  1.00 36.91           C  
ATOM    588  CD2 LEU L  77      31.213  19.979  45.612  1.00 36.42           C  
ATOM    589  C   LEU L  77      33.243  22.982  47.905  1.00 39.73           C  
ATOM    590  O   LEU L  77      34.381  22.793  47.480  1.00 42.10           O  
ATOM    591  N   THR L  78      32.903  22.733  49.188  1.00 40.27           N  
ATOM    592  CA  THR L  78      33.900  22.247  50.100  1.00 41.82           C  
ATOM    593  CB  THR L  78      34.132  23.144  51.284  1.00 50.17           C  
ATOM    594  OG1 THR L  78      32.912  23.351  51.976  1.00 73.54           O  
ATOM    595  CG2 THR L  78      34.726  24.483  50.825  1.00 71.34           C  
ATOM    596  C   THR L  78      33.477  20.926  50.664  1.00 41.85           C  
ATOM    597  O   THR L  78      32.311  20.722  50.999  1.00 48.37           O  
ATOM    598  N   ILE L  79      34.439  19.982  50.763  1.00 43.85           N  
ATOM    599  CA  ILE L  79      34.188  18.707  51.378  1.00 44.39           C  
ATOM    600  CB  ILE L  79      34.529  17.556  50.480  1.00 42.22           C  
ATOM    601  CG1 ILE L  79      33.748  17.682  49.160  1.00 39.26           C  
ATOM    602  CG2 ILE L  79      34.218  16.254  51.235  1.00 39.46           C  
ATOM    603  CD1 ILE L  79      34.216  16.724  48.064  1.00 37.75           C  
ATOM    604  C   ILE L  79      35.100  18.681  52.574  1.00 46.65           C  
ATOM    605  O   ILE L  79      36.318  18.588  52.431  1.00 45.72           O  
ATOM    606  N   ASN L  80      34.511  18.800  53.786  1.00 46.69           N  
ATOM    607  CA  ASN L  80      35.250  18.982  55.004  1.00 47.67           C  
ATOM    608  CB  ASN L  80      34.363  19.471  56.168  1.00 53.97           C  
ATOM    609  CG  ASN L  80      34.046  20.947  55.969  1.00 58.18           C  
ATOM    610  OD1 ASN L  80      34.770  21.816  56.452  1.00 82.40           O  
ATOM    611  ND2 ASN L  80      32.942  21.246  55.235  1.00 88.12           N  
ATOM    612  C   ASN L  80      36.044  17.809  55.429  1.00 47.35           C  
ATOM    613  O   ASN L  80      37.252  18.005  55.509  1.00 50.05           O  
ATOM    614  N   PRO L  81      35.524  16.646  55.771  1.00 49.64           N  
ATOM    615  CA  PRO L  81      36.423  15.532  55.811  1.00 47.91           C  
ATOM    616  CD  PRO L  81      34.530  16.544  56.834  1.00 49.51           C  
ATOM    617  CB  PRO L  81      36.039  14.679  57.019  1.00 48.65           C  
ATOM    618  CG  PRO L  81      34.590  15.088  57.316  1.00 48.75           C  
ATOM    619  C   PRO L  81      36.222  14.827  54.510  1.00 47.67           C  
ATOM    620  O   PRO L  81      35.067  14.606  54.150  1.00 49.22           O  
ATOM    621  N   VAL L  82      37.289  14.404  53.816  1.00 45.41           N  
ATOM    622  CA  VAL L  82      37.099  13.691  52.586  1.00 44.82           C  
ATOM    623  CB  VAL L  82      38.246  13.841  51.620  1.00 43.08           C  
ATOM    624  CG1 VAL L  82      38.054  12.868  50.442  1.00 39.88           C  
ATOM    625  CG2 VAL L  82      38.323  15.315  51.189  1.00 42.36           C  
ATOM    626  C   VAL L  82      36.995  12.244  52.938  1.00 45.26           C  
ATOM    627  O   VAL L  82      37.710  11.767  53.818  1.00 44.76           O  
ATOM    628  N   GLU L  83      36.086  11.516  52.256  1.00 45.35           N  
ATOM    629  CA  GLU L  83      35.890  10.115  52.499  1.00 45.43           C  
ATOM    630  CB  GLU L  83      34.456   9.750  52.918  1.00 52.61           C  
ATOM    631  CG  GLU L  83      34.014  10.374  54.242  1.00 60.46           C  
ATOM    632  CD  GLU L  83      34.812   9.737  55.367  1.00 65.54           C  
ATOM    633  OE1 GLU L  83      35.919  10.257  55.675  1.00 66.20           O  
ATOM    634  OE2 GLU L  83      34.328   8.722  55.935  1.00 66.56           O1-
ATOM    635  C   GLU L  83      36.150   9.405  51.204  1.00 45.39           C  
ATOM    636  O   GLU L  83      36.289  10.031  50.156  1.00 49.14           O  
ATOM    637  N   ALA L  84      36.252   8.062  51.266  1.00 47.04           N  
ATOM    638  CA  ALA L  84      36.518   7.222  50.128  1.00 47.50           C  
ATOM    639  CB  ALA L  84      36.701   5.746  50.516  1.00 54.24           C  
ATOM    640  C   ALA L  84      35.385   7.302  49.150  1.00 44.41           C  
ATOM    641  O   ALA L  84      35.591   7.313  47.937  1.00 47.23           O  
ATOM    642  N   ASP L  85      34.147   7.374  49.663  1.00 40.54           N  
ATOM    643  CA  ASP L  85      32.963   7.378  48.850  1.00 41.99           C  
ATOM    644  CB  ASP L  85      31.669   7.392  49.681  1.00 49.80           C  
ATOM    645  CG  ASP L  85      31.530   6.035  50.347  1.00 56.18           C  
ATOM    646  OD1 ASP L  85      32.267   5.096  49.943  1.00 78.10           O  
ATOM    647  OD2 ASP L  85      30.679   5.915  51.269  1.00 81.67           O1-
ATOM    648  C   ASP L  85      32.951   8.593  47.975  1.00 40.02           C  
ATOM    649  O   ASP L  85      32.279   8.617  46.948  1.00 44.33           O  
ATOM    650  N   ASP L  86      33.676   9.645  48.383  1.00 42.30           N  
ATOM    651  CA  ASP L  86      33.729  10.930  47.742  1.00 40.80           C  
ATOM    652  CB  ASP L  86      34.475  11.963  48.598  1.00 42.74           C  
ATOM    653  CG  ASP L  86      33.627  12.166  49.847  1.00 45.79           C  
ATOM    654  OD1 ASP L  86      32.465  11.678  49.854  1.00 43.67           O  
ATOM    655  OD2 ASP L  86      34.124  12.805  50.811  1.00 41.43           O1-
ATOM    656  C   ASP L  86      34.365  10.874  46.382  1.00 41.01           C  
ATOM    657  O   ASP L  86      34.231  11.823  45.611  1.00 40.76           O  
ATOM    658  N   VAL L  87      35.132   9.816  46.057  1.00 41.82           N  
ATOM    659  CA  VAL L  87      35.746   9.787  44.756  1.00 41.71           C  
ATOM    660  CB  VAL L  87      36.538   8.532  44.502  1.00 39.14           C  
ATOM    661  CG1 VAL L  87      35.603   7.312  44.623  1.00 68.71           C  
ATOM    662  CG2 VAL L  87      37.219   8.659  43.130  1.00 70.32           C  
ATOM    663  C   VAL L  87      34.667   9.885  43.721  1.00 39.56           C  
ATOM    664  O   VAL L  87      33.732   9.084  43.694  1.00 40.45           O  
ATOM    665  N   ALA L  88      34.775  10.895  42.832  1.00 35.02           N  
ATOM    666  CA  ALA L  88      33.772  11.090  41.823  1.00 34.69           C  
ATOM    667  CB  ALA L  88      32.355  11.250  42.401  1.00 33.11           C  
ATOM    668  C   ALA L  88      34.099  12.355  41.084  1.00 36.38           C  
ATOM    669  O   ALA L  88      35.120  12.991  41.335  1.00 37.85           O  
ATOM    670  N   THR L  89      33.241  12.735  40.115  1.00 36.96           N  
ATOM    671  CA  THR L  89      33.471  13.959  39.404  1.00 37.26           C  
ATOM    672  CB  THR L  89      33.442  13.801  37.912  1.00 37.44           C  
ATOM    673  OG1 THR L  89      34.099  14.892  37.289  1.00 41.36           O  
ATOM    674  CG2 THR L  89      31.980  13.739  37.451  1.00 36.55           C  
ATOM    675  C   THR L  89      32.373  14.893  39.828  1.00 37.67           C  
ATOM    676  O   THR L  89      31.231  14.467  40.001  1.00 39.89           O  
ATOM    677  N   TYR L  90      32.691  16.195  40.019  1.00 39.50           N  
ATOM    678  CA  TYR L  90      31.718  17.123  40.535  1.00 37.33           C  
ATOM    679  CB  TYR L  90      32.160  17.807  41.842  1.00 33.14           C  
ATOM    680  CG  TYR L  90      32.295  16.765  42.899  1.00 34.58           C  
ATOM    681  CD1 TYR L  90      33.475  16.077  43.058  1.00 33.84           C  
ATOM    682  CD2 TYR L  90      31.239  16.476  43.732  1.00 35.26           C  
ATOM    683  CE1 TYR L  90      33.600  15.118  44.037  1.00 35.35           C  
ATOM    684  CE2 TYR L  90      31.360  15.519  44.710  1.00 31.71           C  
ATOM    685  CZ  TYR L  90      32.541  14.837  44.864  1.00 35.59           C  
ATOM    686  OH  TYR L  90      32.664  13.854  45.869  1.00 37.61           O  
ATOM    687  C   TYR L  90      31.464  18.220  39.538  1.00 36.52           C  
ATOM    688  O   TYR L  90      32.382  18.687  38.863  1.00 35.78           O  
ATOM    689  N   PHE L  91      30.186  18.660  39.427  1.00 36.77           N  
ATOM    690  CA  PHE L  91      29.843  19.670  38.460  1.00 39.50           C  
ATOM    691  CB  PHE L  91      28.881  19.210  37.351  1.00 40.36           C  
ATOM    692  CG  PHE L  91      29.397  18.034  36.601  1.00 39.00           C  
ATOM    693  CD1 PHE L  91      30.324  18.168  35.595  1.00 39.51           C  
ATOM    694  CD2 PHE L  91      28.932  16.781  36.912  1.00 38.62           C  
ATOM    695  CE1 PHE L  91      30.781  17.067  34.909  1.00 39.92           C  
ATOM    696  CE2 PHE L  91      29.384  15.678  36.229  1.00 43.18           C  
ATOM    697  CZ  PHE L  91      30.310  15.818  35.224  1.00 42.46           C  
ATOM    698  C   PHE L  91      29.070  20.776  39.115  1.00 38.52           C  
ATOM    699  O   PHE L  91      28.279  20.558  40.032  1.00 41.46           O  
ATOM    700  N   CYS L  92      29.281  22.011  38.617  1.00 37.46           N  
ATOM    701  CA  CYS L  92      28.524  23.151  39.043  1.00 38.89           C  
ATOM    702  CB  CYS L  92      29.385  24.401  39.362  1.00 37.43           C  
ATOM    703  SG  CYS L  92      30.500  24.904  38.012  1.00 45.08           S  
ATOM    704  C   CYS L  92      27.614  23.458  37.893  1.00 36.32           C  
ATOM    705  O   CYS L  92      27.954  23.195  36.742  1.00 34.93           O  
ATOM    706  N   GLN L  93      26.401  23.972  38.169  1.00 35.67           N  
ATOM    707  CA  GLN L  93      25.497  24.242  37.086  1.00 35.62           C  
ATOM    708  CB  GLN L  93      24.533  23.064  36.863  1.00 35.25           C  
ATOM    709  CG  GLN L  93      23.332  23.348  35.970  1.00 34.56           C  
ATOM    710  CD  GLN L  93      22.146  23.438  36.911  1.00 37.11           C  
ATOM    711  OE1 GLN L  93      22.242  23.059  38.076  1.00 38.49           O  
ATOM    712  NE2 GLN L  93      20.990  23.935  36.399  1.00 37.08           N  
ATOM    713  C   GLN L  93      24.745  25.491  37.413  1.00 35.57           C  
ATOM    714  O   GLN L  93      24.385  25.709  38.565  1.00 35.78           O  
ATOM    715  N   GLN L  94      24.508  26.355  36.398  1.00 38.85           N  
ATOM    716  CA  GLN L  94      23.836  27.610  36.622  1.00 38.28           C  
ATOM    717  CB  GLN L  94      24.629  28.818  36.092  1.00 38.18           C  
ATOM    718  CG  GLN L  94      24.790  28.843  34.572  1.00 40.93           C  
ATOM    719  CD  GLN L  94      23.571  29.538  33.995  1.00 39.31           C  
ATOM    720  OE1 GLN L  94      22.898  29.023  33.104  1.00 42.46           O  
ATOM    721  NE2 GLN L  94      23.278  30.755  34.522  1.00 42.97           N  
ATOM    722  C   GLN L  94      22.494  27.581  35.948  1.00 39.31           C  
ATOM    723  O   GLN L  94      22.385  27.168  34.794  1.00 39.55           O  
ATOM    724  N   SER L  95      21.413  28.020  36.642  1.00 39.64           N  
ATOM    725  CA  SER L  95      20.125  28.061  35.995  1.00 40.38           C  
ATOM    726  CB  SER L  95      19.146  27.012  36.555  1.00 40.20           C  
ATOM    727  OG  SER L  95      18.913  27.234  37.937  1.00 42.60           O  
ATOM    728  C   SER L  95      19.518  29.416  36.204  1.00 42.61           C  
ATOM    729  O   SER L  95      18.305  29.544  36.374  1.00 42.53           O  
ATOM    730  N   ASN L  96      20.357  30.469  36.222  1.00 44.58           N  
ATOM    731  CA  ASN L  96      19.869  31.813  36.347  1.00 47.97           C  
ATOM    732  CB  ASN L  96      20.967  32.820  36.717  1.00 49.64           C  
ATOM    733  CG  ASN L  96      20.263  34.119  37.088  1.00 55.65           C  
ATOM    734  OD1 ASN L  96      19.040  34.222  37.007  1.00 56.44           O  
ATOM    735  ND2 ASN L  96      21.049  35.147  37.501  1.00 56.04           N  
ATOM    736  C   ASN L  96      19.299  32.242  35.037  1.00 49.64           C  
ATOM    737  O   ASN L  96      18.253  32.887  34.981  1.00 50.90           O  
ATOM    738  N   GLU L  97      19.998  31.891  33.941  1.00 48.92           N  
ATOM    739  CA  GLU L  97      19.590  32.315  32.636  1.00 50.92           C  
ATOM    740  CB  GLU L  97      20.509  33.419  32.092  1.00 53.71           C  
ATOM    741  CG  GLU L  97      20.096  34.004  30.746  1.00 60.35           C  
ATOM    742  CD  GLU L  97      21.132  35.065  30.388  1.00 67.69           C  
ATOM    743  OE1 GLU L  97      21.543  35.832  31.300  1.00 65.94           O  
ATOM    744  OE2 GLU L  97      21.535  35.111  29.196  1.00 68.38           O1-
ATOM    745  C   GLU L  97      19.712  31.141  31.718  1.00 52.00           C  
ATOM    746  O   GLU L  97      20.701  30.413  31.765  1.00 51.91           O  
ATOM    747  N   ASP L  98      18.695  30.910  30.862  1.00 51.99           N  
ATOM    748  CA  ASP L  98      18.831  29.816  29.946  1.00 51.04           C  
ATOM    749  CB  ASP L  98      17.496  29.203  29.477  1.00 54.07           C  
ATOM    750  CG  ASP L  98      16.656  30.260  28.788  1.00 58.58           C  
ATOM    751  OD1 ASP L  98      16.772  31.455  29.164  1.00 60.84           O  
ATOM    752  OD2 ASP L  98      15.878  29.878  27.874  1.00 60.48           O1-
ATOM    753  C   ASP L  98      19.638  30.295  28.783  1.00 52.17           C  
ATOM    754  O   ASP L  98      19.695  31.491  28.502  1.00 54.50           O  
ATOM    755  N   PRO L  99      20.284  29.388  28.101  1.00 49.38           N  
ATOM    756  CA  PRO L  99      20.234  27.989  28.412  1.00 47.32           C  
ATOM    757  CD  PRO L  99      20.753  29.636  26.749  1.00 48.51           C  
ATOM    758  CB  PRO L  99      20.741  27.259  27.166  1.00 48.27           C  
ATOM    759  CG  PRO L  99      21.479  28.341  26.358  1.00 48.66           C  
ATOM    760  C   PRO L  99      21.014  27.653  29.635  1.00 46.16           C  
ATOM    761  O   PRO L  99      21.955  28.370  29.972  1.00 46.47           O  
ATOM    762  N   ARG L 100      20.629  26.557  30.312  1.00 43.30           N  
ATOM    763  CA  ARG L 100      21.336  26.157  31.486  1.00 42.27           C  
ATOM    764  CB  ARG L 100      20.568  25.154  32.363  1.00 40.49           C  
ATOM    765  CG  ARG L 100      19.525  25.854  33.239  1.00 45.42           C  
ATOM    766  CD  ARG L 100      18.524  24.915  33.911  1.00 48.32           C  
ATOM    767  NE  ARG L 100      17.505  24.573  32.883  1.00 52.27           N  
ATOM    768  CZ  ARG L 100      16.504  25.464  32.631  1.00 54.35           C  
ATOM    769  NH1 ARG L 100      16.462  26.647  33.313  1.00 46.93           N1+
ATOM    770  NH2 ARG L 100      15.557  25.179  31.690  1.00 39.73           N  
ATOM    771  C   ARG L 100      22.634  25.567  31.060  1.00 44.66           C  
ATOM    772  O   ARG L 100      22.726  24.902  30.026  1.00 45.46           O  
ATOM    773  N   THR L 101      23.683  25.832  31.861  1.00 41.60           N  
ATOM    774  CA  THR L 101      25.011  25.390  31.538  1.00 41.23           C  
ATOM    775  CB  THR L 101      25.940  26.524  31.223  1.00 42.11           C  
ATOM    776  OG1 THR L 101      25.385  27.367  30.227  1.00 44.24           O  
ATOM    777  CG2 THR L 101      27.243  25.930  30.682  1.00 42.89           C  
ATOM    778  C   THR L 101      25.624  24.696  32.721  1.00 38.59           C  
ATOM    779  O   THR L 101      25.290  24.970  33.872  1.00 38.86           O  
ATOM    780  N   PHE L 102      26.571  23.774  32.446  1.00 37.93           N  
ATOM    781  CA  PHE L 102      27.278  23.055  33.469  1.00 36.07           C  
ATOM    782  CB  PHE L 102      27.193  21.522  33.343  1.00 34.44           C  
ATOM    783  CG  PHE L 102      25.843  21.050  33.762  1.00 35.62           C  
ATOM    784  CD1 PHE L 102      24.762  21.137  32.919  1.00 34.89           C  
ATOM    785  CD2 PHE L 102      25.667  20.495  35.009  1.00 33.88           C  
ATOM    786  CE1 PHE L 102      23.525  20.687  33.323  1.00 34.22           C  
ATOM    787  CE2 PHE L 102      24.433  20.044  35.416  1.00 32.59           C  
ATOM    788  CZ  PHE L 102      23.354  20.140  34.572  1.00 32.58           C  
ATOM    789  C   PHE L 102      28.730  23.401  33.327  1.00 36.55           C  
ATOM    790  O   PHE L 102      29.158  23.907  32.291  1.00 39.47           O  
ATOM    791  N   GLY L 103      29.524  23.158  34.391  1.00 36.36           N  
ATOM    792  CA  GLY L 103      30.926  23.460  34.356  1.00 35.24           C  
ATOM    793  C   GLY L 103      31.636  22.310  33.712  1.00 37.69           C  
ATOM    794  O   GLY L 103      31.023  21.311  33.344  1.00 41.45           O  
ATOM    795  N   GLY L 104      32.967  22.442  33.565  1.00 40.29           N  
ATOM    796  CA  GLY L 104      33.796  21.447  32.949  1.00 40.32           C  
ATOM    797  C   GLY L 104      33.789  20.193  33.768  1.00 41.09           C  
ATOM    798  O   GLY L 104      33.831  19.090  33.227  1.00 39.95           O  
ATOM    799  N   GLY L 105      33.770  20.326  35.106  1.00 38.39           N  
ATOM    800  CA  GLY L 105      33.782  19.171  35.961  1.00 38.86           C  
ATOM    801  C   GLY L 105      35.141  19.036  36.573  1.00 39.63           C  
ATOM    802  O   GLY L 105      36.145  19.442  35.990  1.00 40.36           O  
ATOM    803  N   THR L 106      35.189  18.473  37.799  1.00 44.95           N  
ATOM    804  CA  THR L 106      36.435  18.251  38.477  1.00 45.88           C  
ATOM    805  CB  THR L 106      36.638  19.149  39.668  1.00 43.09           C  
ATOM    806  OG1 THR L 106      36.598  20.509  39.267  1.00 43.75           O  
ATOM    807  CG2 THR L 106      38.001  18.836  40.311  1.00 41.86           C  
ATOM    808  C   THR L 106      36.423  16.843  38.985  1.00 46.39           C  
ATOM    809  O   THR L 106      35.495  16.430  39.678  1.00 45.64           O  
ATOM    810  N   LYS L 107      37.471  16.061  38.659  1.00 45.00           N  
ATOM    811  CA  LYS L 107      37.511  14.702  39.116  1.00 45.09           C  
ATOM    812  CB  LYS L 107      38.218  13.749  38.142  1.00 48.63           C  
ATOM    813  CG  LYS L 107      38.030  12.271  38.486  1.00 51.62           C  
ATOM    814  CD  LYS L 107      38.525  11.331  37.387  1.00 57.71           C  
ATOM    815  CE  LYS L 107      38.199  11.816  35.973  1.00 61.03           C  
ATOM    816  NZ  LYS L 107      36.737  11.789  35.745  1.00 59.52           N1+
ATOM    817  C   LYS L 107      38.287  14.693  40.393  1.00 42.57           C  
ATOM    818  O   LYS L 107      39.387  15.241  40.473  1.00 44.55           O  
ATOM    819  N   LEU L 108      37.721  14.057  41.433  1.00 41.85           N  
ATOM    820  CA  LEU L 108      38.347  14.024  42.721  1.00 43.66           C  
ATOM    821  CB  LEU L 108      37.326  14.245  43.849  1.00 42.13           C  
ATOM    822  CG  LEU L 108      37.904  14.224  45.270  1.00 41.90           C  
ATOM    823  CD1 LEU L 108      38.779  15.456  45.536  1.00 40.24           C  
ATOM    824  CD2 LEU L 108      36.789  14.046  46.311  1.00 44.27           C  
ATOM    825  C   LEU L 108      38.931  12.660  42.910  1.00 45.08           C  
ATOM    826  O   LEU L 108      38.250  11.647  42.756  1.00 44.86           O  
ATOM    827  N   GLU L 109      40.230  12.600  43.253  1.00 45.36           N  
ATOM    828  CA  GLU L 109      40.867  11.333  43.450  1.00 45.94           C  
ATOM    829  CB  GLU L 109      42.071  11.140  42.511  1.00 56.81           C  
ATOM    830  CG  GLU L 109      42.590   9.706  42.426  1.00 65.05           C  
ATOM    831  CD  GLU L 109      43.770   9.697  41.460  1.00 72.71           C  
ATOM    832  OE1 GLU L 109      44.214  10.804  41.053  1.00 72.82           O  
ATOM    833  OE2 GLU L 109      44.246   8.581  41.120  1.00 75.88           O1-
ATOM    834  C   GLU L 109      41.364  11.314  44.863  1.00 45.26           C  
ATOM    835  O   GLU L 109      41.905  12.307  45.347  1.00 50.20           O  
ATOM    836  N   ILE L 110      41.179  10.184  45.572  1.00 47.08           N  
ATOM    837  CA  ILE L 110      41.625  10.105  46.935  1.00 47.62           C  
ATOM    838  CB  ILE L 110      40.692   9.389  47.879  1.00 38.48           C  
ATOM    839  CG1 ILE L 110      40.333   7.988  47.369  1.00 38.65           C  
ATOM    840  CG2 ILE L 110      39.480  10.294  48.136  1.00 40.77           C  
ATOM    841  CD1 ILE L 110      39.451   8.019  46.123  1.00 36.99           C  
ATOM    842  C   ILE L 110      42.965   9.457  46.990  1.00 49.17           C  
ATOM    843  O   ILE L 110      43.234   8.476  46.300  1.00 47.02           O  
ATOM    844  N   LYS L 111      43.863  10.041  47.806  1.00 47.36           N  
ATOM    845  CA  LYS L 111      45.193   9.531  47.914  1.00 46.29           C  
ATOM    846  CB  LYS L 111      46.249  10.648  47.965  1.00 47.36           C  
ATOM    847  CG  LYS L 111      47.685  10.132  47.945  1.00 51.75           C  
ATOM    848  CD  LYS L 111      48.706  11.202  47.553  1.00 55.38           C  
ATOM    849  CE  LYS L 111      48.498  12.546  48.252  1.00 59.69           C  
ATOM    850  NZ  LYS L 111      48.922  12.452  49.665  1.00 60.13           N1+
ATOM    851  C   LYS L 111      45.315   8.698  49.186  1.00 44.75           C  
ATOM    852  O   LYS L 111      44.361   8.696  50.008  1.00 42.07           O  
ATOM    853  OXT LYS L 111      46.380   8.045  49.350  1.00  0.00           O1-
TER     854      LYS L 111 
ATOM    855  N   GLU H 112       8.268   6.849  46.187  1.00 66.89           N1+
ATOM    856  CA  GLU H 112       9.126   8.013  45.875  1.00 65.26           C  
ATOM    857  CB  GLU H 112      10.578   7.743  46.315  1.00 66.81           C  
ATOM    858  CG  GLU H 112      11.451   8.999  46.394  0.80 62.66           C  
ATOM    859  CD  GLU H 112      11.190   9.670  47.736  0.80 68.35           C  
ATOM    860  OE1 GLU H 112      10.799   8.946  48.690  0.80 69.13           O  
ATOM    861  OE2 GLU H 112      11.381  10.912  47.826  0.67 54.68           O1-
ATOM    862  C   GLU H 112       9.091   8.264  44.404  1.00 61.24           C  
ATOM    863  O   GLU H 112       8.545   7.466  43.643  1.00 62.04           O  
ATOM    864  N   VAL H 113       9.666   9.396  43.960  1.00 56.41           N  
ATOM    865  CA  VAL H 113       9.614   9.700  42.564  1.00 53.25           C  
ATOM    866  CB  VAL H 113       9.847  11.151  42.281  1.00 47.32           C  
ATOM    867  CG1 VAL H 113       8.639  11.900  42.848  1.00 44.10           C  
ATOM    868  CG2 VAL H 113      11.166  11.611  42.923  1.00 44.03           C  
ATOM    869  C   VAL H 113      10.594   8.847  41.823  1.00 51.98           C  
ATOM    870  O   VAL H 113      11.692   8.576  42.305  1.00 49.52           O  
ATOM    871  N   HIS H 114      10.193   8.365  40.623  1.00 49.51           N  
ATOM    872  CA  HIS H 114      11.066   7.515  39.860  1.00 48.93           C  
ATOM    873  ND1 HIS H 114       9.830   5.536  42.333  1.00  0.00           N  
ATOM    874  CG  HIS H 114      10.878   5.554  41.441  1.00 65.42           C  
ATOM    875  CB  HIS H 114      10.755   6.018  40.021  1.00 57.24           C  
ATOM    876  NE2 HIS H 114      11.613   4.797  43.434  1.00 74.61           N  
ATOM    877  CD2 HIS H 114      11.960   5.100  42.130  1.00  0.00           C  
ATOM    878  CE1 HIS H 114      10.324   5.075  43.509  1.00  0.00           C  
ATOM    879  C   HIS H 114      10.933   7.829  38.398  1.00 46.58           C  
ATOM    880  O   HIS H 114       9.838   8.082  37.895  1.00 48.29           O  
ATOM    881  N   LEU H 115      12.073   7.830  37.672  1.00 42.79           N  
ATOM    882  CA  LEU H 115      12.048   8.072  36.256  1.00 43.02           C  
ATOM    883  CB  LEU H 115      12.758   9.371  35.841  1.00 43.52           C  
ATOM    884  CG  LEU H 115      12.090  10.639  36.402  1.00 41.79           C  
ATOM    885  CD1 LEU H 115      12.828  11.908  35.947  1.00 38.44           C  
ATOM    886  CD2 LEU H 115      10.588  10.675  36.078  1.00 37.77           C  
ATOM    887  C   LEU H 115      12.749   6.933  35.572  1.00 44.25           C  
ATOM    888  O   LEU H 115      13.966   6.776  35.690  1.00 45.03           O  
ATOM    889  N   GLN H 116      11.982   6.124  34.807  1.00 45.81           N  
ATOM    890  CA  GLN H 116      12.547   4.986  34.134  1.00 44.66           C  
ATOM    891  CB  GLN H 116      11.706   3.700  34.245  1.00 50.46           C  
ATOM    892  CG  GLN H 116      11.740   3.045  35.628  1.00 57.91           C  
ATOM    893  CD  GLN H 116      13.070   2.316  35.774  1.00 65.08           C  
ATOM    894  OE1 GLN H 116      13.764   2.065  34.790  1.00 65.19           O  
ATOM    895  NE2 GLN H 116      13.436   1.962  37.036  1.00 66.34           N  
ATOM    896  C   GLN H 116      12.679   5.293  32.676  1.00 42.86           C  
ATOM    897  O   GLN H 116      11.696   5.571  31.990  1.00 40.96           O  
ATOM    898  N   GLN H 117      13.924   5.234  32.167  1.00 39.92           N  
ATOM    899  CA  GLN H 117      14.180   5.508  30.782  1.00 39.93           C  
ATOM    900  CB  GLN H 117      15.475   6.303  30.541  1.00 38.62           C  
ATOM    901  CG  GLN H 117      15.377   7.733  31.081  1.00 36.47           C  
ATOM    902  CD  GLN H 117      16.686   8.457  30.811  1.00 37.87           C  
ATOM    903  OE1 GLN H 117      17.511   8.624  31.707  1.00 39.76           O  
ATOM    904  NE2 GLN H 117      16.886   8.906  29.545  1.00 34.74           N  
ATOM    905  C   GLN H 117      14.248   4.221  30.024  1.00 40.53           C  
ATOM    906  O   GLN H 117      14.434   3.149  30.596  1.00 43.24           O  
ATOM    907  N   SER H 118      14.082   4.319  28.690  1.00 43.33           N  
ATOM    908  CA  SER H 118      14.069   3.179  27.819  1.00 42.45           C  
ATOM    909  CB  SER H 118      13.554   3.507  26.407  1.00 40.90           C  
ATOM    910  OG  SER H 118      14.396   4.470  25.793  1.00 50.00           O  
ATOM    911  C   SER H 118      15.457   2.623  27.707  1.00 41.79           C  
ATOM    912  O   SER H 118      16.421   3.210  28.195  1.00 44.00           O  
ATOM    913  N   GLY H 119      15.581   1.445  27.059  1.00 38.17           N  
ATOM    914  CA  GLY H 119      16.835   0.748  26.943  1.00 36.30           C  
ATOM    915  C   GLY H 119      17.688   1.387  25.887  1.00 37.75           C  
ATOM    916  O   GLY H 119      17.284   2.321  25.198  1.00 41.69           O  
ATOM    917  N   PRO H 120      18.883   0.857  25.757  1.00 39.67           N  
ATOM    918  CA  PRO H 120      19.853   1.391  24.832  1.00 40.25           C  
ATOM    919  CD  PRO H 120      19.526   0.242  26.909  1.00 40.08           C  
ATOM    920  CB  PRO H 120      21.192   0.768  25.221  1.00 41.85           C  
ATOM    921  CG  PRO H 120      21.034   0.482  26.725  1.00 41.39           C  
ATOM    922  C   PRO H 120      19.494   1.180  23.397  1.00 40.61           C  
ATOM    923  O   PRO H 120      18.728   0.266  23.096  1.00 43.23           O  
ATOM    924  N   GLU H 121      20.022   2.028  22.486  1.00 39.02           N  
ATOM    925  CA  GLU H 121      19.659   1.837  21.116  1.00 40.04           C  
ATOM    926  CB  GLU H 121      18.513   2.749  20.665  1.00 45.71           C  
ATOM    927  CG  GLU H 121      17.232   2.424  21.432  1.00 51.14           C  
ATOM    928  CD  GLU H 121      16.083   3.170  20.789  1.00 57.16           C  
ATOM    929  OE1 GLU H 121      16.335   3.853  19.762  1.00 59.74           O  
ATOM    930  OE2 GLU H 121      14.941   3.064  21.310  1.00 59.56           O1-
ATOM    931  C   GLU H 121      20.833   2.045  20.212  1.00 41.56           C  
ATOM    932  O   GLU H 121      21.708   2.874  20.456  1.00 40.05           O  
ATOM    933  N   LEU H 122      20.870   1.242  19.130  1.00 43.74           N  
ATOM    934  CA  LEU H 122      21.897   1.315  18.135  1.00 42.83           C  
ATOM    935  CB  LEU H 122      22.543  -0.063  17.872  1.00 40.02           C  
ATOM    936  CG  LEU H 122      23.753  -0.082  16.911  1.00 41.32           C  
ATOM    937  CD1 LEU H 122      23.370   0.342  15.487  1.00 41.15           C  
ATOM    938  CD2 LEU H 122      24.942   0.698  17.488  1.00 42.06           C  
ATOM    939  C   LEU H 122      21.192   1.750  16.889  1.00 44.09           C  
ATOM    940  O   LEU H 122      20.221   1.120  16.473  1.00 45.05           O  
ATOM    941  N   VAL H 123      21.643   2.854  16.264  1.00 44.26           N  
ATOM    942  CA  VAL H 123      20.959   3.290  15.081  1.00 44.41           C  
ATOM    943  CB  VAL H 123      20.067   4.468  15.306  1.00 45.63           C  
ATOM    944  CG1 VAL H 123      18.900   4.001  16.186  1.00 34.08           C  
ATOM    945  CG2 VAL H 123      20.901   5.601  15.930  1.00 34.63           C  
ATOM    946  C   VAL H 123      21.950   3.655  14.026  1.00 45.19           C  
ATOM    947  O   VAL H 123      23.080   4.044  14.310  1.00 45.61           O  
ATOM    948  N   LYS H 124      21.535   3.510  12.753  1.00 43.77           N  
ATOM    949  CA  LYS H 124      22.386   3.845  11.652  1.00 45.54           C  
ATOM    950  CB  LYS H 124      22.026   3.134  10.339  1.00 54.21           C  
ATOM    951  CG  LYS H 124      22.355   1.643  10.387  1.00 60.85           C  
ATOM    952  CD  LYS H 124      21.791   0.840   9.217  1.00 68.02           C  
ATOM    953  CE  LYS H 124      22.140  -0.646   9.288  1.00 70.77           C  
ATOM    954  NZ  LYS H 124      23.607  -0.829   9.215  1.00 71.57           N1+
ATOM    955  C   LYS H 124      22.302   5.318  11.437  1.00 44.28           C  
ATOM    956  O   LYS H 124      21.312   5.962  11.782  1.00 46.64           O  
ATOM    957  N   PRO H 125      23.340   5.859  10.866  1.00 46.92           N  
ATOM    958  CA  PRO H 125      23.403   7.279  10.670  1.00 46.98           C  
ATOM    959  CD  PRO H 125      24.662   5.261  10.968  1.00 44.38           C  
ATOM    960  CB  PRO H 125      24.838   7.575  10.239  1.00 42.74           C  
ATOM    961  CG  PRO H 125      25.653   6.436  10.879  1.00 45.04           C  
ATOM    962  C   PRO H 125      22.371   7.749   9.703  1.00 48.24           C  
ATOM    963  O   PRO H 125      22.053   7.022   8.764  1.00 45.96           O  
ATOM    964  N   GLY H 126      21.830   8.962   9.929  1.00 46.70           N  
ATOM    965  CA  GLY H 126      20.856   9.537   9.048  1.00 43.40           C  
ATOM    966  C   GLY H 126      19.490   9.160   9.527  1.00 44.35           C  
ATOM    967  O   GLY H 126      18.488   9.698   9.057  1.00 44.80           O  
ATOM    968  N   ALA H 127      19.422   8.215  10.483  1.00 43.45           N  
ATOM    969  CA  ALA H 127      18.177   7.736  11.015  1.00 42.39           C  
ATOM    970  CB  ALA H 127      18.245   6.281  11.506  1.00 42.02           C  
ATOM    971  C   ALA H 127      17.773   8.585  12.179  1.00 45.08           C  
ATOM    972  O   ALA H 127      18.420   9.582  12.497  1.00 47.37           O  
ATOM    973  N   SER H 128      16.627   8.233  12.805  1.00 46.77           N  
ATOM    974  CA  SER H 128      16.166   8.943  13.966  1.00 46.10           C  
ATOM    975  CB  SER H 128      14.917   9.810  13.731  1.00 47.38           C  
ATOM    976  OG  SER H 128      15.229  10.933  12.924  1.00 49.02           O  
ATOM    977  C   SER H 128      15.764   7.947  15.011  1.00 44.38           C  
ATOM    978  O   SER H 128      15.446   6.799  14.707  1.00 43.19           O  
ATOM    979  N   VAL H 129      15.778   8.380  16.290  1.00 46.90           N  
ATOM    980  CA  VAL H 129      15.394   7.531  17.382  1.00 47.47           C  
ATOM    981  CB  VAL H 129      16.536   7.128  18.267  1.00 43.14           C  
ATOM    982  CG1 VAL H 129      17.483   6.231  17.469  1.00 46.15           C  
ATOM    983  CG2 VAL H 129      17.220   8.400  18.794  1.00 42.37           C  
ATOM    984  C   VAL H 129      14.466   8.296  18.269  1.00 46.76           C  
ATOM    985  O   VAL H 129      14.483   9.526  18.292  1.00 42.55           O  
ATOM    986  N   LYS H 130      13.606   7.568  19.011  1.00 41.71           N  
ATOM    987  CA  LYS H 130      12.723   8.204  19.944  1.00 39.84           C  
ATOM    988  CB  LYS H 130      11.243   8.127  19.532  1.00 43.18           C  
ATOM    989  CG  LYS H 130      10.322   9.009  20.376  1.00 45.51           C  
ATOM    990  CD  LYS H 130       8.935   9.199  19.762  1.00 46.77           C  
ATOM    991  CE  LYS H 130       8.012  10.084  20.599  1.00 49.07           C  
ATOM    992  NZ  LYS H 130       6.716  10.256  19.906  1.00 49.27           N1+
ATOM    993  C   LYS H 130      12.880   7.490  21.255  1.00 39.43           C  
ATOM    994  O   LYS H 130      12.567   6.307  21.370  1.00 43.28           O  
ATOM    995  N   MET H 131      13.366   8.213  22.286  1.00 42.16           N  
ATOM    996  CA  MET H 131      13.598   7.647  23.587  1.00 42.30           C  
ATOM    997  CB  MET H 131      14.863   8.191  24.267  1.00 44.54           C  
ATOM    998  CG  MET H 131      16.158   7.777  23.578  1.00 46.14           C  
ATOM    999  SD  MET H 131      17.626   8.669  24.164  1.00 55.42           S  
ATOM   1000  CE  MET H 131      17.439  10.043  22.991  1.00 56.55           C  
ATOM   1001  C   MET H 131      12.462   8.025  24.486  1.00 38.94           C  
ATOM   1002  O   MET H 131      11.792   9.031  24.270  1.00 41.23           O  
ATOM   1003  N   SER H 132      12.246   7.220  25.546  1.00 41.39           N  
ATOM   1004  CA  SER H 132      11.134   7.430  26.429  1.00 40.86           C  
ATOM   1005  CB  SER H 132      10.179   6.226  26.406  1.00 40.69           C  
ATOM   1006  OG  SER H 132       9.083   6.437  27.280  1.00 45.36           O  
ATOM   1007  C   SER H 132      11.631   7.593  27.841  1.00 42.86           C  
ATOM   1008  O   SER H 132      12.745   7.194  28.173  1.00 43.02           O  
ATOM   1009  N   CYS H 133      10.810   8.239  28.704  0.90 37.51           N  
ATOM   1010  CA  CYS H 133      11.127   8.421  30.098  0.90 37.14           C  
ATOM   1011  CB  CYS H 133      11.810   9.787  30.375  0.90 38.23           C  
ATOM   1012  SG  CYS H 133      12.223  10.095  32.123  0.90 41.01           S  
ATOM   1013  C   CYS H 133       9.831   8.351  30.860  0.90 38.40           C  
ATOM   1014  O   CYS H 133       9.028   9.282  30.819  0.90 37.72           O  
ATOM   1015  N   LYS H 134       9.603   7.243  31.604  1.00 41.67           N  
ATOM   1016  CA  LYS H 134       8.352   7.069  32.293  1.00 41.18           C  
ATOM   1017  CB  LYS H 134       7.888   5.610  32.384  1.00 48.19           C  
ATOM   1018  CG  LYS H 134       6.479   5.508  32.960  1.00 57.27           C  
ATOM   1019  CD  LYS H 134       5.861   4.118  32.872  1.00 63.92           C  
ATOM   1020  CE  LYS H 134       4.421   4.074  33.379  1.00 66.08           C  
ATOM   1021  NZ  LYS H 134       4.373   4.418  34.815  1.00 67.97           N1+
ATOM   1022  C   LYS H 134       8.475   7.568  33.699  1.00 43.09           C  
ATOM   1023  O   LYS H 134       9.410   7.233  34.424  1.00 46.63           O  
ATOM   1024  N   THR H 135       7.479   8.368  34.122  1.00 48.85           N  
ATOM   1025  CA  THR H 135       7.425   9.007  35.407  1.00 46.41           C  
ATOM   1026  CB  THR H 135       6.915  10.411  35.280  1.00 39.34           C  
ATOM   1027  OG1 THR H 135       7.857  11.243  34.622  1.00 63.90           O  
ATOM   1028  CG2 THR H 135       6.526  10.936  36.659  1.00 68.41           C  
ATOM   1029  C   THR H 135       6.466   8.301  36.313  1.00 47.38           C  
ATOM   1030  O   THR H 135       5.464   7.744  35.870  1.00 42.09           O  
ATOM   1031  N   SER H 136       6.778   8.307  37.631  1.00 44.27           N  
ATOM   1032  CA  SER H 136       5.902   7.739  38.611  1.00 45.45           C  
ATOM   1033  CB  SER H 136       6.082   6.220  38.764  1.00 48.91           C  
ATOM   1034  OG  SER H 136       7.409   5.930  39.181  1.00 55.00           O  
ATOM   1035  C   SER H 136       6.219   8.365  39.937  1.00 45.01           C  
ATOM   1036  O   SER H 136       7.305   8.910  40.138  1.00 46.00           O  
ATOM   1037  N   GLY H 137       5.272   8.183  40.882  1.00 18.23           N  
ATOM   1038  CA  GLY H 137       5.426   8.578  42.248  1.00 17.59           C  
ATOM   1039  C   GLY H 137       4.830   9.930  42.442  1.00 18.26           C  
ATOM   1040  O   GLY H 137       4.670  10.377  43.577  1.00 20.23           O  
ATOM   1041  N   TYR H 138       4.495  10.631  41.344  1.00 19.66           N  
ATOM   1042  CA  TYR H 138       3.945  11.938  41.536  1.00 19.71           C  
ATOM   1043  CB  TYR H 138       5.008  13.055  41.605  1.00 18.73           C  
ATOM   1044  CG  TYR H 138       5.687  13.226  40.284  1.00 17.15           C  
ATOM   1045  CD1 TYR H 138       5.113  13.982  39.293  1.00 16.70           C  
ATOM   1046  CD2 TYR H 138       6.906  12.651  40.016  1.00 16.18           C  
ATOM   1047  CE1 TYR H 138       5.724  14.164  38.074  1.00 16.87           C  
ATOM   1048  CE2 TYR H 138       7.523  12.830  38.797  1.00 15.98           C  
ATOM   1049  CZ  TYR H 138       6.939  13.591  37.817  1.00 15.72           C  
ATOM   1050  OH  TYR H 138       7.576  13.770  36.567  1.00 16.19           O  
ATOM   1051  C   TYR H 138       3.002  12.263  40.416  1.00 19.49           C  
ATOM   1052  O   TYR H 138       2.835  11.483  39.481  1.00 19.68           O  
ATOM   1053  N   THR H 139       2.339  13.439  40.509  1.00 19.38           N  
ATOM   1054  CA  THR H 139       1.446  13.876  39.470  1.00 20.71           C  
ATOM   1055  CB  THR H 139       0.505  14.954  39.926  1.00 21.58           C  
ATOM   1056  OG1 THR H 139      -0.256  14.495  41.033  1.00 25.31           O  
ATOM   1057  CG2 THR H 139      -0.431  15.327  38.764  1.00 24.00           C  
ATOM   1058  C   THR H 139       2.313  14.440  38.380  1.00 19.39           C  
ATOM   1059  O   THR H 139       2.948  15.483  38.537  1.00 19.03           O  
ATOM   1060  N   PHE H 140       2.293  13.773  37.213  1.00 19.44           N  
ATOM   1061  CA  PHE H 140       3.164  14.024  36.093  1.00 19.41           C  
ATOM   1062  CB  PHE H 140       2.935  13.015  34.952  1.00 19.66           C  
ATOM   1063  CG  PHE H 140       3.868  13.338  33.834  1.00 19.36           C  
ATOM   1064  CD1 PHE H 140       5.208  13.042  33.908  1.00 18.60           C  
ATOM   1065  CD2 PHE H 140       3.380  13.922  32.687  1.00 19.67           C  
ATOM   1066  CE1 PHE H 140       6.055  13.341  32.866  1.00 18.32           C  
ATOM   1067  CE2 PHE H 140       4.220  14.223  31.643  1.00 18.99           C  
ATOM   1068  CZ  PHE H 140       5.560  13.936  31.730  1.00 17.66           C  
ATOM   1069  C   PHE H 140       3.021  15.418  35.545  1.00 20.53           C  
ATOM   1070  O   PHE H 140       4.012  16.047  35.174  1.00 21.39           O  
ATOM   1071  N   THR H 141       1.791  15.950  35.477  1.00 20.24           N  
ATOM   1072  CA  THR H 141       1.541  17.231  34.868  1.00 20.42           C  
ATOM   1073  CB  THR H 141       0.082  17.571  34.776  1.00 20.95           C  
ATOM   1074  OG1 THR H 141      -0.498  17.635  36.070  1.00 22.71           O  
ATOM   1075  CG2 THR H 141      -0.623  16.497  33.930  1.00 21.23           C  
ATOM   1076  C   THR H 141       2.212  18.331  35.634  1.00 19.76           C  
ATOM   1077  O   THR H 141       2.546  19.373  35.074  1.00 23.52           O  
ATOM   1078  N   GLU H 142       2.408  18.137  36.943  1.00 18.67           N  
ATOM   1079  CA  GLU H 142       2.906  19.159  37.812  1.00 19.86           C  
ATOM   1080  CB  GLU H 142       2.916  18.737  39.290  1.00 20.65           C  
ATOM   1081  CG  GLU H 142       1.522  18.539  39.881  1.00 22.02           C  
ATOM   1082  CD  GLU H 142       1.706  18.128  41.333  1.00 25.47           C  
ATOM   1083  OE1 GLU H 142       2.642  17.330  41.603  1.00 31.62           O  
ATOM   1084  OE2 GLU H 142       0.924  18.613  42.194  1.00 30.65           O1-
ATOM   1085  C   GLU H 142       4.313  19.610  37.492  1.00 19.59           C  
ATOM   1086  O   GLU H 142       4.635  20.761  37.777  1.00 20.32           O  
ATOM   1087  N   TYR H 143       5.210  18.769  36.921  1.00 19.18           N  
ATOM   1088  CA  TYR H 143       6.573  19.262  36.910  1.00 16.63           C  
ATOM   1089  CB  TYR H 143       7.537  18.335  37.639  1.00 18.13           C  
ATOM   1090  CG  TYR H 143       6.943  18.025  38.957  1.00 19.45           C  
ATOM   1091  CD1 TYR H 143       5.960  17.068  39.052  1.00 19.30           C  
ATOM   1092  CD2 TYR H 143       7.362  18.673  40.087  1.00 20.10           C  
ATOM   1093  CE1 TYR H 143       5.393  16.754  40.260  1.00 21.39           C  
ATOM   1094  CE2 TYR H 143       6.791  18.357  41.289  1.00 21.95           C  
ATOM   1095  CZ  TYR H 143       5.812  17.405  41.388  1.00 24.05           C  
ATOM   1096  OH  TYR H 143       5.242  17.096  42.638  1.00 25.83           O  
ATOM   1097  C   TYR H 143       7.155  19.306  35.528  1.00 15.66           C  
ATOM   1098  O   TYR H 143       6.805  18.481  34.690  1.00 17.43           O  
ATOM   1099  N   THR H 144       8.101  20.249  35.254  1.00 36.44           N  
ATOM   1100  CA  THR H 144       8.643  20.237  33.924  1.00 35.69           C  
ATOM   1101  CB  THR H 144       9.354  21.509  33.572  1.00 37.45           C  
ATOM   1102  OG1 THR H 144      10.474  21.694  34.424  1.00  0.00           O  
ATOM   1103  CG2 THR H 144       8.369  22.680  33.733  1.00 42.46           C  
ATOM   1104  C   THR H 144       9.643  19.125  33.832  1.00 34.83           C  
ATOM   1105  O   THR H 144      10.215  18.710  34.840  1.00 36.99           O  
ATOM   1106  N   ILE H 145       9.872  18.603  32.605  1.00 39.10           N  
ATOM   1107  CA  ILE H 145      10.833  17.551  32.446  1.00 37.27           C  
ATOM   1108  CB  ILE H 145      10.293  16.297  31.815  1.00 37.61           C  
ATOM   1109  CG1 ILE H 145      11.364  15.189  31.817  1.00  0.00           C  
ATOM   1110  CG2 ILE H 145       9.765  16.651  30.417  1.00  0.00           C  
ATOM   1111  CD1 ILE H 145      11.743  14.697  33.214  1.00  0.00           C  
ATOM   1112  C   ILE H 145      11.954  18.059  31.596  1.00 37.08           C  
ATOM   1113  O   ILE H 145      11.735  18.690  30.562  1.00 37.21           O  
ATOM   1114  N   HIS H 146      13.204  17.798  32.034  1.00 34.58           N  
ATOM   1115  CA  HIS H 146      14.345  18.297  31.321  1.00 35.56           C  
ATOM   1116  ND1 HIS H 146      14.442  21.544  31.780  1.00 49.04           N  
ATOM   1117  CG  HIS H 146      14.647  20.477  32.625  1.00 39.66           C  
ATOM   1118  CB  HIS H 146      15.272  19.176  32.193  1.00 36.60           C  
ATOM   1119  NE2 HIS H 146      13.698  22.169  33.779  1.00 43.24           N  
ATOM   1120  CD2 HIS H 146      14.187  20.876  33.843  1.00 49.92           C  
ATOM   1121  CE1 HIS H 146      13.873  22.526  32.520  1.00 51.56           C  
ATOM   1122  C   HIS H 146      15.142  17.148  30.762  1.00 36.75           C  
ATOM   1123  O   HIS H 146      15.063  16.021  31.250  1.00 36.42           O  
ATOM   1124  N   TRP H 147      15.909  17.407  29.676  1.00 36.56           N  
ATOM   1125  CA  TRP H 147      16.722  16.384  29.067  1.00 35.82           C  
ATOM   1126  CB  TRP H 147      16.250  15.992  27.655  1.00 35.42           C  
ATOM   1127  CG  TRP H 147      14.931  15.254  27.664  1.00 34.05           C  
ATOM   1128  CD2 TRP H 147      14.802  13.825  27.582  1.00 35.32           C  
ATOM   1129  CD1 TRP H 147      13.664  15.752  27.751  1.00 33.82           C  
ATOM   1130  NE1 TRP H 147      12.753  14.723  27.742  1.00 35.40           N  
ATOM   1131  CE2 TRP H 147      13.440  13.531  27.636  1.00 37.20           C  
ATOM   1132  CE3 TRP H 147      15.741  12.839  27.476  1.00 37.02           C  
ATOM   1133  CZ2 TRP H 147      12.995  12.243  27.583  1.00 36.86           C  
ATOM   1134  CZ3 TRP H 147      15.289  11.539  27.419  1.00 36.69           C  
ATOM   1135  CH2 TRP H 147      13.940  11.247  27.473  1.00 35.05           C  
ATOM   1136  C   TRP H 147      18.137  16.877  28.982  1.00 36.19           C  
ATOM   1137  O   TRP H 147      18.386  18.053  28.720  1.00 36.70           O  
ATOM   1138  N   MET H 148      19.110  15.963  29.208  1.00 36.51           N  
ATOM   1139  CA  MET H 148      20.505  16.319  29.218  1.00 35.78           C  
ATOM   1140  CB  MET H 148      21.100  16.305  30.633  1.00 34.65           C  
ATOM   1141  CG  MET H 148      20.416  17.281  31.589  1.00  0.00           C  
ATOM   1142  SD  MET H 148      20.630  19.025  31.137  1.00  0.00           S  
ATOM   1143  CE  MET H 148      22.440  18.926  31.226  1.00  0.00           C  
ATOM   1144  C   MET H 148      21.277  15.302  28.427  1.00 37.06           C  
ATOM   1145  O   MET H 148      20.937  14.119  28.408  1.00 34.17           O  
ATOM   1146  N   LYS H 149      22.365  15.749  27.763  1.00 35.84           N  
ATOM   1147  CA  LYS H 149      23.180  14.878  26.957  1.00 36.47           C  
ATOM   1148  CB  LYS H 149      23.319  15.402  25.518  1.00 39.41           C  
ATOM   1149  CG  LYS H 149      24.233  14.577  24.615  1.00 39.53           C  
ATOM   1150  CD  LYS H 149      24.224  15.065  23.165  1.00 39.30           C  
ATOM   1151  CE  LYS H 149      25.329  14.457  22.301  1.00 42.24           C  
ATOM   1152  NZ  LYS H 149      25.238  14.989  20.923  1.00 44.30           N1+
ATOM   1153  C   LYS H 149      24.562  14.845  27.530  1.00 38.66           C  
ATOM   1154  O   LYS H 149      25.132  15.883  27.858  1.00 39.32           O  
ATOM   1155  N   GLN H 150      25.144  13.637  27.680  1.00 42.02           N  
ATOM   1156  CA  GLN H 150      26.497  13.579  28.149  1.00 45.31           C  
ATOM   1157  CB  GLN H 150      26.667  13.058  29.582  1.00 44.17           C  
ATOM   1158  CG  GLN H 150      28.137  13.085  30.003  1.00 43.54           C  
ATOM   1159  CD  GLN H 150      28.237  12.708  31.469  1.00 37.43           C  
ATOM   1160  OE1 GLN H 150      27.283  12.213  32.066  1.00 37.47           O  
ATOM   1161  NE2 GLN H 150      29.433  12.953  32.066  1.00 42.99           N  
ATOM   1162  C   GLN H 150      27.278  12.678  27.244  1.00 50.07           C  
ATOM   1163  O   GLN H 150      26.930  11.515  27.049  1.00 49.88           O  
ATOM   1164  N   SER H 151      28.374  13.207  26.666  1.00 54.12           N  
ATOM   1165  CA  SER H 151      29.174  12.419  25.777  1.00 59.65           C  
ATOM   1166  CB  SER H 151      29.949  13.238  24.733  1.00 63.63           C  
ATOM   1167  OG  SER H 151      29.049  13.861  23.827  1.00 64.26           O  
ATOM   1168  C   SER H 151      30.157  11.626  26.573  1.00 64.75           C  
ATOM   1169  O   SER H 151      30.432  11.911  27.736  1.00 68.90           O  
ATOM   1170  N   HIS H 152      30.726  10.594  25.929  0.80 58.73           N  
ATOM   1171  CA  HIS H 152      31.653   9.712  26.564  0.80 59.25           C  
ATOM   1172  ND1 HIS H 152      32.971   6.718  27.027  0.50 43.42           N  
ATOM   1173  CG  HIS H 152      33.242   7.747  26.154  0.80 59.04           C  
ATOM   1174  CB  HIS H 152      32.212   8.670  25.578  0.80 59.49           C  
ATOM   1175  NE2 HIS H 152      35.165   6.682  26.661  0.50 43.09           N  
ATOM   1176  CD2 HIS H 152      34.586   7.711  25.941  0.50 43.31           C  
ATOM   1177  CE1 HIS H 152      34.157   6.114  27.298  0.50 43.28           C  
ATOM   1178  C   HIS H 152      32.801  10.496  27.111  0.80 60.16           C  
ATOM   1179  O   HIS H 152      33.458  11.257  26.402  0.80 59.48           O  
ATOM   1180  N   GLY H 153      33.049  10.323  28.424  0.80 60.84           N  
ATOM   1181  CA  GLY H 153      34.174  10.925  29.076  0.80 60.78           C  
ATOM   1182  C   GLY H 153      34.065  12.408  29.002  0.80 62.31           C  
ATOM   1183  O   GLY H 153      35.076  13.103  28.890  0.80 62.84           O  
ATOM   1184  N   LYS H 154      32.840  12.950  29.077  1.00 77.27           N  
ATOM   1185  CA  LYS H 154      32.760  14.369  28.924  1.00 76.50           C  
ATOM   1186  CB  LYS H 154      32.227  14.819  27.558  1.00 73.44           C  
ATOM   1187  CG  LYS H 154      33.146  14.482  26.388  1.00 76.83           C  
ATOM   1188  CD  LYS H 154      32.485  14.718  25.030  1.00 80.36           C  
ATOM   1189  CE  LYS H 154      31.637  15.992  24.978  1.00 70.21           C  
ATOM   1190  NZ  LYS H 154      31.258  16.297  23.577  1.00 69.43           N1+
ATOM   1191  C   LYS H 154      31.817  14.949  29.916  1.00 73.36           C  
ATOM   1192  O   LYS H 154      31.379  14.308  30.869  1.00 70.13           O  
ATOM   1193  N   SER H 155      31.507  16.237  29.691  1.00 64.41           N  
ATOM   1194  CA  SER H 155      30.644  16.980  30.547  1.00 57.32           C  
ATOM   1195  CB  SER H 155      30.964  18.484  30.591  1.00 53.84           C  
ATOM   1196  OG  SER H 155      30.720  19.077  29.324  1.00 55.99           O  
ATOM   1197  C   SER H 155      29.221  16.821  30.110  1.00 52.02           C  
ATOM   1198  O   SER H 155      28.901  16.038  29.219  1.00 52.19           O  
ATOM   1199  N   LEU H 156      28.321  17.578  30.769  1.00 47.89           N  
ATOM   1200  CA  LEU H 156      26.903  17.506  30.552  1.00 42.76           C  
ATOM   1201  CB  LEU H 156      26.123  17.579  31.876  1.00 38.79           C  
ATOM   1202  CG  LEU H 156      26.404  16.399  32.825  1.00 38.31           C  
ATOM   1203  CD1 LEU H 156      25.717  16.592  34.186  1.00 38.75           C  
ATOM   1204  CD2 LEU H 156      26.017  15.066  32.170  1.00 38.28           C  
ATOM   1205  C   LEU H 156      26.450  18.675  29.724  1.00 43.47           C  
ATOM   1206  O   LEU H 156      27.033  19.757  29.779  1.00 41.84           O  
ATOM   1207  N   GLU H 157      25.388  18.463  28.913  1.00 42.50           N  
ATOM   1208  CA  GLU H 157      24.812  19.501  28.097  1.00 41.67           C  
ATOM   1209  CB  GLU H 157      25.048  19.309  26.589  1.00 43.66           C  
ATOM   1210  CG  GLU H 157      26.483  19.580  26.137  1.00 51.86           C  
ATOM   1211  CD  GLU H 157      26.576  19.254  24.650  1.00 58.66           C  
ATOM   1212  OE1 GLU H 157      26.296  20.157  23.817  1.00 60.91           O  
ATOM   1213  OE2 GLU H 157      26.926  18.087  24.329  1.00 61.82           O1-
ATOM   1214  C   GLU H 157      23.320  19.478  28.284  1.00 38.91           C  
ATOM   1215  O   GLU H 157      22.713  18.410  28.349  1.00 37.73           O  
ATOM   1216  N   TRP H 158      22.685  20.669  28.351  1.00 36.02           N  
ATOM   1217  CA  TRP H 158      21.257  20.753  28.541  1.00 35.51           C  
ATOM   1218  CB  TRP H 158      20.860  21.970  29.399  1.00 36.21           C  
ATOM   1219  CG  TRP H 158      19.378  22.229  29.545  1.00 37.10           C  
ATOM   1220  CD2 TRP H 158      18.708  23.303  28.872  1.00 36.46           C  
ATOM   1221  CD1 TRP H 158      18.435  21.599  30.305  1.00 36.89           C  
ATOM   1222  NE1 TRP H 158      17.214  22.208  30.136  1.00 32.94           N  
ATOM   1223  CE2 TRP H 158      17.369  23.259  29.259  1.00 35.40           C  
ATOM   1224  CE3 TRP H 158      19.174  24.251  28.006  1.00 36.53           C  
ATOM   1225  CZ2 TRP H 158      16.470  24.166  28.780  1.00 38.64           C  
ATOM   1226  CZ3 TRP H 158      18.263  25.163  27.524  1.00 38.04           C  
ATOM   1227  CH2 TRP H 158      16.939  25.120  27.903  1.00 38.50           C  
ATOM   1228  C   TRP H 158      20.599  20.868  27.193  1.00 34.92           C  
ATOM   1229  O   TRP H 158      20.947  21.735  26.397  1.00 34.38           O  
ATOM   1230  N   ILE H 159      19.708  19.901  26.870  1.00 34.38           N  
ATOM   1231  CA  ILE H 159      18.967  19.843  25.635  1.00 36.11           C  
ATOM   1232  CB  ILE H 159      18.438  18.465  25.377  1.00 36.41           C  
ATOM   1233  CG1 ILE H 159      19.605  17.469  25.280  1.00 37.44           C  
ATOM   1234  CG2 ILE H 159      17.560  18.512  24.114  1.00 37.34           C  
ATOM   1235  CD1 ILE H 159      19.169  16.006  25.334  1.00 35.03           C  
ATOM   1236  C   ILE H 159      17.787  20.774  25.581  1.00 35.67           C  
ATOM   1237  O   ILE H 159      17.654  21.568  24.652  1.00 36.88           O  
ATOM   1238  N   GLY H 160      16.894  20.706  26.590  1.00 36.12           N  
ATOM   1239  CA  GLY H 160      15.695  21.502  26.568  1.00 35.28           C  
ATOM   1240  C   GLY H 160      14.745  20.947  27.585  1.00 35.57           C  
ATOM   1241  O   GLY H 160      15.026  19.946  28.239  1.00 34.69           O  
ATOM   1242  N   GLY H 161      13.567  21.585  27.737  1.00 34.28           N  
ATOM   1243  CA  GLY H 161      12.626  21.120  28.715  1.00 34.96           C  
ATOM   1244  C   GLY H 161      11.258  21.212  28.121  1.00 35.73           C  
ATOM   1245  O   GLY H 161      11.053  21.884  27.111  1.00 36.64           O  
ATOM   1246  N   ILE H 162      10.284  20.496  28.721  1.00 34.44           N  
ATOM   1247  CA  ILE H 162       8.936  20.573  28.236  1.00 35.33           C  
ATOM   1248  CB  ILE H 162       8.517  19.433  27.349  1.00 33.13           C  
ATOM   1249  CG1 ILE H 162       7.121  19.712  26.765  1.00 36.16           C  
ATOM   1250  CG2 ILE H 162       8.615  18.122  28.141  1.00 33.88           C  
ATOM   1251  CD1 ILE H 162       6.693  18.725  25.679  1.00 34.76           C  
ATOM   1252  C   ILE H 162       8.008  20.607  29.407  1.00 38.24           C  
ATOM   1253  O   ILE H 162       8.246  19.963  30.430  1.00 35.94           O  
ATOM   1254  N   PHE H 163       6.910  21.379  29.277  1.00 37.20           N  
ATOM   1255  CA  PHE H 163       5.955  21.464  30.341  1.00 36.97           C  
ATOM   1256  CB  PHE H 163       5.310  22.854  30.446  1.00 39.30           C  
ATOM   1257  CG  PHE H 163       6.432  23.831  30.532  1.00 41.03           C  
ATOM   1258  CD1 PHE H 163       7.026  24.292  29.380  1.00  0.00           C  
ATOM   1259  CD2 PHE H 163       6.892  24.285  31.745  1.00  0.00           C  
ATOM   1260  CE1 PHE H 163       8.062  25.191  29.433  1.00  0.00           C  
ATOM   1261  CE2 PHE H 163       7.931  25.186  31.804  1.00  0.00           C  
ATOM   1262  CZ  PHE H 163       8.518  25.640  30.647  1.00  0.00           C  
ATOM   1263  C   PHE H 163       4.877  20.498  29.975  1.00 36.84           C  
ATOM   1264  O   PHE H 163       4.173  20.681  28.987  1.00 38.99           O  
ATOM   1265  N   PRO H 164       4.686  19.539  30.797  1.00 31.88           N  
ATOM   1266  CA  PRO H 164       3.660  18.616  30.478  1.00 34.19           C  
ATOM   1267  CD  PRO H 164       5.732  18.941  31.600  1.00 31.52           C  
ATOM   1268  CB  PRO H 164       3.832  17.447  31.454  1.00 34.89           C  
ATOM   1269  CG  PRO H 164       4.962  17.890  32.410  1.00 35.48           C  
ATOM   1270  C   PRO H 164       2.351  19.323  30.533  1.00 36.73           C  
ATOM   1271  O   PRO H 164       1.402  18.827  29.925  1.00 37.09           O  
ATOM   1272  N   ASN H 165       2.269  20.452  31.271  1.00 37.00           N  
ATOM   1273  CA  ASN H 165       1.007  21.107  31.420  1.00 38.46           C  
ATOM   1274  CB  ASN H 165       1.083  22.283  32.409  1.00 29.26           C  
ATOM   1275  CG  ASN H 165      -0.314  22.513  32.956  1.00 34.77           C  
ATOM   1276  OD1 ASN H 165      -1.155  21.617  32.925  1.00 35.53           O  
ATOM   1277  ND2 ASN H 165      -0.566  23.742  33.482  1.00 35.10           N  
ATOM   1278  C   ASN H 165       0.537  21.647  30.103  1.00 41.38           C  
ATOM   1279  O   ASN H 165      -0.533  21.280  29.618  1.00 42.37           O  
ATOM   1280  N   ASN H 166       1.300  22.571  29.505  1.00 39.39           N  
ATOM   1281  CA  ASN H 166       0.941  23.164  28.249  1.00 39.73           C  
ATOM   1282  CB  ASN H 166       1.285  24.672  28.189  1.00 40.93           C  
ATOM   1283  CG  ASN H 166       2.723  24.889  28.616  1.00 42.49           C  
ATOM   1284  OD1 ASN H 166       3.490  23.939  28.727  1.00 42.93           O  
ATOM   1285  ND2 ASN H 166       3.100  26.164  28.899  1.00 41.11           N  
ATOM   1286  C   ASN H 166       1.439  22.395  27.054  1.00 38.77           C  
ATOM   1287  O   ASN H 166       0.825  22.432  25.990  1.00 40.43           O  
ATOM   1288  N   GLY H 167       2.556  21.660  27.198  1.00 38.22           N  
ATOM   1289  CA  GLY H 167       3.181  21.002  26.085  1.00 35.18           C  
ATOM   1290  C   GLY H 167       4.192  21.985  25.622  1.00 35.94           C  
ATOM   1291  O   GLY H 167       4.822  21.832  24.576  1.00 36.03           O  
ATOM   1292  N   ASP H 168       4.374  23.028  26.449  1.00 41.39           N  
ATOM   1293  CA  ASP H 168       5.267  24.084  26.073  1.00 40.37           C  
ATOM   1294  CB  ASP H 168       5.270  25.274  27.047  1.00 45.89           C  
ATOM   1295  CG  ASP H 168       6.000  26.433  26.382  1.00 49.91           C  
ATOM   1296  OD1 ASP H 168       5.712  26.710  25.186  1.00 73.21           O  
ATOM   1297  OD2 ASP H 168       6.842  27.069  27.070  1.00 85.44           O1-
ATOM   1298  C   ASP H 168       6.647  23.515  26.039  1.00 40.23           C  
ATOM   1299  O   ASP H 168       6.948  22.551  26.741  1.00 42.70           O  
ATOM   1300  N   THR H 169       7.526  24.087  25.192  1.00 41.44           N  
ATOM   1301  CA  THR H 169       8.842  23.528  25.114  1.00 41.13           C  
ATOM   1302  CB  THR H 169       8.979  22.588  23.954  1.00 38.03           C  
ATOM   1303  OG1 THR H 169      10.173  21.832  24.062  1.00 37.46           O  
ATOM   1304  CG2 THR H 169       8.966  23.405  22.652  1.00 34.72           C  
ATOM   1305  C   THR H 169       9.855  24.630  24.964  1.00 41.01           C  
ATOM   1306  O   THR H 169       9.562  25.701  24.433  1.00 41.04           O  
ATOM   1307  N   THR H 170      11.082  24.388  25.472  1.00 36.50           N  
ATOM   1308  CA  THR H 170      12.163  25.328  25.352  1.00 37.99           C  
ATOM   1309  CB  THR H 170      12.486  26.036  26.636  1.00 51.47           C  
ATOM   1310  OG1 THR H 170      11.347  26.741  27.110  1.00  0.00           O  
ATOM   1311  CG2 THR H 170      13.644  27.015  26.381  1.00  0.00           C  
ATOM   1312  C   THR H 170      13.373  24.532  24.964  1.00 37.27           C  
ATOM   1313  O   THR H 170      13.608  23.457  25.515  1.00 41.69           O  
ATOM   1314  N   TYR H 171      14.188  25.037  24.009  1.00 35.57           N  
ATOM   1315  CA  TYR H 171      15.317  24.255  23.589  1.00 36.10           C  
ATOM   1316  CB  TYR H 171      15.271  23.763  22.128  1.00 36.64           C  
ATOM   1317  CG  TYR H 171      14.155  22.798  21.909  1.00 40.45           C  
ATOM   1318  CD1 TYR H 171      14.276  21.486  22.301  1.00 31.75           C  
ATOM   1319  CD2 TYR H 171      12.983  23.201  21.317  1.00 30.62           C  
ATOM   1320  CE1 TYR H 171      13.250  20.593  22.098  1.00 29.77           C  
ATOM   1321  CE2 TYR H 171      11.954  22.311  21.110  1.00 31.92           C  
ATOM   1322  CZ  TYR H 171      12.085  21.003  21.500  1.00 28.94           C  
ATOM   1323  OH  TYR H 171      11.031  20.089  21.290  1.00 30.12           O  
ATOM   1324  C   TYR H 171      16.569  25.068  23.641  1.00 36.09           C  
ATOM   1325  O   TYR H 171      16.553  26.294  23.543  1.00 38.92           O  
ATOM   1326  N   ASN H 172      17.702  24.364  23.827  1.00 36.63           N  
ATOM   1327  CA  ASN H 172      18.993  24.977  23.736  1.00 37.84           C  
ATOM   1328  CB  ASN H 172      20.120  24.049  24.234  1.00 40.19           C  
ATOM   1329  CG  ASN H 172      21.452  24.785  24.293  1.00 42.21           C  
ATOM   1330  OD1 ASN H 172      21.683  25.761  23.583  1.00 47.35           O  
ATOM   1331  ND2 ASN H 172      22.370  24.289  25.164  1.00 43.17           N  
ATOM   1332  C   ASN H 172      19.164  25.174  22.263  1.00 40.98           C  
ATOM   1333  O   ASN H 172      18.742  24.332  21.475  1.00 41.04           O  
ATOM   1334  N   GLN H 173      19.798  26.280  21.842  1.00 46.68           N  
ATOM   1335  CA  GLN H 173      19.896  26.568  20.438  1.00 51.34           C  
ATOM   1336  CB  GLN H 173      20.638  27.879  20.128  1.00 58.69           C  
ATOM   1337  CG  GLN H 173      19.812  29.135  20.409  1.00 67.24           C  
ATOM   1338  CD  GLN H 173      18.713  29.207  19.355  1.00 71.84           C  
ATOM   1339  OE1 GLN H 173      17.796  28.389  19.335  1.00 72.26           O  
ATOM   1340  NE2 GLN H 173      18.809  30.213  18.447  1.00 73.51           N  
ATOM   1341  C   GLN H 173      20.624  25.469  19.732  1.00 51.42           C  
ATOM   1342  O   GLN H 173      20.282  25.123  18.603  1.00 55.82           O  
ATOM   1343  N   LYS H 174      21.632  24.871  20.386  1.00 51.05           N  
ATOM   1344  CA  LYS H 174      22.443  23.861  19.759  1.00 51.64           C  
ATOM   1345  CB  LYS H 174      23.353  23.163  20.789  1.00 55.38           C  
ATOM   1346  CG  LYS H 174      24.552  23.967  21.298  1.00 57.38           C  
ATOM   1347  CD  LYS H 174      25.746  23.984  20.345  1.00 62.32           C  
ATOM   1348  CE  LYS H 174      26.639  22.753  20.519  1.00 66.07           C  
ATOM   1349  NZ  LYS H 174      27.829  22.852  19.650  1.00 67.82           N1+
ATOM   1350  C   LYS H 174      21.554  22.764  19.242  1.00 51.60           C  
ATOM   1351  O   LYS H 174      21.704  22.302  18.113  1.00 54.44           O  
ATOM   1352  N   PHE H 175      20.615  22.321  20.091  1.00 48.24           N  
ATOM   1353  CA  PHE H 175      19.703  21.230  19.886  1.00 48.51           C  
ATOM   1354  CB  PHE H 175      19.175  20.652  21.207  1.00 47.01           C  
ATOM   1355  CG  PHE H 175      20.368  19.988  21.802  1.00 44.85           C  
ATOM   1356  CD1 PHE H 175      21.237  20.685  22.608  1.00 44.19           C  
ATOM   1357  CD2 PHE H 175      20.633  18.668  21.531  1.00 40.32           C  
ATOM   1358  CE1 PHE H 175      22.342  20.067  23.145  1.00 43.99           C  
ATOM   1359  CE2 PHE H 175      21.735  18.046  22.064  1.00 43.47           C  
ATOM   1360  CZ  PHE H 175      22.594  18.745  22.876  1.00 43.20           C  
ATOM   1361  C   PHE H 175      18.556  21.528  18.981  1.00 48.88           C  
ATOM   1362  O   PHE H 175      17.885  20.602  18.530  1.00 48.66           O  
ATOM   1363  N   LYS H 176      18.232  22.813  18.777  1.00 52.22           N  
ATOM   1364  CA  LYS H 176      17.096  23.168  17.978  1.00 55.90           C  
ATOM   1365  CB  LYS H 176      17.027  24.685  17.737  1.00 60.28           C  
ATOM   1366  CG  LYS H 176      15.689  25.204  17.219  1.00 64.45           C  
ATOM   1367  CD  LYS H 176      15.561  26.721  17.375  1.00 70.77           C  
ATOM   1368  CE  LYS H 176      14.234  27.290  16.880  1.00 72.15           C  
ATOM   1369  NZ  LYS H 176      14.207  28.755  17.090  1.00 69.23           N1+
ATOM   1370  C   LYS H 176      17.184  22.464  16.652  1.00 56.59           C  
ATOM   1371  O   LYS H 176      18.206  22.499  15.967  1.00 58.99           O  
ATOM   1372  N   VAL H 177      16.063  21.809  16.281  1.00 54.91           N  
ATOM   1373  CA  VAL H 177      15.826  21.046  15.084  1.00 54.94           C  
ATOM   1374  CB  VAL H 177      16.399  21.711  13.865  1.00 99.92           C  
ATOM   1375  CG1 VAL H 177      16.137  20.824  12.636  1.00  0.00           C  
ATOM   1376  CG2 VAL H 177      15.797  23.122  13.754  1.00  0.00           C  
ATOM   1377  C   VAL H 177      16.424  19.670  15.194  1.00 53.19           C  
ATOM   1378  O   VAL H 177      16.035  18.771  14.451  1.00 55.48           O  
ATOM   1379  N   ARG H 178      17.386  19.459  16.112  1.00 51.58           N  
ATOM   1380  CA  ARG H 178      17.944  18.154  16.351  1.00 49.20           C  
ATOM   1381  CB  ARG H 178      19.252  18.242  17.154  1.00 48.66           C  
ATOM   1382  CG  ARG H 178      19.960  16.907  17.357  1.00 50.59           C  
ATOM   1383  CD  ARG H 178      20.755  16.443  16.137  1.00 50.91           C  
ATOM   1384  NE  ARG H 178      21.825  17.452  15.902  1.00  0.00           N  
ATOM   1385  CZ  ARG H 178      22.975  17.410  16.637  1.00  0.00           C  
ATOM   1386  NH1 ARG H 178      23.136  16.451  17.595  1.00  0.00           N1+
ATOM   1387  NH2 ARG H 178      23.958  18.333  16.427  1.00  0.00           N  
ATOM   1388  C   ARG H 178      16.989  17.333  17.172  1.00 47.66           C  
ATOM   1389  O   ARG H 178      16.732  16.166  16.880  1.00 46.47           O  
ATOM   1390  N   ALA H 179      16.415  17.951  18.228  1.00 48.84           N  
ATOM   1391  CA  ALA H 179      15.618  17.201  19.156  1.00 47.00           C  
ATOM   1392  CB  ALA H 179      16.166  17.238  20.592  1.00 44.24           C  
ATOM   1393  C   ALA H 179      14.236  17.756  19.218  1.00 45.45           C  
ATOM   1394  O   ALA H 179      14.028  18.958  19.060  1.00 48.61           O  
ATOM   1395  N   THR H 180      13.254  16.855  19.429  1.00 42.09           N  
ATOM   1396  CA  THR H 180      11.884  17.247  19.576  1.00 39.98           C  
ATOM   1397  CB  THR H 180      11.009  16.782  18.449  1.00 42.79           C  
ATOM   1398  OG1 THR H 180      11.481  17.305  17.217  1.00 48.46           O  
ATOM   1399  CG2 THR H 180       9.571  17.263  18.708  1.00 40.80           C  
ATOM   1400  C   THR H 180      11.376  16.606  20.830  1.00 38.41           C  
ATOM   1401  O   THR H 180      11.437  15.387  20.983  1.00 38.17           O  
ATOM   1402  N   LEU H 181      10.836  17.418  21.759  1.00 36.35           N  
ATOM   1403  CA  LEU H 181      10.363  16.902  23.012  1.00 36.26           C  
ATOM   1404  CB  LEU H 181      10.703  17.813  24.200  1.00 35.77           C  
ATOM   1405  CG  LEU H 181      12.217  18.038  24.372  1.00 38.64           C  
ATOM   1406  CD1 LEU H 181      12.520  18.940  25.577  1.00 39.81           C  
ATOM   1407  CD2 LEU H 181      12.978  16.704  24.415  1.00 37.59           C  
ATOM   1408  C   LEU H 181       8.870  16.797  22.950  1.00 36.05           C  
ATOM   1409  O   LEU H 181       8.193  17.691  22.443  1.00 40.04           O  
ATOM   1410  N   THR H 182       8.322  15.678  23.467  1.00 36.97           N  
ATOM   1411  CA  THR H 182       6.903  15.471  23.438  1.00 38.09           C  
ATOM   1412  CB  THR H 182       6.488  14.536  22.338  1.00 39.40           C  
ATOM   1413  OG1 THR H 182       6.993  14.995  21.095  1.00 39.12           O  
ATOM   1414  CG2 THR H 182       4.956  14.503  22.256  1.00 39.78           C  
ATOM   1415  C   THR H 182       6.533  14.822  24.737  1.00 39.87           C  
ATOM   1416  O   THR H 182       7.403  14.380  25.486  1.00 41.42           O  
ATOM   1417  N   VAL H 183       5.222  14.765  25.050  1.00 40.19           N  
ATOM   1418  CA  VAL H 183       4.807  14.157  26.279  1.00 41.79           C  
ATOM   1419  CB  VAL H 183       4.727  15.146  27.401  1.00 42.81           C  
ATOM   1420  CG1 VAL H 183       3.645  16.188  27.078  1.00 33.51           C  
ATOM   1421  CG2 VAL H 183       4.488  14.374  28.703  1.00 34.20           C  
ATOM   1422  C   VAL H 183       3.447  13.550  26.090  1.00 43.13           C  
ATOM   1423  O   VAL H 183       2.695  13.944  25.199  1.00 44.11           O  
ATOM   1424  N   GLY H 184       3.107  12.547  26.932  1.00 46.80           N  
ATOM   1425  CA  GLY H 184       1.812  11.925  26.881  1.00 47.53           C  
ATOM   1426  C   GLY H 184       1.318  11.869  28.291  1.00 48.49           C  
ATOM   1427  O   GLY H 184       1.810  11.098  29.113  1.00 47.67           O  
ATOM   1428  N   ARG H 185       0.287  12.678  28.586  1.00 46.52           N  
ATOM   1429  CA  ARG H 185      -0.228  12.809  29.915  1.00 48.66           C  
ATOM   1430  CB  ARG H 185      -1.299  13.905  30.015  1.00 50.79           C  
ATOM   1431  CG  ARG H 185      -1.854  14.095  31.424  1.00 56.15           C  
ATOM   1432  CD  ARG H 185      -2.881  15.226  31.514  1.00 57.88           C  
ATOM   1433  NE  ARG H 185      -3.459  15.214  32.888  1.00  0.00           N  
ATOM   1434  CZ  ARG H 185      -4.608  14.519  33.131  1.00  0.00           C  
ATOM   1435  NH1 ARG H 185      -5.220  13.838  32.119  1.00  0.00           N1+
ATOM   1436  NH2 ARG H 185      -5.149  14.510  34.384  1.00  0.00           N  
ATOM   1437  C   ARG H 185      -0.826  11.520  30.395  1.00 48.18           C  
ATOM   1438  O   ARG H 185      -0.637  11.141  31.550  1.00 48.87           O  
ATOM   1439  N   SER H 186      -1.555  10.794  29.527  1.00 51.31           N  
ATOM   1440  CA  SER H 186      -2.229   9.616  29.997  1.00 53.60           C  
ATOM   1441  CB  SER H 186      -3.066   8.928  28.904  1.00 58.04           C  
ATOM   1442  OG  SER H 186      -2.230   8.458  27.858  1.00 62.69           O  
ATOM   1443  C   SER H 186      -1.240   8.619  30.528  1.00 53.86           C  
ATOM   1444  O   SER H 186      -1.450   8.055  31.601  1.00 58.27           O  
ATOM   1445  N   SER H 187      -0.157   8.355  29.770  1.00 55.69           N  
ATOM   1446  CA  SER H 187       0.857   7.399  30.132  1.00 54.28           C  
ATOM   1447  CB  SER H 187       1.593   6.818  28.910  1.00 51.88           C  
ATOM   1448  OG  SER H 187       2.252   7.846  28.188  1.00 53.16           O  
ATOM   1449  C   SER H 187       1.880   7.972  31.076  1.00 53.35           C  
ATOM   1450  O   SER H 187       2.729   7.237  31.578  1.00 49.76           O  
ATOM   1451  N   SER H 188       1.851   9.293  31.344  1.00 47.84           N  
ATOM   1452  CA  SER H 188       2.839   9.891  32.207  1.00 45.66           C  
ATOM   1453  CB  SER H 188       2.771   9.408  33.667  1.00 49.85           C  
ATOM   1454  OG  SER H 188       1.572   9.865  34.275  1.00 46.54           O  
ATOM   1455  C   SER H 188       4.206   9.590  31.680  1.00 42.40           C  
ATOM   1456  O   SER H 188       5.106   9.211  32.430  1.00 45.77           O  
ATOM   1457  N   THR H 189       4.400   9.760  30.357  1.00 42.71           N  
ATOM   1458  CA  THR H 189       5.690   9.482  29.801  1.00 42.17           C  
ATOM   1459  CB  THR H 189       5.686   8.280  28.907  1.00 42.65           C  
ATOM   1460  OG1 THR H 189       5.228   7.141  29.619  1.00 42.79           O  
ATOM   1461  CG2 THR H 189       7.121   8.045  28.422  1.00 41.58           C  
ATOM   1462  C   THR H 189       6.143  10.656  28.983  1.00 41.45           C  
ATOM   1463  O   THR H 189       5.340  11.336  28.347  1.00 41.09           O  
ATOM   1464  N   ALA H 190       7.467  10.921  28.986  1.00 40.28           N  
ATOM   1465  CA  ALA H 190       8.024  12.007  28.226  1.00 39.22           C  
ATOM   1466  CB  ALA H 190       8.925  12.937  29.057  1.00 38.83           C  
ATOM   1467  C   ALA H 190       8.877  11.390  27.164  1.00 39.16           C  
ATOM   1468  O   ALA H 190       9.541  10.382  27.401  1.00 38.64           O  
ATOM   1469  N   TYR H 191       8.882  11.982  25.953  1.00 35.82           N  
ATOM   1470  CA  TYR H 191       9.621  11.401  24.867  1.00 35.66           C  
ATOM   1471  CB  TYR H 191       8.735  10.958  23.689  1.00 40.00           C  
ATOM   1472  CG  TYR H 191       7.802   9.889  24.135  1.00 37.37           C  
ATOM   1473  CD1 TYR H 191       8.198   8.571  24.142  1.00 39.84           C  
ATOM   1474  CD2 TYR H 191       6.525  10.206  24.537  1.00 41.60           C  
ATOM   1475  CE1 TYR H 191       7.331   7.585  24.549  1.00 41.90           C  
ATOM   1476  CE2 TYR H 191       5.656   9.222  24.945  1.00 42.67           C  
ATOM   1477  CZ  TYR H 191       6.059   7.908  24.952  1.00 43.77           C  
ATOM   1478  OH  TYR H 191       5.169   6.897  25.371  1.00 45.78           O  
ATOM   1479  C   TYR H 191      10.527  12.435  24.279  1.00 36.08           C  
ATOM   1480  O   TYR H 191      10.244  13.633  24.319  1.00 36.84           O  
ATOM   1481  N   MET H 192      11.669  11.975  23.730  1.00 35.61           N  
ATOM   1482  CA  MET H 192      12.564  12.846  23.031  1.00 36.76           C  
ATOM   1483  CB  MET H 192      13.891  13.103  23.767  1.00 36.79           C  
ATOM   1484  CG  MET H 192      14.826  14.036  22.997  1.00 37.17           C  
ATOM   1485  SD  MET H 192      16.339  14.509  23.887  1.00 42.45           S  
ATOM   1486  CE  MET H 192      17.036  12.830  23.920  1.00 37.99           C  
ATOM   1487  C   MET H 192      12.913  12.173  21.743  1.00 38.49           C  
ATOM   1488  O   MET H 192      13.255  10.992  21.723  1.00 41.29           O  
ATOM   1489  N   ASP H 193      12.820  12.905  20.618  1.00 40.42           N  
ATOM   1490  CA  ASP H 193      13.183  12.300  19.370  1.00 43.35           C  
ATOM   1491  CB  ASP H 193      12.060  12.245  18.316  1.00 46.68           C  
ATOM   1492  CG  ASP H 193      11.584  13.653  18.015  1.00 55.35           C  
ATOM   1493  OD1 ASP H 193      12.216  14.328  17.157  1.00  0.00           O  
ATOM   1494  OD2 ASP H 193      10.583  14.080  18.648  1.00  0.00           O1-
ATOM   1495  C   ASP H 193      14.349  13.039  18.800  1.00 42.95           C  
ATOM   1496  O   ASP H 193      14.399  14.268  18.827  1.00 42.20           O  
ATOM   1497  N   LEU H 194      15.346  12.278  18.305  1.00 41.61           N  
ATOM   1498  CA  LEU H 194      16.518  12.849  17.706  1.00 41.08           C  
ATOM   1499  CB  LEU H 194      17.824  12.280  18.283  1.00 43.83           C  
ATOM   1500  CG  LEU H 194      18.034  12.630  19.767  1.00 43.26           C  
ATOM   1501  CD1 LEU H 194      19.346  12.034  20.296  1.00 41.64           C  
ATOM   1502  CD2 LEU H 194      17.954  14.147  20.002  1.00 44.21           C  
ATOM   1503  C   LEU H 194      16.479  12.495  16.251  1.00 41.08           C  
ATOM   1504  O   LEU H 194      16.202  11.353  15.889  1.00 43.40           O  
ATOM   1505  N   ARG H 195      16.774  13.475  15.371  1.00 42.35           N  
ATOM   1506  CA  ARG H 195      16.661  13.233  13.959  1.00 45.53           C  
ATOM   1507  CB  ARG H 195      15.650  14.174  13.278  1.00 54.19           C  
ATOM   1508  CG  ARG H 195      15.270  13.776  11.850  1.00 68.54           C  
ATOM   1509  CD  ARG H 195      14.296  14.757  11.193  1.00  0.00           C  
ATOM   1510  NE  ARG H 195      13.857  14.170   9.895  1.00  0.00           N  
ATOM   1511  CZ  ARG H 195      13.263  14.956   8.951  1.00  0.00           C  
ATOM   1512  NH1 ARG H 195      13.137  16.299   9.160  1.00  0.00           N1+
ATOM   1513  NH2 ARG H 195      12.792  14.401   7.795  1.00  0.00           N  
ATOM   1514  C   ARG H 195      17.989  13.466  13.303  1.00 47.37           C  
ATOM   1515  O   ARG H 195      18.862  14.136  13.853  1.00 51.93           O  
ATOM   1516  N   SER H 196      18.163  12.893  12.090  1.00 47.34           N  
ATOM   1517  CA  SER H 196      19.362  13.040  11.310  1.00 46.97           C  
ATOM   1518  CB  SER H 196      19.538  14.438  10.687  1.00 49.66           C  
ATOM   1519  OG  SER H 196      19.713  15.419  11.698  1.00 57.24           O  
ATOM   1520  C   SER H 196      20.548  12.744  12.171  1.00 45.04           C  
ATOM   1521  O   SER H 196      21.459  13.559  12.301  1.00 43.59           O  
ATOM   1522  N   LEU H 197      20.569  11.533  12.758  1.00 44.40           N  
ATOM   1523  CA  LEU H 197      21.601  11.148  13.672  1.00 45.96           C  
ATOM   1524  CB  LEU H 197      21.305   9.818  14.387  1.00 45.68           C  
ATOM   1525  CG  LEU H 197      20.072   9.888  15.309  1.00 47.40           C  
ATOM   1526  CD1 LEU H 197      19.815   8.542  15.998  1.00 45.45           C  
ATOM   1527  CD2 LEU H 197      20.192  11.046  16.311  1.00 45.09           C  
ATOM   1528  C   LEU H 197      22.920  11.002  12.977  1.00 44.83           C  
ATOM   1529  O   LEU H 197      23.004  10.606  11.814  1.00 46.84           O  
ATOM   1530  N   THR H 198      23.990  11.362  13.711  1.00 45.87           N  
ATOM   1531  CA  THR H 198      25.340  11.276  13.242  1.00 48.30           C  
ATOM   1532  CB  THR H 198      25.871  12.605  12.783  1.00 49.11           C  
ATOM   1533  OG1 THR H 198      27.209  12.479  12.333  1.00 50.71           O  
ATOM   1534  CG2 THR H 198      25.753  13.633  13.912  1.00 49.12           C  
ATOM   1535  C   THR H 198      26.174  10.738  14.367  1.00 47.84           C  
ATOM   1536  O   THR H 198      25.702  10.607  15.495  1.00 46.18           O  
ATOM   1537  N   SER H 199      27.454  10.418  14.089  0.90 47.96           N  
ATOM   1538  CA  SER H 199      28.313   9.795  15.058  0.90 50.63           C  
ATOM   1539  CB  SER H 199      29.729   9.536  14.514  0.90 49.80           C  
ATOM   1540  OG  SER H 199      30.367  10.764  14.193  0.90 49.82           O  
ATOM   1541  C   SER H 199      28.443  10.674  16.263  0.90 51.55           C  
ATOM   1542  O   SER H 199      28.619  10.184  17.376  0.90 49.57           O  
ATOM   1543  N   GLU H 200      28.340  11.998  16.072  1.00 50.87           N  
ATOM   1544  CA  GLU H 200      28.490  12.945  17.138  1.00 51.67           C  
ATOM   1545  CB  GLU H 200      28.376  14.395  16.643  1.00 63.52           C  
ATOM   1546  CG  GLU H 200      29.489  14.787  15.670  1.00 72.18           C  
ATOM   1547  CD  GLU H 200      29.261  16.235  15.259  1.00 78.99           C  
ATOM   1548  OE1 GLU H 200      28.955  17.064  16.155  1.00 83.77           O  
ATOM   1549  OE2 GLU H 200      29.385  16.527  14.039  1.00 79.10           O1-
ATOM   1550  C   GLU H 200      27.400  12.726  18.144  1.00 50.35           C  
ATOM   1551  O   GLU H 200      27.589  12.941  19.340  1.00 55.79           O  
ATOM   1552  N   ASP H 201      26.225  12.295  17.661  1.00 47.17           N  
ATOM   1553  CA  ASP H 201      25.035  12.094  18.438  1.00 45.46           C  
ATOM   1554  CB  ASP H 201      23.813  11.749  17.569  1.00 51.58           C  
ATOM   1555  CG  ASP H 201      23.468  12.975  16.730  1.00 53.38           C  
ATOM   1556  OD1 ASP H 201      24.086  14.049  16.946  1.00 52.03           O  
ATOM   1557  OD2 ASP H 201      22.585  12.845  15.843  1.00 54.30           O1-
ATOM   1558  C   ASP H 201      25.222  10.973  19.417  1.00 43.11           C  
ATOM   1559  O   ASP H 201      24.449  10.856  20.363  1.00 46.17           O  
ATOM   1560  N   SER H 202      26.190  10.065  19.206  1.00 44.43           N  
ATOM   1561  CA  SER H 202      26.315   8.982  20.144  1.00 42.61           C  
ATOM   1562  CB  SER H 202      27.443   7.998  19.795  1.00 39.49           C  
ATOM   1563  OG  SER H 202      27.164   7.362  18.557  1.00 40.32           O  
ATOM   1564  C   SER H 202      26.608   9.559  21.490  1.00 41.43           C  
ATOM   1565  O   SER H 202      27.502  10.389  21.633  1.00 39.52           O  
ATOM   1566  N   ALA H 203      25.848   9.126  22.521  1.00 41.05           N  
ATOM   1567  CA  ALA H 203      26.072   9.646  23.841  1.00 38.92           C  
ATOM   1568  CB  ALA H 203      25.987  11.180  23.920  1.00 39.96           C  
ATOM   1569  C   ALA H 203      25.020   9.100  24.759  1.00 37.57           C  
ATOM   1570  O   ALA H 203      24.201   8.267  24.369  1.00 36.36           O  
ATOM   1571  N   VAL H 204      25.047   9.545  26.034  1.00 39.02           N  
ATOM   1572  CA  VAL H 204      24.083   9.112  27.005  1.00 39.10           C  
ATOM   1573  CB  VAL H 204      24.684   8.820  28.348  1.00 36.46           C  
ATOM   1574  CG1 VAL H 204      23.557   8.462  29.331  1.00 35.53           C  
ATOM   1575  CG2 VAL H 204      25.733   7.710  28.179  1.00 35.73           C  
ATOM   1576  C   VAL H 204      23.106  10.230  27.188  1.00 38.37           C  
ATOM   1577  O   VAL H 204      23.491  11.394  27.290  1.00 37.21           O  
ATOM   1578  N   TYR H 205      21.799   9.904  27.229  1.00 33.98           N  
ATOM   1579  CA  TYR H 205      20.816  10.940  27.360  1.00 32.79           C  
ATOM   1580  CB  TYR H 205      19.805  10.974  26.204  1.00 34.66           C  
ATOM   1581  CG  TYR H 205      20.530  11.285  24.940  1.00 35.96           C  
ATOM   1582  CD1 TYR H 205      20.792  12.587  24.600  1.00 36.38           C  
ATOM   1583  CD2 TYR H 205      20.955  10.286  24.096  1.00 37.15           C  
ATOM   1584  CE1 TYR H 205      21.453  12.893  23.439  1.00 37.05           C  
ATOM   1585  CE2 TYR H 205      21.617  10.587  22.929  1.00 38.82           C  
ATOM   1586  CZ  TYR H 205      21.866  11.896  22.598  1.00 36.89           C  
ATOM   1587  OH  TYR H 205      22.540  12.225  21.405  1.00 38.00           O  
ATOM   1588  C   TYR H 205      20.022  10.708  28.611  1.00 34.87           C  
ATOM   1589  O   TYR H 205      19.522   9.608  28.843  1.00 38.52           O  
ATOM   1590  N   TYR H 206      19.856  11.766  29.436  1.00 36.11           N  
ATOM   1591  CA  TYR H 206      19.161  11.636  30.690  1.00 36.48           C  
ATOM   1592  CB  TYR H 206      19.924  12.157  31.926  1.00 34.02           C  
ATOM   1593  CG  TYR H 206      21.273  11.538  32.066  1.00 33.29           C  
ATOM   1594  CD1 TYR H 206      21.453  10.308  32.653  1.00 33.30           C  
ATOM   1595  CD2 TYR H 206      22.375  12.214  31.602  1.00 33.25           C  
ATOM   1596  CE1 TYR H 206      22.712   9.767  32.773  1.00 35.04           C  
ATOM   1597  CE2 TYR H 206      23.634  11.677  31.720  1.00 35.21           C  
ATOM   1598  CZ  TYR H 206      23.807  10.450  32.309  1.00 35.93           C  
ATOM   1599  OH  TYR H 206      25.096   9.893  32.434  1.00 37.91           O  
ATOM   1600  C   TYR H 206      17.950  12.525  30.669  1.00 37.69           C  
ATOM   1601  O   TYR H 206      17.942  13.577  30.030  1.00 38.30           O  
ATOM   1602  N   CYS H 207      16.877  12.089  31.363  1.00 36.04           N  
ATOM   1603  CA  CYS H 207      15.697  12.887  31.565  1.00 37.07           C  
ATOM   1604  CB  CYS H 207      14.369  12.143  31.267  1.00 38.06           C  
ATOM   1605  SG  CYS H 207      14.212  10.564  32.161  1.00 48.04           S  
ATOM   1606  C   CYS H 207      15.727  13.235  33.023  1.00 36.39           C  
ATOM   1607  O   CYS H 207      16.135  12.417  33.846  1.00 38.94           O  
ATOM   1608  N   VAL H 208      15.330  14.472  33.388  1.00 32.51           N  
ATOM   1609  CA  VAL H 208      15.414  14.852  34.770  1.00 30.98           C  
ATOM   1610  CB  VAL H 208      16.661  15.635  35.064  1.00 29.43           C  
ATOM   1611  CG1 VAL H 208      16.621  16.167  36.506  1.00  0.00           C  
ATOM   1612  CG2 VAL H 208      17.867  14.736  34.759  1.00  0.00           C  
ATOM   1613  C   VAL H 208      14.238  15.709  35.093  1.00 32.35           C  
ATOM   1614  O   VAL H 208      13.666  16.370  34.228  1.00 34.81           O  
ATOM   1615  N   ARG H 209      13.832  15.721  36.371  1.00 33.20           N  
ATOM   1616  CA  ARG H 209      12.700  16.518  36.690  1.00 34.23           C  
ATOM   1617  CB  ARG H 209      11.529  15.724  37.275  1.00 34.61           C  
ATOM   1618  CG  ARG H 209      10.338  16.621  37.590  1.00 34.14           C  
ATOM   1619  CD  ARG H 209       9.074  15.849  37.935  1.00 43.90           C  
ATOM   1620  NE  ARG H 209       9.061  15.583  39.398  1.00 45.02           N  
ATOM   1621  CZ  ARG H 209       9.695  14.485  39.895  1.00 45.70           C  
ATOM   1622  NH1 ARG H 209      10.538  13.757  39.110  1.00 43.21           N1+
ATOM   1623  NH2 ARG H 209       9.428  14.074  41.165  1.00 49.90           N  
ATOM   1624  C   ARG H 209      13.119  17.527  37.700  1.00 34.22           C  
ATOM   1625  O   ARG H 209      14.164  17.420  38.338  1.00 33.96           O  
ATOM   1626  N   ASN H 210      12.336  18.608  37.793  1.00 37.89           N  
ATOM   1627  CA  ASN H 210      12.543  19.538  38.859  1.00 38.91           C  
ATOM   1628  CB  ASN H 210      12.409  20.991  38.372  1.00 35.22           C  
ATOM   1629  CG  ASN H 210      12.529  21.952  39.550  1.00 29.46           C  
ATOM   1630  OD1 ASN H 210      13.546  22.622  39.713  1.00 21.61           O  
ATOM   1631  ND2 ASN H 210      11.456  22.038  40.382  1.00 18.01           N  
ATOM   1632  C   ASN H 210      11.378  19.253  39.746  1.00 38.81           C  
ATOM   1633  O   ASN H 210      10.287  19.688  39.405  1.00 37.80           O  
ATOM   1634  N   TYR H 211      11.651  19.129  41.051  1.00 38.88           N  
ATOM   1635  CA  TYR H 211      10.495  19.285  41.935  1.00 38.90           C  
ATOM   1636  CB  TYR H 211      10.629  18.658  43.346  1.00 36.15           C  
ATOM   1637  CG  TYR H 211       9.544  19.384  44.076  1.00 16.59           C  
ATOM   1638  CD1 TYR H 211       8.264  19.086  43.705  1.00  2.59           C  
ATOM   1639  CD2 TYR H 211       9.751  20.356  45.052  1.00 35.69           C  
ATOM   1640  CE1 TYR H 211       7.189  19.728  44.262  1.00  2.42           C  
ATOM   1641  CE2 TYR H 211       8.678  21.006  45.613  1.00  2.73           C  
ATOM   1642  CZ  TYR H 211       7.399  20.695  45.213  1.00 21.71           C  
ATOM   1643  OH  TYR H 211       6.299  21.365  45.784  1.00  2.84           O  
ATOM   1644  C   TYR H 211      10.310  20.738  42.277  1.00 42.09           C  
ATOM   1645  O   TYR H 211      11.200  21.292  42.906  1.00 45.13           O  
ATOM   1646  N   GLY H 212       9.266  21.508  41.814  1.00 38.65           N  
ATOM   1647  CA  GLY H 212       9.349  22.962  42.052  1.00 42.55           C  
ATOM   1648  C   GLY H 212       8.801  23.744  40.877  1.00 43.34           C  
ATOM   1649  O   GLY H 212       7.858  23.283  40.247  1.00 42.38           O  
ATOM   1650  N   SER H 213       9.326  24.971  40.557  1.00 43.20           N  
ATOM   1651  CA  SER H 213       8.725  25.698  39.449  1.00 40.74           C  
ATOM   1652  CB  SER H 213       7.527  26.563  39.881  1.00 50.14           C  
ATOM   1653  OG  SER H 213       7.958  27.613  40.735  1.00  0.00           O  
ATOM   1654  C   SER H 213       9.652  26.608  38.642  1.00 43.17           C  
ATOM   1655  O   SER H 213      10.304  27.500  39.191  1.00 43.23           O  
ATOM   1656  N   SER H 214       9.632  26.438  37.283  1.00 42.38           N  
ATOM   1657  CA  SER H 214      10.344  27.234  36.302  1.00 43.82           C  
ATOM   1658  CB  SER H 214      10.434  28.708  36.718  1.00 41.61           C  
ATOM   1659  OG  SER H 214       9.128  29.222  36.929  1.00 37.17           O  
ATOM   1660  C   SER H 214      11.744  26.726  36.130  1.00 45.94           C  
ATOM   1661  O   SER H 214      12.708  27.471  36.309  1.00 47.76           O  
ATOM   1662  N   TYR H 215      11.888  25.471  35.661  1.00 44.92           N  
ATOM   1663  CA  TYR H 215      13.181  24.875  35.423  1.00 45.37           C  
ATOM   1664  CB  TYR H 215      13.991  25.578  34.327  1.00 45.04           C  
ATOM   1665  CG  TYR H 215      13.119  26.011  33.198  1.00 59.18           C  
ATOM   1666  CD1 TYR H 215      12.418  25.129  32.419  1.00 57.28           C  
ATOM   1667  CD2 TYR H 215      13.033  27.348  32.898  1.00 60.43           C  
ATOM   1668  CE1 TYR H 215      11.637  25.545  31.373  1.00 58.58           C  
ATOM   1669  CE2 TYR H 215      12.256  27.787  31.854  1.00 63.96           C  
ATOM   1670  CZ  TYR H 215      11.556  26.884  31.091  1.00 62.99           C  
ATOM   1671  OH  TYR H 215      10.757  27.323  30.015  1.00 63.85           O  
ATOM   1672  C   TYR H 215      14.043  25.103  36.628  1.00 48.90           C  
ATOM   1673  O   TYR H 215      15.001  25.859  36.547  1.00 55.72           O  
ATOM   1674  N   GLY H 216      13.812  24.469  37.782  1.00 42.99           N  
ATOM   1675  CA  GLY H 216      14.660  24.942  38.842  1.00 44.05           C  
ATOM   1676  C   GLY H 216      15.950  24.185  38.825  1.00 43.58           C  
ATOM   1677  O   GLY H 216      16.857  24.463  38.046  1.00 42.46           O  
ATOM   1678  N   TYR H 217      16.051  23.251  39.773  1.00 40.95           N  
ATOM   1679  CA  TYR H 217      17.120  22.368  40.075  1.00 37.77           C  
ATOM   1680  CB  TYR H 217      17.497  22.470  41.557  1.00 35.10           C  
ATOM   1681  CG  TYR H 217      16.194  22.564  42.282  1.00 34.06           C  
ATOM   1682  CD1 TYR H 217      15.606  23.801  42.466  1.00 35.14           C  
ATOM   1683  CD2 TYR H 217      15.549  21.446  42.761  1.00 33.48           C  
ATOM   1684  CE1 TYR H 217      14.411  23.937  43.120  1.00  7.34           C  
ATOM   1685  CE2 TYR H 217      14.347  21.573  43.423  1.00 33.96           C  
ATOM   1686  CZ  TYR H 217      13.782  22.819  43.602  1.00  7.61           C  
ATOM   1687  OH  TYR H 217      12.558  22.973  44.282  1.00  8.75           O  
ATOM   1688  C   TYR H 217      16.603  21.002  39.792  1.00 40.29           C  
ATOM   1689  O   TYR H 217      15.428  20.711  40.000  1.00 39.98           O  
ATOM   1690  N   PHE H 218      17.490  20.143  39.268  1.00 39.39           N  
ATOM   1691  CA  PHE H 218      17.145  18.820  38.858  1.00 40.37           C  
ATOM   1692  CB  PHE H 218      18.120  18.362  37.770  1.00 40.95           C  
ATOM   1693  CG  PHE H 218      17.885  19.321  36.655  1.00 42.23           C  
ATOM   1694  CD1 PHE H 218      18.439  20.583  36.645  1.00 41.09           C  
ATOM   1695  CD2 PHE H 218      17.088  18.952  35.611  1.00 42.51           C  
ATOM   1696  CE1 PHE H 218      18.205  21.462  35.613  1.00 41.71           C  
ATOM   1697  CE2 PHE H 218      16.859  19.826  34.584  1.00 40.36           C  
ATOM   1698  CZ  PHE H 218      17.408  21.082  34.569  1.00 42.93           C  
ATOM   1699  C   PHE H 218      17.276  17.936  40.056  1.00 42.03           C  
ATOM   1700  O   PHE H 218      18.375  17.527  40.426  1.00 43.24           O  
ATOM   1701  N   ASP H 219      16.130  17.657  40.710  1.00 41.03           N  
ATOM   1702  CA  ASP H 219      16.072  16.849  41.895  1.00 43.69           C  
ATOM   1703  CB  ASP H 219      14.767  17.043  42.712  1.00 50.95           C  
ATOM   1704  CG  ASP H 219      13.507  16.666  41.925  1.00 56.09           C  
ATOM   1705  OD1 ASP H 219      13.380  17.063  40.736  1.00 53.52           O  
ATOM   1706  OD2 ASP H 219      12.641  15.972  42.523  1.00 60.04           O1-
ATOM   1707  C   ASP H 219      16.258  15.399  41.586  1.00 45.60           C  
ATOM   1708  O   ASP H 219      16.864  14.663  42.368  1.00 51.55           O  
ATOM   1709  N   VAL H 220      15.758  14.957  40.419  1.00 38.18           N  
ATOM   1710  CA  VAL H 220      15.699  13.536  40.185  1.00 38.85           C  
ATOM   1711  CB  VAL H 220      14.310  12.986  40.325  1.00 39.67           C  
ATOM   1712  CG1 VAL H 220      14.339  11.475  40.048  1.00 35.53           C  
ATOM   1713  CG2 VAL H 220      13.767  13.363  41.712  1.00 33.77           C  
ATOM   1714  C   VAL H 220      16.127  13.254  38.780  1.00 39.53           C  
ATOM   1715  O   VAL H 220      15.731  13.952  37.851  1.00 40.58           O  
ATOM   1716  N   TRP H 221      16.930  12.188  38.577  1.00 35.26           N  
ATOM   1717  CA  TRP H 221      17.419  11.887  37.256  1.00 34.96           C  
ATOM   1718  CB  TRP H 221      18.954  11.987  37.162  1.00 36.16           C  
ATOM   1719  CG  TRP H 221      19.497  13.378  37.389  1.00 32.71           C  
ATOM   1720  CD2 TRP H 221      20.258  14.132  36.431  1.00 33.02           C  
ATOM   1721  CD1 TRP H 221      19.423  14.149  38.511  1.00 32.46           C  
ATOM   1722  NE1 TRP H 221      20.072  15.342  38.311  1.00 33.80           N  
ATOM   1723  CE2 TRP H 221      20.596  15.345  37.035  1.00 32.27           C  
ATOM   1724  CE3 TRP H 221      20.649  13.838  35.156  1.00 33.91           C  
ATOM   1725  CZ2 TRP H 221      21.330  16.286  36.370  1.00 32.09           C  
ATOM   1726  CZ3 TRP H 221      21.382  14.792  34.488  1.00 32.72           C  
ATOM   1727  CH2 TRP H 221      21.716  15.992  35.082  1.00 32.73           C  
ATOM   1728  C   TRP H 221      17.060  10.474  36.904  1.00 35.80           C  
ATOM   1729  O   TRP H 221      16.877   9.624  37.775  1.00 39.74           O  
ATOM   1730  N   GLY H 222      16.928  10.201  35.587  1.00 38.15           N  
ATOM   1731  CA  GLY H 222      16.660   8.870  35.120  1.00 39.88           C  
ATOM   1732  C   GLY H 222      17.985   8.174  35.039  1.00 40.61           C  
ATOM   1733  O   GLY H 222      19.030   8.797  35.200  1.00 38.00           O  
ATOM   1734  N   ALA H 223      17.965   6.853  34.778  1.00 38.40           N  
ATOM   1735  CA  ALA H 223      19.145   6.036  34.690  1.00 38.87           C  
ATOM   1736  CB  ALA H 223      18.825   4.542  34.504  1.00 41.13           C  
ATOM   1737  C   ALA H 223      19.986   6.464  33.524  1.00 37.52           C  
ATOM   1738  O   ALA H 223      21.213   6.406  33.582  1.00 38.69           O  
ATOM   1739  N   GLY H 224      19.341   6.879  32.415  1.00 36.59           N  
ATOM   1740  CA  GLY H 224      20.065   7.296  31.244  1.00 35.00           C  
ATOM   1741  C   GLY H 224      19.902   6.275  30.159  1.00 38.10           C  
ATOM   1742  O   GLY H 224      19.648   5.098  30.416  1.00 37.85           O  
ATOM   1743  N   THR H 225      20.032   6.730  28.893  1.00 38.16           N  
ATOM   1744  CA  THR H 225      19.926   5.858  27.755  1.00 37.31           C  
ATOM   1745  CB  THR H 225      18.742   6.159  26.884  1.00 33.97           C  
ATOM   1746  OG1 THR H 225      17.540   6.033  27.630  1.00 37.45           O  
ATOM   1747  CG2 THR H 225      18.736   5.183  25.695  1.00 33.60           C  
ATOM   1748  C   THR H 225      21.152   6.047  26.915  1.00 38.02           C  
ATOM   1749  O   THR H 225      21.595   7.170  26.675  1.00 36.99           O  
ATOM   1750  N   THR H 226      21.729   4.934  26.420  1.00 38.97           N  
ATOM   1751  CA  THR H 226      22.925   5.042  25.636  1.00 39.20           C  
ATOM   1752  CB  THR H 226      23.944   3.990  25.971  1.00 38.68           C  
ATOM   1753  OG1 THR H 226      24.306   4.070  27.342  1.00 51.46           O  
ATOM   1754  CG2 THR H 226      25.184   4.200  25.087  1.00 40.26           C  
ATOM   1755  C   THR H 226      22.548   4.849  24.205  1.00 38.95           C  
ATOM   1756  O   THR H 226      21.961   3.834  23.833  1.00 39.51           O  
ATOM   1757  N   VAL H 227      22.877   5.839  23.356  1.00 38.70           N  
ATOM   1758  CA  VAL H 227      22.547   5.705  21.970  1.00 38.29           C  
ATOM   1759  CB  VAL H 227      21.769   6.867  21.424  1.00 36.49           C  
ATOM   1760  CG1 VAL H 227      21.585   6.665  19.911  1.00 35.03           C  
ATOM   1761  CG2 VAL H 227      20.446   6.977  22.200  1.00 37.44           C  
ATOM   1762  C   VAL H 227      23.823   5.611  21.208  1.00 40.82           C  
ATOM   1763  O   VAL H 227      24.748   6.396  21.416  1.00 39.39           O  
ATOM   1764  N   THR H 228      23.907   4.614  20.308  1.00 40.93           N  
ATOM   1765  CA  THR H 228      25.087   4.465  19.515  1.00 39.98           C  
ATOM   1766  CB  THR H 228      25.726   3.114  19.650  1.00 40.83           C  
ATOM   1767  OG1 THR H 228      26.069   2.865  21.004  1.00 39.56           O  
ATOM   1768  CG2 THR H 228      26.988   3.081  18.773  1.00 38.71           C  
ATOM   1769  C   THR H 228      24.676   4.626  18.090  1.00 39.83           C  
ATOM   1770  O   THR H 228      23.772   3.945  17.608  1.00 39.59           O  
ATOM   1771  N   VAL H 229      25.329   5.559  17.375  1.00 43.96           N  
ATOM   1772  CA  VAL H 229      25.008   5.730  15.992  1.00 44.21           C  
ATOM   1773  CB  VAL H 229      24.934   7.173  15.587  1.00 42.70           C  
ATOM   1774  CG1 VAL H 229      24.628   7.247  14.084  1.00 39.65           C  
ATOM   1775  CG2 VAL H 229      23.892   7.881  16.468  1.00 41.90           C  
ATOM   1776  C   VAL H 229      26.131   5.108  15.233  1.00 44.82           C  
ATOM   1777  O   VAL H 229      27.259   5.597  15.271  1.00 43.54           O  
ATOM   1778  N   SER H 230      25.860   3.994  14.527  1.00 47.03           N  
ATOM   1779  CA  SER H 230      26.931   3.388  13.797  1.00 49.13           C  
ATOM   1780  CB  SER H 230      27.804   2.446  14.642  1.00 49.84           C  
ATOM   1781  OG  SER H 230      28.490   3.180  15.647  1.00 51.16           O  
ATOM   1782  C   SER H 230      26.358   2.576  12.688  1.00 49.18           C  
ATOM   1783  O   SER H 230      25.224   2.103  12.756  1.00 45.30           O  
ATOM   1784  N   SER H 231      27.161   2.401  11.623  1.00 51.62           N  
ATOM   1785  CA  SER H 231      26.760   1.642  10.482  1.00 50.72           C  
ATOM   1786  CB  SER H 231      27.500   2.068   9.202  1.00 49.87           C  
ATOM   1787  OG  SER H 231      27.059   1.289   8.100  1.00 65.49           O  
ATOM   1788  C   SER H 231      27.147   0.202  10.776  1.00 49.19           C  
ATOM   1789  O   SER H 231      28.275  -0.007  11.297  1.00 45.44           O  
ATOM   1790  OXT SER H 231      26.324  -0.704  10.481  1.00  0.00           O1-
TER    1791      SER H 231 
CONECT  160  703
CONECT  703  160
CONECT 1012 1605
CONECT 1605 1012
END
