# Supplementary material for: Fully automated antibody structure prediction using BIOVIA tools: Validation study
Source: PLoS One. 2017 May 18;12(5):e0177923. doi: 10.1371/journal.pone.0177923 (PMC5436848; doi:10.1371/journal.pone.0177923)
Supplement: S3 Dataset — Predicted structures using the Top5 framework method, Chothia CDR definition with canonical filtering, using up to 5 CDR templates rather than the default 3, and generating 10 CDR models. (ZIP) [file pone.0177923.s005.zip › 4MWF_LH_FV_FinalModel.pdb]

REMARK   Accelrys Discovery Studio PDB file
REMARK   Created:  2015-11-30T20:48:17Z
SSBOND   1 CYS L   22    CYS L   87                                     
SSBOND   2 CYS H  127    CYS H  201                                     
ATOM      1  N   ILE L   1      26.138  31.880  29.955  1.00 37.88           N1+
ATOM      2  CA  ILE L   1      27.534  32.094  30.353  1.00 34.49           C  
ATOM      3  CB  ILE L   1      27.652  33.032  31.526  1.00 34.74           C  
ATOM      4  CG1 ILE L   1      26.999  32.455  32.787  1.00 34.78           C  
ATOM      5  CG2 ILE L   1      27.066  34.388  31.090  1.00 31.01           C  
ATOM      6  CD1 ILE L   1      27.265  33.304  34.032  1.00 29.31           C  
ATOM      7  C   ILE L   1      28.316  30.852  30.583  1.00 32.83           C  
ATOM      8  O   ILE L   1      27.795  29.735  30.581  1.00 31.67           O  
ATOM      9  N   GLU L   2      29.631  31.038  30.771  1.00 31.01           N  
ATOM     10  CA  GLU L   2      30.501  29.914  30.867  1.00 29.88           C  
ATOM     11  CB  GLU L   2      31.736  30.078  29.956  1.00 31.42           C  
ATOM     12  CG  GLU L   2      32.730  28.914  29.968  1.00 35.78           C  
ATOM     13  CD  GLU L   2      33.896  29.301  30.866  1.00 40.79           C  
ATOM     14  OE1 GLU L   2      33.763  30.305  31.616  1.00 42.89           O  
ATOM     15  OE2 GLU L   2      34.940  28.598  30.806  1.00 42.28           O1-
ATOM     16  C   GLU L   2      30.934  29.755  32.284  1.00 30.03           C  
ATOM     17  O   GLU L   2      31.334  30.715  32.942  1.00 30.57           O  
ATOM     18  N   LEU L   3      30.830  28.514  32.799  1.00 28.00           N  
ATOM     19  CA  LEU L   3      31.269  28.228  34.135  1.00 25.97           C  
ATOM     20  CB  LEU L   3      30.334  27.289  34.927  1.00 24.02           C  
ATOM     21  CG  LEU L   3      28.959  27.880  35.310  1.00 24.17           C  
ATOM     22  CD1 LEU L   3      29.069  28.976  36.383  1.00 27.40           C  
ATOM     23  CD2 LEU L   3      28.197  28.357  34.070  1.00 22.36           C  
ATOM     24  C   LEU L   3      32.584  27.528  34.003  1.00 26.04           C  
ATOM     25  O   LEU L   3      32.729  26.611  33.196  1.00 26.70           O  
ATOM     26  N   THR L   4      33.593  27.966  34.781  1.00 25.47           N  
ATOM     27  CA  THR L   4      34.872  27.328  34.683  1.00 25.77           C  
ATOM     28  CB  THR L   4      35.999  28.263  34.373  1.00 26.13           C  
ATOM     29  OG1 THR L   4      35.712  29.028  33.216  1.00 23.90           O  
ATOM     30  CG2 THR L   4      37.256  27.409  34.125  1.00 24.35           C  
ATOM     31  C   THR L   4      35.187  26.790  36.033  1.00 25.93           C  
ATOM     32  O   THR L   4      35.134  27.513  37.028  1.00 24.70           O  
ATOM     33  N   GLN L   5      35.531  25.494  36.115  1.00 25.41           N  
ATOM     34  CA  GLN L   5      35.850  25.004  37.416  1.00 25.79           C  
ATOM     35  CB  GLN L   5      34.890  23.922  37.941  1.00 24.61           C  
ATOM     36  CG  GLN L   5      34.712  22.691  37.065  1.00 23.52           C  
ATOM     37  CD  GLN L   5      33.571  21.911  37.697  1.00 27.00           C  
ATOM     38  OE1 GLN L   5      32.578  21.596  37.045  1.00 23.59           O  
ATOM     39  NE2 GLN L   5      33.704  21.619  39.020  1.00 24.04           N  
ATOM     40  C   GLN L   5      37.286  24.609  37.490  1.00 28.14           C  
ATOM     41  O   GLN L   5      37.913  24.239  36.499  1.00 27.95           O  
ATOM     42  N   SER L   6      37.858  24.777  38.698  1.00 29.39           N  
ATOM     43  CA  SER L   6      39.227  24.450  38.944  1.00 30.79           C  
ATOM     44  CB  SER L   6      40.144  25.685  38.994  1.00 29.14           C  
ATOM     45  OG  SER L   6      39.762  26.526  40.073  1.00 39.80           O  
ATOM     46  C   SER L   6      39.271  23.815  40.296  1.00 30.53           C  
ATOM     47  O   SER L   6      38.448  24.132  41.154  1.00 33.11           O  
ATOM     48  N   PRO L   7      40.183  22.913  40.535  1.00 30.09           N  
ATOM     49  CA  PRO L   7      41.124  22.449  39.549  1.00 29.78           C  
ATOM     50  CD  PRO L   7      40.673  22.714  41.888  1.00 30.10           C  
ATOM     51  CB  PRO L   7      42.337  21.938  40.328  1.00 29.52           C  
ATOM     52  CG  PRO L   7      41.802  21.683  41.746  1.00 30.47           C  
ATOM     53  C   PRO L   7      40.491  21.381  38.718  1.00 29.64           C  
ATOM     54  O   PRO L   7      39.414  20.903  39.071  1.00 29.49           O  
ATOM     55  N   ALA L   8      41.141  21.003  37.600  1.00 29.66           N  
ATOM     56  CA  ALA L   8      40.624  19.966  36.757  1.00 30.25           C  
ATOM     57  CB  ALA L   8      41.481  19.740  35.500  1.00 31.47           C  
ATOM     58  C   ALA L   8      40.608  18.689  37.538  1.00 29.23           C  
ATOM     59  O   ALA L   8      39.631  17.944  37.495  1.00 29.07           O  
ATOM     60  N   THR L   9      41.697  18.400  38.280  1.00 29.80           N  
ATOM     61  CA  THR L   9      41.735  17.195  39.062  1.00 29.63           C  
ATOM     62  CB  THR L   9      42.644  16.142  38.501  1.00 29.64           C  
ATOM     63  OG1 THR L   9      42.224  15.779  37.193  1.00 31.65           O  
ATOM     64  CG2 THR L   9      42.612  14.916  39.427  1.00 28.84           C  
ATOM     65  C   THR L   9      42.239  17.543  40.427  1.00 29.10           C  
ATOM     66  O   THR L   9      43.146  18.360  40.578  1.00 30.08           O  
ATOM     67  N   LEU L  10      41.648  16.926  41.470  1.00 29.22           N  
ATOM     68  CA  LEU L  10      42.075  17.215  42.808  1.00 30.50           C  
ATOM     69  CB  LEU L  10      40.939  17.843  43.635  1.00 29.62           C  
ATOM     70  CG  LEU L  10      41.350  18.372  45.018  1.00 34.05           C  
ATOM     71  CD1 LEU L  10      42.312  19.563  44.900  1.00 32.13           C  
ATOM     72  CD2 LEU L  10      40.115  18.704  45.868  1.00 40.28           C  
ATOM     73  C   LEU L  10      42.455  15.908  43.441  1.00 31.78           C  
ATOM     74  O   LEU L  10      41.634  14.997  43.535  1.00 32.23           O  
ATOM     75  N   SER L  11      43.721  15.773  43.890  1.00 31.73           N  
ATOM     76  CA  SER L  11      44.123  14.535  44.499  1.00 33.56           C  
ATOM     77  CB  SER L  11      45.444  13.969  43.950  1.00 33.84           C  
ATOM     78  OG  SER L  11      45.297  13.605  42.587  1.00 43.08           O  
ATOM     79  C   SER L  11      44.329  14.794  45.955  1.00 33.36           C  
ATOM     80  O   SER L  11      45.206  15.566  46.341  1.00 33.93           O  
ATOM     81  N   VAL L  12      43.521  14.129  46.807  1.00 32.66           N  
ATOM     82  CA  VAL L  12      43.628  14.361  48.217  1.00 31.93           C  
ATOM     83  CB  VAL L  12      42.544  15.261  48.742  1.00 32.54           C  
ATOM     84  CG1 VAL L  12      42.645  16.619  48.027  1.00 17.30           C  
ATOM     85  CG2 VAL L  12      41.185  14.563  48.559  1.00 19.09           C  
ATOM     86  C   VAL L  12      43.487  13.049  48.921  1.00 31.62           C  
ATOM     87  O   VAL L  12      42.885  12.110  48.403  1.00 31.67           O  
ATOM     88  N   SER L  13      44.074  12.947  50.130  1.00 30.99           N  
ATOM     89  CA  SER L  13      43.960  11.749  50.907  1.00 31.28           C  
ATOM     90  CB  SER L  13      45.146  11.519  51.862  1.00 32.22           C  
ATOM     91  OG  SER L  13      45.266  12.600  52.775  1.00 35.02           O  
ATOM     92  C   SER L  13      42.703  11.853  51.707  1.00 30.32           C  
ATOM     93  O   SER L  13      42.112  12.925  51.826  1.00 29.79           O  
ATOM     94  N   PRO L  14      42.271  10.754  52.255  1.00 30.31           N  
ATOM     95  CA  PRO L  14      41.062  10.785  53.023  1.00 32.03           C  
ATOM     96  CD  PRO L  14      42.478   9.464  51.618  1.00 29.21           C  
ATOM     97  CB  PRO L  14      40.674   9.326  53.246  1.00 31.98           C  
ATOM     98  CG  PRO L  14      41.261   8.610  52.014  1.00 28.80           C  
ATOM     99  C   PRO L  14      41.254  11.575  54.273  1.00 33.19           C  
ATOM    100  O   PRO L  14      42.345  11.542  54.842  1.00 33.94           O  
ATOM    101  N   GLY L  15      40.211  12.306  54.706  1.00 33.56           N  
ATOM    102  CA  GLY L  15      40.284  13.063  55.919  1.00 34.30           C  
ATOM    103  C   GLY L  15      40.630  14.486  55.601  1.00 34.67           C  
ATOM    104  O   GLY L  15      40.354  15.382  56.397  1.00 35.28           O  
ATOM    105  N   GLU L  16      41.231  14.740  54.422  1.00 32.69           N  
ATOM    106  CA  GLU L  16      41.601  16.084  54.069  1.00 32.45           C  
ATOM    107  CB  GLU L  16      42.691  16.179  52.983  1.00 33.05           C  
ATOM    108  CG  GLU L  16      44.073  15.729  53.467  1.00 33.55           C  
ATOM    109  CD  GLU L  16      45.069  15.914  52.330  1.00 41.50           C  
ATOM    110  OE1 GLU L  16      44.631  16.288  51.209  1.00 43.63           O  
ATOM    111  OE2 GLU L  16      46.285  15.685  52.567  1.00 53.34           O1-
ATOM    112  C   GLU L  16      40.381  16.778  53.560  1.00 32.40           C  
ATOM    113  O   GLU L  16      39.365  16.141  53.292  1.00 31.15           O  
ATOM    114  N   ARG L  17      40.426  18.122  53.446  1.00 32.65           N  
ATOM    115  CA  ARG L  17      39.236  18.758  52.962  1.00 31.98           C  
ATOM    116  CB  ARG L  17      38.787  20.022  53.712  1.00 32.85           C  
ATOM    117  CG  ARG L  17      39.719  21.223  53.590  1.00 35.50           C  
ATOM    118  CD  ARG L  17      39.108  22.467  54.233  1.00 45.11           C  
ATOM    119  NE  ARG L  17      40.030  23.610  53.999  1.00 48.37           N  
ATOM    120  CZ  ARG L  17      39.640  24.866  54.361  1.00 60.06           C  
ATOM    121  NH1 ARG L  17      38.424  25.058  54.951  1.00 37.23           N1+
ATOM    122  NH2 ARG L  17      40.462  25.930  54.129  0.90 34.28           N  
ATOM    123  C   ARG L  17      39.452  19.148  51.538  1.00 31.21           C  
ATOM    124  O   ARG L  17      40.563  19.466  51.116  1.00 31.54           O  
ATOM    125  N   ALA L  18      38.367  19.113  50.742  1.00 30.47           N  
ATOM    126  CA  ALA L  18      38.499  19.453  49.359  1.00 28.82           C  
ATOM    127  CB  ALA L  18      37.955  18.373  48.406  1.00 28.24           C  
ATOM    128  C   ALA L  18      37.725  20.707  49.105  1.00 27.61           C  
ATOM    129  O   ALA L  18      36.621  20.890  49.615  1.00 28.15           O  
ATOM    130  N   THR L  19      38.319  21.623  48.315  1.00 26.33           N  
ATOM    131  CA  THR L  19      37.648  22.840  47.966  1.00 26.45           C  
ATOM    132  CB  THR L  19      38.350  24.076  48.453  1.00 26.81           C  
ATOM    133  OG1 THR L  19      38.474  24.044  49.867  1.00 31.10           O  
ATOM    134  CG2 THR L  19      37.544  25.314  48.022  1.00 26.63           C  
ATOM    135  C   THR L  19      37.623  22.912  46.472  1.00 26.54           C  
ATOM    136  O   THR L  19      38.671  22.911  45.828  1.00 27.65           O  
ATOM    137  N   LEU L  20      36.414  22.980  45.880  1.00 26.61           N  
ATOM    138  CA  LEU L  20      36.317  23.052  44.450  1.00 25.64           C  
ATOM    139  CB  LEU L  20      35.363  22.013  43.838  1.00 24.74           C  
ATOM    140  CG  LEU L  20      35.761  20.554  44.134  1.00 27.21           C  
ATOM    141  CD1 LEU L  20      35.502  20.175  45.597  1.00 28.18           C  
ATOM    142  CD2 LEU L  20      35.094  19.585  43.156  1.00 30.47           C  
ATOM    143  C   LEU L  20      35.784  24.405  44.091  1.00 26.28           C  
ATOM    144  O   LEU L  20      34.879  24.918  44.746  1.00 27.16           O  
ATOM    145  N   SER L  21      36.336  25.015  43.020  1.00 27.11           N  
ATOM    146  CA  SER L  21      35.909  26.336  42.649  1.00 27.78           C  
ATOM    147  CB  SER L  21      37.063  27.340  42.467  1.00 28.52           C  
ATOM    148  OG  SER L  21      37.677  27.629  43.713  1.00 32.66           O  
ATOM    149  C   SER L  21      35.179  26.294  41.344  1.00 28.13           C  
ATOM    150  O   SER L  21      35.464  25.479  40.471  1.00 27.84           O  
ATOM    151  N   CYS L  22      34.172  27.182  41.210  1.00 29.06           N  
ATOM    152  CA  CYS L  22      33.429  27.323  39.991  1.00 29.21           C  
ATOM    153  CB  CYS L  22      32.056  26.608  40.034  1.00 28.36           C  
ATOM    154  SG  CYS L  22      31.089  26.773  38.501  1.00 30.85           S  
ATOM    155  C   CYS L  22      33.235  28.798  39.780  1.00 30.64           C  
ATOM    156  O   CYS L  22      32.605  29.478  40.588  1.00 31.36           O  
ATOM    157  N   ARG L  23      33.789  29.338  38.673  1.00 29.77           N  
ATOM    158  CA  ARG L  23      33.684  30.749  38.412  1.00 30.30           C  
ATOM    159  CB  ARG L  23      35.045  31.443  38.173  1.00 31.28           C  
ATOM    160  CG  ARG L  23      35.852  30.922  36.982  1.00 38.87           C  
ATOM    161  CD  ARG L  23      37.283  31.476  36.916  1.00 67.27           C  
ATOM    162  NE  ARG L  23      37.779  31.278  35.522  1.00 64.11           N  
ATOM    163  CZ  ARG L  23      38.512  30.182  35.163  1.00 85.71           C  
ATOM    164  NH1 ARG L  23      38.946  29.295  36.106  1.00 54.53           N1+
ATOM    165  NH2 ARG L  23      38.802  29.970  33.845  1.00 52.49           N  
ATOM    166  C   ARG L  23      32.840  30.933  37.189  1.00 29.79           C  
ATOM    167  O   ARG L  23      32.862  30.104  36.283  1.00 30.26           O  
ATOM    168  N   ALA L  24      32.064  32.038  37.140  1.00 29.14           N  
ATOM    169  CA  ALA L  24      31.164  32.281  36.046  1.00 29.16           C  
ATOM    170  CB  ALA L  24      29.722  32.570  36.494  1.00 28.80           C  
ATOM    171  C   ALA L  24      31.622  33.484  35.280  1.00 30.17           C  
ATOM    172  O   ALA L  24      32.190  34.420  35.839  1.00 32.27           O  
ATOM    173  N   SER L  25      31.333  33.505  33.957  1.00 36.37           N  
ATOM    174  CA  SER L  25      31.695  34.584  33.073  1.00 38.56           C  
ATOM    175  CB  SER L  25      31.276  34.321  31.619  1.00 39.85           C  
ATOM    176  OG  SER L  25      31.951  33.179  31.118  1.00 41.44           O  
ATOM    177  C   SER L  25      30.997  35.841  33.500  1.00 39.99           C  
ATOM    178  O   SER L  25      31.566  36.929  33.412  1.00 41.28           O  
ATOM    179  N   GLN L  26      29.731  35.729  33.946  1.00 40.23           N  
ATOM    180  CA  GLN L  26      29.018  36.887  34.405  1.00 40.45           C  
ATOM    181  CB  GLN L  26      27.974  37.415  33.409  1.00 41.09           C  
ATOM    182  CG  GLN L  26      26.814  36.456  33.166  1.00 43.16           C  
ATOM    183  CD  GLN L  26      25.928  37.079  32.100  1.00 44.81           C  
ATOM    184  OE1 GLN L  26      24.886  36.533  31.743  1.00 45.54           O  
ATOM    185  NE2 GLN L  26      26.355  38.257  31.572  1.00 47.85           N  
ATOM    186  C   GLN L  26      28.316  36.491  35.667  1.00 39.28           C  
ATOM    187  O   GLN L  26      28.323  35.319  36.040  1.00 39.66           O  
ATOM    188  N   SER L  27      27.701  37.464  36.375  0.90 37.43           N  
ATOM    189  CA  SER L  27      27.089  37.127  37.632  0.90 37.11           C  
ATOM    190  CB  SER L  27      26.584  38.329  38.446  0.90 36.93           C  
ATOM    191  OG  SER L  27      25.346  38.784  37.920  0.90 35.50           O  
ATOM    192  C   SER L  27      25.905  36.255  37.380  0.90 38.62           C  
ATOM    193  O   SER L  27      25.177  36.425  36.404  0.90 41.15           O  
ATOM    194  N   VAL L  28      25.699  35.265  38.268  1.00 36.40           N  
ATOM    195  CA  VAL L  28      24.565  34.406  38.131  1.00 34.50           C  
ATOM    196  CB  VAL L  28      24.961  32.976  37.914  1.00 33.21           C  
ATOM    197  CG1 VAL L  28      25.743  32.893  36.594  1.00 31.84           C  
ATOM    198  CG2 VAL L  28      25.773  32.489  39.125  1.00 34.08           C  
ATOM    199  C   VAL L  28      23.820  34.468  39.420  1.00 34.45           C  
ATOM    200  O   VAL L  28      22.993  33.604  39.711  1.00 33.90           O  
ATOM    201  N   SER L  29      24.081  35.516  40.219  0.90 35.76           N  
ATOM    202  CA  SER L  29      23.359  35.649  41.442  0.90 34.84           C  
ATOM    203  CB  SER L  29      21.849  35.873  41.220  0.90 33.62           C  
ATOM    204  OG  SER L  29      21.201  36.206  42.438  0.88 27.10           O  
ATOM    205  C   SER L  29      23.588  34.409  42.256  0.90 35.12           C  
ATOM    206  O   SER L  29      24.697  33.882  42.322  0.90 36.91           O  
ATOM    207  N   SER L  30      22.541  33.979  42.984  1.00 35.34           N  
ATOM    208  CA  SER L  30      22.555  32.815  43.821  1.00 36.05           C  
ATOM    209  CB  SER L  30      21.577  32.929  45.000  1.00 25.50           C  
ATOM    210  OG  SER L  30      20.243  32.985  44.521  1.00 26.47           O  
ATOM    211  C   SER L  30      22.218  31.537  43.093  1.00 34.12           C  
ATOM    212  O   SER L  30      22.240  30.478  43.716  1.00 35.52           O  
ATOM    213  N   ASN L  31      21.872  31.563  41.787  1.00 28.73           N  
ATOM    214  CA  ASN L  31      21.399  30.346  41.168  1.00 27.78           C  
ATOM    215  CB  ASN L  31      20.478  30.625  39.970  1.00 26.88           C  
ATOM    216  CG  ASN L  31      19.229  31.305  40.508  1.00 30.77           C  
ATOM    217  OD1 ASN L  31      18.315  30.650  41.004  1.00 37.92           O  
ATOM    218  ND2 ASN L  31      19.193  32.663  40.426  1.00 37.41           N  
ATOM    219  C   ASN L  31      22.534  29.488  40.668  1.00 30.69           C  
ATOM    220  O   ASN L  31      22.928  29.576  39.506  1.00 31.19           O  
ATOM    221  N   LEU L  32      23.049  28.585  41.531  1.00 22.55           N  
ATOM    222  CA  LEU L  32      24.135  27.712  41.204  1.00 22.21           C  
ATOM    223  CB  LEU L  32      25.521  28.216  41.636  1.00 21.07           C  
ATOM    224  CG  LEU L  32      26.634  27.210  41.279  1.00 24.28           C  
ATOM    225  CD1 LEU L  32      26.740  26.999  39.767  1.00 16.08           C  
ATOM    226  CD2 LEU L  32      27.981  27.593  41.892  1.00 20.62           C  
ATOM    227  C   LEU L  32      23.911  26.425  41.930  1.00 22.49           C  
ATOM    228  O   LEU L  32      23.498  26.422  43.089  1.00 22.56           O  
ATOM    229  N   ALA L  33      24.202  25.295  41.256  1.00 22.44           N  
ATOM    230  CA  ALA L  33      23.966  23.992  41.813  1.00 20.59           C  
ATOM    231  CB  ALA L  33      22.878  23.241  41.037  1.00 19.60           C  
ATOM    232  C   ALA L  33      25.203  23.159  41.657  1.00 20.07           C  
ATOM    233  O   ALA L  33      26.001  23.372  40.749  1.00 20.00           O  
ATOM    234  N   TRP L  34      25.389  22.174  42.564  1.00 19.51           N  
ATOM    235  CA  TRP L  34      26.521  21.290  42.474  1.00 18.70           C  
ATOM    236  CB  TRP L  34      27.466  21.379  43.686  1.00 18.19           C  
ATOM    237  CG  TRP L  34      28.205  22.692  43.740  1.00 18.08           C  
ATOM    238  CD2 TRP L  34      29.489  22.902  43.136  1.00 16.20           C  
ATOM    239  CD1 TRP L  34      27.838  23.878  44.304  1.00 15.40           C  
ATOM    240  NE1 TRP L  34      28.810  24.824  44.077  1.00 18.94           N  
ATOM    241  CE2 TRP L  34      29.835  24.234  43.362  1.00 20.91           C  
ATOM    242  CE3 TRP L  34      30.314  22.055  42.451  1.00 17.67           C  
ATOM    243  CZ2 TRP L  34      31.016  24.742  42.897  1.00 23.83           C  
ATOM    244  CZ3 TRP L  34      31.504  22.572  41.986  1.00 20.42           C  
ATOM    245  CH2 TRP L  34      31.849  23.890  42.203  1.00 18.40           C  
ATOM    246  C   TRP L  34      26.022  19.876  42.389  1.00 20.01           C  
ATOM    247  O   TRP L  34      25.043  19.510  43.036  1.00 20.45           O  
ATOM    248  N   TYR L  35      26.692  19.037  41.566  1.00 19.85           N  
ATOM    249  CA  TYR L  35      26.257  17.671  41.407  1.00 19.53           C  
ATOM    250  CB  TYR L  35      25.703  17.370  40.000  1.00 17.84           C  
ATOM    251  CG  TYR L  35      24.544  18.262  39.684  1.00 19.48           C  
ATOM    252  CD1 TYR L  35      23.268  17.972  40.119  1.00 19.79           C  
ATOM    253  CD2 TYR L  35      24.738  19.394  38.924  1.00 19.03           C  
ATOM    254  CE1 TYR L  35      22.213  18.801  39.804  1.00 17.74           C  
ATOM    255  CE2 TYR L  35      23.691  20.226  38.604  1.00 18.41           C  
ATOM    256  CZ  TYR L  35      22.426  19.930  39.047  1.00 18.97           C  
ATOM    257  OH  TYR L  35      21.349  20.782  38.719  1.00 22.91           O  
ATOM    258  C   TYR L  35      27.444  16.766  41.563  1.00 20.23           C  
ATOM    259  O   TYR L  35      28.573  17.154  41.259  1.00 20.89           O  
ATOM    260  N   GLN L  36      27.223  15.528  42.063  1.00 19.01           N  
ATOM    261  CA  GLN L  36      28.336  14.624  42.110  1.00 20.06           C  
ATOM    262  CB  GLN L  36      28.763  14.085  43.488  1.00 20.24           C  
ATOM    263  CG  GLN L  36      27.890  13.040  44.168  1.00 21.05           C  
ATOM    264  CD  GLN L  36      28.631  12.562  45.411  1.00 28.05           C  
ATOM    265  OE1 GLN L  36      29.685  13.092  45.758  1.00 21.99           O  
ATOM    266  NE2 GLN L  36      28.086  11.539  46.124  1.00 19.69           N  
ATOM    267  C   GLN L  36      27.998  13.443  41.252  1.00 20.20           C  
ATOM    268  O   GLN L  36      26.856  12.997  41.206  1.00 20.58           O  
ATOM    269  N   GLN L  37      29.001  12.930  40.506  1.00 19.17           N  
ATOM    270  CA  GLN L  37      28.735  11.803  39.663  1.00 21.11           C  
ATOM    271  CB  GLN L  37      28.795  12.112  38.150  1.00 18.53           C  
ATOM    272  CG  GLN L  37      28.340  10.931  37.285  1.00 23.29           C  
ATOM    273  CD  GLN L  37      28.394  11.317  35.814  1.00 19.81           C  
ATOM    274  OE1 GLN L  37      29.090  12.251  35.419  1.00 26.89           O  
ATOM    275  NE2 GLN L  37      27.642  10.563  34.969  1.00 28.18           N  
ATOM    276  C   GLN L  37      29.762  10.751  39.925  1.00 21.96           C  
ATOM    277  O   GLN L  37      30.938  10.917  39.607  1.00 21.76           O  
ATOM    278  N   LYS L  38      29.316   9.623  40.507  1.00 23.08           N  
ATOM    279  CA  LYS L  38      30.133   8.477  40.809  1.00 25.60           C  
ATOM    280  CB  LYS L  38      29.438   7.486  41.756  1.00 24.57           C  
ATOM    281  CG  LYS L  38      29.120   8.018  43.159  1.00 26.35           C  
ATOM    282  CD  LYS L  38      30.350   8.251  44.038  1.00 24.26           C  
ATOM    283  CE  LYS L  38      30.030   8.765  45.444  1.00 30.76           C  
ATOM    284  NZ  LYS L  38      29.514   7.663  46.289  1.00 36.55           N1+
ATOM    285  C   LYS L  38      30.307   7.732  39.521  1.00 28.26           C  
ATOM    286  O   LYS L  38      29.534   7.922  38.585  1.00 29.44           O  
ATOM    287  N   PRO L  39      31.290   6.879  39.419  1.00 30.35           N  
ATOM    288  CA  PRO L  39      31.466   6.178  38.184  1.00 30.95           C  
ATOM    289  CD  PRO L  39      32.532   6.991  40.163  1.00 30.48           C  
ATOM    290  CB  PRO L  39      32.850   5.524  38.254  1.00 31.62           C  
ATOM    291  CG  PRO L  39      33.317   5.749  39.707  1.00 31.17           C  
ATOM    292  C   PRO L  39      30.325   5.253  37.904  1.00 31.47           C  
ATOM    293  O   PRO L  39      29.917   4.512  38.797  1.00 31.32           O  
ATOM    294  N   GLY L  40      29.801   5.293  36.663  1.00 32.22           N  
ATOM    295  CA  GLY L  40      28.744   4.416  36.250  1.00 32.24           C  
ATOM    296  C   GLY L  40      27.435   4.837  36.851  1.00 32.65           C  
ATOM    297  O   GLY L  40      26.493   4.046  36.874  1.00 33.96           O  
ATOM    298  N   GLN L  41      27.315   6.086  37.348  1.00 30.39           N  
ATOM    299  CA  GLN L  41      26.050   6.438  37.941  1.00 27.87           C  
ATOM    300  CB  GLN L  41      26.085   6.548  39.473  1.00 27.97           C  
ATOM    301  CG  GLN L  41      26.374   5.224  40.179  1.00 32.98           C  
ATOM    302  CD  GLN L  41      26.380   5.505  41.669  1.00 51.27           C  
ATOM    303  OE1 GLN L  41      26.754   4.664  42.479  1.00 29.01           O  
ATOM    304  NE2 GLN L  41      25.951   6.742  42.046  1.00 59.93           N  
ATOM    305  C   GLN L  41      25.585   7.766  37.428  1.00 26.45           C  
ATOM    306  O   GLN L  41      26.333   8.516  36.805  1.00 24.12           O  
ATOM    307  N   ALA L  42      24.291   8.064  37.675  1.00 25.20           N  
ATOM    308  CA  ALA L  42      23.677   9.303  37.286  1.00 24.75           C  
ATOM    309  CB  ALA L  42      22.142   9.267  37.349  1.00 26.15           C  
ATOM    310  C   ALA L  42      24.139  10.361  38.242  1.00 24.55           C  
ATOM    311  O   ALA L  42      24.550  10.052  39.358  1.00 22.59           O  
ATOM    312  N   PRO L  43      24.084  11.606  37.835  1.00 24.23           N  
ATOM    313  CA  PRO L  43      24.515  12.677  38.695  1.00 23.70           C  
ATOM    314  CD  PRO L  43      24.228  11.941  36.427  1.00 24.30           C  
ATOM    315  CB  PRO L  43      24.590  13.916  37.802  1.00 22.33           C  
ATOM    316  CG  PRO L  43      24.872  13.339  36.402  1.00 21.34           C  
ATOM    317  C   PRO L  43      23.588  12.825  39.856  1.00 23.90           C  
ATOM    318  O   PRO L  43      22.417  12.470  39.730  1.00 24.34           O  
ATOM    319  N   ARG L  44      24.100  13.308  41.009  1.00 23.46           N  
ATOM    320  CA  ARG L  44      23.233  13.517  42.128  1.00 23.15           C  
ATOM    321  CB  ARG L  44      23.469  12.587  43.325  1.00 24.96           C  
ATOM    322  CG  ARG L  44      24.837  12.695  43.987  1.00 27.76           C  
ATOM    323  CD  ARG L  44      24.981  11.649  45.090  1.00 35.74           C  
ATOM    324  NE  ARG L  44      24.401  10.401  44.522  1.00 39.75           N  
ATOM    325  CZ  ARG L  44      24.203   9.292  45.291  1.00 46.29           C  
ATOM    326  NH1 ARG L  44      24.556   9.286  46.608  1.00 41.98           N1+
ATOM    327  NH2 ARG L  44      23.645   8.180  44.731  1.00 33.15           N  
ATOM    328  C   ARG L  44      23.412  14.923  42.590  1.00 22.66           C  
ATOM    329  O   ARG L  44      24.511  15.469  42.572  1.00 22.04           O  
ATOM    330  N   LEU L  45      22.303  15.538  43.031  1.00 21.90           N  
ATOM    331  CA  LEU L  45      22.282  16.926  43.390  1.00 21.50           C  
ATOM    332  CB  LEU L  45      20.849  17.477  43.271  1.00 21.75           C  
ATOM    333  CG  LEU L  45      20.698  18.987  43.480  1.00 25.82           C  
ATOM    334  CD1 LEU L  45      20.909  19.393  44.935  1.00 14.72           C  
ATOM    335  CD2 LEU L  45      21.631  19.741  42.537  1.00 17.18           C  
ATOM    336  C   LEU L  45      22.755  17.088  44.804  1.00 21.90           C  
ATOM    337  O   LEU L  45      22.142  16.540  45.718  1.00 22.43           O  
ATOM    338  N   LEU L  46      23.944  17.721  44.996  1.00 21.40           N  
ATOM    339  CA  LEU L  46      24.461  18.061  46.301  1.00 22.32           C  
ATOM    340  CB  LEU L  46      25.987  18.271  46.362  1.00 23.48           C  
ATOM    341  CG  LEU L  46      26.868  17.036  46.114  1.00 23.64           C  
ATOM    342  CD1 LEU L  46      26.528  15.903  47.082  1.00 32.75           C  
ATOM    343  CD2 LEU L  46      26.886  16.608  44.650  1.00 22.73           C  
ATOM    344  C   LEU L  46      23.918  19.348  46.868  1.00 23.56           C  
ATOM    345  O   LEU L  46      23.438  19.386  48.001  1.00 23.38           O  
ATOM    346  N   ILE L  47      24.010  20.449  46.081  1.00 21.95           N  
ATOM    347  CA  ILE L  47      23.697  21.765  46.576  1.00 22.10           C  
ATOM    348  CB  ILE L  47      24.930  22.553  46.921  1.00 22.62           C  
ATOM    349  CG1 ILE L  47      25.732  21.841  48.026  1.00 21.73           C  
ATOM    350  CG2 ILE L  47      24.501  23.983  47.292  1.00 22.78           C  
ATOM    351  CD1 ILE L  47      24.970  21.693  49.342  1.00 20.91           C  
ATOM    352  C   ILE L  47      22.969  22.552  45.524  1.00 23.94           C  
ATOM    353  O   ILE L  47      23.207  22.393  44.326  1.00 24.62           O  
ATOM    354  N   TYR L  48      22.039  23.422  45.970  1.00 24.54           N  
ATOM    355  CA  TYR L  48      21.283  24.285  45.105  1.00 25.52           C  
ATOM    356  CB  TYR L  48      19.845  23.794  44.840  1.00 25.17           C  
ATOM    357  CG  TYR L  48      19.152  23.500  46.124  1.00 27.38           C  
ATOM    358  CD1 TYR L  48      19.487  22.382  46.856  1.00 38.18           C  
ATOM    359  CD2 TYR L  48      18.138  24.313  46.573  1.00 33.40           C  
ATOM    360  CE1 TYR L  48      18.842  22.096  48.035  1.00 35.61           C  
ATOM    361  CE2 TYR L  48      17.491  24.028  47.752  1.00 32.23           C  
ATOM    362  CZ  TYR L  48      17.843  22.922  48.488  1.00 31.78           C  
ATOM    363  OH  TYR L  48      17.181  22.627  49.701  1.00 32.70           O  
ATOM    364  C   TYR L  48      21.183  25.617  45.777  1.00 26.23           C  
ATOM    365  O   TYR L  48      21.330  25.710  46.992  1.00 25.83           O  
ATOM    366  N   GLY L  49      21.003  26.696  44.995  1.00 25.80           N  
ATOM    367  CA  GLY L  49      20.894  27.985  45.611  1.00 25.52           C  
ATOM    368  C   GLY L  49      22.240  28.346  46.143  1.00 25.78           C  
ATOM    369  O   GLY L  49      22.375  29.233  46.984  1.00 25.03           O  
ATOM    370  N   ALA L  50      23.264  27.620  45.672  1.00 25.05           N  
ATOM    371  CA  ALA L  50      24.639  27.867  45.988  1.00 26.63           C  
ATOM    372  CB  ALA L  50      25.026  29.344  45.793  1.00 27.97           C  
ATOM    373  C   ALA L  50      24.977  27.486  47.396  1.00 30.25           C  
ATOM    374  O   ALA L  50      26.150  27.256  47.690  1.00 31.38           O  
ATOM    375  N   SER L  51      23.991  27.331  48.302  1.00 30.94           N  
ATOM    376  CA  SER L  51      24.425  27.022  49.637  1.00 32.69           C  
ATOM    377  CB  SER L  51      24.472  28.261  50.547  1.00 34.73           C  
ATOM    378  OG  SER L  51      25.413  29.200  50.049  1.00 33.21           O  
ATOM    379  C   SER L  51      23.463  26.081  50.281  1.00 32.52           C  
ATOM    380  O   SER L  51      23.685  25.651  51.415  1.00 33.32           O  
ATOM    381  N   THR L  52      22.398  25.676  49.571  1.00 26.50           N  
ATOM    382  CA  THR L  52      21.413  24.894  50.265  1.00 27.74           C  
ATOM    383  CB  THR L  52      20.008  25.185  49.819  1.00 28.39           C  
ATOM    384  OG1 THR L  52      19.733  26.572  49.928  1.00 27.59           O  
ATOM    385  CG2 THR L  52      19.055  24.420  50.751  1.00 26.49           C  
ATOM    386  C   THR L  52      21.690  23.449  49.986  1.00 28.86           C  
ATOM    387  O   THR L  52      21.761  23.026  48.834  1.00 29.15           O  
ATOM    388  N   ARG L  53      21.866  22.649  51.059  1.00 29.19           N  
ATOM    389  CA  ARG L  53      22.175  21.253  50.925  1.00 30.60           C  
ATOM    390  CB  ARG L  53      22.781  20.679  52.220  1.00 30.92           C  
ATOM    391  CG  ARG L  53      23.301  19.245  52.128  1.00 33.73           C  
ATOM    392  CD  ARG L  53      24.056  18.816  53.390  1.00 31.59           C  
ATOM    393  NE  ARG L  53      23.116  18.947  54.539  1.00 40.72           N  
ATOM    394  CZ  ARG L  53      23.579  19.312  55.769  1.00 55.63           C  
ATOM    395  NH1 ARG L  53      24.903  19.584  55.948  1.00 45.10           N1+
ATOM    396  NH2 ARG L  53      22.713  19.415  56.818  1.00 40.65           N  
ATOM    397  C   ARG L  53      20.909  20.514  50.602  1.00 31.30           C  
ATOM    398  O   ARG L  53      19.867  20.751  51.210  1.00 31.43           O  
ATOM    399  N   ALA L  54      20.979  19.588  49.622  1.00 30.88           N  
ATOM    400  CA  ALA L  54      19.844  18.816  49.192  1.00 30.64           C  
ATOM    401  CB  ALA L  54      20.054  18.119  47.835  1.00 30.28           C  
ATOM    402  C   ALA L  54      19.583  17.754  50.213  1.00 32.43           C  
ATOM    403  O   ALA L  54      20.451  17.416  51.015  1.00 31.22           O  
ATOM    404  N   THR L  55      18.359  17.193  50.213  1.00 35.00           N  
ATOM    405  CA  THR L  55      18.013  16.204  51.194  1.00 36.87           C  
ATOM    406  CB  THR L  55      16.563  15.810  51.171  1.00 38.70           C  
ATOM    407  OG1 THR L  55      16.226  15.245  49.912  1.00 40.42           O  
ATOM    408  CG2 THR L  55      15.700  17.052  51.447  1.00 39.40           C  
ATOM    409  C   THR L  55      18.813  14.962  50.957  1.00 36.54           C  
ATOM    410  O   THR L  55      19.073  14.576  49.819  1.00 36.01           O  
ATOM    411  N   GLY L  56      19.243  14.313  52.059  1.00 36.91           N  
ATOM    412  CA  GLY L  56      19.949  13.066  51.981  1.00 35.74           C  
ATOM    413  C   GLY L  56      21.414  13.300  51.773  1.00 35.78           C  
ATOM    414  O   GLY L  56      22.176  12.344  51.632  1.00 36.84           O  
ATOM    415  N   ILE L  57      21.861  14.570  51.770  1.00 33.19           N  
ATOM    416  CA  ILE L  57      23.252  14.842  51.526  1.00 30.72           C  
ATOM    417  CB  ILE L  57      23.467  16.045  50.655  1.00 30.61           C  
ATOM    418  CG1 ILE L  57      22.843  15.804  49.268  1.00 29.11           C  
ATOM    419  CG2 ILE L  57      24.972  16.347  50.611  1.00 29.56           C  
ATOM    420  CD1 ILE L  57      23.435  14.599  48.533  1.00 27.74           C  
ATOM    421  C   ILE L  57      23.929  15.069  52.844  1.00 30.66           C  
ATOM    422  O   ILE L  57      23.415  15.765  53.718  1.00 29.58           O  
ATOM    423  N   PRO L  58      25.089  14.478  52.989  1.00 30.86           N  
ATOM    424  CA  PRO L  58      25.826  14.548  54.225  1.00 31.14           C  
ATOM    425  CD  PRO L  58      25.428  13.294  52.217  1.00 32.57           C  
ATOM    426  CB  PRO L  58      26.980  13.560  54.070  1.00 31.94           C  
ATOM    427  CG  PRO L  58      26.438  12.515  53.078  1.00 30.15           C  
ATOM    428  C   PRO L  58      26.264  15.945  54.548  1.00 31.14           C  
ATOM    429  O   PRO L  58      26.444  16.752  53.639  1.00 31.12           O  
ATOM    430  N   ALA L  59      26.454  16.225  55.851  1.00 30.53           N  
ATOM    431  CA  ALA L  59      26.806  17.498  56.417  1.00 30.24           C  
ATOM    432  CB  ALA L  59      26.887  17.463  57.952  1.00 31.80           C  
ATOM    433  C   ALA L  59      28.137  17.952  55.907  1.00 30.32           C  
ATOM    434  O   ALA L  59      28.408  19.149  55.832  1.00 29.36           O  
ATOM    435  N   ARG L  60      29.017  16.997  55.570  1.00 29.51           N  
ATOM    436  CA  ARG L  60      30.361  17.266  55.141  1.00 29.56           C  
ATOM    437  CB  ARG L  60      31.131  15.969  54.825  1.00 30.08           C  
ATOM    438  CG  ARG L  60      30.401  15.094  53.806  1.00 28.21           C  
ATOM    439  CD  ARG L  60      30.239  13.645  54.270  1.00 31.79           C  
ATOM    440  NE  ARG L  60      31.359  12.843  53.722  1.00 24.28           N  
ATOM    441  CZ  ARG L  60      31.085  12.027  52.666  1.00 42.85           C  
ATOM    442  NH1 ARG L  60      29.814  11.963  52.175  1.00 27.89           N1+
ATOM    443  NH2 ARG L  60      32.068  11.265  52.111  1.00 29.88           N  
ATOM    444  C   ARG L  60      30.353  18.138  53.920  1.00 29.43           C  
ATOM    445  O   ARG L  60      31.307  18.884  53.695  1.00 30.24           O  
ATOM    446  N   PHE L  61      29.304  18.042  53.077  1.00 27.27           N  
ATOM    447  CA  PHE L  61      29.230  18.840  51.881  1.00 27.33           C  
ATOM    448  CB  PHE L  61      28.326  18.223  50.793  1.00 27.15           C  
ATOM    449  CG  PHE L  61      28.934  16.963  50.273  1.00 28.01           C  
ATOM    450  CD1 PHE L  61      29.827  16.999  49.227  1.00 27.07           C  
ATOM    451  CD2 PHE L  61      28.606  15.744  50.820  1.00 30.00           C  
ATOM    452  CE1 PHE L  61      30.388  15.842  48.737  1.00 29.19           C  
ATOM    453  CE2 PHE L  61      29.164  14.583  50.336  1.00 33.71           C  
ATOM    454  CZ  PHE L  61      30.057  14.631  49.294  1.00 29.57           C  
ATOM    455  C   PHE L  61      28.624  20.184  52.200  1.00 27.46           C  
ATOM    456  O   PHE L  61      27.628  20.276  52.915  1.00 27.02           O  
ATOM    457  N   SER L  62      29.224  21.277  51.668  1.00 25.71           N  
ATOM    458  CA  SER L  62      28.680  22.593  51.882  1.00 27.19           C  
ATOM    459  CB  SER L  62      29.195  23.265  53.167  1.00 28.33           C  
ATOM    460  OG  SER L  62      30.603  23.436  53.102  1.00 31.27           O  
ATOM    461  C   SER L  62      29.062  23.465  50.717  1.00 26.86           C  
ATOM    462  O   SER L  62      30.108  23.264  50.100  1.00 26.13           O  
ATOM    463  N   GLY L  63      28.219  24.473  50.391  1.00 26.25           N  
ATOM    464  CA  GLY L  63      28.518  25.325  49.271  1.00 26.84           C  
ATOM    465  C   GLY L  63      28.340  26.753  49.681  1.00 27.59           C  
ATOM    466  O   GLY L  63      27.577  27.057  50.597  1.00 27.30           O  
ATOM    467  N   SER L  64      29.055  27.677  49.000  1.00 26.50           N  
ATOM    468  CA  SER L  64      28.932  29.070  49.328  1.00 27.82           C  
ATOM    469  CB  SER L  64      29.803  29.504  50.521  1.00 27.94           C  
ATOM    470  OG  SER L  64      31.179  29.378  50.193  1.00 29.83           O  
ATOM    471  C   SER L  64      29.355  29.887  48.145  1.00 27.55           C  
ATOM    472  O   SER L  64      29.806  29.353  47.132  1.00 25.84           O  
ATOM    473  N   GLY L  65      29.216  31.226  48.254  1.00 26.17           N  
ATOM    474  CA  GLY L  65      29.617  32.099  47.183  1.00 25.68           C  
ATOM    475  C   GLY L  65      28.424  32.752  46.551  1.00 26.64           C  
ATOM    476  O   GLY L  65      27.279  32.351  46.756  1.00 25.60           O  
ATOM    477  N   SER L  66      28.687  33.830  45.780  1.00 26.91           N  
ATOM    478  CA  SER L  66      27.652  34.528  45.073  1.00 27.87           C  
ATOM    479  CB  SER L  66      26.929  35.594  45.916  1.00 26.16           C  
ATOM    480  OG  SER L  66      27.825  36.643  46.254  1.00 33.30           O  
ATOM    481  C   SER L  66      28.297  35.235  43.925  1.00 27.29           C  
ATOM    482  O   SER L  66      29.521  35.327  43.842  1.00 28.44           O  
ATOM    483  N   GLY L  67      27.479  35.755  42.991  1.00 27.68           N  
ATOM    484  CA  GLY L  67      28.029  36.466  41.875  1.00 27.25           C  
ATOM    485  C   GLY L  67      28.732  35.503  40.965  1.00 28.01           C  
ATOM    486  O   GLY L  67      28.125  34.591  40.411  1.00 28.71           O  
ATOM    487  N   THR L  68      30.012  35.802  40.682  1.00 26.81           N  
ATOM    488  CA  THR L  68      30.891  35.045  39.835  1.00 26.99           C  
ATOM    489  CB  THR L  68      31.953  35.911  39.232  1.00 27.84           C  
ATOM    490  OG1 THR L  68      32.765  36.474  40.253  1.00 28.09           O  
ATOM    491  CG2 THR L  68      31.262  37.028  38.431  1.00 26.08           C  
ATOM    492  C   THR L  68      31.589  33.889  40.503  1.00 27.15           C  
ATOM    493  O   THR L  68      31.991  32.958  39.810  1.00 27.78           O  
ATOM    494  N   GLU L  69      31.833  33.930  41.833  1.00 27.60           N  
ATOM    495  CA  GLU L  69      32.643  32.891  42.418  1.00 28.95           C  
ATOM    496  CB  GLU L  69      33.836  33.417  43.228  1.00 30.88           C  
ATOM    497  CG  GLU L  69      35.011  33.859  42.360  1.00 35.38           C  
ATOM    498  CD  GLU L  69      35.621  32.601  41.768  1.00 35.86           C  
ATOM    499  OE1 GLU L  69      35.863  31.626  42.531  1.00 34.98           O  
ATOM    500  OE2 GLU L  69      35.839  32.594  40.530  1.00 37.84           O1-
ATOM    501  C   GLU L  69      31.861  32.011  43.342  1.00 28.30           C  
ATOM    502  O   GLU L  69      31.103  32.483  44.187  1.00 28.29           O  
ATOM    503  N   PHE L  70      32.068  30.681  43.210  1.00 27.14           N  
ATOM    504  CA  PHE L  70      31.365  29.743  44.037  1.00 26.09           C  
ATOM    505  CB  PHE L  70      30.204  29.044  43.314  1.00 25.00           C  
ATOM    506  CG  PHE L  70      29.162  30.059  42.984  1.00 24.75           C  
ATOM    507  CD1 PHE L  70      29.257  30.819  41.842  1.00 21.81           C  
ATOM    508  CD2 PHE L  70      28.078  30.239  43.814  1.00 18.04           C  
ATOM    509  CE1 PHE L  70      28.292  31.749  41.535  1.00 20.76           C  
ATOM    510  CE2 PHE L  70      27.108  31.167  43.513  1.00 23.20           C  
ATOM    511  CZ  PHE L  70      27.215  31.925  42.372  1.00 21.07           C  
ATOM    512  C   PHE L  70      32.321  28.664  44.447  1.00 25.81           C  
ATOM    513  O   PHE L  70      33.282  28.370  43.735  1.00 24.19           O  
ATOM    514  N   THR L  71      32.085  28.050  45.628  1.00 25.06           N  
ATOM    515  CA  THR L  71      32.949  26.995  46.082  1.00 25.20           C  
ATOM    516  CB  THR L  71      33.919  27.432  47.151  1.00 25.74           C  
ATOM    517  OG1 THR L  71      33.218  28.016  48.239  1.00 27.41           O  
ATOM    518  CG2 THR L  71      34.926  28.425  46.566  1.00 24.85           C  
ATOM    519  C   THR L  71      32.142  25.890  46.676  1.00 25.47           C  
ATOM    520  O   THR L  71      31.114  26.111  47.318  1.00 25.05           O  
ATOM    521  N   LEU L  72      32.596  24.639  46.456  1.00 24.12           N  
ATOM    522  CA  LEU L  72      31.984  23.503  47.070  1.00 24.38           C  
ATOM    523  CB  LEU L  72      31.405  22.488  46.064  1.00 23.45           C  
ATOM    524  CG  LEU L  72      30.756  21.249  46.708  1.00 24.00           C  
ATOM    525  CD1 LEU L  72      29.862  20.500  45.717  1.00 17.62           C  
ATOM    526  CD2 LEU L  72      31.820  20.287  47.254  1.00 21.46           C  
ATOM    527  C   LEU L  72      33.024  22.897  47.955  1.00 25.58           C  
ATOM    528  O   LEU L  72      34.148  22.639  47.523  1.00 25.37           O  
ATOM    529  N   THR L  73      32.688  22.696  49.243  1.00 25.10           N  
ATOM    530  CA  THR L  73      33.682  22.185  50.143  1.00 26.32           C  
ATOM    531  CB  THR L  73      34.001  23.119  51.277  1.00 26.80           C  
ATOM    532  OG1 THR L  73      34.502  24.351  50.778  1.00 26.84           O  
ATOM    533  CG2 THR L  73      35.045  22.454  52.191  1.00 27.03           C  
ATOM    534  C   THR L  73      33.218  20.905  50.758  1.00 27.03           C  
ATOM    535  O   THR L  73      32.080  20.787  51.215  1.00 26.50           O  
ATOM    536  N   VAL L  74      34.114  19.896  50.756  1.00 27.41           N  
ATOM    537  CA  VAL L  74      33.859  18.655  51.425  1.00 28.24           C  
ATOM    538  CB  VAL L  74      34.109  17.446  50.565  1.00 27.38           C  
ATOM    539  CG1 VAL L  74      33.032  17.413  49.466  1.00 27.29           C  
ATOM    540  CG2 VAL L  74      35.535  17.511  49.992  1.00 26.83           C  
ATOM    541  C   VAL L  74      34.783  18.661  52.608  1.00 30.20           C  
ATOM    542  O   VAL L  74      36.002  18.561  52.475  1.00 30.62           O  
ATOM    543  N   SER L  75      34.200  18.772  53.816  1.00 33.01           N  
ATOM    544  CA  SER L  75      34.974  18.979  55.008  1.00 35.83           C  
ATOM    545  CB  SER L  75      34.109  19.097  56.276  1.00 35.93           C  
ATOM    546  OG  SER L  75      33.418  17.881  56.516  1.00 36.99           O  
ATOM    547  C   SER L  75      35.970  17.886  55.220  1.00 38.29           C  
ATOM    548  O   SER L  75      37.169  18.157  55.271  1.00 41.55           O  
ATOM    549  N   ARG L  76      35.516  16.625  55.366  1.00 37.35           N  
ATOM    550  CA  ARG L  76      36.459  15.558  55.552  1.00 37.71           C  
ATOM    551  CB  ARG L  76      36.331  14.855  56.917  1.00 39.03           C  
ATOM    552  CG  ARG L  76      37.376  13.758  57.142  1.00 44.13           C  
ATOM    553  CD  ARG L  76      37.244  13.047  58.492  1.00 46.72           C  
ATOM    554  NE  ARG L  76      36.169  12.023  58.358  1.00 50.06           N  
ATOM    555  CZ  ARG L  76      35.734  11.343  59.459  1.00 52.12           C  
ATOM    556  NH1 ARG L  76      36.263  11.620  60.686  1.00 53.24           N1+
ATOM    557  NH2 ARG L  76      34.768  10.388  59.335  1.00 53.03           N  
ATOM    558  C   ARG L  76      36.153  14.545  54.499  1.00 36.19           C  
ATOM    559  O   ARG L  76      35.123  13.874  54.551  1.00 36.93           O  
ATOM    560  N   LEU L  77      37.066  14.381  53.521  1.00 33.44           N  
ATOM    561  CA  LEU L  77      36.777  13.482  52.444  1.00 33.62           C  
ATOM    562  CB  LEU L  77      37.737  13.533  51.241  1.00 33.30           C  
ATOM    563  CG  LEU L  77      37.527  14.731  50.299  1.00 36.43           C  
ATOM    564  CD1 LEU L  77      37.906  16.056  50.968  1.00 32.08           C  
ATOM    565  CD2 LEU L  77      38.241  14.513  48.958  1.00 33.07           C  
ATOM    566  C   LEU L  77      36.755  12.069  52.904  1.00 34.18           C  
ATOM    567  O   LEU L  77      37.539  11.641  53.748  1.00 34.41           O  
ATOM    568  N   GLU L  78      35.806  11.316  52.315  1.00 33.89           N  
ATOM    569  CA  GLU L  78      35.644   9.914  52.549  1.00 33.15           C  
ATOM    570  CB  GLU L  78      34.195   9.505  52.869  1.00 33.74           C  
ATOM    571  CG  GLU L  78      33.663  10.082  54.182  1.00 42.49           C  
ATOM    572  CD  GLU L  78      34.352   9.352  55.317  1.00 42.88           C  
ATOM    573  OE1 GLU L  78      34.930   8.265  55.053  1.00 47.91           O  
ATOM    574  OE2 GLU L  78      34.314   9.867  56.466  1.00 69.47           O1-
ATOM    575  C   GLU L  78      35.997   9.261  51.247  1.00 33.19           C  
ATOM    576  O   GLU L  78      35.953   9.895  50.196  1.00 31.59           O  
ATOM    577  N   PRO L  79      36.362   8.012  51.277  1.00 34.64           N  
ATOM    578  CA  PRO L  79      36.733   7.337  50.064  1.00 32.89           C  
ATOM    579  CD  PRO L  79      37.025   7.450  52.441  1.00 37.76           C  
ATOM    580  CB  PRO L  79      37.330   6.005  50.507  1.00 32.83           C  
ATOM    581  CG  PRO L  79      37.912   6.316  51.898  1.00 37.83           C  
ATOM    582  C   PRO L  79      35.583   7.223  49.111  1.00 31.81           C  
ATOM    583  O   PRO L  79      35.819   7.090  47.911  1.00 32.46           O  
ATOM    584  N   GLU L  80      34.344   7.279  49.630  1.00 31.31           N  
ATOM    585  CA  GLU L  80      33.131   7.168  48.867  1.00 31.93           C  
ATOM    586  CB  GLU L  80      31.878   7.051  49.753  1.00 33.58           C  
ATOM    587  CG  GLU L  80      31.621   8.266  50.644  1.00 41.17           C  
ATOM    588  CD  GLU L  80      30.373   7.962  51.463  1.00 65.01           C  
ATOM    589  OE1 GLU L  80      29.853   6.821  51.337  1.00 47.99           O  
ATOM    590  OE2 GLU L  80      29.923   8.860  52.223  1.00 53.14           O1-
ATOM    591  C   GLU L  80      32.989   8.365  47.980  1.00 31.71           C  
ATOM    592  O   GLU L  80      32.271   8.325  46.982  1.00 32.44           O  
ATOM    593  N   ASP L  81      33.649   9.472  48.364  1.00 30.81           N  
ATOM    594  CA  ASP L  81      33.588  10.750  47.707  1.00 29.60           C  
ATOM    595  CB  ASP L  81      34.270  11.883  48.491  1.00 29.38           C  
ATOM    596  CG  ASP L  81      33.400  12.220  49.683  1.00 32.20           C  
ATOM    597  OD1 ASP L  81      32.154  12.079  49.579  1.00 28.51           O  
ATOM    598  OD2 ASP L  81      33.967  12.636  50.727  1.00 28.95           O1-
ATOM    599  C   ASP L  81      34.218  10.728  46.344  1.00 29.83           C  
ATOM    600  O   ASP L  81      34.076  11.695  45.602  1.00 30.08           O  
ATOM    601  N   SER L  82      35.013   9.695  46.001  1.00 28.53           N  
ATOM    602  CA  SER L  82      35.637   9.690  44.700  1.00 28.79           C  
ATOM    603  CB  SER L  82      36.411   8.395  44.398  1.00 31.56           C  
ATOM    604  OG  SER L  82      35.516   7.294  44.357  1.00  0.00           O  
ATOM    605  C   SER L  82      34.581   9.856  43.648  1.00 28.23           C  
ATOM    606  O   SER L  82      33.630   9.078  43.576  1.00 27.86           O  
ATOM    607  N   ALA L  83      34.729  10.909  42.807  1.00 26.96           N  
ATOM    608  CA  ALA L  83      33.749  11.174  41.793  1.00 25.37           C  
ATOM    609  CB  ALA L  83      32.329  11.385  42.351  1.00 25.30           C  
ATOM    610  C   ALA L  83      34.122  12.436  41.080  1.00 24.76           C  
ATOM    611  O   ALA L  83      35.129  13.072  41.387  1.00 25.78           O  
ATOM    612  N   VAL L  84      33.322  12.808  40.059  1.00 22.97           N  
ATOM    613  CA  VAL L  84      33.558  14.047  39.380  1.00 22.32           C  
ATOM    614  CB  VAL L  84      33.529  13.935  37.885  1.00 22.10           C  
ATOM    615  CG1 VAL L  84      32.071  13.843  37.415  1.00 17.42           C  
ATOM    616  CG2 VAL L  84      34.334  15.099  37.289  1.00 21.35           C  
ATOM    617  C   VAL L  84      32.449  14.955  39.821  1.00 22.10           C  
ATOM    618  O   VAL L  84      31.305  14.525  39.965  1.00 22.49           O  
ATOM    619  N   TYR L  85      32.760  16.243  40.073  1.00 21.17           N  
ATOM    620  CA  TYR L  85      31.759  17.149  40.569  1.00 20.15           C  
ATOM    621  CB  TYR L  85      32.138  17.762  41.935  1.00 18.78           C  
ATOM    622  CG  TYR L  85      32.176  16.636  42.926  1.00 19.63           C  
ATOM    623  CD1 TYR L  85      33.281  15.824  43.053  1.00 16.89           C  
ATOM    624  CD2 TYR L  85      31.097  16.389  43.740  1.00 19.49           C  
ATOM    625  CE1 TYR L  85      33.306  14.791  43.964  1.00 19.03           C  
ATOM    626  CE2 TYR L  85      31.122  15.361  44.651  1.00 15.20           C  
ATOM    627  CZ  TYR L  85      32.222  14.558  44.769  1.00 18.44           C  
ATOM    628  OH  TYR L  85      32.238  13.500  45.703  1.00 20.99           O  
ATOM    629  C   TYR L  85      31.558  18.245  39.562  1.00 19.39           C  
ATOM    630  O   TYR L  85      32.514  18.759  38.983  1.00 20.47           O  
ATOM    631  N   PHE L  86      30.277  18.622  39.328  1.00 18.69           N  
ATOM    632  CA  PHE L  86      29.952  19.604  38.325  1.00 17.76           C  
ATOM    633  CB  PHE L  86      29.020  19.068  37.221  1.00 18.32           C  
ATOM    634  CG  PHE L  86      29.642  17.923  36.500  1.00 19.12           C  
ATOM    635  CD1 PHE L  86      30.550  18.136  35.488  1.00 16.33           C  
ATOM    636  CD2 PHE L  86      29.294  16.628  36.817  1.00 14.90           C  
ATOM    637  CE1 PHE L  86      31.115  17.079  34.815  1.00 23.78           C  
ATOM    638  CE2 PHE L  86      29.856  15.566  36.148  1.00 18.10           C  
ATOM    639  CZ  PHE L  86      30.767  15.791  35.145  1.00 18.60           C  
ATOM    640  C   PHE L  86      29.154  20.711  38.954  1.00 18.63           C  
ATOM    641  O   PHE L  86      28.350  20.480  39.855  1.00 18.15           O  
ATOM    642  N   CYS L  87      29.355  21.954  38.468  1.00 18.90           N  
ATOM    643  CA  CYS L  87      28.576  23.074  38.911  1.00 20.73           C  
ATOM    644  CB  CYS L  87      29.419  24.321  39.271  1.00 20.76           C  
ATOM    645  SG  CYS L  87      30.563  24.872  37.963  1.00 24.05           S  
ATOM    646  C   CYS L  87      27.650  23.397  37.783  1.00 21.01           C  
ATOM    647  O   CYS L  87      27.911  23.022  36.641  1.00 21.00           O  
ATOM    648  N   GLN L  88      26.504  24.040  38.076  1.00 21.13           N  
ATOM    649  CA  GLN L  88      25.582  24.371  37.026  1.00 20.96           C  
ATOM    650  CB  GLN L  88      24.497  23.321  36.757  1.00 20.59           C  
ATOM    651  CG  GLN L  88      23.551  23.751  35.635  1.00 20.72           C  
ATOM    652  CD  GLN L  88      22.230  23.053  35.896  1.00 20.34           C  
ATOM    653  OE1 GLN L  88      22.099  21.848  35.738  1.00 21.27           O  
ATOM    654  NE2 GLN L  88      21.199  23.844  36.322  1.00 25.04           N  
ATOM    655  C   GLN L  88      24.841  25.603  37.428  1.00 21.96           C  
ATOM    656  O   GLN L  88      24.391  25.741  38.567  1.00 23.28           O  
ATOM    657  N   GLN L  89      24.671  26.518  36.460  1.00 21.93           N  
ATOM    658  CA  GLN L  89      23.990  27.760  36.659  1.00 22.11           C  
ATOM    659  CB  GLN L  89      24.633  28.903  35.883  1.00 23.04           C  
ATOM    660  CG  GLN L  89      23.642  30.044  35.724  1.00 21.23           C  
ATOM    661  CD  GLN L  89      23.967  30.796  34.452  1.00 26.10           C  
ATOM    662  OE1 GLN L  89      24.975  31.489  34.369  1.00 28.63           O  
ATOM    663  NE2 GLN L  89      23.091  30.672  33.420  1.00 25.96           N  
ATOM    664  C   GLN L  89      22.636  27.653  36.048  1.00 22.31           C  
ATOM    665  O   GLN L  89      22.478  27.142  34.941  1.00 22.45           O  
ATOM    666  N   TYR L  90      21.616  28.029  36.839  1.00 47.80           N  
ATOM    667  CA  TYR L  90      20.310  28.054  36.274  1.00 47.25           C  
ATOM    668  CB  TYR L  90      19.354  27.065  36.973  1.00 45.16           C  
ATOM    669  CG  TYR L  90      18.017  27.140  36.325  1.00 45.03           C  
ATOM    670  CD1 TYR L  90      17.853  26.786  35.010  1.00 55.99           C  
ATOM    671  CD2 TYR L  90      16.918  27.546  37.044  1.00 43.21           C  
ATOM    672  CE1 TYR L  90      16.621  26.847  34.404  1.00 43.76           C  
ATOM    673  CE2 TYR L  90      15.680  27.611  36.449  1.00 55.87           C  
ATOM    674  CZ  TYR L  90      15.529  27.265  35.127  1.00 56.62           C  
ATOM    675  OH  TYR L  90      14.261  27.331  34.513  1.00 55.57           O  
ATOM    676  C   TYR L  90      19.831  29.472  36.413  1.00 47.89           C  
ATOM    677  O   TYR L  90      18.691  29.742  36.784  1.00 48.02           O  
ATOM    678  N   TYR L  91      20.737  30.430  36.134  1.00 48.00           N  
ATOM    679  CA  TYR L  91      20.409  31.826  36.184  1.00 49.07           C  
ATOM    680  CB  TYR L  91      21.685  32.684  36.102  1.00 50.77           C  
ATOM    681  CG  TYR L  91      21.347  34.132  36.150  1.00 53.79           C  
ATOM    682  CD1 TYR L  91      21.129  34.754  37.359  1.00 62.98           C  
ATOM    683  CD2 TYR L  91      21.266  34.868  34.992  1.00 53.80           C  
ATOM    684  CE1 TYR L  91      20.825  36.096  37.409  1.00 55.87           C  
ATOM    685  CE2 TYR L  91      20.962  36.206  35.036  1.00 63.74           C  
ATOM    686  CZ  TYR L  91      20.741  36.821  36.244  1.00 65.64           C  
ATOM    687  OH  TYR L  91      20.429  38.196  36.290  1.00 68.37           O  
ATOM    688  C   TYR L  91      19.538  32.145  35.015  1.00 49.35           C  
ATOM    689  O   TYR L  91      18.460  32.716  35.159  1.00 49.46           O  
ATOM    690  N   ARG L  92      19.983  31.744  33.812  1.00 49.87           N  
ATOM    691  CA  ARG L  92      19.222  32.021  32.635  1.00 50.84           C  
ATOM    692  CB  ARG L  92      19.576  33.362  31.966  1.00 54.88           C  
ATOM    693  CG  ARG L  92      19.147  34.595  32.770  1.00 37.54           C  
ATOM    694  CD  ARG L  92      17.686  34.993  32.548  1.00 56.69           C  
ATOM    695  NE  ARG L  92      17.435  36.252  33.308  1.00 61.11           N  
ATOM    696  CZ  ARG L  92      16.925  36.208  34.574  1.00 61.51           C  
ATOM    697  NH1 ARG L  92      16.637  35.008  35.158  1.00 61.17           N1+
ATOM    698  NH2 ARG L  92      16.702  37.368  35.260  1.00 63.97           N  
ATOM    699  C   ARG L  92      19.513  30.939  31.646  1.00 50.94           C  
ATOM    700  O   ARG L  92      20.580  30.327  31.670  1.00 52.55           O  
ATOM    701  N   SER L  93      18.551  30.660  30.745  1.00 49.84           N  
ATOM    702  CA  SER L  93      18.772  29.639  29.767  1.00 50.90           C  
ATOM    703  CB  SER L  93      17.490  29.196  29.039  1.00 47.64           C  
ATOM    704  OG  SER L  93      16.566  28.636  29.962  1.00 27.23           O  
ATOM    705  C   SER L  93      19.698  30.207  28.741  1.00 53.10           C  
ATOM    706  O   SER L  93      19.770  31.421  28.553  1.00 54.18           O  
ATOM    707  N   PRO L  94      20.424  29.353  28.079  1.00 52.86           N  
ATOM    708  CA  PRO L  94      20.368  27.945  28.350  1.00 49.54           C  
ATOM    709  CD  PRO L  94      20.857  29.630  26.720  1.00 51.53           C  
ATOM    710  CB  PRO L  94      20.912  27.244  27.103  1.00 51.03           C  
ATOM    711  CG  PRO L  94      21.615  28.360  26.309  1.00 50.97           C  
ATOM    712  C   PRO L  94      21.141  27.639  29.590  1.00 48.71           C  
ATOM    713  O   PRO L  94      22.100  28.351  29.887  1.00 50.12           O  
ATOM    714  N   LEU L  95      20.753  26.578  30.318  1.00 46.36           N  
ATOM    715  CA  LEU L  95      21.455  26.222  31.514  1.00 45.79           C  
ATOM    716  CB  LEU L  95      20.785  25.099  32.304  1.00 45.17           C  
ATOM    717  CG  LEU L  95      19.393  25.460  32.830  1.00 46.58           C  
ATOM    718  CD1 LEU L  95      18.416  25.767  31.689  1.00 55.46           C  
ATOM    719  CD2 LEU L  95      18.882  24.345  33.740  1.00 57.67           C  
ATOM    720  C   LEU L  95      22.782  25.704  31.091  1.00 46.52           C  
ATOM    721  O   LEU L  95      22.913  25.073  30.042  1.00 49.20           O  
ATOM    722  N   THR L  96      23.813  25.975  31.907  1.00 23.40           N  
ATOM    723  CA  THR L  96      25.134  25.572  31.522  1.00 22.51           C  
ATOM    724  CB  THR L  96      26.001  26.740  31.137  1.00 23.17           C  
ATOM    725  OG1 THR L  96      26.126  27.649  32.220  1.00 22.58           O  
ATOM    726  CG2 THR L  96      25.347  27.450  29.941  1.00 23.29           C  
ATOM    727  C   THR L  96      25.804  24.871  32.666  1.00 22.06           C  
ATOM    728  O   THR L  96      25.526  25.134  33.836  1.00 22.42           O  
ATOM    729  N   PHE L  97      26.728  23.945  32.328  1.00 21.17           N  
ATOM    730  CA  PHE L  97      27.451  23.193  33.317  1.00 20.77           C  
ATOM    731  CB  PHE L  97      27.427  21.651  33.139  1.00 18.36           C  
ATOM    732  CG  PHE L  97      26.075  21.055  33.360  1.00 19.48           C  
ATOM    733  CD1 PHE L  97      25.675  20.660  34.614  1.00 14.71           C  
ATOM    734  CD2 PHE L  97      25.205  20.880  32.309  1.00 18.48           C  
ATOM    735  CE1 PHE L  97      24.436  20.103  34.824  1.00 17.93           C  
ATOM    736  CE2 PHE L  97      23.964  20.324  32.505  1.00 20.30           C  
ATOM    737  CZ  PHE L  97      23.582  19.936  33.760  1.00 17.27           C  
ATOM    738  C   PHE L  97      28.907  23.532  33.203  1.00 21.19           C  
ATOM    739  O   PHE L  97      29.390  23.979  32.163  1.00 21.63           O  
ATOM    740  N   GLY L  98      29.650  23.339  34.310  1.00 21.68           N  
ATOM    741  CA  GLY L  98      31.068  23.524  34.285  1.00 21.49           C  
ATOM    742  C   GLY L  98      31.627  22.260  33.707  1.00 22.97           C  
ATOM    743  O   GLY L  98      30.901  21.284  33.530  1.00 21.58           O  
ATOM    744  N   GLY L  99      32.940  22.262  33.400  1.00 22.78           N  
ATOM    745  CA  GLY L  99      33.669  21.166  32.815  1.00 25.07           C  
ATOM    746  C   GLY L  99      33.756  20.015  33.768  1.00 25.87           C  
ATOM    747  O   GLY L  99      33.936  18.873  33.351  1.00 26.90           O  
ATOM    748  N   GLY L 100      33.744  20.301  35.083  1.00 24.89           N  
ATOM    749  CA  GLY L 100      33.795  19.271  36.084  1.00 23.94           C  
ATOM    750  C   GLY L 100      35.162  19.205  36.697  1.00 24.73           C  
ATOM    751  O   GLY L 100      36.167  19.539  36.070  1.00 25.82           O  
ATOM    752  N   THR L 101      35.204  18.766  37.973  1.00 23.31           N  
ATOM    753  CA  THR L 101      36.432  18.580  38.691  1.00 23.15           C  
ATOM    754  CB  THR L 101      36.576  19.450  39.909  1.00 22.27           C  
ATOM    755  OG1 THR L 101      36.575  20.824  39.548  1.00 22.82           O  
ATOM    756  CG2 THR L 101      37.885  19.090  40.626  1.00 18.21           C  
ATOM    757  C   THR L 101      36.446  17.157  39.147  1.00 23.67           C  
ATOM    758  O   THR L 101      35.488  16.663  39.739  1.00 23.04           O  
ATOM    759  N   LYS L 102      37.565  16.465  38.878  1.00 23.80           N  
ATOM    760  CA  LYS L 102      37.701  15.078  39.200  1.00 26.00           C  
ATOM    761  CB  LYS L 102      38.555  14.367  38.136  1.00 26.72           C  
ATOM    762  CG  LYS L 102      38.548  12.844  38.166  1.00 35.45           C  
ATOM    763  CD  LYS L 102      39.093  12.266  36.858  1.00 55.26           C  
ATOM    764  CE  LYS L 102      39.215  10.747  36.833  1.00 55.30           C  
ATOM    765  NZ  LYS L 102      40.021  10.348  35.660  1.00 53.63           N1+
ATOM    766  C   LYS L 102      38.407  14.986  40.517  1.00 25.80           C  
ATOM    767  O   LYS L 102      39.512  15.503  40.676  1.00 26.94           O  
ATOM    768  N   VAL L 103      37.774  14.325  41.507  1.00 25.87           N  
ATOM    769  CA  VAL L 103      38.406  14.195  42.787  1.00 26.35           C  
ATOM    770  CB  VAL L 103      37.483  14.434  43.947  1.00 26.19           C  
ATOM    771  CG1 VAL L 103      38.240  14.134  45.252  1.00 25.85           C  
ATOM    772  CG2 VAL L 103      36.961  15.879  43.859  1.00 26.67           C  
ATOM    773  C   VAL L 103      38.917  12.793  42.896  1.00 27.47           C  
ATOM    774  O   VAL L 103      38.154  11.831  42.813  1.00 27.81           O  
ATOM    775  N   GLU L 104      40.242  12.656  43.096  1.00 28.38           N  
ATOM    776  CA  GLU L 104      40.856  11.364  43.202  1.00 29.98           C  
ATOM    777  CB  GLU L 104      42.065  11.176  42.267  1.00 30.60           C  
ATOM    778  CG  GLU L 104      41.700  11.115  40.782  1.00 32.88           C  
ATOM    779  CD  GLU L 104      42.991  10.982  39.986  1.00 43.64           C  
ATOM    780  OE1 GLU L 104      43.777  10.044  40.284  1.00 37.94           O  
ATOM    781  OE2 GLU L 104      43.209  11.818  39.069  1.00 45.61           O1-
ATOM    782  C   GLU L 104      41.364  11.208  44.598  1.00 31.33           C  
ATOM    783  O   GLU L 104      41.775  12.175  45.238  1.00 31.58           O  
ATOM    784  N   ILE L 105      41.327   9.964  45.111  1.00 30.57           N  
ATOM    785  CA  ILE L 105      41.796   9.699  46.436  1.00 30.41           C  
ATOM    786  CB  ILE L 105      41.168   8.484  47.050  1.00 29.62           C  
ATOM    787  CG1 ILE L 105      39.648   8.670  47.179  1.00 32.39           C  
ATOM    788  CG2 ILE L 105      41.876   8.218  48.386  1.00 31.28           C  
ATOM    789  CD1 ILE L 105      39.251   9.840  48.077  1.00 40.51           C  
ATOM    790  C   ILE L 105      43.285   9.409  46.321  1.00 31.11           C  
ATOM    791  O   ILE L 105      43.626   8.319  45.787  1.00 31.26           O  
ATOM    792  OXT ILE L 105      44.098  10.263  46.766  1.00  0.00           O1-
TER     793      ILE L 105 
ATOM    794  N   LYS H 106       7.097  12.677  44.217  1.00 40.78           N1+
ATOM    795  CA  LYS H 106       8.480  12.142  44.389  1.00 40.32           C  
ATOM    796  CB  LYS H 106       8.708  11.807  45.870  1.00 42.31           C  
ATOM    797  CG  LYS H 106       8.061  12.791  46.846  1.00 45.84           C  
ATOM    798  CD  LYS H 106       7.841  12.169  48.227  1.00 48.85           C  
ATOM    799  CE  LYS H 106       6.980  10.900  48.190  1.00  0.00           C  
ATOM    800  NZ  LYS H 106       6.970  10.212  49.506  1.00  0.00           N1+
ATOM    801  C   LYS H 106       8.417  10.796  43.731  1.00 39.50           C  
ATOM    802  O   LYS H 106       7.298  10.343  43.505  1.00 39.86           O  
ATOM    803  N   GLN H 107       9.577  10.183  43.336  1.00 48.17           N  
ATOM    804  CA  GLN H 107       9.646   8.773  42.978  1.00 47.28           C  
ATOM    805  CB  GLN H 107       8.345   7.971  42.747  1.00 47.91           C  
ATOM    806  CG  GLN H 107       8.559   6.459  42.960  1.00 63.97           C  
ATOM    807  CD  GLN H 107       7.218   5.742  42.919  1.00 64.97           C  
ATOM    808  OE1 GLN H 107       6.170   6.320  43.192  1.00 65.22           O  
ATOM    809  NE2 GLN H 107       7.262   4.426  42.573  1.00 64.44           N  
ATOM    810  C   GLN H 107      10.612   8.332  41.928  1.00 45.81           C  
ATOM    811  O   GLN H 107      11.822   8.493  42.047  1.00 45.72           O  
ATOM    812  N   LEU H 108      10.081   7.642  40.903  1.00 54.55           N  
ATOM    813  CA  LEU H 108      10.947   6.992  39.978  1.00 53.34           C  
ATOM    814  CB  LEU H 108      10.595   5.490  39.902  1.00 55.07           C  
ATOM    815  CG  LEU H 108      11.434   4.559  39.005  1.00 56.76           C  
ATOM    816  CD1 LEU H 108      10.934   3.113  39.182  1.00 56.68           C  
ATOM    817  CD2 LEU H 108      11.435   4.972  37.521  1.00 56.74           C  
ATOM    818  C   LEU H 108      10.862   7.623  38.623  1.00 50.99           C  
ATOM    819  O   LEU H 108       9.792   7.967  38.127  1.00 51.10           O  
ATOM    820  N   LEU H 109      12.031   7.809  37.984  1.00 47.61           N  
ATOM    821  CA  LEU H 109      12.053   8.258  36.626  1.00 44.59           C  
ATOM    822  CB  LEU H 109      12.957   9.474  36.370  1.00 44.70           C  
ATOM    823  CG  LEU H 109      12.472  10.770  37.033  1.00 41.90           C  
ATOM    824  CD1 LEU H 109      12.409  10.608  38.551  1.00 38.97           C  
ATOM    825  CD2 LEU H 109      13.330  11.971  36.615  1.00 36.61           C  
ATOM    826  C   LEU H 109      12.649   7.132  35.854  1.00 42.64           C  
ATOM    827  O   LEU H 109      13.848   6.874  35.949  1.00 42.29           O  
ATOM    828  N   GLU H 110      11.816   6.444  35.050  1.00 39.96           N  
ATOM    829  CA  GLU H 110      12.252   5.307  34.290  1.00 37.54           C  
ATOM    830  CB  GLU H 110      11.202   4.181  34.231  1.00 39.75           C  
ATOM    831  CG  GLU H 110      11.649   2.962  33.421  1.00 40.00           C  
ATOM    832  CD  GLU H 110      10.494   1.968  33.383  1.00 51.74           C  
ATOM    833  OE1 GLU H 110       9.383   2.343  33.843  1.00 52.94           O  
ATOM    834  OE2 GLU H 110      10.699   0.831  32.883  1.00 53.86           O1-
ATOM    835  C   GLU H 110      12.489   5.745  32.884  1.00 34.13           C  
ATOM    836  O   GLU H 110      11.668   6.440  32.291  1.00 34.30           O  
ATOM    837  N   GLN H 111      13.633   5.320  32.316  1.00 31.11           N  
ATOM    838  CA  GLN H 111      14.028   5.702  30.991  1.00 29.77           C  
ATOM    839  CB  GLN H 111      15.518   6.074  30.928  1.00 28.13           C  
ATOM    840  CG  GLN H 111      15.951   7.158  31.911  1.00 24.47           C  
ATOM    841  CD  GLN H 111      16.284   8.420  31.150  1.00 25.40           C  
ATOM    842  OE1 GLN H 111      16.687   9.402  31.750  1.00 30.80           O  
ATOM    843  NE2 GLN H 111      16.140   8.391  29.792  1.00 28.11           N  
ATOM    844  C   GLN H 111      13.903   4.498  30.105  1.00 30.57           C  
ATOM    845  O   GLN H 111      13.889   3.359  30.571  1.00 30.79           O  
ATOM    846  N   SER H 112      13.814   4.734  28.780  1.00 30.27           N  
ATOM    847  CA  SER H 112      13.730   3.664  27.830  1.00 30.50           C  
ATOM    848  CB  SER H 112      13.290   4.131  26.430  1.00 30.35           C  
ATOM    849  OG  SER H 112      14.209   5.085  25.920  1.00 29.61           O  
ATOM    850  C   SER H 112      15.088   3.039  27.725  1.00 31.38           C  
ATOM    851  O   SER H 112      16.081   3.599  28.188  1.00 30.66           O  
ATOM    852  N   GLY H 113      15.157   1.842  27.105  1.00 30.00           N  
ATOM    853  CA  GLY H 113      16.376   1.082  27.034  1.00 28.67           C  
ATOM    854  C   GLY H 113      17.318   1.667  26.027  1.00 28.57           C  
ATOM    855  O   GLY H 113      16.939   2.476  25.182  1.00 28.87           O  
ATOM    856  N   ALA H 114      18.590   1.218  26.097  1.00 28.83           N  
ATOM    857  CA  ALA H 114      19.644   1.689  25.244  1.00 28.40           C  
ATOM    858  CB  ALA H 114      21.027   1.120  25.606  1.00 28.48           C  
ATOM    859  C   ALA H 114      19.343   1.284  23.840  1.00 30.16           C  
ATOM    860  O   ALA H 114      18.704   0.261  23.599  1.00 30.43           O  
ATOM    861  N   GLU H 115      19.795   2.103  22.868  1.00 29.49           N  
ATOM    862  CA  GLU H 115      19.494   1.802  21.499  1.00 29.16           C  
ATOM    863  CB  GLU H 115      18.353   2.662  20.932  1.00 31.37           C  
ATOM    864  CG  GLU H 115      16.997   2.402  21.582  1.00 34.72           C  
ATOM    865  CD  GLU H 115      15.993   3.361  20.965  1.00 48.86           C  
ATOM    866  OE1 GLU H 115      15.875   3.363  19.711  1.00 34.86           O  
ATOM    867  OE2 GLU H 115      15.335   4.108  21.737  1.00 46.48           O1-
ATOM    868  C   GLU H 115      20.682   2.095  20.641  1.00 29.28           C  
ATOM    869  O   GLU H 115      21.547   2.899  20.985  1.00 27.76           O  
ATOM    870  N   VAL H 116      20.739   1.411  19.482  1.00 28.61           N  
ATOM    871  CA  VAL H 116      21.756   1.633  18.497  1.00 28.58           C  
ATOM    872  CB  VAL H 116      22.392   0.359  18.014  1.00 28.55           C  
ATOM    873  CG1 VAL H 116      23.366   0.686  16.871  1.00 28.16           C  
ATOM    874  CG2 VAL H 116      23.052  -0.348  19.209  1.00 30.84           C  
ATOM    875  C   VAL H 116      21.040   2.230  17.327  1.00 29.22           C  
ATOM    876  O   VAL H 116      20.016   1.706  16.893  1.00 29.03           O  
ATOM    877  N   LYS H 117      21.548   3.363  16.801  1.00 28.84           N  
ATOM    878  CA  LYS H 117      20.928   4.008  15.677  1.00 30.39           C  
ATOM    879  CB  LYS H 117      20.287   5.368  16.019  1.00 30.04           C  
ATOM    880  CG  LYS H 117      18.779   5.355  16.299  1.00 30.56           C  
ATOM    881  CD  LYS H 117      18.291   4.460  17.430  1.00 24.18           C  
ATOM    882  CE  LYS H 117      17.412   3.310  16.929  1.00 47.54           C  
ATOM    883  NZ  LYS H 117      16.162   3.844  16.342  1.00 34.85           N1+
ATOM    884  C   LYS H 117      21.966   4.277  14.635  1.00 30.98           C  
ATOM    885  O   LYS H 117      23.121   4.563  14.946  1.00 29.94           O  
ATOM    886  N   LYS H 118      21.568   4.180  13.353  1.00 31.62           N  
ATOM    887  CA  LYS H 118      22.474   4.456  12.278  1.00 32.05           C  
ATOM    888  CB  LYS H 118      22.075   3.811  10.940  1.00 34.41           C  
ATOM    889  CG  LYS H 118      22.226   2.288  10.948  1.00 41.97           C  
ATOM    890  CD  LYS H 118      21.592   1.597   9.741  1.00 48.55           C  
ATOM    891  CE  LYS H 118      21.803   0.081   9.727  1.00 72.09           C  
ATOM    892  NZ  LYS H 118      21.158  -0.508   8.532  1.00 41.50           N1+
ATOM    893  C   LYS H 118      22.511   5.936  12.102  1.00 30.38           C  
ATOM    894  O   LYS H 118      21.572   6.643  12.463  1.00 30.65           O  
ATOM    895  N   PRO H 119      23.588   6.432  11.566  1.00 29.49           N  
ATOM    896  CA  PRO H 119      23.675   7.851  11.411  1.00 30.38           C  
ATOM    897  CD  PRO H 119      24.890   5.833  11.808  1.00 28.49           C  
ATOM    898  CB  PRO H 119      25.134   8.143  11.072  1.00 29.94           C  
ATOM    899  CG  PRO H 119      25.891   7.003  11.783  1.00 29.88           C  
ATOM    900  C   PRO H 119      22.664   8.365  10.442  1.00 31.85           C  
ATOM    901  O   PRO H 119      22.410   7.710   9.433  1.00 32.65           O  
ATOM    902  N   GLY H 120      22.076   9.539  10.745  1.00 32.27           N  
ATOM    903  CA  GLY H 120      21.095  10.138   9.889  1.00 30.71           C  
ATOM    904  C   GLY H 120      19.722   9.798  10.389  1.00 31.27           C  
ATOM    905  O   GLY H 120      18.737  10.384   9.945  1.00 32.31           O  
ATOM    906  N   SER H 121      19.618   8.852  11.343  1.00 29.81           N  
ATOM    907  CA  SER H 121      18.337   8.438  11.852  1.00 29.97           C  
ATOM    908  CB  SER H 121      18.337   7.044  12.502  1.00 29.60           C  
ATOM    909  OG  SER H 121      18.663   6.044  11.552  1.00 34.31           O  
ATOM    910  C   SER H 121      17.923   9.372  12.942  1.00 31.10           C  
ATOM    911  O   SER H 121      18.584  10.371  13.218  1.00 29.69           O  
ATOM    912  N   SER H 122      16.772   9.060  13.573  1.00 31.78           N  
ATOM    913  CA  SER H 122      16.267   9.842  14.664  1.00 33.31           C  
ATOM    914  CB  SER H 122      14.933  10.543  14.357  1.00 34.20           C  
ATOM    915  OG  SER H 122      15.101  11.491  13.312  1.00 38.76           O  
ATOM    916  C   SER H 122      16.007   8.903  15.801  1.00 33.04           C  
ATOM    917  O   SER H 122      15.714   7.727  15.593  1.00 34.13           O  
ATOM    918  N   VAL H 123      16.124   9.404  17.048  1.00 32.06           N  
ATOM    919  CA  VAL H 123      15.885   8.569  18.190  1.00 31.49           C  
ATOM    920  CB  VAL H 123      17.136   8.269  18.967  1.00 32.20           C  
ATOM    921  CG1 VAL H 123      17.706   9.591  19.510  1.00 27.39           C  
ATOM    922  CG2 VAL H 123      16.803   7.241  20.061  1.00 31.51           C  
ATOM    923  C   VAL H 123      14.940   9.279  19.106  1.00 30.18           C  
ATOM    924  O   VAL H 123      14.928  10.509  19.180  1.00 29.15           O  
ATOM    925  N   LYS H 124      14.088   8.510  19.817  1.00 29.47           N  
ATOM    926  CA  LYS H 124      13.183   9.133  20.737  1.00 31.52           C  
ATOM    927  CB  LYS H 124      11.710   9.044  20.298  1.00 32.89           C  
ATOM    928  CG  LYS H 124      10.791  10.021  21.035  1.00 35.06           C  
ATOM    929  CD  LYS H 124       9.442  10.234  20.342  1.00 50.74           C  
ATOM    930  CE  LYS H 124       8.569  11.304  21.003  1.00 45.88           C  
ATOM    931  NZ  LYS H 124       7.378  11.576  20.165  1.00 47.02           N1+
ATOM    932  C   LYS H 124      13.333   8.438  22.057  1.00 32.26           C  
ATOM    933  O   LYS H 124      13.039   7.249  22.182  1.00 33.29           O  
ATOM    934  N   VAL H 125      13.808   9.176  23.084  1.00 31.82           N  
ATOM    935  CA  VAL H 125      13.980   8.623  24.401  1.00 31.04           C  
ATOM    936  CB  VAL H 125      15.210   9.095  25.123  1.00 30.82           C  
ATOM    937  CG1 VAL H 125      16.439   8.386  24.557  1.00 30.74           C  
ATOM    938  CG2 VAL H 125      15.307  10.616  24.950  1.00 24.67           C  
ATOM    939  C   VAL H 125      12.815   9.016  25.244  1.00 31.02           C  
ATOM    940  O   VAL H 125      12.319  10.136  25.160  1.00 31.80           O  
ATOM    941  N   SER H 126      12.362   8.084  26.105  1.00 30.15           N  
ATOM    942  CA  SER H 126      11.211   8.348  26.918  1.00 30.16           C  
ATOM    943  CB  SER H 126      10.107   7.288  26.755  1.00 30.36           C  
ATOM    944  OG  SER H 126      10.590   6.011  27.146  1.00 33.46           O  
ATOM    945  C   SER H 126      11.612   8.375  28.362  1.00 30.09           C  
ATOM    946  O   SER H 126      12.604   7.767  28.763  1.00 28.39           O  
ATOM    947  N   CYS H 127      10.847   9.138  29.177  1.00 30.45           N  
ATOM    948  CA  CYS H 127      11.077   9.261  30.591  1.00 31.93           C  
ATOM    949  CB  CYS H 127      11.720  10.617  30.948  1.00 32.46           C  
ATOM    950  SG  CYS H 127      12.033  10.867  32.720  1.00 37.51           S  
ATOM    951  C   CYS H 127       9.734   9.176  31.253  1.00 32.50           C  
ATOM    952  O   CYS H 127       8.890  10.050  31.069  1.00 30.74           O  
ATOM    953  N   GLU H 128       9.502   8.118  32.060  1.00 33.89           N  
ATOM    954  CA  GLU H 128       8.207   7.974  32.661  1.00 37.05           C  
ATOM    955  CB  GLU H 128       7.652   6.537  32.627  1.00 38.04           C  
ATOM    956  CG  GLU H 128       6.227   6.425  33.180  1.00 35.92           C  
ATOM    957  CD  GLU H 128       5.792   4.970  33.078  1.00 52.08           C  
ATOM    958  OE1 GLU H 128       6.682   4.097  32.887  1.00  0.00           O  
ATOM    959  OE2 GLU H 128       4.565   4.710  33.193  1.00  0.00           O1-
ATOM    960  C   GLU H 128       8.297   8.382  34.093  1.00 38.82           C  
ATOM    961  O   GLU H 128       9.134   7.895  34.850  1.00 38.51           O  
ATOM    962  N   THR H 129       7.406   9.305  34.492  1.00 41.95           N  
ATOM    963  CA  THR H 129       7.408   9.769  35.841  1.00 45.22           C  
ATOM    964  CB  THR H 129       6.878  11.162  35.993  1.00 44.48           C  
ATOM    965  OG1 THR H 129       5.506  11.211  35.624  1.00  0.00           O  
ATOM    966  CG2 THR H 129       7.707  12.095  35.095  1.00  0.00           C  
ATOM    967  C   THR H 129       6.513   8.868  36.617  1.00 48.57           C  
ATOM    968  O   THR H 129       5.434   8.485  36.160  1.00 48.82           O  
ATOM    969  N   SER H 130       6.979   8.479  37.818  1.00 53.12           N  
ATOM    970  CA  SER H 130       6.178   7.662  38.669  1.00 57.37           C  
ATOM    971  CB  SER H 130       6.990   6.824  39.671  1.00 58.23           C  
ATOM    972  OG  SER H 130       6.138   5.921  40.358  1.00 61.83           O  
ATOM    973  C   SER H 130       5.306   8.612  39.420  1.00 58.72           C  
ATOM    974  O   SER H 130       5.412   9.826  39.266  1.00 59.64           O  
ATOM    975  N   GLY H 131       4.389   8.161  40.274  1.00 65.31           N  
ATOM    976  CA  GLY H 131       3.626   8.991  41.201  1.00 63.84           C  
ATOM    977  C   GLY H 131       3.476  10.493  40.958  1.00 61.51           C  
ATOM    978  O   GLY H 131       3.285  10.972  39.837  1.00 60.73           O  
ATOM    979  N   GLY H 132       3.490  11.265  42.069  1.00 58.85           N  
ATOM    980  CA  GLY H 132       3.502  12.705  42.076  1.00 60.42           C  
ATOM    981  C   GLY H 132       2.485  13.254  41.126  1.00 62.18           C  
ATOM    982  O   GLY H 132       1.545  12.574  40.717  1.00 65.82           O  
ATOM    983  N   THR H 133       2.661  14.535  40.749  1.00 60.96           N  
ATOM    984  CA  THR H 133       1.793  15.128  39.777  1.00 61.68           C  
ATOM    985  CB  THR H 133       1.111  16.376  40.251  1.00 65.62           C  
ATOM    986  OG1 THR H 133       0.350  16.108  41.418  1.00 71.05           O  
ATOM    987  CG2 THR H 133       0.186  16.882  39.133  1.00 66.67           C  
ATOM    988  C   THR H 133       2.683  15.507  38.637  1.00 60.35           C  
ATOM    989  O   THR H 133       3.713  16.148  38.831  1.00 61.64           O  
ATOM    990  N   PHE H 134       2.285  15.127  37.411  1.00 57.86           N  
ATOM    991  CA  PHE H 134       3.074  15.321  36.229  1.00 55.04           C  
ATOM    992  CB  PHE H 134       2.418  14.684  34.990  1.00 50.67           C  
ATOM    993  CG  PHE H 134       3.462  14.533  33.937  1.00 51.34           C  
ATOM    994  CD1 PHE H 134       4.365  13.497  34.020  1.00 51.61           C  
ATOM    995  CD2 PHE H 134       3.536  15.397  32.869  1.00 52.81           C  
ATOM    996  CE1 PHE H 134       5.332  13.329  33.060  1.00 50.94           C  
ATOM    997  CE2 PHE H 134       4.503  15.233  31.905  1.00 52.52           C  
ATOM    998  CZ  PHE H 134       5.403  14.199  32.001  1.00 51.08           C  
ATOM    999  C   PHE H 134       3.256  16.787  35.970  1.00 54.80           C  
ATOM   1000  O   PHE H 134       4.320  17.222  35.530  1.00 53.99           O  
ATOM   1001  N   ASP H 135       2.206  17.585  36.235  1.00 54.98           N  
ATOM   1002  CA  ASP H 135       2.193  18.996  35.956  1.00 57.46           C  
ATOM   1003  CB  ASP H 135       0.855  19.650  36.339  1.00 60.37           C  
ATOM   1004  CG  ASP H 135      -0.222  18.994  35.492  1.00 43.73           C  
ATOM   1005  OD1 ASP H 135       0.130  18.067  34.716  1.00 43.73           O  
ATOM   1006  OD2 ASP H 135      -1.408  19.402  35.608  1.00 54.86           O1-
ATOM   1007  C   ASP H 135       3.248  19.691  36.758  1.00 56.57           C  
ATOM   1008  O   ASP H 135       3.797  20.706  36.330  1.00 59.52           O  
ATOM   1009  N   ASN H 136       3.515  19.186  37.972  1.00 50.54           N  
ATOM   1010  CA  ASN H 136       4.464  19.790  38.862  1.00 51.89           C  
ATOM   1011  CB  ASN H 136       4.368  19.251  40.298  1.00 54.60           C  
ATOM   1012  CG  ASN H 136       3.084  19.815  40.898  1.00 60.12           C  
ATOM   1013  OD1 ASN H 136       2.602  20.870  40.485  1.00 60.11           O  
ATOM   1014  ND2 ASN H 136       2.514  19.096  41.900  1.00 61.04           N  
ATOM   1015  C   ASN H 136       5.873  19.635  38.372  1.00 51.49           C  
ATOM   1016  O   ASN H 136       6.715  20.486  38.655  1.00 52.32           O  
ATOM   1017  N   TYR H 137       6.193  18.550  37.639  1.00 47.76           N  
ATOM   1018  CA  TYR H 137       7.572  18.352  37.287  1.00 46.12           C  
ATOM   1019  CB  TYR H 137       7.927  16.913  36.889  1.00 44.87           C  
ATOM   1020  CG  TYR H 137       7.570  15.972  37.982  1.00 43.23           C  
ATOM   1021  CD1 TYR H 137       7.715  16.332  39.297  1.00 41.56           C  
ATOM   1022  CD2 TYR H 137       7.148  14.699  37.684  1.00 44.59           C  
ATOM   1023  CE1 TYR H 137       7.414  15.448  40.305  1.00 43.68           C  
ATOM   1024  CE2 TYR H 137       6.846  13.808  38.687  1.00 46.28           C  
ATOM   1025  CZ  TYR H 137       6.975  14.185  40.002  1.00 48.05           C  
ATOM   1026  OH  TYR H 137       6.671  13.277  41.036  1.00 52.32           O  
ATOM   1027  C   TYR H 137       7.957  19.158  36.082  1.00 48.56           C  
ATOM   1028  O   TYR H 137       7.190  19.259  35.129  1.00 51.29           O  
ATOM   1029  N   ALA H 138       9.115  19.862  36.115  1.00 30.62           N  
ATOM   1030  CA  ALA H 138       9.594  20.130  34.784  1.00 28.09           C  
ATOM   1031  CB  ALA H 138      10.388  21.443  34.665  1.00 11.74           C  
ATOM   1032  C   ALA H 138      10.535  19.003  34.464  1.00 27.56           C  
ATOM   1033  O   ALA H 138      11.146  18.440  35.368  1.00 28.08           O  
ATOM   1034  N   LEU H 139      10.648  18.608  33.176  1.00 25.38           N  
ATOM   1035  CA  LEU H 139      11.510  17.502  32.842  1.00 24.67           C  
ATOM   1036  CB  LEU H 139      10.780  16.344  32.145  1.00 24.51           C  
ATOM   1037  CG  LEU H 139       9.680  15.701  33.006  1.00 21.17           C  
ATOM   1038  CD1 LEU H 139       8.555  16.705  33.307  1.00 23.70           C  
ATOM   1039  CD2 LEU H 139       9.171  14.396  32.372  1.00 20.85           C  
ATOM   1040  C   LEU H 139      12.565  17.980  31.894  1.00 23.89           C  
ATOM   1041  O   LEU H 139      12.258  18.542  30.843  1.00 25.16           O  
ATOM   1042  N   ASN H 140      13.846  17.728  32.232  1.00 23.14           N  
ATOM   1043  CA  ASN H 140      14.937  18.209  31.430  1.00 23.69           C  
ATOM   1044  CB  ASN H 140      15.934  19.077  32.221  1.00 23.65           C  
ATOM   1045  CG  ASN H 140      15.262  20.371  32.668  1.00 27.05           C  
ATOM   1046  OD1 ASN H 140      15.840  21.451  32.565  1.00 25.48           O  
ATOM   1047  ND2 ASN H 140      14.045  20.264  33.272  1.00 27.58           N  
ATOM   1048  C   ASN H 140      15.716  17.041  30.912  1.00 23.62           C  
ATOM   1049  O   ASN H 140      15.688  15.952  31.481  1.00 25.08           O  
ATOM   1050  N   TRP H 141      16.411  17.254  29.775  1.00 22.63           N  
ATOM   1051  CA  TRP H 141      17.247  16.246  29.206  1.00 22.70           C  
ATOM   1052  CB  TRP H 141      16.828  15.864  27.774  1.00 23.71           C  
ATOM   1053  CG  TRP H 141      15.627  14.948  27.724  1.00 26.60           C  
ATOM   1054  CD2 TRP H 141      14.247  15.342  27.812  1.00 28.42           C  
ATOM   1055  CD1 TRP H 141      15.627  13.592  27.628  1.00 25.11           C  
ATOM   1056  NE1 TRP H 141      14.342  13.113  27.655  1.00 27.92           N  
ATOM   1057  CE2 TRP H 141      13.481  14.175  27.769  1.00 23.73           C  
ATOM   1058  CE3 TRP H 141      13.665  16.568  27.927  1.00 28.15           C  
ATOM   1059  CZ2 TRP H 141      12.119  14.213  27.836  1.00 34.16           C  
ATOM   1060  CZ3 TRP H 141      12.288  16.603  27.994  1.00 27.13           C  
ATOM   1061  CH2 TRP H 141      11.530  15.450  27.950  1.00 35.11           C  
ATOM   1062  C   TRP H 141      18.659  16.751  29.200  1.00 23.13           C  
ATOM   1063  O   TRP H 141      18.947  17.846  28.721  1.00 22.40           O  
ATOM   1064  N   VAL H 142      19.578  15.947  29.773  1.00 22.29           N  
ATOM   1065  CA  VAL H 142      20.968  16.295  29.832  1.00 22.19           C  
ATOM   1066  CB  VAL H 142      21.455  16.534  31.233  1.00 22.26           C  
ATOM   1067  CG1 VAL H 142      22.970  16.787  31.189  1.00 19.04           C  
ATOM   1068  CG2 VAL H 142      20.640  17.686  31.847  1.00 20.10           C  
ATOM   1069  C   VAL H 142      21.718  15.113  29.296  1.00 23.33           C  
ATOM   1070  O   VAL H 142      21.437  13.974  29.664  1.00 24.37           O  
ATOM   1071  N   ARG H 143      22.715  15.350  28.417  1.00 21.45           N  
ATOM   1072  CA  ARG H 143      23.419  14.240  27.835  1.00 22.11           C  
ATOM   1073  CB  ARG H 143      23.433  14.222  26.297  1.00 20.88           C  
ATOM   1074  CG  ARG H 143      24.126  15.448  25.701  1.00 20.29           C  
ATOM   1075  CD  ARG H 143      24.670  15.227  24.289  1.00 21.72           C  
ATOM   1076  NE  ARG H 143      23.542  15.332  23.327  1.00 25.71           N  
ATOM   1077  CZ  ARG H 143      23.812  15.555  22.009  1.00 30.77           C  
ATOM   1078  NH1 ARG H 143      25.095  15.798  21.608  1.00 25.24           N1+
ATOM   1079  NH2 ARG H 143      22.804  15.523  21.093  1.00 27.82           N  
ATOM   1080  C   ARG H 143      24.853  14.296  28.239  1.00 22.20           C  
ATOM   1081  O   ARG H 143      25.360  15.335  28.655  1.00 21.18           O  
ATOM   1082  N   GLN H 144      25.538  13.137  28.146  1.00 21.78           N  
ATOM   1083  CA  GLN H 144      26.928  13.083  28.492  1.00 22.10           C  
ATOM   1084  CB  GLN H 144      27.138  12.643  29.957  1.00 20.91           C  
ATOM   1085  CG  GLN H 144      28.595  12.597  30.435  1.00 21.28           C  
ATOM   1086  CD  GLN H 144      28.564  12.346  31.933  1.00 21.69           C  
ATOM   1087  OE1 GLN H 144      27.797  12.964  32.659  1.00 25.02           O  
ATOM   1088  NE2 GLN H 144      29.424  11.406  32.426  1.00 22.20           N  
ATOM   1089  C   GLN H 144      27.602  12.095  27.587  1.00 23.01           C  
ATOM   1090  O   GLN H 144      27.281  10.909  27.593  1.00 23.45           O  
ATOM   1091  N   ALA H 145      28.572  12.574  26.782  1.00 24.46           N  
ATOM   1092  CA  ALA H 145      29.322  11.696  25.930  1.00 26.39           C  
ATOM   1093  CB  ALA H 145      30.140  12.428  24.855  1.00 25.54           C  
ATOM   1094  C   ALA H 145      30.270  10.982  26.834  1.00 27.77           C  
ATOM   1095  O   ALA H 145      30.591  11.475  27.914  1.00 28.33           O  
ATOM   1096  N   PRO H 146      30.737   9.834  26.448  1.00 29.53           N  
ATOM   1097  CA  PRO H 146      31.601   9.096  27.316  1.00 29.72           C  
ATOM   1098  CD  PRO H 146      30.068   8.977  25.486  1.00 30.90           C  
ATOM   1099  CB  PRO H 146      31.751   7.705  26.690  1.00 30.36           C  
ATOM   1100  CG  PRO H 146      31.064   7.819  25.311  1.00 31.26           C  
ATOM   1101  C   PRO H 146      32.872   9.830  27.595  1.00 30.26           C  
ATOM   1102  O   PRO H 146      33.512  10.310  26.660  1.00 28.03           O  
ATOM   1103  N   GLY H 147      33.249   9.916  28.888  1.00 30.49           N  
ATOM   1104  CA  GLY H 147      34.462  10.565  29.296  1.00 31.68           C  
ATOM   1105  C   GLY H 147      34.298  12.041  29.123  1.00 32.24           C  
ATOM   1106  O   GLY H 147      35.280  12.778  29.043  1.00 31.93           O  
ATOM   1107  N   GLN H 148      33.041  12.516  29.093  1.00 31.07           N  
ATOM   1108  CA  GLN H 148      32.803  13.899  28.802  1.00 30.14           C  
ATOM   1109  CB  GLN H 148      32.005  14.046  27.495  1.00 30.58           C  
ATOM   1110  CG  GLN H 148      32.055  15.426  26.848  1.00 32.96           C  
ATOM   1111  CD  GLN H 148      33.275  15.467  25.941  1.00 78.87           C  
ATOM   1112  OE1 GLN H 148      34.404  15.262  26.379  1.00 88.35           O  
ATOM   1113  NE2 GLN H 148      33.038  15.727  24.625  1.00 40.99           N  
ATOM   1114  C   GLN H 148      31.961  14.478  29.897  1.00 28.07           C  
ATOM   1115  O   GLN H 148      31.569  13.783  30.832  1.00 27.44           O  
ATOM   1116  N   GLY H 149      31.674  15.794  29.797  1.00 25.76           N  
ATOM   1117  CA  GLY H 149      30.916  16.493  30.794  1.00 25.50           C  
ATOM   1118  C   GLY H 149      29.450  16.412  30.490  1.00 24.94           C  
ATOM   1119  O   GLY H 149      29.007  15.679  29.607  1.00 25.74           O  
ATOM   1120  N   LEU H 150      28.659  17.199  31.249  1.00 24.07           N  
ATOM   1121  CA  LEU H 150      27.228  17.241  31.153  1.00 23.51           C  
ATOM   1122  CB  LEU H 150      26.568  17.484  32.519  1.00 21.87           C  
ATOM   1123  CG  LEU H 150      26.711  16.311  33.509  1.00 24.49           C  
ATOM   1124  CD1 LEU H 150      26.140  16.667  34.890  1.00 19.55           C  
ATOM   1125  CD2 LEU H 150      26.041  15.046  32.953  1.00 20.87           C  
ATOM   1126  C   LEU H 150      26.856  18.392  30.274  1.00 24.62           C  
ATOM   1127  O   LEU H 150      27.491  19.448  30.295  1.00 24.86           O  
ATOM   1128  N   GLU H 151      25.796  18.198  29.462  1.00 23.82           N  
ATOM   1129  CA  GLU H 151      25.358  19.205  28.539  1.00 24.99           C  
ATOM   1130  CB  GLU H 151      25.754  18.796  27.113  1.00 26.26           C  
ATOM   1131  CG  GLU H 151      25.453  19.792  25.999  1.00 28.26           C  
ATOM   1132  CD  GLU H 151      25.973  19.148  24.719  1.00 74.60           C  
ATOM   1133  OE1 GLU H 151      27.138  18.659  24.744  1.00 34.24           O  
ATOM   1134  OE2 GLU H 151      25.227  19.119  23.709  1.00 35.95           O1-
ATOM   1135  C   GLU H 151      23.857  19.257  28.625  1.00 25.27           C  
ATOM   1136  O   GLU H 151      23.201  18.226  28.494  1.00 25.59           O  
ATOM   1137  N   TRP H 152      23.280  20.461  28.840  1.00 24.73           N  
ATOM   1138  CA  TRP H 152      21.846  20.584  28.949  1.00 24.38           C  
ATOM   1139  CB  TRP H 152      21.421  21.779  29.818  1.00 23.83           C  
ATOM   1140  CG  TRP H 152      19.931  21.966  29.955  1.00 25.96           C  
ATOM   1141  CD2 TRP H 152      19.189  23.013  29.309  1.00 23.25           C  
ATOM   1142  CD1 TRP H 152      19.032  21.259  30.701  1.00 17.73           C  
ATOM   1143  NE1 TRP H 152      17.774  21.794  30.553  1.00 24.93           N  
ATOM   1144  CE2 TRP H 152      17.856  22.876  29.702  1.00 23.38           C  
ATOM   1145  CE3 TRP H 152      19.585  24.007  28.463  1.00 23.45           C  
ATOM   1146  CZ2 TRP H 152      16.898  23.737  29.249  1.00 29.82           C  
ATOM   1147  CZ3 TRP H 152      18.614  24.872  28.006  1.00 26.30           C  
ATOM   1148  CH2 TRP H 152      17.296  24.739  28.392  1.00 20.55           C  
ATOM   1149  C   TRP H 152      21.287  20.775  27.570  1.00 24.22           C  
ATOM   1150  O   TRP H 152      21.734  21.648  26.830  1.00 23.34           O  
ATOM   1151  N   ILE H 153      20.386  19.859  27.150  1.00 23.10           N  
ATOM   1152  CA  ILE H 153      19.702  19.876  25.880  1.00 24.65           C  
ATOM   1153  CB  ILE H 153      19.248  18.507  25.469  1.00 26.12           C  
ATOM   1154  CG1 ILE H 153      20.454  17.564  25.326  1.00  0.00           C  
ATOM   1155  CG2 ILE H 153      18.423  18.648  24.179  1.00  0.00           C  
ATOM   1156  CD1 ILE H 153      20.063  16.092  25.210  1.00  0.00           C  
ATOM   1157  C   ILE H 153      18.490  20.758  25.845  1.00 25.18           C  
ATOM   1158  O   ILE H 153      18.295  21.530  24.906  1.00 25.98           O  
ATOM   1159  N   GLY H 154      17.618  20.636  26.867  1.00 23.46           N  
ATOM   1160  CA  GLY H 154      16.378  21.362  26.860  1.00 23.91           C  
ATOM   1161  C   GLY H 154      15.439  20.710  27.836  1.00 24.14           C  
ATOM   1162  O   GLY H 154      15.805  19.775  28.548  1.00 24.48           O  
ATOM   1163  N   GLY H 155      14.179  21.191  27.906  1.00 24.97           N  
ATOM   1164  CA  GLY H 155      13.277  20.577  28.838  1.00 24.88           C  
ATOM   1165  C   GLY H 155      11.901  21.100  28.608  1.00 25.36           C  
ATOM   1166  O   GLY H 155      11.684  21.972  27.769  1.00 24.56           O  
ATOM   1167  N   VAL H 156      10.924  20.550  29.356  1.00 25.62           N  
ATOM   1168  CA  VAL H 156       9.571  20.991  29.220  1.00 25.42           C  
ATOM   1169  CB  VAL H 156       8.741  20.109  28.348  1.00 25.41           C  
ATOM   1170  CG1 VAL H 156       8.694  18.723  29.006  1.00 26.45           C  
ATOM   1171  CG2 VAL H 156       7.356  20.757  28.176  1.00 21.92           C  
ATOM   1172  C   VAL H 156       8.918  20.977  30.569  1.00 26.94           C  
ATOM   1173  O   VAL H 156       9.166  20.099  31.395  1.00 27.25           O  
ATOM   1174  N   VAL H 157       8.071  21.992  30.830  1.00 26.95           N  
ATOM   1175  CA  VAL H 157       7.265  22.003  32.015  1.00 28.83           C  
ATOM   1176  CB  VAL H 157       7.261  23.347  32.702  1.00 28.58           C  
ATOM   1177  CG1 VAL H 157       6.955  24.455  31.678  1.00 30.70           C  
ATOM   1178  CG2 VAL H 157       6.261  23.289  33.868  1.00 26.51           C  
ATOM   1179  C   VAL H 157       5.887  21.673  31.539  1.00 30.20           C  
ATOM   1180  O   VAL H 157       5.211  22.491  30.920  1.00 29.85           O  
ATOM   1181  N   PRO H 158       5.434  20.465  31.819  1.00 45.07           N  
ATOM   1182  CA  PRO H 158       4.172  19.995  31.305  1.00 42.42           C  
ATOM   1183  CD  PRO H 158       6.306  19.378  32.229  1.00 42.46           C  
ATOM   1184  CB  PRO H 158       4.065  18.540  31.755  1.00 43.63           C  
ATOM   1185  CG  PRO H 158       5.533  18.091  31.883  1.00 43.24           C  
ATOM   1186  C   PRO H 158       2.961  20.835  31.637  1.00 44.84           C  
ATOM   1187  O   PRO H 158       2.117  21.000  30.756  1.00 44.74           O  
ATOM   1188  N   LEU H 159       2.842  21.409  32.857  1.00 38.01           N  
ATOM   1189  CA  LEU H 159       1.638  22.136  33.168  1.00 40.63           C  
ATOM   1190  CB  LEU H 159       1.682  22.784  34.563  1.00 45.25           C  
ATOM   1191  CG  LEU H 159       0.412  23.581  34.924  1.00  0.00           C  
ATOM   1192  CD1 LEU H 159      -0.826  22.674  35.000  1.00 41.46           C  
ATOM   1193  CD2 LEU H 159       0.624  24.409  36.200  1.00  0.00           C  
ATOM   1194  C   LEU H 159       1.476  23.242  32.172  1.00 44.30           C  
ATOM   1195  O   LEU H 159       0.432  23.363  31.533  1.00 42.46           O  
ATOM   1196  N   PHE H 160       2.523  24.067  31.994  1.00 43.20           N  
ATOM   1197  CA  PHE H 160       2.476  25.130  31.028  1.00 41.41           C  
ATOM   1198  CB  PHE H 160       3.575  26.190  31.215  1.00 43.97           C  
ATOM   1199  CG  PHE H 160       3.167  26.999  32.400  1.00 47.90           C  
ATOM   1200  CD1 PHE H 160       3.514  26.619  33.675  1.00 49.67           C  
ATOM   1201  CD2 PHE H 160       2.418  28.143  32.229  1.00 48.95           C  
ATOM   1202  CE1 PHE H 160       3.128  27.370  34.760  1.00 49.17           C  
ATOM   1203  CE2 PHE H 160       2.029  28.897  33.311  1.00 49.87           C  
ATOM   1204  CZ  PHE H 160       2.385  28.512  34.581  1.00 49.84           C  
ATOM   1205  C   PHE H 160       2.540  24.571  29.634  1.00 40.70           C  
ATOM   1206  O   PHE H 160       1.899  25.080  28.719  1.00 42.38           O  
ATOM   1207  N   GLY H 161       3.327  23.503  29.419  1.00 43.53           N  
ATOM   1208  CA  GLY H 161       3.432  22.936  28.101  1.00 39.39           C  
ATOM   1209  C   GLY H 161       4.425  23.731  27.319  1.00 42.58           C  
ATOM   1210  O   GLY H 161       4.353  23.805  26.091  1.00 38.50           O  
ATOM   1211  N   THR H 162       5.380  24.350  28.034  1.00 34.87           N  
ATOM   1212  CA  THR H 162       6.400  25.159  27.438  1.00 33.42           C  
ATOM   1213  CB  THR H 162       6.710  26.386  28.242  1.00 33.70           C  
ATOM   1214  OG1 THR H 162       5.537  27.168  28.412  1.00 44.08           O  
ATOM   1215  CG2 THR H 162       7.778  27.202  27.499  1.00 34.45           C  
ATOM   1216  C   THR H 162       7.652  24.341  27.361  1.00 31.91           C  
ATOM   1217  O   THR H 162       8.008  23.637  28.307  1.00 31.69           O  
ATOM   1218  N   THR H 163       8.341  24.402  26.198  1.00 30.51           N  
ATOM   1219  CA  THR H 163       9.571  23.677  26.017  1.00 30.86           C  
ATOM   1220  CB  THR H 163       9.466  22.541  25.042  1.00 30.62           C  
ATOM   1221  OG1 THR H 163       9.159  23.034  23.745  1.00  0.00           O  
ATOM   1222  CG2 THR H 163       8.361  21.586  25.527  1.00  0.00           C  
ATOM   1223  C   THR H 163      10.586  24.628  25.460  1.00 30.48           C  
ATOM   1224  O   THR H 163      10.276  25.478  24.628  1.00 29.56           O  
ATOM   1225  N   ARG H 164      11.842  24.506  25.923  1.00 30.11           N  
ATOM   1226  CA  ARG H 164      12.896  25.353  25.443  1.00 30.07           C  
ATOM   1227  CB  ARG H 164      13.289  26.465  26.434  1.00 32.27           C  
ATOM   1228  CG  ARG H 164      12.230  27.558  26.589  1.00 37.26           C  
ATOM   1229  CD  ARG H 164      12.349  28.662  25.537  1.00  0.00           C  
ATOM   1230  NE  ARG H 164      12.210  28.009  24.205  1.00  0.00           N  
ATOM   1231  CZ  ARG H 164      11.792  28.731  23.125  1.00  0.00           C  
ATOM   1232  NH1 ARG H 164      11.488  30.055  23.261  1.00  0.00           N1+
ATOM   1233  NH2 ARG H 164      11.677  28.127  21.906  1.00  0.00           N  
ATOM   1234  C   ARG H 164      14.095  24.483  25.260  1.00 29.05           C  
ATOM   1235  O   ARG H 164      14.168  23.389  25.819  1.00 27.53           O  
ATOM   1236  N   ASN H 165      15.070  24.939  24.448  1.00 28.64           N  
ATOM   1237  CA  ASN H 165      16.217  24.106  24.229  1.00 28.53           C  
ATOM   1238  CB  ASN H 165      16.108  23.246  22.956  1.00 29.09           C  
ATOM   1239  CG  ASN H 165      14.971  22.252  23.153  1.00 31.36           C  
ATOM   1240  OD1 ASN H 165      13.798  22.620  23.133  1.00  0.00           O  
ATOM   1241  ND2 ASN H 165      15.327  20.953  23.341  1.00  0.00           N  
ATOM   1242  C   ASN H 165      17.439  24.953  24.079  1.00 28.89           C  
ATOM   1243  O   ASN H 165      17.365  26.177  23.969  1.00 28.06           O  
ATOM   1244  N   ALA H 166      18.616  24.297  24.118  1.00 29.53           N  
ATOM   1245  CA  ALA H 166      19.864  24.968  23.911  1.00 31.72           C  
ATOM   1246  CB  ALA H 166      21.086  24.156  24.372  1.00 29.90           C  
ATOM   1247  C   ALA H 166      19.986  25.204  22.436  1.00 32.90           C  
ATOM   1248  O   ALA H 166      19.439  24.462  21.624  1.00 32.55           O  
ATOM   1249  N   GLN H 167      20.728  26.259  22.056  1.00 34.09           N  
ATOM   1250  CA  GLN H 167      20.873  26.659  20.684  1.00 36.61           C  
ATOM   1251  CB  GLN H 167      21.654  27.973  20.518  1.00 38.38           C  
ATOM   1252  CG  GLN H 167      20.855  29.208  20.941  1.00 45.58           C  
ATOM   1253  CD  GLN H 167      19.807  29.465  19.865  1.00 89.82           C  
ATOM   1254  OE1 GLN H 167      20.099  29.409  18.672  1.00 62.86           O  
ATOM   1255  NE2 GLN H 167      18.548  29.748  20.294  1.00 45.56           N  
ATOM   1256  C   GLN H 167      21.573  25.611  19.877  1.00 35.98           C  
ATOM   1257  O   GLN H 167      21.271  25.437  18.697  1.00 37.32           O  
ATOM   1258  N   LYS H 168      22.531  24.880  20.472  1.00 35.97           N  
ATOM   1259  CA  LYS H 168      23.280  23.950  19.673  1.00 36.93           C  
ATOM   1260  CB  LYS H 168      24.376  23.201  20.448  1.00 37.81           C  
ATOM   1261  CG  LYS H 168      23.854  22.240  21.515  1.00 41.70           C  
ATOM   1262  CD  LYS H 168      24.918  21.263  22.016  1.00 48.06           C  
ATOM   1263  CE  LYS H 168      25.335  20.217  20.978  1.00 62.98           C  
ATOM   1264  NZ  LYS H 168      26.338  20.793  20.056  1.00 46.55           N1+
ATOM   1265  C   LYS H 168      22.354  22.936  19.064  1.00 37.43           C  
ATOM   1266  O   LYS H 168      22.569  22.481  17.942  1.00 37.57           O  
ATOM   1267  N   PHE H 169      21.322  22.531  19.817  1.00 36.91           N  
ATOM   1268  CA  PHE H 169      20.334  21.555  19.445  1.00 38.85           C  
ATOM   1269  CB  PHE H 169      19.619  20.947  20.658  1.00 37.93           C  
ATOM   1270  CG  PHE H 169      20.693  20.204  21.362  1.00 36.94           C  
ATOM   1271  CD1 PHE H 169      21.141  19.007  20.858  1.00 34.33           C  
ATOM   1272  CD2 PHE H 169      21.250  20.708  22.511  1.00 32.07           C  
ATOM   1273  CE1 PHE H 169      22.140  18.313  21.496  1.00 44.13           C  
ATOM   1274  CE2 PHE H 169      22.247  20.019  23.154  1.00 80.02           C  
ATOM   1275  CZ  PHE H 169      22.692  18.822  22.646  1.00 27.08           C  
ATOM   1276  C   PHE H 169      19.307  22.089  18.503  1.00 42.12           C  
ATOM   1277  O   PHE H 169      18.574  21.313  17.895  1.00 42.24           O  
ATOM   1278  N   GLN H 170      19.168  23.424  18.425  1.00 44.56           N  
ATOM   1279  CA  GLN H 170      18.127  24.070  17.680  1.00 45.65           C  
ATOM   1280  CB  GLN H 170      18.381  25.582  17.514  1.00 47.65           C  
ATOM   1281  CG  GLN H 170      17.247  26.347  16.834  1.00 52.38           C  
ATOM   1282  CD  GLN H 170      17.375  26.175  15.329  1.00 91.23           C  
ATOM   1283  OE1 GLN H 170      18.458  26.310  14.764  1.00 48.91           O  
ATOM   1284  NE2 GLN H 170      16.233  25.865  14.657  1.00 58.13           N  
ATOM   1285  C   GLN H 170      17.919  23.457  16.330  1.00 45.20           C  
ATOM   1286  O   GLN H 170      18.825  23.330  15.501  1.00 46.00           O  
ATOM   1287  N   GLY H 171      16.656  23.037  16.117  1.00 43.47           N  
ATOM   1288  CA  GLY H 171      16.176  22.497  14.884  1.00 42.33           C  
ATOM   1289  C   GLY H 171      16.149  21.004  14.958  1.00 41.15           C  
ATOM   1290  O   GLY H 171      15.291  20.371  14.344  1.00 42.39           O  
ATOM   1291  N   ARG H 172      17.135  20.407  15.654  1.00 38.76           N  
ATOM   1292  CA  ARG H 172      17.240  18.980  15.787  1.00 36.22           C  
ATOM   1293  CB  ARG H 172      18.665  18.466  16.036  1.00 35.97           C  
ATOM   1294  CG  ARG H 172      19.554  18.591  14.799  1.00 35.08           C  
ATOM   1295  CD  ARG H 172      20.643  17.519  14.704  1.00 36.17           C  
ATOM   1296  NE  ARG H 172      21.682  17.785  15.736  1.00 31.59           N  
ATOM   1297  CZ  ARG H 172      22.437  16.749  16.207  1.00 39.12           C  
ATOM   1298  NH1 ARG H 172      22.168  15.475  15.802  1.00 23.52           N1+
ATOM   1299  NH2 ARG H 172      23.464  16.980  17.074  1.00 25.23           N  
ATOM   1300  C   ARG H 172      16.354  18.362  16.826  1.00 34.45           C  
ATOM   1301  O   ARG H 172      15.948  17.211  16.664  1.00 34.01           O  
ATOM   1302  N   VAL H 173      16.047  19.077  17.929  1.00 33.79           N  
ATOM   1303  CA  VAL H 173      15.415  18.419  19.043  1.00 33.34           C  
ATOM   1304  CB  VAL H 173      16.145  18.682  20.328  1.00 34.01           C  
ATOM   1305  CG1 VAL H 173      15.401  18.003  21.479  1.00 33.34           C  
ATOM   1306  CG2 VAL H 173      17.589  18.197  20.181  1.00 34.83           C  
ATOM   1307  C   VAL H 173      14.000  18.867  19.252  1.00 33.01           C  
ATOM   1308  O   VAL H 173      13.631  20.000  18.949  1.00 33.47           O  
ATOM   1309  N   THR H 174      13.157  17.935  19.759  1.00 31.15           N  
ATOM   1310  CA  THR H 174      11.791  18.234  20.091  1.00 30.56           C  
ATOM   1311  CB  THR H 174      10.812  17.743  19.064  1.00 31.28           C  
ATOM   1312  OG1 THR H 174      11.095  18.324  17.799  1.00 33.95           O  
ATOM   1313  CG2 THR H 174       9.391  18.118  19.515  1.00 27.66           C  
ATOM   1314  C   THR H 174      11.467  17.528  21.377  1.00 30.34           C  
ATOM   1315  O   THR H 174      11.798  16.355  21.542  1.00 30.95           O  
ATOM   1316  N   ILE H 175      10.808  18.227  22.331  1.00 30.23           N  
ATOM   1317  CA  ILE H 175      10.442  17.594  23.571  1.00 30.12           C  
ATOM   1318  CB  ILE H 175      11.073  18.168  24.814  1.00 30.11           C  
ATOM   1319  CG1 ILE H 175      12.585  17.877  24.877  1.00 27.90           C  
ATOM   1320  CG2 ILE H 175      10.325  17.566  26.014  1.00 25.93           C  
ATOM   1321  CD1 ILE H 175      13.437  18.661  23.886  1.00 30.84           C  
ATOM   1322  C   ILE H 175       8.960  17.677  23.738  1.00 30.50           C  
ATOM   1323  O   ILE H 175       8.345  18.718  23.509  1.00 30.71           O  
ATOM   1324  N   SER H 176       8.349  16.550  24.152  1.00 30.35           N  
ATOM   1325  CA  SER H 176       6.923  16.491  24.276  1.00 31.96           C  
ATOM   1326  CB  SER H 176       6.295  15.756  23.080  1.00 32.68           C  
ATOM   1327  OG  SER H 176       4.882  15.734  23.187  1.00  0.00           O  
ATOM   1328  C   SER H 176       6.596  15.731  25.529  1.00 33.45           C  
ATOM   1329  O   SER H 176       7.447  15.038  26.082  1.00 33.57           O  
ATOM   1330  N   ASP H 177       5.356  15.889  26.047  1.00 35.07           N  
ATOM   1331  CA  ASP H 177       4.948  15.190  27.239  1.00 36.56           C  
ATOM   1332  CB  ASP H 177       4.953  16.052  28.514  1.00 36.24           C  
ATOM   1333  CG  ASP H 177       6.391  16.315  28.929  1.00  0.00           C  
ATOM   1334  OD1 ASP H 177       7.219  16.632  28.038  1.00  0.00           O  
ATOM   1335  OD2 ASP H 177       6.686  16.183  30.147  1.00  0.00           O1-
ATOM   1336  C   ASP H 177       3.536  14.717  27.060  1.00 38.74           C  
ATOM   1337  O   ASP H 177       2.700  15.434  26.511  1.00 39.27           O  
ATOM   1338  N   ASP H 178       3.243  13.474  27.506  1.00 40.05           N  
ATOM   1339  CA  ASP H 178       1.905  12.955  27.413  1.00 41.78           C  
ATOM   1340  CB  ASP H 178       1.816  11.582  26.724  1.00 43.06           C  
ATOM   1341  CG  ASP H 178       0.346  11.249  26.498  1.00 46.38           C  
ATOM   1342  OD1 ASP H 178      -0.525  12.013  26.991  1.00 63.04           O  
ATOM   1343  OD2 ASP H 178       0.075  10.221  25.822  1.00 55.35           O1-
ATOM   1344  C   ASP H 178       1.380  12.797  28.805  1.00 42.77           C  
ATOM   1345  O   ASP H 178       1.897  12.011  29.596  1.00 42.23           O  
ATOM   1346  N   LYS H 179       0.323  13.555  29.137  1.00 44.04           N  
ATOM   1347  CA  LYS H 179      -0.250  13.551  30.450  1.00 45.82           C  
ATOM   1348  CB  LYS H 179      -1.272  14.680  30.647  1.00 47.15           C  
ATOM   1349  CG  LYS H 179      -0.582  16.040  30.793  1.00 50.83           C  
ATOM   1350  CD  LYS H 179       0.197  16.472  29.549  1.00115.97           C  
ATOM   1351  CE  LYS H 179       0.962  17.786  29.726  1.00 36.23           C  
ATOM   1352  NZ  LYS H 179       1.694  18.123  28.485  1.00 34.75           N1+
ATOM   1353  C   LYS H 179      -0.878  12.225  30.758  1.00 45.81           C  
ATOM   1354  O   LYS H 179      -0.858  11.779  31.904  1.00 46.51           O  
ATOM   1355  N   SER H 180      -1.460  11.553  29.748  1.00 45.56           N  
ATOM   1356  CA  SER H 180      -2.135  10.310  29.987  1.00 45.70           C  
ATOM   1357  CB  SER H 180      -2.668   9.699  28.685  1.00 46.23           C  
ATOM   1358  OG  SER H 180      -3.465  10.652  28.002  1.00 54.74           O  
ATOM   1359  C   SER H 180      -1.167   9.315  30.556  1.00 45.05           C  
ATOM   1360  O   SER H 180      -1.442   8.681  31.575  1.00 44.79           O  
ATOM   1361  N   THR H 181      -0.032   9.126  29.857  1.00 43.83           N  
ATOM   1362  CA  THR H 181       1.030   8.214  30.194  1.00 43.30           C  
ATOM   1363  CB  THR H 181       1.880   7.866  29.003  1.00 43.69           C  
ATOM   1364  OG1 THR H 181       2.505   9.028  28.480  1.00 44.90           O  
ATOM   1365  CG2 THR H 181       0.976   7.232  27.933  1.00 43.71           C  
ATOM   1366  C   THR H 181       1.920   8.728  31.296  1.00 42.74           C  
ATOM   1367  O   THR H 181       2.573   7.942  31.982  1.00 42.26           O  
ATOM   1368  N   GLY H 182       2.034  10.060  31.465  1.00 40.77           N  
ATOM   1369  CA  GLY H 182       2.914  10.567  32.484  1.00 38.67           C  
ATOM   1370  C   GLY H 182       4.317  10.367  31.999  1.00 36.27           C  
ATOM   1371  O   GLY H 182       5.231  10.127  32.786  1.00 35.96           O  
ATOM   1372  N   THR H 183       4.521  10.447  30.668  1.00 33.95           N  
ATOM   1373  CA  THR H 183       5.833  10.223  30.132  1.00 32.08           C  
ATOM   1374  CB  THR H 183       5.884   9.029  29.225  1.00 32.29           C  
ATOM   1375  OG1 THR H 183       5.468   7.868  29.927  1.00 33.47           O  
ATOM   1376  CG2 THR H 183       7.323   8.853  28.719  1.00 29.74           C  
ATOM   1377  C   THR H 183       6.247  11.411  29.313  1.00 31.03           C  
ATOM   1378  O   THR H 183       5.443  12.003  28.595  1.00 30.30           O  
ATOM   1379  N   GLY H 184       7.542  11.783  29.405  1.00 29.19           N  
ATOM   1380  CA  GLY H 184       8.065  12.886  28.648  1.00 28.01           C  
ATOM   1381  C   GLY H 184       8.994  12.301  27.634  1.00 27.42           C  
ATOM   1382  O   GLY H 184       9.585  11.248  27.862  1.00 28.73           O  
ATOM   1383  N   HIS H 185       9.161  12.976  26.477  1.00 26.09           N  
ATOM   1384  CA  HIS H 185       9.991  12.390  25.466  1.00 25.80           C  
ATOM   1385  ND1 HIS H 185       7.090  10.731  25.307  1.00  0.00           N  
ATOM   1386  CG  HIS H 185       8.345  10.603  24.757  1.00 30.23           C  
ATOM   1387  CB  HIS H 185       9.190  11.762  24.316  1.00 27.00           C  
ATOM   1388  NE2 HIS H 185       7.534   8.554  25.239  1.00  0.00           N  
ATOM   1389  CD2 HIS H 185       8.601   9.266  24.723  1.00 23.46           C  
ATOM   1390  CE1 HIS H 185       6.651   9.476  25.577  1.00 36.64           C  
ATOM   1391  C   HIS H 185      10.881  13.427  24.860  1.00 26.35           C  
ATOM   1392  O   HIS H 185      10.580  14.619  24.866  1.00 25.50           O  
ATOM   1393  N   MET H 186      12.037  12.972  24.349  1.00 26.34           N  
ATOM   1394  CA  MET H 186      12.941  13.829  23.647  1.00 27.43           C  
ATOM   1395  CB  MET H 186      14.283  14.069  24.354  1.00 27.41           C  
ATOM   1396  CG  MET H 186      15.192  14.994  23.540  1.00 29.74           C  
ATOM   1397  SD  MET H 186      16.903  15.144  24.131  1.00 47.29           S  
ATOM   1398  CE  MET H 186      17.346  13.432  23.722  1.00 36.97           C  
ATOM   1399  C   MET H 186      13.264  13.146  22.365  1.00 28.26           C  
ATOM   1400  O   MET H 186      13.584  11.957  22.349  1.00 29.02           O  
ATOM   1401  N   GLU H 187      13.178  13.878  21.239  1.00 29.27           N  
ATOM   1402  CA  GLU H 187      13.488  13.276  19.979  1.00 29.52           C  
ATOM   1403  CB  GLU H 187      12.320  13.310  18.981  1.00 31.40           C  
ATOM   1404  CG  GLU H 187      12.583  12.531  17.692  1.00 35.94           C  
ATOM   1405  CD  GLU H 187      11.345  12.652  16.816  1.00 52.56           C  
ATOM   1406  OE1 GLU H 187      10.869  13.798  16.623  1.00 50.31           O  
ATOM   1407  OE2 GLU H 187      10.862  11.594  16.325  1.00 59.80           O1-
ATOM   1408  C   GLU H 187      14.618  14.054  19.383  1.00 29.50           C  
ATOM   1409  O   GLU H 187      14.557  15.283  19.275  1.00 30.71           O  
ATOM   1410  N   LEU H 188      15.696  13.348  18.993  1.00 29.39           N  
ATOM   1411  CA  LEU H 188      16.844  13.975  18.399  1.00 29.34           C  
ATOM   1412  CB  LEU H 188      18.138  13.631  19.159  1.00 28.02           C  
ATOM   1413  CG  LEU H 188      19.415  14.267  18.589  1.00 26.98           C  
ATOM   1414  CD1 LEU H 188      19.367  15.802  18.679  1.00 23.51           C  
ATOM   1415  CD2 LEU H 188      20.667  13.692  19.255  1.00 28.61           C  
ATOM   1416  C   LEU H 188      16.948  13.414  17.010  1.00 30.47           C  
ATOM   1417  O   LEU H 188      16.869  12.199  16.816  1.00 31.80           O  
ATOM   1418  N   ARG H 189      17.144  14.290  16.002  1.00 30.02           N  
ATOM   1419  CA  ARG H 189      17.141  13.858  14.629  1.00 30.79           C  
ATOM   1420  CB  ARG H 189      16.143  14.644  13.764  1.00 30.83           C  
ATOM   1421  CG  ARG H 189      14.691  14.415  14.176  1.00 19.91           C  
ATOM   1422  CD  ARG H 189      13.694  15.340  13.478  1.00 21.21           C  
ATOM   1423  NE  ARG H 189      13.879  16.704  14.049  1.00 19.81           N  
ATOM   1424  CZ  ARG H 189      13.139  17.108  15.123  1.00 19.66           C  
ATOM   1425  NH1 ARG H 189      12.211  16.273  15.675  1.00 15.78           N1+
ATOM   1426  NH2 ARG H 189      13.329  18.355  15.646  1.00 15.47           N  
ATOM   1427  C   ARG H 189      18.493  14.085  14.024  1.00 31.05           C  
ATOM   1428  O   ARG H 189      19.361  14.717  14.624  1.00 31.30           O  
ATOM   1429  N   SER H 190      18.692  13.552  12.799  1.00 31.37           N  
ATOM   1430  CA  SER H 190      19.926  13.697  12.075  1.00 32.66           C  
ATOM   1431  CB  SER H 190      20.178  15.127  11.565  1.00 33.97           C  
ATOM   1432  OG  SER H 190      19.198  15.485  10.602  1.00 53.87           O  
ATOM   1433  C   SER H 190      21.059  13.303  12.959  1.00 32.50           C  
ATOM   1434  O   SER H 190      22.005  14.064  13.158  1.00 32.12           O  
ATOM   1435  N   LEU H 191      20.999  12.066  13.491  1.00 30.47           N  
ATOM   1436  CA  LEU H 191      21.986  11.575  14.411  1.00 29.90           C  
ATOM   1437  CB  LEU H 191      21.655  10.170  14.947  1.00 27.24           C  
ATOM   1438  CG  LEU H 191      20.419  10.130  15.863  1.00 25.85           C  
ATOM   1439  CD1 LEU H 191      20.138   8.703  16.360  1.00 19.10           C  
ATOM   1440  CD2 LEU H 191      20.567  11.125  17.027  1.00 24.30           C  
ATOM   1441  C   LEU H 191      23.330  11.493  13.758  1.00 30.73           C  
ATOM   1442  O   LEU H 191      23.466  11.100  12.597  1.00 31.40           O  
ATOM   1443  N   ARG H 192      24.365  11.875  14.535  1.00 31.04           N  
ATOM   1444  CA  ARG H 192      25.745  11.864  14.130  1.00 32.92           C  
ATOM   1445  CB  ARG H 192      26.410  13.250  14.162  1.00 34.67           C  
ATOM   1446  CG  ARG H 192      25.850  14.261  13.164  1.00 40.28           C  
ATOM   1447  CD  ARG H 192      26.649  14.307  11.865  1.00 64.10           C  
ATOM   1448  NE  ARG H 192      26.222  13.138  11.050  1.00 76.12           N  
ATOM   1449  CZ  ARG H 192      25.220  13.276  10.134  1.00 85.44           C  
ATOM   1450  NH1 ARG H 192      24.676  14.505   9.893  1.00 54.39           N1+
ATOM   1451  NH2 ARG H 192      24.765  12.185   9.453  1.00 83.31           N  
ATOM   1452  C   ARG H 192      26.470  11.076  15.175  1.00 32.91           C  
ATOM   1453  O   ARG H 192      25.949  10.867  16.268  1.00 32.00           O  
ATOM   1454  N   SER H 193      27.710  10.648  14.872  1.00 32.61           N  
ATOM   1455  CA  SER H 193      28.480   9.841  15.779  1.00 32.83           C  
ATOM   1456  CB  SER H 193      29.859   9.460  15.216  1.00 31.57           C  
ATOM   1457  OG  SER H 193      30.653  10.625  15.041  1.00 36.23           O  
ATOM   1458  C   SER H 193      28.705  10.606  17.049  1.00 32.77           C  
ATOM   1459  O   SER H 193      28.838  10.019  18.121  1.00 33.70           O  
ATOM   1460  N   GLU H 194      28.726  11.948  16.957  1.00 32.01           N  
ATOM   1461  CA  GLU H 194      28.984  12.828  18.063  1.00 31.23           C  
ATOM   1462  CB  GLU H 194      28.968  14.307  17.646  1.00 31.52           C  
ATOM   1463  CG  GLU H 194      29.965  14.628  16.532  1.00 37.36           C  
ATOM   1464  CD  GLU H 194      31.326  14.113  16.966  1.00157.30           C  
ATOM   1465  OE1 GLU H 194      31.563  14.047  18.201  1.00 93.12           O  
ATOM   1466  OE2 GLU H 194      32.143  13.774  16.070  1.00 91.06           O1-
ATOM   1467  C   GLU H 194      27.897  12.661  19.080  1.00 30.00           C  
ATOM   1468  O   GLU H 194      28.106  12.898  20.268  1.00 29.23           O  
ATOM   1469  N   ASP H 195      26.694  12.287  18.611  1.00 27.75           N  
ATOM   1470  CA  ASP H 195      25.496  12.130  19.388  1.00 25.55           C  
ATOM   1471  CB  ASP H 195      24.248  11.921  18.515  1.00 24.92           C  
ATOM   1472  CG  ASP H 195      23.952  13.248  17.829  1.00 27.88           C  
ATOM   1473  OD1 ASP H 195      24.125  14.307  18.488  1.00 28.31           O  
ATOM   1474  OD2 ASP H 195      23.559  13.222  16.633  1.00 33.14           O1-
ATOM   1475  C   ASP H 195      25.595  10.973  20.338  1.00 24.84           C  
ATOM   1476  O   ASP H 195      24.781  10.866  21.253  1.00 24.68           O  
ATOM   1477  N   THR H 196      26.527  10.025  20.120  1.00 25.10           N  
ATOM   1478  CA  THR H 196      26.607   8.914  21.027  1.00 25.01           C  
ATOM   1479  CB  THR H 196      27.728   7.962  20.715  1.00 26.08           C  
ATOM   1480  OG1 THR H 196      27.582   7.444  19.402  1.00 29.49           O  
ATOM   1481  CG2 THR H 196      27.703   6.815  21.739  1.00 22.13           C  
ATOM   1482  C   THR H 196      26.831   9.451  22.405  1.00 24.41           C  
ATOM   1483  O   THR H 196      27.793  10.177  22.655  1.00 24.32           O  
ATOM   1484  N   ALA H 197      25.922   9.115  23.344  1.00 21.28           N  
ATOM   1485  CA  ALA H 197      26.071   9.608  24.681  1.00 21.29           C  
ATOM   1486  CB  ALA H 197      25.909  11.135  24.789  1.00 21.55           C  
ATOM   1487  C   ALA H 197      25.004   8.999  25.530  1.00 22.27           C  
ATOM   1488  O   ALA H 197      24.091   8.338  25.037  1.00 22.88           O  
ATOM   1489  N   VAL H 198      25.124   9.184  26.859  1.00 21.65           N  
ATOM   1490  CA  VAL H 198      24.098   8.718  27.737  1.00 20.72           C  
ATOM   1491  CB  VAL H 198      24.602   8.342  29.101  1.00 20.95           C  
ATOM   1492  CG1 VAL H 198      23.402   7.994  29.994  1.00 19.16           C  
ATOM   1493  CG2 VAL H 198      25.612   7.191  28.945  1.00 20.65           C  
ATOM   1494  C   VAL H 198      23.161   9.872  27.886  1.00 22.30           C  
ATOM   1495  O   VAL H 198      23.586  10.993  28.159  1.00 21.93           O  
ATOM   1496  N   TYR H 199      21.849   9.627  27.705  1.00 21.88           N  
ATOM   1497  CA  TYR H 199      20.907  10.703  27.794  1.00 22.35           C  
ATOM   1498  CB  TYR H 199      19.868  10.736  26.658  1.00 22.25           C  
ATOM   1499  CG  TYR H 199      20.574  11.082  25.392  1.00 22.76           C  
ATOM   1500  CD1 TYR H 199      20.717  12.395  25.017  1.00 20.27           C  
ATOM   1501  CD2 TYR H 199      21.100  10.108  24.579  1.00 20.76           C  
ATOM   1502  CE1 TYR H 199      21.366  12.733  23.855  1.00 18.07           C  
ATOM   1503  CE2 TYR H 199      21.751  10.441  23.413  1.00 20.96           C  
ATOM   1504  CZ  TYR H 199      21.887  11.755  23.048  1.00 23.93           C  
ATOM   1505  OH  TYR H 199      22.554  12.097  21.853  1.00 23.58           O  
ATOM   1506  C   TYR H 199      20.155  10.542  29.073  1.00 23.29           C  
ATOM   1507  O   TYR H 199      19.543   9.505  29.326  1.00 23.37           O  
ATOM   1508  N   TYR H 200      20.174  11.604  29.904  1.00 21.73           N  
ATOM   1509  CA  TYR H 200      19.564  11.551  31.202  1.00 22.51           C  
ATOM   1510  CB  TYR H 200      20.441  12.108  32.342  1.00 21.23           C  
ATOM   1511  CG  TYR H 200      21.653  11.272  32.562  1.00 21.58           C  
ATOM   1512  CD1 TYR H 200      21.569  10.081  33.245  1.00 18.59           C  
ATOM   1513  CD2 TYR H 200      22.885  11.695  32.114  1.00 18.34           C  
ATOM   1514  CE1 TYR H 200      22.691   9.315  33.460  1.00 16.35           C  
ATOM   1515  CE2 TYR H 200      24.010  10.934  32.326  1.00 21.48           C  
ATOM   1516  CZ  TYR H 200      23.915   9.740  32.999  1.00 22.05           C  
ATOM   1517  OH  TYR H 200      25.071   8.961  33.217  1.00 33.91           O  
ATOM   1518  C   TYR H 200      18.357  12.431  31.224  1.00 23.31           C  
ATOM   1519  O   TYR H 200      18.333  13.512  30.634  1.00 22.44           O  
ATOM   1520  N   CYS H 201      17.309  11.940  31.913  1.00 23.28           N  
ATOM   1521  CA  CYS H 201      16.086  12.638  32.177  1.00 24.21           C  
ATOM   1522  CB  CYS H 201      14.881  11.679  32.213  1.00 26.70           C  
ATOM   1523  SG  CYS H 201      13.323  12.435  32.750  1.00 35.72           S  
ATOM   1524  C   CYS H 201      16.269  13.185  33.557  1.00 23.90           C  
ATOM   1525  O   CYS H 201      16.692  12.453  34.452  1.00 23.38           O  
ATOM   1526  N   VAL H 202      15.984  14.491  33.752  1.00 23.30           N  
ATOM   1527  CA  VAL H 202      16.195  15.079  35.042  1.00 24.23           C  
ATOM   1528  CB  VAL H 202      17.394  15.975  35.042  1.00 23.52           C  
ATOM   1529  CG1 VAL H 202      18.625  15.103  34.804  1.00  0.00           C  
ATOM   1530  CG2 VAL H 202      17.223  17.027  33.934  1.00  0.00           C  
ATOM   1531  C   VAL H 202      15.002  15.917  35.397  1.00 25.07           C  
ATOM   1532  O   VAL H 202      14.584  16.771  34.617  1.00 25.57           O  
ATOM   1533  N   ARG H 203      14.450  15.700  36.615  1.00 25.05           N  
ATOM   1534  CA  ARG H 203      13.290  16.407  37.108  1.00 26.27           C  
ATOM   1535  CB  ARG H 203      12.553  15.647  38.214  1.00 30.03           C  
ATOM   1536  CG  ARG H 203      11.093  15.311  37.953  1.00 30.47           C  
ATOM   1537  CD  ARG H 203      10.484  14.539  39.114  1.00 35.65           C  
ATOM   1538  NE  ARG H 203      10.302  15.528  40.211  1.00 54.48           N  
ATOM   1539  CZ  ARG H 203      11.280  15.781  41.123  1.00 59.54           C  
ATOM   1540  NH1 ARG H 203      12.491  15.168  41.037  1.00 83.43           N1+
ATOM   1541  NH2 ARG H 203      11.046  16.654  42.138  1.00 41.49           N  
ATOM   1542  C   ARG H 203      13.692  17.671  37.790  1.00 26.97           C  
ATOM   1543  O   ARG H 203      14.753  17.766  38.406  1.00 27.39           O  
ATOM   1544  N   SER H 204      12.803  18.675  37.712  1.00 27.70           N  
ATOM   1545  CA  SER H 204      13.022  19.902  38.423  1.00 29.45           C  
ATOM   1546  CB  SER H 204      13.617  21.035  37.569  1.00 29.96           C  
ATOM   1547  OG  SER H 204      14.928  20.690  37.139  1.00  0.00           O  
ATOM   1548  C   SER H 204      11.680  20.365  38.962  1.00 30.97           C  
ATOM   1549  O   SER H 204      10.647  20.174  38.317  1.00 29.91           O  
ATOM   1550  N   VAL H 205      11.800  20.576  40.335  1.00 37.66           N  
ATOM   1551  CA  VAL H 205      10.923  21.047  41.426  1.00 38.62           C  
ATOM   1552  CB  VAL H 205       9.478  20.702  41.230  1.00 32.24           C  
ATOM   1553  CG1 VAL H 205       8.726  21.027  42.532  1.00  0.00           C  
ATOM   1554  CG2 VAL H 205       8.936  21.472  40.015  1.00  0.00           C  
ATOM   1555  C   VAL H 205      11.324  20.397  42.772  1.00 39.11           C  
ATOM   1556  O   VAL H 205      11.699  19.243  42.719  1.00 38.77           O  
ATOM   1557  N   THR H 206      11.265  21.006  44.018  1.00 39.29           N  
ATOM   1558  CA  THR H 206      11.718  20.170  45.143  1.00 40.13           C  
ATOM   1559  CB  THR H 206      13.163  19.752  44.963  1.00 39.95           C  
ATOM   1560  OG1 THR H 206      13.576  18.828  45.961  1.00 48.92           O  
ATOM   1561  CG2 THR H 206      14.045  21.007  44.973  1.00 47.86           C  
ATOM   1562  C   THR H 206      11.610  20.643  46.589  1.00 40.81           C  
ATOM   1563  O   THR H 206      11.716  19.766  47.442  1.00 40.66           O  
ATOM   1564  N   PRO H 207      11.425  21.865  47.009  1.00 41.17           N  
ATOM   1565  CA  PRO H 207      11.497  22.121  48.441  1.00 42.29           C  
ATOM   1566  CD  PRO H 207      12.105  22.927  46.293  1.00 22.57           C  
ATOM   1567  CB  PRO H 207      11.468  23.640  48.551  1.00 41.91           C  
ATOM   1568  CG  PRO H 207      12.283  24.070  47.314  1.00 22.83           C  
ATOM   1569  C   PRO H 207      10.601  21.341  49.370  1.00 43.84           C  
ATOM   1570  O   PRO H 207       9.552  20.873  48.938  1.00 44.55           O  
ATOM   1571  N   ARG H 208      11.015  21.185  50.652  1.00 44.73           N  
ATOM   1572  CA  ARG H 208      10.379  20.270  51.580  1.00 45.77           C  
ATOM   1573  CB  ARG H 208      10.786  20.382  53.056  1.00 26.76           C  
ATOM   1574  CG  ARG H 208       9.970  19.375  53.880  1.00 30.57           C  
ATOM   1575  CD  ARG H 208      10.019  19.563  55.397  1.00  0.00           C  
ATOM   1576  NE  ARG H 208       9.013  18.639  55.999  1.00  0.00           N  
ATOM   1577  CZ  ARG H 208       9.403  17.563  56.748  1.00 29.05           C  
ATOM   1578  NH1 ARG H 208      10.730  17.305  56.941  1.00  0.00           N1+
ATOM   1579  NH2 ARG H 208       8.467  16.755  57.328  1.00  0.00           N  
ATOM   1580  C   ARG H 208       8.895  20.377  51.584  1.00 46.76           C  
ATOM   1581  O   ARG H 208       8.306  21.442  51.764  1.00 47.05           O  
ATOM   1582  N   TYR H 209       8.266  19.213  51.351  1.00 47.64           N  
ATOM   1583  CA  TYR H 209       6.850  19.042  51.364  1.00 48.45           C  
ATOM   1584  CB  TYR H 209       6.170  19.802  50.206  1.00 48.86           C  
ATOM   1585  CG  TYR H 209       4.746  20.085  50.538  1.00 42.05           C  
ATOM   1586  CD1 TYR H 209       3.762  19.125  50.472  1.00 49.58           C  
ATOM   1587  CD2 TYR H 209       4.405  21.365  50.909  1.00 48.14           C  
ATOM   1588  CE1 TYR H 209       2.461  19.442  50.785  1.00 34.11           C  
ATOM   1589  CE2 TYR H 209       3.109  21.688  51.222  1.00 49.35           C  
ATOM   1590  CZ  TYR H 209       2.135  20.724  51.162  1.00 36.15           C  
ATOM   1591  OH  TYR H 209       0.803  21.061  51.483  1.00 38.03           O  
ATOM   1592  C   TYR H 209       6.787  17.583  51.058  1.00 48.69           C  
ATOM   1593  O   TYR H 209       7.830  16.932  51.045  1.00 48.93           O  
ATOM   1594  N   CYS H 210       5.604  16.999  50.801  1.00 48.65           N  
ATOM   1595  CA  CYS H 210       5.685  15.620  50.409  1.00 48.61           C  
ATOM   1596  CB  CYS H 210       4.715  14.696  51.171  1.00 28.33           C  
ATOM   1597  SG  CYS H 210       5.150  14.499  52.925  1.00  0.00           S  
ATOM   1598  C   CYS H 210       5.351  15.508  48.957  1.00 48.54           C  
ATOM   1599  O   CYS H 210       4.334  14.924  48.576  1.00 49.14           O  
ATOM   1600  N   GLY H 211       6.239  16.063  48.113  1.00 48.66           N  
ATOM   1601  CA  GLY H 211       6.114  15.977  46.687  1.00 48.38           C  
ATOM   1602  C   GLY H 211       5.403  17.183  46.151  1.00 47.99           C  
ATOM   1603  O   GLY H 211       5.416  17.411  44.942  1.00 48.77           O  
ATOM   1604  N   GLY H 212       4.780  18.007  47.018  1.00 47.21           N  
ATOM   1605  CA  GLY H 212       4.069  19.129  46.472  1.00 46.41           C  
ATOM   1606  C   GLY H 212       4.686  20.378  46.995  1.00 45.51           C  
ATOM   1607  O   GLY H 212       3.989  21.337  47.328  1.00 45.61           O  
ATOM   1608  N   GLY H 213       6.026  20.418  47.013  1.00 44.03           N  
ATOM   1609  CA  GLY H 213       6.715  21.565  47.511  1.00 42.71           C  
ATOM   1610  C   GLY H 213       6.785  22.555  46.400  1.00 42.08           C  
ATOM   1611  O   GLY H 213       6.127  22.422  45.368  1.00 41.78           O  
ATOM   1612  N   PHE H 214       7.629  23.578  46.584  1.00 41.00           N  
ATOM   1613  CA  PHE H 214       7.642  24.679  45.676  1.00 40.35           C  
ATOM   1614  CB  PHE H 214       7.577  25.976  46.498  1.00 40.42           C  
ATOM   1615  CG  PHE H 214       6.398  25.718  47.397  1.00 47.33           C  
ATOM   1616  CD1 PHE H 214       5.122  26.035  46.993  1.00 37.49           C  
ATOM   1617  CD2 PHE H 214       6.555  25.130  48.641  1.00 31.36           C  
ATOM   1618  CE1 PHE H 214       4.042  25.779  47.810  1.00 38.08           C  
ATOM   1619  CE2 PHE H 214       5.483  24.870  49.458  1.00 38.55           C  
ATOM   1620  CZ  PHE H 214       4.218  25.197  49.042  1.00 40.14           C  
ATOM   1621  C   PHE H 214       8.887  24.556  44.832  1.00 40.21           C  
ATOM   1622  O   PHE H 214       9.988  24.484  45.362  1.00 40.55           O  
ATOM   1623  N   CYS H 215       8.748  24.574  43.484  1.00 39.74           N  
ATOM   1624  CA  CYS H 215       9.807  24.226  42.555  1.00 39.40           C  
ATOM   1625  CB  CYS H 215       9.429  24.355  41.070  1.00 39.38           C  
ATOM   1626  SG  CYS H 215      10.799  23.908  39.959  1.00  0.00           S  
ATOM   1627  C   CYS H 215      11.059  25.031  42.700  1.00 38.90           C  
ATOM   1628  O   CYS H 215      11.039  26.262  42.778  1.00 37.84           O  
ATOM   1629  N   TYR H 216      12.190  24.289  42.817  1.00 38.29           N  
ATOM   1630  CA  TYR H 216      13.512  24.841  42.875  1.00 38.26           C  
ATOM   1631  CB  TYR H 216      14.492  23.966  43.665  1.00 38.79           C  
ATOM   1632  CG  TYR H 216      15.492  24.957  44.123  1.00 39.75           C  
ATOM   1633  CD1 TYR H 216      15.118  25.838  45.107  1.00 41.69           C  
ATOM   1634  CD2 TYR H 216      16.764  25.024  43.609  1.00 36.49           C  
ATOM   1635  CE1 TYR H 216      15.984  26.787  45.575  1.00 36.01           C  
ATOM   1636  CE2 TYR H 216      17.644  25.977  44.072  1.00 35.02           C  
ATOM   1637  CZ  TYR H 216      17.250  26.858  45.054  1.00 33.61           C  
ATOM   1638  OH  TYR H 216      18.132  27.841  45.539  1.00 34.03           O  
ATOM   1639  C   TYR H 216      14.040  25.095  41.483  1.00 38.00           C  
ATOM   1640  O   TYR H 216      14.787  26.038  41.233  1.00 38.17           O  
ATOM   1641  N   GLY H 217      13.717  24.203  40.528  1.00 38.06           N  
ATOM   1642  CA  GLY H 217      14.177  24.378  39.175  1.00 37.99           C  
ATOM   1643  C   GLY H 217      15.398  23.541  38.983  1.00 37.40           C  
ATOM   1644  O   GLY H 217      15.699  23.087  37.879  1.00 37.17           O  
ATOM   1645  N   GLU H 218      16.122  23.284  40.082  1.00 37.09           N  
ATOM   1646  CA  GLU H 218      17.344  22.549  39.984  1.00 37.14           C  
ATOM   1647  CB  GLU H 218      18.267  22.824  41.176  1.00 36.98           C  
ATOM   1648  CG  GLU H 218      19.003  24.165  41.029  1.00 26.33           C  
ATOM   1649  CD  GLU H 218      18.066  25.268  40.525  1.00 27.22           C  
ATOM   1650  OE1 GLU H 218      17.699  25.222  39.320  1.00 29.89           O  
ATOM   1651  OE2 GLU H 218      17.719  26.177  41.325  1.00 25.70           O1-
ATOM   1652  C   GLU H 218      16.988  21.104  39.857  1.00 36.94           C  
ATOM   1653  O   GLU H 218      15.894  20.690  40.243  1.00 37.45           O  
ATOM   1654  N   PHE H 219      17.910  20.308  39.276  1.00 36.56           N  
ATOM   1655  CA  PHE H 219      17.615  18.937  38.964  1.00 36.75           C  
ATOM   1656  CB  PHE H 219      18.512  18.377  37.848  1.00 36.08           C  
ATOM   1657  CG  PHE H 219      18.420  19.295  36.679  1.00 36.95           C  
ATOM   1658  CD1 PHE H 219      17.249  19.416  35.973  1.00 32.86           C  
ATOM   1659  CD2 PHE H 219      19.520  20.018  36.273  1.00 32.53           C  
ATOM   1660  CE1 PHE H 219      17.179  20.264  34.894  1.00 32.99           C  
ATOM   1661  CE2 PHE H 219      19.452  20.865  35.190  1.00 32.88           C  
ATOM   1662  CZ  PHE H 219      18.276  20.988  34.497  1.00 31.83           C  
ATOM   1663  C   PHE H 219      17.869  18.063  40.153  1.00 37.38           C  
ATOM   1664  O   PHE H 219      18.985  17.598  40.375  1.00 38.38           O  
ATOM   1665  N   ASP H 220      16.819  17.832  40.959  1.00 37.15           N  
ATOM   1666  CA  ASP H 220      16.867  16.980  42.114  1.00 37.76           C  
ATOM   1667  CB  ASP H 220      15.760  17.318  43.130  1.00 37.92           C  
ATOM   1668  CG  ASP H 220      14.394  17.264  42.452  1.00 36.67           C  
ATOM   1669  OD1 ASP H 220      14.323  17.100  41.203  1.00 37.64           O  
ATOM   1670  OD2 ASP H 220      13.385  17.405  43.191  1.00 35.29           O1-
ATOM   1671  C   ASP H 220      16.830  15.519  41.771  1.00 38.36           C  
ATOM   1672  O   ASP H 220      17.451  14.701  42.447  1.00 38.96           O  
ATOM   1673  N   TYR H 221      16.093  15.139  40.717  1.00 26.30           N  
ATOM   1674  CA  TYR H 221      15.986  13.730  40.417  1.00 27.94           C  
ATOM   1675  CB  TYR H 221      14.546  13.247  40.355  1.00 29.71           C  
ATOM   1676  CG  TYR H 221      14.204  12.528  41.598  1.00 36.32           C  
ATOM   1677  CD1 TYR H 221      14.313  13.111  42.839  1.00 55.12           C  
ATOM   1678  CD2 TYR H 221      13.830  11.206  41.506  1.00 70.90           C  
ATOM   1679  CE1 TYR H 221      13.984  12.405  43.975  1.00 71.35           C  
ATOM   1680  CE2 TYR H 221      13.510  10.516  42.643  1.00 37.78           C  
ATOM   1681  CZ  TYR H 221      13.567  11.105  43.866  1.00 67.61           C  
ATOM   1682  OH  TYR H 221      13.208  10.362  45.007  1.00  0.00           O  
ATOM   1683  C   TYR H 221      16.500  13.417  39.060  1.00 27.90           C  
ATOM   1684  O   TYR H 221      16.192  14.115  38.097  1.00 27.92           O  
ATOM   1685  N   TRP H 222      17.222  12.282  38.944  1.00 26.60           N  
ATOM   1686  CA  TRP H 222      17.777  11.891  37.681  1.00 25.46           C  
ATOM   1687  CB  TRP H 222      19.318  11.902  37.700  1.00 24.39           C  
ATOM   1688  CG  TRP H 222      19.876  13.289  37.908  1.00 22.70           C  
ATOM   1689  CD2 TRP H 222      20.623  14.032  36.928  1.00 21.49           C  
ATOM   1690  CD1 TRP H 222      19.768  14.092  39.005  1.00 17.39           C  
ATOM   1691  NE1 TRP H 222      20.377  15.302  38.766  1.00 21.69           N  
ATOM   1692  CE2 TRP H 222      20.912  15.281  37.495  1.00 19.99           C  
ATOM   1693  CE3 TRP H 222      21.049  13.697  35.676  1.00 22.94           C  
ATOM   1694  CZ2 TRP H 222      21.614  16.224  36.799  1.00 22.20           C  
ATOM   1695  CZ3 TRP H 222      21.744  14.656  34.973  1.00 19.95           C  
ATOM   1696  CH2 TRP H 222      22.015  15.894  35.523  1.00 23.02           C  
ATOM   1697  C   TRP H 222      17.349  10.490  37.374  1.00 26.49           C  
ATOM   1698  O   TRP H 222      17.148   9.673  38.270  1.00 26.84           O  
ATOM   1699  N   GLY H 223      17.174  10.195  36.069  1.00 26.77           N  
ATOM   1700  CA  GLY H 223      16.832   8.867  35.654  1.00 26.73           C  
ATOM   1701  C   GLY H 223      18.123   8.118  35.543  1.00 27.45           C  
ATOM   1702  O   GLY H 223      19.198   8.693  35.691  1.00 26.81           O  
ATOM   1703  N   GLN H 224      18.034   6.807  35.256  1.00 27.85           N  
ATOM   1704  CA  GLN H 224      19.148   5.904  35.137  1.00 28.42           C  
ATOM   1705  CB  GLN H 224      18.713   4.445  34.925  1.00 30.52           C  
ATOM   1706  CG  GLN H 224      17.953   4.245  33.612  1.00 35.08           C  
ATOM   1707  CD  GLN H 224      17.624   2.775  33.470  1.00 72.99           C  
ATOM   1708  OE1 GLN H 224      18.489   1.915  33.623  1.00 38.08           O  
ATOM   1709  NE2 GLN H 224      16.333   2.461  33.167  1.00 39.11           N  
ATOM   1710  C   GLN H 224      19.988   6.279  33.952  1.00 27.53           C  
ATOM   1711  O   GLN H 224      21.194   6.044  33.942  1.00 28.69           O  
ATOM   1712  N   GLY H 225      19.355   6.826  32.894  1.00 25.35           N  
ATOM   1713  CA  GLY H 225      20.090   7.219  31.722  1.00 24.88           C  
ATOM   1714  C   GLY H 225      19.835   6.238  30.619  1.00 25.88           C  
ATOM   1715  O   GLY H 225      19.561   5.063  30.863  1.00 25.55           O  
ATOM   1716  N   THR H 226      19.908   6.722  29.362  1.00 24.60           N  
ATOM   1717  CA  THR H 226      19.713   5.881  28.214  1.00 24.37           C  
ATOM   1718  CB  THR H 226      18.514   6.273  27.398  1.00 24.58           C  
ATOM   1719  OG1 THR H 226      17.340   6.215  28.194  1.00 26.17           O  
ATOM   1720  CG2 THR H 226      18.391   5.322  26.197  1.00 25.86           C  
ATOM   1721  C   THR H 226      20.913   6.049  27.332  1.00 24.75           C  
ATOM   1722  O   THR H 226      21.234   7.158  26.910  1.00 25.03           O  
ATOM   1723  N   LEU H 227      21.600   4.940  27.000  1.00 23.64           N  
ATOM   1724  CA  LEU H 227      22.779   5.062  26.193  1.00 23.86           C  
ATOM   1725  CB  LEU H 227      23.837   3.984  26.523  1.00 23.35           C  
ATOM   1726  CG  LEU H 227      25.238   4.181  25.896  1.00 28.04           C  
ATOM   1727  CD1 LEU H 227      26.177   3.040  26.304  1.00 20.97           C  
ATOM   1728  CD2 LEU H 227      25.208   4.342  24.373  1.00 22.24           C  
ATOM   1729  C   LEU H 227      22.353   4.916  24.770  1.00 24.69           C  
ATOM   1730  O   LEU H 227      21.738   3.924  24.387  1.00 24.84           O  
ATOM   1731  N   VAL H 228      22.653   5.940  23.945  1.00 23.24           N  
ATOM   1732  CA  VAL H 228      22.316   5.864  22.560  1.00 22.45           C  
ATOM   1733  CB  VAL H 228      21.525   7.045  22.069  1.00 23.17           C  
ATOM   1734  CG1 VAL H 228      21.334   6.914  20.549  1.00 23.79           C  
ATOM   1735  CG2 VAL H 228      20.203   7.113  22.851  1.00 23.11           C  
ATOM   1736  C   VAL H 228      23.605   5.844  21.813  1.00 23.36           C  
ATOM   1737  O   VAL H 228      24.411   6.770  21.912  1.00 22.69           O  
ATOM   1738  N   THR H 229      23.837   4.771  21.039  1.00 23.81           N  
ATOM   1739  CA  THR H 229      25.069   4.718  20.323  1.00 25.17           C  
ATOM   1740  CB  THR H 229      25.850   3.458  20.580  1.00 24.78           C  
ATOM   1741  OG1 THR H 229      27.175   3.604  20.104  1.00 25.65           O  
ATOM   1742  CG2 THR H 229      25.165   2.259  19.909  1.00 22.25           C  
ATOM   1743  C   THR H 229      24.738   4.849  18.872  1.00 26.42           C  
ATOM   1744  O   THR H 229      23.920   4.112  18.324  1.00 26.48           O  
ATOM   1745  N   VAL H 230      25.347   5.848  18.210  1.00 27.17           N  
ATOM   1746  CA  VAL H 230      25.074   6.006  16.816  1.00 28.13           C  
ATOM   1747  CB  VAL H 230      24.891   7.427  16.390  1.00 28.69           C  
ATOM   1748  CG1 VAL H 230      23.560   7.942  16.943  1.00 27.96           C  
ATOM   1749  CG2 VAL H 230      26.091   8.218  16.916  1.00 22.61           C  
ATOM   1750  C   VAL H 230      26.220   5.432  16.063  1.00 30.25           C  
ATOM   1751  O   VAL H 230      27.355   5.906  16.161  1.00 29.55           O  
ATOM   1752  N   SER H 231      25.937   4.374  15.286  1.00 30.84           N  
ATOM   1753  CA  SER H 231      26.965   3.739  14.529  1.00 32.30           C  
ATOM   1754  CB  SER H 231      27.727   2.662  15.324  1.00 32.00           C  
ATOM   1755  OG  SER H 231      28.732   2.074  14.513  1.00 35.67           O  
ATOM   1756  C   SER H 231      26.317   3.059  13.374  1.00 32.92           C  
ATOM   1757  O   SER H 231      25.108   2.823  13.374  1.00 32.04           O  
ATOM   1758  N   SER H 232      27.116   2.734  12.343  1.00 35.27           N  
ATOM   1759  CA  SER H 232      26.581   2.074  11.193  1.00 37.50           C  
ATOM   1760  CB  SER H 232      27.553   2.061  10.004  1.00 38.38           C  
ATOM   1761  OG  SER H 232      26.958   1.395   8.902  1.00 43.41           O  
ATOM   1762  C   SER H 232      26.308   0.634  11.593  1.00 37.40           C  
ATOM   1763  O   SER H 232      26.874  -0.278  10.933  1.00 38.66           O  
ATOM   1764  OXT SER H 232      25.529   0.422  12.563  1.00  0.00           O1-
TER    1765      SER H 232 
CONECT  154  645
CONECT  645  154
CONECT  950 1523
CONECT 1523  950
END
