# Supplementary material for: Fully automated antibody structure prediction using BIOVIA tools: Validation study
Source: PLoS One. 2017 May 18;12(5):e0177923. doi: 10.1371/journal.pone.0177923 (PMC5436848; doi:10.1371/journal.pone.0177923)
Supplement: S3 Dataset — Predicted structures using the Top5 framework method, Chothia CDR definition with canonical filtering, using up to 5 CDR templates rather than the default 3, and generating 10 CDR models. (ZIP) [file pone.0177923.s005.zip › 4MXV_EF_FV_FinalModel.pdb]

REMARK   Accelrys Discovery Studio PDB file
REMARK   Created:  2015-11-30T22:02:20Z
SSBOND   1 CYS L   23    CYS L   88                                     
SSBOND   2 CYS H  129    CYS H  203                                     
ATOM      1  N   ASP L   1      25.374  32.466  26.189  1.00 44.93           N1+
ATOM      2  CA  ASP L   1      24.953  31.913  27.494  1.00 43.97           C  
ATOM      3  CB  ASP L   1      24.902  30.378  27.452  1.00 45.03           C  
ATOM      4  CG  ASP L   1      23.718  29.934  26.610  1.00 49.52           C  
ATOM      5  OD1 ASP L   1      22.868  30.798  26.266  1.00 48.46           O  
ATOM      6  OD2 ASP L   1      23.649  28.713  26.304  1.00 50.34           O1-
ATOM      7  C   ASP L   1      25.944  32.283  28.548  1.00 44.67           C  
ATOM      8  O   ASP L   1      26.893  33.024  28.294  1.00 44.23           O  
ATOM      9  N   ILE L   2      25.730  31.767  29.773  1.00 40.85           N  
ATOM     10  CA  ILE L   2      26.635  32.015  30.854  1.00 38.32           C  
ATOM     11  CB  ILE L   2      25.960  32.253  32.176  1.00 37.75           C  
ATOM     12  CG1 ILE L   2      25.197  33.592  32.142  1.00 37.85           C  
ATOM     13  CG2 ILE L   2      27.018  32.158  33.290  1.00 37.28           C  
ATOM     14  CD1 ILE L   2      24.220  33.785  33.300  1.00 37.91           C  
ATOM     15  C   ILE L   2      27.499  30.805  30.969  1.00 37.88           C  
ATOM     16  O   ILE L   2      27.015  29.675  30.925  1.00 36.05           O  
ATOM     17  N   GLN L   3      28.823  31.015  31.088  1.00 35.77           N  
ATOM     18  CA  GLN L   3      29.706  29.889  31.143  1.00 35.81           C  
ATOM     19  CB  GLN L   3      30.898  30.008  30.185  1.00 39.03           C  
ATOM     20  CG  GLN L   3      31.814  31.188  30.489  1.00 49.01           C  
ATOM     21  CD  GLN L   3      32.866  31.199  29.397  1.00 58.31           C  
ATOM     22  OE1 GLN L   3      33.020  30.229  28.659  1.00 59.30           O  
ATOM     23  NE2 GLN L   3      33.614  32.330  29.283  1.00 59.38           N  
ATOM     24  C   GLN L   3      30.225  29.729  32.534  1.00 34.96           C  
ATOM     25  O   GLN L   3      30.466  30.706  33.243  1.00 35.00           O  
ATOM     26  N   MET L   4      30.390  28.464  32.965  1.00 33.45           N  
ATOM     27  CA  MET L   4      30.895  28.212  34.283  1.00 32.67           C  
ATOM     28  CB  MET L   4      29.986  27.313  35.139  1.00 31.93           C  
ATOM     29  CG  MET L   4      28.601  27.912  35.396  1.00 34.12           C  
ATOM     30  SD  MET L   4      28.610  29.468  36.331  1.00 34.97           S  
ATOM     31  CE  MET L   4      28.769  28.660  37.948  1.00 28.31           C  
ATOM     32  C   MET L   4      32.202  27.495  34.139  1.00 34.04           C  
ATOM     33  O   MET L   4      32.282  26.461  33.480  1.00 35.35           O  
ATOM     34  N   THR L   5      33.267  28.029  34.773  1.00 32.18           N  
ATOM     35  CA  THR L   5      34.566  27.423  34.658  1.00 32.78           C  
ATOM     36  CB  THR L   5      35.601  28.398  34.179  1.00 35.31           C  
ATOM     37  OG1 THR L   5      35.217  28.915  32.913  1.00 38.52           O  
ATOM     38  CG2 THR L   5      36.961  27.687  34.072  1.00 36.65           C  
ATOM     39  C   THR L   5      34.977  26.938  36.015  1.00 32.95           C  
ATOM     40  O   THR L   5      34.980  27.699  36.982  1.00 31.33           O  
ATOM     41  N   GLN L   6      35.350  25.643  36.113  1.00 31.82           N  
ATOM     42  CA  GLN L   6      35.713  25.078  37.384  1.00 32.35           C  
ATOM     43  CB  GLN L   6      35.166  23.663  37.623  1.00 31.17           C  
ATOM     44  CG  GLN L   6      33.641  23.563  37.634  1.00 29.36           C  
ATOM     45  CD  GLN L   6      33.306  22.167  38.137  1.00 31.34           C  
ATOM     46  OE1 GLN L   6      32.450  21.476  37.591  1.00 28.46           O  
ATOM     47  NE2 GLN L   6      34.009  21.743  39.222  1.00 30.39           N  
ATOM     48  C   GLN L   6      37.202  24.952  37.482  1.00 35.30           C  
ATOM     49  O   GLN L   6      37.912  24.864  36.482  1.00 35.44           O  
ATOM     50  N   SER L   7      37.710  24.964  38.730  1.00 34.01           N  
ATOM     51  CA  SER L   7      39.111  24.770  38.981  1.00 34.27           C  
ATOM     52  CB  SER L   7      39.869  26.094  39.184  1.00 35.04           C  
ATOM     53  OG  SER L   7      41.226  25.834  39.507  1.00 40.30           O  
ATOM     54  C   SER L   7      39.219  24.013  40.265  1.00 35.95           C  
ATOM     55  O   SER L   7      38.469  24.297  41.202  1.00 36.24           O  
ATOM     56  N   PRO L   8      40.096  23.045  40.385  1.00 33.57           N  
ATOM     57  CA  PRO L   8      40.965  22.576  39.340  1.00 33.77           C  
ATOM     58  CD  PRO L   8      40.542  22.617  41.701  1.00 34.08           C  
ATOM     59  CB  PRO L   8      42.141  21.898  40.045  1.00 34.48           C  
ATOM     60  CG  PRO L   8      41.576  21.515  41.422  1.00 35.59           C  
ATOM     61  C   PRO L   8      40.195  21.589  38.530  1.00 35.11           C  
ATOM     62  O   PRO L   8      39.087  21.229  38.926  1.00 36.78           O  
ATOM     63  N   SER L   9      40.745  21.158  37.382  1.00 32.45           N  
ATOM     64  CA  SER L   9      40.100  20.162  36.588  1.00 33.38           C  
ATOM     65  CB  SER L   9      40.746  19.996  35.203  1.00 37.67           C  
ATOM     66  OG  SER L   9      40.055  19.002  34.464  1.00 45.34           O  
ATOM     67  C   SER L   9      40.188  18.842  37.302  1.00 33.17           C  
ATOM     68  O   SER L   9      39.289  18.010  37.186  1.00 32.36           O  
ATOM     69  N   SER L  10      41.284  18.601  38.053  1.00 31.18           N  
ATOM     70  CA  SER L  10      41.423  17.330  38.718  1.00 32.04           C  
ATOM     71  CB  SER L  10      42.271  16.318  37.932  1.00 34.72           C  
ATOM     72  OG  SER L  10      41.767  16.154  36.617  1.00 38.70           O  
ATOM     73  C   SER L  10      42.192  17.547  39.983  1.00 32.36           C  
ATOM     74  O   SER L  10      42.952  18.507  40.101  1.00 32.45           O  
ATOM     75  N   LEU L  11      42.011  16.648  40.973  1.00 30.60           N  
ATOM     76  CA  LEU L  11      42.743  16.805  42.197  1.00 31.84           C  
ATOM     77  CB  LEU L  11      42.067  17.818  43.147  1.00 31.85           C  
ATOM     78  CG  LEU L  11      40.681  17.401  43.691  1.00 32.33           C  
ATOM     79  CD1 LEU L  11      40.792  16.351  44.811  1.00 32.72           C  
ATOM     80  CD2 LEU L  11      39.844  18.622  44.106  1.00 33.67           C  
ATOM     81  C   LEU L  11      42.831  15.474  42.885  1.00 33.00           C  
ATOM     82  O   LEU L  11      42.003  14.593  42.651  1.00 31.23           O  
ATOM     83  N   SER L  12      43.869  15.279  43.729  1.00 31.18           N  
ATOM     84  CA  SER L  12      43.951  14.092  44.536  1.00 32.21           C  
ATOM     85  CB  SER L  12      45.089  13.124  44.169  1.00 33.83           C  
ATOM     86  OG  SER L  12      44.817  12.478  42.935  1.00 42.72           O  
ATOM     87  C   SER L  12      44.200  14.555  45.936  1.00 33.89           C  
ATOM     88  O   SER L  12      45.034  15.432  46.164  1.00 34.66           O  
ATOM     89  N   ALA L  13      43.475  13.974  46.914  1.00 31.82           N  
ATOM     90  CA  ALA L  13      43.648  14.375  48.282  1.00 33.23           C  
ATOM     91  CB  ALA L  13      42.618  15.409  48.770  1.00 32.29           C  
ATOM     92  C   ALA L  13      43.499  13.167  49.149  1.00 34.18           C  
ATOM     93  O   ALA L  13      42.911  12.162  48.752  1.00 33.77           O  
ATOM     94  N   SER L  14      44.059  13.250  50.371  1.00 34.05           N  
ATOM     95  CA  SER L  14      44.036  12.171  51.312  1.00 34.75           C  
ATOM     96  CB  SER L  14      45.167  12.268  52.350  1.00 35.71           C  
ATOM     97  OG  SER L  14      46.429  12.190  51.702  1.00 38.30           O  
ATOM     98  C   SER L  14      42.740  12.198  52.052  1.00 35.76           C  
ATOM     99  O   SER L  14      42.066  13.223  52.124  1.00 34.72           O  
ATOM    100  N   VAL L  15      42.360  11.041  52.632  1.00 35.96           N  
ATOM    101  CA  VAL L  15      41.130  10.996  53.360  1.00 35.51           C  
ATOM    102  CB  VAL L  15      40.657   9.615  53.699  1.00 36.89           C  
ATOM    103  CG1 VAL L  15      40.225   8.926  52.399  1.00 36.49           C  
ATOM    104  CG2 VAL L  15      41.787   8.870  54.422  1.00 35.58           C  
ATOM    105  C   VAL L  15      41.283  11.784  54.614  1.00 36.93           C  
ATOM    106  O   VAL L  15      42.304  11.715  55.299  1.00 37.26           O  
ATOM    107  N   GLY L  16      40.241  12.580  54.922  1.00 36.30           N  
ATOM    108  CA  GLY L  16      40.223  13.403  56.092  1.00 37.08           C  
ATOM    109  C   GLY L  16      40.617  14.795  55.709  1.00 37.82           C  
ATOM    110  O   GLY L  16      40.432  15.732  56.484  1.00 38.01           O  
ATOM    111  N   ASP L  17      41.164  14.973  54.491  1.00 35.62           N  
ATOM    112  CA  ASP L  17      41.600  16.282  54.107  1.00 35.66           C  
ATOM    113  CB  ASP L  17      42.637  16.286  52.968  1.00 37.38           C  
ATOM    114  CG  ASP L  17      43.977  15.904  53.586  1.00 41.14           C  
ATOM    115  OD1 ASP L  17      44.104  16.027  54.834  1.00 43.73           O  
ATOM    116  OD2 ASP L  17      44.893  15.496  52.823  1.00 41.22           O1-
ATOM    117  C   ASP L  17      40.429  17.119  53.710  1.00 35.94           C  
ATOM    118  O   ASP L  17      39.334  16.624  53.446  1.00 34.17           O  
ATOM    119  N   ARG L  18      40.655  18.444  53.684  1.00 35.07           N  
ATOM    120  CA  ARG L  18      39.651  19.403  53.338  1.00 35.47           C  
ATOM    121  CB  ARG L  18      39.854  20.696  54.136  1.00 36.58           C  
ATOM    122  CG  ARG L  18      38.776  21.769  54.026  1.00 39.54           C  
ATOM    123  CD  ARG L  18      39.141  22.963  54.910  1.00 45.75           C  
ATOM    124  NE  ARG L  18      37.949  23.836  55.046  1.00 53.93           N  
ATOM    125  CZ  ARG L  18      37.003  23.534  55.983  1.00 59.45           C  
ATOM    126  NH1 ARG L  18      37.116  22.388  56.716  1.00 55.88           N1+
ATOM    127  NH2 ARG L  18      35.948  24.373  56.184  1.00 57.48           N  
ATOM    128  C   ARG L  18      39.867  19.691  51.887  1.00 36.35           C  
ATOM    129  O   ARG L  18      40.971  20.050  51.479  1.00 36.67           O  
ATOM    130  N   VAL L  19      38.814  19.525  51.063  1.00 35.87           N  
ATOM    131  CA  VAL L  19      38.965  19.726  49.650  1.00 35.52           C  
ATOM    132  CB  VAL L  19      38.520  18.531  48.846  1.00 36.23           C  
ATOM    133  CG1 VAL L  19      38.654  18.836  47.347  1.00 36.71           C  
ATOM    134  CG2 VAL L  19      39.337  17.305  49.287  1.00 35.51           C  
ATOM    135  C   VAL L  19      38.109  20.889  49.249  1.00 37.83           C  
ATOM    136  O   VAL L  19      36.967  21.010  49.692  1.00 36.10           O  
ATOM    137  N   THR L  20      38.659  21.785  48.401  1.00 37.61           N  
ATOM    138  CA  THR L  20      37.936  22.937  47.942  1.00 38.20           C  
ATOM    139  CB  THR L  20      38.593  24.236  48.304  1.00 44.06           C  
ATOM    140  OG1 THR L  20      38.744  24.339  49.711  1.00 47.80           O  
ATOM    141  CG2 THR L  20      37.729  25.393  47.772  1.00 44.57           C  
ATOM    142  C   THR L  20      37.906  22.905  46.444  1.00 37.03           C  
ATOM    143  O   THR L  20      38.931  22.688  45.799  1.00 38.05           O  
ATOM    144  N   ILE L  21      36.713  23.120  45.851  1.00 32.10           N  
ATOM    145  CA  ILE L  21      36.585  23.170  44.419  1.00 31.83           C  
ATOM    146  CB  ILE L  21      35.698  22.093  43.856  1.00 33.62           C  
ATOM    147  CG1 ILE L  21      36.227  20.700  44.240  1.00 34.32           C  
ATOM    148  CG2 ILE L  21      35.608  22.298  42.334  1.00 34.90           C  
ATOM    149  CD1 ILE L  21      35.221  19.580  43.977  1.00 36.53           C  
ATOM    150  C   ILE L  21      35.941  24.490  44.113  1.00 33.67           C  
ATOM    151  O   ILE L  21      34.977  24.877  44.772  1.00 34.27           O  
ATOM    152  N   THR L  22      36.450  25.217  43.096  1.00 32.93           N  
ATOM    153  CA  THR L  22      35.937  26.532  42.824  1.00 32.60           C  
ATOM    154  CB  THR L  22      37.028  27.562  42.724  1.00 34.99           C  
ATOM    155  OG1 THR L  22      37.826  27.561  43.896  1.00 37.02           O  
ATOM    156  CG2 THR L  22      36.379  28.938  42.571  1.00 34.05           C  
ATOM    157  C   THR L  22      35.233  26.525  41.498  1.00 32.22           C  
ATOM    158  O   THR L  22      35.553  25.733  40.614  1.00 28.81           O  
ATOM    159  N   CYS L  23      34.217  27.402  41.349  1.00 31.58           N  
ATOM    160  CA  CYS L  23      33.491  27.513  40.115  1.00 31.45           C  
ATOM    161  CB  CYS L  23      32.139  26.763  40.147  1.00 32.98           C  
ATOM    162  SG  CYS L  23      31.203  26.900  38.594  1.00 43.51           S  
ATOM    163  C   CYS L  23      33.245  28.971  39.854  1.00 34.18           C  
ATOM    164  O   CYS L  23      32.768  29.699  40.725  1.00 33.47           O  
ATOM    165  N   ARG L  24      33.573  29.450  38.634  1.00 34.07           N  
ATOM    166  CA  ARG L  24      33.383  30.851  38.389  1.00 36.13           C  
ATOM    167  CB  ARG L  24      34.667  31.599  38.044  1.00 38.22           C  
ATOM    168  CG  ARG L  24      34.477  33.111  38.059  1.00 45.47           C  
ATOM    169  CD  ARG L  24      35.578  33.822  37.285  1.00 51.96           C  
ATOM    170  NE  ARG L  24      36.852  33.243  37.775  0.75 72.92           N  
ATOM    171  CZ  ARG L  24      37.449  33.785  38.874  0.75 80.73           C  
ATOM    172  NH1 ARG L  24      36.911  34.899  39.451  0.75 79.30           N1+
ATOM    173  NH2 ARG L  24      38.574  33.213  39.389  0.75 76.22           N  
ATOM    174  C   ARG L  24      32.452  31.035  37.230  1.00 36.77           C  
ATOM    175  O   ARG L  24      32.551  30.338  36.222  1.00 37.25           O  
ATOM    176  N   ALA L  25      31.531  32.014  37.346  1.00 35.17           N  
ATOM    177  CA  ALA L  25      30.575  32.260  36.306  1.00 35.50           C  
ATOM    178  CB  ALA L  25      29.145  32.504  36.819  1.00 35.51           C  
ATOM    179  C   ALA L  25      30.993  33.479  35.542  1.00 37.64           C  
ATOM    180  O   ALA L  25      31.599  34.399  36.085  1.00 37.07           O  
ATOM    181  N   SER L  26      30.858  33.389  34.197  1.00 56.87           N  
ATOM    182  CA  SER L  26      31.352  34.385  33.282  1.00 59.28           C  
ATOM    183  CB  SER L  26      31.196  33.979  31.809  1.00 60.40           C  
ATOM    184  OG  SER L  26      31.710  35.009  30.980  1.00 60.51           O  
ATOM    185  C   SER L  26      30.610  35.665  33.465  1.00 60.10           C  
ATOM    186  O   SER L  26      31.187  36.748  33.360  1.00 61.40           O  
ATOM    187  N   GLN L  27      29.297  35.552  33.720  1.00 60.41           N  
ATOM    188  CA  GLN L  27      28.463  36.701  33.921  1.00 63.26           C  
ATOM    189  CB  GLN L  27      27.379  36.881  32.847  1.00 67.56           C  
ATOM    190  CG  GLN L  27      27.896  37.246  31.458  1.00 73.73           C  
ATOM    191  CD  GLN L  27      26.681  37.360  30.549  1.00 74.83           C  
ATOM    192  OE1 GLN L  27      25.563  37.025  30.939  1.00 76.19           O  
ATOM    193  NE2 GLN L  27      26.906  37.841  29.297  1.00 71.98           N  
ATOM    194  C   GLN L  27      27.724  36.452  35.189  1.00 61.14           C  
ATOM    195  O   GLN L  27      27.739  35.338  35.707  1.00 57.85           O  
ATOM    196  N   ALA L  28      27.053  37.488  35.728  1.00 61.11           N  
ATOM    197  CA  ALA L  28      26.346  37.289  36.958  1.00 56.20           C  
ATOM    198  CB  ALA L  28      25.754  38.579  37.549  1.00 61.60           C  
ATOM    199  C   ALA L  28      25.225  36.326  36.717  1.00 56.80           C  
ATOM    200  O   ALA L  28      24.520  36.402  35.708  1.00 58.23           O  
ATOM    201  N   VAL L  29      25.048  35.371  37.656  1.00 53.73           N  
ATOM    202  CA  VAL L  29      24.027  34.368  37.526  1.00 54.08           C  
ATOM    203  CB  VAL L  29      24.620  33.005  37.354  1.00 53.87           C  
ATOM    204  CG1 VAL L  29      25.427  32.996  36.053  1.00 60.53           C  
ATOM    205  CG2 VAL L  29      25.476  32.673  38.586  1.00 54.70           C  
ATOM    206  C   VAL L  29      23.208  34.276  38.785  1.00 51.80           C  
ATOM    207  O   VAL L  29      22.614  33.231  39.052  1.00 50.86           O  
ATOM    208  N   SER L  30      23.099  35.357  39.580  1.00 50.65           N  
ATOM    209  CA  SER L  30      22.322  35.252  40.792  1.00 52.85           C  
ATOM    210  CB  SER L  30      20.808  35.097  40.551  1.00 53.10           C  
ATOM    211  OG  SER L  30      20.278  36.290  39.992  1.00 58.03           O  
ATOM    212  C   SER L  30      22.812  34.096  41.631  1.00 51.38           C  
ATOM    213  O   SER L  30      23.830  33.476  41.330  1.00 55.17           O  
ATOM    214  N   SER L  31      22.103  33.804  42.743  1.00 52.33           N  
ATOM    215  CA  SER L  31      22.451  32.748  43.673  1.00 49.19           C  
ATOM    216  CB  SER L  31      21.799  32.938  45.053  1.00 48.99           C  
ATOM    217  OG  SER L  31      22.304  34.115  45.669  1.00 59.92           O  
ATOM    218  C   SER L  31      22.011  31.424  43.143  1.00 47.11           C  
ATOM    219  O   SER L  31      22.079  30.407  43.841  1.00 45.95           O  
ATOM    220  N   ALA L  32      21.497  31.399  41.903  1.00 46.93           N  
ATOM    221  CA  ALA L  32      21.053  30.129  41.446  1.00 43.85           C  
ATOM    222  CB  ALA L  32      20.131  30.261  40.225  1.00 43.53           C  
ATOM    223  C   ALA L  32      22.255  29.326  41.045  1.00 44.91           C  
ATOM    224  O   ALA L  32      22.527  29.172  39.855  1.00 46.20           O  
ATOM    225  N   VAL L  33      23.002  28.764  42.028  1.00 28.16           N  
ATOM    226  CA  VAL L  33      24.035  27.851  41.619  1.00 27.31           C  
ATOM    227  CB  VAL L  33      25.419  28.322  41.953  1.00 26.91           C  
ATOM    228  CG1 VAL L  33      26.414  27.225  41.543  1.00 21.67           C  
ATOM    229  CG2 VAL L  33      25.666  29.672  41.256  1.00 20.32           C  
ATOM    230  C   VAL L  33      23.825  26.536  42.314  1.00 28.12           C  
ATOM    231  O   VAL L  33      23.363  26.486  43.454  1.00 28.08           O  
ATOM    232  N   ALA L  34      24.170  25.423  41.633  1.00 26.85           N  
ATOM    233  CA  ALA L  34      23.980  24.124  42.222  1.00 26.60           C  
ATOM    234  CB  ALA L  34      22.789  23.350  41.629  1.00 24.86           C  
ATOM    235  C   ALA L  34      25.208  23.291  41.989  1.00 27.04           C  
ATOM    236  O   ALA L  34      26.009  23.561  41.096  1.00 26.39           O  
ATOM    237  N   TRP L  35      25.389  22.254  42.834  1.00 25.82           N  
ATOM    238  CA  TRP L  35      26.508  21.362  42.713  1.00 25.47           C  
ATOM    239  CB  TRP L  35      27.485  21.454  43.891  1.00 24.89           C  
ATOM    240  CG  TRP L  35      28.288  22.730  43.894  1.00 25.18           C  
ATOM    241  CD2 TRP L  35      29.526  22.870  43.180  1.00 25.38           C  
ATOM    242  CD1 TRP L  35      28.049  23.925  44.502  1.00 25.90           C  
ATOM    243  NE1 TRP L  35      29.064  24.808  44.214  1.00 26.77           N  
ATOM    244  CE2 TRP L  35      29.979  24.171  43.400  1.00 27.36           C  
ATOM    245  CE3 TRP L  35      30.220  21.991  42.407  1.00 25.76           C  
ATOM    246  CZ2 TRP L  35      31.147  24.609  42.846  1.00 26.75           C  
ATOM    247  CZ3 TRP L  35      31.396  22.435  41.847  1.00 26.12           C  
ATOM    248  CH2 TRP L  35      31.850  23.719  42.065  1.00 26.70           C  
ATOM    249  C   TRP L  35      26.009  19.950  42.650  1.00 26.63           C  
ATOM    250  O   TRP L  35      25.069  19.575  43.351  1.00 28.20           O  
ATOM    251  N   TYR L  36      26.652  19.120  41.801  1.00 25.22           N  
ATOM    252  CA  TYR L  36      26.226  17.761  41.625  1.00 24.91           C  
ATOM    253  CB  TYR L  36      25.668  17.470  40.222  1.00 25.67           C  
ATOM    254  CG  TYR L  36      24.493  18.340  39.934  1.00 26.44           C  
ATOM    255  CD1 TYR L  36      24.672  19.618  39.461  1.00 26.11           C  
ATOM    256  CD2 TYR L  36      23.210  17.880  40.116  1.00 26.17           C  
ATOM    257  CE1 TYR L  36      23.593  20.424  39.179  1.00 25.99           C  
ATOM    258  CE2 TYR L  36      22.127  18.681  39.836  1.00 27.19           C  
ATOM    259  CZ  TYR L  36      22.318  19.957  39.369  1.00 26.66           C  
ATOM    260  OH  TYR L  36      21.212  20.783  39.081  1.00 22.23           O  
ATOM    261  C   TYR L  36      27.420  16.860  41.769  1.00 25.57           C  
ATOM    262  O   TYR L  36      28.564  17.264  41.554  1.00 25.44           O  
ATOM    263  N   GLN L  37      27.167  15.595  42.161  1.00 24.23           N  
ATOM    264  CA  GLN L  37      28.201  14.605  42.273  1.00 24.02           C  
ATOM    265  CB  GLN L  37      28.221  13.916  43.645  1.00 23.34           C  
ATOM    266  CG  GLN L  37      29.183  12.732  43.739  1.00 23.54           C  
ATOM    267  CD  GLN L  37      28.797  11.944  44.982  1.00 28.76           C  
ATOM    268  OE1 GLN L  37      27.959  11.045  44.926  1.00 29.50           O  
ATOM    269  NE2 GLN L  37      29.418  12.291  46.140  1.00 26.47           N  
ATOM    270  C   GLN L  37      27.867  13.530  41.289  1.00 25.78           C  
ATOM    271  O   GLN L  37      26.721  13.089  41.215  1.00 26.19           O  
ATOM    272  N   GLN L  38      28.856  13.085  40.489  1.00 24.53           N  
ATOM    273  CA  GLN L  38      28.559  12.026  39.566  1.00 25.30           C  
ATOM    274  CB  GLN L  38      28.557  12.457  38.087  1.00 25.02           C  
ATOM    275  CG  GLN L  38      28.232  11.295  37.143  1.00 24.32           C  
ATOM    276  CD  GLN L  38      28.217  11.797  35.706  1.00 27.77           C  
ATOM    277  OE1 GLN L  38      29.204  11.690  34.978  1.00 28.17           O  
ATOM    278  NE2 GLN L  38      27.055  12.357  35.275  1.00 24.63           N  
ATOM    279  C   GLN L  38      29.584  10.944  39.705  1.00 27.69           C  
ATOM    280  O   GLN L  38      30.779  11.169  39.517  1.00 27.42           O  
ATOM    281  N   LYS L  39      29.122   9.728  40.053  1.00 27.65           N  
ATOM    282  CA  LYS L  39      29.975   8.579  40.144  1.00 27.75           C  
ATOM    283  CB  LYS L  39      29.478   7.542  41.163  1.00 28.99           C  
ATOM    284  CG  LYS L  39      29.749   7.962  42.608  1.00 33.93           C  
ATOM    285  CD  LYS L  39      28.944   7.191  43.651  1.00 38.47           C  
ATOM    286  CE  LYS L  39      29.557   7.281  45.049  1.00 42.54           C  
ATOM    287  NZ  LYS L  39      28.495   7.396  46.068  1.00 42.20           N1+
ATOM    288  C   LYS L  39      30.001   7.954  38.786  1.00 31.88           C  
ATOM    289  O   LYS L  39      29.101   8.180  37.970  1.00 30.34           O  
ATOM    290  N   PRO L  40      31.008   7.180  38.495  1.00 35.63           N  
ATOM    291  CA  PRO L  40      31.092   6.609  37.183  1.00 36.12           C  
ATOM    292  CD  PRO L  40      32.318   7.378  39.089  1.00 38.11           C  
ATOM    293  CB  PRO L  40      32.485   5.997  37.087  1.00 37.32           C  
ATOM    294  CG  PRO L  40      33.324   6.877  38.036  1.00 39.30           C  
ATOM    295  C   PRO L  40      29.970   5.662  36.924  1.00 35.84           C  
ATOM    296  O   PRO L  40      29.665   4.841  37.787  1.00 36.23           O  
ATOM    297  N   GLY L  41      29.344   5.767  35.739  1.00 34.76           N  
ATOM    298  CA  GLY L  41      28.291   4.868  35.377  1.00 37.01           C  
ATOM    299  C   GLY L  41      27.029   5.253  36.084  1.00 38.45           C  
ATOM    300  O   GLY L  41      26.050   4.509  36.051  1.00 40.36           O  
ATOM    301  N   LYS L  42      26.997   6.421  36.750  1.00 36.13           N  
ATOM    302  CA  LYS L  42      25.765   6.752  37.402  1.00 35.88           C  
ATOM    303  CB  LYS L  42      25.810   6.650  38.931  1.00 38.96           C  
ATOM    304  CG  LYS L  42      25.854   5.195  39.385  1.00 45.66           C  
ATOM    305  CD  LYS L  42      26.317   5.000  40.823  1.00 52.05           C  
ATOM    306  CE  LYS L  42      26.427   3.524  41.198  1.00 59.38           C  
ATOM    307  NZ  LYS L  42      27.244   3.370  42.418  1.00 63.95           N1+
ATOM    308  C   LYS L  42      25.371   8.146  37.051  1.00 33.76           C  
ATOM    309  O   LYS L  42      26.173   8.938  36.559  1.00 32.02           O  
ATOM    310  N   ALA L  43      24.079   8.452  37.277  1.00 31.34           N  
ATOM    311  CA  ALA L  43      23.535   9.751  37.008  1.00 30.35           C  
ATOM    312  CB  ALA L  43      21.999   9.795  36.983  1.00 30.66           C  
ATOM    313  C   ALA L  43      23.999  10.674  38.091  1.00 28.96           C  
ATOM    314  O   ALA L  43      24.383  10.235  39.176  1.00 29.64           O  
ATOM    315  N   PRO L  44      23.980  11.950  37.816  1.00 27.02           N  
ATOM    316  CA  PRO L  44      24.442  12.936  38.755  1.00 25.47           C  
ATOM    317  CD  PRO L  44      23.977  12.440  36.448  1.00 26.99           C  
ATOM    318  CB  PRO L  44      24.524  14.249  37.975  1.00 25.76           C  
ATOM    319  CG  PRO L  44      24.680  13.806  36.509  1.00 28.00           C  
ATOM    320  C   PRO L  44      23.493  13.043  39.913  1.00 26.32           C  
ATOM    321  O   PRO L  44      22.293  12.846  39.721  1.00 25.17           O  
ATOM    322  N   LYS L  45      24.016  13.362  41.112  1.00 26.71           N  
ATOM    323  CA  LYS L  45      23.219  13.515  42.296  1.00 28.00           C  
ATOM    324  CB  LYS L  45      23.779  12.761  43.513  1.00 33.41           C  
ATOM    325  CG  LYS L  45      23.642  11.241  43.468  1.00 40.11           C  
ATOM    326  CD  LYS L  45      22.202  10.745  43.599  1.00 46.74           C  
ATOM    327  CE  LYS L  45      22.111   9.222  43.694  1.00 52.81           C  
ATOM    328  NZ  LYS L  45      22.983   8.735  44.787  1.00 56.58           N1+
ATOM    329  C   LYS L  45      23.316  14.958  42.680  1.00 27.64           C  
ATOM    330  O   LYS L  45      24.372  15.566  42.533  1.00 27.19           O  
ATOM    331  N   LEU L  46      22.220  15.544  43.199  1.00 25.42           N  
ATOM    332  CA  LEU L  46      22.242  16.932  43.582  1.00 25.53           C  
ATOM    333  CB  LEU L  46      20.847  17.594  43.511  1.00 25.09           C  
ATOM    334  CG  LEU L  46      20.787  19.062  43.985  1.00 27.43           C  
ATOM    335  CD1 LEU L  46      21.613  19.998  43.088  1.00 26.89           C  
ATOM    336  CD2 LEU L  46      19.332  19.527  44.141  1.00 26.94           C  
ATOM    337  C   LEU L  46      22.713  17.036  45.003  1.00 27.51           C  
ATOM    338  O   LEU L  46      22.125  16.425  45.891  1.00 28.61           O  
ATOM    339  N   LEU L  47      23.894  17.669  45.215  1.00 26.46           N  
ATOM    340  CA  LEU L  47      24.406  17.952  46.530  1.00 26.36           C  
ATOM    341  CB  LEU L  47      25.937  18.047  46.548  1.00 25.59           C  
ATOM    342  CG  LEU L  47      26.607  16.727  46.143  1.00 25.90           C  
ATOM    343  CD1 LEU L  47      28.133  16.824  46.266  1.00 27.26           C  
ATOM    344  CD2 LEU L  47      26.012  15.542  46.918  1.00 26.97           C  
ATOM    345  C   LEU L  47      23.895  19.232  47.135  1.00 28.79           C  
ATOM    346  O   LEU L  47      23.367  19.244  48.246  1.00 29.86           O  
ATOM    347  N   ILE L  48      24.037  20.352  46.385  1.00 28.08           N  
ATOM    348  CA  ILE L  48      23.795  21.670  46.918  1.00 28.61           C  
ATOM    349  CB  ILE L  48      25.082  22.419  47.077  1.00 29.13           C  
ATOM    350  CG1 ILE L  48      26.040  21.682  48.027  1.00 28.51           C  
ATOM    351  CG2 ILE L  48      24.757  23.866  47.472  1.00 29.18           C  
ATOM    352  CD1 ILE L  48      25.482  21.474  49.432  1.00 28.93           C  
ATOM    353  C   ILE L  48      23.006  22.489  45.934  1.00 30.41           C  
ATOM    354  O   ILE L  48      23.232  22.390  44.731  1.00 29.40           O  
ATOM    355  N   TYR L  49      22.057  23.327  46.421  1.00 29.80           N  
ATOM    356  CA  TYR L  49      21.374  24.234  45.536  1.00 29.88           C  
ATOM    357  CB  TYR L  49      19.980  23.790  45.039  1.00 29.90           C  
ATOM    358  CG  TYR L  49      19.021  23.637  46.164  1.00 32.92           C  
ATOM    359  CD1 TYR L  49      18.975  22.466  46.883  1.00 34.21           C  
ATOM    360  CD2 TYR L  49      18.158  24.656  46.488  1.00 34.88           C  
ATOM    361  CE1 TYR L  49      18.079  22.314  47.915  1.00 36.24           C  
ATOM    362  CE2 TYR L  49      17.261  24.510  47.518  1.00 36.78           C  
ATOM    363  CZ  TYR L  49      17.226  23.340  48.233  1.00 37.94           C  
ATOM    364  OH  TYR L  49      16.303  23.189  49.291  1.00 38.07           O  
ATOM    365  C   TYR L  49      21.272  25.570  46.214  1.00 31.41           C  
ATOM    366  O   TYR L  49      21.448  25.672  47.424  1.00 32.19           O  
ATOM    367  N   SER L  50      21.004  26.613  45.412  1.00 27.65           N  
ATOM    368  CA  SER L  50      20.908  27.948  45.910  1.00 28.21           C  
ATOM    369  CB  SER L  50      19.857  28.109  47.020  1.00 29.45           C  
ATOM    370  OG  SER L  50      18.571  27.760  46.535  1.00 34.11           O  
ATOM    371  C   SER L  50      22.231  28.338  46.476  1.00 27.95           C  
ATOM    372  O   SER L  50      22.323  29.189  47.359  1.00 27.71           O  
ATOM    373  N   ALA L  51      23.294  27.697  45.968  1.00 26.48           N  
ATOM    374  CA  ALA L  51      24.658  28.002  46.292  1.00 26.47           C  
ATOM    375  CB  ALA L  51      24.956  29.511  46.240  1.00 26.87           C  
ATOM    376  C   ALA L  51      25.029  27.532  47.662  1.00 26.08           C  
ATOM    377  O   ALA L  51      26.192  27.191  47.878  1.00 26.76           O  
ATOM    378  N   SER L  52      24.072  27.404  48.609  1.00 27.25           N  
ATOM    379  CA  SER L  52      24.551  27.049  49.915  1.00 27.64           C  
ATOM    380  CB  SER L  52      24.726  28.273  50.825  1.00 28.18           C  
ATOM    381  OG  SER L  52      25.670  29.173  50.266  1.00 30.39           O  
ATOM    382  C   SER L  52      23.598  26.130  50.628  1.00 27.80           C  
ATOM    383  O   SER L  52      23.870  25.764  51.774  1.00 28.81           O  
ATOM    384  N   HIS L  53      22.490  25.686  49.996  1.00 31.50           N  
ATOM    385  CA  HIS L  53      21.593  24.859  50.752  1.00 31.82           C  
ATOM    386  ND1 HIS L  53      19.080  23.228  51.857  1.00  0.00           N  
ATOM    387  CG  HIS L  53      19.257  24.578  51.646  1.00 38.27           C  
ATOM    388  CB  HIS L  53      20.097  25.161  50.548  1.00 32.55           C  
ATOM    389  NE2 HIS L  53      17.905  24.267  53.431  1.00  0.00           N  
ATOM    390  CD2 HIS L  53      18.527  25.198  52.620  1.00 35.12           C  
ATOM    391  CE1 HIS L  53      18.269  23.099  52.933  1.00 36.49           C  
ATOM    392  C   HIS L  53      21.825  23.430  50.395  1.00 32.74           C  
ATOM    393  O   HIS L  53      21.886  23.052  49.225  1.00 32.96           O  
ATOM    394  N   ARG L  54      21.965  22.586  51.433  1.00 31.72           N  
ATOM    395  CA  ARG L  54      22.245  21.200  51.213  1.00 31.98           C  
ATOM    396  CB  ARG L  54      22.927  20.546  52.423  1.00 35.13           C  
ATOM    397  CG  ARG L  54      23.252  19.066  52.244  1.00 38.53           C  
ATOM    398  CD  ARG L  54      24.051  18.510  53.424  1.00 23.96           C  
ATOM    399  NE  ARG L  54      23.521  19.185  54.642  1.00 26.95           N  
ATOM    400  CZ  ARG L  54      22.423  18.686  55.281  1.00 29.25           C  
ATOM    401  NH1 ARG L  54      21.911  17.474  54.916  1.00 29.07           N1+
ATOM    402  NH2 ARG L  54      21.822  19.415  56.265  1.00 31.01           N  
ATOM    403  C   ARG L  54      20.975  20.469  50.888  1.00 32.21           C  
ATOM    404  O   ARG L  54      19.910  20.730  51.446  1.00 30.78           O  
ATOM    405  N   TYR L  55      21.095  19.500  49.960  1.00 30.59           N  
ATOM    406  CA  TYR L  55      20.016  18.687  49.466  1.00 31.67           C  
ATOM    407  CB  TYR L  55      20.369  18.014  48.121  1.00 31.56           C  
ATOM    408  CG  TYR L  55      19.150  17.395  47.521  1.00 28.10           C  
ATOM    409  CD1 TYR L  55      18.204  18.198  46.934  1.00 27.73           C  
ATOM    410  CD2 TYR L  55      18.963  16.030  47.512  1.00 28.38           C  
ATOM    411  CE1 TYR L  55      17.074  17.657  46.365  1.00 29.16           C  
ATOM    412  CE2 TYR L  55      17.835  15.483  46.945  1.00 28.25           C  
ATOM    413  CZ  TYR L  55      16.888  16.299  46.369  1.00 29.31           C  
ATOM    414  OH  TYR L  55      15.728  15.746  45.788  1.00 30.82           O  
ATOM    415  C   TYR L  55      19.768  17.618  50.480  1.00 33.09           C  
ATOM    416  O   TYR L  55      20.699  17.108  51.102  1.00 31.08           O  
ATOM    417  N   THR L  56      18.490  17.252  50.687  1.00 34.67           N  
ATOM    418  CA  THR L  56      18.180  16.319  51.725  1.00 37.28           C  
ATOM    419  CB  THR L  56      16.709  16.070  51.901  1.00 41.08           C  
ATOM    420  OG1 THR L  56      16.465  15.477  53.165  1.00 18.93           O  
ATOM    421  CG2 THR L  56      16.219  15.131  50.785  1.00 21.31           C  
ATOM    422  C   THR L  56      18.845  15.010  51.441  1.00 37.65           C  
ATOM    423  O   THR L  56      18.850  14.510  50.316  1.00 37.42           O  
ATOM    424  N   GLY L  57      19.453  14.432  52.495  1.00 36.44           N  
ATOM    425  CA  GLY L  57      20.054  13.136  52.403  1.00 36.56           C  
ATOM    426  C   GLY L  57      21.525  13.252  52.142  1.00 37.91           C  
ATOM    427  O   GLY L  57      22.242  12.262  52.248  1.00 37.94           O  
ATOM    428  N   VAL L  58      22.018  14.459  51.798  1.00 34.76           N  
ATOM    429  CA  VAL L  58      23.421  14.613  51.522  1.00 33.36           C  
ATOM    430  CB  VAL L  58      23.728  15.762  50.609  1.00 32.09           C  
ATOM    431  CG1 VAL L  58      25.252  15.960  50.559  1.00 31.94           C  
ATOM    432  CG2 VAL L  58      23.109  15.447  49.233  1.00 29.74           C  
ATOM    433  C   VAL L  58      24.162  14.802  52.810  1.00 34.81           C  
ATOM    434  O   VAL L  58      23.688  15.454  53.741  1.00 35.06           O  
ATOM    435  N   PRO L  59      25.341  14.240  52.861  1.00 32.66           N  
ATOM    436  CA  PRO L  59      26.131  14.280  54.064  1.00 34.63           C  
ATOM    437  CD  PRO L  59      25.633  13.070  52.053  1.00 33.37           C  
ATOM    438  CB  PRO L  59      27.261  13.278  53.846  1.00 34.84           C  
ATOM    439  CG  PRO L  59      26.655  12.257  52.863  1.00 35.44           C  
ATOM    440  C   PRO L  59      26.581  15.670  54.389  1.00 36.48           C  
ATOM    441  O   PRO L  59      26.795  16.465  53.477  1.00 36.56           O  
ATOM    442  N   SER L  60      26.748  15.963  55.692  1.00 35.19           N  
ATOM    443  CA  SER L  60      27.076  17.274  56.186  1.00 35.49           C  
ATOM    444  CB  SER L  60      27.017  17.361  57.717  1.00 38.92           C  
ATOM    445  OG  SER L  60      25.669  17.243  58.150  1.00 45.20           O  
ATOM    446  C   SER L  60      28.440  17.701  55.750  1.00 34.88           C  
ATOM    447  O   SER L  60      28.741  18.893  55.750  1.00 34.41           O  
ATOM    448  N   ARG L  61      29.303  16.752  55.350  1.00 32.79           N  
ATOM    449  CA  ARG L  61      30.649  17.096  54.985  1.00 33.11           C  
ATOM    450  CB  ARG L  61      31.538  15.883  54.658  1.00 33.33           C  
ATOM    451  CG  ARG L  61      31.065  15.016  53.494  1.00 34.50           C  
ATOM    452  CD  ARG L  61      32.037  13.874  53.195  1.00 32.55           C  
ATOM    453  NE  ARG L  61      31.413  13.018  52.151  1.00 35.03           N  
ATOM    454  CZ  ARG L  61      30.612  11.983  52.531  1.00 37.63           C  
ATOM    455  NH1 ARG L  61      30.404  11.732  53.855  1.00 34.24           N1+
ATOM    456  NH2 ARG L  61      30.015  11.200  51.587  1.00 33.56           N  
ATOM    457  C   ARG L  61      30.625  18.006  53.793  1.00 31.84           C  
ATOM    458  O   ARG L  61      31.542  18.810  53.621  1.00 30.90           O  
ATOM    459  N   PHE L  62      29.604  17.876  52.920  1.00 29.41           N  
ATOM    460  CA  PHE L  62      29.528  18.700  51.748  1.00 28.05           C  
ATOM    461  CB  PHE L  62      28.654  18.089  50.634  1.00 29.26           C  
ATOM    462  CG  PHE L  62      29.302  16.834  50.156  1.00 29.42           C  
ATOM    463  CD1 PHE L  62      30.298  16.879  49.212  1.00 30.78           C  
ATOM    464  CD2 PHE L  62      28.908  15.608  50.646  1.00 28.53           C  
ATOM    465  CE1 PHE L  62      30.896  15.721  48.766  1.00 30.95           C  
ATOM    466  CE2 PHE L  62      29.503  14.450  50.205  1.00 28.62           C  
ATOM    467  CZ  PHE L  62      30.503  14.506  49.264  1.00 28.99           C  
ATOM    468  C   PHE L  62      28.909  20.025  52.096  1.00 30.52           C  
ATOM    469  O   PHE L  62      27.896  20.084  52.791  1.00 32.22           O  
ATOM    470  N   SER L  63      29.515  21.132  51.609  1.00 29.77           N  
ATOM    471  CA  SER L  63      28.994  22.448  51.868  1.00 30.80           C  
ATOM    472  CB  SER L  63      29.674  23.166  53.047  1.00 31.42           C  
ATOM    473  OG  SER L  63      31.006  23.515  52.696  1.00 34.29           O  
ATOM    474  C   SER L  63      29.258  23.305  50.664  1.00 32.20           C  
ATOM    475  O   SER L  63      30.181  23.041  49.896  1.00 32.21           O  
ATOM    476  N   GLY L  64      28.451  24.376  50.486  1.00 31.75           N  
ATOM    477  CA  GLY L  64      28.640  25.248  49.360  1.00 32.52           C  
ATOM    478  C   GLY L  64      28.606  26.663  49.844  1.00 33.24           C  
ATOM    479  O   GLY L  64      28.018  26.964  50.882  1.00 31.01           O  
ATOM    480  N   SER L  65      29.249  27.577  49.088  1.00 32.51           N  
ATOM    481  CA  SER L  65      29.297  28.951  49.499  1.00 34.18           C  
ATOM    482  CB  SER L  65      30.438  29.206  50.494  1.00 36.24           C  
ATOM    483  OG  SER L  65      30.470  30.574  50.861  1.00 39.82           O  
ATOM    484  C   SER L  65      29.555  29.805  48.293  1.00 34.59           C  
ATOM    485  O   SER L  65      29.908  29.301  47.227  1.00 31.82           O  
ATOM    486  N   GLY L  66      29.391  31.137  48.435  1.00 33.89           N  
ATOM    487  CA  GLY L  66      29.686  32.015  47.336  1.00 34.01           C  
ATOM    488  C   GLY L  66      28.452  32.712  46.858  1.00 37.16           C  
ATOM    489  O   GLY L  66      27.326  32.306  47.133  1.00 37.23           O  
ATOM    490  N   SER L  67      28.675  33.831  46.136  1.00 37.90           N  
ATOM    491  CA  SER L  67      27.617  34.620  45.585  1.00 39.03           C  
ATOM    492  CB  SER L  67      27.085  35.657  46.593  1.00 41.79           C  
ATOM    493  OG  SER L  67      25.972  36.352  46.053  1.00 47.74           O  
ATOM    494  C   SER L  67      28.212  35.350  44.424  1.00 39.04           C  
ATOM    495  O   SER L  67      29.430  35.507  44.338  1.00 38.63           O  
ATOM    496  N   GLY L  68      27.366  35.816  43.484  1.00 36.86           N  
ATOM    497  CA  GLY L  68      27.881  36.551  42.363  1.00 36.58           C  
ATOM    498  C   GLY L  68      28.579  35.628  41.410  1.00 38.13           C  
ATOM    499  O   GLY L  68      27.960  34.779  40.774  1.00 36.48           O  
ATOM    500  N   THR L  69      29.868  35.925  41.154  1.00 35.90           N  
ATOM    501  CA  THR L  69      30.722  35.193  40.255  1.00 37.88           C  
ATOM    502  CB  THR L  69      31.791  36.088  39.706  1.00 39.41           C  
ATOM    503  OG1 THR L  69      31.203  37.234  39.112  1.00 40.64           O  
ATOM    504  CG2 THR L  69      32.563  35.309  38.635  1.00 37.26           C  
ATOM    505  C   THR L  69      31.413  33.987  40.851  1.00 38.45           C  
ATOM    506  O   THR L  69      31.605  32.988  40.158  1.00 38.33           O  
ATOM    507  N   ASP L  70      31.840  34.061  42.134  1.00 38.89           N  
ATOM    508  CA  ASP L  70      32.690  33.034  42.690  1.00 39.66           C  
ATOM    509  CB  ASP L  70      33.870  33.599  43.500  1.00 43.80           C  
ATOM    510  CG  ASP L  70      34.893  34.148  42.521  1.00 49.58           C  
ATOM    511  OD1 ASP L  70      35.434  33.338  41.726  1.00 52.68           O  
ATOM    512  OD2 ASP L  70      35.137  35.384  42.550  1.00 51.74           O1-
ATOM    513  C   ASP L  70      31.954  32.125  43.619  1.00 38.96           C  
ATOM    514  O   ASP L  70      31.322  32.570  44.575  1.00 39.95           O  
ATOM    515  N   PHE L  71      32.062  30.800  43.371  1.00 35.26           N  
ATOM    516  CA  PHE L  71      31.385  29.840  44.198  1.00 33.43           C  
ATOM    517  CB  PHE L  71      30.216  29.155  43.479  1.00 32.60           C  
ATOM    518  CG  PHE L  71      29.266  30.241  43.132  1.00 32.75           C  
ATOM    519  CD1 PHE L  71      29.426  30.950  41.967  1.00 32.17           C  
ATOM    520  CD2 PHE L  71      28.226  30.550  43.975  1.00 33.12           C  
ATOM    521  CE1 PHE L  71      28.555  31.960  41.640  1.00 33.58           C  
ATOM    522  CE2 PHE L  71      27.348  31.558  43.653  1.00 34.68           C  
ATOM    523  CZ  PHE L  71      27.511  32.260  42.483  1.00 34.74           C  
ATOM    524  C   PHE L  71      32.348  28.749  44.546  1.00 34.22           C  
ATOM    525  O   PHE L  71      33.250  28.441  43.769  1.00 35.62           O  
ATOM    526  N   THR L  72      32.177  28.134  45.739  1.00 32.91           N  
ATOM    527  CA  THR L  72      33.060  27.072  46.124  1.00 33.94           C  
ATOM    528  CB  THR L  72      34.058  27.456  47.176  1.00 38.14           C  
ATOM    529  OG1 THR L  72      33.384  27.832  48.366  1.00 41.58           O  
ATOM    530  CG2 THR L  72      34.913  28.622  46.667  1.00 35.81           C  
ATOM    531  C   THR L  72      32.278  25.941  46.716  1.00 33.53           C  
ATOM    532  O   THR L  72      31.259  26.139  47.379  1.00 32.48           O  
ATOM    533  N   LEU L  73      32.755  24.706  46.464  1.00 31.39           N  
ATOM    534  CA  LEU L  73      32.191  23.535  47.068  1.00 31.64           C  
ATOM    535  CB  LEU L  73      31.857  22.409  46.075  1.00 32.26           C  
ATOM    536  CG  LEU L  73      31.253  21.161  46.749  1.00 33.65           C  
ATOM    537  CD1 LEU L  73      29.842  21.449  47.294  1.00 33.51           C  
ATOM    538  CD2 LEU L  73      31.301  19.935  45.824  1.00 34.14           C  
ATOM    539  C   LEU L  73      33.275  23.019  47.961  1.00 34.04           C  
ATOM    540  O   LEU L  73      34.426  22.913  47.539  1.00 32.07           O  
ATOM    541  N   THR L  74      32.949  22.710  49.232  1.00 33.75           N  
ATOM    542  CA  THR L  74      33.975  22.240  50.113  1.00 33.20           C  
ATOM    543  CB  THR L  74      34.283  23.194  51.234  1.00 34.79           C  
ATOM    544  OG1 THR L  74      34.706  24.443  50.712  1.00 34.70           O  
ATOM    545  CG2 THR L  74      35.388  22.593  52.117  1.00 34.81           C  
ATOM    546  C   THR L  74      33.546  20.949  50.733  1.00 33.62           C  
ATOM    547  O   THR L  74      32.399  20.790  51.149  1.00 33.49           O  
ATOM    548  N   ILE L  75      34.481  19.981  50.792  1.00 31.97           N  
ATOM    549  CA  ILE L  75      34.236  18.734  51.451  1.00 32.25           C  
ATOM    550  CB  ILE L  75      34.580  17.548  50.591  1.00 32.06           C  
ATOM    551  CG1 ILE L  75      33.727  17.580  49.308  1.00 31.90           C  
ATOM    552  CG2 ILE L  75      34.380  16.265  51.413  1.00 31.86           C  
ATOM    553  CD1 ILE L  75      34.205  16.627  48.216  1.00 33.68           C  
ATOM    554  C   ILE L  75      35.140  18.780  52.643  1.00 35.04           C  
ATOM    555  O   ILE L  75      36.362  18.740  52.513  1.00 34.87           O  
ATOM    556  N   SER L  76      34.542  18.886  53.846  1.00 35.55           N  
ATOM    557  CA  SER L  76      35.292  19.083  55.057  1.00 36.01           C  
ATOM    558  CB  SER L  76      34.401  19.263  56.301  1.00 37.78           C  
ATOM    559  OG  SER L  76      33.667  18.076  56.563  1.00 38.10           O  
ATOM    560  C   SER L  76      36.199  17.922  55.314  1.00 37.61           C  
ATOM    561  O   SER L  76      37.364  18.116  55.658  1.00 37.69           O  
ATOM    562  N   SER L  77      35.695  16.683  55.170  1.00 35.51           N  
ATOM    563  CA  SER L  77      36.530  15.545  55.436  1.00 36.41           C  
ATOM    564  CB  SER L  77      36.114  14.793  56.707  1.00 39.27           C  
ATOM    565  OG  SER L  77      36.938  13.653  56.896  1.00 43.13           O  
ATOM    566  C   SER L  77      36.367  14.591  54.296  1.00 35.58           C  
ATOM    567  O   SER L  77      35.339  13.927  54.168  1.00 35.83           O  
ATOM    568  N   LEU L  78      37.420  14.452  53.477  1.00 33.08           N  
ATOM    569  CA  LEU L  78      37.373  13.634  52.304  1.00 31.94           C  
ATOM    570  CB  LEU L  78      38.660  13.803  51.478  1.00 30.55           C  
ATOM    571  CG  LEU L  78      38.716  13.021  50.160  1.00 31.30           C  
ATOM    572  CD1 LEU L  78      37.611  13.477  49.195  1.00 30.49           C  
ATOM    573  CD2 LEU L  78      40.117  13.129  49.534  1.00 32.52           C  
ATOM    574  C   LEU L  78      37.233  12.199  52.723  1.00 33.07           C  
ATOM    575  O   LEU L  78      37.948  11.723  53.604  1.00 31.40           O  
ATOM    576  N   GLN L  79      36.295  11.471  52.079  1.00 31.35           N  
ATOM    577  CA  GLN L  79      36.032  10.099  52.411  1.00 30.82           C  
ATOM    578  CB  GLN L  79      34.559   9.887  52.809  1.00 31.75           C  
ATOM    579  CG  GLN L  79      34.092  10.808  53.946  1.00 37.34           C  
ATOM    580  CD  GLN L  79      34.483  10.221  55.295  1.00 45.78           C  
ATOM    581  OE1 GLN L  79      33.732   9.444  55.883  1.00 48.31           O  
ATOM    582  NE2 GLN L  79      35.683  10.602  55.807  1.00 40.33           N  
ATOM    583  C   GLN L  79      36.301   9.295  51.172  1.00 31.01           C  
ATOM    584  O   GLN L  79      36.259   9.822  50.062  1.00 29.09           O  
ATOM    585  N   PRO L  80      36.592   8.030  51.316  1.00 30.60           N  
ATOM    586  CA  PRO L  80      36.899   7.242  50.149  1.00 30.44           C  
ATOM    587  CD  PRO L  80      37.315   7.562  52.487  1.00 31.05           C  
ATOM    588  CB  PRO L  80      37.470   5.930  50.680  1.00 31.25           C  
ATOM    589  CG  PRO L  80      38.137   6.352  52.004  1.00 31.23           C  
ATOM    590  C   PRO L  80      35.766   7.120  49.172  1.00 31.48           C  
ATOM    591  O   PRO L  80      36.033   6.940  47.985  1.00 32.00           O  
ATOM    592  N   GLU L  81      34.508   7.214  49.645  1.00 29.66           N  
ATOM    593  CA  GLU L  81      33.332   7.116  48.818  1.00 30.07           C  
ATOM    594  CB  GLU L  81      32.013   6.955  49.608  1.00 30.72           C  
ATOM    595  CG  GLU L  81      31.800   7.949  50.749  1.00 38.13           C  
ATOM    596  CD  GLU L  81      32.264   7.258  52.024  1.00 48.70           C  
ATOM    597  OE1 GLU L  81      32.856   6.153  51.904  1.00 45.24           O  
ATOM    598  OE2 GLU L  81      32.034   7.815  53.130  1.00 50.63           O1-
ATOM    599  C   GLU L  81      33.220   8.316  47.923  1.00 29.58           C  
ATOM    600  O   GLU L  81      32.515   8.286  46.918  1.00 28.22           O  
ATOM    601  N   ASP L  82      33.902   9.414  48.292  1.00 27.94           N  
ATOM    602  CA  ASP L  82      33.862  10.701  47.644  1.00 27.82           C  
ATOM    603  CB  ASP L  82      34.636  11.792  48.400  1.00 29.52           C  
ATOM    604  CG  ASP L  82      33.867  12.122  49.665  1.00 31.37           C  
ATOM    605  OD1 ASP L  82      32.749  11.570  49.838  1.00 30.39           O  
ATOM    606  OD2 ASP L  82      34.386  12.937  50.474  1.00 34.94           O1-
ATOM    607  C   ASP L  82      34.415  10.688  46.246  1.00 30.93           C  
ATOM    608  O   ASP L  82      34.272  11.695  45.556  1.00 30.90           O  
ATOM    609  N   PHE L  83      35.149   9.641  45.812  1.00 31.30           N  
ATOM    610  CA  PHE L  83      35.658   9.653  44.461  1.00 29.83           C  
ATOM    611  CB  PHE L  83      36.350   8.326  44.060  1.00 31.04           C  
ATOM    612  CG  PHE L  83      36.505   8.247  42.572  1.00 33.88           C  
ATOM    613  CD1 PHE L  83      37.384   9.058  41.885  1.00 38.17           C  
ATOM    614  CD2 PHE L  83      35.782   7.317  41.858  1.00 35.85           C  
ATOM    615  CE1 PHE L  83      37.513   8.957  40.517  1.00 41.42           C  
ATOM    616  CE2 PHE L  83      35.905   7.210  40.491  1.00 38.72           C  
ATOM    617  CZ  PHE L  83      36.771   8.036  39.816  1.00 40.32           C  
ATOM    618  C   PHE L  83      34.534   9.912  43.501  1.00 29.44           C  
ATOM    619  O   PHE L  83      33.539   9.186  43.483  1.00 29.12           O  
ATOM    620  N   ALA L  84      34.667  10.984  42.683  1.00 27.86           N  
ATOM    621  CA  ALA L  84      33.644  11.311  41.727  1.00 26.90           C  
ATOM    622  CB  ALA L  84      32.263  11.551  42.361  1.00 27.03           C  
ATOM    623  C   ALA L  84      34.021  12.572  41.005  1.00 27.68           C  
ATOM    624  O   ALA L  84      35.044  13.198  41.282  1.00 29.13           O  
ATOM    625  N   THR L  85      33.185  12.948  40.015  1.00 25.67           N  
ATOM    626  CA  THR L  85      33.351  14.154  39.256  1.00 24.50           C  
ATOM    627  CB  THR L  85      33.046  13.958  37.799  1.00 26.22           C  
ATOM    628  OG1 THR L  85      33.896  12.963  37.250  1.00 27.82           O  
ATOM    629  CG2 THR L  85      33.235  15.292  37.058  1.00 24.85           C  
ATOM    630  C   THR L  85      32.317  15.094  39.799  1.00 26.90           C  
ATOM    631  O   THR L  85      31.149  14.727  39.919  1.00 27.57           O  
ATOM    632  N   TYR L  86      32.710  16.336  40.145  1.00 25.48           N  
ATOM    633  CA  TYR L  86      31.760  17.244  40.724  1.00 25.22           C  
ATOM    634  CB  TYR L  86      32.213  17.828  42.088  1.00 24.54           C  
ATOM    635  CG  TYR L  86      32.243  16.747  43.133  1.00 25.65           C  
ATOM    636  CD1 TYR L  86      33.343  15.932  43.296  1.00 25.68           C  
ATOM    637  CD2 TYR L  86      31.167  16.550  43.974  1.00 24.85           C  
ATOM    638  CE1 TYR L  86      33.368  14.947  44.259  1.00 25.15           C  
ATOM    639  CE2 TYR L  86      31.184  15.568  44.940  1.00 24.60           C  
ATOM    640  CZ  TYR L  86      32.286  14.761  45.085  1.00 26.49           C  
ATOM    641  OH  TYR L  86      32.305  13.749  46.071  1.00 26.54           O  
ATOM    642  C   TYR L  86      31.522  18.371  39.753  1.00 26.75           C  
ATOM    643  O   TYR L  86      32.462  18.887  39.146  1.00 29.08           O  
ATOM    644  N   TYR L  87      30.238  18.763  39.561  1.00 25.79           N  
ATOM    645  CA  TYR L  87      29.917  19.798  38.611  1.00 25.89           C  
ATOM    646  CB  TYR L  87      28.994  19.382  37.442  1.00 24.99           C  
ATOM    647  CG  TYR L  87      29.605  18.312  36.594  1.00 25.57           C  
ATOM    648  CD1 TYR L  87      30.666  18.580  35.763  1.00 24.53           C  
ATOM    649  CD2 TYR L  87      29.120  17.031  36.641  1.00 25.68           C  
ATOM    650  CE1 TYR L  87      31.222  17.592  34.984  1.00 24.80           C  
ATOM    651  CE2 TYR L  87      29.670  16.039  35.863  1.00 25.86           C  
ATOM    652  CZ  TYR L  87      30.729  16.317  35.034  1.00 26.34           C  
ATOM    653  OH  TYR L  87      31.299  15.304  34.232  1.00 26.03           O  
ATOM    654  C   TYR L  87      29.139  20.892  39.285  1.00 27.41           C  
ATOM    655  O   TYR L  87      28.325  20.646  40.173  1.00 27.43           O  
ATOM    656  N   CYS L  88      29.391  22.148  38.854  1.00 26.13           N  
ATOM    657  CA  CYS L  88      28.649  23.291  39.298  1.00 26.05           C  
ATOM    658  CB  CYS L  88      29.523  24.535  39.576  1.00 26.94           C  
ATOM    659  SG  CYS L  88      30.576  25.009  38.168  1.00 39.08           S  
ATOM    660  C   CYS L  88      27.694  23.608  38.183  1.00 26.89           C  
ATOM    661  O   CYS L  88      27.923  23.218  37.039  1.00 26.00           O  
ATOM    662  N   GLN L  89      26.569  24.288  38.498  1.00 25.97           N  
ATOM    663  CA  GLN L  89      25.585  24.579  37.492  1.00 25.18           C  
ATOM    664  CB  GLN L  89      24.476  23.525  37.462  1.00 26.02           C  
ATOM    665  CG  GLN L  89      23.383  23.821  36.442  1.00 26.28           C  
ATOM    666  CD  GLN L  89      22.149  23.066  36.900  1.00 23.23           C  
ATOM    667  OE1 GLN L  89      22.014  21.865  36.683  1.00 23.48           O  
ATOM    668  NE2 GLN L  89      21.227  23.789  37.589  1.00 27.97           N  
ATOM    669  C   GLN L  89      24.915  25.868  37.854  1.00 26.12           C  
ATOM    670  O   GLN L  89      24.704  26.162  39.028  1.00 27.48           O  
ATOM    671  N   GLU L  90      24.537  26.662  36.833  1.00 26.26           N  
ATOM    672  CA  GLU L  90      23.928  27.946  37.036  1.00 25.56           C  
ATOM    673  CB  GLU L  90      24.753  29.010  36.286  1.00 26.34           C  
ATOM    674  CG  GLU L  90      24.086  30.352  36.057  1.00 27.20           C  
ATOM    675  CD  GLU L  90      23.448  30.265  34.681  1.00 30.16           C  
ATOM    676  OE1 GLU L  90      24.162  29.869  33.723  1.00  0.00           O  
ATOM    677  OE2 GLU L  90      22.237  30.591  34.570  1.00 29.81           O1-
ATOM    678  C   GLU L  90      22.513  27.873  36.533  1.00 27.81           C  
ATOM    679  O   GLU L  90      22.264  27.467  35.400  1.00 26.78           O  
ATOM    680  N   SER L  91      21.566  28.027  37.476  1.00 37.02           N  
ATOM    681  CA  SER L  91      20.165  28.017  37.182  1.00 38.73           C  
ATOM    682  CB  SER L  91      19.301  27.218  38.190  1.00 39.20           C  
ATOM    683  OG  SER L  91      19.480  27.662  39.524  1.00 32.48           O  
ATOM    684  C   SER L  91      19.635  29.410  36.989  1.00 37.49           C  
ATOM    685  O   SER L  91      18.421  29.602  36.955  1.00 38.33           O  
ATOM    686  N   TYR L  92      20.518  30.427  36.898  1.00 37.60           N  
ATOM    687  CA  TYR L  92      20.064  31.788  36.786  1.00 39.39           C  
ATOM    688  CB  TYR L  92      21.220  32.804  36.739  1.00 37.22           C  
ATOM    689  CG  TYR L  92      20.641  34.126  36.363  1.00 39.69           C  
ATOM    690  CD1 TYR L  92      19.865  34.830  37.255  1.00 41.09           C  
ATOM    691  CD2 TYR L  92      20.890  34.667  35.121  1.00 40.85           C  
ATOM    692  CE1 TYR L  92      19.332  36.048  36.906  1.00 43.06           C  
ATOM    693  CE2 TYR L  92      20.359  35.884  34.768  1.00 39.39           C  
ATOM    694  CZ  TYR L  92      19.577  36.576  35.659  1.00 44.28           C  
ATOM    695  OH  TYR L  92      19.030  37.826  35.298  1.00 48.36           O  
ATOM    696  C   TYR L  92      19.272  32.005  35.533  1.00 37.79           C  
ATOM    697  O   TYR L  92      18.153  32.515  35.592  1.00 37.47           O  
ATOM    698  N   SER L  93      19.809  31.612  34.361  1.00 36.33           N  
ATOM    699  CA  SER L  93      19.063  31.892  33.169  1.00 38.01           C  
ATOM    700  CB  SER L  93      19.533  33.166  32.450  1.00 43.54           C  
ATOM    701  OG  SER L  93      18.717  33.405  31.314  1.00 44.71           O  
ATOM    702  C   SER L  93      19.210  30.748  32.213  1.00 40.73           C  
ATOM    703  O   SER L  93      20.207  30.028  32.231  1.00 39.83           O  
ATOM    704  N   THR L  94      18.197  30.552  31.343  1.00 41.43           N  
ATOM    705  CA  THR L  94      18.222  29.479  30.390  1.00 40.26           C  
ATOM    706  CB  THR L  94      16.845  29.168  29.851  1.00 43.04           C  
ATOM    707  OG1 THR L  94      15.981  28.807  30.917  1.00 52.33           O  
ATOM    708  CG2 THR L  94      16.902  28.021  28.829  1.00 47.21           C  
ATOM    709  C   THR L  94      19.069  29.936  29.250  1.00 39.22           C  
ATOM    710  O   THR L  94      19.086  31.124  28.935  1.00 40.42           O  
ATOM    711  N   PRO L  95      19.797  29.053  28.618  1.00 37.25           N  
ATOM    712  CA  PRO L  95      19.860  27.671  29.014  1.00 37.78           C  
ATOM    713  CD  PRO L  95      20.027  29.216  27.195  1.00 36.12           C  
ATOM    714  CB  PRO L  95      20.305  26.887  27.775  1.00 36.41           C  
ATOM    715  CG  PRO L  95      20.808  27.959  26.792  1.00 38.24           C  
ATOM    716  C   PRO L  95      20.747  27.485  30.202  1.00 39.58           C  
ATOM    717  O   PRO L  95      21.675  28.268  30.404  1.00 40.80           O  
ATOM    718  N   TRP L  96      20.475  26.443  31.004  1.00 37.73           N  
ATOM    719  CA  TRP L  96      21.260  26.232  32.175  1.00 35.93           C  
ATOM    720  CB  TRP L  96      20.483  25.470  33.252  1.00 36.34           C  
ATOM    721  CG  TRP L  96      19.361  26.362  33.726  1.00 35.72           C  
ATOM    722  CD2 TRP L  96      18.022  25.932  34.002  1.00 36.76           C  
ATOM    723  CD1 TRP L  96      19.373  27.717  33.897  1.00 38.34           C  
ATOM    724  NE1 TRP L  96      18.124  28.157  34.260  1.00 36.39           N  
ATOM    725  CE2 TRP L  96      17.279  27.070  34.328  1.00 38.38           C  
ATOM    726  CE3 TRP L  96      17.454  24.695  33.975  1.00 34.95           C  
ATOM    727  CZ2 TRP L  96      15.951  26.984  34.633  1.00 35.11           C  
ATOM    728  CZ3 TRP L  96      16.119  24.620  34.294  1.00 33.96           C  
ATOM    729  CH2 TRP L  96      15.377  25.737  34.616  1.00 35.93           C  
ATOM    730  C   TRP L  96      22.517  25.559  31.749  1.00 37.41           C  
ATOM    731  O   TRP L  96      22.533  24.730  30.841  1.00 40.31           O  
ATOM    732  N   THR L  97      23.627  25.936  32.401  1.00 26.93           N  
ATOM    733  CA  THR L  97      24.909  25.498  31.923  1.00 27.08           C  
ATOM    734  CB  THR L  97      25.746  26.628  31.403  1.00 28.41           C  
ATOM    735  OG1 THR L  97      25.960  27.581  32.430  1.00 27.31           O  
ATOM    736  CG2 THR L  97      25.015  27.279  30.216  1.00 24.69           C  
ATOM    737  C   THR L  97      25.653  24.886  33.075  1.00 29.08           C  
ATOM    738  O   THR L  97      25.478  25.288  34.226  1.00 29.01           O  
ATOM    739  N   PHE L  98      26.517  23.894  32.776  1.00 26.47           N  
ATOM    740  CA  PHE L  98      27.278  23.199  33.782  1.00 25.57           C  
ATOM    741  CB  PHE L  98      27.224  21.659  33.673  1.00 25.31           C  
ATOM    742  CG  PHE L  98      25.862  21.133  33.978  1.00 26.41           C  
ATOM    743  CD1 PHE L  98      24.877  21.131  33.018  1.00 25.58           C  
ATOM    744  CD2 PHE L  98      25.575  20.611  35.220  1.00 26.10           C  
ATOM    745  CE1 PHE L  98      23.623  20.636  33.292  1.00 25.93           C  
ATOM    746  CE2 PHE L  98      24.324  20.113  35.503  1.00 24.99           C  
ATOM    747  CZ  PHE L  98      23.347  20.123  34.537  1.00 24.46           C  
ATOM    748  C   PHE L  98      28.728  23.523  33.584  1.00 27.89           C  
ATOM    749  O   PHE L  98      29.138  23.967  32.513  1.00 27.69           O  
ATOM    750  N   GLY L  99      29.542  23.323  34.641  1.00 26.75           N  
ATOM    751  CA  GLY L  99      30.962  23.525  34.547  1.00 27.12           C  
ATOM    752  C   GLY L  99      31.533  22.287  33.910  1.00 27.35           C  
ATOM    753  O   GLY L  99      30.817  21.311  33.699  1.00 24.60           O  
ATOM    754  N   GLN L 100      32.847  22.298  33.588  1.00 26.41           N  
ATOM    755  CA  GLN L 100      33.455  21.175  32.919  1.00 28.71           C  
ATOM    756  CB  GLN L 100      34.885  21.380  32.370  1.00 32.21           C  
ATOM    757  CG  GLN L 100      36.004  21.349  33.408  1.00 37.69           C  
ATOM    758  CD  GLN L 100      36.050  22.658  34.164  1.00 42.00           C  
ATOM    759  OE1 GLN L 100      35.167  23.503  34.037  1.00 41.15           O  
ATOM    760  NE2 GLN L 100      37.124  22.821  34.980  1.00 40.29           N  
ATOM    761  C   GLN L 100      33.535  20.010  33.859  1.00 30.13           C  
ATOM    762  O   GLN L 100      33.575  18.860  33.423  1.00 30.23           O  
ATOM    763  N   GLY L 101      33.634  20.273  35.175  1.00 27.99           N  
ATOM    764  CA  GLY L 101      33.693  19.200  36.126  1.00 27.78           C  
ATOM    765  C   GLY L 101      35.076  19.102  36.694  1.00 29.73           C  
ATOM    766  O   GLY L 101      36.055  19.501  36.067  1.00 28.17           O  
ATOM    767  N   THR L 102      35.170  18.591  37.941  1.00 27.82           N  
ATOM    768  CA  THR L 102      36.441  18.390  38.577  1.00 28.72           C  
ATOM    769  CB  THR L 102      36.676  19.264  39.777  1.00 29.50           C  
ATOM    770  OG1 THR L 102      36.622  20.636  39.408  1.00 29.88           O  
ATOM    771  CG2 THR L 102      38.054  18.929  40.376  1.00 27.31           C  
ATOM    772  C   THR L 102      36.476  16.979  39.071  1.00 28.76           C  
ATOM    773  O   THR L 102      35.598  16.551  39.819  1.00 27.80           O  
ATOM    774  N   LYS L 103      37.510  16.210  38.674  1.00 27.78           N  
ATOM    775  CA  LYS L 103      37.601  14.849  39.130  1.00 29.56           C  
ATOM    776  CB  LYS L 103      38.438  13.922  38.238  1.00 33.78           C  
ATOM    777  CG  LYS L 103      37.728  13.340  37.019  1.00 44.12           C  
ATOM    778  CD  LYS L 103      38.717  12.620  36.104  1.00 52.54           C  
ATOM    779  CE  LYS L 103      38.091  11.708  35.049  1.00 57.01           C  
ATOM    780  NZ  LYS L 103      39.169  11.048  34.277  1.00 60.88           N1+
ATOM    781  C   LYS L 103      38.292  14.831  40.452  1.00 29.77           C  
ATOM    782  O   LYS L 103      39.361  15.416  40.627  1.00 30.96           O  
ATOM    783  N   VAL L 104      37.695  14.128  41.429  1.00 26.73           N  
ATOM    784  CA  VAL L 104      38.313  14.020  42.717  1.00 25.96           C  
ATOM    785  CB  VAL L 104      37.362  14.274  43.854  1.00 27.73           C  
ATOM    786  CG1 VAL L 104      38.066  13.948  45.185  1.00 27.08           C  
ATOM    787  CG2 VAL L 104      36.865  15.726  43.759  1.00 27.23           C  
ATOM    788  C   VAL L 104      38.794  12.610  42.853  1.00 28.32           C  
ATOM    789  O   VAL L 104      38.028  11.660  42.694  1.00 28.49           O  
ATOM    790  N   GLU L 105      40.097  12.444  43.143  1.00 27.64           N  
ATOM    791  CA  GLU L 105      40.639  11.133  43.326  1.00 29.85           C  
ATOM    792  CB  GLU L 105      41.856  10.817  42.443  1.00 33.13           C  
ATOM    793  CG  GLU L 105      42.210   9.329  42.445  1.00 40.16           C  
ATOM    794  CD  GLU L 105      43.680   9.204  42.082  1.00 44.59           C  
ATOM    795  OE1 GLU L 105      44.518   9.715  42.873  1.00 42.23           O  
ATOM    796  OE2 GLU L 105      43.991   8.605  41.019  1.00 46.73           O1-
ATOM    797  C   GLU L 105      41.128  11.095  44.735  1.00 30.61           C  
ATOM    798  O   GLU L 105      41.463  12.127  45.313  1.00 28.06           O  
ATOM    799  N   ILE L 106      41.180   9.899  45.340  1.00 30.53           N  
ATOM    800  CA  ILE L 106      41.601   9.890  46.701  1.00 30.76           C  
ATOM    801  CB  ILE L 106      40.602   9.238  47.600  1.00 33.99           C  
ATOM    802  CG1 ILE L 106      39.294  10.044  47.512  1.00 35.15           C  
ATOM    803  CG2 ILE L 106      41.184   9.160  49.018  1.00 33.96           C  
ATOM    804  CD1 ILE L 106      38.072   9.318  48.056  1.00 35.86           C  
ATOM    805  C   ILE L 106      42.916   9.200  46.800  1.00 33.11           C  
ATOM    806  O   ILE L 106      43.122   8.117  46.256  1.00 32.79           O  
ATOM    807  N   LYS L 107      43.878   9.860  47.474  1.00 31.49           N  
ATOM    808  CA  LYS L 107      45.138   9.212  47.642  1.00 32.34           C  
ATOM    809  CB  LYS L 107      46.313  10.141  47.991  1.00 33.30           C  
ATOM    810  CG  LYS L 107      46.928  10.848  46.781  1.00 36.66           C  
ATOM    811  CD  LYS L 107      47.958  11.913  47.163  1.00 40.87           C  
ATOM    812  CE  LYS L 107      47.335  13.267  47.507  1.00 49.69           C  
ATOM    813  NZ  LYS L 107      48.299  14.085  48.275  1.00 54.73           N1+
ATOM    814  C   LYS L 107      44.969   8.243  48.800  1.00 34.67           C  
ATOM    815  O   LYS L 107      44.765   8.733  49.942  1.00 34.83           O  
ATOM    816  OXT LYS L 107      45.042   7.007  48.561  1.00  0.00           O1-
TER     817      LYS L 107 
ATOM    818  N   GLU H 108       8.974   5.271  46.009  1.00 52.05           N1+
ATOM    819  CA  GLU H 108      10.036   6.290  45.860  1.00 51.67           C  
ATOM    820  CB  GLU H 108      11.427   5.672  46.101  1.00 54.62           C  
ATOM    821  CG  GLU H 108      11.751   4.504  45.167  1.00 62.58           C  
ATOM    822  CD  GLU H 108      13.200   4.096  45.397  1.00 73.11           C  
ATOM    823  OE1 GLU H 108      14.080   5.000  45.396  1.00 74.90           O  
ATOM    824  OE2 GLU H 108      13.450   2.875  45.578  1.00 72.89           O1-
ATOM    825  C   GLU H 108      10.010   6.925  44.509  1.00 48.35           C  
ATOM    826  O   GLU H 108       9.332   6.461  43.595  1.00 48.47           O  
ATOM    827  N   VAL H 109      10.754   8.036  44.365  1.00 43.38           N  
ATOM    828  CA  VAL H 109      10.773   8.768  43.135  1.00 41.83           C  
ATOM    829  CB  VAL H 109      11.315  10.151  43.299  1.00 41.78           C  
ATOM    830  CG1 VAL H 109      11.474  10.783  41.910  1.00 39.84           C  
ATOM    831  CG2 VAL H 109      10.387  10.927  44.245  1.00 41.55           C  
ATOM    832  C   VAL H 109      11.671   8.070  42.172  1.00 40.91           C  
ATOM    833  O   VAL H 109      12.782   7.676  42.521  1.00 39.79           O  
ATOM    834  N   GLN H 110      11.196   7.900  40.920  1.00 40.59           N  
ATOM    835  CA  GLN H 110      12.026   7.284  39.927  1.00 40.35           C  
ATOM    836  CB  GLN H 110      11.874   5.768  39.823  1.00 44.21           C  
ATOM    837  CG  GLN H 110      12.386   4.994  41.027  1.00 53.85           C  
ATOM    838  CD  GLN H 110      12.149   3.543  40.667  1.00 61.52           C  
ATOM    839  OE1 GLN H 110      11.945   3.223  39.497  1.00 59.87           O  
ATOM    840  NE2 GLN H 110      12.166   2.643  41.681  1.00 61.49           N  
ATOM    841  C   GLN H 110      11.674   7.795  38.562  1.00 38.28           C  
ATOM    842  O   GLN H 110      10.535   8.173  38.286  1.00 36.51           O  
ATOM    843  N   LEU H 111      12.691   7.828  37.677  1.00 34.99           N  
ATOM    844  CA  LEU H 111      12.537   8.156  36.285  1.00 33.60           C  
ATOM    845  CB  LEU H 111      13.257   9.439  35.820  1.00 33.23           C  
ATOM    846  CG  LEU H 111      12.621  10.782  36.221  1.00 34.49           C  
ATOM    847  CD1 LEU H 111      11.263  10.986  35.533  1.00 34.43           C  
ATOM    848  CD2 LEU H 111      12.567  10.966  37.741  1.00 36.81           C  
ATOM    849  C   LEU H 111      13.212   7.064  35.513  1.00 34.60           C  
ATOM    850  O   LEU H 111      14.349   6.701  35.814  1.00 34.55           O  
ATOM    851  N   VAL H 112      12.532   6.505  34.491  1.00 32.66           N  
ATOM    852  CA  VAL H 112      13.180   5.488  33.715  1.00 33.38           C  
ATOM    853  CB  VAL H 112      12.526   4.139  33.842  1.00 35.49           C  
ATOM    854  CG1 VAL H 112      13.255   3.129  32.938  1.00 34.88           C  
ATOM    855  CG2 VAL H 112      12.541   3.753  35.329  1.00 34.99           C  
ATOM    856  C   VAL H 112      13.133   5.898  32.273  1.00 34.78           C  
ATOM    857  O   VAL H 112      12.061   6.116  31.712  1.00 33.44           O  
ATOM    858  N   GLU H 113      14.319   6.029  31.641  1.00 33.27           N  
ATOM    859  CA  GLU H 113      14.395   6.391  30.250  1.00 33.69           C  
ATOM    860  CB  GLU H 113      15.686   7.114  29.824  1.00 34.57           C  
ATOM    861  CG  GLU H 113      15.873   8.508  30.412  1.00 33.81           C  
ATOM    862  CD  GLU H 113      16.642   8.366  31.714  1.00 36.38           C  
ATOM    863  OE1 GLU H 113      16.953   7.209  32.104  1.00 37.82           O  
ATOM    864  OE2 GLU H 113      16.935   9.423  32.335  1.00 36.70           O1-
ATOM    865  C   GLU H 113      14.379   5.144  29.431  1.00 34.75           C  
ATOM    866  O   GLU H 113      14.713   4.064  29.913  1.00 32.39           O  
ATOM    867  N   SER H 114      13.968   5.274  28.154  1.00 34.92           N  
ATOM    868  CA  SER H 114      13.980   4.155  27.255  1.00 34.86           C  
ATOM    869  CB  SER H 114      12.757   3.229  27.387  1.00 35.50           C  
ATOM    870  OG  SER H 114      12.853   2.444  28.566  1.00 38.74           O  
ATOM    871  C   SER H 114      13.996   4.686  25.853  1.00 36.16           C  
ATOM    872  O   SER H 114      13.816   5.884  25.630  1.00 35.03           O  
ATOM    873  N   GLY H 115      14.230   3.794  24.869  1.00 35.44           N  
ATOM    874  CA  GLY H 115      14.204   4.176  23.484  1.00 35.12           C  
ATOM    875  C   GLY H 115      15.588   4.407  22.956  1.00 38.27           C  
ATOM    876  O   GLY H 115      15.761   4.646  21.760  1.00 40.77           O  
ATOM    877  N   GLY H 116      16.621   4.337  23.813  1.00 37.14           N  
ATOM    878  CA  GLY H 116      17.949   4.582  23.320  1.00 38.02           C  
ATOM    879  C   GLY H 116      18.379   3.419  22.486  1.00 38.72           C  
ATOM    880  O   GLY H 116      17.874   2.306  22.631  1.00 40.08           O  
ATOM    881  N   GLY H 117      19.352   3.648  21.582  1.00 36.24           N  
ATOM    882  CA  GLY H 117      19.806   2.563  20.761  1.00 35.76           C  
ATOM    883  C   GLY H 117      20.606   3.115  19.626  1.00 36.81           C  
ATOM    884  O   GLY H 117      20.894   4.309  19.558  1.00 36.26           O  
ATOM    885  N   LEU H 118      20.994   2.214  18.705  1.00 34.37           N  
ATOM    886  CA  LEU H 118      21.769   2.538  17.543  1.00 33.79           C  
ATOM    887  CB  LEU H 118      22.325   1.271  16.877  1.00 33.79           C  
ATOM    888  CG  LEU H 118      23.158   1.534  15.618  1.00 35.44           C  
ATOM    889  CD1 LEU H 118      24.448   2.297  15.955  1.00 34.19           C  
ATOM    890  CD2 LEU H 118      23.401   0.231  14.838  1.00 35.34           C  
ATOM    891  C   LEU H 118      20.878   3.205  16.540  1.00 33.55           C  
ATOM    892  O   LEU H 118      19.765   2.751  16.295  1.00 33.37           O  
ATOM    893  N   VAL H 119      21.353   4.315  15.932  1.00 31.71           N  
ATOM    894  CA  VAL H 119      20.577   4.977  14.922  1.00 33.10           C  
ATOM    895  CB  VAL H 119      19.785   6.142  15.443  1.00 34.02           C  
ATOM    896  CG1 VAL H 119      19.027   6.793  14.276  1.00 33.15           C  
ATOM    897  CG2 VAL H 119      18.853   5.639  16.561  1.00 36.90           C  
ATOM    898  C   VAL H 119      21.541   5.490  13.891  1.00 33.90           C  
ATOM    899  O   VAL H 119      22.664   5.869  14.207  1.00 34.52           O  
ATOM    900  N   GLN H 120      21.109   5.509  12.614  1.00 33.34           N  
ATOM    901  CA  GLN H 120      21.968   5.931  11.544  1.00 35.49           C  
ATOM    902  CB  GLN H 120      21.503   5.403  10.181  1.00 39.93           C  
ATOM    903  CG  GLN H 120      21.401   3.877  10.176  1.00 49.98           C  
ATOM    904  CD  GLN H 120      21.075   3.417   8.767  1.00 58.30           C  
ATOM    905  OE1 GLN H 120      21.905   3.514   7.866  1.00 56.77           O  
ATOM    906  NE2 GLN H 120      19.835   2.897   8.568  1.00 58.55           N  
ATOM    907  C   GLN H 120      21.964   7.428  11.506  1.00 35.99           C  
ATOM    908  O   GLN H 120      21.032   8.064  11.977  1.00 34.44           O  
ATOM    909  N   PRO H 121      23.002   8.008  10.950  1.00 35.61           N  
ATOM    910  CA  PRO H 121      23.106   9.438  10.875  1.00 36.82           C  
ATOM    911  CD  PRO H 121      24.285   7.347  10.783  1.00 37.18           C  
ATOM    912  CB  PRO H 121      24.482   9.722  10.278  1.00 37.34           C  
ATOM    913  CG  PRO H 121      25.315   8.487  10.667  1.00 38.21           C  
ATOM    914  C   PRO H 121      21.990   9.953  10.036  1.00 38.38           C  
ATOM    915  O   PRO H 121      21.727   9.375   8.983  1.00 38.68           O  
ATOM    916  N   GLY H 122      21.335  11.044  10.475  1.00 36.84           N  
ATOM    917  CA  GLY H 122      20.262  11.607   9.713  1.00 37.57           C  
ATOM    918  C   GLY H 122      18.998  10.875  10.059  1.00 38.93           C  
ATOM    919  O   GLY H 122      17.937  11.176   9.516  1.00 40.11           O  
ATOM    920  N   GLY H 123      19.075   9.898  10.984  1.00 36.03           N  
ATOM    921  CA  GLY H 123      17.920   9.120  11.336  1.00 35.51           C  
ATOM    922  C   GLY H 123      17.179   9.801  12.446  1.00 35.46           C  
ATOM    923  O   GLY H 123      17.559  10.883  12.892  1.00 33.16           O  
ATOM    924  N   SER H 124      16.087   9.164  12.930  1.00 33.92           N  
ATOM    925  CA  SER H 124      15.308   9.753  13.982  1.00 34.12           C  
ATOM    926  CB  SER H 124      13.928  10.245  13.519  1.00 35.46           C  
ATOM    927  OG  SER H 124      13.121   9.148  13.118  1.00 42.02           O  
ATOM    928  C   SER H 124      15.098   8.741  15.069  1.00 34.51           C  
ATOM    929  O   SER H 124      15.147   7.533  14.836  1.00 34.87           O  
ATOM    930  N   LEU H 125      14.894   9.229  16.315  1.00 33.41           N  
ATOM    931  CA  LEU H 125      14.685   8.346  17.426  1.00 33.94           C  
ATOM    932  CB  LEU H 125      16.007   7.941  18.096  1.00 34.05           C  
ATOM    933  CG  LEU H 125      15.832   6.937  19.242  1.00 36.54           C  
ATOM    934  CD1 LEU H 125      15.107   5.679  18.743  1.00 37.64           C  
ATOM    935  CD2 LEU H 125      17.180   6.609  19.905  1.00 35.35           C  
ATOM    936  C   LEU H 125      13.831   9.054  18.441  1.00 35.45           C  
ATOM    937  O   LEU H 125      13.894  10.275  18.568  1.00 36.20           O  
ATOM    938  N   ARG H 126      12.986   8.304  19.185  1.00 33.46           N  
ATOM    939  CA  ARG H 126      12.180   8.941  20.188  1.00 34.78           C  
ATOM    940  CB  ARG H 126      10.669   8.797  19.960  1.00 38.44           C  
ATOM    941  CG  ARG H 126       9.837   9.662  20.909  1.00 43.71           C  
ATOM    942  CD  ARG H 126       8.334   9.477  20.729  1.00 49.24           C  
ATOM    943  NE  ARG H 126       8.014   8.113  21.222  1.00 53.23           N  
ATOM    944  CZ  ARG H 126       6.732   7.791  21.555  1.00 59.66           C  
ATOM    945  NH1 ARG H 126       5.734   8.707  21.385  1.00 56.20           N1+
ATOM    946  NH2 ARG H 126       6.452   6.557  22.061  1.00 58.67           N  
ATOM    947  C   ARG H 126      12.500   8.319  21.517  1.00 35.19           C  
ATOM    948  O   ARG H 126      12.444   7.101  21.678  1.00 35.39           O  
ATOM    949  N   LEU H 127      12.831   9.161  22.518  1.00 31.62           N  
ATOM    950  CA  LEU H 127      13.203   8.678  23.818  1.00 30.22           C  
ATOM    951  CB  LEU H 127      14.409   9.441  24.399  1.00 27.82           C  
ATOM    952  CG  LEU H 127      15.638   9.443  23.462  1.00 30.53           C  
ATOM    953  CD1 LEU H 127      16.857  10.103  24.124  1.00 28.90           C  
ATOM    954  CD2 LEU H 127      15.941   8.039  22.920  1.00 31.28           C  
ATOM    955  C   LEU H 127      12.035   8.903  24.737  1.00 32.45           C  
ATOM    956  O   LEU H 127      11.260   9.839  24.546  1.00 32.02           O  
ATOM    957  N   SER H 128      11.868   8.036  25.761  1.00 31.90           N  
ATOM    958  CA  SER H 128      10.764   8.181  26.669  1.00 32.88           C  
ATOM    959  CB  SER H 128       9.827   6.961  26.696  1.00 36.57           C  
ATOM    960  OG  SER H 128       9.269   6.736  25.412  1.00 43.46           O  
ATOM    961  C   SER H 128      11.306   8.299  28.063  1.00 33.18           C  
ATOM    962  O   SER H 128      12.381   7.790  28.372  1.00 32.51           O  
ATOM    963  N   CYS H 129      10.563   9.010  28.940  1.00 31.54           N  
ATOM    964  CA  CYS H 129      10.940   9.145  30.319  1.00 31.99           C  
ATOM    965  CB  CYS H 129      11.467  10.555  30.676  1.00 33.42           C  
ATOM    966  SG  CYS H 129      11.904  10.730  32.434  1.00 39.35           S  
ATOM    967  C   CYS H 129       9.714   8.875  31.146  1.00 32.42           C  
ATOM    968  O   CYS H 129       8.818   9.713  31.239  1.00 32.60           O  
ATOM    969  N   ALA H 130       9.653   7.691  31.793  1.00 31.45           N  
ATOM    970  CA  ALA H 130       8.499   7.350  32.578  1.00 32.09           C  
ATOM    971  CB  ALA H 130       8.197   5.843  32.609  1.00 30.80           C  
ATOM    972  C   ALA H 130       8.758   7.784  33.986  1.00 33.91           C  
ATOM    973  O   ALA H 130       9.769   7.424  34.586  1.00 33.79           O  
ATOM    974  N   ALA H 131       7.826   8.570  34.555  1.00 32.36           N  
ATOM    975  CA  ALA H 131       8.007   9.087  35.883  1.00 33.13           C  
ATOM    976  CB  ALA H 131       7.728  10.595  36.008  1.00 33.67           C  
ATOM    977  C   ALA H 131       7.052   8.395  36.799  1.00 35.80           C  
ATOM    978  O   ALA H 131       5.955   8.016  36.393  1.00 37.25           O  
ATOM    979  N   SER H 132       7.480   8.184  38.064  1.00 33.41           N  
ATOM    980  CA  SER H 132       6.628   7.545  39.024  1.00 35.26           C  
ATOM    981  CB  SER H 132       6.797   6.019  39.087  1.00 36.72           C  
ATOM    982  OG  SER H 132       6.536   5.426  37.826  1.00 40.74           O  
ATOM    983  C   SER H 132       7.034   7.997  40.390  1.00 36.27           C  
ATOM    984  O   SER H 132       8.166   8.426  40.613  1.00 36.14           O  
ATOM    985  N   GLY H 133       6.087   7.885  41.346  1.00 46.38           N  
ATOM    986  CA  GLY H 133       6.331   8.180  42.730  1.00 46.79           C  
ATOM    987  C   GLY H 133       5.870   9.563  43.080  1.00 46.17           C  
ATOM    988  O   GLY H 133       5.793   9.901  44.260  1.00 45.73           O  
ATOM    989  N   TYR H 134       5.565  10.417  42.081  1.00 45.35           N  
ATOM    990  CA  TYR H 134       5.134  11.746  42.419  1.00 44.19           C  
ATOM    991  CB  TYR H 134       6.296  12.759  42.487  1.00 40.40           C  
ATOM    992  CG  TYR H 134       6.908  12.903  41.135  1.00 38.86           C  
ATOM    993  CD1 TYR H 134       7.817  11.986  40.668  1.00 37.66           C  
ATOM    994  CD2 TYR H 134       6.562  13.958  40.324  1.00 40.73           C  
ATOM    995  CE1 TYR H 134       8.374  12.127  39.419  1.00 36.52           C  
ATOM    996  CE2 TYR H 134       7.117  14.106  39.075  1.00 38.56           C  
ATOM    997  CZ  TYR H 134       8.027  13.187  38.621  1.00 38.05           C  
ATOM    998  OH  TYR H 134       8.600  13.327  37.341  1.00 38.34           O  
ATOM    999  C   TYR H 134       4.128  12.202  41.406  1.00 44.70           C  
ATOM   1000  O   TYR H 134       3.867  11.511  40.422  1.00 47.84           O  
ATOM   1001  N   THR H 135       3.504  13.379  41.635  1.00 43.94           N  
ATOM   1002  CA  THR H 135       2.530  13.830  40.682  1.00 44.59           C  
ATOM   1003  CB  THR H 135       1.461  14.729  41.247  1.00 47.39           C  
ATOM   1004  OG1 THR H 135       0.430  14.913  40.290  1.00 51.10           O  
ATOM   1005  CG2 THR H 135       2.067  16.086  41.619  1.00 44.14           C  
ATOM   1006  C   THR H 135       3.253  14.526  39.567  1.00 43.55           C  
ATOM   1007  O   THR H 135       3.990  15.491  39.763  1.00 43.66           O  
ATOM   1008  N   PHE H 136       2.994  14.038  38.342  1.00 43.08           N  
ATOM   1009  CA  PHE H 136       3.654  14.378  37.112  1.00 41.97           C  
ATOM   1010  CB  PHE H 136       3.037  13.560  35.960  1.00 41.74           C  
ATOM   1011  CG  PHE H 136       3.852  13.662  34.718  1.00 45.62           C  
ATOM   1012  CD1 PHE H 136       5.013  12.934  34.590  1.00 43.19           C  
ATOM   1013  CD2 PHE H 136       3.439  14.454  33.670  1.00 45.13           C  
ATOM   1014  CE1 PHE H 136       5.768  13.013  33.444  1.00 42.09           C  
ATOM   1015  CE2 PHE H 136       4.190  14.535  32.522  1.00 41.90           C  
ATOM   1016  CZ  PHE H 136       5.356  13.816  32.410  1.00 41.84           C  
ATOM   1017  C   PHE H 136       3.532  15.841  36.779  1.00 41.72           C  
ATOM   1018  O   PHE H 136       4.517  16.479  36.410  1.00 40.23           O  
ATOM   1019  N   THR H 137       2.323  16.420  36.895  1.00 39.88           N  
ATOM   1020  CA  THR H 137       2.090  17.788  36.505  1.00 42.31           C  
ATOM   1021  CB  THR H 137       0.631  18.149  36.438  1.00 42.54           C  
ATOM   1022  OG1 THR H 137      -0.001  17.930  37.690  1.00 45.67           O  
ATOM   1023  CG2 THR H 137      -0.034  17.297  35.345  1.00 43.38           C  
ATOM   1024  C   THR H 137       2.784  18.767  37.408  1.00 42.97           C  
ATOM   1025  O   THR H 137       3.058  19.893  37.002  1.00 43.52           O  
ATOM   1026  N   SER H 138       3.034  18.405  38.679  1.00 42.00           N  
ATOM   1027  CA  SER H 138       3.605  19.351  39.600  1.00 42.28           C  
ATOM   1028  CB  SER H 138       3.505  18.907  41.070  1.00 50.58           C  
ATOM   1029  OG  SER H 138       4.281  17.742  41.295  1.00 56.42           O  
ATOM   1030  C   SER H 138       5.046  19.685  39.304  1.00 41.78           C  
ATOM   1031  O   SER H 138       5.513  20.747  39.716  1.00 42.01           O  
ATOM   1032  N   TYR H 139       5.794  18.814  38.591  1.00 40.76           N  
ATOM   1033  CA  TYR H 139       7.199  19.087  38.377  1.00 38.41           C  
ATOM   1034  CB  TYR H 139       8.150  18.019  38.972  1.00 36.80           C  
ATOM   1035  CG  TYR H 139       8.011  17.982  40.457  1.00 38.47           C  
ATOM   1036  CD1 TYR H 139       7.008  17.246  41.036  1.00 39.99           C  
ATOM   1037  CD2 TYR H 139       8.884  18.666  41.272  1.00 37.12           C  
ATOM   1038  CE1 TYR H 139       6.863  17.199  42.403  1.00 43.77           C  
ATOM   1039  CE2 TYR H 139       8.746  18.624  42.639  1.00 41.12           C  
ATOM   1040  CZ  TYR H 139       7.732  17.890  43.208  1.00 43.92           C  
ATOM   1041  OH  TYR H 139       7.582  17.843  44.610  1.00 44.49           O  
ATOM   1042  C   TYR H 139       7.482  19.089  36.907  1.00 37.50           C  
ATOM   1043  O   TYR H 139       6.808  18.448  36.107  1.00 38.30           O  
ATOM   1044  N   VAL H 140       8.525  19.824  36.503  1.00 31.56           N  
ATOM   1045  CA  VAL H 140       8.811  19.954  35.110  1.00 29.55           C  
ATOM   1046  CB  VAL H 140       9.330  21.325  34.769  1.00 33.42           C  
ATOM   1047  CG1 VAL H 140       8.139  22.298  34.826  1.00  0.00           C  
ATOM   1048  CG2 VAL H 140      10.362  21.727  35.826  1.00 33.74           C  
ATOM   1049  C   VAL H 140       9.829  18.895  34.818  1.00 29.22           C  
ATOM   1050  O   VAL H 140      10.369  18.284  35.738  1.00 28.98           O  
ATOM   1051  N   ILE H 141      10.064  18.580  33.529  1.00 27.27           N  
ATOM   1052  CA  ILE H 141      10.999  17.535  33.229  1.00 26.89           C  
ATOM   1053  CB  ILE H 141      10.341  16.361  32.558  1.00 29.75           C  
ATOM   1054  CG1 ILE H 141       9.301  15.713  33.485  1.00 31.44           C  
ATOM   1055  CG2 ILE H 141      11.437  15.394  32.090  1.00 29.96           C  
ATOM   1056  CD1 ILE H 141       9.894  15.134  34.768  1.00 30.00           C  
ATOM   1057  C   ILE H 141      12.031  18.057  32.279  1.00 27.52           C  
ATOM   1058  O   ILE H 141      11.700  18.715  31.294  1.00 27.23           O  
ATOM   1059  N   HIS H 142      13.326  17.767  32.550  1.00 25.26           N  
ATOM   1060  CA  HIS H 142      14.355  18.227  31.650  1.00 24.98           C  
ATOM   1061  ND1 HIS H 142      14.353  21.301  32.348  1.00 20.25           N  
ATOM   1062  CG  HIS H 142      15.149  20.329  32.908  1.00 27.27           C  
ATOM   1063  CB  HIS H 142      15.517  19.031  32.264  1.00 24.65           C  
ATOM   1064  NE2 HIS H 142      14.967  22.054  34.345  1.00 23.55           N  
ATOM   1065  CD2 HIS H 142      15.526  20.809  34.122  1.00 22.83           C  
ATOM   1066  CE1 HIS H 142      14.274  22.311  33.253  1.00 22.48           C  
ATOM   1067  C   HIS H 142      15.051  17.059  31.036  1.00 25.50           C  
ATOM   1068  O   HIS H 142      14.981  15.926  31.513  1.00 23.72           O  
ATOM   1069  N   TRP H 143      15.742  17.332  29.915  1.00 24.55           N  
ATOM   1070  CA  TRP H 143      16.552  16.345  29.274  1.00 23.96           C  
ATOM   1071  CB  TRP H 143      16.142  16.060  27.817  1.00 24.47           C  
ATOM   1072  CG  TRP H 143      14.831  15.320  27.684  1.00 25.94           C  
ATOM   1073  CD2 TRP H 143      14.710  13.888  27.740  1.00 26.66           C  
ATOM   1074  CD1 TRP H 143      13.570  15.812  27.508  1.00 27.68           C  
ATOM   1075  NE1 TRP H 143      12.666  14.773  27.452  1.00 28.76           N  
ATOM   1076  CE2 TRP H 143      13.355  13.586  27.594  1.00 28.47           C  
ATOM   1077  CE3 TRP H 143      15.645  12.906  27.901  1.00 27.21           C  
ATOM   1078  CZ2 TRP H 143      12.912  12.291  27.608  1.00 28.63           C  
ATOM   1079  CZ3 TRP H 143      15.198  11.603  27.911  1.00 28.80           C  
ATOM   1080  CH2 TRP H 143      13.857  11.301  27.770  1.00 27.20           C  
ATOM   1081  C   TRP H 143      17.949  16.888  29.272  1.00 26.63           C  
ATOM   1082  O   TRP H 143      18.177  18.035  28.902  1.00 27.08           O  
ATOM   1083  N   VAL H 144      18.920  16.062  29.721  1.00 24.44           N  
ATOM   1084  CA  VAL H 144      20.298  16.470  29.775  1.00 25.02           C  
ATOM   1085  CB  VAL H 144      20.782  16.647  31.186  1.00 25.15           C  
ATOM   1086  CG1 VAL H 144      22.267  17.037  31.160  1.00 24.96           C  
ATOM   1087  CG2 VAL H 144      19.871  17.664  31.894  1.00 24.72           C  
ATOM   1088  C   VAL H 144      21.107  15.359  29.171  1.00 27.01           C  
ATOM   1089  O   VAL H 144      20.770  14.192  29.333  1.00 28.28           O  
ATOM   1090  N   ARG H 145      22.203  15.683  28.447  1.00 25.73           N  
ATOM   1091  CA  ARG H 145      22.943  14.607  27.843  1.00 25.82           C  
ATOM   1092  CB  ARG H 145      22.813  14.524  26.317  1.00 24.51           C  
ATOM   1093  CG  ARG H 145      23.310  15.763  25.584  1.00 25.52           C  
ATOM   1094  CD  ARG H 145      23.234  15.607  24.068  1.00 26.10           C  
ATOM   1095  NE  ARG H 145      23.735  16.875  23.478  1.00 28.76           N  
ATOM   1096  CZ  ARG H 145      23.997  16.954  22.141  1.00 32.51           C  
ATOM   1097  NH1 ARG H 145      23.724  15.896  21.322  1.00 26.72           N1+
ATOM   1098  NH2 ARG H 145      24.547  18.094  21.630  1.00 29.56           N  
ATOM   1099  C   ARG H 145      24.404  14.723  28.160  1.00 28.25           C  
ATOM   1100  O   ARG H 145      24.897  15.781  28.542  1.00 27.38           O  
ATOM   1101  N   GLN H 146      25.128  13.588  28.030  1.00 25.57           N  
ATOM   1102  CA  GLN H 146      26.532  13.563  28.322  1.00 25.46           C  
ATOM   1103  CB  GLN H 146      26.799  12.987  29.725  1.00 25.54           C  
ATOM   1104  CG  GLN H 146      28.256  13.022  30.183  1.00 25.27           C  
ATOM   1105  CD  GLN H 146      28.302  12.438  31.589  1.00 29.80           C  
ATOM   1106  OE1 GLN H 146      27.300  11.937  32.098  1.00 31.35           O  
ATOM   1107  NE2 GLN H 146      29.491  12.512  32.242  1.00 29.00           N  
ATOM   1108  C   GLN H 146      27.208  12.670  27.327  1.00 26.34           C  
ATOM   1109  O   GLN H 146      26.944  11.468  27.277  1.00 24.75           O  
ATOM   1110  N   ALA H 147      28.130  13.236  26.523  1.00 27.77           N  
ATOM   1111  CA  ALA H 147      28.850  12.467  25.545  1.00 30.91           C  
ATOM   1112  CB  ALA H 147      29.619  13.330  24.530  1.00 31.41           C  
ATOM   1113  C   ALA H 147      29.844  11.637  26.291  1.00 35.73           C  
ATOM   1114  O   ALA H 147      30.177  11.932  27.438  1.00 33.25           O  
ATOM   1115  N   PRO H 148      30.326  10.588  25.691  1.00 40.23           N  
ATOM   1116  CA  PRO H 148      31.262   9.731  26.350  1.00 41.53           C  
ATOM   1117  CD  PRO H 148      29.755   9.990  24.499  1.00 42.04           C  
ATOM   1118  CB  PRO H 148      31.487   8.546  25.401  1.00 42.76           C  
ATOM   1119  CG  PRO H 148      30.831   8.977  24.071  1.00 44.73           C  
ATOM   1120  C   PRO H 148      32.502  10.472  26.736  1.00 42.63           C  
ATOM   1121  O   PRO H 148      33.194  10.982  25.855  1.00 42.64           O  
ATOM   1122  N   GLY H 149      32.800  10.517  28.052  1.00 41.12           N  
ATOM   1123  CA  GLY H 149      33.996  11.123  28.568  1.00 40.49           C  
ATOM   1124  C   GLY H 149      33.872  12.617  28.612  1.00 40.75           C  
ATOM   1125  O   GLY H 149      34.854  13.309  28.883  1.00 40.47           O  
ATOM   1126  N   LYS H 150      32.664  13.165  28.370  1.00 38.66           N  
ATOM   1127  CA  LYS H 150      32.524  14.594  28.352  1.00 38.24           C  
ATOM   1128  CB  LYS H 150      31.853  15.142  27.078  1.00 43.03           C  
ATOM   1129  CG  LYS H 150      32.656  14.929  25.788  1.00 49.61           C  
ATOM   1130  CD  LYS H 150      34.025  15.615  25.789  1.00 55.21           C  
ATOM   1131  CE  LYS H 150      34.870  15.335  24.543  1.00 61.12           C  
ATOM   1132  NZ  LYS H 150      34.810  16.480  23.607  1.00 63.46           N1+
ATOM   1133  C   LYS H 150      31.675  15.024  29.511  1.00 36.09           C  
ATOM   1134  O   LYS H 150      31.343  14.233  30.393  1.00 34.55           O  
ATOM   1135  N   GLY H 151      31.324  16.330  29.528  1.00 31.70           N  
ATOM   1136  CA  GLY H 151      30.562  16.937  30.582  1.00 29.76           C  
ATOM   1137  C   GLY H 151      29.093  16.829  30.294  1.00 30.38           C  
ATOM   1138  O   GLY H 151      28.660  16.040  29.457  1.00 31.05           O  
ATOM   1139  N   LEU H 152      28.281  17.646  31.002  1.00 27.96           N  
ATOM   1140  CA  LEU H 152      26.852  17.571  30.897  1.00 27.22           C  
ATOM   1141  CB  LEU H 152      26.168  17.643  32.269  1.00 24.95           C  
ATOM   1142  CG  LEU H 152      26.624  16.543  33.245  1.00 27.29           C  
ATOM   1143  CD1 LEU H 152      25.939  16.701  34.608  1.00 27.33           C  
ATOM   1144  CD2 LEU H 152      26.431  15.136  32.657  1.00 24.98           C  
ATOM   1145  C   LEU H 152      26.341  18.729  30.096  1.00 29.71           C  
ATOM   1146  O   LEU H 152      26.853  19.843  30.189  1.00 30.78           O  
ATOM   1147  N   GLU H 153      25.302  18.479  29.267  1.00 27.68           N  
ATOM   1148  CA  GLU H 153      24.743  19.523  28.459  1.00 27.50           C  
ATOM   1149  CB  GLU H 153      25.126  19.376  26.980  1.00 28.25           C  
ATOM   1150  CG  GLU H 153      24.613  20.513  26.100  1.00 33.04           C  
ATOM   1151  CD  GLU H 153      25.065  20.255  24.673  1.00 40.72           C  
ATOM   1152  OE1 GLU H 153      25.151  19.063  24.278  1.00 38.62           O  
ATOM   1153  OE2 GLU H 153      25.336  21.257  23.962  1.00 40.18           O1-
ATOM   1154  C   GLU H 153      23.242  19.470  28.569  1.00 28.30           C  
ATOM   1155  O   GLU H 153      22.636  18.407  28.440  1.00 27.93           O  
ATOM   1156  N   TRP H 154      22.602  20.634  28.796  1.00 26.92           N  
ATOM   1157  CA  TRP H 154      21.173  20.706  28.961  1.00 25.80           C  
ATOM   1158  CB  TRP H 154      20.754  21.969  29.741  1.00 24.89           C  
ATOM   1159  CG  TRP H 154      19.280  22.158  29.995  1.00 26.18           C  
ATOM   1160  CD2 TRP H 154      18.455  23.089  29.279  1.00 26.01           C  
ATOM   1161  CD1 TRP H 154      18.476  21.573  30.929  1.00 25.95           C  
ATOM   1162  NE1 TRP H 154      17.204  22.084  30.839  1.00 27.23           N  
ATOM   1163  CE2 TRP H 154      17.174  23.019  29.826  1.00 28.29           C  
ATOM   1164  CE3 TRP H 154      18.742  23.941  28.250  1.00 26.19           C  
ATOM   1165  CZ2 TRP H 154      16.161  23.800  29.358  1.00 28.24           C  
ATOM   1166  CZ3 TRP H 154      17.715  24.722  27.773  1.00 27.57           C  
ATOM   1167  CH2 TRP H 154      16.448  24.654  28.316  1.00 27.40           C  
ATOM   1168  C   TRP H 154      20.535  20.741  27.600  1.00 27.25           C  
ATOM   1169  O   TRP H 154      20.893  21.562  26.761  1.00 27.94           O  
ATOM   1170  N   VAL H 155      19.658  19.752  27.315  1.00 25.62           N  
ATOM   1171  CA  VAL H 155      18.930  19.648  26.077  1.00 26.28           C  
ATOM   1172  CB  VAL H 155      18.480  18.245  25.803  1.00 28.51           C  
ATOM   1173  CG1 VAL H 155      17.641  18.243  24.515  1.00 28.72           C  
ATOM   1174  CG2 VAL H 155      19.716  17.334  25.750  1.00 27.61           C  
ATOM   1175  C   VAL H 155      17.692  20.501  26.007  1.00 29.07           C  
ATOM   1176  O   VAL H 155      17.500  21.252  25.049  1.00 30.44           O  
ATOM   1177  N   GLY H 156      16.810  20.405  27.033  1.00 28.29           N  
ATOM   1178  CA  GLY H 156      15.543  21.094  26.970  1.00 28.80           C  
ATOM   1179  C   GLY H 156      14.731  20.805  28.210  1.00 30.35           C  
ATOM   1180  O   GLY H 156      15.128  20.007  29.058  1.00 30.60           O  
ATOM   1181  N   TYR H 157      13.551  21.464  28.316  1.00 29.35           N  
ATOM   1182  CA  TYR H 157      12.655  21.455  29.452  1.00 30.20           C  
ATOM   1183  CB  TYR H 157      12.856  22.768  30.258  1.00 30.48           C  
ATOM   1184  CG  TYR H 157      11.668  23.290  31.014  1.00 32.12           C  
ATOM   1185  CD1 TYR H 157      11.399  22.949  32.320  1.00 27.12           C  
ATOM   1186  CD2 TYR H 157      10.827  24.189  30.391  1.00 25.97           C  
ATOM   1187  CE1 TYR H 157      10.300  23.475  32.971  1.00  0.00           C  
ATOM   1188  CE2 TYR H 157       9.728  24.716  31.033  1.00 26.15           C  
ATOM   1189  CZ  TYR H 157       9.466  24.364  32.334  1.00  0.00           C  
ATOM   1190  OH  TYR H 157       8.348  24.904  33.009  1.00  0.00           O  
ATOM   1191  C   TYR H 157      11.223  21.394  29.006  1.00 30.51           C  
ATOM   1192  O   TYR H 157      10.887  21.830  27.905  1.00 31.49           O  
ATOM   1193  N   ASN H 158      10.340  20.815  29.858  1.00 30.53           N  
ATOM   1194  CA  ASN H 158       8.939  20.807  29.542  1.00 32.05           C  
ATOM   1195  CB  ASN H 158       8.479  19.547  28.791  1.00 33.14           C  
ATOM   1196  CG  ASN H 158       7.191  19.904  28.059  1.00  0.00           C  
ATOM   1197  OD1 ASN H 158       6.114  19.962  28.646  1.00  0.00           O  
ATOM   1198  ND2 ASN H 158       7.317  20.168  26.731  1.00  0.00           N  
ATOM   1199  C   ASN H 158       8.174  20.890  30.831  1.00 33.06           C  
ATOM   1200  O   ASN H 158       8.545  20.293  31.842  1.00 31.46           O  
ATOM   1201  N   ASN H 159       7.076  21.664  30.822  1.00 33.90           N  
ATOM   1202  CA  ASN H 159       6.236  21.830  31.973  1.00 34.02           C  
ATOM   1203  CB  ASN H 159       5.892  23.318  32.153  1.00 33.87           C  
ATOM   1204  CG  ASN H 159       5.002  23.499  33.357  1.00 41.09           C  
ATOM   1205  OD1 ASN H 159       5.460  23.691  34.479  1.00 40.29           O  
ATOM   1206  ND2 ASN H 159       3.675  23.463  33.084  1.00 38.81           N  
ATOM   1207  C   ASN H 159       4.992  21.053  31.671  1.00 36.44           C  
ATOM   1208  O   ASN H 159       4.196  21.493  30.856  1.00 36.64           O  
ATOM   1209  N   PRO H 160       4.826  19.871  32.210  1.00 30.19           N  
ATOM   1210  CA  PRO H 160       3.751  18.989  31.829  1.00 33.18           C  
ATOM   1211  CD  PRO H 160       5.919  19.158  32.849  1.00 30.38           C  
ATOM   1212  CB  PRO H 160       3.976  17.703  32.622  1.00 32.28           C  
ATOM   1213  CG  PRO H 160       5.502  17.675  32.837  1.00 33.68           C  
ATOM   1214  C   PRO H 160       2.414  19.596  32.051  1.00 37.04           C  
ATOM   1215  O   PRO H 160       1.470  19.233  31.349  1.00 38.79           O  
ATOM   1216  N   TYR H 161       2.307  20.525  33.007  1.00 39.04           N  
ATOM   1217  CA  TYR H 161       1.035  21.098  33.291  1.00 38.98           C  
ATOM   1218  CB  TYR H 161       1.093  22.102  34.456  1.00 41.27           C  
ATOM   1219  CG  TYR H 161      -0.240  22.756  34.574  1.00 43.31           C  
ATOM   1220  CD1 TYR H 161      -1.277  22.177  35.272  1.00 41.26           C  
ATOM   1221  CD2 TYR H 161      -0.442  23.973  33.969  1.00 42.16           C  
ATOM   1222  CE1 TYR H 161      -2.495  22.811  35.361  1.00 42.39           C  
ATOM   1223  CE2 TYR H 161      -1.655  24.611  34.056  1.00 44.98           C  
ATOM   1224  CZ  TYR H 161      -2.686  24.031  34.752  1.00 46.51           C  
ATOM   1225  OH  TYR H 161      -3.929  24.692  34.836  1.00 52.00           O  
ATOM   1226  C   TYR H 161       0.525  21.806  32.070  1.00 39.16           C  
ATOM   1227  O   TYR H 161      -0.633  21.611  31.703  1.00 40.52           O  
ATOM   1228  N   ASN H 162       1.357  22.631  31.392  1.00 34.29           N  
ATOM   1229  CA  ASN H 162       0.804  23.334  30.263  1.00 34.92           C  
ATOM   1230  CB  ASN H 162       0.725  24.856  30.473  1.00 38.87           C  
ATOM   1231  CG  ASN H 162       2.132  25.397  30.676  1.00 42.24           C  
ATOM   1232  OD1 ASN H 162       3.103  24.644  30.734  1.00 43.58           O  
ATOM   1233  ND2 ASN H 162       2.248  26.744  30.803  1.00 41.69           N  
ATOM   1234  C   ASN H 162       1.599  23.103  29.013  1.00 36.77           C  
ATOM   1235  O   ASN H 162       1.445  23.840  28.039  1.00 35.15           O  
ATOM   1236  N   ALA H 163       2.447  22.063  28.991  1.00 37.45           N  
ATOM   1237  CA  ALA H 163       3.196  21.693  27.823  1.00 36.21           C  
ATOM   1238  CB  ALA H 163       2.297  21.292  26.642  1.00 34.50           C  
ATOM   1239  C   ALA H 163       4.128  22.781  27.343  1.00 35.50           C  
ATOM   1240  O   ALA H 163       4.548  22.740  26.188  1.00 35.66           O  
ATOM   1241  N   GLY H 164       4.506  23.759  28.196  1.00 38.86           N  
ATOM   1242  CA  GLY H 164       5.450  24.777  27.812  1.00 38.93           C  
ATOM   1243  C   GLY H 164       6.772  24.102  27.662  1.00 38.48           C  
ATOM   1244  O   GLY H 164       7.132  23.255  28.479  1.00 36.15           O  
ATOM   1245  N   THR H 165       7.539  24.476  26.617  1.00 34.53           N  
ATOM   1246  CA  THR H 165       8.772  23.793  26.376  1.00 35.20           C  
ATOM   1247  CB  THR H 165       8.616  22.784  25.269  1.00 37.75           C  
ATOM   1248  OG1 THR H 165       9.785  22.002  25.125  1.00 41.22           O  
ATOM   1249  CG2 THR H 165       8.268  23.509  23.960  1.00 35.82           C  
ATOM   1250  C   THR H 165       9.850  24.782  26.027  1.00 36.40           C  
ATOM   1251  O   THR H 165       9.584  25.834  25.447  1.00 36.92           O  
ATOM   1252  N   ASN H 166      11.106  24.460  26.415  1.00 33.75           N  
ATOM   1253  CA  ASN H 166      12.271  25.269  26.141  1.00 33.87           C  
ATOM   1254  CB  ASN H 166      12.924  25.866  27.395  1.00 34.03           C  
ATOM   1255  CG  ASN H 166      12.066  27.016  27.877  1.00 44.09           C  
ATOM   1256  OD1 ASN H 166      12.022  28.077  27.253  1.00 44.98           O  
ATOM   1257  ND2 ASN H 166      11.349  26.800  29.012  1.00 48.35           N  
ATOM   1258  C   ASN H 166      13.312  24.352  25.571  1.00 35.39           C  
ATOM   1259  O   ASN H 166      13.377  23.184  25.950  1.00 34.57           O  
ATOM   1260  N   TYR H 167      14.158  24.853  24.641  1.00 35.08           N  
ATOM   1261  CA  TYR H 167      15.179  23.990  24.110  1.00 34.02           C  
ATOM   1262  CB  TYR H 167      14.977  23.488  22.666  1.00 33.57           C  
ATOM   1263  CG  TYR H 167      13.677  22.782  22.469  1.00 33.86           C  
ATOM   1264  CD1 TYR H 167      13.368  21.613  23.127  1.00 33.00           C  
ATOM   1265  CD2 TYR H 167      12.738  23.325  21.624  1.00 33.73           C  
ATOM   1266  CE1 TYR H 167      12.159  20.990  22.915  1.00 33.93           C  
ATOM   1267  CE2 TYR H 167      11.532  22.706  21.408  1.00 34.47           C  
ATOM   1268  CZ  TYR H 167      11.237  21.536  22.056  1.00 34.51           C  
ATOM   1269  OH  TYR H 167       9.996  20.900  21.831  1.00 33.18           O  
ATOM   1270  C   TYR H 167      16.487  24.725  24.052  1.00 34.79           C  
ATOM   1271  O   TYR H 167      16.539  25.954  24.062  1.00 33.91           O  
ATOM   1272  N   ASN H 168      17.593  23.954  24.003  1.00 32.12           N  
ATOM   1273  CA  ASN H 168      18.917  24.493  23.876  1.00 32.76           C  
ATOM   1274  CB  ASN H 168      19.999  23.472  24.286  1.00 30.36           C  
ATOM   1275  CG  ASN H 168      21.361  24.151  24.369  1.00 45.93           C  
ATOM   1276  OD1 ASN H 168      21.912  24.585  23.358  1.00 41.53           O  
ATOM   1277  ND2 ASN H 168      21.927  24.231  25.600  1.00 41.04           N  
ATOM   1278  C   ASN H 168      19.084  24.862  22.431  1.00 36.41           C  
ATOM   1279  O   ASN H 168      18.463  24.273  21.547  1.00 35.78           O  
ATOM   1280  N   GLU H 169      19.949  25.849  22.150  1.00 38.26           N  
ATOM   1281  CA  GLU H 169      20.071  26.365  20.819  1.00 40.35           C  
ATOM   1282  CB  GLU H 169      21.080  27.507  20.717  1.00 42.82           C  
ATOM   1283  CG  GLU H 169      21.126  28.100  19.313  1.00 52.29           C  
ATOM   1284  CD  GLU H 169      21.966  29.358  19.389  1.00 85.78           C  
ATOM   1285  OE1 GLU H 169      22.285  29.783  20.531  1.00 85.90           O  
ATOM   1286  OE2 GLU H 169      22.297  29.915  18.309  1.00  0.00           O1-
ATOM   1287  C   GLU H 169      20.507  25.301  19.861  1.00 40.19           C  
ATOM   1288  O   GLU H 169      20.026  25.252  18.731  1.00 40.81           O  
ATOM   1289  N   LYS H 170      21.424  24.412  20.285  1.00 38.27           N  
ATOM   1290  CA  LYS H 170      21.970  23.431  19.387  1.00 40.13           C  
ATOM   1291  CB  LYS H 170      23.030  22.535  20.046  1.00 41.11           C  
ATOM   1292  CG  LYS H 170      24.316  23.283  20.390  1.00 67.20           C  
ATOM   1293  CD  LYS H 170      25.318  22.461  21.199  1.00 42.19           C  
ATOM   1294  CE  LYS H 170      26.376  21.770  20.335  1.00  0.00           C  
ATOM   1295  NZ  LYS H 170      27.479  21.273  21.185  1.00  0.00           N1+
ATOM   1296  C   LYS H 170      20.905  22.518  18.861  1.00 41.03           C  
ATOM   1297  O   LYS H 170      20.918  22.147  17.689  1.00 41.60           O  
ATOM   1298  N   PHE H 171      19.987  22.097  19.745  1.00 38.82           N  
ATOM   1299  CA  PHE H 171      18.943  21.144  19.477  1.00 37.54           C  
ATOM   1300  CB  PHE H 171      18.377  20.575  20.783  1.00 38.40           C  
ATOM   1301  CG  PHE H 171      19.590  20.125  21.515  1.00 42.33           C  
ATOM   1302  CD1 PHE H 171      20.184  18.920  21.217  1.00 43.51           C  
ATOM   1303  CD2 PHE H 171      20.159  20.930  22.473  1.00 42.33           C  
ATOM   1304  CE1 PHE H 171      21.314  18.516  21.889  1.00 43.20           C  
ATOM   1305  CE2 PHE H 171      21.289  20.534  23.148  1.00 42.00           C  
ATOM   1306  CZ  PHE H 171      21.865  19.321  22.855  1.00 41.47           C  
ATOM   1307  C   PHE H 171      17.803  21.714  18.685  1.00 38.59           C  
ATOM   1308  O   PHE H 171      17.098  20.983  17.989  1.00 38.38           O  
ATOM   1309  N   LYS H 172      17.553  23.026  18.810  1.00 38.24           N  
ATOM   1310  CA  LYS H 172      16.387  23.640  18.246  1.00 39.87           C  
ATOM   1311  CB  LYS H 172      16.413  25.164  18.421  1.00 43.32           C  
ATOM   1312  CG  LYS H 172      16.356  25.578  19.894  1.00 49.97           C  
ATOM   1313  CD  LYS H 172      16.748  27.035  20.130  1.00 54.25           C  
ATOM   1314  CE  LYS H 172      15.950  27.703  21.252  1.00 56.99           C  
ATOM   1315  NZ  LYS H 172      16.385  29.107  21.414  1.00 59.05           N1+
ATOM   1316  C   LYS H 172      16.216  23.314  16.791  1.00 40.96           C  
ATOM   1317  O   LYS H 172      17.131  23.446  15.978  1.00 41.49           O  
ATOM   1318  N   GLY H 173      14.988  22.861  16.454  1.00 39.56           N  
ATOM   1319  CA  GLY H 173      14.549  22.547  15.125  1.00 38.80           C  
ATOM   1320  C   GLY H 173      14.548  21.059  14.940  1.00 38.36           C  
ATOM   1321  O   GLY H 173      13.656  20.507  14.297  1.00 38.34           O  
ATOM   1322  N   ARG H 174      15.614  20.391  15.427  1.00 34.41           N  
ATOM   1323  CA  ARG H 174      15.772  18.963  15.363  1.00 35.19           C  
ATOM   1324  CB  ARG H 174      17.250  18.544  15.445  1.00 33.65           C  
ATOM   1325  CG  ARG H 174      18.114  19.155  14.338  1.00 35.53           C  
ATOM   1326  CD  ARG H 174      19.519  18.554  14.262  1.00 34.51           C  
ATOM   1327  NE  ARG H 174      20.254  18.951  15.496  1.00 35.88           N  
ATOM   1328  CZ  ARG H 174      20.732  17.989  16.336  1.00 37.60           C  
ATOM   1329  NH1 ARG H 174      20.504  16.672  16.059  1.00 33.16           N1+
ATOM   1330  NH2 ARG H 174      21.428  18.340  17.456  1.00 34.69           N  
ATOM   1331  C   ARG H 174      15.026  18.208  16.437  1.00 35.85           C  
ATOM   1332  O   ARG H 174      14.452  17.154  16.173  1.00 36.61           O  
ATOM   1333  N   PHE H 175      15.024  18.734  17.683  1.00 34.21           N  
ATOM   1334  CA  PHE H 175      14.518  18.033  18.840  1.00 33.27           C  
ATOM   1335  CB  PHE H 175      15.432  18.230  20.062  1.00 31.92           C  
ATOM   1336  CG  PHE H 175      16.695  17.464  19.869  1.00 33.79           C  
ATOM   1337  CD1 PHE H 175      17.465  17.634  18.742  1.00 36.43           C  
ATOM   1338  CD2 PHE H 175      17.139  16.611  20.852  1.00 32.48           C  
ATOM   1339  CE1 PHE H 175      18.634  16.926  18.579  1.00 37.46           C  
ATOM   1340  CE2 PHE H 175      18.310  15.907  20.701  1.00 33.82           C  
ATOM   1341  CZ  PHE H 175      19.058  16.059  19.559  1.00 34.48           C  
ATOM   1342  C   PHE H 175      13.193  18.607  19.249  1.00 34.06           C  
ATOM   1343  O   PHE H 175      13.005  19.821  19.242  1.00 34.40           O  
ATOM   1344  N   THR H 176      12.229  17.728  19.615  1.00 32.34           N  
ATOM   1345  CA  THR H 176      10.960  18.184  20.114  1.00 34.08           C  
ATOM   1346  CB  THR H 176       9.830  18.059  19.128  1.00 35.86           C  
ATOM   1347  OG1 THR H 176       9.782  16.751  18.584  1.00 37.51           O  
ATOM   1348  CG2 THR H 176      10.005  19.110  18.022  1.00 34.65           C  
ATOM   1349  C   THR H 176      10.619  17.413  21.354  1.00 36.01           C  
ATOM   1350  O   THR H 176      10.756  16.190  21.402  1.00 36.70           O  
ATOM   1351  N   ILE H 177      10.146  18.127  22.400  0.90 34.82           N  
ATOM   1352  CA  ILE H 177       9.826  17.518  23.662  0.90 34.46           C  
ATOM   1353  CB  ILE H 177      10.468  18.224  24.823  0.90 34.04           C  
ATOM   1354  CG1 ILE H 177      11.999  18.147  24.673  0.88 34.51           C  
ATOM   1355  CG2 ILE H 177       9.948  17.601  26.130  0.88 33.41           C  
ATOM   1356  CD1 ILE H 177      12.781  19.104  25.571  0.90 32.00           C  
ATOM   1357  C   ILE H 177       8.340  17.559  23.826  0.90 37.85           C  
ATOM   1358  O   ILE H 177       7.692  18.570  23.563  0.90 36.99           O  
ATOM   1359  N   SER H 178       7.767  16.419  24.259  1.00 37.87           N  
ATOM   1360  CA  SER H 178       6.347  16.268  24.384  1.00 37.92           C  
ATOM   1361  CB  SER H 178       5.800  15.347  23.281  1.00 40.63           C  
ATOM   1362  OG  SER H 178       4.401  15.178  23.404  1.00 43.47           O  
ATOM   1363  C   SER H 178       6.070  15.625  25.707  1.00 38.75           C  
ATOM   1364  O   SER H 178       6.983  15.140  26.375  1.00 38.61           O  
ATOM   1365  N   SER H 179       4.789  15.638  26.133  1.00 38.48           N  
ATOM   1366  CA  SER H 179       4.439  15.036  27.389  1.00 39.18           C  
ATOM   1367  CB  SER H 179       4.273  16.046  28.542  1.00 38.46           C  
ATOM   1368  OG  SER H 179       5.510  16.672  28.845  1.00  0.00           O  
ATOM   1369  C   SER H 179       3.110  14.368  27.248  1.00 41.71           C  
ATOM   1370  O   SER H 179       2.238  14.834  26.516  1.00 42.40           O  
ATOM   1371  N   ASP H 180       2.940  13.241  27.966  1.00 40.33           N  
ATOM   1372  CA  ASP H 180       1.718  12.496  27.978  1.00 41.38           C  
ATOM   1373  CB  ASP H 180       1.933  11.068  27.450  1.00 41.99           C  
ATOM   1374  CG  ASP H 180       0.592  10.421  27.172  1.00 45.23           C  
ATOM   1375  OD1 ASP H 180      -0.233  10.354  28.118  1.00 46.39           O  
ATOM   1376  OD2 ASP H 180       0.370   9.993  26.008  1.00 46.93           O1-
ATOM   1377  C   ASP H 180       1.319  12.434  29.420  1.00 41.72           C  
ATOM   1378  O   ASP H 180       1.809  11.602  30.179  1.00 41.67           O  
ATOM   1379  N   LYS H 181       0.400  13.327  29.823  1.00 42.26           N  
ATOM   1380  CA  LYS H 181      -0.015  13.481  31.184  1.00 43.10           C  
ATOM   1381  CB  LYS H 181      -1.022  14.640  31.316  1.00 47.97           C  
ATOM   1382  CG  LYS H 181      -1.384  15.058  32.741  1.00 74.29           C  
ATOM   1383  CD  LYS H 181      -2.274  14.075  33.501  1.00 80.81           C  
ATOM   1384  CE  LYS H 181      -2.505  14.501  34.954  1.00102.08           C  
ATOM   1385  NZ  LYS H 181      -3.773  13.934  35.463  1.00101.76           N1+
ATOM   1386  C   LYS H 181      -0.637  12.205  31.671  1.00 43.74           C  
ATOM   1387  O   LYS H 181      -0.455  11.820  32.824  1.00 44.14           O  
ATOM   1388  N   SER H 182      -1.401  11.511  30.809  1.00 41.66           N  
ATOM   1389  CA  SER H 182      -2.058  10.310  31.252  1.00 45.02           C  
ATOM   1390  CB  SER H 182      -3.087   9.775  30.235  1.00 47.91           C  
ATOM   1391  OG  SER H 182      -2.465   9.423  29.010  1.00 52.70           O  
ATOM   1392  C   SER H 182      -1.055   9.232  31.557  1.00 45.91           C  
ATOM   1393  O   SER H 182      -1.270   8.425  32.461  1.00 46.45           O  
ATOM   1394  N   LYS H 183       0.030   9.155  30.760  1.00 43.17           N  
ATOM   1395  CA  LYS H 183       1.110   8.205  30.884  1.00 41.61           C  
ATOM   1396  CB  LYS H 183       1.913   8.044  29.582  1.00 43.38           C  
ATOM   1397  CG  LYS H 183       1.059   7.646  28.375  1.00 49.75           C  
ATOM   1398  CD  LYS H 183       0.292   6.333  28.533  1.00 54.52           C  
ATOM   1399  CE  LYS H 183      -0.697   6.081  27.391  1.00 58.32           C  
ATOM   1400  NZ  LYS H 183      -1.671   5.038  27.782  1.00 60.38           N1+
ATOM   1401  C   LYS H 183       2.091   8.576  31.971  1.00 38.26           C  
ATOM   1402  O   LYS H 183       2.838   7.720  32.449  1.00 36.68           O  
ATOM   1403  N   ASN H 184       2.163   9.861  32.372  1.00 35.02           N  
ATOM   1404  CA  ASN H 184       3.201  10.275  33.280  1.00 35.08           C  
ATOM   1405  CB  ASN H 184       3.307   9.456  34.582  1.00 36.22           C  
ATOM   1406  CG  ASN H 184       2.231   9.892  35.562  1.00 44.34           C  
ATOM   1407  OD1 ASN H 184       1.397  10.744  35.257  1.00 45.83           O  
ATOM   1408  ND2 ASN H 184       2.263   9.306  36.787  1.00 42.69           N  
ATOM   1409  C   ASN H 184       4.503  10.076  32.576  1.00 37.21           C  
ATOM   1410  O   ASN H 184       5.493   9.670  33.183  1.00 37.47           O  
ATOM   1411  N   THR H 185       4.533  10.351  31.257  1.00 35.09           N  
ATOM   1412  CA  THR H 185       5.765  10.152  30.553  1.00 34.91           C  
ATOM   1413  CB  THR H 185       5.729   8.962  29.645  1.00 37.61           C  
ATOM   1414  OG1 THR H 185       5.413   7.793  30.393  1.00 38.19           O  
ATOM   1415  CG2 THR H 185       7.108   8.804  28.986  1.00 37.05           C  
ATOM   1416  C   THR H 185       6.067  11.359  29.721  1.00 36.95           C  
ATOM   1417  O   THR H 185       5.168  12.032  29.220  1.00 38.51           O  
ATOM   1418  N   ALA H 186       7.373  11.661  29.562  1.00 35.53           N  
ATOM   1419  CA  ALA H 186       7.832  12.774  28.779  1.00 35.32           C  
ATOM   1420  CB  ALA H 186       8.805  13.680  29.552  1.00 35.96           C  
ATOM   1421  C   ALA H 186       8.586  12.183  27.626  1.00 34.67           C  
ATOM   1422  O   ALA H 186       9.215  11.136  27.776  1.00 33.63           O  
ATOM   1423  N   TYR H 187       8.547  12.828  26.437  1.00 32.85           N  
ATOM   1424  CA  TYR H 187       9.195  12.236  25.294  1.00 32.04           C  
ATOM   1425  CB  TYR H 187       8.231  11.860  24.150  1.00 32.96           C  
ATOM   1426  CG  TYR H 187       7.167  10.974  24.698  1.00 35.90           C  
ATOM   1427  CD1 TYR H 187       7.452   9.694  25.104  1.00 36.82           C  
ATOM   1428  CD2 TYR H 187       5.879  11.436  24.847  1.00 37.32           C  
ATOM   1429  CE1 TYR H 187       6.472   8.881  25.620  1.00 39.01           C  
ATOM   1430  CE2 TYR H 187       4.893  10.624  25.361  1.00 38.79           C  
ATOM   1431  CZ  TYR H 187       5.189   9.341  25.745  1.00 40.88           C  
ATOM   1432  OH  TYR H 187       4.185   8.502  26.278  1.00 43.45           O  
ATOM   1433  C   TYR H 187      10.161  13.217  24.695  1.00 33.62           C  
ATOM   1434  O   TYR H 187       9.989  14.428  24.802  1.00 34.32           O  
ATOM   1435  N   LEU H 188      11.232  12.686  24.065  1.00 30.49           N  
ATOM   1436  CA  LEU H 188      12.205  13.493  23.387  1.00 29.25           C  
ATOM   1437  CB  LEU H 188      13.593  13.389  24.043  1.00 29.00           C  
ATOM   1438  CG  LEU H 188      14.694  14.232  23.375  1.00 29.90           C  
ATOM   1439  CD1 LEU H 188      14.378  15.731  23.432  1.00 28.28           C  
ATOM   1440  CD2 LEU H 188      16.073  13.900  23.969  1.00 26.04           C  
ATOM   1441  C   LEU H 188      12.307  12.981  21.982  1.00 30.69           C  
ATOM   1442  O   LEU H 188      12.886  11.927  21.731  1.00 30.74           O  
ATOM   1443  N   GLN H 189      11.743  13.733  21.014  1.00 30.67           N  
ATOM   1444  CA  GLN H 189      11.765  13.325  19.634  1.00 32.08           C  
ATOM   1445  CB  GLN H 189      10.534  13.819  18.855  1.00 33.96           C  
ATOM   1446  CG  GLN H 189      10.544  13.476  17.365  1.00 37.32           C  
ATOM   1447  CD  GLN H 189      10.620  11.965  17.213  1.00 43.96           C  
ATOM   1448  OE1 GLN H 189       9.960  11.213  17.929  1.00 42.40           O  
ATOM   1449  NE2 GLN H 189      11.460  11.505  16.249  1.00 46.13           N  
ATOM   1450  C   GLN H 189      12.993  13.918  19.015  1.00 33.97           C  
ATOM   1451  O   GLN H 189      13.213  15.125  19.092  1.00 31.65           O  
ATOM   1452  N   MET H 190      13.827  13.068  18.382  1.00 32.64           N  
ATOM   1453  CA  MET H 190      15.069  13.529  17.828  1.00 34.29           C  
ATOM   1454  CB  MET H 190      16.270  12.767  18.401  1.00 35.21           C  
ATOM   1455  CG  MET H 190      16.369  12.876  19.922  1.00 38.65           C  
ATOM   1456  SD  MET H 190      17.669  11.848  20.666  1.00 41.93           S  
ATOM   1457  CE  MET H 190      19.025  12.828  19.967  1.00 59.82           C  
ATOM   1458  C   MET H 190      15.072  13.245  16.356  1.00 37.13           C  
ATOM   1459  O   MET H 190      14.826  12.115  15.940  1.00 37.70           O  
ATOM   1460  N   ASN H 191      15.378  14.261  15.522  1.00 35.79           N  
ATOM   1461  CA  ASN H 191      15.407  14.021  14.104  1.00 36.85           C  
ATOM   1462  CB  ASN H 191      14.299  14.749  13.317  1.00 39.17           C  
ATOM   1463  CG  ASN H 191      12.946  14.119  13.650  1.00 47.09           C  
ATOM   1464  OD1 ASN H 191      12.869  12.967  14.074  1.00 47.03           O  
ATOM   1465  ND2 ASN H 191      11.850  14.891  13.435  1.00 47.30           N  
ATOM   1466  C   ASN H 191      16.729  14.497  13.575  1.00 36.01           C  
ATOM   1467  O   ASN H 191      17.444  15.242  14.243  1.00 34.74           O  
ATOM   1468  N   SER H 192      17.089  14.039  12.357  1.00 35.82           N  
ATOM   1469  CA  SER H 192      18.304  14.422  11.691  1.00 37.64           C  
ATOM   1470  CB  SER H 192      18.265  15.859  11.145  1.00 40.23           C  
ATOM   1471  OG  SER H 192      19.491  16.169  10.503  1.00 44.20           O  
ATOM   1472  C   SER H 192      19.455  14.290  12.644  1.00 36.64           C  
ATOM   1473  O   SER H 192      20.196  15.244  12.873  1.00 35.49           O  
ATOM   1474  N   LEU H 193      19.642  13.081  13.204  1.00 34.75           N  
ATOM   1475  CA  LEU H 193      20.642  12.824  14.202  1.00 32.58           C  
ATOM   1476  CB  LEU H 193      20.509  11.422  14.824  1.00 32.00           C  
ATOM   1477  CG  LEU H 193      19.159  11.205  15.537  1.00 34.09           C  
ATOM   1478  CD1 LEU H 193      19.063   9.812  16.172  1.00 34.83           C  
ATOM   1479  CD2 LEU H 193      18.878  12.324  16.547  1.00 33.73           C  
ATOM   1480  C   LEU H 193      22.017  12.946  13.626  1.00 34.50           C  
ATOM   1481  O   LEU H 193      22.265  12.598  12.471  1.00 33.49           O  
ATOM   1482  N   ARG H 194      22.958  13.450  14.452  1.00 34.19           N  
ATOM   1483  CA  ARG H 194      24.312  13.673  14.034  1.00 34.74           C  
ATOM   1484  CB  ARG H 194      24.727  15.146  14.198  1.00 37.28           C  
ATOM   1485  CG  ARG H 194      23.782  16.074  13.436  1.00 41.62           C  
ATOM   1486  CD  ARG H 194      24.278  17.510  13.248  1.00 44.68           C  
ATOM   1487  NE  ARG H 194      23.949  18.321  14.455  1.00 49.17           N  
ATOM   1488  CZ  ARG H 194      23.303  19.511  14.286  1.00 51.33           C  
ATOM   1489  NH1 ARG H 194      22.862  19.866  13.043  1.00 47.64           N1+
ATOM   1490  NH2 ARG H 194      23.108  20.355  15.344  1.00 48.86           N  
ATOM   1491  C   ARG H 194      25.209  12.847  14.904  1.00 34.14           C  
ATOM   1492  O   ARG H 194      24.809  12.385  15.970  1.00 30.85           O  
ATOM   1493  N   ALA H 195      26.463  12.643  14.457  1.00 34.37           N  
ATOM   1494  CA  ALA H 195      27.421  11.841  15.166  1.00 35.15           C  
ATOM   1495  CB  ALA H 195      28.783  11.775  14.450  1.00 35.73           C  
ATOM   1496  C   ALA H 195      27.652  12.467  16.504  1.00 35.36           C  
ATOM   1497  O   ALA H 195      27.830  11.778  17.507  1.00 34.21           O  
ATOM   1498  N   GLU H 196      27.629  13.807  16.535  1.00 35.50           N  
ATOM   1499  CA  GLU H 196      27.884  14.609  17.692  1.00 37.73           C  
ATOM   1500  CB  GLU H 196      27.846  16.100  17.342  1.00 42.63           C  
ATOM   1501  CG  GLU H 196      28.945  16.467  16.340  1.00 49.47           C  
ATOM   1502  CD  GLU H 196      28.618  17.819  15.734  1.00 55.61           C  
ATOM   1503  OE1 GLU H 196      28.299  18.753  16.514  1.00 56.18           O  
ATOM   1504  OE2 GLU H 196      28.683  17.930  14.482  1.00 52.92           O1-
ATOM   1505  C   GLU H 196      26.848  14.305  18.734  1.00 35.46           C  
ATOM   1506  O   GLU H 196      27.087  14.498  19.925  1.00 34.68           O  
ATOM   1507  N   ASP H 197      25.658  13.856  18.297  1.00 32.32           N  
ATOM   1508  CA  ASP H 197      24.534  13.534  19.136  1.00 30.61           C  
ATOM   1509  CB  ASP H 197      23.255  13.213  18.344  1.00 31.06           C  
ATOM   1510  CG  ASP H 197      22.724  14.521  17.782  1.00 33.02           C  
ATOM   1511  OD1 ASP H 197      23.005  15.582  18.399  1.00 32.25           O  
ATOM   1512  OD2 ASP H 197      22.029  14.479  16.731  1.00 34.04           O1-
ATOM   1513  C   ASP H 197      24.808  12.335  20.002  1.00 31.37           C  
ATOM   1514  O   ASP H 197      24.091  12.116  20.975  1.00 31.42           O  
ATOM   1515  N   THR H 198      25.791  11.477  19.669  1.00 29.86           N  
ATOM   1516  CA  THR H 198      25.924  10.292  20.476  1.00 27.12           C  
ATOM   1517  CB  THR H 198      26.946   9.306  19.975  1.00 28.42           C  
ATOM   1518  OG1 THR H 198      26.735   8.047  20.588  1.00 29.78           O  
ATOM   1519  CG2 THR H 198      28.366   9.799  20.296  1.00 28.74           C  
ATOM   1520  C   THR H 198      26.231  10.661  21.899  1.00 28.26           C  
ATOM   1521  O   THR H 198      27.182  11.391  22.188  1.00 27.45           O  
ATOM   1522  N   ALA H 199      25.397  10.162  22.842  1.00 27.12           N  
ATOM   1523  CA  ALA H 199      25.610  10.461  24.233  1.00 26.98           C  
ATOM   1524  CB  ALA H 199      25.477  11.956  24.559  1.00 26.30           C  
ATOM   1525  C   ALA H 199      24.576   9.748  25.050  1.00 26.31           C  
ATOM   1526  O   ALA H 199      23.634   9.164  24.515  1.00 24.94           O  
ATOM   1527  N   VAL H 200      24.769   9.741  26.387  1.00 25.90           N  
ATOM   1528  CA  VAL H 200      23.767   9.188  27.248  1.00 25.89           C  
ATOM   1529  CB  VAL H 200      24.299   8.625  28.536  1.00 25.66           C  
ATOM   1530  CG1 VAL H 200      23.121   8.206  29.432  1.00 25.63           C  
ATOM   1531  CG2 VAL H 200      25.229   7.452  28.179  1.00 25.43           C  
ATOM   1532  C   VAL H 200      22.823  10.310  27.540  1.00 28.55           C  
ATOM   1533  O   VAL H 200      23.247  11.424  27.845  1.00 27.45           O  
ATOM   1534  N   TYR H 201      21.505  10.044  27.442  1.00 27.32           N  
ATOM   1535  CA  TYR H 201      20.543  11.089  27.648  1.00 28.06           C  
ATOM   1536  CB  TYR H 201      19.479  11.202  26.537  1.00 28.57           C  
ATOM   1537  CG  TYR H 201      20.086  11.773  25.297  1.00 29.12           C  
ATOM   1538  CD1 TYR H 201      20.868  11.003  24.465  1.00 29.03           C  
ATOM   1539  CD2 TYR H 201      19.853  13.086  24.952  1.00 28.73           C  
ATOM   1540  CE1 TYR H 201      21.410  11.538  23.318  1.00 29.28           C  
ATOM   1541  CE2 TYR H 201      20.392  13.627  23.808  1.00 29.24           C  
ATOM   1542  CZ  TYR H 201      21.175  12.851  22.987  1.00 30.68           C  
ATOM   1543  OH  TYR H 201      21.733  13.402  21.814  1.00 32.17           O  
ATOM   1544  C   TYR H 201      19.812  10.811  28.918  1.00 28.70           C  
ATOM   1545  O   TYR H 201      19.269   9.723  29.116  1.00 28.63           O  
ATOM   1546  N   TYR H 202      19.769  11.818  29.812  1.00 26.21           N  
ATOM   1547  CA  TYR H 202      19.114  11.639  31.071  1.00 25.48           C  
ATOM   1548  CB  TYR H 202      19.872  12.139  32.315  1.00 26.10           C  
ATOM   1549  CG  TYR H 202      21.246  11.582  32.407  1.00 27.21           C  
ATOM   1550  CD1 TYR H 202      21.477  10.263  32.709  1.00 27.83           C  
ATOM   1551  CD2 TYR H 202      22.318  12.405  32.172  1.00 26.66           C  
ATOM   1552  CE1 TYR H 202      22.761   9.776  32.788  1.00 28.25           C  
ATOM   1553  CE2 TYR H 202      23.602  11.924  32.251  1.00 27.62           C  
ATOM   1554  CZ  TYR H 202      23.827  10.607  32.562  1.00 29.00           C  
ATOM   1555  OH  TYR H 202      25.144  10.106  32.649  1.00 31.25           O  
ATOM   1556  C   TYR H 202      17.916  12.524  31.092  1.00 27.57           C  
ATOM   1557  O   TYR H 202      17.891  13.589  30.471  1.00 27.18           O  
ATOM   1558  N   CYS H 203      16.860  12.063  31.784  1.00 26.38           N  
ATOM   1559  CA  CYS H 203      15.758  12.931  32.051  1.00 28.11           C  
ATOM   1560  CB  CYS H 203      14.364  12.361  31.692  1.00 32.32           C  
ATOM   1561  SG  CYS H 203      13.939  10.792  32.504  1.00 39.88           S  
ATOM   1562  C   CYS H 203      15.859  13.202  33.520  1.00 29.16           C  
ATOM   1563  O   CYS H 203      16.256  12.329  34.293  1.00 28.43           O  
ATOM   1564  N   SER H 204      15.565  14.444  33.945  1.00 25.92           N  
ATOM   1565  CA  SER H 204      15.680  14.789  35.336  1.00 24.87           C  
ATOM   1566  CB  SER H 204      16.954  15.602  35.649  1.00 23.76           C  
ATOM   1567  OG  SER H 204      17.025  15.913  37.031  1.00  0.00           O  
ATOM   1568  C   SER H 204      14.499  15.632  35.686  1.00 27.77           C  
ATOM   1569  O   SER H 204      13.982  16.362  34.843  1.00 28.66           O  
ATOM   1570  N   ARG H 205      14.029  15.563  36.951  1.00 27.01           N  
ATOM   1571  CA  ARG H 205      12.867  16.353  37.255  1.00 27.97           C  
ATOM   1572  CB  ARG H 205      11.800  15.663  38.113  1.00 29.80           C  
ATOM   1573  CG  ARG H 205      12.286  15.412  39.532  1.00 30.97           C  
ATOM   1574  CD  ARG H 205      11.200  14.948  40.500  1.00 32.52           C  
ATOM   1575  NE  ARG H 205      11.812  15.033  41.852  1.00 35.31           N  
ATOM   1576  CZ  ARG H 205      11.056  14.844  42.971  1.00 36.33           C  
ATOM   1577  NH1 ARG H 205       9.719  14.595  42.862  1.00 35.13           N1+
ATOM   1578  NH2 ARG H 205      11.640  14.896  44.202  1.00 33.09           N  
ATOM   1579  C   ARG H 205      13.272  17.574  38.003  1.00 28.84           C  
ATOM   1580  O   ARG H 205      13.988  17.509  39.000  1.00 29.00           O  
ATOM   1581  N   PRO H 206      12.897  18.700  37.463  1.00 28.29           N  
ATOM   1582  CA  PRO H 206      13.137  19.932  38.159  1.00 27.20           C  
ATOM   1583  CD  PRO H 206      13.105  18.860  36.036  1.00  0.00           C  
ATOM   1584  CB  PRO H 206      13.558  20.962  37.120  1.00 29.65           C  
ATOM   1585  CG  PRO H 206      13.043  20.368  35.807  1.00 20.38           C  
ATOM   1586  C   PRO H 206      11.966  20.389  38.944  1.00 30.34           C  
ATOM   1587  O   PRO H 206      10.844  20.347  38.438  1.00 31.40           O  
ATOM   1588  N   THR H 207      12.270  20.746  40.213  1.00 42.81           N  
ATOM   1589  CA  THR H 207      11.334  21.076  41.237  1.00 47.44           C  
ATOM   1590  CB  THR H 207      11.724  20.547  42.584  1.00 46.40           C  
ATOM   1591  OG1 THR H 207      12.977  21.080  42.981  1.00 29.70           O  
ATOM   1592  CG2 THR H 207      11.810  19.021  42.492  1.00 26.75           C  
ATOM   1593  C   THR H 207      11.225  22.551  41.356  1.00 47.12           C  
ATOM   1594  O   THR H 207      11.320  23.286  40.380  1.00 45.77           O  
ATOM   1595  N   MET H 208      11.097  23.015  42.607  1.00 50.58           N  
ATOM   1596  CA  MET H 208      10.751  24.364  42.951  1.00 50.24           C  
ATOM   1597  CB  MET H 208      10.704  24.590  44.472  1.00 61.89           C  
ATOM   1598  CG  MET H 208       9.612  23.770  45.163  1.00 78.87           C  
ATOM   1599  SD  MET H 208       7.920  24.296  44.756  1.00  0.00           S  
ATOM   1600  CE  MET H 208       7.127  22.810  45.431  1.00  0.00           C  
ATOM   1601  C   MET H 208      11.719  25.346  42.392  1.00 48.94           C  
ATOM   1602  O   MET H 208      11.338  26.460  42.037  1.00 52.59           O  
ATOM   1603  N   LEU H 209      13.010  25.011  42.355  1.00 51.52           N  
ATOM   1604  CA  LEU H 209      13.888  25.953  41.749  1.00 51.57           C  
ATOM   1605  CB  LEU H 209      15.154  26.217  42.578  1.00 51.77           C  
ATOM   1606  CG  LEU H 209      14.818  26.826  43.958  1.00 54.71           C  
ATOM   1607  CD1 LEU H 209      14.100  25.806  44.860  1.00 69.74           C  
ATOM   1608  CD2 LEU H 209      16.049  27.448  44.635  1.00 74.18           C  
ATOM   1609  C   LEU H 209      14.203  25.375  40.402  1.00 53.08           C  
ATOM   1610  O   LEU H 209      13.436  24.587  39.844  1.00 52.04           O  
ATOM   1611  N   PRO H 210      15.219  25.866  39.783  1.00 51.45           N  
ATOM   1612  CA  PRO H 210      15.614  25.255  38.550  1.00 45.15           C  
ATOM   1613  CD  PRO H 210      15.391  27.311  39.748  1.00  0.00           C  
ATOM   1614  CB  PRO H 210      16.388  26.318  37.780  1.00 41.12           C  
ATOM   1615  CG  PRO H 210      15.820  27.644  38.312  1.00 27.78           C  
ATOM   1616  C   PRO H 210      16.385  23.982  38.733  1.00 48.01           C  
ATOM   1617  O   PRO H 210      16.470  23.200  37.788  1.00 48.63           O  
ATOM   1618  N   TRP H 211      16.940  23.742  39.935  1.00 44.20           N  
ATOM   1619  CA  TRP H 211      17.862  22.659  40.167  1.00 41.83           C  
ATOM   1620  CB  TRP H 211      18.558  22.767  41.528  1.00 41.92           C  
ATOM   1621  CG  TRP H 211      17.595  23.086  42.640  1.00 40.77           C  
ATOM   1622  CD2 TRP H 211      16.764  22.128  43.310  1.00 44.05           C  
ATOM   1623  CD1 TRP H 211      17.303  24.301  43.185  1.00 40.72           C  
ATOM   1624  NE1 TRP H 211      16.333  24.162  44.148  1.00 46.97           N  
ATOM   1625  CE2 TRP H 211      15.994  22.830  44.238  1.00 45.78           C  
ATOM   1626  CE3 TRP H 211      16.649  20.778  43.164  1.00 49.72           C  
ATOM   1627  CZ2 TRP H 211      15.093  22.188  45.037  1.00 50.75           C  
ATOM   1628  CZ3 TRP H 211      15.745  20.134  43.975  1.00 52.25           C  
ATOM   1629  CH2 TRP H 211      14.982  20.823  44.894  1.00 55.29           C  
ATOM   1630  C   TRP H 211      17.233  21.314  40.020  1.00 45.23           C  
ATOM   1631  O   TRP H 211      16.068  21.115  40.358  1.00 48.34           O  
ATOM   1632  N   PHE H 212      18.056  20.357  39.526  1.00 46.79           N  
ATOM   1633  CA  PHE H 212      17.673  19.014  39.175  1.00 46.61           C  
ATOM   1634  CB  PHE H 212      18.655  18.384  38.166  1.00 43.62           C  
ATOM   1635  CG  PHE H 212      18.579  19.100  36.857  1.00 44.59           C  
ATOM   1636  CD1 PHE H 212      18.985  20.409  36.739  1.00 44.57           C  
ATOM   1637  CD2 PHE H 212      18.138  18.444  35.731  1.00 44.42           C  
ATOM   1638  CE1 PHE H 212      18.924  21.058  35.529  1.00 39.20           C  
ATOM   1639  CE2 PHE H 212      18.076  19.085  34.517  1.00 42.99           C  
ATOM   1640  CZ  PHE H 212      18.467  20.396  34.416  1.00 38.98           C  
ATOM   1641  C   PHE H 212      17.691  18.152  40.392  1.00 48.86           C  
ATOM   1642  O   PHE H 212      18.743  17.722  40.864  1.00 49.36           O  
ATOM   1643  N   ALA H 213      16.489  17.898  40.933  1.00 50.56           N  
ATOM   1644  CA  ALA H 213      16.338  17.092  42.096  1.00 47.68           C  
ATOM   1645  CB  ALA H 213      14.907  17.125  42.650  1.00 48.12           C  
ATOM   1646  C   ALA H 213      16.649  15.679  41.775  1.00 51.55           C  
ATOM   1647  O   ALA H 213      17.300  14.987  42.555  1.00 53.57           O  
ATOM   1648  N   TYR H 214      16.211  15.194  40.605  1.00 27.90           N  
ATOM   1649  CA  TYR H 214      16.337  13.741  40.576  1.00 29.24           C  
ATOM   1650  CB  TYR H 214      15.041  13.072  41.084  1.00 30.39           C  
ATOM   1651  CG  TYR H 214      15.258  11.655  41.512  1.00 33.34           C  
ATOM   1652  CD1 TYR H 214      15.848  11.385  42.725  1.00 35.23           C  
ATOM   1653  CD2 TYR H 214      14.837  10.604  40.733  1.00 33.74           C  
ATOM   1654  CE1 TYR H 214      16.046  10.087  43.143  1.00 36.36           C  
ATOM   1655  CE2 TYR H 214      15.030   9.306  41.143  1.00 34.74           C  
ATOM   1656  CZ  TYR H 214      15.637   9.044  42.348  1.00 37.14           C  
ATOM   1657  OH  TYR H 214      15.833   7.713  42.773  1.00 39.45           O  
ATOM   1658  C   TYR H 214      16.598  13.315  39.151  1.00 30.20           C  
ATOM   1659  O   TYR H 214      16.007  13.868  38.227  1.00 27.64           O  
ATOM   1660  N   TRP H 215      17.469  12.299  38.923  1.00 28.21           N  
ATOM   1661  CA  TRP H 215      17.838  11.965  37.565  1.00 27.53           C  
ATOM   1662  CB  TRP H 215      19.345  12.159  37.301  1.00 26.04           C  
ATOM   1663  CG  TRP H 215      19.901  13.549  37.521  1.00 24.97           C  
ATOM   1664  CD2 TRP H 215      20.500  14.375  36.503  1.00 23.17           C  
ATOM   1665  CD1 TRP H 215      20.031  14.237  38.692  1.00 25.00           C  
ATOM   1666  NE1 TRP H 215      20.672  15.430  38.475  1.00 24.35           N  
ATOM   1667  CE2 TRP H 215      20.971  15.532  37.132  1.00 24.26           C  
ATOM   1668  CE3 TRP H 215      20.660  14.179  35.162  1.00 23.89           C  
ATOM   1669  CZ2 TRP H 215      21.609  16.510  36.426  1.00 24.31           C  
ATOM   1670  CZ3 TRP H 215      21.293  15.178  34.451  1.00 25.35           C  
ATOM   1671  CH2 TRP H 215      21.760  16.320  35.070  1.00 25.38           C  
ATOM   1672  C   TRP H 215      17.593  10.501  37.307  1.00 29.07           C  
ATOM   1673  O   TRP H 215      17.664   9.675  38.213  1.00 29.95           O  
ATOM   1674  N   GLY H 216      17.310  10.142  36.034  1.00 28.32           N  
ATOM   1675  CA  GLY H 216      17.102   8.769  35.655  1.00 28.73           C  
ATOM   1676  C   GLY H 216      18.452   8.152  35.430  1.00 29.57           C  
ATOM   1677  O   GLY H 216      19.471   8.829  35.540  1.00 28.30           O  
ATOM   1678  N   GLN H 217      18.472   6.839  35.102  1.00 30.56           N  
ATOM   1679  CA  GLN H 217      19.658   6.048  34.879  1.00 32.95           C  
ATOM   1680  CB  GLN H 217      19.366   4.583  34.512  1.00 35.35           C  
ATOM   1681  CG  GLN H 217      18.284   3.900  35.339  1.00 46.47           C  
ATOM   1682  CD  GLN H 217      17.000   4.069  34.539  1.00 53.26           C  
ATOM   1683  OE1 GLN H 217      15.969   4.480  35.068  1.00 52.73           O  
ATOM   1684  NE2 GLN H 217      17.061   3.737  33.220  1.00 51.69           N  
ATOM   1685  C   GLN H 217      20.335   6.559  33.650  1.00 33.28           C  
ATOM   1686  O   GLN H 217      21.557   6.512  33.529  1.00 32.62           O  
ATOM   1687  N   GLY H 218      19.526   7.000  32.670  1.00 31.51           N  
ATOM   1688  CA  GLY H 218      20.040   7.488  31.424  1.00 30.82           C  
ATOM   1689  C   GLY H 218      19.917   6.392  30.407  1.00 33.42           C  
ATOM   1690  O   GLY H 218      19.867   5.210  30.746  1.00 33.80           O  
ATOM   1691  N   THR H 219      19.854   6.783  29.116  1.00 31.84           N  
ATOM   1692  CA  THR H 219      19.753   5.853  28.025  1.00 30.93           C  
ATOM   1693  CB  THR H 219      18.389   5.864  27.395  1.00 35.83           C  
ATOM   1694  OG1 THR H 219      18.281   4.852  26.408  1.00 36.36           O  
ATOM   1695  CG2 THR H 219      18.140   7.252  26.784  1.00 36.23           C  
ATOM   1696  C   THR H 219      20.768   6.250  26.992  1.00 31.70           C  
ATOM   1697  O   THR H 219      20.879   7.423  26.632  1.00 32.42           O  
ATOM   1698  N   LEU H 220      21.525   5.264  26.468  1.00 29.51           N  
ATOM   1699  CA  LEU H 220      22.596   5.539  25.545  1.00 28.14           C  
ATOM   1700  CB  LEU H 220      23.712   4.475  25.607  1.00 30.15           C  
ATOM   1701  CG  LEU H 220      24.822   4.646  24.554  1.00 32.83           C  
ATOM   1702  CD1 LEU H 220      25.550   5.990  24.704  1.00 32.50           C  
ATOM   1703  CD2 LEU H 220      25.786   3.447  24.575  1.00 34.29           C  
ATOM   1704  C   LEU H 220      22.092   5.602  24.137  1.00 29.54           C  
ATOM   1705  O   LEU H 220      21.372   4.719  23.670  1.00 29.21           O  
ATOM   1706  N   VAL H 221      22.473   6.678  23.418  1.00 28.03           N  
ATOM   1707  CA  VAL H 221      22.098   6.841  22.044  1.00 27.49           C  
ATOM   1708  CB  VAL H 221      21.438   8.161  21.774  1.00 29.59           C  
ATOM   1709  CG1 VAL H 221      21.100   8.244  20.277  1.00 29.73           C  
ATOM   1710  CG2 VAL H 221      20.226   8.310  22.707  1.00 29.79           C  
ATOM   1711  C   VAL H 221      23.372   6.840  21.258  1.00 29.83           C  
ATOM   1712  O   VAL H 221      24.293   7.599  21.557  1.00 29.74           O  
ATOM   1713  N   THR H 222      23.462   5.970  20.236  1.00 28.55           N  
ATOM   1714  CA  THR H 222      24.658   5.937  19.447  1.00 28.65           C  
ATOM   1715  CB  THR H 222      25.363   4.610  19.473  1.00 28.48           C  
ATOM   1716  OG1 THR H 222      25.720   4.272  20.805  1.00 27.71           O  
ATOM   1717  CG2 THR H 222      26.620   4.707  18.593  1.00 27.54           C  
ATOM   1718  C   THR H 222      24.280   6.197  18.026  1.00 29.83           C  
ATOM   1719  O   THR H 222      23.468   5.480  17.445  1.00 30.42           O  
ATOM   1720  N   VAL H 223      24.876   7.246  17.426  1.00 27.57           N  
ATOM   1721  CA  VAL H 223      24.594   7.530  16.054  1.00 29.36           C  
ATOM   1722  CB  VAL H 223      24.401   8.991  15.788  1.00 31.39           C  
ATOM   1723  CG1 VAL H 223      24.229   9.189  14.274  1.00 30.56           C  
ATOM   1724  CG2 VAL H 223      23.219   9.486  16.635  1.00 30.25           C  
ATOM   1725  C   VAL H 223      25.789   7.100  15.275  1.00 30.82           C  
ATOM   1726  O   VAL H 223      26.853   7.712  15.362  1.00 29.68           O  
ATOM   1727  N   SER H 224      25.644   6.023  14.482  1.00 32.18           N  
ATOM   1728  CA  SER H 224      26.779   5.582  13.728  1.00 34.30           C  
ATOM   1729  CB  SER H 224      27.701   4.626  14.508  1.00 34.87           C  
ATOM   1730  OG  SER H 224      28.848   4.309  13.735  1.00 37.89           O  
ATOM   1731  C   SER H 224      26.279   4.852  12.529  1.00 37.27           C  
ATOM   1732  O   SER H 224      25.146   4.374  12.500  1.00 37.28           O  
ATOM   1733  N   SER H 225      27.137   4.757  11.496  1.00 37.14           N  
ATOM   1734  CA  SER H 225      26.783   4.097  10.274  1.00 39.88           C  
ATOM   1735  CB  SER H 225      27.832   4.289   9.167  1.00 43.26           C  
ATOM   1736  OG  SER H 225      27.416   3.639   7.976  1.00 48.42           O  
ATOM   1737  C   SER H 225      26.692   2.607  10.566  1.00 40.43           C  
ATOM   1738  O   SER H 225      26.400   1.837   9.610  1.00 40.07           O  
ATOM   1739  OXT SER H 225      26.914   2.217  11.742  1.00  0.00           O1-
TER    1740      SER H 225 
CONECT  162  659
CONECT  659  162
CONECT  966 1561
CONECT 1561  966
END
