# Supplementary material for: Fully automated antibody structure prediction using BIOVIA tools: Validation study
Source: PLoS One. 2017 May 18;12(5):e0177923. doi: 10.1371/journal.pone.0177923 (PMC5436848; doi:10.1371/journal.pone.0177923)
Supplement: S3 Dataset — Predicted structures using the Top5 framework method, Chothia CDR definition with canonical filtering, using up to 5 CDR templates rather than the default 3, and generating 10 CDR models. (ZIP) [file pone.0177923.s005.zip › 4N8C_LH_FV_FinalModel.pdb]

REMARK   Accelrys Discovery Studio PDB file
REMARK   Created:  2015-11-30T18:45:59Z
SSBOND   1 CYS L   23    CYS L   94                                     
SSBOND   2 CYS H  135    CYS H  209                                     
ATOM      1  N   ASP L   1      26.076  32.839  25.947  1.00 24.71           N1+
ATOM      2  CA  ASP L   1      25.927  31.654  26.820  1.00 24.05           C  
ATOM      3  CB  ASP L   1      26.286  30.388  26.018  1.00 25.22           C  
ATOM      4  CG  ASP L   1      25.670  29.158  26.670  1.00 26.82           C  
ATOM      5  OD1 ASP L   1      25.279  29.237  27.864  1.00 28.85           O  
ATOM      6  OD2 ASP L   1      25.567  28.115  25.968  1.00 25.11           O1-
ATOM      7  C   ASP L   1      26.867  31.816  27.972  1.00 22.85           C  
ATOM      8  O   ASP L   1      28.012  32.229  27.790  1.00 22.59           O  
ATOM      9  N   ILE L   2      26.392  31.508  29.196  1.00 20.24           N  
ATOM     10  CA  ILE L   2      27.214  31.669  30.358  1.00 18.23           C  
ATOM     11  CB  ILE L   2      26.444  31.692  31.648  1.00 17.60           C  
ATOM     12  CG1 ILE L   2      25.526  32.924  31.705  1.00 16.51           C  
ATOM     13  CG2 ILE L   2      27.449  31.612  32.810  1.00 15.84           C  
ATOM     14  CD1 ILE L   2      24.539  32.897  32.872  1.00 18.67           C  
ATOM     15  C   ILE L   2      28.162  30.519  30.414  1.00 17.65           C  
ATOM     16  O   ILE L   2      27.770  29.358  30.306  1.00 17.04           O  
ATOM     17  N   VAL L   3      29.462  30.827  30.576  1.00 16.90           N  
ATOM     18  CA  VAL L   3      30.441  29.786  30.628  1.00 16.46           C  
ATOM     19  CB  VAL L   3      31.731  30.129  29.941  1.00 17.55           C  
ATOM     20  CG1 VAL L   3      31.454  30.282  28.439  1.00 19.06           C  
ATOM     21  CG2 VAL L   3      32.321  31.393  30.592  1.00 18.61           C  
ATOM     22  C   VAL L   3      30.775  29.564  32.058  1.00 16.14           C  
ATOM     23  O   VAL L   3      30.991  30.504  32.820  1.00 15.80           O  
ATOM     24  N   MET L   4      30.807  28.287  32.466  1.00 15.61           N  
ATOM     25  CA  MET L   4      31.140  27.996  33.820  1.00 15.73           C  
ATOM     26  CB  MET L   4      30.146  27.027  34.482  1.00 15.95           C  
ATOM     27  CG  MET L   4      28.708  27.554  34.498  1.00 15.26           C  
ATOM     28  SD  MET L   4      28.455  29.051  35.498  1.00 16.48           S  
ATOM     29  CE  MET L   4      28.455  28.172  37.085  1.00 16.41           C  
ATOM     30  C   MET L   4      32.474  27.333  33.777  1.00 16.07           C  
ATOM     31  O   MET L   4      32.661  26.336  33.083  1.00 16.58           O  
ATOM     32  N   SER L   5      33.452  27.889  34.511  1.00 16.57           N  
ATOM     33  CA  SER L   5      34.744  27.281  34.485  1.00 17.99           C  
ATOM     34  CB  SER L   5      35.851  28.246  34.033  1.00 19.04           C  
ATOM     35  OG  SER L   5      35.855  29.392  34.870  1.00 13.46           O  
ATOM     36  C   SER L   5      35.044  26.796  35.864  1.00 17.36           C  
ATOM     37  O   SER L   5      34.870  27.520  36.845  1.00 19.18           O  
ATOM     38  N   GLN L   6      35.500  25.531  35.967  1.00 17.43           N  
ATOM     39  CA  GLN L   6      35.787  24.968  37.252  1.00 18.23           C  
ATOM     40  CB  GLN L   6      35.065  23.641  37.546  1.00 18.55           C  
ATOM     41  CG  GLN L   6      33.553  23.758  37.708  1.00 18.22           C  
ATOM     42  CD  GLN L   6      33.009  22.368  38.008  1.00 17.79           C  
ATOM     43  OE1 GLN L   6      32.343  21.751  37.178  1.00 16.25           O  
ATOM     44  NE2 GLN L   6      33.297  21.851  39.232  1.00 15.67           N  
ATOM     45  C   GLN L   6      37.237  24.649  37.308  1.00 18.65           C  
ATOM     46  O   GLN L   6      37.869  24.366  36.292  1.00 18.89           O  
ATOM     47  N   SER L   7      37.813  24.725  38.520  1.00 18.44           N  
ATOM     48  CA  SER L   7      39.181  24.342  38.670  1.00 19.54           C  
ATOM     49  CB  SER L   7      40.184  25.502  38.549  1.00 19.88           C  
ATOM     50  OG  SER L   7      40.033  26.400  39.639  1.00 20.73           O  
ATOM     51  C   SER L   7      39.321  23.779  40.042  1.00 20.19           C  
ATOM     52  O   SER L   7      38.580  24.156  40.951  1.00 20.78           O  
ATOM     53  N   PRO L   8      40.234  22.868  40.238  1.00 20.91           N  
ATOM     54  CA  PRO L   8      41.074  22.349  39.189  1.00 21.83           C  
ATOM     55  CD  PRO L   8      40.869  22.758  41.540  1.00 22.82           C  
ATOM     56  CB  PRO L   8      42.359  21.870  39.868  1.00 21.12           C  
ATOM     57  CG  PRO L   8      41.980  21.717  41.349  1.00 20.02           C  
ATOM     58  C   PRO L   8      40.365  21.254  38.458  1.00 21.76           C  
ATOM     59  O   PRO L   8      39.262  20.887  38.857  1.00 21.75           O  
ATOM     60  N   SER L   9      40.966  20.747  37.361  1.00 22.44           N  
ATOM     61  CA  SER L   9      40.397  19.659  36.619  1.00 24.09           C  
ATOM     62  CB  SER L   9      41.199  19.304  35.356  1.00 27.15           C  
ATOM     63  OG  SER L   9      40.590  18.207  34.690  1.00  0.00           O  
ATOM     64  C   SER L   9      40.394  18.439  37.490  1.00 23.05           C  
ATOM     65  O   SER L   9      39.410  17.703  37.529  1.00 22.77           O  
ATOM     66  N   SER L  10      41.504  18.179  38.210  1.00 22.59           N  
ATOM     67  CA  SER L  10      41.543  17.018  39.060  1.00 24.08           C  
ATOM     68  CB  SER L  10      42.289  15.813  38.460  1.00 26.53           C  
ATOM     69  OG  SER L  10      41.538  15.233  37.407  1.00 30.67           O  
ATOM     70  C   SER L  10      42.264  17.354  40.329  1.00 24.28           C  
ATOM     71  O   SER L  10      43.143  18.215  40.349  1.00 23.18           O  
ATOM     72  N   LEU L  11      41.882  16.676  41.435  1.00 24.05           N  
ATOM     73  CA  LEU L  11      42.547  16.868  42.696  1.00 24.58           C  
ATOM     74  CB  LEU L  11      41.737  17.530  43.827  1.00 24.81           C  
ATOM     75  CG  LEU L  11      41.317  18.984  43.626  1.00 27.14           C  
ATOM     76  CD1 LEU L  11      40.247  19.087  42.536  1.00 30.62           C  
ATOM     77  CD2 LEU L  11      40.875  19.621  44.951  1.00 31.99           C  
ATOM     78  C   LEU L  11      42.793  15.526  43.298  1.00 24.50           C  
ATOM     79  O   LEU L  11      41.950  14.635  43.217  1.00 24.59           O  
ATOM     80  N   ALA L  12      43.962  15.358  43.943  1.00 23.31           N  
ATOM     81  CA  ALA L  12      44.225  14.146  44.663  1.00 23.13           C  
ATOM     82  CB  ALA L  12      45.590  13.508  44.346  1.00 23.19           C  
ATOM     83  C   ALA L  12      44.239  14.536  46.109  1.00 23.35           C  
ATOM     84  O   ALA L  12      44.963  15.449  46.503  1.00 22.45           O  
ATOM     85  N   VAL L  13      43.436  13.854  46.952  1.00 22.24           N  
ATOM     86  CA  VAL L  13      43.391  14.265  48.326  0.90 22.86           C  
ATOM     87  CB  VAL L  13      42.132  15.015  48.648  0.90 22.62           C  
ATOM     88  CG1 VAL L  13      40.966  14.015  48.720  0.88 21.91           C  
ATOM     89  CG2 VAL L  13      42.347  15.849  49.917  0.90 23.37           C  
ATOM     90  C   VAL L  13      43.431  13.038  49.190  1.00 23.59           C  
ATOM     91  O   VAL L  13      42.964  11.973  48.791  1.00 24.22           O  
ATOM     92  N   SER L  14      44.021  13.147  50.397  1.00 22.76           N  
ATOM     93  CA  SER L  14      44.056  12.013  51.274  1.00 23.73           C  
ATOM     94  CB  SER L  14      45.231  12.024  52.268  1.00 23.99           C  
ATOM     95  OG  SER L  14      46.457  11.880  51.566  1.00 25.81           O  
ATOM     96  C   SER L  14      42.781  12.004  52.053  1.00 24.20           C  
ATOM     97  O   SER L  14      42.147  13.039  52.254  1.00 24.14           O  
ATOM     98  N   VAL L  15      42.382  10.813  52.534  1.00 24.94           N  
ATOM     99  CA  VAL L  15      41.151  10.706  53.258  1.00 25.61           C  
ATOM    100  CB  VAL L  15      40.838   9.308  53.707  1.00 26.68           C  
ATOM    101  CG1 VAL L  15      39.573   9.345  54.582  1.00 15.82           C  
ATOM    102  CG2 VAL L  15      40.713   8.405  52.470  1.00 15.89           C  
ATOM    103  C   VAL L  15      41.266  11.539  54.491  1.00 26.16           C  
ATOM    104  O   VAL L  15      42.312  11.576  55.136  1.00 26.20           O  
ATOM    105  N   GLY L  16      40.181  12.259  54.832  1.00 26.08           N  
ATOM    106  CA  GLY L  16      40.154  13.037  56.037  1.00 26.37           C  
ATOM    107  C   GLY L  16      40.582  14.448  55.761  1.00 27.31           C  
ATOM    108  O   GLY L  16      40.456  15.313  56.623  1.00 28.59           O  
ATOM    109  N   GLU L  17      41.090  14.728  54.548  1.00 26.18           N  
ATOM    110  CA  GLU L  17      41.548  16.056  54.255  1.00 27.52           C  
ATOM    111  CB  GLU L  17      42.627  16.098  53.170  1.00 28.39           C  
ATOM    112  CG  GLU L  17      43.919  15.415  53.611  1.00 32.71           C  
ATOM    113  CD  GLU L  17      44.895  15.504  52.457  1.00 51.30           C  
ATOM    114  OE1 GLU L  17      44.622  16.301  51.521  1.00 52.94           O  
ATOM    115  OE2 GLU L  17      45.921  14.775  52.493  1.00 53.98           O1-
ATOM    116  C   GLU L  17      40.402  16.899  53.785  1.00 26.73           C  
ATOM    117  O   GLU L  17      39.311  16.405  53.509  1.00 25.94           O  
ATOM    118  N   LYS L  18      40.645  18.226  53.735  1.00 27.37           N  
ATOM    119  CA  LYS L  18      39.699  19.224  53.314  1.00 27.83           C  
ATOM    120  CB  LYS L  18      40.040  20.603  53.906  1.00 28.82           C  
ATOM    121  CG  LYS L  18      38.994  21.703  53.718  1.00 33.18           C  
ATOM    122  CD  LYS L  18      37.841  21.614  54.719  1.00 37.33           C  
ATOM    123  CE  LYS L  18      37.001  22.889  54.796  1.00 48.33           C  
ATOM    124  NZ  LYS L  18      35.980  22.754  55.857  1.00 50.27           N1+
ATOM    125  C   LYS L  18      39.840  19.379  51.829  1.00 27.36           C  
ATOM    126  O   LYS L  18      40.956  19.383  51.311  1.00 26.89           O  
ATOM    127  N   VAL L  19      38.709  19.520  51.106  1.00 25.64           N  
ATOM    128  CA  VAL L  19      38.760  19.689  49.680  1.00 25.24           C  
ATOM    129  CB  VAL L  19      38.165  18.520  48.939  1.00 24.95           C  
ATOM    130  CG1 VAL L  19      38.080  18.847  47.444  1.00 27.03           C  
ATOM    131  CG2 VAL L  19      39.001  17.268  49.227  1.00 27.20           C  
ATOM    132  C   VAL L  19      37.938  20.892  49.323  1.00 24.55           C  
ATOM    133  O   VAL L  19      36.883  21.130  49.907  1.00 23.83           O  
ATOM    134  N   SER L  20      38.421  21.698  48.351  1.00 24.09           N  
ATOM    135  CA  SER L  20      37.682  22.850  47.911  1.00 24.98           C  
ATOM    136  CB  SER L  20      38.282  24.179  48.402  1.00 25.28           C  
ATOM    137  OG  SER L  20      38.267  24.231  49.820  1.00 21.40           O  
ATOM    138  C   SER L  20      37.745  22.874  46.413  1.00 25.21           C  
ATOM    139  O   SER L  20      38.815  22.706  45.828  1.00 25.85           O  
ATOM    140  N   MET L  21      36.591  23.094  45.750  1.00 23.58           N  
ATOM    141  CA  MET L  21      36.578  23.154  44.316  1.00 22.28           C  
ATOM    142  CB  MET L  21      35.773  22.024  43.652  1.00 22.32           C  
ATOM    143  CG  MET L  21      36.385  20.644  43.901  1.00 34.97           C  
ATOM    144  SD  MET L  21      35.503  19.276  43.098  1.00 41.35           S  
ATOM    145  CE  MET L  21      33.916  19.634  43.900  1.00 40.93           C  
ATOM    146  C   MET L  21      35.954  24.458  43.944  1.00 22.14           C  
ATOM    147  O   MET L  21      34.997  24.897  44.577  1.00 22.47           O  
ATOM    148  N   SER L  22      36.478  25.115  42.891  1.00 21.88           N  
ATOM    149  CA  SER L  22      35.980  26.416  42.555  1.00 22.83           C  
ATOM    150  CB  SER L  22      37.089  27.478  42.451  1.00 23.94           C  
ATOM    151  OG  SER L  22      38.024  27.099  41.454  1.00 13.07           O  
ATOM    152  C   SER L  22      35.261  26.368  41.245  1.00 23.57           C  
ATOM    153  O   SER L  22      35.589  25.580  40.360  1.00 23.47           O  
ATOM    154  N   CYS L  23      34.213  27.207  41.115  1.00 23.70           N  
ATOM    155  CA  CYS L  23      33.441  27.318  39.909  1.00 23.31           C  
ATOM    156  CB  CYS L  23      32.070  26.597  40.007  1.00 24.00           C  
ATOM    157  SG  CYS L  23      31.040  26.739  38.511  1.00 28.17           S  
ATOM    158  C   CYS L  23      33.210  28.783  39.687  1.00 23.67           C  
ATOM    159  O   CYS L  23      32.759  29.494  40.584  1.00 24.30           O  
ATOM    160  N   LYS L  24      33.540  29.288  38.479  1.00 23.69           N  
ATOM    161  CA  LYS L  24      33.345  30.692  38.242  1.00 25.89           C  
ATOM    162  CB  LYS L  24      34.658  31.486  38.180  1.00 27.30           C  
ATOM    163  CG  LYS L  24      35.679  30.915  37.203  1.00 31.26           C  
ATOM    164  CD  LYS L  24      36.954  31.754  37.116  1.00 35.90           C  
ATOM    165  CE  LYS L  24      37.929  31.496  38.269  1.00 39.25           C  
ATOM    166  NZ  LYS L  24      39.135  32.338  38.112  1.00 41.11           N1+
ATOM    167  C   LYS L  24      32.566  30.881  36.976  1.00 25.17           C  
ATOM    168  O   LYS L  24      32.784  30.194  35.981  1.00 25.07           O  
ATOM    169  N   SER L  25      31.619  31.843  36.994  1.00 22.93           N  
ATOM    170  CA  SER L  25      30.759  32.072  35.867  1.00 21.73           C  
ATOM    171  CB  SER L  25      29.273  32.155  36.255  1.00 20.89           C  
ATOM    172  OG  SER L  25      29.072  33.223  37.170  1.00 26.16           O  
ATOM    173  C   SER L  25      31.135  33.358  35.207  1.00 22.06           C  
ATOM    174  O   SER L  25      31.659  34.274  35.839  1.00 22.34           O  
ATOM    175  N   SER L  26      30.853  33.424  33.890  1.00 38.15           N  
ATOM    176  CA  SER L  26      31.155  34.565  33.077  1.00 39.27           C  
ATOM    177  CB  SER L  26      30.953  34.315  31.569  1.00 41.39           C  
ATOM    178  OG  SER L  26      29.586  34.060  31.282  1.00 44.14           O  
ATOM    179  C   SER L  26      30.288  35.719  33.480  1.00 42.88           C  
ATOM    180  O   SER L  26      30.684  36.871  33.309  1.00 44.67           O  
ATOM    181  N   GLN L  27      29.066  35.453  33.992  1.00 40.26           N  
ATOM    182  CA  GLN L  27      28.250  36.549  34.433  1.00 41.49           C  
ATOM    183  CB  GLN L  27      27.206  37.058  33.418  1.00 45.59           C  
ATOM    184  CG  GLN L  27      26.124  36.067  32.999  1.00 50.27           C  
ATOM    185  CD  GLN L  27      25.221  36.814  32.022  1.00 59.44           C  
ATOM    186  OE1 GLN L  27      25.184  38.044  32.011  1.00 58.84           O  
ATOM    187  NE2 GLN L  27      24.476  36.059  31.172  1.00 57.72           N  
ATOM    188  C   GLN L  27      27.584  36.179  35.725  1.00 43.19           C  
ATOM    189  O   GLN L  27      27.539  35.009  36.102  1.00 41.83           O  
ATOM    190  N   SER L  28      27.063  37.198  36.443  1.00 41.80           N  
ATOM    191  CA  SER L  28      26.516  37.021  37.760  1.00 40.80           C  
ATOM    192  CB  SER L  28      26.207  38.348  38.471  1.00 43.26           C  
ATOM    193  OG  SER L  28      25.684  38.087  39.764  1.00 46.81           O  
ATOM    194  C   SER L  28      25.257  36.199  37.749  1.00 41.93           C  
ATOM    195  O   SER L  28      24.334  36.400  36.960  1.00 42.14           O  
ATOM    196  N   LEU L  29      25.254  35.180  38.627  1.00 39.49           N  
ATOM    197  CA  LEU L  29      24.195  34.251  38.915  1.00 38.61           C  
ATOM    198  CB  LEU L  29      24.701  32.888  39.409  1.00 38.20           C  
ATOM    199  CG  LEU L  29      25.596  32.213  38.355  1.00 27.09           C  
ATOM    200  CD1 LEU L  29      25.910  30.752  38.717  1.00 25.84           C  
ATOM    201  CD2 LEU L  29      25.008  32.378  36.945  1.00 26.94           C  
ATOM    202  C   LEU L  29      23.197  34.794  39.896  1.00 42.54           C  
ATOM    203  O   LEU L  29      22.179  34.154  40.159  1.00 41.35           O  
ATOM    204  N   PHE L  30      23.529  35.914  40.566  1.00 42.85           N  
ATOM    205  CA  PHE L  30      22.732  36.469  41.624  1.00 43.10           C  
ATOM    206  CB  PHE L  30      23.614  37.367  42.510  1.00 44.43           C  
ATOM    207  CG  PHE L  30      22.872  37.859  43.698  1.00 47.44           C  
ATOM    208  CD1 PHE L  30      22.670  37.043  44.787  1.00 47.33           C  
ATOM    209  CD2 PHE L  30      22.404  39.151  43.730  1.00 50.20           C  
ATOM    210  CE1 PHE L  30      21.997  37.511  45.891  1.00  0.00           C  
ATOM    211  CE2 PHE L  30      21.732  39.624  44.829  1.00  0.00           C  
ATOM    212  CZ  PHE L  30      21.523  38.801  45.908  1.00  0.00           C  
ATOM    213  C   PHE L  30      21.594  37.278  41.062  1.00 46.61           C  
ATOM    214  O   PHE L  30      21.789  38.230  40.309  1.00 48.22           O  
ATOM    215  N   TYR L  31      20.354  36.926  41.458  1.00 45.17           N  
ATOM    216  CA  TYR L  31      19.181  37.620  40.999  1.00 46.72           C  
ATOM    217  CB  TYR L  31      18.025  36.636  40.702  1.00 45.43           C  
ATOM    218  CG  TYR L  31      16.785  37.317  40.219  1.00 47.38           C  
ATOM    219  CD1 TYR L  31      16.792  38.081  39.075  1.00 47.41           C  
ATOM    220  CD2 TYR L  31      15.593  37.143  40.885  1.00 47.88           C  
ATOM    221  CE1 TYR L  31      15.645  38.689  38.622  1.00 47.42           C  
ATOM    222  CE2 TYR L  31      14.440  37.747  40.438  1.00 48.83           C  
ATOM    223  CZ  TYR L  31      14.466  38.526  39.305  1.00 51.45           C  
ATOM    224  OH  TYR L  31      13.285  39.145  38.844  1.00 53.39           O  
ATOM    225  C   TYR L  31      18.828  38.538  42.122  1.00 51.31           C  
ATOM    226  O   TYR L  31      18.538  38.095  43.227  1.00 51.91           O  
ATOM    227  N   SER L  32      18.848  39.858  41.857  1.00 51.22           N  
ATOM    228  CA  SER L  32      18.732  40.859  42.883  1.00 55.04           C  
ATOM    229  CB  SER L  32      18.892  42.287  42.337  1.00 55.79           C  
ATOM    230  OG  SER L  32      17.816  42.590  41.461  1.00 66.89           O  
ATOM    231  C   SER L  32      17.432  40.808  43.624  1.00 58.55           C  
ATOM    232  O   SER L  32      17.404  41.032  44.834  1.00 59.81           O  
ATOM    233  N   SER L  33      16.312  40.523  42.941  1.00 55.26           N  
ATOM    234  CA  SER L  33      15.064  40.577  43.647  1.00 56.79           C  
ATOM    235  CB  SER L  33      13.852  40.282  42.749  1.00 65.65           C  
ATOM    236  OG  SER L  33      13.703  41.306  41.775  1.00103.94           O  
ATOM    237  C   SER L  33      15.054  39.587  44.773  1.00 58.88           C  
ATOM    238  O   SER L  33      14.879  39.961  45.933  1.00 60.25           O  
ATOM    239  N   TYR L  34      15.220  38.295  44.431  1.00 53.70           N  
ATOM    240  CA  TYR L  34      15.216  37.164  45.321  1.00 53.49           C  
ATOM    241  CB  TYR L  34      15.032  35.833  44.572  1.00 53.08           C  
ATOM    242  CG  TYR L  34      13.600  35.813  44.169  1.00 63.63           C  
ATOM    243  CD1 TYR L  34      13.137  36.638  43.170  1.00  0.00           C  
ATOM    244  CD2 TYR L  34      12.722  34.958  44.792  1.00  0.00           C  
ATOM    245  CE1 TYR L  34      11.812  36.625  42.806  1.00  0.00           C  
ATOM    246  CE2 TYR L  34      11.397  34.939  44.432  1.00  0.00           C  
ATOM    247  CZ  TYR L  34      10.941  35.771  43.439  1.00  0.00           C  
ATOM    248  OH  TYR L  34       9.577  35.746  43.078  1.00  0.00           O  
ATOM    249  C   TYR L  34      16.459  37.113  46.154  1.00 53.03           C  
ATOM    250  O   TYR L  34      16.453  36.610  47.276  1.00 53.30           O  
ATOM    251  N   GLN L  35      17.569  37.614  45.592  1.00 51.25           N  
ATOM    252  CA  GLN L  35      18.865  37.593  46.195  1.00 50.88           C  
ATOM    253  CB  GLN L  35      18.942  38.317  47.549  1.00 55.02           C  
ATOM    254  CG  GLN L  35      18.768  39.829  47.406  1.00 63.85           C  
ATOM    255  CD  GLN L  35      18.884  40.459  48.784  1.00 73.49           C  
ATOM    256  OE1 GLN L  35      19.735  40.078  49.584  1.00 74.25           O  
ATOM    257  NE2 GLN L  35      18.000  41.451  49.068  1.00 73.45           N  
ATOM    258  C   GLN L  35      19.336  36.185  46.360  1.00 51.05           C  
ATOM    259  O   GLN L  35      20.040  35.863  47.315  1.00 50.10           O  
ATOM    260  N   LYS L  36      18.966  35.311  45.403  1.00 47.22           N  
ATOM    261  CA  LYS L  36      19.430  33.958  45.433  1.00 45.21           C  
ATOM    262  CB  LYS L  36      18.304  32.915  45.347  1.00 45.77           C  
ATOM    263  CG  LYS L  36      17.438  32.869  46.607  1.00 47.25           C  
ATOM    264  CD  LYS L  36      16.170  32.027  46.465  1.00 54.02           C  
ATOM    265  CE  LYS L  36      15.457  31.815  47.800  1.00 58.69           C  
ATOM    266  NZ  LYS L  36      14.278  30.942  47.621  1.00 65.43           N1+
ATOM    267  C   LYS L  36      20.336  33.769  44.254  1.00 44.25           C  
ATOM    268  O   LYS L  36      20.211  34.457  43.241  1.00 43.07           O  
ATOM    269  N   ASP L  37      21.300  32.837  44.379  1.00 40.71           N  
ATOM    270  CA  ASP L  37      22.249  32.554  43.339  1.00 39.30           C  
ATOM    271  CB  ASP L  37      23.663  32.280  43.879  1.00 38.80           C  
ATOM    272  CG  ASP L  37      24.226  33.601  44.385  1.00 45.61           C  
ATOM    273  OD1 ASP L  37      24.460  34.506  43.540  1.00 40.92           O  
ATOM    274  OD2 ASP L  37      24.413  33.729  45.623  1.00  0.00           O1-
ATOM    275  C   ASP L  37      21.785  31.318  42.642  1.00 39.63           C  
ATOM    276  O   ASP L  37      21.547  30.289  43.274  1.00 39.40           O  
ATOM    277  N   LEU L  38      21.648  31.388  41.303  1.00 36.62           N  
ATOM    278  CA  LEU L  38      21.142  30.255  40.593  1.00 34.95           C  
ATOM    279  CB  LEU L  38      20.385  30.656  39.316  1.00 35.49           C  
ATOM    280  CG  LEU L  38      19.090  31.435  39.623  1.00 37.17           C  
ATOM    281  CD1 LEU L  38      19.378  32.764  40.343  1.00 38.61           C  
ATOM    282  CD2 LEU L  38      18.239  31.619  38.359  1.00 38.08           C  
ATOM    283  C   LEU L  38      22.280  29.347  40.220  1.00 35.49           C  
ATOM    284  O   LEU L  38      22.674  29.285  39.056  1.00 33.91           O  
ATOM    285  N   LEU L  39      22.806  28.574  41.200  1.00 16.78           N  
ATOM    286  CA  LEU L  39      23.919  27.697  40.952  1.00 16.45           C  
ATOM    287  CB  LEU L  39      25.245  28.230  41.525  1.00 16.36           C  
ATOM    288  CG  LEU L  39      26.458  27.335  41.215  1.00 19.77           C  
ATOM    289  CD1 LEU L  39      26.891  27.479  39.750  1.00 23.36           C  
ATOM    290  CD2 LEU L  39      27.603  27.559  42.211  1.00 18.96           C  
ATOM    291  C   LEU L  39      23.664  26.406  41.680  1.00 16.87           C  
ATOM    292  O   LEU L  39      23.157  26.414  42.801  1.00 17.16           O  
ATOM    293  N   ALA L  40      24.028  25.256  41.066  1.00 15.55           N  
ATOM    294  CA  ALA L  40      23.828  23.974  41.690  1.00 14.65           C  
ATOM    295  CB  ALA L  40      22.685  23.163  41.057  1.00 14.04           C  
ATOM    296  C   ALA L  40      25.075  23.148  41.532  1.00 14.54           C  
ATOM    297  O   ALA L  40      25.879  23.383  40.632  1.00 16.84           O  
ATOM    298  N   TRP L  41      25.274  22.160  42.435  1.00 14.13           N  
ATOM    299  CA  TRP L  41      26.420  21.289  42.354  1.00 13.69           C  
ATOM    300  CB  TRP L  41      27.362  21.390  43.565  1.00 12.77           C  
ATOM    301  CG  TRP L  41      28.078  22.715  43.670  1.00 13.73           C  
ATOM    302  CD2 TRP L  41      29.398  22.961  43.159  1.00 15.60           C  
ATOM    303  CD1 TRP L  41      27.665  23.882  44.245  1.00 16.10           C  
ATOM    304  NE1 TRP L  41      28.643  24.841  44.119  1.00 16.59           N  
ATOM    305  CE2 TRP L  41      29.716  24.287  43.454  1.00 16.18           C  
ATOM    306  CE3 TRP L  41      30.274  22.149  42.500  1.00 15.85           C  
ATOM    307  CZ2 TRP L  41      30.920  24.823  43.090  1.00 15.58           C  
ATOM    308  CZ3 TRP L  41      31.488  22.691  42.137  1.00 14.91           C  
ATOM    309  CH2 TRP L  41      31.805  24.002  42.424  1.00 14.96           C  
ATOM    310  C   TRP L  41      25.940  19.868  42.281  1.00 14.67           C  
ATOM    311  O   TRP L  41      25.005  19.472  42.978  1.00 15.42           O  
ATOM    312  N   TYR L  42      26.596  19.059  41.421  1.00 14.03           N  
ATOM    313  CA  TYR L  42      26.231  17.678  41.226  1.00 14.01           C  
ATOM    314  CB  TYR L  42      25.799  17.341  39.785  1.00 13.27           C  
ATOM    315  CG  TYR L  42      24.594  18.127  39.405  1.00 14.39           C  
ATOM    316  CD1 TYR L  42      24.722  19.409  38.924  1.00 14.21           C  
ATOM    317  CD2 TYR L  42      23.339  17.576  39.513  1.00 13.42           C  
ATOM    318  CE1 TYR L  42      23.613  20.139  38.565  1.00 14.60           C  
ATOM    319  CE2 TYR L  42      22.228  18.301  39.157  1.00 14.79           C  
ATOM    320  CZ  TYR L  42      22.362  19.584  38.685  1.00 15.73           C  
ATOM    321  OH  TYR L  42      21.218  20.324  38.322  1.00 19.03           O  
ATOM    322  C   TYR L  42      27.436  16.802  41.449  1.00 15.04           C  
ATOM    323  O   TYR L  42      28.577  17.208  41.226  1.00 15.17           O  
ATOM    324  N   GLN L  43      27.196  15.554  41.910  1.00 15.02           N  
ATOM    325  CA  GLN L  43      28.259  14.604  42.100  1.00 14.44           C  
ATOM    326  CB  GLN L  43      28.334  14.043  43.533  1.00 14.50           C  
ATOM    327  CG  GLN L  43      29.459  13.028  43.758  1.00 15.94           C  
ATOM    328  CD  GLN L  43      29.241  12.382  45.122  1.00 21.37           C  
ATOM    329  OE1 GLN L  43      30.153  12.272  45.936  1.00 21.71           O  
ATOM    330  NE2 GLN L  43      27.989  11.926  45.381  1.00 19.05           N  
ATOM    331  C   GLN L  43      27.968  13.444  41.199  1.00 15.70           C  
ATOM    332  O   GLN L  43      26.854  12.923  41.184  1.00 15.52           O  
ATOM    333  N   GLN L  44      28.960  13.015  40.393  1.00 16.20           N  
ATOM    334  CA  GLN L  44      28.705  11.891  39.538  1.00 16.52           C  
ATOM    335  CB  GLN L  44      28.688  12.232  38.034  1.00 16.47           C  
ATOM    336  CG  GLN L  44      28.392  11.023  37.137  1.00 16.48           C  
ATOM    337  CD  GLN L  44      28.284  11.495  35.694  1.00 17.73           C  
ATOM    338  OE1 GLN L  44      28.549  12.654  35.386  1.00 19.93           O  
ATOM    339  NE2 GLN L  44      27.878  10.575  34.779  1.00 16.69           N  
ATOM    340  C   GLN L  44      29.781  10.873  39.753  1.00 17.99           C  
ATOM    341  O   GLN L  44      30.966  11.137  39.554  1.00 17.94           O  
ATOM    342  N   LYS L  45      29.372   9.659  40.165  1.00 19.76           N  
ATOM    343  CA  LYS L  45      30.311   8.598  40.367  1.00 20.52           C  
ATOM    344  CB  LYS L  45      29.925   7.655  41.517  1.00 20.40           C  
ATOM    345  CG  LYS L  45      30.048   8.344  42.879  1.00 22.86           C  
ATOM    346  CD  LYS L  45      29.426   7.574  44.041  1.00 25.80           C  
ATOM    347  CE  LYS L  45      29.697   8.224  45.397  1.00 25.98           C  
ATOM    348  NZ  LYS L  45      29.079   7.422  46.473  1.00 26.97           N1+
ATOM    349  C   LYS L  45      30.386   7.830  39.091  1.00 21.82           C  
ATOM    350  O   LYS L  45      29.507   7.936  38.238  1.00 21.38           O  
ATOM    351  N   PRO L  46      31.421   7.064  38.908  1.00 24.09           N  
ATOM    352  CA  PRO L  46      31.513   6.376  37.659  1.00 25.14           C  
ATOM    353  CD  PRO L  46      32.732   7.395  39.442  1.00 27.77           C  
ATOM    354  CB  PRO L  46      32.924   5.803  37.600  1.00 26.00           C  
ATOM    355  CG  PRO L  46      33.739   6.817  38.428  1.00 27.64           C  
ATOM    356  C   PRO L  46      30.400   5.399  37.486  1.00 26.11           C  
ATOM    357  O   PRO L  46      30.093   4.658  38.417  1.00 26.70           O  
ATOM    358  N   GLY L  47      29.775   5.406  36.292  1.00 26.21           N  
ATOM    359  CA  GLY L  47      28.733   4.479  35.971  1.00 27.50           C  
ATOM    360  C   GLY L  47      27.425   4.927  36.540  1.00 28.22           C  
ATOM    361  O   GLY L  47      26.444   4.187  36.474  1.00 30.47           O  
ATOM    362  N   GLN L  48      27.350   6.144  37.110  1.00 26.25           N  
ATOM    363  CA  GLN L  48      26.094   6.539  37.682  0.90 23.73           C  
ATOM    364  CB  GLN L  48      26.141   6.723  39.212  0.90 23.84           C  
ATOM    365  CG  GLN L  48      26.408   5.428  39.984  0.90 26.42           C  
ATOM    366  CD  GLN L  48      26.434   5.757  41.473  0.90 28.25           C  
ATOM    367  OE1 GLN L  48      25.591   6.498  41.975  0.90 28.99           O  
ATOM    368  NE2 GLN L  48      27.424   5.185  42.211  0.90 29.48           N  
ATOM    369  C   GLN L  48      25.675   7.848  37.092  1.00 23.22           C  
ATOM    370  O   GLN L  48      26.444   8.516  36.405  1.00 23.10           O  
ATOM    371  N   SER L  49      24.399   8.216  37.318  1.00 22.58           N  
ATOM    372  CA  SER L  49      23.877   9.467  36.849  0.90 22.13           C  
ATOM    373  CB  SER L  49      22.346   9.474  36.763  0.90 22.08           C  
ATOM    374  OG  SER L  49      21.922   8.458  35.868  0.88 28.74           O  
ATOM    375  C   SER L  49      24.289  10.510  37.845  1.00 21.63           C  
ATOM    376  O   SER L  49      24.654  10.179  38.970  1.00 20.89           O  
ATOM    377  N   PRO L  50      24.244  11.762  37.480  1.00 19.94           N  
ATOM    378  CA  PRO L  50      24.644  12.794  38.402  1.00 19.22           C  
ATOM    379  CD  PRO L  50      24.483  12.144  36.096  1.00 19.84           C  
ATOM    380  CB  PRO L  50      24.756  14.067  37.566  1.00 18.74           C  
ATOM    381  CG  PRO L  50      25.110  13.547  36.160  1.00 20.06           C  
ATOM    382  C   PRO L  50      23.663  12.884  39.533  1.00 19.89           C  
ATOM    383  O   PRO L  50      22.509  12.505  39.352  1.00 19.94           O  
ATOM    384  N   LYS L  51      24.118  13.349  40.717  1.00 19.33           N  
ATOM    385  CA  LYS L  51      23.273  13.467  41.877  1.00 20.44           C  
ATOM    386  CB  LYS L  51      23.737  12.559  43.028  1.00 21.49           C  
ATOM    387  CG  LYS L  51      22.873  12.635  44.286  1.00 23.99           C  
ATOM    388  CD  LYS L  51      23.264  11.603  45.345  1.00 28.70           C  
ATOM    389  CE  LYS L  51      22.546  11.800  46.681  1.00 31.87           C  
ATOM    390  NZ  LYS L  51      23.099  10.875  47.695  1.00 34.19           N1+
ATOM    391  C   LYS L  51      23.381  14.876  42.382  1.00 19.77           C  
ATOM    392  O   LYS L  51      24.485  15.406  42.498  1.00 19.62           O  
ATOM    393  N   LEU L  52      22.239  15.525  42.706  1.00 18.03           N  
ATOM    394  CA  LEU L  52      22.349  16.887  43.171  1.00 18.72           C  
ATOM    395  CB  LEU L  52      21.088  17.733  43.240  1.00 17.96           C  
ATOM    396  CG  LEU L  52      21.538  19.098  43.806  1.00 18.36           C  
ATOM    397  CD1 LEU L  52      21.979  20.061  42.696  1.00 16.53           C  
ATOM    398  CD2 LEU L  52      20.619  19.661  44.897  1.00 19.64           C  
ATOM    399  C   LEU L  52      22.770  16.948  44.609  1.00 19.06           C  
ATOM    400  O   LEU L  52      22.143  16.337  45.473  1.00 19.28           O  
ATOM    401  N   LEU L  53      23.908  17.619  44.883  1.00 17.21           N  
ATOM    402  CA  LEU L  53      24.376  17.905  46.211  1.00 17.42           C  
ATOM    403  CB  LEU L  53      25.902  18.032  46.235  1.00 18.19           C  
ATOM    404  CG  LEU L  53      26.608  16.746  45.777  1.00 19.33           C  
ATOM    405  CD1 LEU L  53      28.133  16.910  45.816  1.00 18.22           C  
ATOM    406  CD2 LEU L  53      26.115  15.531  46.579  1.00 17.95           C  
ATOM    407  C   LEU L  53      23.834  19.181  46.808  1.00 18.59           C  
ATOM    408  O   LEU L  53      23.284  19.190  47.909  1.00 19.59           O  
ATOM    409  N   ILE L  54      23.979  20.306  46.061  1.00 18.47           N  
ATOM    410  CA  ILE L  54      23.687  21.603  46.609  1.00 18.83           C  
ATOM    411  CB  ILE L  54      24.933  22.318  47.046  1.00 19.18           C  
ATOM    412  CG1 ILE L  54      25.578  21.541  48.209  1.00 20.33           C  
ATOM    413  CG2 ILE L  54      24.593  23.775  47.388  1.00 19.39           C  
ATOM    414  CD1 ILE L  54      26.970  22.034  48.597  1.00 23.19           C  
ATOM    415  C   ILE L  54      22.991  22.435  45.586  1.00 19.64           C  
ATOM    416  O   ILE L  54      23.189  22.275  44.383  1.00 19.52           O  
ATOM    417  N   TYR L  55      22.131  23.353  46.064  1.00 19.44           N  
ATOM    418  CA  TYR L  55      21.370  24.151  45.160  1.00 19.70           C  
ATOM    419  CB  TYR L  55      19.954  23.676  45.102  1.00 20.66           C  
ATOM    420  CG  TYR L  55      19.436  24.249  43.868  1.00 20.83           C  
ATOM    421  CD1 TYR L  55      20.016  23.863  42.691  1.00 20.14           C  
ATOM    422  CD2 TYR L  55      18.310  25.012  43.868  1.00 23.37           C  
ATOM    423  CE1 TYR L  55      19.531  24.322  41.500  1.00 21.70           C  
ATOM    424  CE2 TYR L  55      17.824  25.472  42.677  1.00 22.61           C  
ATOM    425  CZ  TYR L  55      18.434  25.136  41.500  1.00 22.51           C  
ATOM    426  OH  TYR L  55      17.910  25.618  40.285  1.00 24.23           O  
ATOM    427  C   TYR L  55      21.290  25.530  45.722  1.00 19.35           C  
ATOM    428  O   TYR L  55      21.498  25.728  46.915  1.00 20.18           O  
ATOM    429  N   TRP L  56      20.946  26.557  44.904  1.00 15.92           N  
ATOM    430  CA  TRP L  56      20.836  27.913  45.394  1.00 16.31           C  
ATOM    431  CB  TRP L  56      19.700  28.156  46.406  1.00 17.08           C  
ATOM    432  CG  TRP L  56      18.336  28.154  45.758  1.00 18.96           C  
ATOM    433  CD2 TRP L  56      17.960  29.071  44.717  1.00 19.66           C  
ATOM    434  CD1 TRP L  56      17.264  27.332  45.955  1.00 19.69           C  
ATOM    435  NE1 TRP L  56      16.241  27.686  45.106  1.00 20.31           N  
ATOM    436  CE2 TRP L  56      16.658  28.754  44.335  1.00 19.82           C  
ATOM    437  CE3 TRP L  56      18.651  30.087  44.117  1.00 20.24           C  
ATOM    438  CZ2 TRP L  56      16.023  29.456  43.347  1.00 20.50           C  
ATOM    439  CZ3 TRP L  56      18.005  30.799  43.129  1.00 20.15           C  
ATOM    440  CH2 TRP L  56      16.714  30.490  42.751  1.00 21.03           C  
ATOM    441  C   TRP L  56      22.145  28.286  45.998  1.00 18.65           C  
ATOM    442  O   TRP L  56      22.231  29.131  46.888  1.00 19.18           O  
ATOM    443  N   ALA L  57      23.199  27.625  45.496  1.00 17.34           N  
ATOM    444  CA  ALA L  57      24.579  27.853  45.823  1.00 17.59           C  
ATOM    445  CB  ALA L  57      24.973  29.338  45.712  1.00 17.62           C  
ATOM    446  C   ALA L  57      24.953  27.377  47.200  1.00 17.80           C  
ATOM    447  O   ALA L  57      26.113  27.024  47.411  1.00 17.94           O  
ATOM    448  N   SER L  58      24.014  27.276  48.168  1.00 17.43           N  
ATOM    449  CA  SER L  58      24.499  26.847  49.460  1.00 18.06           C  
ATOM    450  CB  SER L  58      24.846  28.024  50.390  1.00 20.18           C  
ATOM    451  OG  SER L  58      23.679  28.779  50.677  1.00 25.24           O  
ATOM    452  C   SER L  58      23.469  26.018  50.159  1.00 19.82           C  
ATOM    453  O   SER L  58      23.600  25.718  51.345  1.00 20.05           O  
ATOM    454  N   THR L  59      22.450  25.566  49.415  1.00 17.36           N  
ATOM    455  CA  THR L  59      21.367  24.805  49.980  1.00 19.57           C  
ATOM    456  CB  THR L  59      20.114  25.035  49.178  1.00 19.89           C  
ATOM    457  OG1 THR L  59      19.707  26.390  49.279  1.00 30.86           O  
ATOM    458  CG2 THR L  59      18.986  24.079  49.583  1.00 29.60           C  
ATOM    459  C   THR L  59      21.693  23.354  49.830  1.00 20.08           C  
ATOM    460  O   THR L  59      21.746  22.845  48.714  1.00 21.02           O  
ATOM    461  N   ARG L  60      21.908  22.635  50.951  1.00 20.76           N  
ATOM    462  CA  ARG L  60      22.206  21.234  50.842  1.00 22.92           C  
ATOM    463  CB  ARG L  60      22.777  20.605  52.125  1.00 23.85           C  
ATOM    464  CG  ARG L  60      24.140  21.160  52.530  1.00 28.02           C  
ATOM    465  CD  ARG L  60      24.668  20.584  53.844  1.00 29.30           C  
ATOM    466  NE  ARG L  60      25.693  21.543  54.346  1.00 31.55           N  
ATOM    467  CZ  ARG L  60      26.158  21.451  55.626  1.00 32.86           C  
ATOM    468  NH1 ARG L  60      25.756  20.418  56.419  1.00 33.12           N1+
ATOM    469  NH2 ARG L  60      27.024  22.390  56.109  1.00 33.85           N  
ATOM    470  C   ARG L  60      20.925  20.521  50.552  1.00 24.05           C  
ATOM    471  O   ARG L  60      19.879  20.849  51.110  1.00 25.50           O  
ATOM    472  N   GLU L  61      20.985  19.512  49.662  1.00 24.47           N  
ATOM    473  CA  GLU L  61      19.826  18.735  49.329  1.00 26.15           C  
ATOM    474  CB  GLU L  61      20.000  17.929  48.025  1.00 27.85           C  
ATOM    475  CG  GLU L  61      18.781  17.091  47.642  1.00 29.33           C  
ATOM    476  CD  GLU L  61      17.650  18.039  47.274  1.00 46.25           C  
ATOM    477  OE1 GLU L  61      17.782  19.258  47.561  1.00 47.25           O  
ATOM    478  OE2 GLU L  61      16.634  17.555  46.711  1.00 48.50           O1-
ATOM    479  C   GLU L  61      19.590  17.788  50.458  1.00 27.97           C  
ATOM    480  O   GLU L  61      20.502  17.494  51.226  1.00 28.18           O  
ATOM    481  N   SER L  62      18.349  17.298  50.615  1.00 29.40           N  
ATOM    482  CA  SER L  62      18.111  16.407  51.716  1.00 32.00           C  
ATOM    483  CB  SER L  62      16.635  16.002  51.875  1.00 33.94           C  
ATOM    484  OG  SER L  62      15.836  17.134  52.185  1.00 38.93           O  
ATOM    485  C   SER L  62      18.896  15.156  51.486  1.00 31.67           C  
ATOM    486  O   SER L  62      19.009  14.668  50.363  1.00 32.25           O  
ATOM    487  N   GLY L  63      19.475  14.612  52.574  1.00 31.78           N  
ATOM    488  CA  GLY L  63      20.186  13.371  52.501  1.00 31.62           C  
ATOM    489  C   GLY L  63      21.650  13.608  52.289  1.00 30.99           C  
ATOM    490  O   GLY L  63      22.448  12.688  52.463  1.00 32.64           O  
ATOM    491  N   VAL L  64      22.058  14.837  51.915  1.00 29.59           N  
ATOM    492  CA  VAL L  64      23.458  15.073  51.678  1.00 27.97           C  
ATOM    493  CB  VAL L  64      23.714  16.291  50.829  1.00 27.81           C  
ATOM    494  CG1 VAL L  64      25.231  16.490  50.672  1.00 24.89           C  
ATOM    495  CG2 VAL L  64      22.969  16.117  49.494  1.00 26.71           C  
ATOM    496  C   VAL L  64      24.128  15.274  53.001  1.00 27.07           C  
ATOM    497  O   VAL L  64      23.599  15.947  53.884  1.00 26.30           O  
ATOM    498  N   PRO L  65      25.301  14.707  53.144  1.00 28.25           N  
ATOM    499  CA  PRO L  65      26.021  14.797  54.389  1.00 29.33           C  
ATOM    500  CD  PRO L  65      25.604  13.471  52.441  1.00 27.58           C  
ATOM    501  CB  PRO L  65      27.138  13.757  54.308  1.00 29.31           C  
ATOM    502  CG  PRO L  65      26.562  12.692  53.360  1.00 29.50           C  
ATOM    503  C   PRO L  65      26.516  16.184  54.659  1.00 29.41           C  
ATOM    504  O   PRO L  65      26.747  16.945  53.723  1.00 28.81           O  
ATOM    505  N   ASP L  66      26.725  16.500  55.949  1.00 28.86           N  
ATOM    506  CA  ASP L  66      27.120  17.787  56.451  1.00 29.37           C  
ATOM    507  CB  ASP L  66      27.239  17.807  57.984  1.00 32.10           C  
ATOM    508  CG  ASP L  66      25.849  17.660  58.586  1.00 36.78           C  
ATOM    509  OD1 ASP L  66      24.854  17.842  57.835  1.00 39.10           O  
ATOM    510  OD2 ASP L  66      25.763  17.366  59.809  1.00 40.35           O1-
ATOM    511  C   ASP L  66      28.464  18.152  55.902  1.00 27.16           C  
ATOM    512  O   ASP L  66      28.816  19.330  55.838  1.00 26.43           O  
ATOM    513  N   ARG L  67      29.249  17.142  55.494  1.00 26.11           N  
ATOM    514  CA  ARG L  67      30.593  17.339  55.023  1.00 24.92           C  
ATOM    515  CB  ARG L  67      31.233  16.059  54.456  1.00 24.41           C  
ATOM    516  CG  ARG L  67      31.260  14.860  55.399  1.00 24.76           C  
ATOM    517  CD  ARG L  67      32.106  13.701  54.864  1.00 24.23           C  
ATOM    518  NE  ARG L  67      31.578  13.353  53.516  1.00 24.34           N  
ATOM    519  CZ  ARG L  67      30.728  12.298  53.344  1.00 26.00           C  
ATOM    520  NH1 ARG L  67      30.405  11.500  54.404  1.00 25.29           N1+
ATOM    521  NH2 ARG L  67      30.208  12.040  52.109  1.00 23.51           N  
ATOM    522  C   ARG L  67      30.573  18.281  53.854  1.00 24.03           C  
ATOM    523  O   ARG L  67      31.531  19.026  53.648  1.00 23.32           O  
ATOM    524  N   PHE L  68      29.504  18.238  53.030  1.00 21.41           N  
ATOM    525  CA  PHE L  68      29.431  19.043  51.840  1.00 20.20           C  
ATOM    526  CB  PHE L  68      28.549  18.418  50.743  1.00 19.56           C  
ATOM    527  CG  PHE L  68      29.172  17.163  50.236  1.00 19.99           C  
ATOM    528  CD1 PHE L  68      29.046  15.981  50.925  1.00 19.68           C  
ATOM    529  CD2 PHE L  68      29.869  17.162  49.053  1.00 19.00           C  
ATOM    530  CE1 PHE L  68      29.617  14.823  50.448  1.00 19.65           C  
ATOM    531  CE2 PHE L  68      30.442  16.007  48.572  1.00 19.60           C  
ATOM    532  CZ  PHE L  68      30.318  14.832  49.270  1.00 18.78           C  
ATOM    533  C   PHE L  68      28.809  20.379  52.130  1.00 20.48           C  
ATOM    534  O   PHE L  68      27.784  20.475  52.805  1.00 20.68           O  
ATOM    535  N   THR L  69      29.431  21.460  51.609  1.00 19.75           N  
ATOM    536  CA  THR L  69      28.883  22.777  51.771  1.00 20.39           C  
ATOM    537  CB  THR L  69      29.486  23.545  52.910  1.00 20.95           C  
ATOM    538  OG1 THR L  69      30.870  23.765  52.678  1.00 17.44           O  
ATOM    539  CG2 THR L  69      29.288  22.739  54.203  1.00 18.51           C  
ATOM    540  C   THR L  69      29.161  23.555  50.523  1.00 21.21           C  
ATOM    541  O   THR L  69      30.087  23.240  49.776  1.00 21.57           O  
ATOM    542  N   GLY L  70      28.351  24.604  50.268  1.00 20.65           N  
ATOM    543  CA  GLY L  70      28.550  25.423  49.106  1.00 21.23           C  
ATOM    544  C   GLY L  70      28.470  26.850  49.543  1.00 21.67           C  
ATOM    545  O   GLY L  70      27.767  27.177  50.497  1.00 21.39           O  
ATOM    546  N   SER L  71      29.195  27.743  48.838  1.00 22.02           N  
ATOM    547  CA  SER L  71      29.204  29.131  49.204  1.00 22.86           C  
ATOM    548  CB  SER L  71      30.261  29.461  50.273  1.00 24.08           C  
ATOM    549  OG  SER L  71      31.558  29.169  49.772  1.00 26.00           O  
ATOM    550  C   SER L  71      29.536  29.934  47.984  1.00 22.34           C  
ATOM    551  O   SER L  71      29.757  29.388  46.903  1.00 23.59           O  
ATOM    552  N   GLY L  72      29.573  31.274  48.138  1.00 23.03           N  
ATOM    553  CA  GLY L  72      29.904  32.131  47.036  1.00 22.72           C  
ATOM    554  C   GLY L  72      28.679  32.861  46.590  1.00 22.03           C  
ATOM    555  O   GLY L  72      27.562  32.540  46.991  1.00 21.54           O  
ATOM    556  N   SER L  73      28.885  33.909  45.764  1.00 22.42           N  
ATOM    557  CA  SER L  73      27.791  34.656  45.221  1.00 23.55           C  
ATOM    558  CB  SER L  73      27.294  35.793  46.128  1.00 25.26           C  
ATOM    559  OG  SER L  73      26.682  35.267  47.295  1.00 28.38           O  
ATOM    560  C   SER L  73      28.260  35.302  43.957  1.00 23.97           C  
ATOM    561  O   SER L  73      29.457  35.506  43.754  1.00 24.75           O  
ATOM    562  N   GLY L  74      27.311  35.646  43.067  1.00 22.35           N  
ATOM    563  CA  GLY L  74      27.660  36.324  41.855  1.00 23.49           C  
ATOM    564  C   GLY L  74      28.410  35.403  40.938  1.00 24.05           C  
ATOM    565  O   GLY L  74      27.846  34.466  40.377  1.00 23.81           O  
ATOM    566  N   THR L  75      29.672  35.772  40.644  1.00 24.02           N  
ATOM    567  CA  THR L  75      30.565  35.052  39.774  1.00 23.73           C  
ATOM    568  CB  THR L  75      31.595  35.936  39.133  1.00 24.36           C  
ATOM    569  OG1 THR L  75      32.450  36.496  40.119  1.00 25.23           O  
ATOM    570  CG2 THR L  75      30.874  37.050  38.355  1.00 24.49           C  
ATOM    571  C   THR L  75      31.313  33.900  40.398  1.00 23.64           C  
ATOM    572  O   THR L  75      31.624  32.939  39.696  1.00 24.59           O  
ATOM    573  N   ASP L  76      31.680  33.966  41.700  1.00 22.08           N  
ATOM    574  CA  ASP L  76      32.565  32.958  42.243  1.00 22.46           C  
ATOM    575  CB  ASP L  76      33.794  33.556  42.953  1.00 24.86           C  
ATOM    576  CG  ASP L  76      34.784  34.028  41.899  1.00 29.31           C  
ATOM    577  OD1 ASP L  76      35.266  33.162  41.123  1.00 30.69           O  
ATOM    578  OD2 ASP L  76      35.064  35.256  41.847  1.00 32.21           O1-
ATOM    579  C   ASP L  76      31.886  32.074  43.241  1.00 21.78           C  
ATOM    580  O   ASP L  76      31.242  32.549  44.175  1.00 22.80           O  
ATOM    581  N   PHE L  77      32.059  30.740  43.083  1.00 20.79           N  
ATOM    582  CA  PHE L  77      31.419  29.822  43.981  1.00 20.32           C  
ATOM    583  CB  PHE L  77      30.209  29.118  43.349  1.00 18.69           C  
ATOM    584  CG  PHE L  77      29.228  30.173  42.979  1.00 18.67           C  
ATOM    585  CD1 PHE L  77      29.349  30.844  41.787  1.00 18.13           C  
ATOM    586  CD2 PHE L  77      28.187  30.490  43.815  1.00 18.15           C  
ATOM    587  CE1 PHE L  77      28.449  31.822  41.437  1.00 16.48           C  
ATOM    588  CE2 PHE L  77      27.284  31.468  43.468  1.00 16.86           C  
ATOM    589  CZ  PHE L  77      27.410  32.134  42.274  1.00 16.56           C  
ATOM    590  C   PHE L  77      32.392  28.748  44.353  1.00 20.57           C  
ATOM    591  O   PHE L  77      33.326  28.458  43.606  1.00 20.40           O  
ATOM    592  N   THR L  78      32.203  28.136  45.544  1.00 19.52           N  
ATOM    593  CA  THR L  78      33.088  27.085  45.953  1.00 19.02           C  
ATOM    594  CB  THR L  78      34.112  27.532  46.953  1.00 19.63           C  
ATOM    595  OG1 THR L  78      34.902  28.579  46.409  1.00 20.29           O  
ATOM    596  CG2 THR L  78      35.006  26.334  47.303  1.00 20.89           C  
ATOM    597  C   THR L  78      32.291  25.980  46.582  1.00 19.92           C  
ATOM    598  O   THR L  78      31.287  26.212  47.253  1.00 20.71           O  
ATOM    599  N   LEU L  79      32.727  24.727  46.342  1.00 19.11           N  
ATOM    600  CA  LEU L  79      32.141  23.564  46.941  1.00 18.64           C  
ATOM    601  CB  LEU L  79      31.820  22.447  45.932  1.00 18.10           C  
ATOM    602  CG  LEU L  79      31.212  21.191  46.586  1.00 17.06           C  
ATOM    603  CD1 LEU L  79      29.811  21.475  47.144  1.00 18.28           C  
ATOM    604  CD2 LEU L  79      31.261  19.979  45.646  1.00 17.23           C  
ATOM    605  C   LEU L  79      33.201  23.018  47.839  1.00 19.53           C  
ATOM    606  O   LEU L  79      34.345  22.852  47.416  1.00 19.41           O  
ATOM    607  N   THR L  80      32.850  22.726  49.106  1.00 19.26           N  
ATOM    608  CA  THR L  80      33.865  22.259  50.008  1.00 20.64           C  
ATOM    609  CB  THR L  80      34.157  23.241  51.106  1.00 21.49           C  
ATOM    610  OG1 THR L  80      34.597  24.473  50.554  1.00 23.46           O  
ATOM    611  CG2 THR L  80      35.240  22.655  52.026  1.00 24.14           C  
ATOM    612  C   THR L  80      33.429  20.988  50.664  1.00 21.84           C  
ATOM    613  O   THR L  80      32.249  20.791  50.953  1.00 21.91           O  
ATOM    614  N   ILE L  81      34.396  20.074  50.892  1.00 22.26           N  
ATOM    615  CA  ILE L  81      34.135  18.865  51.621  1.00 22.19           C  
ATOM    616  CB  ILE L  81      34.491  17.616  50.870  1.00 21.06           C  
ATOM    617  CG1 ILE L  81      33.742  17.570  49.530  1.00 20.38           C  
ATOM    618  CG2 ILE L  81      34.174  16.412  51.776  1.00 20.90           C  
ATOM    619  CD1 ILE L  81      34.258  16.486  48.587  1.00 20.92           C  
ATOM    620  C   ILE L  81      35.042  18.957  52.809  1.00 22.75           C  
ATOM    621  O   ILE L  81      36.263  18.975  52.664  1.00 23.59           O  
ATOM    622  N   SER L  82      34.463  19.024  54.023  1.00 23.82           N  
ATOM    623  CA  SER L  82      35.237  19.226  55.218  1.00 25.33           C  
ATOM    624  CB  SER L  82      34.364  19.321  56.481  1.00 24.66           C  
ATOM    625  OG  SER L  82      33.681  18.095  56.694  1.00 25.35           O  
ATOM    626  C   SER L  82      36.211  18.105  55.412  1.00 26.61           C  
ATOM    627  O   SER L  82      37.404  18.346  55.589  1.00 28.02           O  
ATOM    628  N   SER L  83      35.735  16.843  55.406  1.00 25.88           N  
ATOM    629  CA  SER L  83      36.649  15.744  55.553  1.00 26.35           C  
ATOM    630  CB  SER L  83      36.566  15.043  56.924  1.00 27.83           C  
ATOM    631  OG  SER L  83      35.293  14.437  57.102  1.00 33.54           O  
ATOM    632  C   SER L  83      36.279  14.748  54.503  1.00 25.16           C  
ATOM    633  O   SER L  83      35.201  14.157  54.539  1.00 24.92           O  
ATOM    634  N   VAL L  84      37.189  14.507  53.546  1.00 25.23           N  
ATOM    635  CA  VAL L  84      36.865  13.659  52.440  1.00 24.73           C  
ATOM    636  CB  VAL L  84      37.861  13.757  51.318  1.00 24.42           C  
ATOM    637  CG1 VAL L  84      39.105  12.932  51.686  1.00 24.56           C  
ATOM    638  CG2 VAL L  84      37.187  13.342  50.003  1.00 24.11           C  
ATOM    639  C   VAL L  84      36.824  12.238  52.899  1.00 25.54           C  
ATOM    640  O   VAL L  84      37.582  11.827  53.777  1.00 25.55           O  
ATOM    641  N   LYS L  85      35.893  11.456  52.318  1.00 25.61           N  
ATOM    642  CA  LYS L  85      35.780  10.063  52.640  0.90 26.26           C  
ATOM    643  CB  LYS L  85      34.410   9.650  53.200  0.90 26.80           C  
ATOM    644  CG  LYS L  85      34.352   8.174  53.602  0.90 29.30           C  
ATOM    645  CD  LYS L  85      35.283   7.812  54.765  0.90 32.81           C  
ATOM    646  CE  LYS L  85      36.700   7.437  54.324  1.00  0.00           C  
ATOM    647  NZ  LYS L  85      37.534   7.111  55.504  1.00  0.00           N1+
ATOM    648  C   LYS L  85      36.009   9.310  51.366  1.00 25.55           C  
ATOM    649  O   LYS L  85      36.013   9.888  50.281  1.00 24.76           O  
ATOM    650  N   ALA L  86      36.204   7.984  51.469  1.00 24.99           N  
ATOM    651  CA  ALA L  86      36.515   7.158  50.335  1.00 25.25           C  
ATOM    652  CB  ALA L  86      36.702   5.678  50.708  1.00 24.85           C  
ATOM    653  C   ALA L  86      35.399   7.225  49.332  1.00 25.24           C  
ATOM    654  O   ALA L  86      35.629   7.232  48.124  1.00 25.24           O  
ATOM    655  N   GLU L  87      34.151   7.279  49.807  1.00 24.81           N  
ATOM    656  CA  GLU L  87      32.981   7.262  48.969  1.00 24.85           C  
ATOM    657  CB  GLU L  87      31.690   7.182  49.801  1.00 27.33           C  
ATOM    658  CG  GLU L  87      31.500   8.353  50.771  1.00 32.73           C  
ATOM    659  CD  GLU L  87      30.359   8.005  51.718  1.00 37.66           C  
ATOM    660  OE1 GLU L  87      29.951   6.813  51.744  1.00 37.68           O  
ATOM    661  OE2 GLU L  87      29.882   8.925  52.435  1.00 38.75           O1-
ATOM    662  C   GLU L  87      32.918   8.487  48.099  1.00 23.74           C  
ATOM    663  O   GLU L  87      32.297   8.468  47.039  1.00 24.07           O  
ATOM    664  N   ASP L  88      33.551   9.588  48.539  1.00 22.24           N  
ATOM    665  CA  ASP L  88      33.509  10.881  47.910  1.00 21.77           C  
ATOM    666  CB  ASP L  88      34.166  11.972  48.772  1.00 21.14           C  
ATOM    667  CG  ASP L  88      33.272  12.199  49.989  1.00 22.87           C  
ATOM    668  OD1 ASP L  88      32.113  11.705  49.977  1.00 22.60           O  
ATOM    669  OD2 ASP L  88      33.736  12.879  50.944  1.00 22.88           O1-
ATOM    670  C   ASP L  88      34.162  10.898  46.557  1.00 21.87           C  
ATOM    671  O   ASP L  88      33.971  11.856  45.810  1.00 22.08           O  
ATOM    672  N   LEU L  89      35.001   9.902  46.209  1.00 20.51           N  
ATOM    673  CA  LEU L  89      35.623   9.952  44.912  1.00 20.82           C  
ATOM    674  CB  LEU L  89      36.494   8.731  44.578  1.00 23.05           C  
ATOM    675  CG  LEU L  89      37.838   8.671  45.325  1.00 20.60           C  
ATOM    676  CD1 LEU L  89      37.671   8.553  46.847  1.00 21.17           C  
ATOM    677  CD2 LEU L  89      38.716   7.554  44.756  1.00 18.08           C  
ATOM    678  C   LEU L  89      34.560  10.023  43.864  1.00 19.80           C  
ATOM    679  O   LEU L  89      33.629   9.220  43.832  1.00 20.10           O  
ATOM    680  N   ALA L  90      34.686  11.026  42.973  1.00 19.36           N  
ATOM    681  CA  ALA L  90      33.713  11.209  41.941  1.00 17.99           C  
ATOM    682  CB  ALA L  90      32.283  11.400  42.476  1.00 20.34           C  
ATOM    683  C   ALA L  90      34.075  12.462  41.212  1.00 18.33           C  
ATOM    684  O   ALA L  90      35.085  13.102  41.502  1.00 18.01           O  
ATOM    685  N   VAL L  91      33.257  12.822  40.205  1.00 17.04           N  
ATOM    686  CA  VAL L  91      33.465  14.044  39.489  1.00 14.92           C  
ATOM    687  CB  VAL L  91      33.320  13.897  38.005  1.00 14.17           C  
ATOM    688  CG1 VAL L  91      33.464  15.283  37.360  1.00 13.74           C  
ATOM    689  CG2 VAL L  91      34.359  12.871  37.516  1.00 14.40           C  
ATOM    690  C   VAL L  91      32.399  14.979  39.969  1.00 16.27           C  
ATOM    691  O   VAL L  91      31.250  14.582  40.156  1.00 16.99           O  
ATOM    692  N   TYR L  92      32.763  16.257  40.197  1.00 15.37           N  
ATOM    693  CA  TYR L  92      31.815  17.213  40.690  1.00 14.89           C  
ATOM    694  CB  TYR L  92      32.302  17.980  41.930  1.00 14.78           C  
ATOM    695  CG  TYR L  92      32.431  16.988  43.033  1.00 15.59           C  
ATOM    696  CD1 TYR L  92      33.594  16.278  43.207  1.00 14.51           C  
ATOM    697  CD2 TYR L  92      31.382  16.762  43.892  1.00 15.60           C  
ATOM    698  CE1 TYR L  92      33.710  15.359  44.226  1.00 14.47           C  
ATOM    699  CE2 TYR L  92      31.493  15.845  44.909  1.00 14.80           C  
ATOM    700  CZ  TYR L  92      32.657  15.141  45.079  1.00 13.62           C  
ATOM    701  OH  TYR L  92      32.772  14.200  46.122  1.00 15.35           O  
ATOM    702  C   TYR L  92      31.574  18.229  39.620  1.00 15.73           C  
ATOM    703  O   TYR L  92      32.511  18.662  38.950  1.00 17.07           O  
ATOM    704  N   PHE L  93      30.290  18.616  39.418  1.00 15.59           N  
ATOM    705  CA  PHE L  93      29.988  19.587  38.401  1.00 15.80           C  
ATOM    706  CB  PHE L  93      29.071  19.116  37.255  1.00 16.31           C  
ATOM    707  CG  PHE L  93      29.567  17.897  36.556  1.00 17.31           C  
ATOM    708  CD1 PHE L  93      30.663  17.921  35.727  1.00 16.55           C  
ATOM    709  CD2 PHE L  93      28.910  16.707  36.743  1.00 16.70           C  
ATOM    710  CE1 PHE L  93      31.086  16.778  35.087  1.00 18.05           C  
ATOM    711  CE2 PHE L  93      29.328  15.564  36.104  1.00 18.91           C  
ATOM    712  CZ  PHE L  93      30.421  15.594  35.276  1.00 18.14           C  
ATOM    713  C   PHE L  93      29.185  20.692  39.017  1.00 17.15           C  
ATOM    714  O   PHE L  93      28.443  20.483  39.975  1.00 16.88           O  
ATOM    715  N   CYS L  94      29.331  21.915  38.466  1.00 17.05           N  
ATOM    716  CA  CYS L  94      28.524  23.030  38.865  1.00 18.27           C  
ATOM    717  CB  CYS L  94      29.335  24.288  39.266  1.00 19.69           C  
ATOM    718  SG  CYS L  94      30.511  24.836  37.988  1.00 25.52           S  
ATOM    719  C   CYS L  94      27.674  23.355  37.672  1.00 18.62           C  
ATOM    720  O   CYS L  94      28.040  23.033  36.541  1.00 18.51           O  
ATOM    721  N   GLN L  95      26.482  23.945  37.900  1.00 18.33           N  
ATOM    722  CA  GLN L  95      25.616  24.312  36.814  1.00 17.95           C  
ATOM    723  CB  GLN L  95      24.450  23.338  36.594  1.00 18.04           C  
ATOM    724  CG  GLN L  95      23.541  23.773  35.445  1.00 21.80           C  
ATOM    725  CD  GLN L  95      22.186  23.098  35.600  1.00 25.39           C  
ATOM    726  OE1 GLN L  95      21.301  23.266  34.763  1.00 28.48           O  
ATOM    727  NE2 GLN L  95      21.999  22.349  36.716  1.00 23.00           N  
ATOM    728  C   GLN L  95      24.953  25.600  37.175  1.00 18.27           C  
ATOM    729  O   GLN L  95      24.723  25.878  38.348  1.00 20.23           O  
ATOM    730  N   GLN L  96      24.621  26.426  36.162  1.00 17.43           N  
ATOM    731  CA  GLN L  96      23.928  27.656  36.416  1.00 17.02           C  
ATOM    732  CB  GLN L  96      24.680  28.907  35.917  1.00 16.70           C  
ATOM    733  CG  GLN L  96      24.955  28.935  34.412  1.00 16.81           C  
ATOM    734  CD  GLN L  96      23.716  29.410  33.671  1.00 16.99           C  
ATOM    735  OE1 GLN L  96      22.905  30.162  34.207  1.00 16.55           O  
ATOM    736  NE2 GLN L  96      23.568  28.963  32.395  1.00 15.57           N  
ATOM    737  C   GLN L  96      22.607  27.571  35.719  1.00 17.72           C  
ATOM    738  O   GLN L  96      22.525  27.113  34.582  1.00 18.09           O  
ATOM    739  N   TYR L  97      21.524  27.753  36.504  1.00 22.04           N  
ATOM    740  CA  TYR L  97      20.122  27.792  36.153  1.00 21.08           C  
ATOM    741  CB  TYR L  97      19.175  26.995  37.074  1.00 17.23           C  
ATOM    742  CG  TYR L  97      19.409  27.262  38.516  1.00 18.74           C  
ATOM    743  CD1 TYR L  97      20.443  26.618  39.152  1.00 17.15           C  
ATOM    744  CD2 TYR L  97      18.616  28.128  39.234  1.00 17.63           C  
ATOM    745  CE1 TYR L  97      20.689  26.829  40.487  1.00 17.50           C  
ATOM    746  CE2 TYR L  97      18.857  28.340  40.575  1.00 18.66           C  
ATOM    747  CZ  TYR L  97      19.891  27.683  41.204  1.00 21.07           C  
ATOM    748  OH  TYR L  97      20.143  27.898  42.577  1.00 20.41           O  
ATOM    749  C   TYR L  97      19.586  29.144  35.793  1.00 22.40           C  
ATOM    750  O   TYR L  97      18.405  29.270  35.488  1.00 23.42           O  
ATOM    751  N   TYR L  98      20.379  30.209  35.979  1.00 22.11           N  
ATOM    752  CA  TYR L  98      19.912  31.564  35.844  1.00 22.99           C  
ATOM    753  CB  TYR L  98      21.069  32.540  36.136  1.00 20.93           C  
ATOM    754  CG  TYR L  98      20.581  33.943  36.105  1.00 28.84           C  
ATOM    755  CD1 TYR L  98      19.721  34.405  37.074  1.00 29.28           C  
ATOM    756  CD2 TYR L  98      21.019  34.807  35.129  1.00 27.77           C  
ATOM    757  CE1 TYR L  98      19.279  35.706  37.049  1.00 27.88           C  
ATOM    758  CE2 TYR L  98      20.581  36.109  35.100  1.00 26.96           C  
ATOM    759  CZ  TYR L  98      19.709  36.560  36.061  1.00 29.08           C  
ATOM    760  OH  TYR L  98      19.257  37.896  36.036  1.00 26.82           O  
ATOM    761  C   TYR L  98      19.324  31.850  34.485  1.00 23.70           C  
ATOM    762  O   TYR L  98      18.222  32.392  34.406  1.00 25.18           O  
ATOM    763  N   THR L  99      20.007  31.496  33.375  1.00 21.61           N  
ATOM    764  CA  THR L  99      19.435  31.800  32.090  1.00 22.80           C  
ATOM    765  CB  THR L  99      20.016  33.019  31.440  1.00 20.70           C  
ATOM    766  OG1 THR L  99      19.236  33.388  30.312  1.00  0.00           O  
ATOM    767  CG2 THR L  99      21.457  32.695  31.003  1.00  0.00           C  
ATOM    768  C   THR L  99      19.720  30.665  31.162  1.00 23.54           C  
ATOM    769  O   THR L  99      20.412  29.716  31.523  1.00 24.08           O  
ATOM    770  N   TYR L 100      19.169  30.750  29.932  1.00 22.47           N  
ATOM    771  CA  TYR L 100      19.353  29.761  28.907  1.00 21.62           C  
ATOM    772  CB  TYR L 100      18.140  29.584  27.975  1.00 21.86           C  
ATOM    773  CG  TYR L 100      17.016  29.031  28.781  1.00 21.53           C  
ATOM    774  CD1 TYR L 100      16.940  27.684  29.052  1.00 23.86           C  
ATOM    775  CD2 TYR L 100      16.031  29.862  29.259  1.00 23.13           C  
ATOM    776  CE1 TYR L 100      15.901  27.173  29.796  1.00 24.19           C  
ATOM    777  CE2 TYR L 100      14.990  29.359  30.002  1.00 24.26           C  
ATOM    778  CZ  TYR L 100      14.927  28.014  30.276  1.00 26.41           C  
ATOM    779  OH  TYR L 100      13.860  27.499  31.042  1.00 27.68           O  
ATOM    780  C   TYR L 100      20.486  30.220  28.048  1.00 22.79           C  
ATOM    781  O   TYR L 100      20.682  31.421  27.865  1.00 23.46           O  
ATOM    782  N   PRO L 101      21.260  29.298  27.533  1.00 22.12           N  
ATOM    783  CA  PRO L 101      21.028  27.906  27.811  1.00 21.20           C  
ATOM    784  CD  PRO L 101      21.802  29.495  26.200  1.00 20.35           C  
ATOM    785  CB  PRO L 101      21.718  27.124  26.694  1.00 21.76           C  
ATOM    786  CG  PRO L 101      21.756  28.117  25.523  1.00 21.24           C  
ATOM    787  C   PRO L 101      21.570  27.573  29.161  1.00 22.26           C  
ATOM    788  O   PRO L 101      22.460  28.279  29.635  1.00 24.24           O  
ATOM    789  N   LEU L 102      21.062  26.503  29.800  1.00 19.87           N  
ATOM    790  CA  LEU L 102      21.599  26.169  31.083  1.00 18.62           C  
ATOM    791  CB  LEU L 102      20.751  25.179  31.897  1.00 16.74           C  
ATOM    792  CG  LEU L 102      19.422  25.802  32.366  1.00 17.57           C  
ATOM    793  CD1 LEU L 102      19.670  26.994  33.303  1.00 15.55           C  
ATOM    794  CD2 LEU L 102      18.521  26.173  31.181  1.00 15.50           C  
ATOM    795  C   LEU L 102      22.955  25.615  30.832  1.00 20.15           C  
ATOM    796  O   LEU L 102      23.204  25.023  29.781  1.00 20.11           O  
ATOM    797  N   THR L 103      23.890  25.809  31.782  1.00 17.61           N  
ATOM    798  CA  THR L 103      25.219  25.425  31.400  1.00 17.60           C  
ATOM    799  CB  THR L 103      25.990  26.627  30.926  1.00 17.77           C  
ATOM    800  OG1 THR L 103      27.225  26.252  30.348  1.00 19.78           O  
ATOM    801  CG2 THR L 103      26.199  27.597  32.097  1.00 18.69           C  
ATOM    802  C   THR L 103      25.913  24.760  32.561  1.00 17.74           C  
ATOM    803  O   THR L 103      25.629  25.060  33.719  1.00 16.86           O  
ATOM    804  N   PHE L 104      26.838  23.811  32.266  1.00 17.81           N  
ATOM    805  CA  PHE L 104      27.552  23.068  33.280  1.00 16.87           C  
ATOM    806  CB  PHE L 104      27.471  21.536  33.139  1.00 17.14           C  
ATOM    807  CG  PHE L 104      26.072  21.056  33.312  1.00 15.25           C  
ATOM    808  CD1 PHE L 104      25.584  20.753  34.558  1.00 16.88           C  
ATOM    809  CD2 PHE L 104      25.237  20.901  32.232  1.00 15.92           C  
ATOM    810  CE1 PHE L 104      24.297  20.302  34.720  1.00 17.23           C  
ATOM    811  CE2 PHE L 104      23.946  20.449  32.390  1.00 15.97           C  
ATOM    812  CZ  PHE L 104      23.467  20.149  33.638  1.00 16.48           C  
ATOM    813  C   PHE L 104      29.015  23.355  33.155  1.00 16.73           C  
ATOM    814  O   PHE L 104      29.508  23.699  32.082  1.00 17.48           O  
ATOM    815  N   GLY L 105      29.751  23.218  34.277  1.00 17.72           N  
ATOM    816  CA  GLY L 105      31.170  23.423  34.266  1.00 17.89           C  
ATOM    817  C   GLY L 105      31.793  22.164  33.744  1.00 17.89           C  
ATOM    818  O   GLY L 105      31.120  21.154  33.552  1.00 18.36           O  
ATOM    819  N   ALA L 106      33.119  22.209  33.514  1.00 18.11           N  
ATOM    820  CA  ALA L 106      33.910  21.133  32.979  1.00 19.56           C  
ATOM    821  CB  ALA L 106      35.368  21.545  32.721  1.00 13.55           C  
ATOM    822  C   ALA L 106      33.931  19.963  33.917  1.00 20.51           C  
ATOM    823  O   ALA L 106      34.030  18.817  33.479  1.00 19.90           O  
ATOM    824  N   GLY L 107      33.901  20.214  35.238  1.00 19.99           N  
ATOM    825  CA  GLY L 107      33.914  19.120  36.170  1.00 19.79           C  
ATOM    826  C   GLY L 107      35.263  19.035  36.811  1.00 18.96           C  
ATOM    827  O   GLY L 107      36.274  19.432  36.234  1.00 18.79           O  
ATOM    828  N   THR L 108      35.291  18.529  38.063  1.00 17.76           N  
ATOM    829  CA  THR L 108      36.519  18.345  38.782  1.00 17.99           C  
ATOM    830  CB  THR L 108      36.624  19.246  39.972  1.00 18.18           C  
ATOM    831  OG1 THR L 108      36.549  20.604  39.566  1.00 18.55           O  
ATOM    832  CG2 THR L 108      37.956  18.971  40.679  1.00 18.26           C  
ATOM    833  C   THR L 108      36.522  16.936  39.293  1.00 18.37           C  
ATOM    834  O   THR L 108      35.615  16.525  40.015  1.00 18.00           O  
ATOM    835  N   LYS L 109      37.569  16.166  38.943  1.00 18.50           N  
ATOM    836  CA  LYS L 109      37.674  14.787  39.329  1.00 19.52           C  
ATOM    837  CB  LYS L 109      38.504  13.961  38.335  1.00 19.06           C  
ATOM    838  CG  LYS L 109      38.728  12.519  38.785  1.00 20.62           C  
ATOM    839  CD  LYS L 109      39.483  11.672  37.763  1.00 24.18           C  
ATOM    840  CE  LYS L 109      39.908  10.315  38.318  1.00 27.59           C  
ATOM    841  NZ  LYS L 109      40.688   9.589  37.295  1.00 29.47           N1+
ATOM    842  C   LYS L 109      38.396  14.708  40.637  1.00 19.63           C  
ATOM    843  O   LYS L 109      39.508  15.215  40.785  1.00 20.61           O  
ATOM    844  N   LEU L 110      37.773  14.035  41.624  1.00 20.19           N  
ATOM    845  CA  LEU L 110      38.366  13.912  42.925  1.00 19.83           C  
ATOM    846  CB  LEU L 110      37.334  14.069  44.054  1.00 19.32           C  
ATOM    847  CG  LEU L 110      37.934  13.955  45.466  1.00 20.09           C  
ATOM    848  CD1 LEU L 110      38.908  15.113  45.753  1.00 20.82           C  
ATOM    849  CD2 LEU L 110      36.838  13.816  46.533  1.00 20.30           C  
ATOM    850  C   LEU L 110      38.949  12.530  43.031  1.00 20.73           C  
ATOM    851  O   LEU L 110      38.250  11.530  42.872  1.00 20.55           O  
ATOM    852  N   GLU L 111      40.263  12.459  43.324  1.00 20.07           N  
ATOM    853  CA  GLU L 111      40.995  11.225  43.393  1.00 22.07           C  
ATOM    854  CB  GLU L 111      42.220  11.310  42.466  1.00 24.43           C  
ATOM    855  CG  GLU L 111      42.799   9.986  41.978  1.00 29.60           C  
ATOM    856  CD  GLU L 111      43.816  10.340  40.899  1.00 34.60           C  
ATOM    857  OE1 GLU L 111      44.785  11.080  41.212  1.00 37.52           O  
ATOM    858  OE2 GLU L 111      43.625   9.892  39.738  1.00 37.35           O1-
ATOM    859  C   GLU L 111      41.467  11.085  44.816  1.00 21.90           C  
ATOM    860  O   GLU L 111      41.876  12.066  45.436  1.00 21.72           O  
ATOM    861  N   LEU L 112      41.427   9.857  45.379  1.00 20.47           N  
ATOM    862  CA  LEU L 112      41.771   9.665  46.763  1.00 19.41           C  
ATOM    863  CB  LEU L 112      40.804   8.679  47.458  1.00 19.28           C  
ATOM    864  CG  LEU L 112      40.920   8.511  48.992  1.00 21.22           C  
ATOM    865  CD1 LEU L 112      39.877   7.499  49.493  1.00 21.37           C  
ATOM    866  CD2 LEU L 112      42.331   8.121  49.458  1.00 20.18           C  
ATOM    867  C   LEU L 112      43.162   9.121  46.823  1.00 18.96           C  
ATOM    868  O   LEU L 112      43.533   8.236  46.055  1.00 18.76           O  
ATOM    869  N   LYS L 113      43.974   9.664  47.751  1.00 19.09           N  
ATOM    870  CA  LYS L 113      45.331   9.232  47.896  1.00 20.82           C  
ATOM    871  CB  LYS L 113      46.278  10.407  48.170  1.00 22.29           C  
ATOM    872  CG  LYS L 113      47.748  10.080  47.925  1.00 26.36           C  
ATOM    873  CD  LYS L 113      48.619  11.331  47.812  1.00 29.73           C  
ATOM    874  CE  LYS L 113      50.101  11.039  47.577  1.00 32.66           C  
ATOM    875  NZ  LYS L 113      50.715  10.526  48.822  1.00 34.12           N1+
ATOM    876  C   LYS L 113      45.380   8.284  49.087  1.00 22.37           C  
ATOM    877  O   LYS L 113      44.917   8.688  50.188  1.00 23.80           O  
ATOM    878  OXT LYS L 113      45.881   7.141  48.909  1.00  0.00           O1-
TER     879      LYS L 113 
ATOM    880  N   GLN H 114       8.375   5.634  45.060  1.00 38.47           N1+
ATOM    881  CA  GLN H 114       9.381   6.716  44.992  1.00 38.03           C  
ATOM    882  CB  GLN H 114      10.770   6.162  45.357  1.00 39.98           C  
ATOM    883  CG  GLN H 114      11.825   7.241  45.603  1.00 43.36           C  
ATOM    884  CD  GLN H 114      11.530   7.869  46.959  1.00 47.19           C  
ATOM    885  OE1 GLN H 114      11.963   8.984  47.249  1.00 47.77           O  
ATOM    886  NE2 GLN H 114      10.762   7.139  47.813  1.00 52.77           N  
ATOM    887  C   GLN H 114       9.416   7.253  43.595  1.00 36.46           C  
ATOM    888  O   GLN H 114       8.916   6.617  42.670  1.00 36.33           O  
ATOM    889  N   VAL H 115       9.998   8.454  43.410  1.00 34.69           N  
ATOM    890  CA  VAL H 115      10.058   9.044  42.104  1.00 32.11           C  
ATOM    891  CB  VAL H 115      10.486  10.483  42.133  1.00 32.08           C  
ATOM    892  CG1 VAL H 115      10.541  11.012  40.692  1.00 32.31           C  
ATOM    893  CG2 VAL H 115       9.541  11.265  43.060  1.00 30.39           C  
ATOM    894  C   VAL H 115      11.090   8.289  41.332  1.00 31.09           C  
ATOM    895  O   VAL H 115      12.178   8.025  41.843  1.00 30.71           O  
ATOM    896  N   GLN H 116      10.775   7.908  40.078  1.00 30.23           N  
ATOM    897  CA  GLN H 116      11.720   7.138  39.322  1.00 30.69           C  
ATOM    898  CB  GLN H 116      11.440   5.626  39.456  1.00 32.48           C  
ATOM    899  CG  GLN H 116      12.580   4.699  39.032  1.00 36.90           C  
ATOM    900  CD  GLN H 116      13.277   4.153  40.275  1.00 41.23           C  
ATOM    901  OE1 GLN H 116      14.503   4.086  40.332  1.00 43.52           O  
ATOM    902  NE2 GLN H 116      12.479   3.724  41.289  1.00 42.37           N  
ATOM    903  C   GLN H 116      11.557   7.499  37.869  1.00 28.74           C  
ATOM    904  O   GLN H 116      10.441   7.711  37.395  1.00 29.65           O  
ATOM    905  N   LEU H 117      12.679   7.611  37.126  1.00 26.07           N  
ATOM    906  CA  LEU H 117      12.619   7.862  35.710  1.00 24.81           C  
ATOM    907  CB  LEU H 117      13.320   9.162  35.286  1.00 24.64           C  
ATOM    908  CG  LEU H 117      12.644  10.424  35.853  1.00 25.20           C  
ATOM    909  CD1 LEU H 117      13.368  11.702  35.400  1.00 25.08           C  
ATOM    910  CD2 LEU H 117      11.146  10.445  35.519  1.00 25.61           C  
ATOM    911  C   LEU H 117      13.318   6.715  35.048  1.00 24.29           C  
ATOM    912  O   LEU H 117      14.509   6.499  35.267  1.00 24.38           O  
ATOM    913  N   GLN H 118      12.586   5.947  34.212  1.00 25.40           N  
ATOM    914  CA  GLN H 118      13.156   4.785  33.591  1.00 25.61           C  
ATOM    915  CB  GLN H 118      12.256   3.541  33.715  1.00 26.71           C  
ATOM    916  CG  GLN H 118      12.816   2.269  33.072  1.00 32.97           C  
ATOM    917  CD  GLN H 118      13.946   1.711  33.919  1.00 36.96           C  
ATOM    918  OE1 GLN H 118      14.201   0.509  33.921  1.00 39.65           O  
ATOM    919  NE2 GLN H 118      14.650   2.595  34.668  1.00 37.43           N  
ATOM    920  C   GLN H 118      13.335   5.057  32.134  1.00 24.94           C  
ATOM    921  O   GLN H 118      12.373   5.271  31.399  1.00 25.18           O  
ATOM    922  N   GLN H 119      14.604   5.049  31.687  1.00 22.87           N  
ATOM    923  CA  GLN H 119      14.900   5.281  30.309  1.00 22.08           C  
ATOM    924  CB  GLN H 119      16.179   6.105  30.074  1.00 21.06           C  
ATOM    925  CG  GLN H 119      16.085   7.536  30.617  1.00 20.00           C  
ATOM    926  CD  GLN H 119      17.280   8.334  30.108  1.00 20.89           C  
ATOM    927  OE1 GLN H 119      18.037   8.917  30.882  1.00 21.40           O  
ATOM    928  NE2 GLN H 119      17.446   8.377  28.760  1.00 20.31           N  
ATOM    929  C   GLN H 119      15.064   3.957  29.631  1.00 22.71           C  
ATOM    930  O   GLN H 119      15.321   2.932  30.260  1.00 22.72           O  
ATOM    931  N   SER H 120      14.883   3.952  28.299  1.00 23.52           N  
ATOM    932  CA  SER H 120      15.009   2.754  27.521  1.00 24.04           C  
ATOM    933  CB  SER H 120      14.170   2.791  26.237  1.00 25.37           C  
ATOM    934  OG  SER H 120      14.629   3.844  25.400  1.00 24.98           O  
ATOM    935  C   SER H 120      16.434   2.645  27.087  1.00 24.66           C  
ATOM    936  O   SER H 120      17.302   3.371  27.563  1.00 23.42           O  
ATOM    937  N   GLY H 121      16.739   1.667  26.213  1.00 23.28           N  
ATOM    938  CA  GLY H 121      18.054   1.693  25.632  1.00 22.06           C  
ATOM    939  C   GLY H 121      18.776   0.450  25.940  1.00 21.46           C  
ATOM    940  O   GLY H 121      18.161  -0.453  26.497  1.00 22.57           O  
ATOM    941  N   PRO H 122      20.040   0.326  25.579  1.00 20.66           N  
ATOM    942  CA  PRO H 122      20.783   1.274  24.768  1.00 20.75           C  
ATOM    943  CD  PRO H 122      20.925  -0.428  26.453  1.00 20.49           C  
ATOM    944  CB  PRO H 122      22.239   1.169  25.212  1.00 21.02           C  
ATOM    945  CG  PRO H 122      22.334  -0.208  25.885  1.00 20.17           C  
ATOM    946  C   PRO H 122      20.595   0.923  23.322  1.00 21.58           C  
ATOM    947  O   PRO H 122      20.017  -0.128  23.049  1.00 21.92           O  
ATOM    948  N   GLU H 123      21.077   1.759  22.371  1.00 21.23           N  
ATOM    949  CA  GLU H 123      20.837   1.402  21.000  1.00 21.61           C  
ATOM    950  CB  GLU H 123      19.611   2.107  20.404  1.00 23.95           C  
ATOM    951  CG  GLU H 123      18.312   1.671  21.083  1.00 29.95           C  
ATOM    952  CD  GLU H 123      17.153   2.397  20.424  1.00 34.62           C  
ATOM    953  OE1 GLU H 123      17.421   3.274  19.562  1.00 35.83           O  
ATOM    954  OE2 GLU H 123      15.983   2.076  20.762  1.00 35.24           O1-
ATOM    955  C   GLU H 123      22.010   1.704  20.124  1.00 20.53           C  
ATOM    956  O   GLU H 123      22.853   2.550  20.421  1.00 20.55           O  
ATOM    957  N   VAL H 124      22.083   0.953  19.005  1.00 20.30           N  
ATOM    958  CA  VAL H 124      23.066   1.141  17.980  1.00 20.69           C  
ATOM    959  CB  VAL H 124      23.739  -0.132  17.556  1.00 21.04           C  
ATOM    960  CG1 VAL H 124      24.651   0.172  16.358  1.00 32.68           C  
ATOM    961  CG2 VAL H 124      24.474  -0.731  18.764  1.00 33.61           C  
ATOM    962  C   VAL H 124      22.291   1.622  16.794  1.00 21.43           C  
ATOM    963  O   VAL H 124      21.250   1.061  16.458  1.00 20.71           O  
ATOM    964  N   VAL H 125      22.762   2.706  16.151  1.00 20.97           N  
ATOM    965  CA  VAL H 125      22.091   3.216  14.988  1.00 21.86           C  
ATOM    966  CB  VAL H 125      21.198   4.387  15.271  1.00 23.97           C  
ATOM    967  CG1 VAL H 125      19.935   3.870  15.977  1.00 24.63           C  
ATOM    968  CG2 VAL H 125      21.973   5.382  16.148  1.00 25.13           C  
ATOM    969  C   VAL H 125      23.125   3.619  13.985  1.00 22.13           C  
ATOM    970  O   VAL H 125      24.244   3.982  14.340  1.00 21.65           O  
ATOM    971  N   ARG H 126      22.767   3.538  12.687  1.00 23.46           N  
ATOM    972  CA  ARG H 126      23.680   3.849  11.621  1.00 24.66           C  
ATOM    973  CB  ARG H 126      23.301   3.238  10.264  1.00 26.30           C  
ATOM    974  CG  ARG H 126      23.232   1.712  10.262  1.00 30.31           C  
ATOM    975  CD  ARG H 126      23.022   1.140   8.860  1.00 34.05           C  
ATOM    976  NE  ARG H 126      22.669  -0.299   9.005  1.00 33.22           N  
ATOM    977  CZ  ARG H 126      23.648  -1.234   9.163  1.00 36.96           C  
ATOM    978  NH1 ARG H 126      24.953  -0.846   9.255  1.00 37.87           N1+
ATOM    979  NH2 ARG H 126      23.322  -2.557   9.234  1.00 37.54           N  
ATOM    980  C   ARG H 126      23.703   5.326  11.428  1.00 23.55           C  
ATOM    981  O   ARG H 126      22.803   6.044  11.859  1.00 22.31           O  
ATOM    982  N   PRO H 127      24.726   5.810  10.787  1.00 22.63           N  
ATOM    983  CA  PRO H 127      24.789   7.224  10.570  1.00 22.84           C  
ATOM    984  CD  PRO H 127      26.048   5.212  10.900  1.00 24.00           C  
ATOM    985  CB  PRO H 127      26.211   7.501  10.087  1.00 24.10           C  
ATOM    986  CG  PRO H 127      27.036   6.380  10.749  1.00 24.34           C  
ATOM    987  C   PRO H 127      23.707   7.664   9.636  1.00 22.96           C  
ATOM    988  O   PRO H 127      23.392   6.927   8.703  1.00 23.41           O  
ATOM    989  N   GLY H 128      23.112   8.848   9.885  1.00 23.67           N  
ATOM    990  CA  GLY H 128      22.111   9.386   9.009  1.00 23.83           C  
ATOM    991  C   GLY H 128      20.745   8.955   9.458  1.00 25.00           C  
ATOM    992  O   GLY H 128      19.743   9.498   8.993  1.00 25.97           O  
ATOM    993  N   VAL H 129      20.660   7.973  10.378  1.00 23.76           N  
ATOM    994  CA  VAL H 129      19.373   7.509  10.820  1.00 24.99           C  
ATOM    995  CB  VAL H 129      19.282   6.070  11.248  1.00 25.72           C  
ATOM    996  CG1 VAL H 129      19.605   5.159  10.059  1.00 25.48           C  
ATOM    997  CG2 VAL H 129      20.153   5.858  12.494  1.00 21.25           C  
ATOM    998  C   VAL H 129      18.941   8.307  12.002  1.00 26.04           C  
ATOM    999  O   VAL H 129      19.650   9.198  12.471  1.00 26.62           O  
ATOM   1000  N   SER H 130      17.713   8.022  12.474  1.00 26.34           N  
ATOM   1001  CA  SER H 130      17.155   8.685  13.613  0.90 27.38           C  
ATOM   1002  CB  SER H 130      15.806   9.352  13.299  0.90 29.29           C  
ATOM   1003  OG  SER H 130      14.893   8.379  12.813  0.90 32.96           O  
ATOM   1004  C   SER H 130      16.927   7.657  14.682  1.00 27.32           C  
ATOM   1005  O   SER H 130      16.796   6.467  14.397  1.00 28.34           O  
ATOM   1006  N   VAL H 131      16.921   8.103  15.959  1.00 26.72           N  
ATOM   1007  CA  VAL H 131      16.684   7.233  17.076  1.00 27.39           C  
ATOM   1008  CB  VAL H 131      17.930   6.940  17.861  1.00 27.16           C  
ATOM   1009  CG1 VAL H 131      18.506   8.269  18.374  1.00 27.27           C  
ATOM   1010  CG2 VAL H 131      17.589   5.948  18.982  1.00 28.86           C  
ATOM   1011  C   VAL H 131      15.723   7.926  17.993  1.00 27.44           C  
ATOM   1012  O   VAL H 131      15.718   9.151  18.105  1.00 28.24           O  
ATOM   1013  N   ARG H 132      14.859   7.143  18.667  1.00 26.42           N  
ATOM   1014  CA  ARG H 132      13.896   7.715  19.563  1.00 26.54           C  
ATOM   1015  CB  ARG H 132      12.459   7.532  19.047  1.00 27.40           C  
ATOM   1016  CG  ARG H 132      11.345   8.037  19.965  1.00 28.39           C  
ATOM   1017  CD  ARG H 132       9.984   8.025  19.267  1.00 30.49           C  
ATOM   1018  NE  ARG H 132       8.929   8.117  20.313  1.00  0.00           N  
ATOM   1019  CZ  ARG H 132       7.619   8.009  19.947  1.00  0.00           C  
ATOM   1020  NH1 ARG H 132       7.292   7.910  18.625  1.00  0.00           N1+
ATOM   1021  NH2 ARG H 132       6.641   7.986  20.898  1.00  0.00           N  
ATOM   1022  C   ARG H 132      14.036   6.995  20.868  1.00 26.26           C  
ATOM   1023  O   ARG H 132      13.899   5.776  20.925  1.00 27.63           O  
ATOM   1024  N   ILE H 133      14.298   7.742  21.959  1.00 24.90           N  
ATOM   1025  CA  ILE H 133      14.507   7.140  23.246  1.00 25.20           C  
ATOM   1026  CB  ILE H 133      15.892   7.388  23.788  1.00 25.45           C  
ATOM   1027  CG1 ILE H 133      16.178   8.893  23.937  1.00 25.87           C  
ATOM   1028  CG2 ILE H 133      16.891   6.655  22.875  1.00 26.49           C  
ATOM   1029  CD1 ILE H 133      17.523   9.200  24.599  1.00 23.54           C  
ATOM   1030  C   ILE H 133      13.465   7.654  24.193  1.00 25.10           C  
ATOM   1031  O   ILE H 133      12.939   8.750  24.011  1.00 25.05           O  
ATOM   1032  N   SER H 134      13.121   6.846  25.222  1.00 24.50           N  
ATOM   1033  CA  SER H 134      12.034   7.219  26.086  1.00 24.63           C  
ATOM   1034  CB  SER H 134      10.870   6.214  26.055  1.00 25.04           C  
ATOM   1035  OG  SER H 134      11.302   4.955  26.547  1.00 25.07           O  
ATOM   1036  C   SER H 134      12.474   7.334  27.516  1.00 24.10           C  
ATOM   1037  O   SER H 134      13.526   6.840  27.919  1.00 22.43           O  
ATOM   1038  N   CYS H 135      11.648   8.048  28.312  1.00 24.17           N  
ATOM   1039  CA  CYS H 135      11.880   8.240  29.716  1.00 24.90           C  
ATOM   1040  CB  CYS H 135      12.448   9.644  30.024  1.00 25.32           C  
ATOM   1041  SG  CYS H 135      12.799   9.942  31.781  1.00 26.99           S  
ATOM   1042  C   CYS H 135      10.546   8.089  30.389  1.00 25.43           C  
ATOM   1043  O   CYS H 135       9.661   8.928  30.226  1.00 25.81           O  
ATOM   1044  N   LYS H 136      10.367   7.010  31.180  1.00 25.87           N  
ATOM   1045  CA  LYS H 136       9.092   6.756  31.793  1.00 28.28           C  
ATOM   1046  CB  LYS H 136       8.724   5.264  31.815  1.00 29.45           C  
ATOM   1047  CG  LYS H 136       7.363   4.981  32.449  1.00 33.01           C  
ATOM   1048  CD  LYS H 136       6.831   3.581  32.143  1.00 36.94           C  
ATOM   1049  CE  LYS H 136       5.459   3.303  32.761  1.00 39.86           C  
ATOM   1050  NZ  LYS H 136       4.911   2.034  32.232  1.00 40.39           N1+
ATOM   1051  C   LYS H 136       9.131   7.233  33.211  1.00 28.10           C  
ATOM   1052  O   LYS H 136      10.016   6.871  33.985  1.00 28.69           O  
ATOM   1053  N   GLY H 137       8.133   8.049  33.599  1.00 28.75           N  
ATOM   1054  CA  GLY H 137       8.137   8.585  34.927  1.00 29.14           C  
ATOM   1055  C   GLY H 137       7.120   7.868  35.753  1.00 30.37           C  
ATOM   1056  O   GLY H 137       6.070   7.459  35.259  1.00 30.72           O  
ATOM   1057  N   SER H 138       7.433   7.703  37.054  1.00 29.89           N  
ATOM   1058  CA  SER H 138       6.527   7.056  37.955  1.00 30.52           C  
ATOM   1059  CB  SER H 138       6.717   5.531  38.008  1.00 31.00           C  
ATOM   1060  OG  SER H 138       8.032   5.218  38.448  1.00 31.82           O  
ATOM   1061  C   SER H 138       6.782   7.588  39.330  1.00 30.11           C  
ATOM   1062  O   SER H 138       7.846   8.135  39.616  1.00 29.38           O  
ATOM   1063  N   GLY H 139       5.778   7.423  40.215  1.00 34.10           N  
ATOM   1064  CA  GLY H 139       5.901   7.787  41.596  1.00 32.62           C  
ATOM   1065  C   GLY H 139       5.403   9.177  41.815  1.00 34.92           C  
ATOM   1066  O   GLY H 139       5.255   9.604  42.959  1.00 35.20           O  
ATOM   1067  N   TYR H 140       5.126   9.929  40.733  1.00 30.70           N  
ATOM   1068  CA  TYR H 140       4.710  11.284  40.929  1.00 30.01           C  
ATOM   1069  CB  TYR H 140       5.876  12.272  40.806  1.00 30.54           C  
ATOM   1070  CG  TYR H 140       6.478  12.203  39.434  1.00 30.40           C  
ATOM   1071  CD1 TYR H 140       5.919  12.851  38.367  1.00 29.86           C  
ATOM   1072  CD2 TYR H 140       7.639  11.512  39.198  1.00 29.82           C  
ATOM   1073  CE1 TYR H 140       6.488  12.810  37.114  1.00 30.88           C  
ATOM   1074  CE2 TYR H 140       8.215  11.469  37.951  1.00 30.80           C  
ATOM   1075  CZ  TYR H 140       7.643  12.111  36.894  1.00 30.77           C  
ATOM   1076  OH  TYR H 140       8.246  12.056  35.620  1.00 30.76           O  
ATOM   1077  C   TYR H 140       3.704  11.667  39.892  1.00 31.07           C  
ATOM   1078  O   TYR H 140       3.399  10.910  38.970  1.00 30.72           O  
ATOM   1079  N   THR H 141       3.151  12.888  40.028  1.00 31.88           N  
ATOM   1080  CA  THR H 141       2.249  13.335  39.015  1.00 34.08           C  
ATOM   1081  CB  THR H 141       1.320  14.433  39.451  1.00 34.77           C  
ATOM   1082  OG1 THR H 141       0.393  14.733  38.417  1.00 40.86           O  
ATOM   1083  CG2 THR H 141       2.139  15.678  39.818  1.00 36.01           C  
ATOM   1084  C   THR H 141       3.102  13.807  37.874  1.00 35.54           C  
ATOM   1085  O   THR H 141       3.931  14.710  37.991  1.00 34.81           O  
ATOM   1086  N   PHE H 142       2.893  13.162  36.719  1.00 35.57           N  
ATOM   1087  CA  PHE H 142       3.662  13.347  35.526  1.00 34.49           C  
ATOM   1088  CB  PHE H 142       3.144  12.394  34.428  1.00 33.89           C  
ATOM   1089  CG  PHE H 142       4.040  12.392  33.240  1.00 33.24           C  
ATOM   1090  CD1 PHE H 142       5.217  11.678  33.259  1.00 33.88           C  
ATOM   1091  CD2 PHE H 142       3.694  13.068  32.094  1.00 32.60           C  
ATOM   1092  CE1 PHE H 142       6.051  11.662  32.166  1.00 32.30           C  
ATOM   1093  CE2 PHE H 142       4.526  13.051  30.999  1.00 32.83           C  
ATOM   1094  CZ  PHE H 142       5.708  12.355  31.031  1.00 32.79           C  
ATOM   1095  C   PHE H 142       3.533  14.764  35.044  1.00 33.51           C  
ATOM   1096  O   PHE H 142       4.525  15.393  34.677  1.00 34.00           O  
ATOM   1097  N   THR H 143       2.299  15.301  35.059  1.00 31.65           N  
ATOM   1098  CA  THR H 143       1.962  16.597  34.534  1.00 32.16           C  
ATOM   1099  CB  THR H 143       0.479  16.849  34.509  1.00 33.30           C  
ATOM   1100  OG1 THR H 143      -0.062  16.787  35.821  1.00 39.59           O  
ATOM   1101  CG2 THR H 143      -0.184  15.799  33.605  1.00 32.56           C  
ATOM   1102  C   THR H 143       2.595  17.717  35.309  1.00 32.33           C  
ATOM   1103  O   THR H 143       2.835  18.791  34.760  1.00 31.18           O  
ATOM   1104  N   ASP H 144       2.838  17.527  36.616  1.00 31.36           N  
ATOM   1105  CA  ASP H 144       3.338  18.587  37.447  1.00 32.28           C  
ATOM   1106  CB  ASP H 144       3.267  18.289  38.955  1.00 33.95           C  
ATOM   1107  CG  ASP H 144       1.837  18.581  39.400  1.00 39.70           C  
ATOM   1108  OD1 ASP H 144       1.077  19.162  38.580  1.00 42.68           O  
ATOM   1109  OD2 ASP H 144       1.487  18.239  40.561  1.00 41.04           O1-
ATOM   1110  C   ASP H 144       4.739  19.026  37.119  1.00 33.77           C  
ATOM   1111  O   ASP H 144       5.058  20.193  37.335  1.00 34.11           O  
ATOM   1112  N   TYR H 145       5.623  18.146  36.603  1.00 32.38           N  
ATOM   1113  CA  TYR H 145       6.995  18.571  36.480  1.00 31.09           C  
ATOM   1114  CB  TYR H 145       7.959  17.619  37.202  1.00 30.18           C  
ATOM   1115  CG  TYR H 145       7.551  17.514  38.628  1.00 32.21           C  
ATOM   1116  CD1 TYR H 145       6.460  16.755  38.984  1.00 34.52           C  
ATOM   1117  CD2 TYR H 145       8.270  18.149  39.610  1.00 33.31           C  
ATOM   1118  CE1 TYR H 145       6.084  16.647  40.301  1.00 35.24           C  
ATOM   1119  CE2 TYR H 145       7.898  18.044  40.929  1.00 35.12           C  
ATOM   1120  CZ  TYR H 145       6.803  17.292  41.275  1.00 36.46           C  
ATOM   1121  OH  TYR H 145       6.422  17.182  42.628  1.00 38.49           O  
ATOM   1122  C   TYR H 145       7.462  18.543  35.049  1.00 31.40           C  
ATOM   1123  O   TYR H 145       7.086  17.663  34.277  1.00 33.03           O  
ATOM   1124  N   ALA H 146       8.307  19.533  34.666  1.00 25.20           N  
ATOM   1125  CA  ALA H 146       8.929  19.548  33.370  1.00 24.09           C  
ATOM   1126  CB  ALA H 146       9.543  20.910  32.994  1.00 24.40           C  
ATOM   1127  C   ALA H 146      10.033  18.537  33.332  1.00 24.21           C  
ATOM   1128  O   ALA H 146      10.616  18.185  34.357  1.00 24.82           O  
ATOM   1129  N   MET H 147      10.352  18.043  32.118  1.00 22.33           N  
ATOM   1130  CA  MET H 147      11.371  17.045  31.972  1.00 20.69           C  
ATOM   1131  CB  MET H 147      10.819  15.722  31.419  1.00 21.28           C  
ATOM   1132  CG  MET H 147      11.677  14.508  31.760  1.00 28.07           C  
ATOM   1133  SD  MET H 147      10.789  12.931  31.606  1.00  0.00           S  
ATOM   1134  CE  MET H 147       9.617  13.309  32.944  1.00  0.00           C  
ATOM   1135  C   MET H 147      12.418  17.587  31.042  1.00 20.95           C  
ATOM   1136  O   MET H 147      12.113  18.084  29.957  1.00 21.25           O  
ATOM   1137  N   HIS H 148      13.697  17.489  31.460  1.00 19.18           N  
ATOM   1138  CA  HIS H 148      14.795  18.040  30.711  1.00 18.91           C  
ATOM   1139  ND1 HIS H 148      14.796  21.261  31.558  1.00 20.89           N  
ATOM   1140  CG  HIS H 148      15.109  20.087  32.205  1.00 19.60           C  
ATOM   1141  CB  HIS H 148      15.752  18.899  31.555  1.00 19.21           C  
ATOM   1142  NE2 HIS H 148      14.193  21.530  33.679  1.00 21.59           N  
ATOM   1143  CD2 HIS H 148      14.733  20.271  33.500  1.00 21.94           C  
ATOM   1144  CE1 HIS H 148      14.251  22.088  32.486  1.00 22.45           C  
ATOM   1145  C   HIS H 148      15.636  16.916  30.191  1.00 18.68           C  
ATOM   1146  O   HIS H 148      15.586  15.799  30.706  1.00 18.71           O  
ATOM   1147  N   TRP H 149      16.430  17.186  29.130  1.00 18.44           N  
ATOM   1148  CA  TRP H 149      17.280  16.158  28.600  1.00 19.38           C  
ATOM   1149  CB  TRP H 149      16.864  15.713  27.191  1.00 20.02           C  
ATOM   1150  CG  TRP H 149      15.485  15.094  27.189  1.00 22.06           C  
ATOM   1151  CD2 TRP H 149      15.215  13.683  27.208  1.00 22.15           C  
ATOM   1152  CD1 TRP H 149      14.270  15.715  27.181  1.00 22.18           C  
ATOM   1153  NE1 TRP H 149      13.261  14.782  27.205  1.00 23.25           N  
ATOM   1154  CE2 TRP H 149      13.827  13.527  27.218  1.00 22.99           C  
ATOM   1155  CE3 TRP H 149      16.049  12.603  27.220  1.00 21.50           C  
ATOM   1156  CZ2 TRP H 149      13.254  12.290  27.240  1.00 22.14           C  
ATOM   1157  CZ3 TRP H 149      15.467  11.355  27.238  1.00 20.86           C  
ATOM   1158  CH2 TRP H 149      14.096  11.200  27.248  1.00 22.46           C  
ATOM   1159  C   TRP H 149      18.678  16.692  28.559  1.00 18.86           C  
ATOM   1160  O   TRP H 149      18.893  17.862  28.248  1.00 18.11           O  
ATOM   1161  N   VAL H 150      19.665  15.835  28.897  1.00 18.08           N  
ATOM   1162  CA  VAL H 150      21.044  16.246  28.932  1.00 16.41           C  
ATOM   1163  CB  VAL H 150      21.591  16.337  30.328  1.00 17.02           C  
ATOM   1164  CG1 VAL H 150      23.069  16.761  30.260  1.00 16.70           C  
ATOM   1165  CG2 VAL H 150      20.703  17.294  31.141  1.00 15.63           C  
ATOM   1166  C   VAL H 150      21.876  15.230  28.199  1.00 17.16           C  
ATOM   1167  O   VAL H 150      21.616  14.028  28.259  1.00 16.69           O  
ATOM   1168  N   LYS H 151      22.923  15.707  27.491  1.00 17.48           N  
ATOM   1169  CA  LYS H 151      23.789  14.836  26.740  1.00 18.13           C  
ATOM   1170  CB  LYS H 151      24.045  15.351  25.312  1.00 17.23           C  
ATOM   1171  CG  LYS H 151      24.932  14.444  24.459  1.00 18.30           C  
ATOM   1172  CD  LYS H 151      24.909  14.792  22.972  1.00 18.34           C  
ATOM   1173  CE  LYS H 151      26.009  15.761  22.547  1.00 17.48           C  
ATOM   1174  NZ  LYS H 151      25.845  16.094  21.115  1.00 16.17           N1+
ATOM   1175  C   LYS H 151      25.111  14.779  27.436  1.00 18.88           C  
ATOM   1176  O   LYS H 151      25.626  15.795  27.896  1.00 20.33           O  
ATOM   1177  N   GLN H 152      25.688  13.567  27.556  1.00 19.38           N  
ATOM   1178  CA  GLN H 152      26.969  13.455  28.186  1.00 20.17           C  
ATOM   1179  CB  GLN H 152      26.933  12.700  29.527  1.00 18.44           C  
ATOM   1180  CG  GLN H 152      28.295  12.628  30.219  1.00 18.29           C  
ATOM   1181  CD  GLN H 152      28.081  12.129  31.639  1.00 20.50           C  
ATOM   1182  OE1 GLN H 152      27.273  11.234  31.882  1.00 19.71           O  
ATOM   1183  NE2 GLN H 152      28.817  12.737  32.608  1.00 20.68           N  
ATOM   1184  C   GLN H 152      27.862  12.719  27.248  1.00 22.51           C  
ATOM   1185  O   GLN H 152      27.628  11.561  26.906  1.00 21.53           O  
ATOM   1186  N   SER H 153      28.934  13.400  26.811  1.00 26.13           N  
ATOM   1187  CA  SER H 153      29.852  12.823  25.882  1.00 30.84           C  
ATOM   1188  CB  SER H 153      30.617  13.875  25.064  1.00 32.22           C  
ATOM   1189  OG  SER H 153      31.318  14.746  25.938  1.00 30.82           O  
ATOM   1190  C   SER H 153      30.838  11.976  26.623  1.00 33.90           C  
ATOM   1191  O   SER H 153      30.859  11.915  27.851  1.00 35.05           O  
ATOM   1192  N   HIS H 154      31.708  11.305  25.851  1.00 38.22           N  
ATOM   1193  CA  HIS H 154      32.684  10.387  26.357  1.00 39.20           C  
ATOM   1194  ND1 HIS H 154      35.368   8.499  26.422  1.00 47.06           N  
ATOM   1195  CG  HIS H 154      34.277   8.568  25.586  1.00 42.33           C  
ATOM   1196  CB  HIS H 154      33.560   9.830  25.226  1.00 40.56           C  
ATOM   1197  NE2 HIS H 154      34.948   6.420  25.748  1.00 45.72           N  
ATOM   1198  CD2 HIS H 154      34.035   7.291  25.183  1.00 44.90           C  
ATOM   1199  CE1 HIS H 154      35.729   7.192  26.484  1.00 46.12           C  
ATOM   1200  C   HIS H 154      33.572  11.138  27.307  1.00 38.33           C  
ATOM   1201  O   HIS H 154      33.986  10.604  28.332  1.00 38.12           O  
ATOM   1202  N   ALA H 155      33.864  12.413  26.983  1.00 38.44           N  
ATOM   1203  CA  ALA H 155      34.687  13.323  27.738  1.00 39.73           C  
ATOM   1204  CB  ALA H 155      34.838  14.701  27.067  1.00 41.42           C  
ATOM   1205  C   ALA H 155      34.047  13.528  29.069  1.00 39.84           C  
ATOM   1206  O   ALA H 155      34.716  13.875  30.042  1.00 39.92           O  
ATOM   1207  N   LYS H 156      32.721  13.308  29.119  1.00 38.64           N  
ATOM   1208  CA  LYS H 156      31.911  13.498  30.285  1.00 37.89           C  
ATOM   1209  CB  LYS H 156      32.609  13.128  31.608  1.00 38.42           C  
ATOM   1210  CG  LYS H 156      32.787  11.635  31.880  1.00 41.35           C  
ATOM   1211  CD  LYS H 156      31.470  10.886  32.102  1.00 43.58           C  
ATOM   1212  CE  LYS H 156      31.638   9.546  32.820  1.00 25.43           C  
ATOM   1213  NZ  LYS H 156      31.954   9.783  34.247  1.00 24.60           N1+
ATOM   1214  C   LYS H 156      31.488  14.924  30.436  1.00 35.65           C  
ATOM   1215  O   LYS H 156      31.035  15.304  31.510  1.00 35.96           O  
ATOM   1216  N   SER H 157      31.584  15.769  29.391  1.00 32.26           N  
ATOM   1217  CA  SER H 157      31.029  17.079  29.573  1.00 29.55           C  
ATOM   1218  CB  SER H 157      31.482  18.108  28.525  1.00 32.15           C  
ATOM   1219  OG  SER H 157      31.001  17.744  27.240  1.00 29.59           O  
ATOM   1220  C   SER H 157      29.536  16.939  29.481  1.00 26.99           C  
ATOM   1221  O   SER H 157      29.027  16.111  28.728  1.00 27.77           O  
ATOM   1222  N   LEU H 158      28.793  17.756  30.259  1.00 24.29           N  
ATOM   1223  CA  LEU H 158      27.353  17.687  30.274  1.00 20.32           C  
ATOM   1224  CB  LEU H 158      26.762  17.829  31.690  1.00 19.41           C  
ATOM   1225  CG  LEU H 158      27.029  16.628  32.615  1.00 17.36           C  
ATOM   1226  CD1 LEU H 158      26.504  16.894  34.032  1.00 17.27           C  
ATOM   1227  CD2 LEU H 158      26.435  15.339  32.032  1.00 17.67           C  
ATOM   1228  C   LEU H 158      26.815  18.837  29.472  1.00 21.51           C  
ATOM   1229  O   LEU H 158      27.270  19.971  29.614  1.00 19.34           O  
ATOM   1230  N   ASP H 159      25.824  18.561  28.593  1.00 19.91           N  
ATOM   1231  CA  ASP H 159      25.232  19.578  27.766  1.00 19.86           C  
ATOM   1232  CB  ASP H 159      25.465  19.335  26.263  1.00 21.19           C  
ATOM   1233  CG  ASP H 159      26.958  19.355  25.963  1.00 22.39           C  
ATOM   1234  OD1 ASP H 159      27.707  20.084  26.668  1.00 33.37           O  
ATOM   1235  OD2 ASP H 159      27.368  18.624  25.019  1.00 36.08           O1-
ATOM   1236  C   ASP H 159      23.741  19.507  27.948  1.00 19.23           C  
ATOM   1237  O   ASP H 159      23.171  18.419  27.974  1.00 20.12           O  
ATOM   1238  N   TRP H 160      23.060  20.667  28.054  1.00 17.96           N  
ATOM   1239  CA  TRP H 160      21.635  20.669  28.251  1.00 17.84           C  
ATOM   1240  CB  TRP H 160      21.189  21.843  29.138  1.00 18.07           C  
ATOM   1241  CG  TRP H 160      19.712  21.901  29.396  1.00 18.16           C  
ATOM   1242  CD2 TRP H 160      18.822  22.769  28.685  1.00 18.64           C  
ATOM   1243  CD1 TRP H 160      18.955  21.214  30.296  1.00 18.64           C  
ATOM   1244  NE1 TRP H 160      17.644  21.597  30.191  1.00 18.39           N  
ATOM   1245  CE2 TRP H 160      17.546  22.553  29.206  1.00 19.34           C  
ATOM   1246  CE3 TRP H 160      19.053  23.671  27.686  1.00 19.43           C  
ATOM   1247  CZ2 TRP H 160      16.471  23.240  28.735  1.00 20.85           C  
ATOM   1248  CZ3 TRP H 160      17.963  24.359  27.205  1.00 20.44           C  
ATOM   1249  CH2 TRP H 160      16.703  24.139  27.725  1.00 20.98           C  
ATOM   1250  C   TRP H 160      20.985  20.799  26.904  1.00 17.56           C  
ATOM   1251  O   TRP H 160      21.258  21.742  26.166  1.00 17.48           O  
ATOM   1252  N   ILE H 161      20.183  19.781  26.518  1.00 17.71           N  
ATOM   1253  CA  ILE H 161      19.495  19.719  25.257  1.00 17.87           C  
ATOM   1254  CB  ILE H 161      19.075  18.313  24.925  1.00 19.05           C  
ATOM   1255  CG1 ILE H 161      20.298  17.376  24.912  1.00 20.89           C  
ATOM   1256  CG2 ILE H 161      18.329  18.348  23.582  1.00 21.55           C  
ATOM   1257  CD1 ILE H 161      19.936  15.890  24.864  1.00 20.79           C  
ATOM   1258  C   ILE H 161      18.267  20.587  25.202  1.00 17.58           C  
ATOM   1259  O   ILE H 161      18.093  21.363  24.264  1.00 17.87           O  
ATOM   1260  N   GLY H 162      17.376  20.484  26.213  1.00 17.36           N  
ATOM   1261  CA  GLY H 162      16.141  21.226  26.168  1.00 18.37           C  
ATOM   1262  C   GLY H 162      15.193  20.656  27.183  1.00 18.72           C  
ATOM   1263  O   GLY H 162      15.538  19.744  27.934  1.00 18.29           O  
ATOM   1264  N   VAL H 163      13.959  21.206  27.235  1.00 19.59           N  
ATOM   1265  CA  VAL H 163      12.992  20.720  28.178  1.00 19.42           C  
ATOM   1266  CB  VAL H 163      12.900  21.555  29.421  1.00 19.41           C  
ATOM   1267  CG1 VAL H 163      12.456  22.975  29.021  1.00 15.32           C  
ATOM   1268  CG2 VAL H 163      11.945  20.862  30.408  1.00 15.16           C  
ATOM   1269  C   VAL H 163      11.634  20.741  27.552  1.00 20.65           C  
ATOM   1270  O   VAL H 163      11.374  21.498  26.618  1.00 20.99           O  
ATOM   1271  N   ILE H 164      10.729  19.875  28.052  1.00 20.55           N  
ATOM   1272  CA  ILE H 164       9.378  19.880  27.568  1.00 22.28           C  
ATOM   1273  CB  ILE H 164       8.991  18.693  26.731  1.00 22.22           C  
ATOM   1274  CG1 ILE H 164       7.592  18.930  26.124  1.00 21.69           C  
ATOM   1275  CG2 ILE H 164       9.117  17.423  27.589  1.00 22.37           C  
ATOM   1276  CD1 ILE H 164       7.234  17.972  24.989  1.00 24.11           C  
ATOM   1277  C   ILE H 164       8.466  19.935  28.757  1.00 23.29           C  
ATOM   1278  O   ILE H 164       8.784  19.415  29.827  1.00 22.91           O  
ATOM   1279  N   GLY H 165       7.306  20.608  28.599  1.00 24.13           N  
ATOM   1280  CA  GLY H 165       6.353  20.693  29.668  1.00 25.64           C  
ATOM   1281  C   GLY H 165       5.250  19.752  29.332  1.00 26.67           C  
ATOM   1282  O   GLY H 165       4.525  19.949  28.367  1.00 26.86           O  
ATOM   1283  N   THR H 166       5.064  18.676  30.121  1.00 21.87           N  
ATOM   1284  CA  THR H 166       4.168  17.606  29.757  1.00 22.43           C  
ATOM   1285  CB  THR H 166       4.159  16.496  30.760  1.00 22.45           C  
ATOM   1286  OG1 THR H 166       3.314  15.451  30.301  1.00  0.00           O  
ATOM   1287  CG2 THR H 166       3.637  17.042  32.100  1.00  0.00           C  
ATOM   1288  C   THR H 166       2.748  18.043  29.598  1.00 27.70           C  
ATOM   1289  O   THR H 166       2.056  17.590  28.685  1.00 27.71           O  
ATOM   1290  N   ASP H 167       2.240  18.908  30.486  1.00 27.98           N  
ATOM   1291  CA  ASP H 167       0.843  19.190  30.343  1.00 30.64           C  
ATOM   1292  CB  ASP H 167       0.294  20.084  31.465  1.00 23.89           C  
ATOM   1293  CG  ASP H 167      -1.230  20.069  31.381  1.00 29.67           C  
ATOM   1294  OD1 ASP H 167      -1.780  19.477  30.414  1.00 35.08           O  
ATOM   1295  OD2 ASP H 167      -1.865  20.660  32.293  1.00  0.00           O1-
ATOM   1296  C   ASP H 167       0.558  19.867  29.034  1.00 32.13           C  
ATOM   1297  O   ASP H 167      -0.309  19.422  28.281  1.00 34.32           O  
ATOM   1298  N   ASN H 168       1.276  20.973  28.748  1.00 33.31           N  
ATOM   1299  CA  ASN H 168       1.062  21.765  27.566  1.00 34.16           C  
ATOM   1300  CB  ASN H 168       1.683  23.164  27.676  1.00 34.46           C  
ATOM   1301  CG  ASN H 168       0.900  23.926  28.727  1.00 30.48           C  
ATOM   1302  OD1 ASN H 168      -0.323  23.821  28.798  1.00 28.57           O  
ATOM   1303  ND2 ASN H 168       1.619  24.708  29.576  1.00 31.10           N  
ATOM   1304  C   ASN H 168       1.642  21.142  26.338  1.00 33.31           C  
ATOM   1305  O   ASN H 168       1.032  21.162  25.271  1.00 33.50           O  
ATOM   1306  N   GLY H 169       2.852  20.575  26.467  1.00 29.45           N  
ATOM   1307  CA  GLY H 169       3.563  20.057  25.338  1.00 28.45           C  
ATOM   1308  C   GLY H 169       4.523  21.111  24.881  1.00 27.30           C  
ATOM   1309  O   GLY H 169       5.216  20.941  23.879  1.00 25.65           O  
ATOM   1310  N   ASN H 170       4.598  22.241  25.612  1.00 28.45           N  
ATOM   1311  CA  ASN H 170       5.493  23.289  25.199  1.00 28.00           C  
ATOM   1312  CB  ASN H 170       5.375  24.591  26.002  1.00 28.30           C  
ATOM   1313  CG  ASN H 170       4.057  25.245  25.646  1.00 31.80           C  
ATOM   1314  OD1 ASN H 170       3.148  24.595  25.138  1.00 25.18           O  
ATOM   1315  ND2 ASN H 170       3.946  26.571  25.927  1.00  0.00           N  
ATOM   1316  C   ASN H 170       6.899  22.837  25.377  1.00 27.73           C  
ATOM   1317  O   ASN H 170       7.214  22.075  26.290  1.00 26.99           O  
ATOM   1318  N   THR H 171       7.790  23.310  24.480  1.00 27.01           N  
ATOM   1319  CA  THR H 171       9.148  22.888  24.595  1.00 27.49           C  
ATOM   1320  CB  THR H 171       9.460  21.747  23.671  1.00 29.23           C  
ATOM   1321  OG1 THR H 171      10.732  21.201  23.975  1.00 30.06           O  
ATOM   1322  CG2 THR H 171       9.405  22.241  22.216  1.00 28.93           C  
ATOM   1323  C   THR H 171      10.079  24.027  24.304  1.00 26.60           C  
ATOM   1324  O   THR H 171       9.711  25.002  23.650  1.00 25.65           O  
ATOM   1325  N   ASN H 172      11.312  23.948  24.855  1.00 24.61           N  
ATOM   1326  CA  ASN H 172      12.334  24.898  24.520  1.00 24.65           C  
ATOM   1327  CB  ASN H 172      12.493  26.089  25.492  1.00 26.92           C  
ATOM   1328  CG  ASN H 172      12.888  25.650  26.890  1.00 32.34           C  
ATOM   1329  OD1 ASN H 172      13.943  25.052  27.097  1.00 38.71           O  
ATOM   1330  ND2 ASN H 172      12.027  25.990  27.888  1.00 37.82           N  
ATOM   1331  C   ASN H 172      13.624  24.151  24.357  1.00 23.53           C  
ATOM   1332  O   ASN H 172      13.939  23.238  25.121  1.00 22.38           O  
ATOM   1333  N   TYR H 173      14.416  24.531  23.335  1.00 21.66           N  
ATOM   1334  CA  TYR H 173      15.603  23.779  23.035  1.00 21.87           C  
ATOM   1335  CB  TYR H 173      15.671  23.209  21.601  1.00 22.93           C  
ATOM   1336  CG  TYR H 173      14.595  22.213  21.327  1.00 24.64           C  
ATOM   1337  CD1 TYR H 173      13.371  22.635  20.866  1.00 24.02           C  
ATOM   1338  CD2 TYR H 173      14.808  20.864  21.503  1.00 24.97           C  
ATOM   1339  CE1 TYR H 173      12.371  21.731  20.600  1.00 25.19           C  
ATOM   1340  CE2 TYR H 173      13.812  19.954  21.239  1.00 26.30           C  
ATOM   1341  CZ  TYR H 173      12.591  20.390  20.785  1.00 25.43           C  
ATOM   1342  OH  TYR H 173      11.561  19.468  20.510  1.00 27.22           O  
ATOM   1343  C   TYR H 173      16.804  24.666  23.113  1.00 21.70           C  
ATOM   1344  O   TYR H 173      16.727  25.891  23.027  1.00 21.37           O  
ATOM   1345  N   ASN H 174      17.966  24.022  23.315  1.00 22.18           N  
ATOM   1346  CA  ASN H 174      19.245  24.665  23.289  1.00 21.52           C  
ATOM   1347  CB  ASN H 174      20.356  23.699  23.755  1.00 21.55           C  
ATOM   1348  CG  ASN H 174      21.750  24.328  23.748  1.00 22.18           C  
ATOM   1349  OD1 ASN H 174      22.053  25.247  22.987  1.00 22.71           O  
ATOM   1350  ND2 ASN H 174      22.647  23.780  24.611  1.00 14.29           N  
ATOM   1351  C   ASN H 174      19.459  24.978  21.843  1.00 24.02           C  
ATOM   1352  O   ASN H 174      19.106  24.184  20.976  1.00 23.05           O  
ATOM   1353  N   GLN H 175      20.070  26.133  21.539  1.00 25.63           N  
ATOM   1354  CA  GLN H 175      20.236  26.559  20.181  1.00 27.86           C  
ATOM   1355  CB  GLN H 175      21.045  27.869  20.089  1.00 29.25           C  
ATOM   1356  CG  GLN H 175      21.245  28.392  18.665  1.00 32.58           C  
ATOM   1357  CD  GLN H 175      22.053  29.678  18.756  1.00 36.10           C  
ATOM   1358  OE1 GLN H 175      22.519  30.055  19.830  1.00 38.25           O  
ATOM   1359  NE2 GLN H 175      22.234  30.369  17.599  1.00 39.26           N  
ATOM   1360  C   GLN H 175      21.003  25.505  19.447  1.00 26.87           C  
ATOM   1361  O   GLN H 175      20.720  25.219  18.285  1.00 27.30           O  
ATOM   1362  N   LYS H 176      21.996  24.891  20.116  1.00 26.37           N  
ATOM   1363  CA  LYS H 176      22.844  23.932  19.470  1.00 27.41           C  
ATOM   1364  CB  LYS H 176      23.977  23.445  20.383  1.00 28.24           C  
ATOM   1365  CG  LYS H 176      25.058  22.692  19.613  1.00 31.61           C  
ATOM   1366  CD  LYS H 176      26.377  22.545  20.369  1.00 33.23           C  
ATOM   1367  CE  LYS H 176      27.473  21.882  19.533  1.00 35.88           C  
ATOM   1368  NZ  LYS H 176      28.756  21.896  20.268  1.00 37.79           N1+
ATOM   1369  C   LYS H 176      22.062  22.734  19.003  1.00 27.40           C  
ATOM   1370  O   LYS H 176      22.315  22.205  17.924  1.00 27.74           O  
ATOM   1371  N   PHE H 177      21.113  22.263  19.830  1.00 26.20           N  
ATOM   1372  CA  PHE H 177      20.306  21.094  19.593  1.00 26.80           C  
ATOM   1373  CB  PHE H 177      19.745  20.487  20.884  1.00 26.16           C  
ATOM   1374  CG  PHE H 177      20.967  20.109  21.640  1.00 26.42           C  
ATOM   1375  CD1 PHE H 177      21.573  18.897  21.425  1.00 26.06           C  
ATOM   1376  CD2 PHE H 177      21.531  20.978  22.539  1.00 26.10           C  
ATOM   1377  CE1 PHE H 177      22.708  18.548  22.114  1.00 26.38           C  
ATOM   1378  CE2 PHE H 177      22.666  20.635  23.233  1.00 25.65           C  
ATOM   1379  CZ  PHE H 177      23.260  19.417  23.020  1.00 26.78           C  
ATOM   1380  C   PHE H 177      19.187  21.310  18.630  1.00 27.99           C  
ATOM   1381  O   PHE H 177      18.639  20.339  18.111  1.00 27.76           O  
ATOM   1382  N   LYS H 178      18.751  22.566  18.424  1.00 29.88           N  
ATOM   1383  CA  LYS H 178      17.606  22.803  17.593  1.00 32.20           C  
ATOM   1384  CB  LYS H 178      17.317  24.296  17.375  1.00 33.93           C  
ATOM   1385  CG  LYS H 178      16.820  24.996  18.642  1.00 37.46           C  
ATOM   1386  CD  LYS H 178      16.883  26.524  18.576  1.00 40.79           C  
ATOM   1387  CE  LYS H 178      15.795  27.149  17.704  1.00 41.99           C  
ATOM   1388  NZ  LYS H 178      15.936  28.622  17.702  1.00 43.42           N1+
ATOM   1389  C   LYS H 178      17.791  22.166  16.252  1.00 33.11           C  
ATOM   1390  O   LYS H 178      18.806  22.352  15.581  1.00 32.93           O  
ATOM   1391  N   GLY H 179      16.779  21.370  15.850  1.00 32.81           N  
ATOM   1392  CA  GLY H 179      16.728  20.724  14.572  1.00 33.82           C  
ATOM   1393  C   GLY H 179      17.200  19.314  14.726  1.00 32.52           C  
ATOM   1394  O   GLY H 179      16.725  18.412  14.039  1.00 33.19           O  
ATOM   1395  N   LYS H 180      18.201  19.112  15.602  1.00 30.42           N  
ATOM   1396  CA  LYS H 180      18.755  17.820  15.883  1.00 30.11           C  
ATOM   1397  CB  LYS H 180      20.118  17.925  16.586  1.00 30.55           C  
ATOM   1398  CG  LYS H 180      20.846  16.591  16.715  1.00 32.22           C  
ATOM   1399  CD  LYS H 180      22.358  16.752  16.879  1.00 34.42           C  
ATOM   1400  CE  LYS H 180      23.045  17.165  15.573  1.00 34.41           C  
ATOM   1401  NZ  LYS H 180      24.514  17.198  15.749  1.00 32.99           N1+
ATOM   1402  C   LYS H 180      17.824  17.007  16.734  1.00 29.31           C  
ATOM   1403  O   LYS H 180      17.643  15.814  16.497  1.00 29.60           O  
ATOM   1404  N   ALA H 181      17.189  17.632  17.748  1.00 25.89           N  
ATOM   1405  CA  ALA H 181      16.391  16.856  18.657  1.00 25.06           C  
ATOM   1406  CB  ALA H 181      16.870  16.952  20.118  1.00 24.20           C  
ATOM   1407  C   ALA H 181      14.976  17.335  18.632  1.00 25.02           C  
ATOM   1408  O   ALA H 181      14.699  18.492  18.322  1.00 26.17           O  
ATOM   1409  N   THR H 182      14.035  16.410  18.920  1.00 24.67           N  
ATOM   1410  CA  THR H 182      12.637  16.719  19.003  1.00 23.85           C  
ATOM   1411  CB  THR H 182      11.841  16.129  17.871  1.00 24.36           C  
ATOM   1412  OG1 THR H 182      12.306  16.632  16.626  1.00 23.63           O  
ATOM   1413  CG2 THR H 182      10.357  16.476  18.068  1.00 24.94           C  
ATOM   1414  C   THR H 182      12.135  16.095  20.271  1.00 24.19           C  
ATOM   1415  O   THR H 182      12.353  14.908  20.510  1.00 24.79           O  
ATOM   1416  N   MET H 183      11.442  16.879  21.121  1.00 23.22           N  
ATOM   1417  CA  MET H 183      10.961  16.335  22.360  1.00 23.52           C  
ATOM   1418  CB  MET H 183      11.343  17.160  23.599  1.00 22.49           C  
ATOM   1419  CG  MET H 183      12.839  17.120  23.916  1.00 21.44           C  
ATOM   1420  SD  MET H 183      13.332  18.075  25.383  1.00 20.48           S  
ATOM   1421  CE  MET H 183      13.080  19.698  24.616  1.00 12.94           C  
ATOM   1422  C   MET H 183       9.471  16.248  22.298  1.00 23.60           C  
ATOM   1423  O   MET H 183       8.796  17.143  21.791  1.00 23.29           O  
ATOM   1424  N   THR H 184       8.931  15.127  22.814  1.00 25.44           N  
ATOM   1425  CA  THR H 184       7.524  14.874  22.769  1.00 26.22           C  
ATOM   1426  CB  THR H 184       7.194  14.012  21.585  1.00 27.05           C  
ATOM   1427  OG1 THR H 184       5.795  13.860  21.442  1.00 27.89           O  
ATOM   1428  CG2 THR H 184       7.884  12.649  21.748  1.00 27.27           C  
ATOM   1429  C   THR H 184       7.149  14.171  24.043  1.00 26.90           C  
ATOM   1430  O   THR H 184       8.025  13.755  24.800  1.00 26.86           O  
ATOM   1431  N   VAL H 185       5.833  14.051  24.339  1.00 28.56           N  
ATOM   1432  CA  VAL H 185       5.419  13.403  25.556  1.00 28.97           C  
ATOM   1433  CB  VAL H 185       5.161  14.359  26.681  1.00 28.80           C  
ATOM   1434  CG1 VAL H 185       6.485  15.038  27.068  1.00 20.03           C  
ATOM   1435  CG2 VAL H 185       4.067  15.345  26.240  1.00 21.19           C  
ATOM   1436  C   VAL H 185       4.139  12.667  25.308  1.00 31.15           C  
ATOM   1437  O   VAL H 185       3.378  12.995  24.400  1.00 32.39           O  
ATOM   1438  N   ASP H 186       3.894  11.618  26.122  1.00 31.90           N  
ATOM   1439  CA  ASP H 186       2.690  10.847  26.029  1.00 32.54           C  
ATOM   1440  CB  ASP H 186       2.959   9.404  25.574  1.00 33.51           C  
ATOM   1441  CG  ASP H 186       1.655   8.825  25.062  1.00 36.97           C  
ATOM   1442  OD1 ASP H 186       0.640   9.570  25.050  1.00 38.32           O  
ATOM   1443  OD2 ASP H 186       1.662   7.632  24.661  1.00 37.96           O1-
ATOM   1444  C   ASP H 186       2.136  10.788  27.419  1.00 32.44           C  
ATOM   1445  O   ASP H 186       2.603  10.010  28.247  1.00 31.12           O  
ATOM   1446  N   LYS H 187       1.107  11.604  27.712  1.00 33.47           N  
ATOM   1447  CA  LYS H 187       0.573  11.679  29.044  1.00 35.14           C  
ATOM   1448  CB  LYS H 187      -0.583  12.685  29.192  1.00 36.18           C  
ATOM   1449  CG  LYS H 187      -1.124  12.744  30.625  1.00 21.17           C  
ATOM   1450  CD  LYS H 187      -2.270  13.737  30.842  1.00 23.51           C  
ATOM   1451  CE  LYS H 187      -1.899  15.197  30.567  1.00 25.40           C  
ATOM   1452  NZ  LYS H 187      -2.291  15.575  29.191  1.00 26.51           N1+
ATOM   1453  C   LYS H 187       0.009  10.355  29.452  1.00 36.29           C  
ATOM   1454  O   LYS H 187       0.143   9.945  30.604  1.00 35.69           O  
ATOM   1455  N   SER H 188      -0.646   9.649  28.513  1.00 37.99           N  
ATOM   1456  CA  SER H 188      -1.309   8.421  28.843  1.00 38.78           C  
ATOM   1457  CB  SER H 188      -1.851   7.700  27.596  1.00 39.01           C  
ATOM   1458  OG  SER H 188      -2.745   8.550  26.897  1.00 41.35           O  
ATOM   1459  C   SER H 188      -0.318   7.488  29.464  1.00 38.41           C  
ATOM   1460  O   SER H 188      -0.574   6.909  30.519  1.00 38.29           O  
ATOM   1461  N   SER H 189       0.825   7.288  28.783  1.00 36.77           N  
ATOM   1462  CA  SER H 189       1.872   6.410  29.224  1.00 35.98           C  
ATOM   1463  CB  SER H 189       2.718   5.875  28.055  1.00 36.12           C  
ATOM   1464  OG  SER H 189       3.329   6.947  27.354  1.00 24.86           O  
ATOM   1465  C   SER H 189       2.795   7.060  30.225  1.00 34.81           C  
ATOM   1466  O   SER H 189       3.649   6.380  30.791  1.00 34.02           O  
ATOM   1467  N   ASN H 190       2.674   8.381  30.473  1.00 33.17           N  
ATOM   1468  CA  ASN H 190       3.563   9.069  31.379  1.00 31.88           C  
ATOM   1469  CB  ASN H 190       3.470   8.617  32.846  1.00 31.23           C  
ATOM   1470  CG  ASN H 190       2.237   9.260  33.462  1.00 18.25           C  
ATOM   1471  OD1 ASN H 190       1.582  10.103  32.853  1.00 16.03           O  
ATOM   1472  ND2 ASN H 190       1.919   8.863  34.722  1.00 22.06           N  
ATOM   1473  C   ASN H 190       4.978   8.895  30.930  1.00 30.97           C  
ATOM   1474  O   ASN H 190       5.877   8.650  31.734  1.00 30.55           O  
ATOM   1475  N   THR H 191       5.220   9.030  29.613  1.00 29.54           N  
ATOM   1476  CA  THR H 191       6.560   8.873  29.133  1.00 28.16           C  
ATOM   1477  CB  THR H 191       6.755   7.614  28.341  1.00 29.04           C  
ATOM   1478  OG1 THR H 191       6.440   6.484  29.140  1.00 28.52           O  
ATOM   1479  CG2 THR H 191       8.216   7.535  27.879  1.00 27.32           C  
ATOM   1480  C   THR H 191       6.920  10.037  28.256  1.00 28.33           C  
ATOM   1481  O   THR H 191       6.083  10.604  27.554  1.00 28.77           O  
ATOM   1482  N   ALA H 192       8.207  10.436  28.285  1.00 26.84           N  
ATOM   1483  CA  ALA H 192       8.674  11.525  27.474  1.00 25.37           C  
ATOM   1484  CB  ALA H 192       9.484  12.576  28.251  1.00 24.30           C  
ATOM   1485  C   ALA H 192       9.586  10.929  26.451  1.00 25.28           C  
ATOM   1486  O   ALA H 192      10.245   9.922  26.710  1.00 25.62           O  
ATOM   1487  N   TYR H 193       9.633  11.528  25.242  1.00 25.08           N  
ATOM   1488  CA  TYR H 193      10.454  10.958  24.215  1.00 25.26           C  
ATOM   1489  CB  TYR H 193       9.656  10.418  23.007  1.00 28.00           C  
ATOM   1490  CG  TYR H 193       8.694   9.370  23.467  1.00 29.76           C  
ATOM   1491  CD1 TYR H 193       9.143   8.139  23.876  1.00 30.77           C  
ATOM   1492  CD2 TYR H 193       7.342   9.619  23.523  1.00 30.98           C  
ATOM   1493  CE1 TYR H 193       8.264   7.174  24.306  1.00 31.10           C  
ATOM   1494  CE2 TYR H 193       6.457   8.656  23.951  1.00 32.98           C  
ATOM   1495  CZ  TYR H 193       6.917   7.425  24.341  1.00 32.64           C  
ATOM   1496  OH  TYR H 193       6.023   6.427  24.784  1.00 34.04           O  
ATOM   1497  C   TYR H 193      11.367  12.008  23.664  1.00 25.53           C  
ATOM   1498  O   TYR H 193      11.028  13.191  23.618  1.00 26.30           O  
ATOM   1499  N   MET H 194      12.585  11.593  23.264  1.00 25.27           N  
ATOM   1500  CA  MET H 194      13.488  12.481  22.596  1.00 23.75           C  
ATOM   1501  CB  MET H 194      14.777  12.811  23.366  1.00 23.85           C  
ATOM   1502  CG  MET H 194      15.678  13.761  22.572  1.00 24.12           C  
ATOM   1503  SD  MET H 194      17.221  14.253  23.390  1.00 32.97           S  
ATOM   1504  CE  MET H 194      17.921  12.580  23.451  1.00 27.03           C  
ATOM   1505  C   MET H 194      13.889  11.798  21.335  1.00 23.75           C  
ATOM   1506  O   MET H 194      14.257  10.624  21.348  1.00 22.54           O  
ATOM   1507  N   GLU H 195      13.814  12.516  20.199  1.00 24.41           N  
ATOM   1508  CA  GLU H 195      14.183  11.900  18.961  1.00 25.81           C  
ATOM   1509  CB  GLU H 195      13.061  11.938  17.902  1.00 28.27           C  
ATOM   1510  CG  GLU H 195      13.337  11.059  16.679  1.00 33.34           C  
ATOM   1511  CD  GLU H 195      12.120  11.103  15.765  1.00 37.49           C  
ATOM   1512  OE1 GLU H 195      10.991  10.861  16.268  1.00 39.85           O  
ATOM   1513  OE2 GLU H 195      12.306  11.376  14.550  1.00 39.51           O1-
ATOM   1514  C   GLU H 195      15.352  12.653  18.418  1.00 25.44           C  
ATOM   1515  O   GLU H 195      15.337  13.881  18.357  1.00 26.01           O  
ATOM   1516  N   LEU H 196      16.415  11.928  18.023  1.00 24.54           N  
ATOM   1517  CA  LEU H 196      17.567  12.566  17.456  1.00 24.26           C  
ATOM   1518  CB  LEU H 196      18.890  12.125  18.105  1.00 23.52           C  
ATOM   1519  CG  LEU H 196      18.995  12.454  19.607  1.00 24.01           C  
ATOM   1520  CD1 LEU H 196      20.344  12.005  20.178  1.00 24.46           C  
ATOM   1521  CD2 LEU H 196      18.706  13.934  19.894  1.00 22.84           C  
ATOM   1522  C   LEU H 196      17.623  12.152  16.018  1.00 25.37           C  
ATOM   1523  O   LEU H 196      17.380  10.989  15.693  1.00 24.72           O  
ATOM   1524  N   GLY H 197      17.954  13.090  15.108  1.00 25.82           N  
ATOM   1525  CA  GLY H 197      17.962  12.747  13.713  1.00 26.14           C  
ATOM   1526  C   GLY H 197      19.297  13.095  13.121  1.00 25.37           C  
ATOM   1527  O   GLY H 197      20.107  13.785  13.738  1.00 24.25           O  
ATOM   1528  N   ARG H 198      19.554  12.608  11.886  1.00 26.62           N  
ATOM   1529  CA  ARG H 198      20.779  12.887  11.183  1.00 28.68           C  
ATOM   1530  CB  ARG H 198      21.005  14.375  10.860  1.00 30.28           C  
ATOM   1531  CG  ARG H 198      19.968  15.067   9.979  1.00 33.99           C  
ATOM   1532  CD  ARG H 198      20.453  16.450   9.530  1.00 37.43           C  
ATOM   1533  NE  ARG H 198      20.877  17.188  10.756  1.00 40.51           N  
ATOM   1534  CZ  ARG H 198      20.108  18.198  11.260  1.00 42.83           C  
ATOM   1535  NH1 ARG H 198      18.984  18.594  10.594  1.00 40.90           N1+
ATOM   1536  NH2 ARG H 198      20.467  18.813  12.425  1.00 41.40           N  
ATOM   1537  C   ARG H 198      21.921  12.550  12.073  1.00 27.29           C  
ATOM   1538  O   ARG H 198      22.813  13.373  12.263  1.00 28.13           O  
ATOM   1539  N   LEU H 199      21.944  11.330  12.628  1.00 26.42           N  
ATOM   1540  CA  LEU H 199      22.978  11.029  13.568  1.00 25.30           C  
ATOM   1541  CB  LEU H 199      22.691   9.771  14.404  1.00 22.77           C  
ATOM   1542  CG  LEU H 199      21.504   9.983  15.362  1.00 22.52           C  
ATOM   1543  CD1 LEU H 199      21.214   8.723  16.191  1.00 24.18           C  
ATOM   1544  CD2 LEU H 199      21.731  11.222  16.244  1.00 21.21           C  
ATOM   1545  C   LEU H 199      24.308  10.878  12.899  1.00 24.84           C  
ATOM   1546  O   LEU H 199      24.420  10.452  11.749  1.00 25.70           O  
ATOM   1547  N   THR H 200      25.364  11.273  13.642  1.00 25.61           N  
ATOM   1548  CA  THR H 200      26.730  11.171  13.216  1.00 27.83           C  
ATOM   1549  CB  THR H 200      27.351  12.499  12.883  1.00 29.02           C  
ATOM   1550  OG1 THR H 200      27.337  13.346  14.023  1.00 22.40           O  
ATOM   1551  CG2 THR H 200      26.559  13.142  11.729  1.00 21.03           C  
ATOM   1552  C   THR H 200      27.482  10.578  14.373  1.00 27.72           C  
ATOM   1553  O   THR H 200      26.929  10.391  15.455  1.00 26.09           O  
ATOM   1554  N   SER H 201      28.775  10.257  14.174  1.00 28.35           N  
ATOM   1555  CA  SER H 201      29.546   9.627  15.210  1.00 28.43           C  
ATOM   1556  CB  SER H 201      30.980   9.291  14.770  1.00 29.34           C  
ATOM   1557  OG  SER H 201      31.706  10.481  14.500  1.00 30.89           O  
ATOM   1558  C   SER H 201      29.638  10.547  16.383  1.00 28.82           C  
ATOM   1559  O   SER H 201      29.721  10.104  17.527  1.00 29.06           O  
ATOM   1560  N   GLU H 202      29.592  11.863  16.129  1.00 28.21           N  
ATOM   1561  CA  GLU H 202      29.727  12.837  17.169  1.00 29.19           C  
ATOM   1562  CB  GLU H 202      29.712  14.273  16.633  1.00 32.90           C  
ATOM   1563  CG  GLU H 202      30.914  14.562  15.733  1.00 39.09           C  
ATOM   1564  CD  GLU H 202      30.887  16.037  15.389  1.00 43.91           C  
ATOM   1565  OE1 GLU H 202      30.925  16.858  16.342  1.00 45.63           O  
ATOM   1566  OE2 GLU H 202      30.819  16.364  14.174  1.00 46.25           O1-
ATOM   1567  C   GLU H 202      28.604  12.677  18.144  1.00 26.96           C  
ATOM   1568  O   GLU H 202      28.739  13.017  19.318  1.00 26.80           O  
ATOM   1569  N   ASP H 203      27.449  12.195  17.660  1.00 24.70           N  
ATOM   1570  CA  ASP H 203      26.247  12.010  18.424  1.00 22.70           C  
ATOM   1571  CB  ASP H 203      25.013  11.781  17.540  1.00 22.71           C  
ATOM   1572  CG  ASP H 203      24.698  13.128  16.907  1.00 25.62           C  
ATOM   1573  OD1 ASP H 203      24.626  14.129  17.670  1.00 25.79           O  
ATOM   1574  OD2 ASP H 203      24.547  13.180  15.657  1.00 24.93           O1-
ATOM   1575  C   ASP H 203      26.361  10.888  19.422  1.00 20.55           C  
ATOM   1576  O   ASP H 203      25.515  10.782  20.305  1.00 19.06           O  
ATOM   1577  N   SER H 204      27.342   9.972  19.291  1.00 19.89           N  
ATOM   1578  CA  SER H 204      27.414   8.910  20.260  1.00 19.48           C  
ATOM   1579  CB  SER H 204      28.598   7.954  20.036  1.00 18.91           C  
ATOM   1580  OG  SER H 204      28.465   7.291  18.788  1.00 12.74           O  
ATOM   1581  C   SER H 204      27.590   9.537  21.609  1.00 19.30           C  
ATOM   1582  O   SER H 204      28.426  10.421  21.784  1.00 18.51           O  
ATOM   1583  N   ALA H 205      26.788   9.095  22.603  1.00 17.73           N  
ATOM   1584  CA  ALA H 205      26.888   9.660  23.920  1.00 17.13           C  
ATOM   1585  CB  ALA H 205      26.697  11.187  23.953  1.00 16.82           C  
ATOM   1586  C   ALA H 205      25.806   9.063  24.761  1.00 17.81           C  
ATOM   1587  O   ALA H 205      25.013   8.244  24.295  1.00 18.24           O  
ATOM   1588  N   ILE H 206      25.761   9.445  26.051  1.00 17.18           N  
ATOM   1589  CA  ILE H 206      24.712   8.937  26.879  1.00 16.29           C  
ATOM   1590  CB  ILE H 206      25.153   8.442  28.226  1.00 16.63           C  
ATOM   1591  CG1 ILE H 206      24.063   7.546  28.822  1.00 17.91           C  
ATOM   1592  CG2 ILE H 206      25.497   9.643  29.119  1.00 17.18           C  
ATOM   1593  CD1 ILE H 206      24.530   6.758  30.042  1.00 21.19           C  
ATOM   1594  C   ILE H 206      23.743  10.062  27.066  1.00 15.93           C  
ATOM   1595  O   ILE H 206      24.130  11.199  27.328  1.00 17.73           O  
ATOM   1596  N   TYR H 207      22.440   9.787  26.896  1.00 16.11           N  
ATOM   1597  CA  TYR H 207      21.479  10.841  27.032  1.00 16.16           C  
ATOM   1598  CB  TYR H 207      20.468  10.912  25.874  1.00 16.34           C  
ATOM   1599  CG  TYR H 207      21.219  11.205  24.622  1.00 16.56           C  
ATOM   1600  CD1 TYR H 207      21.513  12.497  24.267  1.00 16.22           C  
ATOM   1601  CD2 TYR H 207      21.643  10.189  23.803  1.00 15.50           C  
ATOM   1602  CE1 TYR H 207      22.209  12.772  23.113  1.00 14.98           C  
ATOM   1603  CE2 TYR H 207      22.338  10.456  22.647  1.00 14.36           C  
ATOM   1604  CZ  TYR H 207      22.627  11.750  22.298  1.00 14.04           C  
ATOM   1605  OH  TYR H 207      23.341  12.027  21.112  1.00 14.36           O  
ATOM   1606  C   TYR H 207      20.692  10.575  28.277  1.00 17.47           C  
ATOM   1607  O   TYR H 207      20.271   9.444  28.522  1.00 16.93           O  
ATOM   1608  N   TYR H 208      20.479  11.629  29.098  1.00 16.71           N  
ATOM   1609  CA  TYR H 208      19.757  11.478  30.331  1.00 17.61           C  
ATOM   1610  CB  TYR H 208      20.456  12.003  31.604  1.00 16.49           C  
ATOM   1611  CG  TYR H 208      21.743  11.326  31.931  1.00 17.77           C  
ATOM   1612  CD1 TYR H 208      21.777  10.048  32.430  1.00 17.89           C  
ATOM   1613  CD2 TYR H 208      22.932  11.982  31.737  1.00 18.98           C  
ATOM   1614  CE1 TYR H 208      22.969   9.436  32.741  1.00 18.50           C  
ATOM   1615  CE2 TYR H 208      24.126  11.380  32.047  1.00 19.44           C  
ATOM   1616  CZ  TYR H 208      24.149  10.105  32.553  1.00 19.07           C  
ATOM   1617  OH  TYR H 208      25.375   9.485  32.874  1.00 21.49           O  
ATOM   1618  C   TYR H 208      18.524  12.333  30.286  1.00 18.99           C  
ATOM   1619  O   TYR H 208      18.482  13.361  29.613  1.00 19.29           O  
ATOM   1620  N   CYS H 209      17.465  11.886  30.992  1.00 17.93           N  
ATOM   1621  CA  CYS H 209      16.285  12.677  31.193  1.00 18.93           C  
ATOM   1622  CB  CYS H 209      14.963  11.923  30.902  1.00 20.69           C  
ATOM   1623  SG  CYS H 209      14.790  10.378  31.847  1.00 25.38           S  
ATOM   1624  C   CYS H 209      16.314  13.044  32.652  1.00 19.38           C  
ATOM   1625  O   CYS H 209      16.817  12.271  33.467  1.00 19.00           O  
ATOM   1626  N   ALA H 210      15.820  14.250  33.020  1.00 19.32           N  
ATOM   1627  CA  ALA H 210      15.861  14.663  34.401  1.00 19.34           C  
ATOM   1628  CB  ALA H 210      17.093  15.519  34.743  1.00 18.53           C  
ATOM   1629  C   ALA H 210      14.652  15.497  34.693  1.00 19.93           C  
ATOM   1630  O   ALA H 210      14.088  16.122  33.798  1.00 20.73           O  
ATOM   1631  N   ARG H 211      14.228  15.544  35.977  1.00 18.22           N  
ATOM   1632  CA  ARG H 211      13.025  16.256  36.285  1.00 19.12           C  
ATOM   1633  CB  ARG H 211      12.003  15.396  37.051  1.00 21.94           C  
ATOM   1634  CG  ARG H 211      10.587  15.971  37.038  1.00 24.45           C  
ATOM   1635  CD  ARG H 211       9.636  15.228  37.975  1.00 24.64           C  
ATOM   1636  NE  ARG H 211       9.999  15.623  39.366  1.00 24.22           N  
ATOM   1637  CZ  ARG H 211       9.430  15.005  40.441  1.00 24.86           C  
ATOM   1638  NH1 ARG H 211       8.539  13.993  40.247  1.00 23.69           N1+
ATOM   1639  NH2 ARG H 211       9.753  15.387  41.710  1.00 25.97           N  
ATOM   1640  C   ARG H 211      13.372  17.444  37.121  1.00 19.50           C  
ATOM   1641  O   ARG H 211      14.232  17.371  37.999  1.00 18.87           O  
ATOM   1642  N   ARG H 212      12.714  18.589  36.839  1.00 19.51           N  
ATOM   1643  CA  ARG H 212      12.930  19.762  37.632  1.00 20.51           C  
ATOM   1644  CB  ARG H 212      12.351  21.060  37.051  1.00 22.11           C  
ATOM   1645  CG  ARG H 212      10.825  21.065  37.015  1.00 23.03           C  
ATOM   1646  CD  ARG H 212      10.239  22.305  36.346  1.00 23.84           C  
ATOM   1647  NE  ARG H 212       8.828  22.417  36.798  1.00 10.10           N  
ATOM   1648  CZ  ARG H 212       8.529  23.215  37.862  1.00 11.49           C  
ATOM   1649  NH1 ARG H 212       9.500  23.985  38.435  1.00 10.85           N1+
ATOM   1650  NH2 ARG H 212       7.252  23.243  38.341  1.00 11.99           N  
ATOM   1651  C   ARG H 212      12.159  19.504  38.889  1.00 21.49           C  
ATOM   1652  O   ARG H 212      11.330  18.596  38.924  1.00 20.83           O  
ATOM   1653  N   ASP H 213      12.499  20.182  40.003  1.00 32.06           N  
ATOM   1654  CA  ASP H 213      11.753  19.947  41.207  1.00 33.96           C  
ATOM   1655  CB  ASP H 213      12.622  19.554  42.421  1.00 34.81           C  
ATOM   1656  CG  ASP H 213      11.756  18.740  43.384  1.00 44.29           C  
ATOM   1657  OD1 ASP H 213      10.878  17.988  42.883  1.00 33.33           O  
ATOM   1658  OD2 ASP H 213      11.973  18.832  44.620  1.00 46.40           O1-
ATOM   1659  C   ASP H 213      11.018  21.208  41.500  1.00 35.48           C  
ATOM   1660  O   ASP H 213      11.002  22.148  40.707  1.00 36.25           O  
ATOM   1661  N   ARG H 214      10.355  21.263  42.659  1.00 37.17           N  
ATOM   1662  CA  ARG H 214       9.655  22.464  42.957  1.00 42.15           C  
ATOM   1663  CB  ARG H 214       8.603  22.292  44.066  1.00 44.45           C  
ATOM   1664  CG  ARG H 214       7.519  21.260  43.733  1.00 52.19           C  
ATOM   1665  CD  ARG H 214       6.547  20.992  44.885  1.00 37.74           C  
ATOM   1666  NE  ARG H 214       5.671  19.854  44.483  1.00 39.79           N  
ATOM   1667  CZ  ARG H 214       4.635  19.470  45.285  1.00 55.71           C  
ATOM   1668  NH1 ARG H 214       4.357  20.161  46.429  1.00 41.68           N1+
ATOM   1669  NH2 ARG H 214       3.875  18.388  44.942  1.00 42.25           N  
ATOM   1670  C   ARG H 214      10.674  23.449  43.434  1.00 41.78           C  
ATOM   1671  O   ARG H 214      11.841  23.118  43.648  1.00 43.14           O  
ATOM   1672  N   ASP H 215      10.249  24.716  43.559  1.00 42.68           N  
ATOM   1673  CA  ASP H 215      11.049  25.790  44.079  1.00 41.47           C  
ATOM   1674  CB  ASP H 215      11.579  25.514  45.499  1.00 43.78           C  
ATOM   1675  CG  ASP H 215      10.400  25.364  46.449  1.00 47.46           C  
ATOM   1676  OD1 ASP H 215       9.261  25.166  45.948  1.00 45.22           O  
ATOM   1677  OD2 ASP H 215      10.622  25.441  47.687  1.00 46.23           O1-
ATOM   1678  C   ASP H 215      12.239  26.018  43.217  1.00 42.85           C  
ATOM   1679  O   ASP H 215      13.253  26.544  43.679  1.00 41.83           O  
ATOM   1680  N   ASP H 216      12.108  25.687  41.925  1.00 38.64           N  
ATOM   1681  CA  ASP H 216      13.165  25.855  40.981  1.00 37.51           C  
ATOM   1682  CB  ASP H 216      13.533  27.324  40.699  1.00 49.46           C  
ATOM   1683  CG  ASP H 216      14.269  27.351  39.367  1.00 49.72           C  
ATOM   1684  OD1 ASP H 216      14.768  26.272  38.950  1.00  0.00           O  
ATOM   1685  OD2 ASP H 216      14.325  28.439  38.735  1.00  0.00           O1-
ATOM   1686  C   ASP H 216      14.363  25.089  41.443  1.00 36.72           C  
ATOM   1687  O   ASP H 216      15.500  25.525  41.260  1.00 36.09           O  
ATOM   1688  N   VAL H 217      14.136  23.900  42.058  1.00 34.84           N  
ATOM   1689  CA  VAL H 217      15.219  23.040  42.422  1.00 33.15           C  
ATOM   1690  CB  VAL H 217      14.940  22.193  43.626  1.00 33.99           C  
ATOM   1691  CG1 VAL H 217      16.134  21.247  43.823  1.00  0.00           C  
ATOM   1692  CG2 VAL H 217      14.658  23.110  44.828  1.00  0.00           C  
ATOM   1693  C   VAL H 217      15.329  22.102  41.277  1.00 32.11           C  
ATOM   1694  O   VAL H 217      14.634  21.089  41.219  1.00 34.36           O  
ATOM   1695  N   TRP H 218      16.238  22.414  40.342  1.00 30.71           N  
ATOM   1696  CA  TRP H 218      16.290  21.652  39.134  1.00 29.55           C  
ATOM   1697  CB  TRP H 218      16.724  22.455  37.896  1.00 29.94           C  
ATOM   1698  CG  TRP H 218      15.609  23.302  37.331  1.00 30.39           C  
ATOM   1699  CD2 TRP H 218      15.786  24.284  36.306  1.00 29.66           C  
ATOM   1700  CD1 TRP H 218      14.282  23.308  37.645  1.00 31.61           C  
ATOM   1701  NE1 TRP H 218      13.620  24.231  36.874  1.00 31.81           N  
ATOM   1702  CE2 TRP H 218      14.535  24.843  36.048  1.00 31.02           C  
ATOM   1703  CE3 TRP H 218      16.900  24.683  35.631  1.00 29.56           C  
ATOM   1704  CZ2 TRP H 218      14.378  25.814  35.105  1.00 32.59           C  
ATOM   1705  CZ3 TRP H 218      16.741  25.673  34.690  1.00 32.21           C  
ATOM   1706  CH2 TRP H 218      15.505  26.227  34.432  1.00 32.40           C  
ATOM   1707  C   TRP H 218      17.149  20.439  39.240  1.00 30.59           C  
ATOM   1708  O   TRP H 218      17.957  20.284  40.156  1.00 30.47           O  
ATOM   1709  N   PHE H 219      16.916  19.525  38.274  1.00 28.47           N  
ATOM   1710  CA  PHE H 219      17.590  18.279  38.054  1.00 27.06           C  
ATOM   1711  CB  PHE H 219      19.002  18.450  37.469  1.00 27.25           C  
ATOM   1712  CG  PHE H 219      18.803  19.139  36.159  1.00 25.73           C  
ATOM   1713  CD1 PHE H 219      18.263  18.464  35.088  1.00 29.01           C  
ATOM   1714  CD2 PHE H 219      19.159  20.459  35.994  1.00 28.53           C  
ATOM   1715  CE1 PHE H 219      18.078  19.098  33.882  1.00 28.00           C  
ATOM   1716  CE2 PHE H 219      18.975  21.097  34.789  1.00 29.64           C  
ATOM   1717  CZ  PHE H 219      18.435  20.415  33.726  1.00 29.29           C  
ATOM   1718  C   PHE H 219      17.620  17.478  39.318  1.00 27.59           C  
ATOM   1719  O   PHE H 219      18.651  16.925  39.694  1.00 25.14           O  
ATOM   1720  N   ALA H 220      16.474  17.407  40.018  1.00 27.33           N  
ATOM   1721  CA  ALA H 220      16.387  16.689  41.259  1.00 25.84           C  
ATOM   1722  CB  ALA H 220      15.039  16.907  41.966  1.00 24.91           C  
ATOM   1723  C   ALA H 220      16.564  15.201  41.076  1.00 25.66           C  
ATOM   1724  O   ALA H 220      17.263  14.553  41.850  1.00 25.47           O  
ATOM   1725  N   TYR H 221      15.928  14.626  40.040  1.00 21.65           N  
ATOM   1726  CA  TYR H 221      15.853  13.222  39.754  1.00 21.66           C  
ATOM   1727  CB  TYR H 221      14.409  12.689  39.799  1.00 22.97           C  
ATOM   1728  CG  TYR H 221      13.868  12.949  41.165  1.00 24.37           C  
ATOM   1729  CD1 TYR H 221      13.267  14.151  41.465  1.00 25.58           C  
ATOM   1730  CD2 TYR H 221      13.958  11.997  42.150  1.00 25.65           C  
ATOM   1731  CE1 TYR H 221      12.768  14.401  42.722  1.00 27.40           C  
ATOM   1732  CE2 TYR H 221      13.461  12.239  43.409  1.00 27.03           C  
ATOM   1733  CZ  TYR H 221      12.862  13.440  43.697  1.00 27.64           C  
ATOM   1734  OH  TYR H 221      12.353  13.687  44.989  1.00 27.49           O  
ATOM   1735  C   TYR H 221      16.341  13.008  38.357  1.00 21.82           C  
ATOM   1736  O   TYR H 221      16.018  13.780  37.457  1.00 22.86           O  
ATOM   1737  N   TRP H 222      17.127  11.932  38.139  1.00 20.42           N  
ATOM   1738  CA  TRP H 222      17.670  11.681  36.833  1.00 20.91           C  
ATOM   1739  CB  TRP H 222      19.206  11.779  36.784  1.00 19.40           C  
ATOM   1740  CG  TRP H 222      19.779  13.152  37.040  1.00 19.93           C  
ATOM   1741  CD2 TRP H 222      20.477  13.936  36.057  1.00 19.30           C  
ATOM   1742  CD1 TRP H 222      19.800  13.876  38.197  1.00 18.45           C  
ATOM   1743  NE1 TRP H 222      20.457  15.066  37.993  1.00 19.44           N  
ATOM   1744  CE2 TRP H 222      20.884  15.113  36.683  1.00 19.93           C  
ATOM   1745  CE3 TRP H 222      20.762  13.692  34.746  1.00 18.42           C  
ATOM   1746  CZ2 TRP H 222      21.586  16.069  36.001  1.00 19.26           C  
ATOM   1747  CZ3 TRP H 222      21.465  14.661  34.063  1.00 19.35           C  
ATOM   1748  CH2 TRP H 222      21.871  15.828  34.676  1.00 19.70           C  
ATOM   1749  C   TRP H 222      17.356  10.270  36.434  1.00 20.65           C  
ATOM   1750  O   TRP H 222      17.096   9.408  37.270  1.00 21.05           O  
ATOM   1751  N   GLY H 223      17.354  10.010  35.110  1.00 18.98           N  
ATOM   1752  CA  GLY H 223      17.178   8.674  34.622  1.00 18.64           C  
ATOM   1753  C   GLY H 223      18.540   8.046  34.659  1.00 19.21           C  
ATOM   1754  O   GLY H 223      19.519   8.713  34.978  1.00 17.36           O  
ATOM   1755  N   GLN H 224      18.629   6.732  34.355  1.00 18.98           N  
ATOM   1756  CA  GLN H 224      19.886   6.023  34.338  1.00 20.15           C  
ATOM   1757  CB  GLN H 224      19.809   4.486  34.392  1.00 21.71           C  
ATOM   1758  CG  GLN H 224      18.996   3.878  33.265  1.00 22.54           C  
ATOM   1759  CD  GLN H 224      17.579   4.109  33.732  1.00 23.43           C  
ATOM   1760  OE1 GLN H 224      16.794   4.794  33.082  1.00 24.42           O  
ATOM   1761  NE2 GLN H 224      17.247   3.558  34.926  1.00 22.94           N  
ATOM   1762  C   GLN H 224      20.711   6.416  33.154  1.00 21.32           C  
ATOM   1763  O   GLN H 224      21.925   6.227  33.158  1.00 21.45           O  
ATOM   1764  N   GLY H 225      20.076   6.898  32.071  1.00 20.87           N  
ATOM   1765  CA  GLY H 225      20.820   7.291  30.908  1.00 21.04           C  
ATOM   1766  C   GLY H 225      20.672   6.229  29.865  1.00 21.44           C  
ATOM   1767  O   GLY H 225      20.464   5.057  30.177  1.00 21.27           O  
ATOM   1768  N   THR H 226      20.765   6.637  28.580  1.00 20.97           N  
ATOM   1769  CA  THR H 226      20.671   5.716  27.479  1.00 20.17           C  
ATOM   1770  CB  THR H 226      19.466   5.952  26.610  1.00 20.88           C  
ATOM   1771  OG1 THR H 226      18.280   5.853  27.382  1.00 21.70           O  
ATOM   1772  CG2 THR H 226      19.448   4.907  25.482  1.00 19.83           C  
ATOM   1773  C   THR H 226      21.876   5.930  26.615  1.00 20.34           C  
ATOM   1774  O   THR H 226      22.129   7.040  26.150  1.00 20.65           O  
ATOM   1775  N   LEU H 227      22.642   4.855  26.349  1.00 19.13           N  
ATOM   1776  CA  LEU H 227      23.837   4.979  25.564  1.00 18.62           C  
ATOM   1777  CB  LEU H 227      24.893   3.925  25.951  1.00 18.22           C  
ATOM   1778  CG  LEU H 227      26.201   3.996  25.137  1.00 21.32           C  
ATOM   1779  CD1 LEU H 227      26.923   5.335  25.361  1.00 21.39           C  
ATOM   1780  CD2 LEU H 227      27.104   2.785  25.419  1.00 22.32           C  
ATOM   1781  C   LEU H 227      23.476   4.754  24.129  1.00 19.28           C  
ATOM   1782  O   LEU H 227      22.917   3.717  23.769  1.00 17.85           O  
ATOM   1783  N   VAL H 228      23.774   5.747  23.266  1.00 18.39           N  
ATOM   1784  CA  VAL H 228      23.497   5.607  21.866  1.00 19.35           C  
ATOM   1785  CB  VAL H 228      22.721   6.756  21.283  1.00 19.28           C  
ATOM   1786  CG1 VAL H 228      22.590   6.539  19.767  1.00 22.37           C  
ATOM   1787  CG2 VAL H 228      21.370   6.866  22.009  1.00 20.93           C  
ATOM   1788  C   VAL H 228      24.811   5.551  21.154  1.00 20.54           C  
ATOM   1789  O   VAL H 228      25.668   6.415  21.340  1.00 21.02           O  
ATOM   1790  N   THR H 229      24.998   4.513  20.315  1.00 19.84           N  
ATOM   1791  CA  THR H 229      26.225   4.365  19.589  1.00 19.76           C  
ATOM   1792  CB  THR H 229      26.858   3.019  19.788  1.00 20.10           C  
ATOM   1793  OG1 THR H 229      27.132   2.809  21.166  1.00 20.24           O  
ATOM   1794  CG2 THR H 229      28.153   2.940  18.964  1.00 18.98           C  
ATOM   1795  C   THR H 229      25.901   4.494  18.137  1.00 21.16           C  
ATOM   1796  O   THR H 229      25.016   3.812  17.620  1.00 20.51           O  
ATOM   1797  N   VAL H 230      26.621   5.390  17.437  1.00 21.33           N  
ATOM   1798  CA  VAL H 230      26.367   5.574  16.038  1.00 21.75           C  
ATOM   1799  CB  VAL H 230      26.419   7.014  15.617  1.00 22.77           C  
ATOM   1800  CG1 VAL H 230      26.189   7.104  14.099  1.00 23.91           C  
ATOM   1801  CG2 VAL H 230      25.402   7.801  16.458  1.00 22.05           C  
ATOM   1802  C   VAL H 230      27.449   4.865  15.300  1.00 22.69           C  
ATOM   1803  O   VAL H 230      28.616   5.244  15.378  1.00 22.33           O  
ATOM   1804  N   SER H 231      27.078   3.802  14.564  1.00 22.65           N  
ATOM   1805  CA  SER H 231      28.045   3.064  13.809  1.00 23.45           C  
ATOM   1806  CB  SER H 231      28.812   2.022  14.639  1.00 23.51           C  
ATOM   1807  OG  SER H 231      27.914   1.040  15.133  1.00 24.28           O  
ATOM   1808  C   SER H 231      27.297   2.331  12.746  1.00 23.41           C  
ATOM   1809  O   SER H 231      26.082   2.164  12.830  1.00 22.80           O  
ATOM   1810  N   ALA H 232      28.015   1.884  11.699  1.00 24.05           N  
ATOM   1811  CA  ALA H 232      27.363   1.166  10.648  1.00 25.08           C  
ATOM   1812  CB  ALA H 232      28.255   0.949   9.418  1.00 26.14           C  
ATOM   1813  C   ALA H 232      26.984  -0.210  11.187  1.00 26.01           C  
ATOM   1814  O   ALA H 232      27.501  -1.218  10.636  1.00 27.23           O  
ATOM   1815  OXT ALA H 232      26.169  -0.279  12.144  1.00  0.00           O1-
TER    1816      ALA H 232 
CONECT  157  718
CONECT  718  157
CONECT 1041 1623
CONECT 1623 1041
END
