# Supplementary material for: Fully automated antibody structure prediction using BIOVIA tools: Validation study
Source: PLoS One. 2017 May 18;12(5):e0177923. doi: 10.1371/journal.pone.0177923 (PMC5436848; doi:10.1371/journal.pone.0177923)
Supplement: S3 Dataset — Predicted structures using the Top5 framework method, Chothia CDR definition with canonical filtering, using up to 5 CDR templates rather than the default 3, and generating 10 CDR models. (ZIP) [file pone.0177923.s005.zip › 4N90_ED_FV_FinalModel.pdb]

REMARK   Accelrys Discovery Studio PDB file
REMARK   Created:  2015-11-30T23:00:27Z
SSBOND   1 CYS L   23    CYS L   89                                     
SSBOND   2 CYS H  130    CYS H  205                                     
ATOM      1  N   GLU L   1      26.001  31.862  25.739  1.00 62.30           N1+
ATOM      2  CA  GLU L   1      25.561  31.348  27.052  1.00 61.27           C  
ATOM      3  CB  GLU L   1      25.256  29.839  26.969  1.00 61.67           C  
ATOM      4  CG  GLU L   1      26.439  28.988  26.497  1.00 63.93           C  
ATOM      5  CD  GLU L   1      25.937  27.565  26.295  1.00 64.95           C  
ATOM      6  OE1 GLU L   1      24.706  27.350  26.435  1.00 65.75           O  
ATOM      7  OE2 GLU L   1      26.775  26.673  25.993  1.00 66.42           O1-
ATOM      8  C   GLU L   1      26.617  31.594  28.074  1.00 60.11           C  
ATOM      9  O   GLU L   1      27.756  31.928  27.753  1.00 61.89           O  
ATOM     10  N   ILE L   2      26.247  31.451  29.357  1.00 56.92           N  
ATOM     11  CA  ILE L   2      27.191  31.681  30.407  1.00 54.75           C  
ATOM     12  CB  ILE L   2      26.562  31.878  31.760  1.00 53.64           C  
ATOM     13  CG1 ILE L   2      25.714  33.158  31.785  1.00 53.39           C  
ATOM     14  CG2 ILE L   2      27.676  31.866  32.820  1.00 53.50           C  
ATOM     15  CD1 ILE L   2      24.828  33.267  33.025  1.00 52.60           C  
ATOM     16  C   ILE L   2      28.066  30.480  30.489  1.00 53.99           C  
ATOM     17  O   ILE L   2      27.592  29.346  30.415  1.00 53.57           O  
ATOM     18  N   VAL L   3      29.389  30.712  30.611  1.00 52.70           N  
ATOM     19  CA  VAL L   3      30.289  29.603  30.697  1.00 51.23           C  
ATOM     20  CB  VAL L   3      31.536  29.755  29.881  1.00 53.19           C  
ATOM     21  CG1 VAL L   3      32.446  28.546  30.163  1.00 52.86           C  
ATOM     22  CG2 VAL L   3      31.132  29.909  28.406  1.00 53.30           C  
ATOM     23  C   VAL L   3      30.714  29.447  32.119  1.00 49.49           C  
ATOM     24  O   VAL L   3      31.078  30.413  32.788  1.00 49.54           O  
ATOM     25  N   LEU L   4      30.667  28.197  32.619  1.00 46.83           N  
ATOM     26  CA  LEU L   4      31.078  27.922  33.965  1.00 45.69           C  
ATOM     27  CB  LEU L   4      30.187  26.904  34.700  1.00 43.66           C  
ATOM     28  CG  LEU L   4      28.769  27.409  35.018  1.00 42.37           C  
ATOM     29  CD1 LEU L   4      27.949  26.331  35.746  1.00 51.71           C  
ATOM     30  CD2 LEU L   4      28.815  28.735  35.798  1.00 52.95           C  
ATOM     31  C   LEU L   4      32.428  27.286  33.876  1.00 45.71           C  
ATOM     32  O   LEU L   4      32.632  26.366  33.084  1.00 45.56           O  
ATOM     33  N   THR L   5      33.384  27.775  34.691  1.00 46.04           N  
ATOM     34  CA  THR L   5      34.721  27.251  34.690  1.00 46.94           C  
ATOM     35  CB  THR L   5      35.754  28.324  34.486  1.00 48.40           C  
ATOM     36  OG1 THR L   5      35.523  28.996  33.255  1.00 50.24           O  
ATOM     37  CG2 THR L   5      37.154  27.683  34.485  1.00 48.43           C  
ATOM     38  C   THR L   5      34.973  26.638  36.037  1.00 45.93           C  
ATOM     39  O   THR L   5      34.823  27.297  37.066  1.00 46.05           O  
ATOM     40  N   GLN L   6      35.386  25.352  36.049  1.00 45.65           N  
ATOM     41  CA  GLN L   6      35.611  24.603  37.257  1.00 45.48           C  
ATOM     42  CB  GLN L   6      35.295  23.109  37.077  1.00 44.19           C  
ATOM     43  CG  GLN L   6      33.891  22.850  36.519  1.00 42.41           C  
ATOM     44  CD  GLN L   6      32.906  22.518  37.631  1.00 41.23           C  
ATOM     45  OE1 GLN L   6      31.782  22.096  37.365  1.00 39.09           O  
ATOM     46  NE2 GLN L   6      33.338  22.705  38.906  1.00 40.12           N  
ATOM     47  C   GLN L   6      37.059  24.717  37.637  1.00 46.86           C  
ATOM     48  O   GLN L   6      37.937  24.690  36.777  1.00 47.88           O  
ATOM     49  N   SER L   7      37.307  24.820  38.962  1.00 47.67           N  
ATOM     50  CA  SER L   7      38.572  25.142  39.561  1.00 48.97           C  
ATOM     51  CB  SER L   7      38.430  25.499  41.048  1.00 48.85           C  
ATOM     52  OG  SER L   7      39.680  25.934  41.557  1.00 50.07           O  
ATOM     53  C   SER L   7      39.669  24.171  39.305  1.00 49.67           C  
ATOM     54  O   SER L   7      40.379  24.483  38.360  1.00 51.64           O  
ATOM     55  N   PRO L   8      39.972  23.072  39.978  1.00 48.78           N  
ATOM     56  CA  PRO L   8      41.060  22.329  39.413  1.00 49.27           C  
ATOM     57  CD  PRO L   8      39.982  22.972  41.433  1.00 47.38           C  
ATOM     58  CB  PRO L   8      41.827  21.698  40.573  1.00 48.58           C  
ATOM     59  CG  PRO L   8      40.839  21.739  41.744  1.00 47.95           C  
ATOM     60  C   PRO L   8      40.433  21.328  38.505  1.00 48.15           C  
ATOM     61  O   PRO L   8      39.314  20.912  38.797  1.00 47.54           O  
ATOM     62  N   GLY L   9      41.114  20.917  37.421  1.00 48.09           N  
ATOM     63  CA  GLY L   9      40.541  19.911  36.584  1.00 47.54           C  
ATOM     64  C   GLY L   9      40.474  18.671  37.407  1.00 47.02           C  
ATOM     65  O   GLY L   9      39.499  17.922  37.358  1.00 46.51           O  
ATOM     66  N   THR L  10      41.544  18.409  38.180  1.00 46.93           N  
ATOM     67  CA  THR L  10      41.507  17.263  39.032  1.00 46.68           C  
ATOM     68  CB  THR L  10      42.319  16.110  38.523  1.00 47.42           C  
ATOM     69  OG1 THR L  10      41.901  14.902  39.138  1.00 47.70           O  
ATOM     70  CG2 THR L  10      43.795  16.373  38.854  1.00 45.69           C  
ATOM     71  C   THR L  10      42.056  17.679  40.362  1.00 46.73           C  
ATOM     72  O   THR L  10      42.924  18.549  40.444  1.00 48.38           O  
ATOM     73  N   LEU L  11      41.510  17.096  41.447  1.00 45.57           N  
ATOM     74  CA  LEU L  11      41.985  17.330  42.782  1.00 45.56           C  
ATOM     75  CB  LEU L  11      40.933  17.870  43.773  1.00 44.67           C  
ATOM     76  CG  LEU L  11      40.827  19.397  43.881  1.00 45.59           C  
ATOM     77  CD1 LEU L  11      39.736  19.800  44.887  1.00 44.99           C  
ATOM     78  CD2 LEU L  11      42.181  19.994  44.293  1.00 44.98           C  
ATOM     79  C   LEU L  11      42.395  16.016  43.346  1.00 45.47           C  
ATOM     80  O   LEU L  11      41.611  15.069  43.347  1.00 45.17           O  
ATOM     81  N   SER L  12      43.640  15.928  43.851  1.00 46.44           N  
ATOM     82  CA  SER L  12      44.082  14.692  44.423  1.00 47.03           C  
ATOM     83  CB  SER L  12      45.481  14.265  43.945  1.00 46.92           C  
ATOM     84  OG  SER L  12      45.490  14.069  42.540  1.00 48.84           O  
ATOM     85  C   SER L  12      44.207  14.910  45.893  1.00 47.98           C  
ATOM     86  O   SER L  12      45.020  15.720  46.337  1.00 50.15           O  
ATOM     87  N   LEU L  13      43.398  14.182  46.691  1.00 47.19           N  
ATOM     88  CA  LEU L  13      43.477  14.351  48.112  1.00 48.05           C  
ATOM     89  CB  LEU L  13      42.374  15.264  48.676  1.00 48.31           C  
ATOM     90  CG  LEU L  13      42.484  16.712  48.157  1.00 53.80           C  
ATOM     91  CD1 LEU L  13      41.395  17.620  48.755  1.00 53.50           C  
ATOM     92  CD2 LEU L  13      43.901  17.268  48.370  1.00 54.86           C  
ATOM     93  C   LEU L  13      43.361  13.016  48.775  1.00 47.95           C  
ATOM     94  O   LEU L  13      42.867  12.050  48.196  1.00 47.43           O  
ATOM     95  N   SER L  14      43.866  12.931  50.021  1.00 49.17           N  
ATOM     96  CA  SER L  14      43.777  11.731  50.800  1.00 50.04           C  
ATOM     97  CB  SER L  14      44.962  11.538  51.757  1.00 51.65           C  
ATOM     98  OG  SER L  14      46.156  11.342  51.017  1.00 55.09           O  
ATOM     99  C   SER L  14      42.540  11.842  51.634  1.00 49.62           C  
ATOM    100  O   SER L  14      42.015  12.931  51.849  1.00 49.65           O  
ATOM    101  N   PRO L  15      42.057  10.733  52.118  1.00 49.38           N  
ATOM    102  CA  PRO L  15      40.882  10.801  52.930  1.00 49.77           C  
ATOM    103  CD  PRO L  15      42.130   9.482  51.379  1.00 31.43           C  
ATOM    104  CB  PRO L  15      40.416   9.360  53.106  1.00 49.33           C  
ATOM    105  CG  PRO L  15      40.890   8.679  51.808  1.00 30.69           C  
ATOM    106  C   PRO L  15      41.172  11.539  54.195  1.00 51.41           C  
ATOM    107  O   PRO L  15      42.241  11.343  54.772  1.00 51.54           O  
ATOM    108  N   GLY L  16      40.226  12.389  54.641  1.00 52.00           N  
ATOM    109  CA  GLY L  16      40.398  13.145  55.848  1.00 52.99           C  
ATOM    110  C   GLY L  16      40.757  14.564  55.510  1.00 53.99           C  
ATOM    111  O   GLY L  16      40.557  15.457  56.332  1.00 55.38           O  
ATOM    112  N   GLU L  17      41.282  14.826  54.296  1.00 53.12           N  
ATOM    113  CA  GLU L  17      41.659  16.174  53.950  1.00 54.00           C  
ATOM    114  CB  GLU L  17      42.698  16.274  52.816  1.00 55.02           C  
ATOM    115  CG  GLU L  17      44.094  15.794  53.217  1.00 57.82           C  
ATOM    116  CD  GLU L  17      45.034  16.007  52.035  1.00 59.21           C  
ATOM    117  OE1 GLU L  17      44.545  15.994  50.874  1.00 60.41           O  
ATOM    118  OE2 GLU L  17      46.255  16.191  52.282  1.00 59.70           O1-
ATOM    119  C   GLU L  17      40.448  16.946  53.512  1.00 53.50           C  
ATOM    120  O   GLU L  17      39.418  16.373  53.160  1.00 52.22           O  
ATOM    121  N   ARG L  18      40.538  18.295  53.573  1.00 53.84           N  
ATOM    122  CA  ARG L  18      39.461  19.143  53.138  1.00 53.48           C  
ATOM    123  CB  ARG L  18      39.402  20.512  53.845  1.00 55.50           C  
ATOM    124  CG  ARG L  18      38.306  21.432  53.294  1.00 57.62           C  
ATOM    125  CD  ARG L  18      38.018  22.656  54.165  1.00 60.81           C  
ATOM    126  NE  ARG L  18      37.260  22.173  55.352  1.00 64.15           N  
ATOM    127  CZ  ARG L  18      36.961  23.015  56.385  1.00 65.26           C  
ATOM    128  NH1 ARG L  18      37.405  24.305  56.372  1.00 65.23           N1+
ATOM    129  NH2 ARG L  18      36.223  22.561  57.441  1.00 65.86           N  
ATOM    130  C   ARG L  18      39.619  19.403  51.673  1.00 52.18           C  
ATOM    131  O   ARG L  18      40.735  19.522  51.167  1.00 52.52           O  
ATOM    132  N   ALA L  19      38.487  19.498  50.943  1.00 50.10           N  
ATOM    133  CA  ALA L  19      38.579  19.733  49.533  1.00 48.78           C  
ATOM    134  CB  ALA L  19      37.981  18.601  48.679  1.00 48.29           C  
ATOM    135  C   ALA L  19      37.831  20.984  49.194  1.00 47.87           C  
ATOM    136  O   ALA L  19      36.726  21.216  49.686  1.00 46.68           O  
ATOM    137  N   THR L  20      38.427  21.835  48.333  1.00 47.32           N  
ATOM    138  CA  THR L  20      37.784  23.062  47.961  1.00 47.58           C  
ATOM    139  CB  THR L  20      38.562  24.268  48.403  1.00 49.25           C  
ATOM    140  OG1 THR L  20      38.722  24.246  49.813  1.00 50.22           O  
ATOM    141  CG2 THR L  20      37.822  25.546  47.974  1.00 49.09           C  
ATOM    142  C   THR L  20      37.687  23.099  46.464  1.00 47.28           C  
ATOM    143  O   THR L  20      38.703  23.156  45.770  1.00 47.67           O  
ATOM    144  N   LEU L  21      36.448  23.079  45.926  1.00 46.12           N  
ATOM    145  CA  LEU L  21      36.257  23.108  44.505  1.00 45.34           C  
ATOM    146  CB  LEU L  21      35.265  22.043  43.985  1.00 43.55           C  
ATOM    147  CG  LEU L  21      35.708  20.575  44.181  1.00 42.71           C  
ATOM    148  CD1 LEU L  21      35.614  20.129  45.648  1.00 42.53           C  
ATOM    149  CD2 LEU L  21      34.961  19.626  43.233  1.00 42.14           C  
ATOM    150  C   LEU L  21      35.686  24.445  44.147  1.00 46.07           C  
ATOM    151  O   LEU L  21      34.791  24.951  44.825  1.00 44.76           O  
ATOM    152  N   SER L  22      36.191  25.065  43.058  1.00 46.95           N  
ATOM    153  CA  SER L  22      35.675  26.356  42.701  1.00 48.04           C  
ATOM    154  CB  SER L  22      36.724  27.481  42.627  1.00 48.93           C  
ATOM    155  OG  SER L  22      37.165  27.831  43.931  1.00 50.63           O  
ATOM    156  C   SER L  22      34.999  26.292  41.374  1.00 47.33           C  
ATOM    157  O   SER L  22      35.286  25.434  40.537  1.00 47.28           O  
ATOM    158  N   CYS L  23      34.029  27.202  41.179  1.00 47.48           N  
ATOM    159  CA  CYS L  23      33.291  27.310  39.954  1.00 47.84           C  
ATOM    160  CB  CYS L  23      31.896  26.644  40.045  1.00 46.36           C  
ATOM    161  SG  CYS L  23      30.895  26.756  38.528  1.00 46.71           S  
ATOM    162  C   CYS L  23      33.111  28.776  39.690  1.00 49.57           C  
ATOM    163  O   CYS L  23      32.552  29.502  40.515  1.00 48.39           O  
ATOM    164  N   ARG L  24      33.585  29.254  38.522  1.00 51.72           N  
ATOM    165  CA  ARG L  24      33.466  30.651  38.223  1.00 54.50           C  
ATOM    166  CB  ARG L  24      34.806  31.347  37.958  1.00 65.89           C  
ATOM    167  CG  ARG L  24      35.635  31.565  39.222  1.00 69.58           C  
ATOM    168  CD  ARG L  24      36.969  32.257  38.950  1.00 74.61           C  
ATOM    169  NE  ARG L  24      37.527  32.684  40.263  1.00 77.21           N  
ATOM    170  CZ  ARG L  24      37.402  33.986  40.650  1.00 79.88           C  
ATOM    171  NH1 ARG L  24      36.823  34.890  39.808  1.00 79.83           N1+
ATOM    172  NH2 ARG L  24      37.875  34.390  41.864  1.00 82.12           N  
ATOM    173  C   ARG L  24      32.617  30.813  37.006  1.00 54.06           C  
ATOM    174  O   ARG L  24      32.600  29.957  36.123  1.00 54.27           O  
ATOM    175  N   ALA L  25      31.880  31.937  36.936  1.00 53.20           N  
ATOM    176  CA  ALA L  25      30.989  32.164  35.835  1.00 53.28           C  
ATOM    177  CB  ALA L  25      29.548  32.468  36.283  1.00 51.47           C  
ATOM    178  C   ALA L  25      31.478  33.340  35.044  1.00 55.25           C  
ATOM    179  O   ALA L  25      32.046  34.285  35.590  1.00 55.87           O  
ATOM    180  N   SER L  26      31.225  33.303  33.722  1.00 36.66           N  
ATOM    181  CA  SER L  26      31.614  34.351  32.825  1.00 38.25           C  
ATOM    182  CB  SER L  26      31.313  34.021  31.351  1.00 38.16           C  
ATOM    183  OG  SER L  26      29.916  33.862  31.152  1.00 42.19           O  
ATOM    184  C   SER L  26      30.869  35.601  33.182  1.00 39.95           C  
ATOM    185  O   SER L  26      31.397  36.703  33.029  1.00 40.49           O  
ATOM    186  N   GLN L  27      29.613  35.465  33.651  1.00 38.73           N  
ATOM    187  CA  GLN L  27      28.854  36.619  34.045  1.00 40.49           C  
ATOM    188  CB  GLN L  27      27.796  37.059  33.019  1.00 43.10           C  
ATOM    189  CG  GLN L  27      26.696  36.031  32.752  1.00 48.67           C  
ATOM    190  CD  GLN L  27      25.727  36.659  31.759  1.00 56.64           C  
ATOM    191  OE1 GLN L  27      25.726  37.873  31.560  1.00 59.07           O  
ATOM    192  NE2 GLN L  27      24.874  35.816  31.119  1.00 57.10           N  
ATOM    193  C   GLN L  27      28.168  36.295  35.337  1.00 42.15           C  
ATOM    194  O   GLN L  27      28.120  35.139  35.754  1.00 38.72           O  
ATOM    195  N   GLY L  28      27.621  37.324  36.013  1.00 39.80           N  
ATOM    196  CA  GLY L  28      27.016  37.113  37.297  1.00 41.57           C  
ATOM    197  C   GLY L  28      25.795  36.261  37.147  1.00 40.67           C  
ATOM    198  O   GLY L  28      25.022  36.406  36.203  1.00 40.38           O  
ATOM    199  N   ILE L  29      25.595  35.337  38.109  1.00 38.33           N  
ATOM    200  CA  ILE L  29      24.439  34.493  38.120  1.00 35.83           C  
ATOM    201  CB  ILE L  29      24.736  33.050  37.835  1.00 35.60           C  
ATOM    202  CG1 ILE L  29      25.695  32.450  38.873  1.00 39.98           C  
ATOM    203  CG2 ILE L  29      25.250  32.964  36.388  1.00 39.73           C  
ATOM    204  CD1 ILE L  29      25.869  30.939  38.723  1.00 33.93           C  
ATOM    205  C   ILE L  29      23.828  34.640  39.470  1.00 38.12           C  
ATOM    206  O   ILE L  29      24.533  34.835  40.458  1.00 38.73           O  
ATOM    207  N   SER L  30      22.483  34.607  39.551  1.00 37.33           N  
ATOM    208  CA  SER L  30      21.907  34.734  40.856  1.00 39.76           C  
ATOM    209  CB  SER L  30      20.374  34.848  40.863  1.00 42.09           C  
ATOM    210  OG  SER L  30      19.913  34.964  42.202  1.00 46.67           O  
ATOM    211  C   SER L  30      22.289  33.519  41.639  1.00 37.91           C  
ATOM    212  O   SER L  30      22.378  32.415  41.106  1.00 37.08           O  
ATOM    213  N   ARG L  31      22.532  33.717  42.947  1.00 35.86           N  
ATOM    214  CA  ARG L  31      22.988  32.685  43.837  1.00 36.03           C  
ATOM    215  CB  ARG L  31      23.336  33.242  45.229  1.00 37.94           C  
ATOM    216  CG  ARG L  31      24.031  32.255  46.165  1.00  0.00           C  
ATOM    217  CD  ARG L  31      24.584  32.908  47.435  1.00  0.00           C  
ATOM    218  NE  ARG L  31      23.444  33.551  48.153  1.00  0.00           N  
ATOM    219  CZ  ARG L  31      23.555  33.791  49.491  1.00  0.00           C  
ATOM    220  NH1 ARG L  31      24.707  33.453  50.137  1.00  0.00           N1+
ATOM    221  NH2 ARG L  31      22.517  34.354  50.178  1.00  0.00           N  
ATOM    222  C   ARG L  31      21.920  31.648  43.968  1.00 35.49           C  
ATOM    223  O   ARG L  31      22.207  30.458  44.115  1.00 34.75           O  
ATOM    224  N   SER L  32      20.650  32.073  43.905  1.00 35.15           N  
ATOM    225  CA  SER L  32      19.563  31.162  44.075  1.00 35.67           C  
ATOM    226  CB  SER L  32      18.194  31.851  43.952  1.00 38.30           C  
ATOM    227  OG  SER L  32      17.158  30.895  44.108  1.00 43.64           O  
ATOM    228  C   SER L  32      19.635  30.128  43.000  1.00 34.42           C  
ATOM    229  O   SER L  32      19.019  29.069  43.124  1.00 33.41           O  
ATOM    230  N   TYR L  33      20.368  30.408  41.902  1.00 31.90           N  
ATOM    231  CA  TYR L  33      20.344  29.415  40.876  1.00 31.02           C  
ATOM    232  CB  TYR L  33      19.842  30.022  39.543  1.00 31.78           C  
ATOM    233  CG  TYR L  33      18.591  30.818  39.794  1.00 35.42           C  
ATOM    234  CD1 TYR L  33      17.378  30.225  40.072  1.00 36.89           C  
ATOM    235  CD2 TYR L  33      18.628  32.194  39.727  1.00 38.12           C  
ATOM    236  CE1 TYR L  33      16.245  30.973  40.292  1.00 39.98           C  
ATOM    237  CE2 TYR L  33      17.500  32.952  39.944  1.00 40.18           C  
ATOM    238  CZ  TYR L  33      16.303  32.343  40.232  1.00 42.27           C  
ATOM    239  OH  TYR L  33      15.142  33.114  40.456  1.00 43.39           O  
ATOM    240  C   TYR L  33      21.722  28.816  40.597  1.00 31.16           C  
ATOM    241  O   TYR L  33      22.081  28.666  39.433  1.00 29.42           O  
ATOM    242  N   LEU L  34      22.520  28.405  41.614  1.00 38.22           N  
ATOM    243  CA  LEU L  34      23.754  27.720  41.360  1.00 37.86           C  
ATOM    244  CB  LEU L  34      24.960  28.509  41.906  1.00 38.22           C  
ATOM    245  CG  LEU L  34      26.348  27.880  41.682  1.00 38.68           C  
ATOM    246  CD1 LEU L  34      26.533  26.620  42.516  1.00 38.87           C  
ATOM    247  CD2 LEU L  34      26.650  27.652  40.195  1.00 38.29           C  
ATOM    248  C   LEU L  34      23.626  26.394  42.068  1.00 37.11           C  
ATOM    249  O   LEU L  34      23.318  26.361  43.258  1.00 36.95           O  
ATOM    250  N   ALA L  35      23.837  25.259  41.360  1.00 36.19           N  
ATOM    251  CA  ALA L  35      23.675  23.966  41.986  1.00 34.90           C  
ATOM    252  CB  ALA L  35      22.486  23.166  41.424  1.00 33.88           C  
ATOM    253  C   ALA L  35      24.904  23.127  41.769  1.00 35.10           C  
ATOM    254  O   ALA L  35      25.640  23.325  40.803  1.00 35.11           O  
ATOM    255  N   TRP L  36      25.167  22.167  42.690  1.00 34.66           N  
ATOM    256  CA  TRP L  36      26.305  21.293  42.577  1.00 34.16           C  
ATOM    257  CB  TRP L  36      27.275  21.384  43.766  1.00 34.33           C  
ATOM    258  CG  TRP L  36      28.024  22.693  43.814  1.00 35.98           C  
ATOM    259  CD2 TRP L  36      29.256  22.929  43.119  1.00 36.59           C  
ATOM    260  CD1 TRP L  36      27.716  23.852  44.462  1.00 36.32           C  
ATOM    261  NE1 TRP L  36      28.679  24.801  44.206  1.00 36.93           N  
ATOM    262  CE2 TRP L  36      29.632  24.246  43.382  1.00 37.69           C  
ATOM    263  CE3 TRP L  36      30.007  22.115  42.322  1.00 36.11           C  
ATOM    264  CZ2 TRP L  36      30.773  24.773  42.847  1.00 38.54           C  
ATOM    265  CZ3 TRP L  36      31.160  22.647  41.791  1.00 37.42           C  
ATOM    266  CH2 TRP L  36      31.534  23.950  42.049  1.00 37.95           C  
ATOM    267  C   TRP L  36      25.817  19.877  42.499  1.00 33.91           C  
ATOM    268  O   TRP L  36      24.840  19.503  43.149  1.00 34.05           O  
ATOM    269  N   TYR L  37      26.496  19.052  41.674  1.00 33.45           N  
ATOM    270  CA  TYR L  37      26.108  17.677  41.498  1.00 32.50           C  
ATOM    271  CB  TYR L  37      25.608  17.326  40.088  1.00 31.97           C  
ATOM    272  CG  TYR L  37      24.346  18.041  39.768  1.00 32.78           C  
ATOM    273  CD1 TYR L  37      24.373  19.321  39.278  1.00 32.59           C  
ATOM    274  CD2 TYR L  37      23.132  17.422  39.941  1.00 31.83           C  
ATOM    275  CE1 TYR L  37      23.202  19.974  38.973  1.00 32.61           C  
ATOM    276  CE2 TYR L  37      21.959  18.071  39.637  1.00 32.54           C  
ATOM    277  CZ  TYR L  37      21.992  19.353  39.153  1.00 32.94           C  
ATOM    278  OH  TYR L  37      20.789  20.020  38.839  1.00 33.91           O  
ATOM    279  C   TYR L  37      27.305  16.794  41.677  1.00 32.55           C  
ATOM    280  O   TYR L  37      28.445  17.198  41.439  1.00 32.79           O  
ATOM    281  N   GLN L  38      27.053  15.541  42.110  1.00 32.68           N  
ATOM    282  CA  GLN L  38      28.107  14.580  42.261  1.00 32.90           C  
ATOM    283  CB  GLN L  38      28.183  13.967  43.669  1.00 33.55           C  
ATOM    284  CG  GLN L  38      29.310  12.948  43.833  1.00 34.46           C  
ATOM    285  CD  GLN L  38      29.195  12.355  45.227  1.00 35.64           C  
ATOM    286  OE1 GLN L  38      28.099  12.238  45.777  1.00 35.35           O  
ATOM    287  NE2 GLN L  38      30.357  11.965  45.815  1.00 36.23           N  
ATOM    288  C   GLN L  38      27.797  13.454  41.324  1.00 32.96           C  
ATOM    289  O   GLN L  38      26.651  13.023  41.213  1.00 33.06           O  
ATOM    290  N   GLN L  39      28.817  12.949  40.602  1.00 33.46           N  
ATOM    291  CA  GLN L  39      28.564  11.864  39.700  1.00 33.89           C  
ATOM    292  CB  GLN L  39      28.626  12.267  38.222  1.00 33.23           C  
ATOM    293  CG  GLN L  39      28.368  11.087  37.284  1.00 33.86           C  
ATOM    294  CD  GLN L  39      28.341  11.589  35.848  1.00 34.38           C  
ATOM    295  OE1 GLN L  39      29.102  12.472  35.464  1.00 35.12           O  
ATOM    296  NE2 GLN L  39      27.421  11.008  35.032  1.00 33.60           N  
ATOM    297  C   GLN L  39      29.592  10.802  39.909  1.00 34.84           C  
ATOM    298  O   GLN L  39      30.793  11.055  39.829  1.00 34.79           O  
ATOM    299  N   LYS L  40      29.125   9.569  40.187  1.00 36.05           N  
ATOM    300  CA  LYS L  40      29.991   8.438  40.356  1.00 37.35           C  
ATOM    301  CB  LYS L  40      29.487   7.452  41.429  1.00 37.51           C  
ATOM    302  CG  LYS L  40      29.385   8.095  42.815  1.00 37.92           C  
ATOM    303  CD  LYS L  40      28.556   7.296  43.823  1.00 38.86           C  
ATOM    304  CE  LYS L  40      28.399   7.990  45.181  1.00 40.43           C  
ATOM    305  NZ  LYS L  40      29.634   7.841  45.980  1.00 41.68           N1+
ATOM    306  C   LYS L  40      30.037   7.750  39.026  1.00 38.18           C  
ATOM    307  O   LYS L  40      29.193   8.007  38.168  1.00 37.80           O  
ATOM    308  N   PRO L  41      30.991   6.891  38.803  1.00 39.62           N  
ATOM    309  CA  PRO L  41      31.093   6.290  37.503  1.00 39.85           C  
ATOM    310  CD  PRO L  41      32.285   7.005  39.455  1.00 39.66           C  
ATOM    311  CB  PRO L  41      32.435   5.563  37.493  1.00 40.42           C  
ATOM    312  CG  PRO L  41      33.294   6.393  38.465  1.00 40.63           C  
ATOM    313  C   PRO L  41      29.915   5.445  37.137  1.00 40.04           C  
ATOM    314  O   PRO L  41      29.477   4.636  37.954  1.00 40.24           O  
ATOM    315  N   GLY L  42      29.389   5.625  35.907  1.00 40.46           N  
ATOM    316  CA  GLY L  42      28.305   4.828  35.407  1.00 40.98           C  
ATOM    317  C   GLY L  42      27.013   5.238  36.046  1.00 41.17           C  
ATOM    318  O   GLY L  42      26.003   4.554  35.890  1.00 42.12           O  
ATOM    319  N   GLN L  43      26.991   6.369  36.775  1.00 39.88           N  
ATOM    320  CA  GLN L  43      25.760   6.744  37.418  1.00 39.41           C  
ATOM    321  CB  GLN L  43      25.827   6.784  38.955  1.00 40.78           C  
ATOM    322  CG  GLN L  43      25.972   5.410  39.602  1.00 44.30           C  
ATOM    323  CD  GLN L  43      26.008   5.604  41.110  1.00 45.83           C  
ATOM    324  OE1 GLN L  43      26.120   4.646  41.871  1.00 46.39           O  
ATOM    325  NE2 GLN L  43      25.907   6.884  41.558  1.00 47.63           N  
ATOM    326  C   GLN L  43      25.355   8.116  36.979  1.00 38.28           C  
ATOM    327  O   GLN L  43      26.154   8.885  36.447  1.00 37.64           O  
ATOM    328  N   ALA L  44      24.056   8.431  37.180  1.00 36.78           N  
ATOM    329  CA  ALA L  44      23.498   9.713  36.850  1.00 35.81           C  
ATOM    330  CB  ALA L  44      21.962   9.732  36.850  1.00 35.38           C  
ATOM    331  C   ALA L  44      23.954  10.689  37.892  1.00 34.86           C  
ATOM    332  O   ALA L  44      24.336  10.295  38.995  1.00 34.23           O  
ATOM    333  N   PRO L  45      23.936  11.956  37.578  1.00 34.28           N  
ATOM    334  CA  PRO L  45      24.363  12.954  38.521  1.00 33.85           C  
ATOM    335  CD  PRO L  45      24.079  12.400  36.199  1.00 33.82           C  
ATOM    336  CB  PRO L  45      24.474  14.253  37.724  1.00 33.47           C  
ATOM    337  CG  PRO L  45      24.753  13.780  36.284  1.00 33.96           C  
ATOM    338  C   PRO L  45      23.396  13.029  39.662  1.00 34.28           C  
ATOM    339  O   PRO L  45      22.216  12.754  39.456  1.00 34.12           O  
ATOM    340  N   SER L  46      23.874  13.384  40.872  1.00 34.15           N  
ATOM    341  CA  SER L  46      23.021  13.482  42.024  1.00 34.68           C  
ATOM    342  CB  SER L  46      23.423  12.530  43.161  1.00 35.83           C  
ATOM    343  OG  SER L  46      24.687  12.914  43.681  1.00  0.00           O  
ATOM    344  C   SER L  46      23.169  14.869  42.562  1.00 33.63           C  
ATOM    345  O   SER L  46      24.274  15.408  42.602  1.00 33.23           O  
ATOM    346  N   LEU L  47      22.053  15.476  43.017  1.00 33.20           N  
ATOM    347  CA  LEU L  47      22.063  16.847  43.462  1.00 32.75           C  
ATOM    348  CB  LEU L  47      20.653  17.462  43.391  1.00 31.93           C  
ATOM    349  CG  LEU L  47      20.556  18.922  43.854  1.00 32.58           C  
ATOM    350  CD1 LEU L  47      21.343  19.857  42.926  1.00 30.78           C  
ATOM    351  CD2 LEU L  47      19.088  19.345  44.006  1.00 32.60           C  
ATOM    352  C   LEU L  47      22.547  16.954  44.886  1.00 33.15           C  
ATOM    353  O   LEU L  47      21.953  16.374  45.793  1.00 33.81           O  
ATOM    354  N   LEU L  48      23.730  17.576  45.098  1.00 33.15           N  
ATOM    355  CA  LEU L  48      24.261  17.854  46.412  1.00 33.39           C  
ATOM    356  CB  LEU L  48      25.793  17.921  46.416  1.00 33.48           C  
ATOM    357  CG  LEU L  48      26.468  16.583  46.080  1.00 35.15           C  
ATOM    358  CD1 LEU L  48      27.994  16.726  46.088  1.00 35.28           C  
ATOM    359  CD2 LEU L  48      25.999  15.465  47.022  1.00 34.22           C  
ATOM    360  C   LEU L  48      23.783  19.144  47.019  1.00 33.92           C  
ATOM    361  O   LEU L  48      23.317  19.173  48.158  1.00 34.04           O  
ATOM    362  N   ILE L  49      23.894  20.259  46.261  1.00 33.68           N  
ATOM    363  CA  ILE L  49      23.630  21.568  46.801  1.00 34.11           C  
ATOM    364  CB  ILE L  49      24.878  22.388  46.947  1.00 34.41           C  
ATOM    365  CG1 ILE L  49      25.880  21.719  47.903  1.00 35.11           C  
ATOM    366  CG2 ILE L  49      24.458  23.805  47.365  1.00 34.81           C  
ATOM    367  CD1 ILE L  49      25.387  21.606  49.342  1.00 35.91           C  
ATOM    368  C   ILE L  49      22.799  22.336  45.822  1.00 33.90           C  
ATOM    369  O   ILE L  49      23.014  22.250  44.615  1.00 34.51           O  
ATOM    370  N   TYR L  50      21.839  23.132  46.333  1.00 33.86           N  
ATOM    371  CA  TYR L  50      21.011  23.950  45.497  1.00 33.90           C  
ATOM    372  CB  TYR L  50      19.569  23.422  45.394  1.00 34.33           C  
ATOM    373  CG  TYR L  50      19.051  23.257  46.782  1.00 35.87           C  
ATOM    374  CD1 TYR L  50      19.257  22.072  47.445  1.00 36.52           C  
ATOM    375  CD2 TYR L  50      18.378  24.265  47.429  1.00 35.69           C  
ATOM    376  CE1 TYR L  50      18.800  21.888  48.724  1.00 38.29           C  
ATOM    377  CE2 TYR L  50      17.915  24.088  48.713  1.00 37.56           C  
ATOM    378  CZ  TYR L  50      18.123  22.895  49.360  1.00 38.71           C  
ATOM    379  OH  TYR L  50      17.654  22.697  50.676  1.00 39.64           O  
ATOM    380  C   TYR L  50      20.974  25.316  46.107  1.00 34.50           C  
ATOM    381  O   TYR L  50      21.155  25.461  47.314  1.00 34.38           O  
ATOM    382  N   GLY L  51      20.779  26.376  45.286  1.00 31.33           N  
ATOM    383  CA  GLY L  51      20.667  27.703  45.831  1.00 31.97           C  
ATOM    384  C   GLY L  51      21.997  28.131  46.369  1.00 34.51           C  
ATOM    385  O   GLY L  51      22.077  28.941  47.292  1.00 34.11           O  
ATOM    386  N   ALA L  52      23.075  27.547  45.822  1.00 34.41           N  
ATOM    387  CA  ALA L  52      24.439  27.880  46.122  1.00 32.98           C  
ATOM    388  CB  ALA L  52      24.716  29.392  46.028  1.00 29.74           C  
ATOM    389  C   ALA L  52      24.852  27.429  47.494  1.00 35.67           C  
ATOM    390  O   ALA L  52      26.036  27.172  47.712  1.00 36.36           O  
ATOM    391  N   SER L  53      23.917  27.235  48.447  1.00 34.38           N  
ATOM    392  CA  SER L  53      24.434  26.901  49.746  1.00 36.88           C  
ATOM    393  CB  SER L  53      24.653  28.142  50.630  1.00 40.31           C  
ATOM    394  OG  SER L  53      23.411  28.778  50.895  1.00 43.65           O  
ATOM    395  C   SER L  53      23.496  26.005  50.490  1.00 36.99           C  
ATOM    396  O   SER L  53      23.792  25.619  51.621  1.00 40.20           O  
ATOM    397  N   SER L  54      22.359  25.606  49.897  1.00 39.92           N  
ATOM    398  CA  SER L  54      21.490  24.785  50.691  1.00 40.26           C  
ATOM    399  CB  SER L  54      19.998  25.114  50.525  1.00 40.17           C  
ATOM    400  OG  SER L  54      19.725  26.410  51.038  1.00 50.17           O  
ATOM    401  C   SER L  54      21.714  23.350  50.329  1.00 40.51           C  
ATOM    402  O   SER L  54      21.803  22.980  49.159  1.00 39.10           O  
ATOM    403  N   ARG L  55      21.834  22.501  51.367  1.00 41.13           N  
ATOM    404  CA  ARG L  55      22.086  21.100  51.185  1.00 41.98           C  
ATOM    405  CB  ARG L  55      22.551  20.368  52.451  1.00 43.75           C  
ATOM    406  CG  ARG L  55      24.025  20.517  52.807  1.00 48.17           C  
ATOM    407  CD  ARG L  55      24.457  19.480  53.842  1.00 50.43           C  
ATOM    408  NE  ARG L  55      23.415  19.499  54.905  1.00 54.04           N  
ATOM    409  CZ  ARG L  55      23.479  20.429  55.899  1.00 55.64           C  
ATOM    410  NH1 ARG L  55      24.529  21.302  55.941  1.00 56.71           N1+
ATOM    411  NH2 ARG L  55      22.494  20.499  56.841  1.00 56.10           N  
ATOM    412  C   ARG L  55      20.819  20.402  50.823  1.00 40.81           C  
ATOM    413  O   ARG L  55      19.751  20.706  51.346  1.00 41.00           O  
ATOM    414  N   ALA L  56      20.929  19.409  49.921  1.00 40.09           N  
ATOM    415  CA  ALA L  56      19.795  18.616  49.545  1.00 40.09           C  
ATOM    416  CB  ALA L  56      20.012  17.812  48.255  1.00 39.07           C  
ATOM    417  C   ALA L  56      19.584  17.631  50.649  1.00 40.65           C  
ATOM    418  O   ALA L  56      20.487  17.367  51.441  1.00 40.20           O  
ATOM    419  N   THR L  57      18.370  17.057  50.738  1.00 41.31           N  
ATOM    420  CA  THR L  57      18.101  16.115  51.784  1.00 42.47           C  
ATOM    421  CB  THR L  57      16.672  15.658  51.814  1.00 43.34           C  
ATOM    422  OG1 THR L  57      15.803  16.769  51.970  1.00 44.28           O  
ATOM    423  CG2 THR L  57      16.488  14.680  52.988  1.00 44.19           C  
ATOM    424  C   THR L  57      18.944  14.898  51.555  1.00 42.42           C  
ATOM    425  O   THR L  57      19.160  14.471  50.422  1.00 41.51           O  
ATOM    426  N   GLY L  58      19.471  14.322  52.655  1.00 43.83           N  
ATOM    427  CA  GLY L  58      20.209  13.094  52.582  1.00 44.42           C  
ATOM    428  C   GLY L  58      21.675  13.351  52.418  1.00 44.39           C  
ATOM    429  O   GLY L  58      22.479  12.430  52.554  1.00 45.23           O  
ATOM    430  N   ILE L  59      22.088  14.598  52.131  1.00 43.72           N  
ATOM    431  CA  ILE L  59      23.499  14.810  51.979  1.00 43.21           C  
ATOM    432  CB  ILE L  59      23.897  15.896  51.033  1.00 41.86           C  
ATOM    433  CG1 ILE L  59      23.282  17.223  51.458  1.00 40.60           C  
ATOM    434  CG2 ILE L  59      23.591  15.470  49.599  1.00 40.94           C  
ATOM    435  CD1 ILE L  59      23.904  18.396  50.722  1.00 39.75           C  
ATOM    436  C   ILE L  59      24.110  15.143  53.296  1.00 44.29           C  
ATOM    437  O   ILE L  59      23.550  15.881  54.110  1.00 44.61           O  
ATOM    438  N   PRO L  60      25.268  14.586  53.513  1.00 44.95           N  
ATOM    439  CA  PRO L  60      25.962  14.802  54.754  1.00 45.86           C  
ATOM    440  CD  PRO L  60      25.561  13.272  52.960  1.00 44.29           C  
ATOM    441  CB  PRO L  60      27.059  13.744  54.816  1.00 45.58           C  
ATOM    442  CG  PRO L  60      26.491  12.587  53.980  1.00 45.20           C  
ATOM    443  C   PRO L  60      26.478  16.200  54.926  1.00 46.79           C  
ATOM    444  O   PRO L  60      26.732  16.895  53.944  1.00 45.50           O  
ATOM    445  N   ASP L  61      26.687  16.586  56.198  1.00 48.88           N  
ATOM    446  CA  ASP L  61      27.095  17.882  56.665  1.00 49.60           C  
ATOM    447  CB  ASP L  61      27.244  17.929  58.195  1.00 53.02           C  
ATOM    448  CG  ASP L  61      25.883  17.694  58.824  1.00 73.71           C  
ATOM    449  OD1 ASP L  61      24.865  17.833  58.093  1.00 75.20           O  
ATOM    450  OD2 ASP L  61      25.833  17.368  60.037  1.00 77.57           O1-
ATOM    451  C   ASP L  61      28.445  18.225  56.121  1.00 49.08           C  
ATOM    452  O   ASP L  61      28.796  19.399  56.013  1.00 49.38           O  
ATOM    453  N   ARG L  62      29.257  17.218  55.772  1.00 47.49           N  
ATOM    454  CA  ARG L  62      30.592  17.514  55.345  1.00 46.81           C  
ATOM    455  CB  ARG L  62      31.453  16.277  55.029  1.00 46.39           C  
ATOM    456  CG  ARG L  62      30.959  15.421  53.869  1.00 46.16           C  
ATOM    457  CD  ARG L  62      31.966  14.355  53.442  1.00 45.84           C  
ATOM    458  NE  ARG L  62      31.860  13.213  54.390  1.00 45.14           N  
ATOM    459  CZ  ARG L  62      30.908  12.260  54.178  1.00 44.59           C  
ATOM    460  NH1 ARG L  62      30.032  12.408  53.144  1.00 44.93           N1+
ATOM    461  NH2 ARG L  62      30.826  11.167  54.991  1.00 44.16           N  
ATOM    462  C   ARG L  62      30.547  18.380  54.119  1.00 44.86           C  
ATOM    463  O   ARG L  62      31.486  19.139  53.876  1.00 45.07           O  
ATOM    464  N   PHE L  63      29.482  18.263  53.294  1.00 43.12           N  
ATOM    465  CA  PHE L  63      29.378  19.035  52.081  1.00 42.07           C  
ATOM    466  CB  PHE L  63      28.479  18.359  51.024  1.00 40.68           C  
ATOM    467  CG  PHE L  63      29.110  17.079  50.589  1.00 40.35           C  
ATOM    468  CD1 PHE L  63      30.091  17.085  49.625  1.00 39.69           C  
ATOM    469  CD2 PHE L  63      28.719  15.870  51.123  1.00 40.18           C  
ATOM    470  CE1 PHE L  63      30.679  15.914  49.207  1.00 38.91           C  
ATOM    471  CE2 PHE L  63      29.302  14.694  50.710  1.00 40.19           C  
ATOM    472  CZ  PHE L  63      30.286  14.714  49.750  1.00 39.19           C  
ATOM    473  C   PHE L  63      28.755  20.377  52.376  1.00 42.97           C  
ATOM    474  O   PHE L  63      27.756  20.457  53.089  1.00 42.49           O  
ATOM    475  N   SER L  64      29.337  21.474  51.838  1.00 43.14           N  
ATOM    476  CA  SER L  64      28.770  22.783  52.045  1.00 44.16           C  
ATOM    477  CB  SER L  64      29.299  23.502  53.297  1.00 45.07           C  
ATOM    478  OG  SER L  64      30.668  23.841  53.127  1.00 47.93           O  
ATOM    479  C   SER L  64      29.122  23.647  50.868  1.00 43.64           C  
ATOM    480  O   SER L  64      30.183  23.485  50.266  1.00 43.95           O  
ATOM    481  N   GLY L  65      28.243  24.614  50.523  1.00 43.00           N  
ATOM    482  CA  GLY L  65      28.495  25.454  49.381  1.00 42.95           C  
ATOM    483  C   GLY L  65      28.407  26.895  49.794  1.00 43.63           C  
ATOM    484  O   GLY L  65      27.766  27.227  50.790  1.00 43.94           O  
ATOM    485  N   SER L  66      29.061  27.793  49.015  1.00 44.31           N  
ATOM    486  CA  SER L  66      29.066  29.202  49.316  1.00 45.57           C  
ATOM    487  CB  SER L  66      30.163  29.610  50.317  1.00 46.75           C  
ATOM    488  OG  SER L  66      29.958  28.965  51.564  1.00 46.97           O  
ATOM    489  C   SER L  66      29.361  29.967  48.054  1.00 45.76           C  
ATOM    490  O   SER L  66      29.525  29.391  46.980  1.00 44.76           O  
ATOM    491  N   GLY L  67      29.424  31.314  48.162  1.00 46.92           N  
ATOM    492  CA  GLY L  67      29.791  32.138  47.041  1.00 48.08           C  
ATOM    493  C   GLY L  67      28.578  32.776  46.432  1.00 47.52           C  
ATOM    494  O   GLY L  67      27.440  32.450  46.766  1.00 46.76           O  
ATOM    495  N   SER L  68      28.819  33.751  45.528  1.00 48.33           N  
ATOM    496  CA  SER L  68      27.748  34.420  44.847  1.00 48.80           C  
ATOM    497  CB  SER L  68      26.991  35.425  45.734  1.00 50.20           C  
ATOM    498  OG  SER L  68      25.859  35.933  45.045  1.00 53.31           O  
ATOM    499  C   SER L  68      28.347  35.177  43.699  1.00 49.49           C  
ATOM    500  O   SER L  68      29.566  35.265  43.567  1.00 50.89           O  
ATOM    501  N   GLY L  69      27.495  35.740  42.822  1.00 48.63           N  
ATOM    502  CA  GLY L  69      27.970  36.508  41.708  1.00 49.51           C  
ATOM    503  C   GLY L  69      28.683  35.606  40.755  1.00 49.95           C  
ATOM    504  O   GLY L  69      28.074  34.746  40.118  1.00 49.78           O  
ATOM    505  N   THR L  70      29.978  35.915  40.535  1.00 50.00           N  
ATOM    506  CA  THR L  70      30.873  35.196  39.675  1.00 50.24           C  
ATOM    507  CB  THR L  70      32.004  36.067  39.213  1.00 51.83           C  
ATOM    508  OG1 THR L  70      32.797  36.484  40.316  1.00 53.01           O  
ATOM    509  CG2 THR L  70      31.391  37.293  38.519  1.00 52.55           C  
ATOM    510  C   THR L  70      31.461  33.952  40.284  1.00 49.52           C  
ATOM    511  O   THR L  70      31.638  32.961  39.580  1.00 49.52           O  
ATOM    512  N   ASP L  71      31.806  33.950  41.591  1.00 49.98           N  
ATOM    513  CA  ASP L  71      32.532  32.799  42.066  1.00 50.29           C  
ATOM    514  CB  ASP L  71      33.981  33.092  42.495  1.00 53.30           C  
ATOM    515  CG  ASP L  71      33.981  34.165  43.562  1.00 58.26           C  
ATOM    516  OD1 ASP L  71      33.436  35.265  43.284  1.00 63.12           O  
ATOM    517  OD2 ASP L  71      34.530  33.904  44.666  1.00 64.19           O1-
ATOM    518  C   ASP L  71      31.820  32.055  43.156  1.00 48.39           C  
ATOM    519  O   ASP L  71      31.247  32.635  44.076  1.00 48.29           O  
ATOM    520  N   PHE L  72      31.854  30.707  43.058  1.00 46.40           N  
ATOM    521  CA  PHE L  72      31.188  29.862  44.006  1.00 44.82           C  
ATOM    522  CB  PHE L  72      29.954  29.161  43.409  1.00 43.09           C  
ATOM    523  CG  PHE L  72      28.956  30.213  43.050  1.00 43.20           C  
ATOM    524  CD1 PHE L  72      29.082  30.917  41.874  1.00 43.21           C  
ATOM    525  CD2 PHE L  72      27.892  30.492  43.877  1.00 42.74           C  
ATOM    526  CE1 PHE L  72      28.168  31.888  41.538  1.00 43.75           C  
ATOM    527  CE2 PHE L  72      26.974  31.463  43.546  1.00 43.56           C  
ATOM    528  CZ  PHE L  72      27.109  32.161  42.370  1.00 42.97           C  
ATOM    529  C   PHE L  72      32.139  28.781  44.422  1.00 44.51           C  
ATOM    530  O   PHE L  72      33.071  28.451  43.690  1.00 44.64           O  
ATOM    531  N   THR L  73      31.931  28.208  45.629  1.00 43.33           N  
ATOM    532  CA  THR L  73      32.796  27.164  46.108  1.00 43.32           C  
ATOM    533  CB  THR L  73      33.740  27.586  47.194  1.00 45.09           C  
ATOM    534  OG1 THR L  73      33.017  28.239  48.224  1.00 46.63           O  
ATOM    535  CG2 THR L  73      34.846  28.478  46.636  1.00 44.42           C  
ATOM    536  C   THR L  73      32.011  26.057  46.725  1.00 42.62           C  
ATOM    537  O   THR L  73      30.987  26.267  47.371  1.00 42.66           O  
ATOM    538  N   LEU L  74      32.522  24.824  46.534  1.00 40.72           N  
ATOM    539  CA  LEU L  74      31.989  23.645  47.146  1.00 40.40           C  
ATOM    540  CB  LEU L  74      31.693  22.534  46.128  1.00 38.92           C  
ATOM    541  CG  LEU L  74      31.130  21.245  46.747  1.00 37.52           C  
ATOM    542  CD1 LEU L  74      29.793  21.486  47.466  1.00 37.21           C  
ATOM    543  CD2 LEU L  74      31.044  20.133  45.689  1.00 36.72           C  
ATOM    544  C   LEU L  74      33.069  23.161  48.061  1.00 41.06           C  
ATOM    545  O   LEU L  74      34.214  22.989  47.645  1.00 41.36           O  
ATOM    546  N   THR L  75      32.741  22.940  49.349  1.00 41.50           N  
ATOM    547  CA  THR L  75      33.767  22.529  50.267  1.00 43.21           C  
ATOM    548  CB  THR L  75      33.993  23.509  51.386  1.00 44.53           C  
ATOM    549  OG1 THR L  75      34.343  24.782  50.863  1.00 44.71           O  
ATOM    550  CG2 THR L  75      35.123  22.978  52.289  1.00 45.62           C  
ATOM    551  C   THR L  75      33.389  21.226  50.899  1.00 43.27           C  
ATOM    552  O   THR L  75      32.245  21.023  51.303  1.00 43.04           O  
ATOM    553  N   ILE L  76      34.362  20.295  50.983  1.00 43.69           N  
ATOM    554  CA  ILE L  76      34.147  19.040  51.642  1.00 44.53           C  
ATOM    555  CB  ILE L  76      34.515  17.857  50.792  1.00 43.50           C  
ATOM    556  CG1 ILE L  76      33.718  17.888  49.477  1.00 42.08           C  
ATOM    557  CG2 ILE L  76      34.266  16.578  51.610  1.00 42.87           C  
ATOM    558  CD1 ILE L  76      34.223  16.897  48.429  1.00 41.27           C  
ATOM    559  C   ILE L  76      35.070  19.074  52.821  1.00 46.40           C  
ATOM    560  O   ILE L  76      36.291  19.061  52.670  1.00 46.85           O  
ATOM    561  N   SER L  77      34.495  19.097  54.037  1.00 48.35           N  
ATOM    562  CA  SER L  77      35.249  19.279  55.247  1.00 51.14           C  
ATOM    563  CB  SER L  77      34.367  19.125  56.495  1.00 51.22           C  
ATOM    564  OG  SER L  77      33.238  19.978  56.404  1.00 52.43           O  
ATOM    565  C   SER L  77      36.299  18.226  55.359  1.00 52.49           C  
ATOM    566  O   SER L  77      37.487  18.529  55.475  1.00 54.22           O  
ATOM    567  N   ARG L  78      35.881  16.949  55.364  1.00 52.84           N  
ATOM    568  CA  ARG L  78      36.843  15.891  55.454  1.00 53.76           C  
ATOM    569  CB  ARG L  78      36.943  15.295  56.867  1.00 55.70           C  
ATOM    570  CG  ARG L  78      37.665  16.244  57.826  0.67 77.61           C  
ATOM    571  CD  ARG L  78      37.343  16.022  59.304  0.67 81.69           C  
ATOM    572  NE  ARG L  78      38.213  14.934  59.836  0.67 85.38           N  
ATOM    573  CZ  ARG L  78      39.470  15.208  60.297  0.67 85.52           C  
ATOM    574  NH1 ARG L  78      40.000  16.458  60.150  0.67 84.28           N1+
ATOM    575  NH2 ARG L  78      40.199  14.231  60.911  0.67 87.05           N  
ATOM    576  C   ARG L  78      36.407  14.833  54.493  1.00 51.94           C  
ATOM    577  O   ARG L  78      35.336  14.247  54.645  1.00 51.78           O  
ATOM    578  N   LEU L  79      37.246  14.542  53.480  1.00 50.69           N  
ATOM    579  CA  LEU L  79      36.867  13.591  52.474  1.00 48.92           C  
ATOM    580  CB  LEU L  79      37.792  13.483  51.242  1.00 47.98           C  
ATOM    581  CG  LEU L  79      37.626  14.583  50.181  1.00 29.43           C  
ATOM    582  CD1 LEU L  79      38.101  15.945  50.685  1.00 29.04           C  
ATOM    583  CD2 LEU L  79      38.285  14.172  48.857  1.00 28.42           C  
ATOM    584  C   LEU L  79      36.800  12.213  53.028  1.00 49.11           C  
ATOM    585  O   LEU L  79      37.596  11.813  53.879  1.00 49.67           O  
ATOM    586  N   GLU L  80      35.814  11.452  52.515  1.00 48.51           N  
ATOM    587  CA  GLU L  80      35.607  10.073  52.842  1.00 48.47           C  
ATOM    588  CB  GLU L  80      34.169   9.770  53.293  1.00 49.78           C  
ATOM    589  CG  GLU L  80      33.784  10.486  54.592  1.00 52.72           C  
ATOM    590  CD  GLU L  80      34.574   9.871  55.740  1.00 55.08           C  
ATOM    591  OE1 GLU L  80      35.247   8.835  55.510  1.00 56.75           O  
ATOM    592  OE2 GLU L  80      34.509  10.431  56.868  1.00 64.27           O1-
ATOM    593  C   GLU L  80      35.873   9.333  51.563  1.00 47.65           C  
ATOM    594  O   GLU L  80      35.867   9.931  50.490  1.00 46.23           O  
ATOM    595  N   PRO L  81      36.121   8.055  51.633  1.00 47.39           N  
ATOM    596  CA  PRO L  81      36.478   7.291  50.464  1.00 47.13           C  
ATOM    597  CD  PRO L  81      36.570   7.429  52.862  1.00 51.14           C  
ATOM    598  CB  PRO L  81      36.845   5.904  50.986  1.00 47.65           C  
ATOM    599  CG  PRO L  81      37.341   6.175  52.418  1.00 50.96           C  
ATOM    600  C   PRO L  81      35.425   7.281  49.403  1.00 46.75           C  
ATOM    601  O   PRO L  81      35.760   7.202  48.222  1.00 46.93           O  
ATOM    602  N   GLU L  82      34.151   7.355  49.810  1.00 46.75           N  
ATOM    603  CA  GLU L  82      32.997   7.318  48.958  1.00 46.15           C  
ATOM    604  CB  GLU L  82      31.725   7.176  49.807  1.00 47.54           C  
ATOM    605  CG  GLU L  82      31.633   8.280  50.858  1.00 49.97           C  
ATOM    606  CD  GLU L  82      30.938   7.717  52.084  1.00 52.38           C  
ATOM    607  OE1 GLU L  82      31.590   6.936  52.835  1.00 52.29           O  
ATOM    608  OE2 GLU L  82      29.749   8.057  52.286  1.00 53.24           O1-
ATOM    609  C   GLU L  82      32.920   8.569  48.136  1.00 45.01           C  
ATOM    610  O   GLU L  82      32.322   8.582  47.063  1.00 44.49           O  
ATOM    611  N   ASP L  83      33.505   9.667  48.645  1.00 43.32           N  
ATOM    612  CA  ASP L  83      33.447  10.978  48.065  1.00 42.07           C  
ATOM    613  CB  ASP L  83      34.030  12.044  49.008  1.00 42.18           C  
ATOM    614  CG  ASP L  83      33.074  12.137  50.194  1.00 43.12           C  
ATOM    615  OD1 ASP L  83      31.907  11.690  50.041  1.00 43.40           O  
ATOM    616  OD2 ASP L  83      33.493  12.652  51.267  1.00 43.28           O1-
ATOM    617  C   ASP L  83      34.156  11.060  46.744  1.00 40.91           C  
ATOM    618  O   ASP L  83      33.925  12.003  45.987  1.00 40.31           O  
ATOM    619  N   PHE L  84      35.085  10.143  46.424  1.00 40.40           N  
ATOM    620  CA  PHE L  84      35.756  10.344  45.171  1.00 40.00           C  
ATOM    621  CB  PHE L  84      36.984   9.433  44.977  1.00 41.24           C  
ATOM    622  CG  PHE L  84      37.950   9.892  46.021  1.00 42.77           C  
ATOM    623  CD1 PHE L  84      37.901   9.362  47.288  1.00 43.07           C  
ATOM    624  CD2 PHE L  84      38.884  10.868  45.752  1.00 43.35           C  
ATOM    625  CE1 PHE L  84      38.768   9.779  48.269  1.00 43.66           C  
ATOM    626  CE2 PHE L  84      39.756  11.290  46.731  1.00 43.20           C  
ATOM    627  CZ  PHE L  84      39.700  10.749  47.993  1.00 43.41           C  
ATOM    628  C   PHE L  84      34.777  10.193  44.044  1.00 39.02           C  
ATOM    629  O   PHE L  84      34.064   9.195  43.938  1.00 39.21           O  
ATOM    630  N   ALA L  85      34.714  11.222  43.170  1.00 37.58           N  
ATOM    631  CA  ALA L  85      33.796  11.250  42.065  1.00 35.92           C  
ATOM    632  CB  ALA L  85      32.319  11.225  42.490  1.00 35.22           C  
ATOM    633  C   ALA L  85      34.036  12.535  41.331  1.00 36.07           C  
ATOM    634  O   ALA L  85      34.965  13.275  41.659  1.00 36.28           O  
ATOM    635  N   VAL L  86      33.236  12.804  40.278  1.00 34.89           N  
ATOM    636  CA  VAL L  86      33.351  14.022  39.520  1.00 35.36           C  
ATOM    637  CB  VAL L  86      33.106  13.837  38.050  1.00 36.21           C  
ATOM    638  CG1 VAL L  86      33.131  15.212  37.358  1.00 36.06           C  
ATOM    639  CG2 VAL L  86      34.147  12.846  37.506  1.00 36.47           C  
ATOM    640  C   VAL L  86      32.287  14.951  40.019  1.00 35.24           C  
ATOM    641  O   VAL L  86      31.176  14.515  40.316  1.00 35.49           O  
ATOM    642  N   TYR L  87      32.598  16.261  40.133  1.00 34.81           N  
ATOM    643  CA  TYR L  87      31.626  17.192  40.637  1.00 34.58           C  
ATOM    644  CB  TYR L  87      32.067  17.898  41.934  1.00 33.29           C  
ATOM    645  CG  TYR L  87      32.149  16.875  43.014  1.00 34.20           C  
ATOM    646  CD1 TYR L  87      33.239  16.042  43.129  1.00 34.31           C  
ATOM    647  CD2 TYR L  87      31.127  16.753  43.927  1.00 33.05           C  
ATOM    648  CE1 TYR L  87      33.301  15.101  44.132  1.00 33.53           C  
ATOM    649  CE2 TYR L  87      31.185  15.815  44.930  1.00 33.20           C  
ATOM    650  CZ  TYR L  87      32.274  14.987  45.038  1.00 33.12           C  
ATOM    651  OH  TYR L  87      32.326  14.026  46.070  1.00 34.40           O  
ATOM    652  C   TYR L  87      31.384  18.259  39.608  1.00 35.63           C  
ATOM    653  O   TYR L  87      32.318  18.772  38.990  1.00 36.24           O  
ATOM    654  N   TYR L  88      30.098  18.625  39.411  1.00 35.21           N  
ATOM    655  CA  TYR L  88      29.735  19.616  38.436  1.00 35.92           C  
ATOM    656  CB  TYR L  88      28.772  19.125  37.338  1.00 34.88           C  
ATOM    657  CG  TYR L  88      29.415  18.161  36.402  1.00 35.05           C  
ATOM    658  CD1 TYR L  88      29.389  16.806  36.642  1.00 35.52           C  
ATOM    659  CD2 TYR L  88      30.029  18.624  35.263  1.00 35.09           C  
ATOM    660  CE1 TYR L  88      29.976  15.930  35.758  1.00 36.33           C  
ATOM    661  CE2 TYR L  88      30.616  17.757  34.377  1.00 35.41           C  
ATOM    662  CZ  TYR L  88      30.589  16.407  34.623  1.00 36.39           C  
ATOM    663  OH  TYR L  88      31.190  15.519  33.711  1.00 37.31           O  
ATOM    664  C   TYR L  88      28.951  20.707  39.101  1.00 36.82           C  
ATOM    665  O   TYR L  88      28.180  20.464  40.029  1.00 37.22           O  
ATOM    666  N   CYS L  89      29.148  21.955  38.623  1.00 38.00           N  
ATOM    667  CA  CYS L  89      28.363  23.075  39.061  1.00 39.06           C  
ATOM    668  CB  CYS L  89      29.191  24.347  39.389  1.00 40.47           C  
ATOM    669  SG  CYS L  89      30.357  24.836  38.079  1.00 44.31           S  
ATOM    670  C   CYS L  89      27.436  23.379  37.919  1.00 39.26           C  
ATOM    671  O   CYS L  89      27.780  23.145  36.761  1.00 39.03           O  
ATOM    672  N   GLN L  90      26.211  23.862  38.213  1.00 38.73           N  
ATOM    673  CA  GLN L  90      25.265  24.154  37.172  1.00 38.74           C  
ATOM    674  CB  GLN L  90      24.140  23.118  37.055  1.00 37.72           C  
ATOM    675  CG  GLN L  90      23.124  23.464  35.968  1.00 38.83           C  
ATOM    676  CD  GLN L  90      21.808  22.820  36.374  1.00 42.34           C  
ATOM    677  OE1 GLN L  90      21.478  22.759  37.557  1.00 43.22           O  
ATOM    678  NE2 GLN L  90      21.026  22.331  35.376  1.00 38.33           N  
ATOM    679  C   GLN L  90      24.561  25.425  37.525  1.00 38.86           C  
ATOM    680  O   GLN L  90      24.247  25.683  38.687  1.00 38.62           O  
ATOM    681  N   GLN L  91      24.270  26.259  36.512  1.00 39.79           N  
ATOM    682  CA  GLN L  91      23.584  27.472  36.827  1.00 40.20           C  
ATOM    683  CB  GLN L  91      24.432  28.737  36.585  1.00 40.78           C  
ATOM    684  CG  GLN L  91      24.829  28.975  35.125  1.00 42.21           C  
ATOM    685  CD  GLN L  91      23.714  29.748  34.435  1.00 42.06           C  
ATOM    686  OE1 GLN L  91      23.227  30.756  34.942  1.00 42.82           O  
ATOM    687  NE2 GLN L  91      23.297  29.273  33.233  1.00 42.66           N  
ATOM    688  C   GLN L  91      22.372  27.562  35.975  1.00 40.00           C  
ATOM    689  O   GLN L  91      22.407  27.176  34.811  1.00 40.31           O  
ATOM    690  N   PHE L  92      21.243  27.722  36.695  1.00 18.45           N  
ATOM    691  CA  PHE L  92      19.889  27.903  36.266  1.00 21.83           C  
ATOM    692  CB  PHE L  92      18.872  26.944  36.934  1.00 21.17           C  
ATOM    693  CG  PHE L  92      18.986  26.876  38.417  1.00 21.11           C  
ATOM    694  CD1 PHE L  92      20.010  26.169  39.007  1.00 22.57           C  
ATOM    695  CD2 PHE L  92      18.072  27.502  39.224  1.00 20.81           C  
ATOM    696  CE1 PHE L  92      20.117  26.094  40.376  1.00 24.23           C  
ATOM    697  CE2 PHE L  92      18.170  27.431  40.595  1.00 21.42           C  
ATOM    698  CZ  PHE L  92      19.196  26.724  41.176  1.00 26.79           C  
ATOM    699  C   PHE L  92      19.434  29.333  36.150  1.00 23.46           C  
ATOM    700  O   PHE L  92      18.305  29.582  35.736  1.00 23.86           O  
ATOM    701  N   GLY L  93      20.235  30.312  36.610  1.00 24.76           N  
ATOM    702  CA  GLY L  93      19.812  31.690  36.632  1.00 26.07           C  
ATOM    703  C   GLY L  93      19.461  32.197  35.262  1.00 27.62           C  
ATOM    704  O   GLY L  93      18.505  32.960  35.127  1.00 28.63           O  
ATOM    705  N   SER L  94      20.223  31.830  34.211  1.00 24.86           N  
ATOM    706  CA  SER L  94      19.893  32.329  32.902  1.00 29.37           C  
ATOM    707  CB  SER L  94      20.933  33.312  32.336  1.00 31.30           C  
ATOM    708  OG  SER L  94      22.168  32.648  32.110  1.00 35.28           O  
ATOM    709  C   SER L  94      19.806  31.172  31.954  1.00 29.42           C  
ATOM    710  O   SER L  94      20.244  30.066  32.262  1.00 27.20           O  
ATOM    711  N   SER L  95      19.215  31.397  30.762  1.00 28.76           N  
ATOM    712  CA  SER L  95      19.076  30.327  29.814  1.00 30.98           C  
ATOM    713  CB  SER L  95      17.668  30.232  29.197  1.00 32.39           C  
ATOM    714  OG  SER L  95      17.382  31.404  28.447  1.00 46.11           O  
ATOM    715  C   SER L  95      20.042  30.580  28.701  1.00 30.35           C  
ATOM    716  O   SER L  95      20.360  31.726  28.386  1.00 31.64           O  
ATOM    717  N   PRO L  96      20.543  29.526  28.111  1.00 30.78           N  
ATOM    718  CA  PRO L  96      20.211  28.188  28.525  1.00 28.66           C  
ATOM    719  CD  PRO L  96      20.936  29.576  26.713  1.00 32.48           C  
ATOM    720  CB  PRO L  96      20.513  27.280  27.330  1.00 31.72           C  
ATOM    721  CG  PRO L  96      21.381  28.141  26.397  1.00 33.38           C  
ATOM    722  C   PRO L  96      20.962  27.802  29.759  1.00 26.61           C  
ATOM    723  O   PRO L  96      21.966  28.438  30.075  1.00 24.98           O  
ATOM    724  N   TRP L  97      20.486  26.763  30.471  1.00 24.31           N  
ATOM    725  CA  TRP L  97      21.148  26.324  31.663  1.00 22.55           C  
ATOM    726  CB  TRP L  97      20.277  25.378  32.504  1.00 22.17           C  
ATOM    727  CG  TRP L  97      19.052  26.089  33.036  1.00 23.23           C  
ATOM    728  CD2 TRP L  97      17.912  25.439  33.617  1.00 23.06           C  
ATOM    729  CD1 TRP L  97      18.780  27.426  33.042  1.00 22.03           C  
ATOM    730  NE1 TRP L  97      17.538  27.652  33.588  1.00 16.74           N  
ATOM    731  CE2 TRP L  97      16.992  26.437  33.946  1.00 24.68           C  
ATOM    732  CE3 TRP L  97      17.648  24.121  33.853  1.00 21.83           C  
ATOM    733  CZ2 TRP L  97      15.791  26.128  34.517  1.00 25.82           C  
ATOM    734  CZ3 TRP L  97      16.437  23.813  34.433  1.00 24.68           C  
ATOM    735  CH2 TRP L  97      15.527  24.797  34.759  1.00 27.53           C  
ATOM    736  C   TRP L  97      22.400  25.639  31.222  1.00 23.24           C  
ATOM    737  O   TRP L  97      22.437  24.971  30.190  1.00 24.46           O  
ATOM    738  N   THR L  98      23.475  25.815  32.005  1.00 38.96           N  
ATOM    739  CA  THR L  98      24.791  25.366  31.623  1.00 39.07           C  
ATOM    740  CB  THR L  98      25.693  26.495  31.213  1.00 39.95           C  
ATOM    741  OG1 THR L  98      25.895  27.384  32.302  1.00 40.05           O  
ATOM    742  CG2 THR L  98      25.037  27.246  30.045  1.00 40.14           C  
ATOM    743  C   THR L  98      25.450  24.681  32.790  1.00 38.74           C  
ATOM    744  O   THR L  98      25.079  24.898  33.945  1.00 38.46           O  
ATOM    745  N   PHE L  99      26.460  23.828  32.492  1.00 38.55           N  
ATOM    746  CA  PHE L  99      27.207  23.071  33.469  1.00 37.81           C  
ATOM    747  CB  PHE L  99      27.199  21.550  33.211  1.00 36.39           C  
ATOM    748  CG  PHE L  99      25.820  20.981  33.280  1.00 36.55           C  
ATOM    749  CD1 PHE L  99      24.978  21.017  32.189  1.00 37.30           C  
ATOM    750  CD2 PHE L  99      25.379  20.377  34.435  1.00 35.48           C  
ATOM    751  CE1 PHE L  99      23.712  20.482  32.260  1.00 37.00           C  
ATOM    752  CE2 PHE L  99      24.115  19.841  34.512  1.00 35.90           C  
ATOM    753  CZ  PHE L  99      23.282  19.888  33.423  1.00 36.05           C  
ATOM    754  C   PHE L  99      28.658  23.431  33.323  1.00 39.08           C  
ATOM    755  O   PHE L  99      29.098  23.861  32.258  1.00 39.74           O  
ATOM    756  N   GLY L 100      29.446  23.265  34.407  1.00 39.36           N  
ATOM    757  CA  GLY L 100      30.865  23.482  34.326  1.00 40.15           C  
ATOM    758  C   GLY L 100      31.442  22.208  33.783  1.00 41.30           C  
ATOM    759  O   GLY L 100      30.727  21.222  33.627  1.00 40.45           O  
ATOM    760  N   GLN L 101      32.755  22.202  33.477  1.00 42.62           N  
ATOM    761  CA  GLN L 101      33.438  21.046  32.955  1.00 42.82           C  
ATOM    762  CB  GLN L 101      34.819  21.343  32.331  1.00 75.43           C  
ATOM    763  CG  GLN L 101      35.799  22.056  33.257  1.00 80.92           C  
ATOM    764  CD  GLN L 101      35.489  23.539  33.132  1.00 82.83           C  
ATOM    765  OE1 GLN L 101      34.486  23.927  32.537  1.00 82.69           O  
ATOM    766  NE2 GLN L 101      36.376  24.399  33.687  1.00 85.33           N  
ATOM    767  C   GLN L 101      33.545  19.964  33.988  1.00 41.64           C  
ATOM    768  O   GLN L 101      33.629  18.784  33.653  1.00 41.51           O  
ATOM    769  N   GLY L 102      33.605  20.327  35.281  1.00 41.25           N  
ATOM    770  CA  GLY L 102      33.636  19.316  36.302  1.00 40.70           C  
ATOM    771  C   GLY L 102      35.017  19.189  36.858  1.00 41.95           C  
ATOM    772  O   GLY L 102      36.009  19.472  36.190  1.00 42.23           O  
ATOM    773  N   THR L 103      35.094  18.760  38.136  1.00 41.31           N  
ATOM    774  CA  THR L 103      36.345  18.547  38.805  1.00 41.81           C  
ATOM    775  CB  THR L 103      36.506  19.407  40.027  1.00 42.20           C  
ATOM    776  OG1 THR L 103      36.459  20.779  39.669  1.00 42.99           O  
ATOM    777  CG2 THR L 103      37.842  19.078  40.712  1.00 41.80           C  
ATOM    778  C   THR L 103      36.364  17.124  39.260  1.00 41.78           C  
ATOM    779  O   THR L 103      35.450  16.665  39.942  1.00 40.87           O  
ATOM    780  N   LYS L 104      37.425  16.385  38.893  1.00 42.85           N  
ATOM    781  CA  LYS L 104      37.513  15.007  39.268  1.00 42.79           C  
ATOM    782  CB  LYS L 104      38.315  14.179  38.253  1.00 43.76           C  
ATOM    783  CG  LYS L 104      38.424  12.700  38.615  1.00 45.83           C  
ATOM    784  CD  LYS L 104      39.072  11.863  37.515  1.00 47.65           C  
ATOM    785  CE  LYS L 104      39.237  10.394  37.891  1.00 48.94           C  
ATOM    786  NZ  LYS L 104      40.086   9.724  36.885  1.00 49.07           N1+
ATOM    787  C   LYS L 104      38.243  14.942  40.569  1.00 42.36           C  
ATOM    788  O   LYS L 104      39.352  15.458  40.698  1.00 43.35           O  
ATOM    789  N   VAL L 105      37.628  14.305  41.585  1.00 41.28           N  
ATOM    790  CA  VAL L 105      38.298  14.203  42.848  1.00 41.59           C  
ATOM    791  CB  VAL L 105      37.392  14.444  44.022  1.00 40.81           C  
ATOM    792  CG1 VAL L 105      38.185  14.213  45.318  1.00 20.51           C  
ATOM    793  CG2 VAL L 105      36.807  15.865  43.906  1.00 20.35           C  
ATOM    794  C   VAL L 105      38.839  12.812  42.930  1.00 42.37           C  
ATOM    795  O   VAL L 105      38.091  11.835  42.877  1.00 42.74           O  
ATOM    796  N   GLU L 106      40.175  12.689  43.061  1.00 44.07           N  
ATOM    797  CA  GLU L 106      40.766  11.384  43.067  1.00 44.95           C  
ATOM    798  CB  GLU L 106      41.692  11.122  41.864  1.00 46.74           C  
ATOM    799  CG  GLU L 106      42.865  12.095  41.739  1.00 49.13           C  
ATOM    800  CD  GLU L 106      43.700  11.683  40.529  1.00 51.19           C  
ATOM    801  OE1 GLU L 106      43.270  11.966  39.379  1.00 51.04           O  
ATOM    802  OE2 GLU L 106      44.780  11.069  40.740  1.00 51.80           O1-
ATOM    803  C   GLU L 106      41.580  11.195  44.308  1.00 45.79           C  
ATOM    804  O   GLU L 106      42.057  12.148  44.922  1.00 46.06           O  
ATOM    805  N   ILE L 107      41.753   9.917  44.698  1.00 46.14           N  
ATOM    806  CA  ILE L 107      42.493   9.542  45.868  1.00 47.42           C  
ATOM    807  CB  ILE L 107      42.305   8.100  46.243  1.00 47.27           C  
ATOM    808  CG1 ILE L 107      42.752   7.210  45.078  1.00 47.12           C  
ATOM    809  CG2 ILE L 107      40.852   7.868  46.681  1.00 46.75           C  
ATOM    810  CD1 ILE L 107      42.685   5.722  45.409  1.00 47.47           C  
ATOM    811  C   ILE L 107      43.952   9.735  45.595  1.00 48.73           C  
ATOM    812  O   ILE L 107      44.463   9.355  44.541  1.00 48.76           O  
ATOM    813  N   LYS L 108      44.664  10.349  46.560  1.00 50.20           N  
ATOM    814  CA  LYS L 108      46.064  10.602  46.390  1.00 52.14           C  
ATOM    815  CB  LYS L 108      46.538  11.842  47.169  1.00 54.19           C  
ATOM    816  CG  LYS L 108      47.894  12.383  46.714  1.00 55.73           C  
ATOM    817  CD  LYS L 108      48.176  13.788  47.252  1.00 59.07           C  
ATOM    818  CE  LYS L 108      49.439  14.435  46.683  1.00 60.92           C  
ATOM    819  NZ  LYS L 108      50.633  13.665  47.094  1.00 63.47           N1+
ATOM    820  C   LYS L 108      46.817   9.395  46.929  1.00 52.26           C  
ATOM    821  O   LYS L 108      46.701   9.125  48.152  1.00 52.70           O  
ATOM    822  OXT LYS L 108      47.517   8.724  46.121  1.00 51.13           O1-
TER     823      LYS L 108 
ATOM    824  N   GLN H 109       8.661   6.264  45.600  1.00 61.32           N1+
ATOM    825  CA  GLN H 109       8.608   7.691  45.215  1.00 59.67           C  
ATOM    826  CB  GLN H 109       9.786   8.459  45.841  1.00 60.09           C  
ATOM    827  CG  GLN H 109       9.684   8.580  47.364  1.00 63.40           C  
ATOM    828  CD  GLN H 109      10.900   9.350  47.862  1.00 64.66           C  
ATOM    829  OE1 GLN H 109      11.802   8.778  48.474  1.00 66.52           O  
ATOM    830  NE2 GLN H 109      10.931  10.683  47.588  1.00 79.61           N  
ATOM    831  C   GLN H 109       8.621   7.862  43.732  1.00 57.53           C  
ATOM    832  O   GLN H 109       8.076   7.039  42.997  1.00 58.02           O  
ATOM    833  N   VAL H 110       9.226   8.955  43.238  1.00 50.39           N  
ATOM    834  CA  VAL H 110       9.201   9.151  41.820  1.00 47.90           C  
ATOM    835  CB  VAL H 110       9.203  10.582  41.375  1.00 47.58           C  
ATOM    836  CG1 VAL H 110       7.841  11.198  41.714  1.00 46.56           C  
ATOM    837  CG2 VAL H 110      10.391  11.294  42.039  1.00 47.68           C  
ATOM    838  C   VAL H 110      10.355   8.468  41.172  1.00 47.08           C  
ATOM    839  O   VAL H 110      11.479   8.486  41.672  1.00 46.95           O  
ATOM    840  N   GLN H 111      10.075   7.828  40.020  1.00 45.48           N  
ATOM    841  CA  GLN H 111      11.111   7.187  39.274  1.00 44.14           C  
ATOM    842  CB  GLN H 111      11.038   5.652  39.291  1.00 45.95           C  
ATOM    843  CG  GLN H 111      11.295   5.035  40.664  1.00 48.37           C  
ATOM    844  CD  GLN H 111      11.190   3.528  40.516  1.00 51.19           C  
ATOM    845  OE1 GLN H 111      10.984   3.012  39.419  1.00 52.75           O  
ATOM    846  NE2 GLN H 111      11.341   2.798  41.652  1.00 51.01           N  
ATOM    847  C   GLN H 111      10.951   7.593  37.847  1.00 42.77           C  
ATOM    848  O   GLN H 111       9.836   7.705  37.339  1.00 43.04           O  
ATOM    849  N   LEU H 112      12.086   7.851  37.167  1.00 40.99           N  
ATOM    850  CA  LEU H 112      12.058   8.180  35.772  1.00 39.85           C  
ATOM    851  CB  LEU H 112      12.685   9.542  35.419  1.00 38.39           C  
ATOM    852  CG  LEU H 112      11.926  10.736  36.020  1.00 38.29           C  
ATOM    853  CD1 LEU H 112      12.070  10.785  37.539  1.00 37.38           C  
ATOM    854  CD2 LEU H 112      12.318  12.057  35.356  1.00 37.61           C  
ATOM    855  C   LEU H 112      12.849   7.125  35.067  1.00 40.36           C  
ATOM    856  O   LEU H 112      13.885   6.684  35.562  1.00 40.46           O  
ATOM    857  N   GLN H 113      12.365   6.663  33.898  1.00 40.73           N  
ATOM    858  CA  GLN H 113      13.077   5.637  33.192  1.00 41.43           C  
ATOM    859  CB  GLN H 113      12.453   4.244  33.389  1.00 42.78           C  
ATOM    860  CG  GLN H 113      13.077   3.148  32.526  1.00 44.69           C  
ATOM    861  CD  GLN H 113      14.517   2.931  32.962  1.00 45.69           C  
ATOM    862  OE1 GLN H 113      14.994   3.555  33.908  1.00 46.77           O  
ATOM    863  NE2 GLN H 113      15.234   2.022  32.249  1.00 45.84           N  
ATOM    864  C   GLN H 113      13.061   5.941  31.728  1.00 41.70           C  
ATOM    865  O   GLN H 113      12.004   5.998  31.103  1.00 42.66           O  
ATOM    866  N   GLU H 114      14.258   6.140  31.139  1.00 41.75           N  
ATOM    867  CA  GLU H 114      14.345   6.399  29.731  1.00 42.20           C  
ATOM    868  CB  GLU H 114      15.523   7.315  29.339  1.00 40.80           C  
ATOM    869  CG  GLU H 114      16.846   6.981  30.030  1.00 40.12           C  
ATOM    870  CD  GLU H 114      16.892   7.758  31.342  1.00 38.72           C  
ATOM    871  OE1 GLU H 114      16.764   9.009  31.302  1.00 37.45           O  
ATOM    872  OE2 GLU H 114      17.046   7.105  32.408  1.00 42.72           O1-
ATOM    873  C   GLU H 114      14.405   5.101  28.981  1.00 43.55           C  
ATOM    874  O   GLU H 114      14.751   4.058  29.537  1.00 44.15           O  
ATOM    875  N   SER H 115      13.996   5.131  27.695  1.00 44.75           N  
ATOM    876  CA  SER H 115      14.030   3.959  26.868  1.00 46.19           C  
ATOM    877  CB  SER H 115      12.772   3.085  27.008  1.00 46.86           C  
ATOM    878  OG  SER H 115      11.629   3.796  26.553  1.00 52.76           O  
ATOM    879  C   SER H 115      14.105   4.423  25.445  1.00 47.03           C  
ATOM    880  O   SER H 115      13.689   5.534  25.123  1.00 46.40           O  
ATOM    881  N   GLY H 116      14.652   3.575  24.549  1.00 47.96           N  
ATOM    882  CA  GLY H 116      14.748   3.938  23.163  1.00 49.65           C  
ATOM    883  C   GLY H 116      15.930   3.231  22.576  1.00 50.89           C  
ATOM    884  O   GLY H 116      16.747   2.641  23.283  1.00 50.25           O  
ATOM    885  N   PRO H 117      16.033   3.304  21.273  1.00 52.44           N  
ATOM    886  CA  PRO H 117      17.066   2.644  20.517  1.00 53.53           C  
ATOM    887  CD  PRO H 117      15.362   4.342  20.507  1.00 60.49           C  
ATOM    888  CB  PRO H 117      16.804   3.028  19.062  1.00 54.99           C  
ATOM    889  CG  PRO H 117      16.136   4.413  19.179  1.00 61.77           C  
ATOM    890  C   PRO H 117      18.442   3.046  20.948  1.00 53.30           C  
ATOM    891  O   PRO H 117      18.706   4.235  21.119  1.00 53.66           O  
ATOM    892  N   GLY H 118      19.320   2.047  21.159  1.00 52.88           N  
ATOM    893  CA  GLY H 118      20.702   2.236  21.493  1.00 51.78           C  
ATOM    894  C   GLY H 118      21.477   2.704  20.298  1.00 51.91           C  
ATOM    895  O   GLY H 118      22.433   3.465  20.437  1.00 52.13           O  
ATOM    896  N   LEU H 119      21.116   2.221  19.088  1.00 51.84           N  
ATOM    897  CA  LEU H 119      21.914   2.547  17.936  1.00 52.08           C  
ATOM    898  CB  LEU H 119      22.534   1.305  17.268  1.00 52.54           C  
ATOM    899  CG  LEU H 119      23.479   1.633  16.097  1.00 53.19           C  
ATOM    900  CD1 LEU H 119      24.712   2.409  16.585  1.00 51.54           C  
ATOM    901  CD2 LEU H 119      23.847   0.372  15.300  1.00 52.69           C  
ATOM    902  C   LEU H 119      21.082   3.244  16.896  1.00 52.52           C  
ATOM    903  O   LEU H 119      19.901   2.948  16.725  1.00 52.83           O  
ATOM    904  N   VAL H 120      21.698   4.215  16.179  1.00 52.67           N  
ATOM    905  CA  VAL H 120      21.028   4.929  15.123  1.00 53.10           C  
ATOM    906  CB  VAL H 120      20.419   6.214  15.590  1.00 52.35           C  
ATOM    907  CG1 VAL H 120      19.856   6.968  14.375  1.00 63.25           C  
ATOM    908  CG2 VAL H 120      19.359   5.890  16.654  1.00 61.62           C  
ATOM    909  C   VAL H 120      22.037   5.281  14.063  1.00 53.93           C  
ATOM    910  O   VAL H 120      23.182   5.605  14.366  1.00 53.52           O  
ATOM    911  N   LYS H 121      21.629   5.244  12.776  1.00 54.96           N  
ATOM    912  CA  LYS H 121      22.554   5.555  11.718  1.00 56.12           C  
ATOM    913  CB  LYS H 121      22.252   4.879  10.372  1.00 57.35           C  
ATOM    914  CG  LYS H 121      22.484   3.366  10.405  1.00 58.82           C  
ATOM    915  CD  LYS H 121      22.177   2.653   9.086  1.00 60.97           C  
ATOM    916  CE  LYS H 121      23.333   2.733   8.086  1.00 62.98           C  
ATOM    917  NZ  LYS H 121      23.082   1.828   6.943  1.00 64.33           N1+
ATOM    918  C   LYS H 121      22.575   7.031  11.506  1.00 56.08           C  
ATOM    919  O   LYS H 121      21.692   7.758  11.954  1.00 55.16           O  
ATOM    920  N   PRO H 122      23.589   7.480  10.818  1.00 56.77           N  
ATOM    921  CA  PRO H 122      23.755   8.884  10.584  1.00 57.10           C  
ATOM    922  CD  PRO H 122      24.855   6.765  10.772  1.00 57.40           C  
ATOM    923  CB  PRO H 122      25.130   9.035   9.938  1.00 57.77           C  
ATOM    924  CG  PRO H 122      25.924   7.840  10.497  1.00 57.80           C  
ATOM    925  C   PRO H 122      22.642   9.458   9.767  1.00 58.08           C  
ATOM    926  O   PRO H 122      22.077   8.749   8.938  1.00 58.82           O  
ATOM    927  N   SER H 123      22.325  10.744  10.022  1.00 58.09           N  
ATOM    928  CA  SER H 123      21.322  11.540   9.368  1.00 59.12           C  
ATOM    929  CB  SER H 123      21.418  11.557   7.827  1.00 60.90           C  
ATOM    930  OG  SER H 123      20.931  10.343   7.276  1.00 62.14           O  
ATOM    931  C   SER H 123      19.949  11.069   9.730  1.00 58.75           C  
ATOM    932  O   SER H 123      18.961  11.646   9.280  1.00 58.47           O  
ATOM    933  N   GLN H 124      19.835  10.041  10.589  1.00 58.34           N  
ATOM    934  CA  GLN H 124      18.527   9.585  10.969  1.00 58.21           C  
ATOM    935  CB  GLN H 124      18.432   8.068  11.201  1.00 59.60           C  
ATOM    936  CG  GLN H 124      18.635   7.303   9.891  1.00 63.65           C  
ATOM    937  CD  GLN H 124      18.537   5.811  10.153  1.00 66.04           C  
ATOM    938  OE1 GLN H 124      18.344   5.374  11.288  1.00 65.62           O  
ATOM    939  NE2 GLN H 124      18.663   5.004   9.065  1.00 20.37           N  
ATOM    940  C   GLN H 124      18.140  10.325  12.207  1.00 56.33           C  
ATOM    941  O   GLN H 124      18.913  11.131  12.718  1.00 55.14           O  
ATOM    942  N   THR H 125      16.908  10.102  12.707  1.00 55.67           N  
ATOM    943  CA  THR H 125      16.495  10.865  13.845  1.00 54.19           C  
ATOM    944  CB  THR H 125      15.191  11.573  13.624  1.00 54.40           C  
ATOM    945  OG1 THR H 125      14.959  12.499  14.671  1.00 55.85           O  
ATOM    946  CG2 THR H 125      14.053  10.544  13.539  1.00 54.15           C  
ATOM    947  C   THR H 125      16.388   9.982  15.055  1.00 52.60           C  
ATOM    948  O   THR H 125      15.985   8.821  14.971  1.00 52.62           O  
ATOM    949  N   LEU H 126      16.770  10.541  16.225  1.00 50.90           N  
ATOM    950  CA  LEU H 126      16.795   9.841  17.482  1.00 49.06           C  
ATOM    951  CB  LEU H 126      17.942  10.338  18.383  1.00 48.43           C  
ATOM    952  CG  LEU H 126      17.956   9.764  19.810  1.00 47.61           C  
ATOM    953  CD1 LEU H 126      18.169   8.245  19.815  1.00 48.48           C  
ATOM    954  CD2 LEU H 126      18.980  10.504  20.684  1.00 46.84           C  
ATOM    955  C   LEU H 126      15.505  10.076  18.212  1.00 48.17           C  
ATOM    956  O   LEU H 126      14.993  11.193  18.252  1.00 47.66           O  
ATOM    957  N   SER H 127      14.936   9.000  18.796  1.00 47.41           N  
ATOM    958  CA  SER H 127      13.723   9.126  19.552  1.00 46.66           C  
ATOM    959  CB  SER H 127      12.509   8.481  18.867  1.00 47.91           C  
ATOM    960  OG  SER H 127      12.175   9.212  17.699  1.00 50.98           O  
ATOM    961  C   SER H 127      13.915   8.427  20.867  1.00 45.25           C  
ATOM    962  O   SER H 127      14.295   7.256  20.915  1.00 44.99           O  
ATOM    963  N   LEU H 128      13.652   9.144  21.978  1.00 43.10           N  
ATOM    964  CA  LEU H 128      13.804   8.600  23.301  1.00 41.73           C  
ATOM    965  CB  LEU H 128      14.970   9.229  24.085  1.00 40.34           C  
ATOM    966  CG  LEU H 128      16.367   8.916  23.522  1.00 40.48           C  
ATOM    967  CD1 LEU H 128      17.462   9.594  24.360  1.00 38.37           C  
ATOM    968  CD2 LEU H 128      16.591   7.402  23.394  1.00 40.28           C  
ATOM    969  C   LEU H 128      12.569   8.933  24.073  1.00 42.09           C  
ATOM    970  O   LEU H 128      11.919   9.944  23.810  1.00 41.77           O  
ATOM    971  N   THR H 129      12.212   8.077  25.052  1.00 41.74           N  
ATOM    972  CA  THR H 129      11.046   8.315  25.853  1.00 42.42           C  
ATOM    973  CB  THR H 129       9.957   7.319  25.599  1.00 43.71           C  
ATOM    974  OG1 THR H 129       9.559   7.362  24.238  1.00 45.42           O  
ATOM    975  CG2 THR H 129       8.771   7.641  26.514  1.00 44.34           C  
ATOM    976  C   THR H 129      11.419   8.158  27.296  1.00 41.27           C  
ATOM    977  O   THR H 129      12.227   7.301  27.650  1.00 41.77           O  
ATOM    978  N   CYS H 130      10.836   8.999  28.174  1.00 40.43           N  
ATOM    979  CA  CYS H 130      11.087   8.886  29.583  1.00 39.33           C  
ATOM    980  CB  CYS H 130      11.702  10.177  30.177  1.00 38.39           C  
ATOM    981  SG  CYS H 130      12.098  10.081  31.951  1.00 39.05           S  
ATOM    982  C   CYS H 130       9.759   8.608  30.218  1.00 39.78           C  
ATOM    983  O   CYS H 130       8.786   9.324  29.981  1.00 39.33           O  
ATOM    984  N   THR H 131       9.673   7.538  31.036  1.00 39.64           N  
ATOM    985  CA  THR H 131       8.421   7.179  31.645  1.00 39.60           C  
ATOM    986  CB  THR H 131       8.080   5.726  31.475  1.00 39.95           C  
ATOM    987  OG1 THR H 131       8.019   5.409  30.092  1.00 52.06           O  
ATOM    988  CG2 THR H 131       6.721   5.442  32.137  1.00 50.41           C  
ATOM    989  C   THR H 131       8.529   7.464  33.107  1.00 39.44           C  
ATOM    990  O   THR H 131       9.526   7.137  33.749  1.00 38.71           O  
ATOM    991  N   VAL H 132       7.488   8.099  33.679  1.00 38.86           N  
ATOM    992  CA  VAL H 132       7.550   8.448  35.066  1.00 39.38           C  
ATOM    993  CB  VAL H 132       7.262   9.898  35.336  1.00 39.42           C  
ATOM    994  CG1 VAL H 132       7.243  10.132  36.857  1.00 38.54           C  
ATOM    995  CG2 VAL H 132       8.312  10.746  34.597  1.00 39.36           C  
ATOM    996  C   VAL H 132       6.551   7.634  35.816  1.00 40.27           C  
ATOM    997  O   VAL H 132       5.468   7.324  35.319  1.00 41.66           O  
ATOM    998  N   SER H 133       6.923   7.230  37.044  1.00 40.27           N  
ATOM    999  CA  SER H 133       6.007   6.508  37.870  1.00 41.49           C  
ATOM   1000  CB  SER H 133       6.260   4.991  37.905  1.00 42.12           C  
ATOM   1001  OG  SER H 133       7.576   4.725  38.360  1.00 47.48           O  
ATOM   1002  C   SER H 133       6.131   7.061  39.248  1.00 41.50           C  
ATOM   1003  O   SER H 133       7.187   7.554  39.637  1.00 40.69           O  
ATOM   1004  N   GLY H 134       5.024   7.010  40.010  1.00 40.34           N  
ATOM   1005  CA  GLY H 134       5.027   7.540  41.338  1.00 32.89           C  
ATOM   1006  C   GLY H 134       4.590   8.968  41.281  1.00 40.68           C  
ATOM   1007  O   GLY H 134       4.607   9.663  42.295  1.00 43.46           O  
ATOM   1008  N   GLY H 135       4.193   9.453  40.087  1.00 39.83           N  
ATOM   1009  CA  GLY H 135       3.738  10.813  40.008  1.00 32.50           C  
ATOM   1010  C   GLY H 135       3.114  11.009  38.662  1.00 40.07           C  
ATOM   1011  O   GLY H 135       3.413  10.286  37.715  1.00 40.78           O  
ATOM   1012  N   SER H 136       2.233  12.022  38.540  1.00 40.23           N  
ATOM   1013  CA  SER H 136       1.584  12.267  37.286  1.00 31.54           C  
ATOM   1014  CB  SER H 136       0.067  12.471  37.411  1.00 40.12           C  
ATOM   1015  OG  SER H 136      -0.504  12.710  36.133  1.00 40.51           O  
ATOM   1016  C   SER H 136       2.155  13.521  36.707  1.00 39.78           C  
ATOM   1017  O   SER H 136       2.302  14.529  37.392  1.00 38.72           O  
ATOM   1018  N   ILE H 137       2.499  13.472  35.409  1.00 35.85           N  
ATOM   1019  CA  ILE H 137       3.065  14.589  34.708  1.00 29.84           C  
ATOM   1020  CB  ILE H 137       3.453  14.252  33.294  1.00 34.78           C  
ATOM   1021  CG1 ILE H 137       4.467  13.099  33.258  1.00 33.33           C  
ATOM   1022  CG2 ILE H 137       3.981  15.533  32.633  1.00 36.36           C  
ATOM   1023  CD1 ILE H 137       4.692  12.546  31.851  1.00 34.05           C  
ATOM   1024  C   ILE H 137       2.034  15.674  34.627  1.00 35.70           C  
ATOM   1025  O   ILE H 137       2.350  16.859  34.721  1.00 37.30           O  
ATOM   1026  N   SER H 138       0.765  15.274  34.432  1.00 37.04           N  
ATOM   1027  CA  SER H 138      -0.354  16.150  34.202  1.00 30.26           C  
ATOM   1028  CB  SER H 138      -1.624  15.362  33.844  1.00 37.39           C  
ATOM   1029  OG  SER H 138      -2.705  16.251  33.626  1.00 44.48           O  
ATOM   1030  C   SER H 138      -0.666  16.997  35.402  1.00 37.28           C  
ATOM   1031  O   SER H 138      -1.353  18.011  35.278  1.00 36.92           O  
ATOM   1032  N   SER H 139      -0.188  16.614  36.597  1.00 33.98           N  
ATOM   1033  CA  SER H 139      -0.504  17.372  37.773  1.00 28.70           C  
ATOM   1034  CB  SER H 139       0.062  16.747  39.056  1.00 36.38           C  
ATOM   1035  OG  SER H 139      -0.292  17.541  40.177  1.00 38.80           O  
ATOM   1036  C   SER H 139       0.077  18.742  37.633  1.00 36.16           C  
ATOM   1037  O   SER H 139      -0.486  19.714  38.134  1.00 37.82           O  
ATOM   1038  N   GLY H 140       1.223  18.854  36.935  1.00 36.09           N  
ATOM   1039  CA  GLY H 140       1.844  20.134  36.747  1.00 29.36           C  
ATOM   1040  C   GLY H 140       2.787  20.370  37.886  1.00 35.42           C  
ATOM   1041  O   GLY H 140       3.030  19.484  38.704  1.00 35.13           O  
ATOM   1042  N   ASP H 141       3.302  21.614  37.972  1.00 34.44           N  
ATOM   1043  CA  ASP H 141       4.228  22.069  38.973  1.00 25.86           C  
ATOM   1044  CB  ASP H 141       3.833  21.592  40.382  1.00 34.90           C  
ATOM   1045  CG  ASP H 141       2.531  22.280  40.772  1.00 32.15           C  
ATOM   1046  OD1 ASP H 141       2.284  23.414  40.281  1.00 31.74           O  
ATOM   1047  OD2 ASP H 141       1.764  21.674  41.566  1.00 26.10           O1-
ATOM   1048  C   ASP H 141       5.630  21.601  38.708  1.00 31.58           C  
ATOM   1049  O   ASP H 141       6.515  21.818  39.537  1.00 32.09           O  
ATOM   1050  N   TYR H 142       5.898  20.989  37.537  1.00 29.84           N  
ATOM   1051  CA  TYR H 142       7.246  20.591  37.243  1.00 22.31           C  
ATOM   1052  CB  TYR H 142       7.534  19.104  37.519  1.00 26.63           C  
ATOM   1053  CG  TYR H 142       7.272  18.820  38.957  1.00 28.42           C  
ATOM   1054  CD1 TYR H 142       6.012  18.454  39.371  1.00 29.01           C  
ATOM   1055  CD2 TYR H 142       8.276  18.922  39.892  1.00 28.86           C  
ATOM   1056  CE1 TYR H 142       5.756  18.186  40.695  1.00 30.90           C  
ATOM   1057  CE2 TYR H 142       8.028  18.655  41.219  1.00 27.68           C  
ATOM   1058  CZ  TYR H 142       6.765  18.289  41.621  1.00 29.05           C  
ATOM   1059  OH  TYR H 142       6.503  18.015  42.982  1.00 31.47           O  
ATOM   1060  C   TYR H 142       7.473  20.778  35.770  1.00 29.01           C  
ATOM   1061  O   TYR H 142       6.534  20.827  34.982  1.00 27.93           O  
ATOM   1062  N   PHE H 143       8.753  20.904  35.377  1.00 36.65           N  
ATOM   1063  CA  PHE H 143       9.203  20.988  34.017  1.00 35.87           C  
ATOM   1064  CB  PHE H 143      10.081  22.214  33.704  1.00 35.87           C  
ATOM   1065  CG  PHE H 143       9.233  23.429  33.878  1.00 37.24           C  
ATOM   1066  CD1 PHE H 143       9.155  24.050  35.102  1.00 37.73           C  
ATOM   1067  CD2 PHE H 143       8.506  23.946  32.830  1.00 38.47           C  
ATOM   1068  CE1 PHE H 143       8.377  25.168  35.290  1.00 38.56           C  
ATOM   1069  CE2 PHE H 143       7.725  25.064  33.009  1.00 38.40           C  
ATOM   1070  CZ  PHE H 143       7.660  25.679  34.237  1.00 39.68           C  
ATOM   1071  C   PHE H 143      10.046  19.766  33.841  1.00 35.58           C  
ATOM   1072  O   PHE H 143      10.740  19.350  34.769  1.00 35.19           O  
ATOM   1073  N   TRP H 144       9.992  19.142  32.648  1.00 35.24           N  
ATOM   1074  CA  TRP H 144      10.713  17.914  32.472  1.00 35.35           C  
ATOM   1075  CB  TRP H 144       9.780  16.823  31.930  1.00 35.09           C  
ATOM   1076  CG  TRP H 144       8.568  16.636  32.823  1.00 35.75           C  
ATOM   1077  CD2 TRP H 144       8.519  15.766  33.967  1.00 35.54           C  
ATOM   1078  CD1 TRP H 144       7.350  17.245  32.749  1.00 35.65           C  
ATOM   1079  NE1 TRP H 144       6.545  16.819  33.780  1.00 36.08           N  
ATOM   1080  CE2 TRP H 144       7.251  15.907  34.535  1.00 36.29           C  
ATOM   1081  CE3 TRP H 144       9.455  14.926  34.499  1.00 35.76           C  
ATOM   1082  CZ2 TRP H 144       6.897  15.204  35.655  1.00 36.05           C  
ATOM   1083  CZ3 TRP H 144       9.092  14.215  35.624  1.00 35.95           C  
ATOM   1084  CH2 TRP H 144       7.839  14.352  36.189  1.00 36.17           C  
ATOM   1085  C   TRP H 144      11.814  18.170  31.482  1.00 35.57           C  
ATOM   1086  O   TRP H 144      11.588  18.772  30.434  1.00 35.88           O  
ATOM   1087  N   SER H 145      13.044  17.688  31.766  1.00 34.99           N  
ATOM   1088  CA  SER H 145      14.155  18.060  30.931  1.00 34.96           C  
ATOM   1089  CB  SER H 145      15.157  18.976  31.657  1.00 35.57           C  
ATOM   1090  OG  SER H 145      15.600  18.356  32.855  1.00 36.86           O  
ATOM   1091  C   SER H 145      14.915  16.870  30.418  1.00 34.88           C  
ATOM   1092  O   SER H 145      14.771  15.745  30.900  1.00 34.26           O  
ATOM   1093  N   TRP H 146      15.732  17.109  29.368  1.00 34.10           N  
ATOM   1094  CA  TRP H 146      16.591  16.109  28.796  1.00 33.90           C  
ATOM   1095  CB  TRP H 146      16.247  15.768  27.335  1.00 33.67           C  
ATOM   1096  CG  TRP H 146      14.959  15.002  27.175  1.00 34.37           C  
ATOM   1097  CD2 TRP H 146      14.873  13.575  27.303  1.00 34.42           C  
ATOM   1098  CD1 TRP H 146      13.697  15.444  26.908  1.00 34.16           C  
ATOM   1099  NE1 TRP H 146      12.827  14.379  26.856  1.00 35.11           N  
ATOM   1100  CE2 TRP H 146      13.539  13.222  27.099  1.00 34.68           C  
ATOM   1101  CE3 TRP H 146      15.831  12.640  27.566  1.00 34.12           C  
ATOM   1102  CZ2 TRP H 146      13.137  11.916  27.156  1.00 34.40           C  
ATOM   1103  CZ3 TRP H 146      15.424  11.325  27.628  1.00 33.34           C  
ATOM   1104  CH2 TRP H 146      14.104  10.971  27.426  1.00 34.04           C  
ATOM   1105  C   TRP H 146      17.982  16.671  28.812  1.00 34.59           C  
ATOM   1106  O   TRP H 146      18.192  17.840  28.483  1.00 34.37           O  
ATOM   1107  N   ILE H 147      18.968  15.849  29.226  1.00 33.61           N  
ATOM   1108  CA  ILE H 147      20.344  16.257  29.292  1.00 33.83           C  
ATOM   1109  CB  ILE H 147      20.795  16.507  30.697  1.00 32.83           C  
ATOM   1110  CG1 ILE H 147      19.954  17.641  31.299  1.00 33.31           C  
ATOM   1111  CG2 ILE H 147      22.302  16.796  30.682  1.00 31.96           C  
ATOM   1112  CD1 ILE H 147      20.079  17.747  32.812  1.00 33.33           C  
ATOM   1113  C   ILE H 147      21.174  15.140  28.744  1.00 35.09           C  
ATOM   1114  O   ILE H 147      20.788  13.973  28.845  1.00 35.63           O  
ATOM   1115  N   ARG H 148      22.331  15.448  28.127  1.00 36.01           N  
ATOM   1116  CA  ARG H 148      23.108  14.364  27.593  1.00 36.75           C  
ATOM   1117  CB  ARG H 148      22.959  14.195  26.071  1.00 36.39           C  
ATOM   1118  CG  ARG H 148      23.374  15.414  25.246  1.00 37.29           C  
ATOM   1119  CD  ARG H 148      23.114  15.229  23.750  1.00 38.15           C  
ATOM   1120  NE  ARG H 148      23.668  16.415  23.040  1.00 40.08           N  
ATOM   1121  CZ  ARG H 148      24.212  16.265  21.797  1.00 41.11           C  
ATOM   1122  NH1 ARG H 148      24.213  15.040  21.196  1.00 40.80           N1+
ATOM   1123  NH2 ARG H 148      24.768  17.336  21.161  1.00 41.20           N  
ATOM   1124  C   ARG H 148      24.554  14.575  27.895  1.00 37.50           C  
ATOM   1125  O   ARG H 148      24.991  15.703  28.127  1.00 38.15           O  
ATOM   1126  N   GLN H 149      25.335  13.473  27.951  1.00 38.03           N  
ATOM   1127  CA  GLN H 149      26.745  13.629  28.158  1.00 39.04           C  
ATOM   1128  CB  GLN H 149      27.246  13.422  29.600  1.00 38.16           C  
ATOM   1129  CG  GLN H 149      27.133  12.000  30.140  1.00 38.43           C  
ATOM   1130  CD  GLN H 149      27.706  12.021  31.550  1.00 38.45           C  
ATOM   1131  OE1 GLN H 149      27.404  11.152  32.369  1.00 38.35           O  
ATOM   1132  NE2 GLN H 149      28.557  13.037  31.850  1.00 37.90           N  
ATOM   1133  C   GLN H 149      27.484  12.683  27.273  1.00 40.53           C  
ATOM   1134  O   GLN H 149      27.231  11.478  27.263  1.00 40.01           O  
ATOM   1135  N   LEU H 150      28.448  13.230  26.512  1.00 42.49           N  
ATOM   1136  CA  LEU H 150      29.239  12.464  25.597  1.00 45.04           C  
ATOM   1137  CB  LEU H 150      30.069  13.345  24.645  1.00 45.56           C  
ATOM   1138  CG  LEU H 150      29.217  14.365  23.866  1.00 27.05           C  
ATOM   1139  CD1 LEU H 150      30.036  15.067  22.768  1.00  0.00           C  
ATOM   1140  CD2 LEU H 150      27.919  13.734  23.347  1.00  0.00           C  
ATOM   1141  C   LEU H 150      30.191  11.664  26.425  1.00 46.48           C  
ATOM   1142  O   LEU H 150      30.515  12.038  27.553  1.00 46.57           O  
ATOM   1143  N   PRO H 151      30.658  10.564  25.906  1.00 48.40           N  
ATOM   1144  CA  PRO H 151      31.536   9.743  26.684  1.00 49.19           C  
ATOM   1145  CD  PRO H 151      29.922   9.794  24.916  1.00 49.32           C  
ATOM   1146  CB  PRO H 151      31.750   8.477  25.861  1.00 50.22           C  
ATOM   1147  CG  PRO H 151      30.426   8.347  25.077  1.00 50.30           C  
ATOM   1148  C   PRO H 151      32.775  10.479  27.062  1.00 50.20           C  
ATOM   1149  O   PRO H 151      33.423  11.055  26.189  1.00 50.80           O  
ATOM   1150  N   GLY H 152      33.111  10.471  28.366  1.00 50.70           N  
ATOM   1151  CA  GLY H 152      34.311  11.092  28.841  1.00 51.68           C  
ATOM   1152  C   GLY H 152      34.164  12.583  28.780  1.00 52.03           C  
ATOM   1153  O   GLY H 152      35.147  13.307  28.933  1.00 52.70           O  
ATOM   1154  N   LYS H 153      32.932  13.088  28.577  1.00 51.65           N  
ATOM   1155  CA  LYS H 153      32.752  14.507  28.434  1.00 50.93           C  
ATOM   1156  CB  LYS H 153      32.064  14.905  27.113  1.00 52.63           C  
ATOM   1157  CG  LYS H 153      32.778  14.445  25.836  1.00 55.31           C  
ATOM   1158  CD  LYS H 153      34.141  15.094  25.567  1.00 58.12           C  
ATOM   1159  CE  LYS H 153      34.817  14.584  24.287  1.00 60.10           C  
ATOM   1160  NZ  LYS H 153      36.091  15.302  24.052  1.00 61.64           N1+
ATOM   1161  C   LYS H 153      31.844  14.977  29.531  1.00 49.09           C  
ATOM   1162  O   LYS H 153      31.441  14.206  30.399  1.00 48.16           O  
ATOM   1163  N   GLY H 154      31.509  16.285  29.507  1.00 48.14           N  
ATOM   1164  CA  GLY H 154      30.683  16.894  30.516  1.00 46.17           C  
ATOM   1165  C   GLY H 154      29.232  16.812  30.135  1.00 44.47           C  
ATOM   1166  O   GLY H 154      28.857  16.133  29.184  1.00 44.24           O  
ATOM   1167  N   LEU H 155      28.373  17.539  30.885  1.00 42.76           N  
ATOM   1168  CA  LEU H 155      26.947  17.503  30.701  1.00 40.99           C  
ATOM   1169  CB  LEU H 155      26.188  17.532  32.038  1.00 39.71           C  
ATOM   1170  CG  LEU H 155      26.348  16.245  32.871  1.00 39.18           C  
ATOM   1171  CD1 LEU H 155      25.705  16.388  34.257  1.00 38.93           C  
ATOM   1172  CD2 LEU H 155      25.784  15.030  32.119  1.00 37.21           C  
ATOM   1173  C   LEU H 155      26.488  18.685  29.899  1.00 40.76           C  
ATOM   1174  O   LEU H 155      27.021  19.787  30.025  1.00 40.59           O  
ATOM   1175  N   GLU H 156      25.479  18.462  29.026  1.00 39.98           N  
ATOM   1176  CA  GLU H 156      24.912  19.502  28.211  1.00 40.08           C  
ATOM   1177  CB  GLU H 156      25.267  19.355  26.719  1.00 40.50           C  
ATOM   1178  CG  GLU H 156      24.703  20.461  25.824  1.00 43.18           C  
ATOM   1179  CD  GLU H 156      25.162  20.170  24.400  1.00 44.98           C  
ATOM   1180  OE1 GLU H 156      25.861  19.141  24.204  1.00 45.97           O  
ATOM   1181  OE2 GLU H 156      24.824  20.976  23.492  1.00 29.19           O1-
ATOM   1182  C   GLU H 156      23.413  19.426  28.336  1.00 38.86           C  
ATOM   1183  O   GLU H 156      22.818  18.363  28.171  1.00 38.21           O  
ATOM   1184  N   TRP H 157      22.763  20.570  28.630  1.00 38.28           N  
ATOM   1185  CA  TRP H 157      21.333  20.634  28.786  1.00 37.38           C  
ATOM   1186  CB  TRP H 157      20.933  21.848  29.643  1.00 37.63           C  
ATOM   1187  CG  TRP H 157      19.481  22.239  29.572  1.00 38.33           C  
ATOM   1188  CD2 TRP H 157      18.461  21.963  30.542  1.00 38.49           C  
ATOM   1189  CD1 TRP H 157      18.886  22.971  28.597  1.00 38.05           C  
ATOM   1190  NE1 TRP H 157      17.559  23.158  28.884  1.00 38.27           N  
ATOM   1191  CE2 TRP H 157      17.282  22.551  30.081  1.00 38.37           C  
ATOM   1192  CE3 TRP H 157      18.503  21.284  31.719  1.00 39.04           C  
ATOM   1193  CZ2 TRP H 157      16.119  22.473  30.790  1.00 38.23           C  
ATOM   1194  CZ3 TRP H 157      17.332  21.199  32.436  1.00 38.90           C  
ATOM   1195  CH2 TRP H 157      16.166  21.783  31.981  1.00 38.87           C  
ATOM   1196  C   TRP H 157      20.693  20.778  27.439  1.00 37.20           C  
ATOM   1197  O   TRP H 157      21.047  21.669  26.672  1.00 38.77           O  
ATOM   1198  N   ILE H 158      19.789  19.836  27.089  1.00 36.62           N  
ATOM   1199  CA  ILE H 158      19.060  19.859  25.845  1.00 37.13           C  
ATOM   1200  CB  ILE H 158      18.572  18.496  25.461  1.00 36.60           C  
ATOM   1201  CG1 ILE H 158      19.777  17.557  25.291  1.00 36.02           C  
ATOM   1202  CG2 ILE H 158      17.728  18.624  24.182  1.00 36.72           C  
ATOM   1203  CD1 ILE H 158      19.396  16.081  25.206  1.00 35.26           C  
ATOM   1204  C   ILE H 158      17.876  20.798  25.849  1.00 38.16           C  
ATOM   1205  O   ILE H 158      17.751  21.642  24.962  1.00 39.39           O  
ATOM   1206  N   GLY H 159      16.975  20.687  26.855  1.00 38.08           N  
ATOM   1207  CA  GLY H 159      15.784  21.506  26.884  1.00 37.95           C  
ATOM   1208  C   GLY H 159      14.791  20.909  27.852  1.00 37.88           C  
ATOM   1209  O   GLY H 159      15.056  19.866  28.447  1.00 37.17           O  
ATOM   1210  N   HIS H 160      13.621  21.574  28.054  1.00 37.91           N  
ATOM   1211  CA  HIS H 160      12.616  21.033  28.938  1.00 37.87           C  
ATOM   1212  ND1 HIS H 160      11.958  23.415  31.869  1.00  0.00           N  
ATOM   1213  CG  HIS H 160      12.459  22.949  30.672  1.00 38.30           C  
ATOM   1214  CB  HIS H 160      12.716  21.492  30.406  1.00 37.27           C  
ATOM   1215  NE2 HIS H 160      12.292  25.198  30.586  1.00  0.00           N  
ATOM   1216  CD2 HIS H 160      12.658  24.053  29.900  1.00 44.23           C  
ATOM   1217  CE1 HIS H 160      11.878  24.765  31.762  1.00 45.01           C  
ATOM   1218  C   HIS H 160      11.250  21.360  28.424  1.00 38.16           C  
ATOM   1219  O   HIS H 160      11.100  22.177  27.518  1.00 38.60           O  
ATOM   1220  N   ILE H 161      10.212  20.692  28.982  1.00 38.44           N  
ATOM   1221  CA  ILE H 161       8.861  20.887  28.538  1.00 38.83           C  
ATOM   1222  CB  ILE H 161       8.407  19.760  27.652  1.00 39.05           C  
ATOM   1223  CG1 ILE H 161       7.075  20.088  26.959  1.00 38.80           C  
ATOM   1224  CG2 ILE H 161       8.393  18.471  28.495  1.00 37.62           C  
ATOM   1225  CD1 ILE H 161       6.745  19.141  25.803  1.00 43.63           C  
ATOM   1226  C   ILE H 161       7.959  20.929  29.736  1.00 39.56           C  
ATOM   1227  O   ILE H 161       8.205  20.263  30.743  1.00 39.67           O  
ATOM   1228  N   HIS H 162       6.895  21.756  29.661  1.00 40.53           N  
ATOM   1229  CA  HIS H 162       5.929  21.840  30.722  1.00 41.67           C  
ATOM   1230  ND1 HIS H 162       5.209  23.439  33.467  1.00  0.00           N  
ATOM   1231  CG  HIS H 162       4.637  23.433  32.213  1.00 45.92           C  
ATOM   1232  CB  HIS H 162       5.407  23.270  30.938  1.00 42.76           C  
ATOM   1233  NE2 HIS H 162       3.022  23.731  33.758  1.00  0.00           N  
ATOM   1234  CD2 HIS H 162       3.303  23.611  32.408  1.00 55.04           C  
ATOM   1235  CE1 HIS H 162       4.196  23.619  34.353  1.00 52.45           C  
ATOM   1236  C   HIS H 162       4.798  20.930  30.324  1.00 42.62           C  
ATOM   1237  O   HIS H 162       4.649  20.624  29.143  1.00 43.02           O  
ATOM   1238  N   ASN H 163       3.967  20.383  31.203  1.00 27.46           N  
ATOM   1239  CA  ASN H 163       3.012  19.424  30.687  1.00 27.32           C  
ATOM   1240  CB  ASN H 163       2.174  18.771  31.796  1.00 29.90           C  
ATOM   1241  CG  ASN H 163       1.544  17.536  31.183  1.00 33.11           C  
ATOM   1242  OD1 ASN H 163       0.647  16.926  31.760  1.00 59.85           O  
ATOM   1243  ND2 ASN H 163       2.039  17.150  29.976  1.00 60.42           N  
ATOM   1244  C   ASN H 163       2.067  20.096  29.723  1.00 30.15           C  
ATOM   1245  O   ASN H 163       1.556  19.476  28.787  1.00 29.56           O  
ATOM   1246  N   SER H 164       1.851  21.405  29.936  1.00 27.57           N  
ATOM   1247  CA  SER H 164       0.995  22.227  29.131  1.00 28.65           C  
ATOM   1248  CB  SER H 164       0.944  23.683  29.622  1.00 27.97           C  
ATOM   1249  OG  SER H 164       2.221  24.286  29.470  1.00 29.13           O  
ATOM   1250  C   SER H 164       1.520  22.260  27.731  1.00 29.75           C  
ATOM   1251  O   SER H 164       0.766  22.494  26.787  1.00 29.16           O  
ATOM   1252  N   GLY H 165       2.829  22.017  27.545  1.00 28.77           N  
ATOM   1253  CA  GLY H 165       3.312  21.981  26.197  1.00 28.84           C  
ATOM   1254  C   GLY H 165       4.337  23.029  25.950  1.00 27.78           C  
ATOM   1255  O   GLY H 165       5.027  22.988  24.935  1.00 28.48           O  
ATOM   1256  N   THR H 166       4.512  23.996  26.856  1.00 47.86           N  
ATOM   1257  CA  THR H 166       5.478  24.985  26.442  1.00 48.31           C  
ATOM   1258  CB  THR H 166       5.403  26.276  27.201  1.00 49.46           C  
ATOM   1259  OG1 THR H 166       4.117  26.857  27.040  1.00  0.00           O  
ATOM   1260  CG2 THR H 166       6.483  27.228  26.658  1.00  0.00           C  
ATOM   1261  C   THR H 166       6.851  24.408  26.615  1.00 47.51           C  
ATOM   1262  O   THR H 166       7.082  23.620  27.526  1.00 46.16           O  
ATOM   1263  N   THR H 167       7.808  24.785  25.732  1.00 47.38           N  
ATOM   1264  CA  THR H 167       9.118  24.196  25.832  1.00 46.63           C  
ATOM   1265  CB  THR H 167       9.395  23.203  24.743  1.00 47.29           C  
ATOM   1266  OG1 THR H 167       9.331  23.845  23.478  1.00 49.10           O  
ATOM   1267  CG2 THR H 167       8.354  22.073  24.814  1.00 47.13           C  
ATOM   1268  C   THR H 167      10.176  25.252  25.711  1.00 46.45           C  
ATOM   1269  O   THR H 167       9.909  26.376  25.287  1.00 46.92           O  
ATOM   1270  N   TYR H 168      11.411  24.906  26.140  1.00 45.83           N  
ATOM   1271  CA  TYR H 168      12.551  25.777  26.033  1.00 46.23           C  
ATOM   1272  CB  TYR H 168      12.930  26.394  27.388  1.00 46.84           C  
ATOM   1273  CG  TYR H 168      11.707  27.107  27.860  1.00 49.37           C  
ATOM   1274  CD1 TYR H 168      10.746  26.420  28.566  1.00 31.45           C  
ATOM   1275  CD2 TYR H 168      11.500  28.442  27.586  1.00 30.41           C  
ATOM   1276  CE1 TYR H 168       9.606  27.046  29.009  1.00 32.93           C  
ATOM   1277  CE2 TYR H 168      10.361  29.078  28.025  1.00 31.09           C  
ATOM   1278  CZ  TYR H 168       9.417  28.379  28.740  1.00 32.90           C  
ATOM   1279  OH  TYR H 168       8.251  29.027  29.194  1.00 37.67           O  
ATOM   1280  C   TYR H 168      13.700  24.919  25.575  1.00 45.97           C  
ATOM   1281  O   TYR H 168      13.980  23.888  26.185  1.00 44.88           O  
ATOM   1282  N   TYR H 169      14.429  25.333  24.514  1.00 46.17           N  
ATOM   1283  CA  TYR H 169      15.479  24.484  24.009  1.00 46.27           C  
ATOM   1284  CB  TYR H 169      15.310  24.042  22.543  1.00 45.58           C  
ATOM   1285  CG  TYR H 169      14.043  23.283  22.366  1.00 45.76           C  
ATOM   1286  CD1 TYR H 169      13.937  21.985  22.803  1.00 45.39           C  
ATOM   1287  CD2 TYR H 169      12.955  23.877  21.773  1.00 46.48           C  
ATOM   1288  CE1 TYR H 169      12.768  21.284  22.636  1.00 45.34           C  
ATOM   1289  CE2 TYR H 169      11.785  23.180  21.602  1.00 46.52           C  
ATOM   1290  CZ  TYR H 169      11.688  21.884  22.038  1.00 45.86           C  
ATOM   1291  OH  TYR H 169      10.487  21.167  21.865  1.00 45.27           O  
ATOM   1292  C   TYR H 169      16.774  25.234  24.009  1.00 46.84           C  
ATOM   1293  O   TYR H 169      16.803  26.459  23.917  1.00 47.50           O  
ATOM   1294  N   ASN H 170      17.893  24.487  24.121  1.00 46.67           N  
ATOM   1295  CA  ASN H 170      19.206  25.064  24.058  1.00 47.82           C  
ATOM   1296  CB  ASN H 170      20.313  24.041  24.392  1.00 47.18           C  
ATOM   1297  CG  ASN H 170      21.670  24.729  24.454  1.00 26.79           C  
ATOM   1298  OD1 ASN H 170      22.007  25.557  23.611  1.00 26.52           O  
ATOM   1299  ND2 ASN H 170      22.482  24.370  25.482  1.00 25.63           N  
ATOM   1300  C   ASN H 170      19.396  25.517  22.640  1.00 49.88           C  
ATOM   1301  O   ASN H 170      19.026  24.808  21.704  1.00 49.79           O  
ATOM   1302  N   PRO H 171      19.959  26.679  22.434  1.00 51.75           N  
ATOM   1303  CA  PRO H 171      20.124  27.186  21.097  1.00 53.48           C  
ATOM   1304  CD  PRO H 171      19.871  27.753  23.412  1.00 51.41           C  
ATOM   1305  CB  PRO H 171      20.574  28.634  21.252  1.00 53.56           C  
ATOM   1306  CG  PRO H 171      19.960  29.058  22.597  1.00 53.57           C  
ATOM   1307  C   PRO H 171      21.054  26.372  20.272  1.00 54.66           C  
ATOM   1308  O   PRO H 171      20.931  26.392  19.049  1.00 55.40           O  
ATOM   1309  N   SER H 172      21.997  25.653  20.901  1.00 54.52           N  
ATOM   1310  CA  SER H 172      22.937  24.934  20.101  1.00 56.61           C  
ATOM   1311  CB  SER H 172      23.964  24.156  20.951  1.00 56.43           C  
ATOM   1312  OG  SER H 172      23.315  23.202  21.779  1.00 57.11           O  
ATOM   1313  C   SER H 172      22.184  23.960  19.236  1.00 56.80           C  
ATOM   1314  O   SER H 172      22.423  23.859  18.034  1.00 57.48           O  
ATOM   1315  N   LEU H 173      21.304  23.174  19.881  1.00 56.58           N  
ATOM   1316  CA  LEU H 173      20.447  22.134  19.368  1.00 56.92           C  
ATOM   1317  CB  LEU H 173      20.082  21.118  20.459  1.00 55.12           C  
ATOM   1318  CG  LEU H 173      21.294  20.360  21.033  1.00 55.81           C  
ATOM   1319  CD1 LEU H 173      20.870  19.402  22.159  1.00 55.03           C  
ATOM   1320  CD2 LEU H 173      22.091  19.646  19.928  1.00 56.48           C  
ATOM   1321  C   LEU H 173      19.140  22.570  18.752  1.00 58.34           C  
ATOM   1322  O   LEU H 173      18.573  21.820  17.961  1.00 58.65           O  
ATOM   1323  N   LYS H 174      18.625  23.774  19.069  1.00 59.00           N  
ATOM   1324  CA  LYS H 174      17.235  24.130  18.868  1.00 59.88           C  
ATOM   1325  CB  LYS H 174      16.979  25.635  19.029  1.00 61.60           C  
ATOM   1326  CG  LYS H 174      15.515  26.025  18.812  1.00 63.22           C  
ATOM   1327  CD  LYS H 174      15.192  27.456  19.243  1.00 64.81           C  
ATOM   1328  CE  LYS H 174      13.781  27.905  18.864  1.00 67.19           C  
ATOM   1329  NZ  LYS H 174      12.827  27.530  19.929  1.00 69.57           N1+
ATOM   1330  C   LYS H 174      16.684  23.753  17.531  1.00 60.47           C  
ATOM   1331  O   LYS H 174      15.549  23.282  17.461  1.00 60.39           O  
ATOM   1332  N   SER H 175      17.436  23.917  16.436  1.00 60.73           N  
ATOM   1333  CA  SER H 175      16.841  23.627  15.164  1.00 60.99           C  
ATOM   1334  CB  SER H 175      17.825  23.854  14.004  1.00 62.55           C  
ATOM   1335  OG  SER H 175      17.194  23.547  12.774  1.00 64.47           O  
ATOM   1336  C   SER H 175      16.373  22.193  15.099  1.00 60.00           C  
ATOM   1337  O   SER H 175      15.260  21.913  14.660  1.00 60.99           O  
ATOM   1338  N   ARG H 176      17.238  21.255  15.522  1.00 57.94           N  
ATOM   1339  CA  ARG H 176      17.049  19.829  15.475  1.00 56.61           C  
ATOM   1340  CB  ARG H 176      18.396  19.115  15.546  1.00 56.37           C  
ATOM   1341  CG  ARG H 176      19.261  19.456  14.334  1.00 57.68           C  
ATOM   1342  CD  ARG H 176      20.748  19.188  14.552  1.00 56.90           C  
ATOM   1343  NE  ARG H 176      20.865  17.917  15.315  1.00 57.26           N  
ATOM   1344  CZ  ARG H 176      22.090  17.468  15.713  1.00 56.56           C  
ATOM   1345  NH1 ARG H 176      23.228  18.123  15.340  1.00 55.48           N1+
ATOM   1346  NH2 ARG H 176      22.176  16.363  16.504  1.00 57.28           N  
ATOM   1347  C   ARG H 176      16.131  19.231  16.515  1.00 54.92           C  
ATOM   1348  O   ARG H 176      15.532  18.184  16.263  1.00 54.43           O  
ATOM   1349  N   VAL H 177      16.028  19.834  17.718  1.00 53.48           N  
ATOM   1350  CA  VAL H 177      15.358  19.210  18.837  1.00 51.62           C  
ATOM   1351  CB  VAL H 177      15.885  19.697  20.160  1.00 51.29           C  
ATOM   1352  CG1 VAL H 177      15.080  19.048  21.290  1.00 50.89           C  
ATOM   1353  CG2 VAL H 177      17.390  19.415  20.238  1.00 52.06           C  
ATOM   1354  C   VAL H 177      13.875  19.437  18.885  1.00 51.01           C  
ATOM   1355  O   VAL H 177      13.371  20.499  18.526  1.00 51.49           O  
ATOM   1356  N   THR H 178      13.137  18.396  19.339  1.00 49.54           N  
ATOM   1357  CA  THR H 178      11.731  18.511  19.595  1.00 49.32           C  
ATOM   1358  CB  THR H 178      10.873  17.989  18.487  1.00 50.09           C  
ATOM   1359  OG1 THR H 178      11.138  18.702  17.287  1.00 52.93           O  
ATOM   1360  CG2 THR H 178       9.401  18.162  18.893  1.00 50.55           C  
ATOM   1361  C   THR H 178      11.435  17.706  20.830  1.00 47.53           C  
ATOM   1362  O   THR H 178      11.804  16.537  20.926  1.00 47.56           O  
ATOM   1363  N   ILE H 179      10.753  18.320  21.819  1.00 45.92           N  
ATOM   1364  CA  ILE H 179      10.410  17.610  23.019  1.00 45.43           C  
ATOM   1365  CB  ILE H 179      10.937  18.251  24.272  1.00 44.17           C  
ATOM   1366  CG1 ILE H 179      12.471  18.318  24.243  1.00 47.74           C  
ATOM   1367  CG2 ILE H 179      10.384  17.472  25.476  1.00 47.20           C  
ATOM   1368  CD1 ILE H 179      13.056  19.185  25.357  1.00 47.06           C  
ATOM   1369  C   ILE H 179       8.919  17.633  23.106  1.00 46.76           C  
ATOM   1370  O   ILE H 179       8.302  18.683  22.924  1.00 47.14           O  
ATOM   1371  N   SER H 180       8.297  16.467  23.376  1.00 47.61           N  
ATOM   1372  CA  SER H 180       6.864  16.428  23.446  1.00 49.34           C  
ATOM   1373  CB  SER H 180       6.228  15.686  22.262  1.00 50.22           C  
ATOM   1374  OG  SER H 180       6.658  14.333  22.259  1.00 51.24           O  
ATOM   1375  C   SER H 180       6.455  15.706  24.694  1.00 49.33           C  
ATOM   1376  O   SER H 180       7.261  15.018  25.318  1.00 49.05           O  
ATOM   1377  N   VAL H 181       5.178  15.878  25.112  1.00 50.26           N  
ATOM   1378  CA  VAL H 181       4.693  15.178  26.270  1.00 50.93           C  
ATOM   1379  CB  VAL H 181       4.304  16.032  27.446  1.00 50.60           C  
ATOM   1380  CG1 VAL H 181       5.547  16.751  27.982  1.00 51.08           C  
ATOM   1381  CG2 VAL H 181       3.157  16.967  27.035  1.00 49.92           C  
ATOM   1382  C   VAL H 181       3.459  14.427  25.897  1.00 53.00           C  
ATOM   1383  O   VAL H 181       2.662  14.870  25.070  1.00 53.53           O  
ATOM   1384  N   ASP H 182       3.298  13.239  26.509  1.00 53.54           N  
ATOM   1385  CA  ASP H 182       2.148  12.421  26.278  1.00 55.48           C  
ATOM   1386  CB  ASP H 182       2.499  11.076  25.619  1.00 57.21           C  
ATOM   1387  CG  ASP H 182       1.214  10.438  25.116  1.00 60.40           C  
ATOM   1388  OD1 ASP H 182       0.121  10.808  25.624  1.00 33.51           O  
ATOM   1389  OD2 ASP H 182       1.310   9.570  24.209  1.00 34.98           O1-
ATOM   1390  C   ASP H 182       1.589  12.125  27.627  1.00 55.32           C  
ATOM   1391  O   ASP H 182       1.982  11.164  28.288  1.00 55.21           O  
ATOM   1392  N   THR H 183       0.622  12.951  28.051  1.00 55.48           N  
ATOM   1393  CA  THR H 183       0.049  12.858  29.356  1.00 55.03           C  
ATOM   1394  CB  THR H 183      -0.905  13.977  29.629  1.00 55.02           C  
ATOM   1395  OG1 THR H 183      -1.299  13.959  30.990  1.00 56.18           O  
ATOM   1396  CG2 THR H 183      -2.124  13.817  28.711  1.00 54.74           C  
ATOM   1397  C   THR H 183      -0.678  11.553  29.531  1.00 55.38           C  
ATOM   1398  O   THR H 183      -0.705  10.992  30.624  1.00 55.41           O  
ATOM   1399  N   SER H 184      -1.308  11.030  28.466  1.00 56.26           N  
ATOM   1400  CA  SER H 184      -2.072   9.821  28.618  1.00 57.41           C  
ATOM   1401  CB  SER H 184      -2.695   9.351  27.295  1.00 58.78           C  
ATOM   1402  OG  SER H 184      -1.675   8.961  26.387  1.00 35.81           O  
ATOM   1403  C   SER H 184      -1.187   8.702  29.102  1.00 56.73           C  
ATOM   1404  O   SER H 184      -1.584   7.913  29.960  1.00 56.89           O  
ATOM   1405  N   LYS H 185       0.008   8.581  28.493  1.00 55.48           N  
ATOM   1406  CA  LYS H 185       1.026   7.601  28.773  1.00 54.45           C  
ATOM   1407  CB  LYS H 185       1.946   7.366  27.569  1.00 55.60           C  
ATOM   1408  CG  LYS H 185       1.169   6.708  26.428  1.00 58.57           C  
ATOM   1409  CD  LYS H 185       1.858   6.765  25.068  1.00 60.21           C  
ATOM   1410  CE  LYS H 185       0.959   6.297  23.923  1.00 63.90           C  
ATOM   1411  NZ  LYS H 185       1.534   6.722  22.630  1.00 66.05           N1+
ATOM   1412  C   LYS H 185       1.834   7.934  29.999  1.00 52.32           C  
ATOM   1413  O   LYS H 185       2.506   7.067  30.555  1.00 52.25           O  
ATOM   1414  N   LYS H 186       1.815   9.207  30.442  1.00 49.93           N  
ATOM   1415  CA  LYS H 186       2.613   9.636  31.560  1.00 47.29           C  
ATOM   1416  CB  LYS H 186       2.392   8.783  32.822  1.00 46.81           C  
ATOM   1417  CG  LYS H 186       0.982   8.916  33.404  1.00 46.11           C  
ATOM   1418  CD  LYS H 186      -0.104   8.350  32.485  1.00  0.00           C  
ATOM   1419  CE  LYS H 186      -1.513   8.407  33.079  1.00  0.00           C  
ATOM   1420  NZ  LYS H 186      -1.622   7.471  34.219  1.00  0.00           N1+
ATOM   1421  C   LYS H 186       4.062   9.566  31.191  1.00 45.51           C  
ATOM   1422  O   LYS H 186       4.889   9.045  31.936  1.00 44.65           O  
ATOM   1423  N   GLN H 187       4.397  10.086  29.992  1.00 44.05           N  
ATOM   1424  CA  GLN H 187       5.768  10.106  29.579  1.00 43.28           C  
ATOM   1425  CB  GLN H 187       6.167   8.826  28.828  1.00 44.45           C  
ATOM   1426  CG  GLN H 187       5.346   8.556  27.571  1.00 47.04           C  
ATOM   1427  CD  GLN H 187       5.633   7.124  27.147  1.00 48.96           C  
ATOM   1428  OE1 GLN H 187       5.456   6.758  25.988  1.00 53.66           O  
ATOM   1429  NE2 GLN H 187       6.084   6.282  28.115  1.00 52.26           N  
ATOM   1430  C   GLN H 187       6.019  11.307  28.716  1.00 42.45           C  
ATOM   1431  O   GLN H 187       5.087  11.971  28.269  1.00 43.08           O  
ATOM   1432  N   PHE H 188       7.312  11.657  28.518  1.00 40.81           N  
ATOM   1433  CA  PHE H 188       7.669  12.742  27.651  1.00 40.11           C  
ATOM   1434  CB  PHE H 188       8.005  14.053  28.389  1.00 38.68           C  
ATOM   1435  CG  PHE H 188       9.190  13.911  29.279  1.00 37.94           C  
ATOM   1436  CD1 PHE H 188       9.080  13.323  30.518  1.00 37.64           C  
ATOM   1437  CD2 PHE H 188      10.418  14.375  28.873  1.00 37.40           C  
ATOM   1438  CE1 PHE H 188      10.177  13.201  31.339  1.00 36.97           C  
ATOM   1439  CE2 PHE H 188      11.518  14.259  29.688  1.00 36.63           C  
ATOM   1440  CZ  PHE H 188      11.398  13.672  30.924  1.00 37.45           C  
ATOM   1441  C   PHE H 188       8.804  12.257  26.798  1.00 40.31           C  
ATOM   1442  O   PHE H 188       9.529  11.343  27.189  1.00 40.21           O  
ATOM   1443  N   SER H 189       8.977  12.844  25.594  1.00 40.76           N  
ATOM   1444  CA  SER H 189       9.924  12.274  24.674  1.00 42.32           C  
ATOM   1445  CB  SER H 189       9.252  11.600  23.468  1.00 43.38           C  
ATOM   1446  OG  SER H 189       8.479  10.490  23.894  1.00 45.81           O  
ATOM   1447  C   SER H 189      10.827  13.310  24.096  1.00 42.63           C  
ATOM   1448  O   SER H 189      10.595  14.512  24.201  1.00 42.35           O  
ATOM   1449  N   LEU H 190      11.914  12.821  23.467  1.00 42.38           N  
ATOM   1450  CA  LEU H 190      12.903  13.641  22.839  1.00 42.43           C  
ATOM   1451  CB  LEU H 190      14.280  13.492  23.501  1.00 41.37           C  
ATOM   1452  CG  LEU H 190      15.385  14.341  22.853  1.00 41.95           C  
ATOM   1453  CD1 LEU H 190      15.083  15.841  22.974  1.00 41.13           C  
ATOM   1454  CD2 LEU H 190      16.761  13.970  23.422  1.00 41.30           C  
ATOM   1455  C   LEU H 190      13.050  13.193  21.418  1.00 44.01           C  
ATOM   1456  O   LEU H 190      12.943  12.006  21.118  1.00 44.61           O  
ATOM   1457  N   ARG H 191      13.267  14.148  20.492  1.00 44.79           N  
ATOM   1458  CA  ARG H 191      13.500  13.787  19.124  1.00 46.83           C  
ATOM   1459  CB  ARG H 191      12.285  14.026  18.213  1.00 49.64           C  
ATOM   1460  CG  ARG H 191      12.480  13.509  16.789  1.00 59.87           C  
ATOM   1461  CD  ARG H 191      11.264  13.724  15.888  1.00 63.06           C  
ATOM   1462  NE  ARG H 191      11.305  15.124  15.375  1.00  0.00           N  
ATOM   1463  CZ  ARG H 191      11.833  15.392  14.143  1.00  0.00           C  
ATOM   1464  NH1 ARG H 191      12.272  14.373  13.351  1.00  0.00           N1+
ATOM   1465  NH2 ARG H 191      11.909  16.679  13.694  1.00  0.00           N  
ATOM   1466  C   ARG H 191      14.617  14.649  18.631  1.00 46.93           C  
ATOM   1467  O   ARG H 191      14.568  15.872  18.758  1.00 46.81           O  
ATOM   1468  N   LEU H 192      15.670  14.034  18.062  1.00 46.86           N  
ATOM   1469  CA  LEU H 192      16.780  14.805  17.579  1.00 47.04           C  
ATOM   1470  CB  LEU H 192      18.052  14.568  18.410  1.00 46.25           C  
ATOM   1471  CG  LEU H 192      19.273  15.393  17.974  1.00 53.24           C  
ATOM   1472  CD1 LEU H 192      18.993  16.898  18.093  1.00 52.58           C  
ATOM   1473  CD2 LEU H 192      20.529  14.967  18.755  1.00 52.21           C  
ATOM   1474  C   LEU H 192      17.039  14.380  16.162  1.00 48.57           C  
ATOM   1475  O   LEU H 192      17.319  13.212  15.893  1.00 48.75           O  
ATOM   1476  N   SER H 193      16.951  15.332  15.210  1.00 49.83           N  
ATOM   1477  CA  SER H 193      17.097  15.007  13.816  1.00 51.25           C  
ATOM   1478  CB  SER H 193      16.286  15.934  12.894  1.00 52.33           C  
ATOM   1479  OG  SER H 193      14.906  15.842  13.207  1.00 29.89           O  
ATOM   1480  C   SER H 193      18.531  15.105  13.385  1.00 51.71           C  
ATOM   1481  O   SER H 193      19.374  15.679  14.074  1.00 50.86           O  
ATOM   1482  N   SER H 194      18.823  14.522  12.201  1.00 53.13           N  
ATOM   1483  CA  SER H 194      20.103  14.569  11.542  1.00 53.95           C  
ATOM   1484  CB  SER H 194      20.412  15.948  10.930  1.00 55.18           C  
ATOM   1485  OG  SER H 194      19.466  16.250   9.917  1.00 57.87           O  
ATOM   1486  C   SER H 194      21.214  14.217  12.477  1.00 52.76           C  
ATOM   1487  O   SER H 194      22.156  14.992  12.645  1.00 52.49           O  
ATOM   1488  N   VAL H 195      21.149  13.019  13.081  1.00 52.02           N  
ATOM   1489  CA  VAL H 195      22.143  12.602  14.026  1.00 51.90           C  
ATOM   1490  CB  VAL H 195      21.792  11.341  14.761  1.00 51.28           C  
ATOM   1491  CG1 VAL H 195      20.527  11.605  15.597  1.00 29.30           C  
ATOM   1492  CG2 VAL H 195      21.641  10.202  13.741  1.00 30.09           C  
ATOM   1493  C   VAL H 195      23.459  12.383  13.352  1.00 53.07           C  
ATOM   1494  O   VAL H 195      23.548  12.021  12.181  1.00 54.35           O  
ATOM   1495  N   THR H 196      24.528  12.642  14.128  1.00 52.47           N  
ATOM   1496  CA  THR H 196      25.889  12.500  13.710  1.00 52.93           C  
ATOM   1497  CB  THR H 196      26.517  13.834  13.440  1.00 53.32           C  
ATOM   1498  OG1 THR H 196      27.867  13.680  13.039  1.00 53.04           O  
ATOM   1499  CG2 THR H 196      26.399  14.714  14.696  1.00 53.21           C  
ATOM   1500  C   THR H 196      26.632  11.847  14.836  1.00 52.73           C  
ATOM   1501  O   THR H 196      26.087  11.648  15.919  1.00 51.63           O  
ATOM   1502  N   ALA H 197      27.913  11.508  14.604  1.00 53.28           N  
ATOM   1503  CA  ALA H 197      28.747  10.840  15.570  1.00 52.58           C  
ATOM   1504  CB  ALA H 197      30.180  10.605  15.059  1.00 52.76           C  
ATOM   1505  C   ALA H 197      28.836  11.710  16.784  1.00 51.50           C  
ATOM   1506  O   ALA H 197      28.917  11.230  17.913  1.00 51.12           O  
ATOM   1507  N   ALA H 198      28.802  13.032  16.567  1.00 51.24           N  
ATOM   1508  CA  ALA H 198      28.923  13.998  17.616  1.00 50.59           C  
ATOM   1509  CB  ALA H 198      28.807  15.444  17.101  1.00 50.82           C  
ATOM   1510  C   ALA H 198      27.828  13.767  18.610  1.00 49.47           C  
ATOM   1511  O   ALA H 198      27.996  14.058  19.791  1.00 49.37           O  
ATOM   1512  N   ASP H 199      26.665  13.283  18.140  1.00 48.28           N  
ATOM   1513  CA  ASP H 199      25.476  13.029  18.914  1.00 46.76           C  
ATOM   1514  CB  ASP H 199      24.247  12.790  18.028  1.00 46.84           C  
ATOM   1515  CG  ASP H 199      23.966  14.093  17.299  1.00 48.60           C  
ATOM   1516  OD1 ASP H 199      24.326  15.171  17.847  1.00 47.75           O  
ATOM   1517  OD2 ASP H 199      23.401  14.027  16.177  1.00 50.10           O1-
ATOM   1518  C   ASP H 199      25.608  11.853  19.844  1.00 45.55           C  
ATOM   1519  O   ASP H 199      24.752  11.669  20.707  1.00 45.08           O  
ATOM   1520  N   THR H 200      26.610  10.967  19.664  1.00 44.29           N  
ATOM   1521  CA  THR H 200      26.661   9.836  20.552  1.00 42.74           C  
ATOM   1522  CB  THR H 200      27.754   8.849  20.259  1.00 42.93           C  
ATOM   1523  OG1 THR H 200      29.027   9.466  20.335  1.00 44.73           O  
ATOM   1524  CG2 THR H 200      27.527   8.276  18.863  1.00 41.87           C  
ATOM   1525  C   THR H 200      26.847  10.314  21.956  1.00 41.53           C  
ATOM   1526  O   THR H 200      27.692  11.165  22.231  1.00 41.82           O  
ATOM   1527  N   ALA H 201      26.036   9.771  22.892  1.00 39.56           N  
ATOM   1528  CA  ALA H 201      26.159  10.190  24.258  1.00 37.97           C  
ATOM   1529  CB  ALA H 201      25.912  11.695  24.455  1.00 37.71           C  
ATOM   1530  C   ALA H 201      25.139   9.475  25.084  1.00 36.82           C  
ATOM   1531  O   ALA H 201      24.279   8.769  24.556  1.00 36.76           O  
ATOM   1532  N   VAL H 202      25.243   9.610  26.425  1.00 35.42           N  
ATOM   1533  CA  VAL H 202      24.250   9.046  27.288  1.00 34.28           C  
ATOM   1534  CB  VAL H 202      24.758   8.626  28.638  1.00 33.73           C  
ATOM   1535  CG1 VAL H 202      25.115   9.866  29.470  1.00 32.34           C  
ATOM   1536  CG2 VAL H 202      23.701   7.721  29.287  1.00 33.05           C  
ATOM   1537  C   VAL H 202      23.226  10.120  27.477  1.00 34.39           C  
ATOM   1538  O   VAL H 202      23.556  11.280  27.717  1.00 33.98           O  
ATOM   1539  N   TYR H 203      21.938   9.758  27.373  1.00 34.38           N  
ATOM   1540  CA  TYR H 203      20.907  10.748  27.482  1.00 34.64           C  
ATOM   1541  CB  TYR H 203      19.872  10.675  26.344  1.00 34.89           C  
ATOM   1542  CG  TYR H 203      20.488  11.183  25.081  1.00 35.64           C  
ATOM   1543  CD1 TYR H 203      21.415  10.439  24.385  1.00 36.13           C  
ATOM   1544  CD2 TYR H 203      20.110  12.409  24.579  1.00 35.86           C  
ATOM   1545  CE1 TYR H 203      21.972  10.917  23.221  1.00 36.57           C  
ATOM   1546  CE2 TYR H 203      20.659  12.894  23.416  1.00 36.03           C  
ATOM   1547  CZ  TYR H 203      21.591  12.146  22.735  1.00 37.55           C  
ATOM   1548  OH  TYR H 203      22.158  12.641  21.542  1.00 37.73           O  
ATOM   1549  C   TYR H 203      20.161  10.510  28.759  1.00 34.60           C  
ATOM   1550  O   TYR H 203      19.817   9.376  29.084  1.00 34.68           O  
ATOM   1551  N   TYR H 204      19.894  11.599  29.517  1.00 33.46           N  
ATOM   1552  CA  TYR H 204      19.209  11.470  30.773  1.00 33.36           C  
ATOM   1553  CB  TYR H 204      19.962  12.056  31.981  1.00 32.61           C  
ATOM   1554  CG  TYR H 204      21.280  11.406  32.206  1.00 33.27           C  
ATOM   1555  CD1 TYR H 204      22.411  11.878  31.581  1.00 33.05           C  
ATOM   1556  CD2 TYR H 204      21.387  10.330  33.056  1.00 31.78           C  
ATOM   1557  CE1 TYR H 204      23.630  11.283  31.804  1.00 34.35           C  
ATOM   1558  CE2 TYR H 204      22.604   9.734  33.280  1.00 33.04           C  
ATOM   1559  CZ  TYR H 204      23.728  10.210  32.654  1.00 34.29           C  
ATOM   1560  OH  TYR H 204      24.980   9.600  32.885  1.00 35.08           O  
ATOM   1561  C   TYR H 204      17.975  12.318  30.741  1.00 33.99           C  
ATOM   1562  O   TYR H 204      17.939  13.367  30.100  1.00 34.23           O  
ATOM   1563  N   CYS H 205      16.911  11.860  31.434  1.00 34.33           N  
ATOM   1564  CA  CYS H 205      15.742  12.675  31.616  1.00 34.37           C  
ATOM   1565  CB  CYS H 205      14.399  11.988  31.260  1.00 35.56           C  
ATOM   1566  SG  CYS H 205      14.115  10.383  32.072  1.00 37.41           S  
ATOM   1567  C   CYS H 205      15.738  13.063  33.069  1.00 33.49           C  
ATOM   1568  O   CYS H 205      16.229  12.315  33.914  1.00 33.31           O  
ATOM   1569  N   ALA H 206      15.226  14.273  33.397  1.00 32.65           N  
ATOM   1570  CA  ALA H 206      15.228  14.717  34.771  1.00 32.21           C  
ATOM   1571  CB  ALA H 206      16.512  15.457  35.169  1.00 31.93           C  
ATOM   1572  C   ALA H 206      14.087  15.655  35.014  1.00 32.95           C  
ATOM   1573  O   ALA H 206      13.553  16.265  34.089  1.00 32.92           O  
ATOM   1574  N   ARG H 207      13.703  15.805  36.301  1.00 32.52           N  
ATOM   1575  CA  ARG H 207      12.583  16.624  36.678  1.00 33.37           C  
ATOM   1576  CB  ARG H 207      11.696  15.912  37.726  1.00 33.68           C  
ATOM   1577  CG  ARG H 207      10.296  16.494  37.935  1.00 35.17           C  
ATOM   1578  CD  ARG H 207       9.345  15.554  38.690  1.00 37.31           C  
ATOM   1579  NE  ARG H 207       9.595  15.688  40.154  1.00 38.47           N  
ATOM   1580  CZ  ARG H 207       8.660  15.250  41.048  1.00 40.04           C  
ATOM   1581  NH1 ARG H 207       7.504  14.671  40.609  1.00 40.28           N1+
ATOM   1582  NH2 ARG H 207       8.875  15.398  42.389  1.00 40.53           N  
ATOM   1583  C   ARG H 207      13.081  17.920  37.234  1.00 33.74           C  
ATOM   1584  O   ARG H 207      14.032  17.950  38.013  1.00 34.03           O  
ATOM   1585  N   ASP H 208      12.441  19.030  36.803  1.00 33.51           N  
ATOM   1586  CA  ASP H 208      12.791  20.359  37.218  1.00 33.91           C  
ATOM   1587  CB  ASP H 208      12.916  21.348  36.043  1.00 24.19           C  
ATOM   1588  CG  ASP H 208      14.034  20.899  35.118  1.00 21.30           C  
ATOM   1589  OD1 ASP H 208      15.132  20.577  35.640  1.00  0.00           O  
ATOM   1590  OD2 ASP H 208      13.803  20.857  33.879  1.00  0.00           O1-
ATOM   1591  C   ASP H 208      11.638  20.902  38.007  1.00 34.56           C  
ATOM   1592  O   ASP H 208      10.532  20.369  37.965  1.00 35.14           O  
ATOM   1593  N   ARG H 209      12.205  21.233  39.169  1.00 46.24           N  
ATOM   1594  CA  ARG H 209      11.316  21.537  40.209  1.00 51.68           C  
ATOM   1595  CB  ARG H 209      11.954  21.578  41.609  1.00 82.15           C  
ATOM   1596  CG  ARG H 209      12.357  20.214  42.167  1.00 83.24           C  
ATOM   1597  CD  ARG H 209      12.876  20.279  43.607  1.00124.66           C  
ATOM   1598  NE  ARG H 209      14.141  21.068  43.599  1.00  0.00           N  
ATOM   1599  CZ  ARG H 209      14.106  22.427  43.710  1.00  0.00           C  
ATOM   1600  NH1 ARG H 209      12.912  23.075  43.851  1.00  0.00           N1+
ATOM   1601  NH2 ARG H 209      15.268  23.143  43.688  1.00  0.00           N  
ATOM   1602  C   ARG H 209      10.874  22.882  39.867  1.00 54.06           C  
ATOM   1603  O   ARG H 209      11.695  23.764  39.624  1.00 55.22           O  
ATOM   1604  N   GLY H 210       9.556  23.062  39.790  1.00 70.88           N  
ATOM   1605  CA  GLY H 210       9.137  24.388  39.507  1.00 72.87           C  
ATOM   1606  C   GLY H 210       8.738  24.962  40.821  1.00 77.21           C  
ATOM   1607  O   GLY H 210       7.570  25.246  41.072  1.00 79.23           O  
ATOM   1608  N   GLY H 211       9.723  25.157  41.707  1.00 68.48           N  
ATOM   1609  CA  GLY H 211       9.416  25.739  42.970  1.00 74.46           C  
ATOM   1610  C   GLY H 211       9.492  27.198  42.733  1.00 76.78           C  
ATOM   1611  O   GLY H 211       9.624  27.634  41.592  1.00 77.30           O  
ATOM   1612  N   ASP H 212       9.425  27.986  43.814  1.00 69.01           N  
ATOM   1613  CA  ASP H 212       9.457  29.403  43.656  1.00 70.90           C  
ATOM   1614  CB  ASP H 212       9.157  30.126  44.970  1.00 72.08           C  
ATOM   1615  CG  ASP H 212       7.745  29.725  45.377  1.00 31.77           C  
ATOM   1616  OD1 ASP H 212       6.952  29.332  44.481  1.00 58.49           O  
ATOM   1617  OD2 ASP H 212       7.445  29.793  46.598  1.00 59.61           O1-
ATOM   1618  C   ASP H 212      10.834  29.763  43.212  1.00 72.54           C  
ATOM   1619  O   ASP H 212      11.738  29.975  44.018  1.00 77.32           O  
ATOM   1620  N   TYR H 213      11.004  29.833  41.881  1.00 65.10           N  
ATOM   1621  CA  TYR H 213      12.245  30.128  41.249  1.00 62.14           C  
ATOM   1622  CB  TYR H 213      12.661  31.606  41.237  1.00 64.22           C  
ATOM   1623  CG  TYR H 213      11.828  32.237  40.172  1.00 67.39           C  
ATOM   1624  CD1 TYR H 213      12.041  31.901  38.857  1.00 90.10           C  
ATOM   1625  CD2 TYR H 213      10.858  33.165  40.471  1.00 87.44           C  
ATOM   1626  CE1 TYR H 213      11.294  32.467  37.851  1.00 85.51           C  
ATOM   1627  CE2 TYR H 213      10.107  33.736  39.469  1.00 92.65           C  
ATOM   1628  CZ  TYR H 213      10.322  33.387  38.158  1.00 92.60           C  
ATOM   1629  OH  TYR H 213       9.551  33.973  37.131  1.00 93.70           O  
ATOM   1630  C   TYR H 213      13.335  29.268  41.765  1.00 60.46           C  
ATOM   1631  O   TYR H 213      14.454  29.727  41.985  1.00 59.75           O  
ATOM   1632  N   TYR H 214      13.023  27.978  41.973  1.00 72.96           N  
ATOM   1633  CA  TYR H 214      14.083  27.067  42.257  1.00 71.67           C  
ATOM   1634  CB  TYR H 214      13.863  26.107  43.444  1.00 73.89           C  
ATOM   1635  CG  TYR H 214      13.868  26.851  44.733  1.00 79.20           C  
ATOM   1636  CD1 TYR H 214      15.056  27.268  45.282  1.00 88.30           C  
ATOM   1637  CD2 TYR H 214      12.695  27.141  45.390  1.00 89.57           C  
ATOM   1638  CE1 TYR H 214      15.077  27.954  46.471  1.00 94.00           C  
ATOM   1639  CE2 TYR H 214      12.707  27.826  46.581  1.00 95.70           C  
ATOM   1640  CZ  TYR H 214      13.903  28.232  47.126  1.00 88.96           C  
ATOM   1641  OH  TYR H 214      13.924  28.934  48.349  1.00 79.32           O  
ATOM   1642  C   TYR H 214      14.068  26.186  41.073  1.00 66.82           C  
ATOM   1643  O   TYR H 214      13.060  25.534  40.827  1.00 66.75           O  
ATOM   1644  N   TYR H 215      15.146  26.169  40.273  1.00 58.10           N  
ATOM   1645  CA  TYR H 215      15.118  25.235  39.193  1.00 52.52           C  
ATOM   1646  CB  TYR H 215      15.419  25.789  37.786  1.00 54.01           C  
ATOM   1647  CG  TYR H 215      14.332  26.686  37.306  1.00 58.55           C  
ATOM   1648  CD1 TYR H 215      13.201  26.186  36.702  1.00 64.54           C  
ATOM   1649  CD2 TYR H 215      14.446  28.045  37.459  1.00 58.07           C  
ATOM   1650  CE1 TYR H 215      12.204  27.026  36.258  1.00 67.90           C  
ATOM   1651  CE2 TYR H 215      13.456  28.891  37.017  1.00 61.12           C  
ATOM   1652  CZ  TYR H 215      12.331  28.386  36.415  1.00 66.62           C  
ATOM   1653  OH  TYR H 215      11.317  29.257  35.961  1.00 70.70           O  
ATOM   1654  C   TYR H 215      16.214  24.266  39.443  1.00 50.07           C  
ATOM   1655  O   TYR H 215      17.390  24.627  39.406  1.00 48.80           O  
ATOM   1656  N   GLY H 216      15.846  22.997  39.693  1.00 46.15           N  
ATOM   1657  CA  GLY H 216      16.851  22.003  39.913  1.00 48.49           C  
ATOM   1658  C   GLY H 216      16.276  20.686  39.505  1.00 50.73           C  
ATOM   1659  O   GLY H 216      15.076  20.451  39.644  1.00 52.49           O  
ATOM   1660  N   MET H 217      17.135  19.781  38.994  1.00 46.08           N  
ATOM   1661  CA  MET H 217      16.655  18.491  38.593  1.00 44.66           C  
ATOM   1662  CB  MET H 217      17.517  17.789  37.529  1.00 38.89           C  
ATOM   1663  CG  MET H 217      17.695  18.532  36.204  1.00 34.99           C  
ATOM   1664  SD  MET H 217      18.919  19.872  36.257  1.00 47.58           S  
ATOM   1665  CE  MET H 217      19.106  20.002  34.459  1.00 39.45           C  
ATOM   1666  C   MET H 217      16.760  17.624  39.802  1.00 45.79           C  
ATOM   1667  O   MET H 217      17.827  17.089  40.097  1.00 46.95           O  
ATOM   1668  N   ASP H 218      15.644  17.465  40.533  1.00 45.50           N  
ATOM   1669  CA  ASP H 218      15.631  16.711  41.753  1.00 50.78           C  
ATOM   1670  CB  ASP H 218      14.342  16.952  42.572  1.00 49.58           C  
ATOM   1671  CG  ASP H 218      13.099  16.637  41.744  1.00 54.33           C  
ATOM   1672  OD1 ASP H 218      13.058  17.026  40.547  1.00 52.74           O  
ATOM   1673  OD2 ASP H 218      12.155  16.028  42.312  1.00 60.03           O1-
ATOM   1674  C   ASP H 218      15.835  15.237  41.539  1.00 46.89           C  
ATOM   1675  O   ASP H 218      16.577  14.597  42.277  1.00 49.17           O  
ATOM   1676  N   VAL H 219      15.198  14.671  40.504  1.00 35.71           N  
ATOM   1677  CA  VAL H 219      15.157  13.278  40.189  1.00 35.67           C  
ATOM   1678  CB  VAL H 219      13.778  12.689  40.216  1.00 35.78           C  
ATOM   1679  CG1 VAL H 219      13.880  11.198  39.851  1.00  0.00           C  
ATOM   1680  CG2 VAL H 219      13.159  12.954  41.600  1.00  0.00           C  
ATOM   1681  C   VAL H 219      15.701  13.104  38.813  1.00 35.42           C  
ATOM   1682  O   VAL H 219      15.454  13.921  37.929  1.00 35.04           O  
ATOM   1683  N   TRP H 220      16.477  12.024  38.608  1.00 35.16           N  
ATOM   1684  CA  TRP H 220      17.084  11.792  37.331  1.00 34.91           C  
ATOM   1685  CB  TRP H 220      18.620  11.898  37.372  1.00 34.07           C  
ATOM   1686  CG  TRP H 220      19.145  13.291  37.630  1.00 33.78           C  
ATOM   1687  CD2 TRP H 220      19.911  14.055  36.686  1.00 33.93           C  
ATOM   1688  CD1 TRP H 220      19.035  14.061  38.751  1.00 33.73           C  
ATOM   1689  NE1 TRP H 220      19.680  15.260  38.564  1.00 33.85           N  
ATOM   1690  CE2 TRP H 220      20.226  15.269  37.298  1.00 33.63           C  
ATOM   1691  CE3 TRP H 220      20.327  13.766  35.418  1.00 33.06           C  
ATOM   1692  CZ2 TRP H 220      20.961  16.218  36.646  1.00 33.49           C  
ATOM   1693  CZ3 TRP H 220      21.060  14.730  34.759  1.00 33.66           C  
ATOM   1694  CH2 TRP H 220      21.370  15.932  35.362  1.00 33.32           C  
ATOM   1695  C   TRP H 220      16.774  10.388  36.921  1.00 35.42           C  
ATOM   1696  O   TRP H 220      16.392   9.555  37.742  1.00 36.17           O  
ATOM   1697  N   GLY H 221      16.902  10.109  35.608  1.00 35.41           N  
ATOM   1698  CA  GLY H 221      16.718   8.782  35.106  1.00 36.24           C  
ATOM   1699  C   GLY H 221      18.063   8.128  35.197  1.00 36.70           C  
ATOM   1700  O   GLY H 221      19.022   8.725  35.680  1.00 36.44           O  
ATOM   1701  N   GLN H 222      18.148   6.855  34.774  1.00 38.18           N  
ATOM   1702  CA  GLN H 222      19.366   6.091  34.749  1.00 39.68           C  
ATOM   1703  CB  GLN H 222      19.098   4.608  34.511  1.00 42.54           C  
ATOM   1704  CG  GLN H 222      18.309   4.023  35.669  1.00 46.77           C  
ATOM   1705  CD  GLN H 222      17.828   2.650  35.263  1.00 49.60           C  
ATOM   1706  OE1 GLN H 222      17.647   1.775  36.105  1.00 51.25           O  
ATOM   1707  NE2 GLN H 222      17.605   2.448  33.938  1.00 49.57           N  
ATOM   1708  C   GLN H 222      20.265   6.561  33.648  1.00 39.82           C  
ATOM   1709  O   GLN H 222      21.486   6.572  33.793  1.00 40.28           O  
ATOM   1710  N   GLY H 223      19.669   6.927  32.498  1.00 39.20           N  
ATOM   1711  CA  GLY H 223      20.413   7.352  31.346  1.00 38.43           C  
ATOM   1712  C   GLY H 223      20.472   6.207  30.376  1.00 38.36           C  
ATOM   1713  O   GLY H 223      20.495   5.043  30.773  1.00 37.39           O  
ATOM   1714  N   THR H 224      20.483   6.522  29.060  1.00 37.97           N  
ATOM   1715  CA  THR H 224      20.595   5.512  28.036  1.00 38.74           C  
ATOM   1716  CB  THR H 224      19.358   5.314  27.205  1.00 38.87           C  
ATOM   1717  OG1 THR H 224      18.950   6.551  26.639  1.00 41.38           O  
ATOM   1718  CG2 THR H 224      18.240   4.708  28.058  1.00 40.73           C  
ATOM   1719  C   THR H 224      21.659   5.926  27.068  1.00 38.96           C  
ATOM   1720  O   THR H 224      21.706   7.073  26.625  1.00 39.17           O  
ATOM   1721  N   THR H 225      22.539   4.976  26.693  1.00 39.51           N  
ATOM   1722  CA  THR H 225      23.589   5.290  25.770  1.00 39.93           C  
ATOM   1723  CB  THR H 225      24.768   4.372  25.868  1.00 40.66           C  
ATOM   1724  OG1 THR H 225      25.319   4.418  27.176  1.00  0.00           O  
ATOM   1725  CG2 THR H 225      25.817   4.811  24.831  1.00  0.00           C  
ATOM   1726  C   THR H 225      23.061   5.168  24.379  1.00 40.98           C  
ATOM   1727  O   THR H 225      22.458   4.160  24.009  1.00 41.21           O  
ATOM   1728  N   VAL H 226      23.282   6.216  23.566  1.00 40.95           N  
ATOM   1729  CA  VAL H 226      22.866   6.186  22.196  1.00 42.15           C  
ATOM   1730  CB  VAL H 226      21.936   7.313  21.837  1.00 42.62           C  
ATOM   1731  CG1 VAL H 226      21.621   7.262  20.331  1.00 43.81           C  
ATOM   1732  CG2 VAL H 226      20.694   7.210  22.733  1.00 41.28           C  
ATOM   1733  C   VAL H 226      24.101   6.347  21.374  1.00 43.21           C  
ATOM   1734  O   VAL H 226      24.857   7.300  21.550  1.00 43.29           O  
ATOM   1735  N   THR H 227      24.343   5.405  20.446  1.00 44.40           N  
ATOM   1736  CA  THR H 227      25.509   5.509  19.619  1.00 45.19           C  
ATOM   1737  CB  THR H 227      26.377   4.293  19.659  1.00 45.48           C  
ATOM   1738  OG1 THR H 227      25.606   3.149  19.329  1.00 44.90           O  
ATOM   1739  CG2 THR H 227      26.989   4.143  21.058  1.00 44.83           C  
ATOM   1740  C   THR H 227      25.058   5.687  18.210  1.00 46.53           C  
ATOM   1741  O   THR H 227      24.114   5.043  17.755  1.00 46.94           O  
ATOM   1742  N   VAL H 228      25.731   6.598  17.484  1.00 47.62           N  
ATOM   1743  CA  VAL H 228      25.394   6.838  16.115  1.00 49.36           C  
ATOM   1744  CB  VAL H 228      25.376   8.294  15.768  1.00 49.54           C  
ATOM   1745  CG1 VAL H 228      25.087   8.440  14.268  1.00 49.42           C  
ATOM   1746  CG2 VAL H 228      24.358   8.997  16.678  1.00 47.46           C  
ATOM   1747  C   VAL H 228      26.461   6.207  15.278  1.00 51.37           C  
ATOM   1748  O   VAL H 228      27.622   6.608  15.340  1.00 51.79           O  
ATOM   1749  N   SER H 229      26.089   5.192  14.471  1.00 52.88           N  
ATOM   1750  CA  SER H 229      27.052   4.526  13.638  1.00 54.84           C  
ATOM   1751  CB  SER H 229      27.800   3.389  14.353  1.00 54.69           C  
ATOM   1752  OG  SER H 229      28.730   2.783  13.466  1.00 55.70           O  
ATOM   1753  C   SER H 229      26.326   3.902  12.488  1.00 56.60           C  
ATOM   1754  O   SER H 229      25.117   3.692  12.543  1.00 56.86           O  
ATOM   1755  N   SER H 230      27.062   3.578  11.406  1.00 58.27           N  
ATOM   1756  CA  SER H 230      26.469   2.958  10.255  1.00 59.91           C  
ATOM   1757  CB  SER H 230      27.449   2.765   9.086  1.00 61.19           C  
ATOM   1758  OG  SER H 230      27.913   4.024   8.622  1.00 62.13           O  
ATOM   1759  C   SER H 230      26.002   1.565  10.664  1.00 60.06           C  
ATOM   1760  O   SER H 230      25.582   0.800   9.752  1.00 61.26           O  
ATOM   1761  OXT SER H 230      26.067   1.238  11.877  1.00 61.97           O1-
TER    1762      SER H 230 
CONECT  161  669
CONECT  669  161
CONECT  981 1566
CONECT 1566  981
END
