# Supplementary material for: Fully automated antibody structure prediction using BIOVIA tools: Validation study
Source: PLoS One. 2017 May 18;12(5):e0177923. doi: 10.1371/journal.pone.0177923 (PMC5436848; doi:10.1371/journal.pone.0177923)
Supplement: S3 Dataset — Predicted structures using the Top5 framework method, Chothia CDR definition with canonical filtering, using up to 5 CDR templates rather than the default 3, and generating 10 CDR models. (ZIP) [file pone.0177923.s005.zip › 4N9G_NM_FV_FinalModel.pdb]

REMARK   Accelrys Discovery Studio PDB file
REMARK   Created:  2015-11-30T23:00:05Z
SSBOND   1 CYS L   23    CYS L   88                                     
SSBOND   2 CYS H  129    CYS H  203                                     
ATOM      1  N   ASP L   1      25.826  32.126  25.526  1.00 50.39           N1+
ATOM      2  CA  ASP L   1      25.391  31.498  26.799  1.00 48.36           C  
ATOM      3  CB  ASP L   1      25.527  29.967  26.725  1.00 47.05           C  
ATOM      4  CG  ASP L   1      24.507  29.429  25.733  1.00 57.91           C  
ATOM      5  OD1 ASP L   1      23.650  30.227  25.271  1.00 58.55           O  
ATOM      6  OD2 ASP L   1      24.569  28.207  25.429  1.00 56.12           O1-
ATOM      7  C   ASP L   1      26.273  31.970  27.909  1.00 50.54           C  
ATOM      8  O   ASP L   1      27.120  32.839  27.717  1.00 53.77           O  
ATOM      9  N   ILE L   2      26.088  31.402  29.115  1.00 45.76           N  
ATOM     10  CA  ILE L   2      26.908  31.763  30.234  1.00 43.44           C  
ATOM     11  CB  ILE L   2      26.144  31.977  31.516  1.00 42.54           C  
ATOM     12  CG1 ILE L   2      25.180  33.171  31.378  1.00 40.08           C  
ATOM     13  CG2 ILE L   2      27.163  32.147  32.656  1.00 37.91           C  
ATOM     14  CD1 ILE L   2      24.215  33.323  32.554  1.00 49.16           C  
ATOM     15  C   ILE L   2      27.869  30.637  30.438  1.00 47.02           C  
ATOM     16  O   ILE L   2      27.477  29.472  30.502  1.00 47.75           O  
ATOM     17  N   GLN L   3      29.175  30.965  30.513  1.00 44.41           N  
ATOM     18  CA  GLN L   3      30.158  29.933  30.664  1.00 43.67           C  
ATOM     19  CB  GLN L   3      31.488  30.180  29.925  1.00 48.74           C  
ATOM     20  CG  GLN L   3      31.480  29.809  28.438  1.00 56.83           C  
ATOM     21  CD  GLN L   3      30.798  30.905  27.640  1.00 69.79           C  
ATOM     22  OE1 GLN L   3      29.641  31.239  27.882  1.00 66.88           O  
ATOM     23  NE2 GLN L   3      31.536  31.476  26.650  1.00 73.15           N  
ATOM     24  C   GLN L   3      30.495  29.755  32.102  1.00 45.78           C  
ATOM     25  O   GLN L   3      30.627  30.714  32.861  1.00 45.57           O  
ATOM     26  N   MET L   4      30.632  28.478  32.504  1.00 41.42           N  
ATOM     27  CA  MET L   4      30.985  28.158  33.852  1.00 40.77           C  
ATOM     28  CB  MET L   4      29.998  27.186  34.519  1.00 41.16           C  
ATOM     29  CG  MET L   4      28.566  27.722  34.550  1.00 41.12           C  
ATOM     30  SD  MET L   4      28.360  29.296  35.437  1.00 30.36           S  
ATOM     31  CE  MET L   4      28.538  28.561  37.084  1.00 30.53           C  
ATOM     32  C   MET L   4      32.312  27.477  33.781  1.00 43.85           C  
ATOM     33  O   MET L   4      32.483  26.502  33.049  1.00 43.77           O  
ATOM     34  N   SER L   5      33.297  27.988  34.543  1.00 40.96           N  
ATOM     35  CA  SER L   5      34.602  27.400  34.516  1.00 42.48           C  
ATOM     36  CB  SER L   5      35.717  28.409  34.192  1.00 45.85           C  
ATOM     37  OG  SER L   5      35.526  28.957  32.895  1.00  0.00           O  
ATOM     38  C   SER L   5      34.880  26.879  35.888  1.00 43.94           C  
ATOM     39  O   SER L   5      34.732  27.597  36.875  1.00 42.47           O  
ATOM     40  N   GLN L   6      35.300  25.601  35.978  1.00 40.45           N  
ATOM     41  CA  GLN L   6      35.595  25.012  37.253  1.00 39.50           C  
ATOM     42  CB  GLN L   6      34.922  23.650  37.498  1.00 41.55           C  
ATOM     43  CG  GLN L   6      33.417  23.707  37.736  1.00 43.16           C  
ATOM     44  CD  GLN L   6      32.942  22.276  37.941  1.00 44.72           C  
ATOM     45  OE1 GLN L   6      32.284  21.701  37.077  1.00 43.47           O  
ATOM     46  NE2 GLN L   6      33.287  21.677  39.112  1.00 42.46           N  
ATOM     47  C   GLN L   6      37.061  24.734  37.319  1.00 41.15           C  
ATOM     48  O   GLN L   6      37.706  24.449  36.311  1.00 41.39           O  
ATOM     49  N   SER L   7      37.630  24.847  38.533  1.00 41.26           N  
ATOM     50  CA  SER L   7      39.012  24.518  38.722  1.00 42.22           C  
ATOM     51  CB  SER L   7      39.953  25.735  38.673  1.00 47.72           C  
ATOM     52  OG  SER L   7      39.668  26.620  39.744  1.00 55.83           O  
ATOM     53  C   SER L   7      39.119  23.906  40.080  1.00 44.87           C  
ATOM     54  O   SER L   7      38.366  24.269  40.983  1.00 45.30           O  
ATOM     55  N   PRO L   8      40.014  22.975  40.276  1.00 41.61           N  
ATOM     56  CA  PRO L   8      40.907  22.464  39.269  1.00 41.84           C  
ATOM     57  CD  PRO L   8      40.444  22.630  41.620  1.00 42.12           C  
ATOM     58  CB  PRO L   8      42.069  21.825  40.030  1.00 43.92           C  
ATOM     59  CG  PRO L   8      41.487  21.520  41.420  1.00 45.29           C  
ATOM     60  C   PRO L   8      40.182  21.464  38.425  1.00 43.32           C  
ATOM     61  O   PRO L   8      39.057  21.105  38.763  1.00 47.28           O  
ATOM     62  N   SER L   9      40.796  21.024  37.309  1.00 41.08           N  
ATOM     63  CA  SER L   9      40.206  20.027  36.463  1.00 40.55           C  
ATOM     64  CB  SER L   9      41.046  19.744  35.205  1.00 45.60           C  
ATOM     65  OG  SER L   9      41.125  20.908  34.395  1.00 57.60           O  
ATOM     66  C   SER L   9      40.126  18.744  37.234  1.00 43.20           C  
ATOM     67  O   SER L   9      39.119  18.043  37.181  1.00 42.78           O  
ATOM     68  N   SER L  10      41.202  18.393  37.967  1.00 41.82           N  
ATOM     69  CA  SER L  10      41.186  17.186  38.744  1.00 39.34           C  
ATOM     70  CB  SER L  10      41.749  15.960  38.003  1.00 42.38           C  
ATOM     71  OG  SER L  10      43.131  16.141  37.735  1.00 50.04           O  
ATOM     72  C   SER L  10      42.049  17.419  39.941  1.00 41.91           C  
ATOM     73  O   SER L  10      42.875  18.330  39.949  1.00 40.40           O  
ATOM     74  N   LEU L  11      41.857  16.617  41.009  1.00 40.53           N  
ATOM     75  CA  LEU L  11      42.671  16.803  42.175  1.00 39.99           C  
ATOM     76  CB  LEU L  11      42.099  17.860  43.139  1.00 40.19           C  
ATOM     77  CG  LEU L  11      40.628  17.641  43.539  1.00 42.92           C  
ATOM     78  CD1 LEU L  11      40.454  16.409  44.438  1.00 42.13           C  
ATOM     79  CD2 LEU L  11      40.027  18.916  44.149  1.00 42.79           C  
ATOM     80  C   LEU L  11      42.795  15.499  42.899  1.00 41.11           C  
ATOM     81  O   LEU L  11      41.954  14.612  42.758  1.00 42.26           O  
ATOM     82  N   SER L  12      43.884  15.339  43.679  1.00 39.99           N  
ATOM     83  CA  SER L  12      44.045  14.147  44.459  1.00 39.23           C  
ATOM     84  CB  SER L  12      45.264  13.294  44.061  1.00 41.47           C  
ATOM     85  OG  SER L  12      46.466  14.005  44.313  1.00 48.27           O  
ATOM     86  C   SER L  12      44.243  14.579  45.877  1.00 42.40           C  
ATOM     87  O   SER L  12      45.010  15.501  46.150  1.00 40.95           O  
ATOM     88  N   ALA L  13      43.539  13.924  46.822  1.00 40.79           N  
ATOM     89  CA  ALA L  13      43.678  14.303  48.197  1.00 40.10           C  
ATOM     90  CB  ALA L  13      42.605  15.298  48.670  1.00 40.99           C  
ATOM     91  C   ALA L  13      43.542  13.073  49.036  1.00 41.77           C  
ATOM     92  O   ALA L  13      43.018  12.053  48.590  1.00 43.41           O  
ATOM     93  N   SER L  14      44.050  13.146  50.282  1.00 40.40           N  
ATOM     94  CA  SER L  14      43.999  12.042  51.194  1.00 39.79           C  
ATOM     95  CB  SER L  14      45.143  12.061  52.223  1.00 42.02           C  
ATOM     96  OG  SER L  14      46.392  11.920  51.561  1.00 48.12           O  
ATOM     97  C   SER L  14      42.703  12.091  51.938  1.00 41.75           C  
ATOM     98  O   SER L  14      42.038  13.125  51.998  1.00 42.66           O  
ATOM     99  N   VAL L  15      42.314  10.950  52.535  1.00 41.35           N  
ATOM    100  CA  VAL L  15      41.086  10.902  53.270  1.00 40.68           C  
ATOM    101  CB  VAL L  15      40.700   9.510  53.691  1.00 42.85           C  
ATOM    102  CG1 VAL L  15      41.701   9.016  54.748  1.00 43.55           C  
ATOM    103  CG2 VAL L  15      39.241   9.515  54.172  1.00 41.05           C  
ATOM    104  C   VAL L  15      41.268  11.736  54.497  1.00 42.71           C  
ATOM    105  O   VAL L  15      42.315  11.690  55.141  1.00 44.35           O  
ATOM    106  N   GLY L  16      40.243  12.543  54.837  1.00 41.60           N  
ATOM    107  CA  GLY L  16      40.299  13.362  56.014  1.00 41.03           C  
ATOM    108  C   GLY L  16      40.673  14.769  55.654  1.00 43.70           C  
ATOM    109  O   GLY L  16      40.540  15.670  56.479  1.00 45.35           O  
ATOM    110  N   ASP L  17      41.143  15.012  54.414  1.00 40.79           N  
ATOM    111  CA  ASP L  17      41.546  16.344  54.049  1.00 40.30           C  
ATOM    112  CB  ASP L  17      42.480  16.405  52.825  1.00 43.02           C  
ATOM    113  CG  ASP L  17      43.859  15.917  53.237  1.00 48.35           C  
ATOM    114  OD1 ASP L  17      44.072  15.710  54.460  1.00 48.07           O  
ATOM    115  OD2 ASP L  17      44.721  15.753  52.332  1.00 53.93           O1-
ATOM    116  C   ASP L  17      40.347  17.160  53.694  1.00 42.50           C  
ATOM    117  O   ASP L  17      39.264  16.635  53.444  1.00 42.39           O  
ATOM    118  N   THR L  18      40.529  18.497  53.665  1.00 40.71           N  
ATOM    119  CA  THR L  18      39.461  19.367  53.274  1.00 41.60           C  
ATOM    120  CB  THR L  18      39.393  20.646  54.057  1.00 42.73           C  
ATOM    121  OG1 THR L  18      39.229  20.369  55.440  1.00  0.00           O  
ATOM    122  CG2 THR L  18      38.199  21.468  53.540  1.00  0.00           C  
ATOM    123  C   THR L  18      39.730  19.726  51.849  1.00 43.41           C  
ATOM    124  O   THR L  18      40.811  20.205  51.514  1.00 44.58           O  
ATOM    125  N   VAL L  19      38.741  19.483  50.965  1.00 40.98           N  
ATOM    126  CA  VAL L  19      38.921  19.743  49.567  1.00 38.75           C  
ATOM    127  CB  VAL L  19      38.532  18.574  48.703  1.00 40.28           C  
ATOM    128  CG1 VAL L  19      38.745  18.953  47.233  1.00 40.43           C  
ATOM    129  CG2 VAL L  19      39.336  17.337  49.129  1.00 42.11           C  
ATOM    130  C   VAL L  19      38.007  20.867  49.194  1.00 40.26           C  
ATOM    131  O   VAL L  19      36.897  20.970  49.710  1.00 40.48           O  
ATOM    132  N   THR L  20      38.471  21.762  48.297  1.00 39.70           N  
ATOM    133  CA  THR L  20      37.637  22.851  47.880  1.00 39.02           C  
ATOM    134  CB  THR L  20      38.127  24.183  48.364  1.00 43.67           C  
ATOM    135  OG1 THR L  20      38.229  24.182  49.780  1.00 47.16           O  
ATOM    136  CG2 THR L  20      37.123  25.258  47.929  1.00 40.67           C  
ATOM    137  C   THR L  20      37.653  22.886  46.382  1.00 39.58           C  
ATOM    138  O   THR L  20      38.706  22.767  45.760  1.00 44.02           O  
ATOM    139  N   ILE L  21      36.463  23.048  45.770  1.00 36.39           N  
ATOM    140  CA  ILE L  21      36.340  23.114  44.341  1.00 36.19           C  
ATOM    141  CB  ILE L  21      35.462  22.030  43.782  1.00 39.30           C  
ATOM    142  CG1 ILE L  21      36.066  20.651  44.099  1.00 41.13           C  
ATOM    143  CG2 ILE L  21      35.272  22.287  42.278  1.00 41.48           C  
ATOM    144  CD1 ILE L  21      35.108  19.488  43.851  1.00 40.71           C  
ATOM    145  C   ILE L  21      35.696  24.432  44.031  1.00 40.10           C  
ATOM    146  O   ILE L  21      34.766  24.850  44.717  1.00 39.74           O  
ATOM    147  N   THR L  22      36.183  25.128  42.983  1.00 35.75           N  
ATOM    148  CA  THR L  22      35.659  26.430  42.678  1.00 35.79           C  
ATOM    149  CB  THR L  22      36.721  27.488  42.578  1.00 41.92           C  
ATOM    150  OG1 THR L  22      37.638  27.160  41.546  1.00 47.23           O  
ATOM    151  CG2 THR L  22      37.459  27.591  43.923  1.00 49.76           C  
ATOM    152  C   THR L  22      34.958  26.395  41.356  1.00 39.02           C  
ATOM    153  O   THR L  22      35.248  25.561  40.499  1.00 39.59           O  
ATOM    154  N   CYS L  23      33.977  27.303  41.187  1.00 37.62           N  
ATOM    155  CA  CYS L  23      33.224  27.428  39.968  1.00 36.76           C  
ATOM    156  CB  CYS L  23      31.829  26.755  40.086  1.00 37.93           C  
ATOM    157  SG  CYS L  23      30.787  26.853  38.592  1.00 39.98           S  
ATOM    158  C   CYS L  23      33.061  28.904  39.711  1.00 40.51           C  
ATOM    159  O   CYS L  23      32.536  29.630  40.557  1.00 39.14           O  
ATOM    160  N   ARG L  24      33.526  29.396  38.534  1.00 37.45           N  
ATOM    161  CA  ARG L  24      33.424  30.797  38.200  1.00 38.49           C  
ATOM    162  CB  ARG L  24      34.725  31.453  37.698  1.00 39.75           C  
ATOM    163  CG  ARG L  24      35.710  31.889  38.780  1.00 50.88           C  
ATOM    164  CD  ARG L  24      36.874  32.709  38.211  1.00 57.05           C  
ATOM    165  NE  ARG L  24      36.359  34.070  37.877  1.00 63.62           N  
ATOM    166  CZ  ARG L  24      36.599  35.123  38.711  1.00 79.15           C  
ATOM    167  NH1 ARG L  24      37.376  34.949  39.821  1.00 69.39           N1+
ATOM    168  NH2 ARG L  24      36.079  36.353  38.428  1.00 64.06           N  
ATOM    169  C   ARG L  24      32.466  30.958  37.062  1.00 41.22           C  
ATOM    170  O   ARG L  24      32.457  30.163  36.123  1.00 42.49           O  
ATOM    171  N   ALA L  25      31.643  32.027  37.116  1.00 38.73           N  
ATOM    172  CA  ALA L  25      30.675  32.281  36.088  1.00 40.47           C  
ATOM    173  CB  ALA L  25      29.264  32.562  36.634  1.00 38.17           C  
ATOM    174  C   ALA L  25      31.106  33.494  35.325  1.00 42.59           C  
ATOM    175  O   ALA L  25      31.687  34.423  35.884  1.00 44.52           O  
ATOM    176  N   SER L  26      30.814  33.501  34.008  1.00 29.66           N  
ATOM    177  CA  SER L  26      31.172  34.572  33.120  1.00 30.49           C  
ATOM    178  CB  SER L  26      30.806  34.269  31.661  1.00 30.38           C  
ATOM    179  OG  SER L  26      31.495  33.107  31.230  1.00 30.33           O  
ATOM    180  C   SER L  26      30.422  35.806  33.501  1.00 32.56           C  
ATOM    181  O   SER L  26      30.937  36.918  33.379  1.00 34.03           O  
ATOM    182  N   GLN L  27      29.169  35.641  33.954  1.00 30.25           N  
ATOM    183  CA  GLN L  27      28.380  36.777  34.320  1.00 29.81           C  
ATOM    184  CB  GLN L  27      27.242  37.049  33.322  1.00 29.79           C  
ATOM    185  CG  GLN L  27      26.507  38.359  33.578  1.00 35.51           C  
ATOM    186  CD  GLN L  27      25.556  38.597  32.416  1.00 40.33           C  
ATOM    187  OE1 GLN L  27      24.708  37.761  32.104  1.00 42.51           O  
ATOM    188  NE2 GLN L  27      25.705  39.774  31.753  1.00 41.20           N  
ATOM    189  C   GLN L  27      27.795  36.476  35.665  1.00 32.08           C  
ATOM    190  O   GLN L  27      27.729  35.315  36.065  1.00 33.42           O  
ATOM    191  N   GLY L  28      27.374  37.516  36.415  1.00 29.27           N  
ATOM    192  CA  GLY L  28      26.851  37.296  37.737  1.00 31.32           C  
ATOM    193  C   GLY L  28      25.586  36.506  37.640  1.00 30.19           C  
ATOM    194  O   GLY L  28      24.705  36.814  36.839  1.00 31.72           O  
ATOM    195  N   ILE L  29      25.469  35.444  38.461  1.00 29.21           N  
ATOM    196  CA  ILE L  29      24.277  34.652  38.407  1.00 30.27           C  
ATOM    197  CB  ILE L  29      24.576  33.226  38.043  1.00 27.16           C  
ATOM    198  CG1 ILE L  29      25.493  32.586  39.101  1.00 25.35           C  
ATOM    199  CG2 ILE L  29      25.158  33.216  36.621  1.00 26.03           C  
ATOM    200  CD1 ILE L  29      25.631  31.069  38.972  1.00 26.52           C  
ATOM    201  C   ILE L  29      23.622  34.628  39.748  1.00 30.77           C  
ATOM    202  O   ILE L  29      22.955  33.646  40.076  1.00 31.37           O  
ATOM    203  N   SER L  30      23.737  35.714  40.541  1.00 31.57           N  
ATOM    204  CA  SER L  30      23.095  35.692  41.825  1.00 31.74           C  
ATOM    205  CB  SER L  30      21.562  35.602  41.741  1.00 31.27           C  
ATOM    206  OG  SER L  30      21.037  36.771  41.129  1.00 34.99           O  
ATOM    207  C   SER L  30      23.604  34.502  42.579  1.00 31.20           C  
ATOM    208  O   SER L  30      24.792  34.187  42.537  1.00 34.15           O  
ATOM    209  N   ASN L  31      22.706  33.830  43.329  1.00 28.98           N  
ATOM    210  CA  ASN L  31      23.121  32.648  44.020  1.00 30.22           C  
ATOM    211  CB  ASN L  31      22.747  32.688  45.510  1.00 32.44           C  
ATOM    212  CG  ASN L  31      23.523  33.840  46.145  1.00 21.70           C  
ATOM    213  OD1 ASN L  31      22.956  34.872  46.501  1.00 22.19           O  
ATOM    214  ND2 ASN L  31      24.864  33.664  46.286  1.00 22.64           N  
ATOM    215  C   ASN L  31      22.408  31.477  43.405  1.00 29.37           C  
ATOM    216  O   ASN L  31      22.112  30.500  44.092  1.00 28.98           O  
ATOM    217  N   TYR L  32      22.167  31.501  42.076  1.00 29.69           N  
ATOM    218  CA  TYR L  32      21.436  30.414  41.488  1.00 28.65           C  
ATOM    219  CB  TYR L  32      20.474  30.850  40.366  1.00 28.88           C  
ATOM    220  CG  TYR L  32      19.464  31.773  40.960  1.00 32.06           C  
ATOM    221  CD1 TYR L  32      19.717  33.123  41.026  1.00 31.82           C  
ATOM    222  CD2 TYR L  32      18.268  31.306  41.455  1.00 34.56           C  
ATOM    223  CE1 TYR L  32      18.802  33.996  41.569  1.00 28.43           C  
ATOM    224  CE2 TYR L  32      17.347  32.172  42.000  1.00 34.32           C  
ATOM    225  CZ  TYR L  32      17.612  33.518  42.061  1.00 30.22           C  
ATOM    226  OH  TYR L  32      16.669  34.407  42.619  1.00 31.86           O  
ATOM    227  C   TYR L  32      22.435  29.484  40.891  1.00 27.58           C  
ATOM    228  O   TYR L  32      22.692  29.469  39.688  1.00 26.89           O  
ATOM    229  N   LEU L  33      23.013  28.650  41.761  1.00 31.09           N  
ATOM    230  CA  LEU L  33      24.041  27.722  41.373  1.00 31.05           C  
ATOM    231  CB  LEU L  33      25.424  28.299  41.747  1.00 32.44           C  
ATOM    232  CG  LEU L  33      26.665  27.451  41.413  1.00 34.95           C  
ATOM    233  CD1 LEU L  33      26.745  26.210  42.299  1.00 34.53           C  
ATOM    234  CD2 LEU L  33      26.764  27.131  39.919  1.00 32.83           C  
ATOM    235  C   LEU L  33      23.808  26.426  42.107  1.00 32.97           C  
ATOM    236  O   LEU L  33      23.550  26.429  43.311  1.00 32.71           O  
ATOM    237  N   ALA L  34      23.889  25.274  41.396  1.00 30.10           N  
ATOM    238  CA  ALA L  34      23.694  23.991  42.027  1.00 31.93           C  
ATOM    239  CB  ALA L  34      22.484  23.207  41.508  1.00 20.97           C  
ATOM    240  C   ALA L  34      24.903  23.121  41.812  1.00 31.82           C  
ATOM    241  O   ALA L  34      25.656  23.285  40.851  1.00 33.95           O  
ATOM    242  N   TRP L  35      25.125  22.170  42.745  1.00 30.51           N  
ATOM    243  CA  TRP L  35      26.266  21.292  42.670  1.00 29.68           C  
ATOM    244  CB  TRP L  35      27.207  21.392  43.888  1.00 30.72           C  
ATOM    245  CG  TRP L  35      27.959  22.695  43.998  1.00 31.67           C  
ATOM    246  CD2 TRP L  35      29.214  22.955  43.346  1.00 32.54           C  
ATOM    247  CD1 TRP L  35      27.637  23.831  44.682  1.00 33.38           C  
ATOM    248  NE1 TRP L  35      28.611  24.783  44.497  1.00 32.69           N  
ATOM    249  CE2 TRP L  35      29.588  24.258  43.676  1.00 33.22           C  
ATOM    250  CE3 TRP L  35      29.988  22.174  42.538  1.00 31.96           C  
ATOM    251  CZ2 TRP L  35      30.747  24.800  43.198  1.00 33.85           C  
ATOM    252  CZ3 TRP L  35      31.157  22.722  42.059  1.00 33.08           C  
ATOM    253  CH2 TRP L  35      31.529  24.010  42.383  1.00 33.46           C  
ATOM    254  C   TRP L  35      25.804  19.862  42.598  1.00 31.69           C  
ATOM    255  O   TRP L  35      24.881  19.457  43.302  1.00 31.77           O  
ATOM    256  N   TYR L  36      26.480  19.053  41.750  1.00 31.23           N  
ATOM    257  CA  TYR L  36      26.141  17.666  41.539  1.00 30.08           C  
ATOM    258  CB  TYR L  36      25.800  17.308  40.090  1.00 32.95           C  
ATOM    259  CG  TYR L  36      24.563  17.958  39.598  1.00 30.90           C  
ATOM    260  CD1 TYR L  36      23.355  17.347  39.809  1.00 29.61           C  
ATOM    261  CD2 TYR L  36      24.608  19.157  38.927  1.00 32.76           C  
ATOM    262  CE1 TYR L  36      22.202  17.913  39.340  1.00 30.63           C  
ATOM    263  CE2 TYR L  36      23.451  19.729  38.455  1.00 30.45           C  
ATOM    264  CZ  TYR L  36      22.250  19.099  38.660  1.00 31.57           C  
ATOM    265  OH  TYR L  36      21.049  19.647  38.180  1.00 34.57           O  
ATOM    266  C   TYR L  36      27.359  16.802  41.758  1.00 32.34           C  
ATOM    267  O   TYR L  36      28.500  17.246  41.613  1.00 33.98           O  
ATOM    268  N   GLN L  37      27.124  15.512  42.099  1.00 31.98           N  
ATOM    269  CA  GLN L  37      28.171  14.530  42.269  1.00 30.85           C  
ATOM    270  CB  GLN L  37      28.149  13.878  43.662  1.00 32.18           C  
ATOM    271  CG  GLN L  37      29.234  12.822  43.888  1.00 35.10           C  
ATOM    272  CD  GLN L  37      28.976  12.193  45.252  1.00 38.99           C  
ATOM    273  OE1 GLN L  37      27.877  11.721  45.534  1.00 40.33           O  
ATOM    274  NE2 GLN L  37      30.012  12.197  46.133  1.00 37.13           N  
ATOM    275  C   GLN L  37      27.893  13.424  41.292  1.00 32.37           C  
ATOM    276  O   GLN L  37      26.763  12.949  41.195  1.00 36.96           O  
ATOM    277  N   GLN L  38      28.916  12.980  40.531  1.00 32.11           N  
ATOM    278  CA  GLN L  38      28.695  11.915  39.588  1.00 33.84           C  
ATOM    279  CB  GLN L  38      28.744  12.367  38.118  1.00 33.25           C  
ATOM    280  CG  GLN L  38      28.504  11.225  37.126  1.00 35.37           C  
ATOM    281  CD  GLN L  38      28.464  11.796  35.714  1.00 44.40           C  
ATOM    282  OE1 GLN L  38      29.128  12.784  35.410  1.00 46.40           O  
ATOM    283  NE2 GLN L  38      27.656  11.156  34.825  1.00 37.49           N  
ATOM    284  C   GLN L  38      29.730  10.852  39.766  1.00 36.39           C  
ATOM    285  O   GLN L  38      30.932  11.113  39.731  1.00 36.68           O  
ATOM    286  N   LYS L  39      29.266   9.603  39.951  1.00 36.39           N  
ATOM    287  CA  LYS L  39      30.146   8.482  40.102  1.00 37.20           C  
ATOM    288  CB  LYS L  39      29.658   7.497  41.177  1.00 39.44           C  
ATOM    289  CG  LYS L  39      29.655   8.145  42.565  1.00 43.33           C  
ATOM    290  CD  LYS L  39      28.864   7.389  43.633  1.00 47.30           C  
ATOM    291  CE  LYS L  39      28.896   8.080  45.000  1.00 52.69           C  
ATOM    292  NZ  LYS L  39      28.066   7.330  45.970  1.00 54.99           N1+
ATOM    293  C   LYS L  39      30.174   7.803  38.771  1.00 40.26           C  
ATOM    294  O   LYS L  39      29.224   7.913  37.996  1.00 39.84           O  
ATOM    295  N   PRO L  40      31.231   7.107  38.461  1.00 40.42           N  
ATOM    296  CA  PRO L  40      31.300   6.527  37.155  1.00 40.52           C  
ATOM    297  CD  PRO L  40      32.551   7.439  38.975  1.00 43.38           C  
ATOM    298  CB  PRO L  40      32.733   6.031  36.993  1.00 41.35           C  
ATOM    299  CG  PRO L  40      33.540   7.001  37.877  1.00 45.21           C  
ATOM    300  C   PRO L  40      30.242   5.504  36.932  1.00 42.95           C  
ATOM    301  O   PRO L  40      29.992   4.685  37.814  1.00 42.23           O  
ATOM    302  N   GLY L  41      29.600   5.553  35.751  1.00 42.70           N  
ATOM    303  CA  GLY L  41      28.609   4.584  35.402  1.00 43.92           C  
ATOM    304  C   GLY L  41      27.274   4.982  35.954  1.00 46.50           C  
ATOM    305  O   GLY L  41      26.276   4.312  35.691  1.00 46.05           O  
ATOM    306  N   LYS L  42      27.197   6.088  36.724  1.00 43.55           N  
ATOM    307  CA  LYS L  42      25.916   6.417  37.281  1.00 40.98           C  
ATOM    308  CB  LYS L  42      25.823   6.226  38.802  1.00 42.82           C  
ATOM    309  CG  LYS L  42      25.718   4.751  39.191  1.00 48.38           C  
ATOM    310  CD  LYS L  42      25.814   4.485  40.693  1.00 53.36           C  
ATOM    311  CE  LYS L  42      25.334   3.085  41.091  0.80 53.31           C  
ATOM    312  NZ  LYS L  42      26.344   2.063  40.731  0.80 60.33           N1+
ATOM    313  C   LYS L  42      25.549   7.828  36.961  1.00 40.64           C  
ATOM    314  O   LYS L  42      26.383   8.639  36.563  1.00 41.26           O  
ATOM    315  N   ALA L  43      24.248   8.135  37.115  1.00 37.24           N  
ATOM    316  CA  ALA L  43      23.725   9.442  36.838  1.00 38.58           C  
ATOM    317  CB  ALA L  43      22.190   9.490  36.765  1.00 38.80           C  
ATOM    318  C   ALA L  43      24.161  10.379  37.929  1.00 37.05           C  
ATOM    319  O   ALA L  43      24.524   9.969  39.031  1.00 38.23           O  
ATOM    320  N   PRO L  44      24.146  11.648  37.624  1.00 35.00           N  
ATOM    321  CA  PRO L  44      24.566  12.644  38.576  1.00 32.40           C  
ATOM    322  CD  PRO L  44      24.319  12.083  36.248  1.00 34.46           C  
ATOM    323  CB  PRO L  44      24.723  13.933  37.771  1.00 32.74           C  
ATOM    324  CG  PRO L  44      25.018  13.447  36.340  1.00 35.82           C  
ATOM    325  C   PRO L  44      23.556  12.781  39.691  1.00 33.74           C  
ATOM    326  O   PRO L  44      22.380  12.500  39.460  1.00 36.82           O  
ATOM    327  N   LYS L  45      23.997  13.214  40.899  1.00 31.89           N  
ATOM    328  CA  LYS L  45      23.141  13.358  42.056  1.00 31.40           C  
ATOM    329  CB  LYS L  45      23.565  12.420  43.195  1.00 35.48           C  
ATOM    330  CG  LYS L  45      22.706  12.522  44.452  1.00 40.02           C  
ATOM    331  CD  LYS L  45      23.159  11.572  45.561  1.00 43.26           C  
ATOM    332  CE  LYS L  45      22.479  11.839  46.902  1.00 52.63           C  
ATOM    333  NZ  LYS L  45      23.073  10.978  47.947  1.00 60.22           N1+
ATOM    334  C   LYS L  45      23.271  14.766  42.600  1.00 32.67           C  
ATOM    335  O   LYS L  45      24.384  15.277  42.718  1.00 33.57           O  
ATOM    336  N   SER L  46      22.135  15.417  42.965  1.00 31.24           N  
ATOM    337  CA  SER L  46      22.146  16.782  43.457  1.00 31.19           C  
ATOM    338  CB  SER L  46      20.779  17.476  43.354  1.00 29.24           C  
ATOM    339  OG  SER L  46      20.399  17.609  41.992  1.00  0.00           O  
ATOM    340  C   SER L  46      22.573  16.843  44.905  1.00 33.26           C  
ATOM    341  O   SER L  46      21.992  16.190  45.773  1.00 36.10           O  
ATOM    342  N   LEU L  47      23.712  17.524  45.167  1.00 30.48           N  
ATOM    343  CA  LEU L  47      24.225  17.801  46.490  1.00 29.82           C  
ATOM    344  CB  LEU L  47      25.757  17.904  46.503  1.00 31.26           C  
ATOM    345  CG  LEU L  47      26.463  16.601  46.094  1.00 33.37           C  
ATOM    346  CD1 LEU L  47      27.988  16.767  46.134  1.00 31.90           C  
ATOM    347  CD2 LEU L  47      25.974  15.408  46.930  1.00 35.66           C  
ATOM    348  C   LEU L  47      23.714  19.070  47.118  1.00 32.92           C  
ATOM    349  O   LEU L  47      23.226  19.079  48.249  1.00 34.52           O  
ATOM    350  N   ILE L  48      23.841  20.197  46.379  1.00 30.79           N  
ATOM    351  CA  ILE L  48      23.523  21.487  46.925  1.00 29.80           C  
ATOM    352  CB  ILE L  48      24.743  22.255  47.347  1.00 31.26           C  
ATOM    353  CG1 ILE L  48      25.472  21.500  48.471  1.00 33.87           C  
ATOM    354  CG2 ILE L  48      24.315  23.682  47.727  1.00 31.53           C  
ATOM    355  CD1 ILE L  48      26.862  22.048  48.791  1.00 37.48           C  
ATOM    356  C   ILE L  48      22.818  22.304  45.889  1.00 30.81           C  
ATOM    357  O   ILE L  48      23.139  22.221  44.704  1.00 32.11           O  
ATOM    358  N   TYR L  49      21.828  23.117  46.326  1.00 29.11           N  
ATOM    359  CA  TYR L  49      21.113  23.991  45.446  1.00 29.61           C  
ATOM    360  CB  TYR L  49      19.656  23.550  45.194  1.00 30.23           C  
ATOM    361  CG  TYR L  49      18.951  23.424  46.502  1.00 30.60           C  
ATOM    362  CD1 TYR L  49      19.002  22.247  47.209  1.00 31.27           C  
ATOM    363  CD2 TYR L  49      18.245  24.476  47.033  1.00 31.47           C  
ATOM    364  CE1 TYR L  49      18.355  22.117  48.415  1.00 32.04           C  
ATOM    365  CE2 TYR L  49      17.593  24.355  48.238  1.00 31.94           C  
ATOM    366  CZ  TYR L  49      17.653  23.175  48.936  1.00 35.56           C  
ATOM    367  OH  TYR L  49      16.988  23.049  50.173  1.00 39.36           O  
ATOM    368  C   TYR L  49      21.119  25.374  46.043  1.00 31.44           C  
ATOM    369  O   TYR L  49      21.348  25.552  47.239  1.00 33.21           O  
ATOM    370  N   TYR L  50      20.897  26.391  45.191  1.00 19.74           N  
ATOM    371  CA  TYR L  50      20.841  27.756  45.628  1.00 19.57           C  
ATOM    372  CB  TYR L  50      19.582  28.071  46.463  1.00 20.20           C  
ATOM    373  CG  TYR L  50      19.538  29.543  46.697  1.00 23.20           C  
ATOM    374  CD1 TYR L  50      19.260  30.394  45.654  1.00 24.95           C  
ATOM    375  CD2 TYR L  50      19.734  30.072  47.952  1.00 24.45           C  
ATOM    376  CE1 TYR L  50      19.218  31.754  45.852  1.00 25.91           C  
ATOM    377  CE2 TYR L  50      19.693  31.431  48.155  1.00 26.59           C  
ATOM    378  CZ  TYR L  50      19.438  32.275  47.104  1.00 28.04           C  
ATOM    379  OH  TYR L  50      19.398  33.670  47.311  1.00 32.84           O  
ATOM    380  C   TYR L  50      22.088  28.083  46.396  1.00 19.86           C  
ATOM    381  O   TYR L  50      22.059  28.728  47.441  1.00 19.75           O  
ATOM    382  N   THR L  51      23.219  27.576  45.884  1.00 18.65           N  
ATOM    383  CA  THR L  51      24.579  27.806  46.285  1.00 17.48           C  
ATOM    384  CB  THR L  51      25.034  29.230  46.139  1.00 16.75           C  
ATOM    385  OG1 THR L  51      24.255  30.110  46.930  1.00 19.89           O  
ATOM    386  CG2 THR L  51      24.901  29.608  44.659  1.00 17.65           C  
ATOM    387  C   THR L  51      24.930  27.292  47.647  1.00 17.70           C  
ATOM    388  O   THR L  51      26.076  26.896  47.845  1.00 18.74           O  
ATOM    389  N   SER L  52      23.985  27.159  48.599  1.00 17.01           N  
ATOM    390  CA  SER L  52      24.463  26.755  49.896  1.00 18.89           C  
ATOM    391  CB  SER L  52      24.662  27.945  50.848  1.00 20.68           C  
ATOM    392  OG  SER L  52      23.420  28.587  51.095  1.00 26.40           O  
ATOM    393  C   SER L  52      23.482  25.840  50.543  1.00 19.10           C  
ATOM    394  O   SER L  52      23.769  25.237  51.578  1.00 18.66           O  
ATOM    395  N   HIS L  53      22.285  25.708  49.953  1.00 30.10           N  
ATOM    396  CA  HIS L  53      21.336  24.815  50.561  1.00 30.51           C  
ATOM    397  ND1 HIS L  53      18.860  26.818  51.422  1.00  0.00           N  
ATOM    398  CG  HIS L  53      19.309  26.330  50.215  1.00 29.00           C  
ATOM    399  CB  HIS L  53      19.904  24.967  50.019  1.00 35.63           C  
ATOM    400  NE2 HIS L  53      18.489  28.412  49.917  1.00  0.00           N  
ATOM    401  CD2 HIS L  53      19.075  27.318  49.307  1.00  0.00           C  
ATOM    402  CE1 HIS L  53      18.380  28.065  51.187  1.00  0.00           C  
ATOM    403  C   HIS L  53      21.749  23.408  50.273  1.00 33.95           C  
ATOM    404  O   HIS L  53      22.042  23.055  49.132  1.00 33.99           O  
ATOM    405  N   LEU L  54      21.737  22.551  51.314  1.00 33.04           N  
ATOM    406  CA  LEU L  54      22.156  21.187  51.164  1.00 34.73           C  
ATOM    407  CB  LEU L  54      22.949  20.695  52.391  1.00 37.04           C  
ATOM    408  CG  LEU L  54      23.587  19.302  52.251  1.00 38.42           C  
ATOM    409  CD1 LEU L  54      24.675  19.292  51.165  1.00 34.62           C  
ATOM    410  CD2 LEU L  54      24.105  18.798  53.608  1.00 41.69           C  
ATOM    411  C   LEU L  54      20.929  20.338  51.022  1.00 37.99           C  
ATOM    412  O   LEU L  54      19.971  20.493  51.779  1.00 38.33           O  
ATOM    413  N   GLU L  55      20.932  19.417  50.028  1.00 34.48           N  
ATOM    414  CA  GLU L  55      19.815  18.547  49.795  1.00 34.47           C  
ATOM    415  CB  GLU L  55      19.899  17.746  48.485  1.00 35.39           C  
ATOM    416  CG  GLU L  55      18.642  16.913  48.228  1.00 42.04           C  
ATOM    417  CD  GLU L  55      17.485  17.875  48.010  1.00 49.95           C  
ATOM    418  OE1 GLU L  55      17.762  19.030  47.594  1.00 70.74           O  
ATOM    419  OE2 GLU L  55      16.316  17.473  48.251  1.00 48.15           O1-
ATOM    420  C   GLU L  55      19.713  17.579  50.932  1.00 36.86           C  
ATOM    421  O   GLU L  55      20.692  17.279  51.614  1.00 39.43           O  
ATOM    422  N   SER L  56      18.490  17.078  51.187  1.00 36.34           N  
ATOM    423  CA  SER L  56      18.315  16.191  52.299  1.00 37.71           C  
ATOM    424  CB  SER L  56      16.840  15.915  52.641  1.00 43.02           C  
ATOM    425  OG  SER L  56      16.200  15.253  51.561  1.00 56.86           O  
ATOM    426  C   SER L  56      18.982  14.885  52.008  1.00 40.08           C  
ATOM    427  O   SER L  56      18.972  14.394  50.880  1.00 39.30           O  
ATOM    428  N   GLY L  57      19.604  14.297  53.048  1.00 40.19           N  
ATOM    429  CA  GLY L  57      20.225  13.010  52.938  1.00 42.14           C  
ATOM    430  C   GLY L  57      21.671  13.169  52.591  1.00 43.38           C  
ATOM    431  O   GLY L  57      22.450  12.229  52.749  1.00 45.90           O  
ATOM    432  N   VAL L  58      22.084  14.357  52.114  1.00 38.97           N  
ATOM    433  CA  VAL L  58      23.470  14.532  51.787  1.00 35.90           C  
ATOM    434  CB  VAL L  58      23.731  15.694  50.871  1.00 36.35           C  
ATOM    435  CG1 VAL L  58      25.243  15.788  50.609  1.00 36.46           C  
ATOM    436  CG2 VAL L  58      22.899  15.506  49.591  1.00 35.78           C  
ATOM    437  C   VAL L  58      24.203  14.760  53.070  1.00 38.23           C  
ATOM    438  O   VAL L  58      23.672  15.369  54.000  1.00 38.23           O  
ATOM    439  N   PRO L  59      25.417  14.281  53.144  1.00 35.62           N  
ATOM    440  CA  PRO L  59      26.189  14.396  54.353  1.00 37.35           C  
ATOM    441  CD  PRO L  59      25.816  13.131  52.348  1.00 38.68           C  
ATOM    442  CB  PRO L  59      27.401  13.487  54.157  1.00 39.13           C  
ATOM    443  CG  PRO L  59      26.898  12.415  53.174  1.00 41.04           C  
ATOM    444  C   PRO L  59      26.554  15.820  54.653  1.00 39.61           C  
ATOM    445  O   PRO L  59      26.624  16.629  53.731  1.00 37.35           O  
ATOM    446  N   SER L  60      26.790  16.130  55.945  1.00 36.75           N  
ATOM    447  CA  SER L  60      27.101  17.451  56.420  1.00 38.45           C  
ATOM    448  CB  SER L  60      27.116  17.545  57.957  1.00 39.79           C  
ATOM    449  OG  SER L  60      25.826  17.268  58.482  1.00 50.00           O  
ATOM    450  C   SER L  60      28.462  17.866  55.943  1.00 38.96           C  
ATOM    451  O   SER L  60      28.795  19.049  55.972  1.00 40.07           O  
ATOM    452  N   ARG L  61      29.282  16.905  55.479  1.00 37.81           N  
ATOM    453  CA  ARG L  61      30.631  17.186  55.065  1.00 34.78           C  
ATOM    454  CB  ARG L  61      31.359  15.962  54.491  1.00 34.08           C  
ATOM    455  CG  ARG L  61      31.433  14.760  55.428  1.00 39.36           C  
ATOM    456  CD  ARG L  61      32.381  13.673  54.921  1.00 40.23           C  
ATOM    457  NE  ARG L  61      31.916  13.252  53.572  1.00 40.59           N  
ATOM    458  CZ  ARG L  61      30.989  12.259  53.445  1.00 44.19           C  
ATOM    459  NH1 ARG L  61      30.445  11.684  54.557  1.00 42.12           N1+
ATOM    460  NH2 ARG L  61      30.609  11.840  52.205  1.00 42.35           N  
ATOM    461  C   ARG L  61      30.595  18.163  53.933  1.00 36.08           C  
ATOM    462  O   ARG L  61      31.499  18.986  53.793  1.00 38.17           O  
ATOM    463  N   PHE L  62      29.565  18.051  53.072  1.00 33.04           N  
ATOM    464  CA  PHE L  62      29.439  18.881  51.906  1.00 32.33           C  
ATOM    465  CB  PHE L  62      28.522  18.262  50.838  1.00 32.47           C  
ATOM    466  CG  PHE L  62      29.218  17.069  50.285  1.00 34.28           C  
ATOM    467  CD1 PHE L  62      29.175  15.844  50.906  1.00 33.51           C  
ATOM    468  CD2 PHE L  62      29.927  17.179  49.120  1.00 35.20           C  
ATOM    469  CE1 PHE L  62      29.826  14.753  50.376  1.00 36.35           C  
ATOM    470  CE2 PHE L  62      30.579  16.093  48.589  1.00 37.53           C  
ATOM    471  CZ  PHE L  62      30.533  14.872  49.211  1.00 33.80           C  
ATOM    472  C   PHE L  62      28.854  20.215  52.261  1.00 34.96           C  
ATOM    473  O   PHE L  62      27.916  20.316  53.052  1.00 38.98           O  
ATOM    474  N   SER L  63      29.406  21.290  51.661  1.00 32.16           N  
ATOM    475  CA  SER L  63      28.892  22.609  51.892  1.00 32.68           C  
ATOM    476  CB  SER L  63      29.549  23.331  53.081  1.00 34.47           C  
ATOM    477  OG  SER L  63      30.926  23.558  52.819  1.00 43.40           O  
ATOM    478  C   SER L  63      29.171  23.421  50.667  1.00 35.33           C  
ATOM    479  O   SER L  63      29.974  23.028  49.820  1.00 36.25           O  
ATOM    480  N   GLY L  64      28.494  24.580  50.535  1.00 34.31           N  
ATOM    481  CA  GLY L  64      28.720  25.410  49.389  1.00 33.22           C  
ATOM    482  C   GLY L  64      28.579  26.838  49.810  1.00 35.34           C  
ATOM    483  O   GLY L  64      27.812  27.158  50.717  1.00 37.63           O  
ATOM    484  N   SER L  65      29.330  27.739  49.141  1.00 34.83           N  
ATOM    485  CA  SER L  65      29.260  29.134  49.466  1.00 36.84           C  
ATOM    486  CB  SER L  65      30.266  29.560  50.551  1.00 40.21           C  
ATOM    487  OG  SER L  65      31.596  29.388  50.085  1.00 47.67           O  
ATOM    488  C   SER L  65      29.580  29.915  48.228  1.00 38.26           C  
ATOM    489  O   SER L  65      29.968  29.349  47.206  1.00 40.17           O  
ATOM    490  N   GLY L  66      29.421  31.254  48.299  1.00 34.53           N  
ATOM    491  CA  GLY L  66      29.743  32.087  47.174  1.00 35.75           C  
ATOM    492  C   GLY L  66      28.522  32.810  46.701  1.00 38.08           C  
ATOM    493  O   GLY L  66      27.394  32.468  47.054  1.00 38.67           O  
ATOM    494  N   SER L  67      28.744  33.878  45.906  1.00 35.96           N  
ATOM    495  CA  SER L  67      27.676  34.649  45.341  1.00 35.66           C  
ATOM    496  CB  SER L  67      27.138  35.745  46.278  1.00 39.23           C  
ATOM    497  OG  SER L  67      28.137  36.731  46.496  1.00 51.11           O  
ATOM    498  C   SER L  67      28.226  35.344  44.136  1.00 38.56           C  
ATOM    499  O   SER L  67      29.434  35.528  44.012  1.00 41.23           O  
ATOM    500  N   GLY L  68      27.341  35.753  43.207  1.00 37.74           N  
ATOM    501  CA  GLY L  68      27.809  36.470  42.056  1.00 37.27           C  
ATOM    502  C   GLY L  68      28.556  35.547  41.141  1.00 40.28           C  
ATOM    503  O   GLY L  68      27.984  34.616  40.579  1.00 39.95           O  
ATOM    504  N   THR L  69      29.825  35.899  40.853  1.00 38.20           N  
ATOM    505  CA  THR L  69      30.704  35.167  39.977  1.00 38.49           C  
ATOM    506  CB  THR L  69      31.781  36.042  39.408  1.00 45.59           C  
ATOM    507  OG1 THR L  69      32.617  36.533  40.446  1.00 47.33           O  
ATOM    508  CG2 THR L  69      31.111  37.215  38.671  1.00 44.65           C  
ATOM    509  C   THR L  69      31.390  33.969  40.579  1.00 39.03           C  
ATOM    510  O   THR L  69      31.528  32.947  39.906  1.00 40.34           O  
ATOM    511  N   ASP L  70      31.868  34.052  41.842  1.00 36.74           N  
ATOM    512  CA  ASP L  70      32.688  32.983  42.359  1.00 38.11           C  
ATOM    513  CB  ASP L  70      33.943  33.463  43.107  1.00 43.19           C  
ATOM    514  CG  ASP L  70      34.930  34.014  42.093  1.00 50.58           C  
ATOM    515  OD1 ASP L  70      34.524  34.206  40.916  1.00 41.47           O  
ATOM    516  OD2 ASP L  70      36.107  34.244  42.480  1.00 49.14           O1-
ATOM    517  C   ASP L  70      31.932  32.127  43.325  1.00 41.22           C  
ATOM    518  O   ASP L  70      31.238  32.630  44.208  1.00 41.28           O  
ATOM    519  N   PHE L  71      32.073  30.789  43.180  1.00 37.11           N  
ATOM    520  CA  PHE L  71      31.399  29.871  44.056  1.00 34.27           C  
ATOM    521  CB  PHE L  71      30.210  29.150  43.398  1.00 34.39           C  
ATOM    522  CG  PHE L  71      29.186  30.171  43.053  1.00 34.65           C  
ATOM    523  CD1 PHE L  71      29.217  30.797  41.830  1.00 36.12           C  
ATOM    524  CD2 PHE L  71      28.200  30.509  43.950  1.00 36.07           C  
ATOM    525  CE1 PHE L  71      28.273  31.743  41.503  1.00 37.47           C  
ATOM    526  CE2 PHE L  71      27.254  31.454  43.628  1.00 33.13           C  
ATOM    527  CZ  PHE L  71      27.291  32.073  42.403  1.00 34.79           C  
ATOM    528  C   PHE L  71      32.356  28.790  44.457  1.00 37.43           C  
ATOM    529  O   PHE L  71      33.282  28.465  43.714  1.00 35.59           O  
ATOM    530  N   SER L  72      32.149  28.201  45.658  1.00 34.66           N  
ATOM    531  CA  SER L  72      33.010  27.148  46.114  1.00 34.31           C  
ATOM    532  CB  SER L  72      34.004  27.588  47.203  1.00 37.89           C  
ATOM    533  OG  SER L  72      34.946  28.506  46.672  1.00  0.00           O  
ATOM    534  C   SER L  72      32.191  26.045  46.714  1.00 37.11           C  
ATOM    535  O   SER L  72      31.166  26.278  47.357  1.00 38.31           O  
ATOM    536  N   LEU L  73      32.645  24.796  46.489  1.00 33.79           N  
ATOM    537  CA  LEU L  73      32.063  23.609  47.048  1.00 33.12           C  
ATOM    538  CB  LEU L  73      31.763  22.536  45.986  1.00 32.81           C  
ATOM    539  CG  LEU L  73      31.198  21.214  46.544  1.00 33.26           C  
ATOM    540  CD1 LEU L  73      29.769  21.376  47.089  1.00 33.08           C  
ATOM    541  CD2 LEU L  73      31.324  20.087  45.508  1.00 33.55           C  
ATOM    542  C   LEU L  73      33.124  23.043  47.939  1.00 36.00           C  
ATOM    543  O   LEU L  73      34.261  22.857  47.505  1.00 39.45           O  
ATOM    544  N   THR L  74      32.790  22.754  49.212  1.00 35.63           N  
ATOM    545  CA  THR L  74      33.808  22.270  50.100  1.00 34.26           C  
ATOM    546  CB  THR L  74      34.084  23.200  51.246  1.00 38.37           C  
ATOM    547  OG1 THR L  74      34.502  24.469  50.768  1.00 39.68           O  
ATOM    548  CG2 THR L  74      35.177  22.584  52.133  1.00 38.01           C  
ATOM    549  C   THR L  74      33.394  20.965  50.702  1.00 36.00           C  
ATOM    550  O   THR L  74      32.252  20.778  51.117  1.00 35.41           O  
ATOM    551  N   ILE L  75      34.350  20.016  50.754  1.00 32.87           N  
ATOM    552  CA  ILE L  75      34.143  18.760  51.409  1.00 33.33           C  
ATOM    553  CB  ILE L  75      34.631  17.587  50.606  1.00 32.69           C  
ATOM    554  CG1 ILE L  75      33.904  17.538  49.251  1.00 32.23           C  
ATOM    555  CG2 ILE L  75      34.443  16.312  51.447  1.00 34.75           C  
ATOM    556  CD1 ILE L  75      34.505  16.548  48.255  1.00 32.57           C  
ATOM    557  C   ILE L  75      34.997  18.867  52.636  1.00 37.04           C  
ATOM    558  O   ILE L  75      36.224  18.889  52.545  1.00 36.91           O  
ATOM    559  N   SER L  76      34.363  18.937  53.822  1.00 35.07           N  
ATOM    560  CA  SER L  76      35.086  19.182  55.040  1.00 36.16           C  
ATOM    561  CB  SER L  76      34.175  19.257  56.279  1.00 40.40           C  
ATOM    562  OG  SER L  76      33.568  17.998  56.530  1.00 44.35           O  
ATOM    563  C   SER L  76      36.096  18.106  55.277  1.00 39.82           C  
ATOM    564  O   SER L  76      37.264  18.407  55.524  1.00 39.95           O  
ATOM    565  N   SER L  77      35.685  16.824  55.231  1.00 39.14           N  
ATOM    566  CA  SER L  77      36.643  15.773  55.423  1.00 36.57           C  
ATOM    567  CB  SER L  77      36.524  15.072  56.786  1.00 39.64           C  
ATOM    568  OG  SER L  77      35.274  14.406  56.887  1.00 45.17           O  
ATOM    569  C   SER L  77      36.390  14.758  54.354  1.00 39.09           C  
ATOM    570  O   SER L  77      35.332  14.134  54.305  1.00 38.42           O  
ATOM    571  N   LEU L  78      37.395  14.539  53.490  1.00 37.05           N  
ATOM    572  CA  LEU L  78      37.246  13.674  52.358  1.00 35.01           C  
ATOM    573  CB  LEU L  78      38.451  13.772  51.404  1.00 36.17           C  
ATOM    574  CG  LEU L  78      38.278  13.053  50.056  1.00 35.76           C  
ATOM    575  CD1 LEU L  78      37.189  13.723  49.201  1.00 33.44           C  
ATOM    576  CD2 LEU L  78      39.620  12.945  49.315  1.00 38.92           C  
ATOM    577  C   LEU L  78      37.118  12.260  52.831  1.00 40.14           C  
ATOM    578  O   LEU L  78      37.837  11.828  53.731  1.00 39.09           O  
ATOM    579  N   GLN L  79      36.174  11.505  52.226  1.00 38.64           N  
ATOM    580  CA  GLN L  79      35.956  10.125  52.569  1.00 38.26           C  
ATOM    581  CB  GLN L  79      34.536   9.838  53.084  1.00 38.60           C  
ATOM    582  CG  GLN L  79      34.180  10.568  54.382  1.00 45.56           C  
ATOM    583  CD  GLN L  79      34.958   9.935  55.526  1.00 58.32           C  
ATOM    584  OE1 GLN L  79      35.181   8.726  55.553  1.00 60.36           O  
ATOM    585  NE2 GLN L  79      35.390  10.779  56.500  1.00 58.70           N  
ATOM    586  C   GLN L  79      36.131   9.328  51.313  1.00 39.89           C  
ATOM    587  O   GLN L  79      35.967   9.842  50.207  1.00 41.66           O  
ATOM    588  N   PRO L  80      36.466   8.077  51.457  1.00 39.39           N  
ATOM    589  CA  PRO L  80      36.720   7.196  50.346  1.00 37.97           C  
ATOM    590  CD  PRO L  80      36.255   7.359  52.704  1.00 41.19           C  
ATOM    591  CB  PRO L  80      37.010   5.835  50.977  1.00 40.35           C  
ATOM    592  CG  PRO L  80      36.226   5.877  52.303  1.00 42.18           C  
ATOM    593  C   PRO L  80      35.582   7.135  49.361  1.00 40.02           C  
ATOM    594  O   PRO L  80      35.851   6.973  48.173  1.00 43.70           O  
ATOM    595  N   GLU L  81      34.319   7.236  49.821  1.00 38.41           N  
ATOM    596  CA  GLU L  81      33.164   7.159  48.963  1.00 39.81           C  
ATOM    597  CB  GLU L  81      31.823   6.993  49.708  1.00 40.65           C  
ATOM    598  CG  GLU L  81      31.481   8.120  50.686  1.00 43.06           C  
ATOM    599  CD  GLU L  81      31.831   7.653  52.092  1.00 59.18           C  
ATOM    600  OE1 GLU L  81      32.795   6.856  52.237  1.00 56.13           O  
ATOM    601  OE2 GLU L  81      31.128   8.085  53.044  1.00 59.67           O1-
ATOM    602  C   GLU L  81      33.060   8.384  48.104  1.00 40.64           C  
ATOM    603  O   GLU L  81      32.395   8.369  47.070  1.00 41.71           O  
ATOM    604  N   ASP L  82      33.687   9.485  48.545  1.00 35.67           N  
ATOM    605  CA  ASP L  82      33.619  10.787  47.940  1.00 36.32           C  
ATOM    606  CB  ASP L  82      34.267  11.876  48.815  1.00 35.77           C  
ATOM    607  CG  ASP L  82      33.383  12.084  50.042  1.00 40.43           C  
ATOM    608  OD1 ASP L  82      32.218  11.607  50.027  1.00 42.97           O  
ATOM    609  OD2 ASP L  82      33.864  12.726  51.013  1.00 40.71           O1-
ATOM    610  C   ASP L  82      34.244  10.851  46.576  1.00 38.16           C  
ATOM    611  O   ASP L  82      34.010  11.821  45.858  1.00 37.76           O  
ATOM    612  N   PHE L  83      35.108   9.895  46.175  1.00 36.36           N  
ATOM    613  CA  PHE L  83      35.691  10.103  44.878  1.00 35.52           C  
ATOM    614  CB  PHE L  83      36.893   9.192  44.529  1.00 37.68           C  
ATOM    615  CG  PHE L  83      36.500   7.774  44.305  1.00 48.56           C  
ATOM    616  CD1 PHE L  83      36.079   7.377  43.059  1.00 41.27           C  
ATOM    617  CD2 PHE L  83      36.573   6.836  45.309  1.00 50.99           C  
ATOM    618  CE1 PHE L  83      35.721   6.071  42.822  1.00 50.59           C  
ATOM    619  CE2 PHE L  83      36.216   5.526  45.076  1.00 50.77           C  
ATOM    620  CZ  PHE L  83      35.783   5.140  43.830  1.00 51.91           C  
ATOM    621  C   PHE L  83      34.633  10.035  43.814  1.00 37.17           C  
ATOM    622  O   PHE L  83      33.811   9.122  43.766  1.00 37.87           O  
ATOM    623  N   ALA L  84      34.632  11.059  42.933  1.00 36.10           N  
ATOM    624  CA  ALA L  84      33.673  11.183  41.873  1.00 36.13           C  
ATOM    625  CB  ALA L  84      32.221  11.290  42.368  1.00 33.88           C  
ATOM    626  C   ALA L  84      33.998  12.463  41.170  1.00 38.09           C  
ATOM    627  O   ALA L  84      34.978  13.129  41.499  1.00 40.30           O  
ATOM    628  N   THR L  85      33.198  12.826  40.149  1.00 36.19           N  
ATOM    629  CA  THR L  85      33.417  14.071  39.474  1.00 34.19           C  
ATOM    630  CB  THR L  85      33.387  13.943  37.980  1.00 37.45           C  
ATOM    631  OG1 THR L  85      34.378  13.017  37.556  1.00 43.59           O  
ATOM    632  CG2 THR L  85      33.661  15.322  37.356  1.00 38.53           C  
ATOM    633  C   THR L  85      32.305  14.978  39.909  1.00 36.12           C  
ATOM    634  O   THR L  85      31.151  14.562  39.976  1.00 37.82           O  
ATOM    635  N   TYR L  86      32.626  16.251  40.227  1.00 33.79           N  
ATOM    636  CA  TYR L  86      31.622  17.149  40.730  1.00 32.30           C  
ATOM    637  CB  TYR L  86      32.014  17.819  42.061  1.00 32.30           C  
ATOM    638  CG  TYR L  86      32.099  16.765  43.115  1.00 35.89           C  
ATOM    639  CD1 TYR L  86      33.232  15.998  43.264  1.00 38.14           C  
ATOM    640  CD2 TYR L  86      31.041  16.546  43.965  1.00 35.64           C  
ATOM    641  CE1 TYR L  86      33.302  15.030  44.241  1.00 36.51           C  
ATOM    642  CE2 TYR L  86      31.106  15.580  44.942  1.00 37.66           C  
ATOM    643  CZ  TYR L  86      32.238  14.817  45.082  1.00 37.11           C  
ATOM    644  OH  TYR L  86      32.304  13.826  46.085  1.00 39.31           O  
ATOM    645  C   TYR L  86      31.408  18.240  39.724  1.00 37.25           C  
ATOM    646  O   TYR L  86      32.364  18.739  39.129  1.00 38.90           O  
ATOM    647  N   TYR L  87      30.129  18.632  39.506  1.00 35.88           N  
ATOM    648  CA  TYR L  87      29.828  19.640  38.524  1.00 34.31           C  
ATOM    649  CB  TYR L  87      28.924  19.174  37.363  1.00 35.44           C  
ATOM    650  CG  TYR L  87      29.469  17.977  36.659  1.00 34.75           C  
ATOM    651  CD1 TYR L  87      30.532  18.064  35.791  1.00 35.39           C  
ATOM    652  CD2 TYR L  87      28.901  16.745  36.879  1.00 37.83           C  
ATOM    653  CE1 TYR L  87      31.015  16.949  35.149  1.00 37.58           C  
ATOM    654  CE2 TYR L  87      29.378  15.625  36.239  1.00 35.66           C  
ATOM    655  CZ  TYR L  87      30.437  15.727  35.369  1.00 37.99           C  
ATOM    656  OH  TYR L  87      30.933  14.585  34.708  1.00 41.68           O  
ATOM    657  C   TYR L  87      29.015  20.732  39.165  1.00 34.11           C  
ATOM    658  O   TYR L  87      28.271  20.497  40.115  1.00 36.52           O  
ATOM    659  N   CYS L  88      29.151  21.974  38.649  1.00 32.79           N  
ATOM    660  CA  CYS L  88      28.349  23.090  39.081  1.00 33.66           C  
ATOM    661  CB  CYS L  88      29.168  24.359  39.440  1.00 34.78           C  
ATOM    662  SG  CYS L  88      30.285  24.928  38.116  1.00 37.44           S  
ATOM    663  C   CYS L  88      27.417  23.424  37.944  1.00 33.84           C  
ATOM    664  O   CYS L  88      27.749  23.177  36.787  1.00 35.87           O  
ATOM    665  N   GLN L  89      26.201  23.950  38.240  1.00 31.51           N  
ATOM    666  CA  GLN L  89      25.281  24.290  37.185  1.00 29.73           C  
ATOM    667  CB  GLN L  89      24.167  23.252  36.965  1.00 32.87           C  
ATOM    668  CG  GLN L  89      23.290  23.572  35.752  1.00 33.65           C  
ATOM    669  CD  GLN L  89      22.135  22.582  35.713  1.00 33.01           C  
ATOM    670  OE1 GLN L  89      22.084  21.637  36.497  1.00 30.28           O  
ATOM    671  NE2 GLN L  89      21.169  22.807  34.782  1.00 32.80           N  
ATOM    672  C   GLN L  89      24.616  25.580  37.556  1.00 32.57           C  
ATOM    673  O   GLN L  89      24.268  25.791  38.717  1.00 34.09           O  
ATOM    674  N   GLN L  90      24.416  26.477  36.566  1.00 33.47           N  
ATOM    675  CA  GLN L  90      23.813  27.759  36.820  1.00 32.70           C  
ATOM    676  CB  GLN L  90      24.602  28.945  36.229  1.00 33.53           C  
ATOM    677  CG  GLN L  90      24.721  28.941  34.701  1.00 34.12           C  
ATOM    678  CD  GLN L  90      23.453  29.525  34.096  1.00 42.86           C  
ATOM    679  OE1 GLN L  90      22.819  30.402  34.679  1.00 40.42           O  
ATOM    680  NE2 GLN L  90      23.074  29.032  32.887  1.00 36.23           N  
ATOM    681  C   GLN L  90      22.429  27.778  36.244  1.00 35.24           C  
ATOM    682  O   GLN L  90      22.153  27.170  35.214  1.00 33.72           O  
ATOM    683  N   HIS L  91      21.564  28.205  37.201  1.00 37.37           N  
ATOM    684  CA  HIS L  91      20.135  28.257  37.168  1.00 37.99           C  
ATOM    685  ND1 HIS L  91      18.730  25.505  39.123  1.00 35.50           N  
ATOM    686  CG  HIS L  91      19.726  26.445  38.982  1.00 37.37           C  
ATOM    687  CB  HIS L  91      19.483  27.836  38.496  1.00 37.18           C  
ATOM    688  NE2 HIS L  91      20.609  24.554  39.833  1.00 36.02           N  
ATOM    689  CD2 HIS L  91      20.868  25.848  39.418  1.00 36.28           C  
ATOM    690  CE1 HIS L  91      19.312  24.394  39.639  1.00 35.66           C  
ATOM    691  C   HIS L  91      19.710  29.692  37.095  1.00 39.76           C  
ATOM    692  O   HIS L  91      18.564  29.996  37.418  1.00 39.51           O  
ATOM    693  N   ASN L  92      20.617  30.621  36.745  1.00 39.83           N  
ATOM    694  CA  ASN L  92      20.257  32.013  36.655  1.00 42.08           C  
ATOM    695  CB  ASN L  92      21.495  32.921  36.572  1.00 40.72           C  
ATOM    696  CG  ASN L  92      21.080  34.368  36.819  1.00 44.46           C  
ATOM    697  OD1 ASN L  92      19.947  34.656  37.202  1.00 46.18           O  
ATOM    698  ND2 ASN L  92      22.033  35.311  36.591  1.00 42.31           N  
ATOM    699  C   ASN L  92      19.436  32.266  35.423  1.00 42.75           C  
ATOM    700  O   ASN L  92      18.404  32.935  35.473  1.00 44.87           O  
ATOM    701  N   SER L  93      19.881  31.732  34.268  1.00 43.94           N  
ATOM    702  CA  SER L  93      19.167  32.006  33.056  1.00 45.39           C  
ATOM    703  CB  SER L  93      19.652  33.281  32.342  1.00 46.84           C  
ATOM    704  OG  SER L  93      21.027  33.165  32.005  1.00  0.00           O  
ATOM    705  C   SER L  93      19.347  30.862  32.108  1.00 45.22           C  
ATOM    706  O   SER L  93      20.191  29.990  32.309  1.00 43.72           O  
ATOM    707  N   TYR L  94      18.532  30.836  31.034  1.00 44.08           N  
ATOM    708  CA  TYR L  94      18.627  29.774  30.077  1.00 44.30           C  
ATOM    709  CB  TYR L  94      17.280  29.247  29.543  1.00 44.49           C  
ATOM    710  CG  TYR L  94      16.612  30.277  28.704  1.00 44.45           C  
ATOM    711  CD1 TYR L  94      16.951  30.422  27.378  1.00 45.35           C  
ATOM    712  CD2 TYR L  94      15.629  31.076  29.238  1.00 44.23           C  
ATOM    713  CE1 TYR L  94      16.330  31.368  26.599  1.00 44.12           C  
ATOM    714  CE2 TYR L  94      15.004  32.024  28.463  1.00 44.61           C  
ATOM    715  CZ  TYR L  94      15.356  32.169  27.143  1.00 47.13           C  
ATOM    716  OH  TYR L  94      14.715  33.139  26.345  1.00 45.72           O  
ATOM    717  C   TYR L  94      19.449  30.267  28.934  1.00 44.40           C  
ATOM    718  O   TYR L  94      19.502  31.462  28.653  1.00 46.43           O  
ATOM    719  N   PRO L  95      20.130  29.362  28.289  1.00 43.76           N  
ATOM    720  CA  PRO L  95      20.052  27.978  28.663  1.00 43.69           C  
ATOM    721  CD  PRO L  95      20.406  29.521  26.872  1.00 45.42           C  
ATOM    722  CB  PRO L  95      20.459  27.173  27.428  1.00 44.04           C  
ATOM    723  CG  PRO L  95      21.092  28.206  26.481  1.00 46.28           C  
ATOM    724  C   PRO L  95      20.881  27.672  29.862  1.00 42.80           C  
ATOM    725  O   PRO L  95      21.834  28.397  30.144  1.00 42.79           O  
ATOM    726  N   ARG L  96      20.534  26.591  30.581  1.00 41.70           N  
ATOM    727  CA  ARG L  96      21.313  26.236  31.730  1.00 40.27           C  
ATOM    728  CB  ARG L  96      20.604  25.284  32.707  1.00 40.67           C  
ATOM    729  CG  ARG L  96      19.652  26.009  33.664  1.00 39.38           C  
ATOM    730  CD  ARG L  96      18.468  26.699  32.985  1.00 80.32           C  
ATOM    731  NE  ARG L  96      17.355  25.711  32.920  1.00  0.00           N  
ATOM    732  CZ  ARG L  96      16.088  26.137  32.639  1.00 49.23           C  
ATOM    733  NH1 ARG L  96      15.849  27.468  32.454  1.00  0.00           N1+
ATOM    734  NH2 ARG L  96      15.066  25.236  32.545  1.00  0.00           N  
ATOM    735  C   ARG L  96      22.596  25.620  31.265  1.00 41.83           C  
ATOM    736  O   ARG L  96      22.648  24.985  30.211  1.00 41.81           O  
ATOM    737  N   THR L  97      23.683  25.830  32.043  1.00 34.97           N  
ATOM    738  CA  THR L  97      24.971  25.355  31.639  1.00 34.74           C  
ATOM    739  CB  THR L  97      25.826  26.432  31.034  1.00 37.65           C  
ATOM    740  OG1 THR L  97      25.939  27.529  31.929  1.00 38.19           O  
ATOM    741  CG2 THR L  97      25.201  26.890  29.707  1.00 42.32           C  
ATOM    742  C   THR L  97      25.704  24.786  32.813  1.00 36.02           C  
ATOM    743  O   THR L  97      25.622  25.283  33.934  1.00 35.90           O  
ATOM    744  N   PHE L  98      26.468  23.709  32.554  1.00 32.98           N  
ATOM    745  CA  PHE L  98      27.212  23.025  33.573  1.00 34.47           C  
ATOM    746  CB  PHE L  98      27.242  21.496  33.387  1.00 34.33           C  
ATOM    747  CG  PHE L  98      25.868  20.926  33.451  1.00 35.86           C  
ATOM    748  CD1 PHE L  98      25.058  20.925  32.338  1.00 36.21           C  
ATOM    749  CD2 PHE L  98      25.397  20.372  34.617  1.00 37.33           C  
ATOM    750  CE1 PHE L  98      23.792  20.390  32.391  1.00 36.63           C  
ATOM    751  CE2 PHE L  98      24.132  19.835  34.677  1.00 36.18           C  
ATOM    752  CZ  PHE L  98      23.327  19.845  33.563  1.00 35.54           C  
ATOM    753  C   PHE L  98      28.654  23.418  33.470  1.00 38.05           C  
ATOM    754  O   PHE L  98      29.121  23.887  32.433  1.00 37.20           O  
ATOM    755  N   GLY L  99      29.402  23.236  34.574  1.00 37.32           N  
ATOM    756  CA  GLY L  99      30.814  23.476  34.552  1.00 35.97           C  
ATOM    757  C   GLY L  99      31.419  22.261  33.922  1.00 38.42           C  
ATOM    758  O   GLY L  99      30.725  21.287  33.643  1.00 37.02           O  
ATOM    759  N   GLN L 100      32.738  22.299  33.682  1.00 37.92           N  
ATOM    760  CA  GLN L 100      33.490  21.243  33.065  1.00 39.89           C  
ATOM    761  CB  GLN L 100      34.938  21.677  32.866  1.00 39.80           C  
ATOM    762  CG  GLN L 100      35.581  21.943  34.220  1.00 42.97           C  
ATOM    763  CD  GLN L 100      36.858  22.711  33.999  1.00 51.33           C  
ATOM    764  OE1 GLN L 100      36.877  23.705  33.278  1.00 48.21           O  
ATOM    765  NE2 GLN L 100      37.957  22.239  34.642  1.00 42.79           N  
ATOM    766  C   GLN L 100      33.497  20.041  33.960  1.00 40.78           C  
ATOM    767  O   GLN L 100      33.488  18.908  33.483  1.00 39.23           O  
ATOM    768  N   GLY L 101      33.547  20.258  35.288  1.00 40.45           N  
ATOM    769  CA  GLY L 101      33.560  19.157  36.209  1.00 40.32           C  
ATOM    770  C   GLY L 101      34.936  19.023  36.778  1.00 42.65           C  
ATOM    771  O   GLY L 101      35.934  19.283  36.109  1.00 40.92           O  
ATOM    772  N   THR L 102      35.010  18.622  38.064  1.00 41.32           N  
ATOM    773  CA  THR L 102      36.258  18.392  38.731  1.00 39.07           C  
ATOM    774  CB  THR L 102      36.420  19.137  40.020  1.00 41.82           C  
ATOM    775  OG1 THR L 102      35.312  18.873  40.864  1.00 44.19           O  
ATOM    776  CG2 THR L 102      36.554  20.633  39.761  1.00 41.97           C  
ATOM    777  C   THR L 102      36.262  16.962  39.139  1.00 41.88           C  
ATOM    778  O   THR L 102      35.322  16.486  39.771  1.00 43.52           O  
ATOM    779  N   LYS L 103      37.347  16.248  38.806  1.00 40.38           N  
ATOM    780  CA  LYS L 103      37.468  14.866  39.142  1.00 40.00           C  
ATOM    781  CB  LYS L 103      38.251  14.115  38.052  1.00 40.24           C  
ATOM    782  CG  LYS L 103      38.463  12.617  38.263  1.00 44.79           C  
ATOM    783  CD  LYS L 103      39.068  11.966  37.017  1.00 49.37           C  
ATOM    784  CE  LYS L 103      39.620  10.557  37.232  1.00 55.99           C  
ATOM    785  NZ  LYS L 103      40.178  10.041  35.961  1.00 60.49           N1+
ATOM    786  C   LYS L 103      38.264  14.803  40.409  1.00 42.13           C  
ATOM    787  O   LYS L 103      39.387  15.297  40.473  1.00 44.63           O  
ATOM    788  N   VAL L 104      37.686  14.205  41.471  1.00 40.94           N  
ATOM    789  CA  VAL L 104      38.409  14.077  42.706  1.00 39.41           C  
ATOM    790  CB  VAL L 104      37.630  14.427  43.944  1.00 42.73           C  
ATOM    791  CG1 VAL L 104      37.514  15.948  44.062  1.00 41.22           C  
ATOM    792  CG2 VAL L 104      36.257  13.759  43.844  1.00 39.17           C  
ATOM    793  C   VAL L 104      38.860  12.661  42.846  1.00 43.79           C  
ATOM    794  O   VAL L 104      38.098  11.720  42.631  1.00 43.05           O  
ATOM    795  N   GLU L 105      40.144  12.488  43.215  1.00 41.86           N  
ATOM    796  CA  GLU L 105      40.714  11.183  43.366  1.00 43.23           C  
ATOM    797  CB  GLU L 105      41.832  10.915  42.348  1.00 45.09           C  
ATOM    798  CG  GLU L 105      41.311  10.890  40.909  1.00 54.28           C  
ATOM    799  CD  GLU L 105      42.499  10.958  39.964  1.00 61.07           C  
ATOM    800  OE1 GLU L 105      43.337  11.884  40.131  1.00 65.00           O  
ATOM    801  OE2 GLU L 105      42.584  10.086  39.059  1.00 62.69           O1-
ATOM    802  C   GLU L 105      41.298  11.107  44.741  1.00 45.23           C  
ATOM    803  O   GLU L 105      41.620  12.127  45.350  1.00 46.04           O  
ATOM    804  N   ILE L 106      41.445   9.878  45.274  1.00 44.18           N  
ATOM    805  CA  ILE L 106      41.935   9.747  46.613  1.00 44.76           C  
ATOM    806  CB  ILE L 106      41.150   8.776  47.446  1.00 46.96           C  
ATOM    807  CG1 ILE L 106      39.719   9.300  47.641  1.00 46.15           C  
ATOM    808  CG2 ILE L 106      41.904   8.540  48.765  1.00 45.13           C  
ATOM    809  CD1 ILE L 106      38.781   8.297  48.304  1.00 49.27           C  
ATOM    810  C   ILE L 106      43.359   9.307  46.590  1.00 47.64           C  
ATOM    811  O   ILE L 106      43.734   8.350  45.914  1.00 48.32           O  
ATOM    812  N   LYS L 107      44.192  10.056  47.336  1.00 47.26           N  
ATOM    813  CA  LYS L 107      45.584   9.771  47.486  1.00 46.80           C  
ATOM    814  CB  LYS L 107      46.380  11.017  47.911  1.00 48.68           C  
ATOM    815  CG  LYS L 107      47.880  10.781  48.093  1.00 55.89           C  
ATOM    816  CD  LYS L 107      48.638  10.506  46.794  1.00 56.90           C  
ATOM    817  CE  LYS L 107      50.135  10.278  47.014  1.00 67.39           C  
ATOM    818  NZ  LYS L 107      50.797  10.029  45.718  1.00 72.89           N1+
ATOM    819  C   LYS L 107      45.681   8.754  48.622  1.00 48.06           C  
ATOM    820  O   LYS L 107      44.818   8.804  49.541  1.00 50.83           O  
ATOM    821  OXT LYS L 107      46.619   7.913  48.584  1.00  0.00           O1-
TER     822      LYS L 107 
ATOM    823  N   GLN H 108       9.592   8.107  45.915  1.00 67.06           N1+
ATOM    824  CA  GLN H 108       8.935   7.083  45.075  1.00 62.86           C  
ATOM    825  CB  GLN H 108       7.478   6.879  45.510  1.00 66.98           C  
ATOM    826  CG  GLN H 108       7.372   6.065  46.793  1.00 79.25           C  
ATOM    827  CD  GLN H 108       7.826   4.650  46.459  1.00 90.74           C  
ATOM    828  OE1 GLN H 108       8.095   3.845  47.348  1.00 80.47           O  
ATOM    829  NE2 GLN H 108       7.912   4.338  45.137  1.00 83.87           N  
ATOM    830  C   GLN H 108       8.939   7.427  43.630  1.00 62.88           C  
ATOM    831  O   GLN H 108       8.391   6.690  42.814  1.00 66.71           O  
ATOM    832  N   VAL H 109       9.572   8.553  43.264  1.00 55.60           N  
ATOM    833  CA  VAL H 109       9.568   8.921  41.881  1.00 50.98           C  
ATOM    834  CB  VAL H 109       9.820  10.383  41.661  1.00 54.34           C  
ATOM    835  CG1 VAL H 109       9.843  10.665  40.150  1.00 51.03           C  
ATOM    836  CG2 VAL H 109       8.736  11.169  42.418  1.00 54.76           C  
ATOM    837  C   VAL H 109      10.625   8.135  41.170  1.00 55.52           C  
ATOM    838  O   VAL H 109      11.747   7.995  41.655  1.00 54.50           O  
ATOM    839  N   GLN H 110      10.280   7.591  39.983  1.00 53.25           N  
ATOM    840  CA  GLN H 110      11.222   6.796  39.245  1.00 52.28           C  
ATOM    841  CB  GLN H 110      10.890   5.294  39.302  1.00 54.87           C  
ATOM    842  CG  GLN H 110      10.879   4.738  40.729  1.00 67.33           C  
ATOM    843  CD  GLN H 110      10.447   3.281  40.672  1.00 80.40           C  
ATOM    844  OE1 GLN H 110      11.219   2.410  40.274  1.00 82.38           O  
ATOM    845  NE2 GLN H 110       9.178   3.005  41.077  1.00 83.25           N  
ATOM    846  C   GLN H 110      11.183   7.212  37.804  1.00 52.56           C  
ATOM    847  O   GLN H 110      10.132   7.576  37.275  1.00 53.65           O  
ATOM    848  N   LEU H 111      12.357   7.178  37.135  1.00 48.58           N  
ATOM    849  CA  LEU H 111      12.468   7.538  35.746  1.00 47.17           C  
ATOM    850  CB  LEU H 111      13.261   8.834  35.517  1.00 46.94           C  
ATOM    851  CG  LEU H 111      12.586  10.086  36.098  1.00 49.85           C  
ATOM    852  CD1 LEU H 111      13.423  11.346  35.837  1.00 47.49           C  
ATOM    853  CD2 LEU H 111      11.146  10.226  35.584  1.00 48.41           C  
ATOM    854  C   LEU H 111      13.234   6.456  35.052  1.00 48.88           C  
ATOM    855  O   LEU H 111      14.217   5.944  35.588  1.00 49.83           O  
ATOM    856  N   GLN H 112      12.802   6.070  33.836  1.00 47.53           N  
ATOM    857  CA  GLN H 112      13.512   5.039  33.136  1.00 49.61           C  
ATOM    858  CB  GLN H 112      12.807   3.674  33.242  1.00 51.20           C  
ATOM    859  CG  GLN H 112      13.527   2.533  32.527  1.00 58.90           C  
ATOM    860  CD  GLN H 112      12.697   1.273  32.738  1.00 80.02           C  
ATOM    861  OE1 GLN H 112      13.219   0.161  32.737  1.00 78.87           O  
ATOM    862  NE2 GLN H 112      11.361   1.457  32.916  1.00 73.96           N  
ATOM    863  C   GLN H 112      13.557   5.408  31.686  1.00 49.01           C  
ATOM    864  O   GLN H 112      12.521   5.642  31.067  1.00 48.92           O  
ATOM    865  N   GLU H 113      14.779   5.470  31.112  1.00 47.84           N  
ATOM    866  CA  GLU H 113      14.927   5.782  29.720  1.00 47.34           C  
ATOM    867  CB  GLU H 113      16.291   6.384  29.330  1.00 47.19           C  
ATOM    868  CG  GLU H 113      16.542   7.798  29.859  1.00 49.01           C  
ATOM    869  CD  GLU H 113      17.201   7.685  31.222  1.00 52.47           C  
ATOM    870  OE1 GLU H 113      17.382   6.534  31.699  1.00 53.66           O  
ATOM    871  OE2 GLU H 113      17.537   8.750  31.804  1.00 47.68           O1-
ATOM    872  C   GLU H 113      14.786   4.513  28.946  1.00 51.34           C  
ATOM    873  O   GLU H 113      15.140   3.431  29.417  1.00 48.63           O  
ATOM    874  N   SER H 114      14.244   4.633  27.721  1.00 47.26           N  
ATOM    875  CA  SER H 114      14.077   3.507  26.853  1.00 48.80           C  
ATOM    876  CB  SER H 114      12.648   2.945  26.809  1.00 51.78           C  
ATOM    877  OG  SER H 114      12.303   2.369  28.060  1.00 58.96           O  
ATOM    878  C   SER H 114      14.376   3.986  25.473  1.00 52.48           C  
ATOM    879  O   SER H 114      14.495   5.186  25.232  1.00 51.89           O  
ATOM    880  N   GLY H 115      14.440   3.043  24.517  1.00 50.24           N  
ATOM    881  CA  GLY H 115      14.798   3.354  23.161  1.00 51.07           C  
ATOM    882  C   GLY H 115      16.263   3.120  22.945  1.00 53.14           C  
ATOM    883  O   GLY H 115      16.867   3.835  22.151  1.00 54.69           O  
ATOM    884  N   PRO H 116      16.863   2.140  23.577  1.00 52.43           N  
ATOM    885  CA  PRO H 116      18.292   1.957  23.497  1.00 53.25           C  
ATOM    886  CD  PRO H 116      16.202   0.867  23.841  1.00 52.98           C  
ATOM    887  CB  PRO H 116      18.571   0.708  24.327  1.00 53.91           C  
ATOM    888  CG  PRO H 116      17.331  -0.158  24.046  1.00 54.87           C  
ATOM    889  C   PRO H 116      18.710   1.697  22.085  1.00 55.81           C  
ATOM    890  O   PRO H 116      17.838   1.603  21.220  1.00 55.53           O  
ATOM    891  N   GLY H 117      20.038   1.680  21.817  1.00 51.53           N  
ATOM    892  CA  GLY H 117      20.451   1.187  20.542  1.00 52.51           C  
ATOM    893  C   GLY H 117      21.439   2.052  19.837  1.00 54.14           C  
ATOM    894  O   GLY H 117      22.105   2.928  20.390  1.00 52.52           O  
ATOM    895  N   LEU H 118      21.574   1.735  18.538  1.00 51.02           N  
ATOM    896  CA  LEU H 118      22.405   2.456  17.635  1.00 50.71           C  
ATOM    897  CB  LEU H 118      23.359   1.599  16.792  1.00 51.72           C  
ATOM    898  CG  LEU H 118      24.459   0.917  17.613  1.00 56.25           C  
ATOM    899  CD1 LEU H 118      25.522   0.299  16.699  1.00 53.15           C  
ATOM    900  CD2 LEU H 118      25.052   1.870  18.659  1.00 57.68           C  
ATOM    901  C   LEU H 118      21.486   3.122  16.671  1.00 52.04           C  
ATOM    902  O   LEU H 118      20.385   2.638  16.409  1.00 53.63           O  
ATOM    903  N   VAL H 119      21.911   4.284  16.147  1.00 49.61           N  
ATOM    904  CA  VAL H 119      21.113   4.985  15.190  1.00 49.88           C  
ATOM    905  CB  VAL H 119      20.567   6.283  15.712  1.00 51.88           C  
ATOM    906  CG1 VAL H 119      19.759   6.965  14.597  1.00 50.23           C  
ATOM    907  CG2 VAL H 119      19.751   6.000  16.984  1.00 50.69           C  
ATOM    908  C   VAL H 119      22.014   5.306  14.038  1.00 51.93           C  
ATOM    909  O   VAL H 119      23.179   5.654  14.231  1.00 50.52           O  
ATOM    910  N   LYS H 120      21.501   5.178  12.799  1.00 51.40           N  
ATOM    911  CA  LYS H 120      22.307   5.492  11.654  1.00 50.80           C  
ATOM    912  CB  LYS H 120      21.821   4.860  10.337  1.00 54.49           C  
ATOM    913  CG  LYS H 120      22.082   3.354  10.257  1.00 63.81           C  
ATOM    914  CD  LYS H 120      21.359   2.659   9.103  1.00 64.28           C  
ATOM    915  CE  LYS H 120      21.680   1.167   8.997  1.00 77.05           C  
ATOM    916  NZ  LYS H 120      21.244   0.466  10.226  1.00 77.07           N1+
ATOM    917  C   LYS H 120      22.309   6.976  11.499  1.00 51.30           C  
ATOM    918  O   LYS H 120      21.393   7.666  11.943  1.00 50.33           O  
ATOM    919  N   PRO H 121      23.334   7.479  10.871  1.00 50.33           N  
ATOM    920  CA  PRO H 121      23.463   8.899  10.717  1.00 50.97           C  
ATOM    921  CD  PRO H 121      24.625   6.809  10.879  1.00 54.92           C  
ATOM    922  CB  PRO H 121      24.872   9.125  10.175  1.00 53.69           C  
ATOM    923  CG  PRO H 121      25.670   7.930  10.730  1.00 54.36           C  
ATOM    924  C   PRO H 121      22.378   9.467   9.860  1.00 53.02           C  
ATOM    925  O   PRO H 121      21.863   8.764   8.992  1.00 52.49           O  
ATOM    926  N   SER H 122      22.018  10.743  10.106  1.00 52.11           N  
ATOM    927  CA  SER H 122      21.019  11.447   9.356  1.00 50.86           C  
ATOM    928  CB  SER H 122      21.221  11.302   7.842  1.00 56.43           C  
ATOM    929  OG  SER H 122      22.480  11.842   7.475  1.00 69.56           O  
ATOM    930  C   SER H 122      19.654  10.923   9.682  1.00 53.86           C  
ATOM    931  O   SER H 122      18.659  11.414   9.150  1.00 55.48           O  
ATOM    932  N   GLU H 123      19.552   9.938  10.590  1.00 50.67           N  
ATOM    933  CA  GLU H 123      18.253   9.445  10.949  1.00 49.86           C  
ATOM    934  CB  GLU H 123      18.160   7.916  11.093  1.00 50.32           C  
ATOM    935  CG  GLU H 123      18.228   7.216   9.732  1.00 57.81           C  
ATOM    936  CD  GLU H 123      17.831   5.756   9.891  1.00 72.71           C  
ATOM    937  OE1 GLU H 123      17.726   5.292  11.056  1.00 69.21           O  
ATOM    938  OE2 GLU H 123      17.624   5.084   8.845  1.00 96.99           O1-
ATOM    939  C   GLU H 123      17.845  10.112  12.224  1.00 51.57           C  
ATOM    940  O   GLU H 123      18.554  10.980  12.728  1.00 53.78           O  
ATOM    941  N   THR H 124      16.663   9.750  12.764  1.00 50.71           N  
ATOM    942  CA  THR H 124      16.197  10.434  13.935  1.00 48.93           C  
ATOM    943  CB  THR H 124      14.756  10.842  13.838  1.00 52.18           C  
ATOM    944  OG1 THR H 124      14.452  11.812  14.829  1.00 56.70           O  
ATOM    945  CG2 THR H 124      13.874   9.597  14.023  1.00 52.96           C  
ATOM    946  C   THR H 124      16.364   9.553  15.140  1.00 51.02           C  
ATOM    947  O   THR H 124      16.068   8.358  15.119  1.00 48.40           O  
ATOM    948  N   LEU H 125      16.864  10.155  16.235  1.00 47.33           N  
ATOM    949  CA  LEU H 125      17.108   9.477  17.475  1.00 47.11           C  
ATOM    950  CB  LEU H 125      18.377  10.040  18.149  1.00 44.50           C  
ATOM    951  CG  LEU H 125      18.800   9.442  19.499  1.00 49.85           C  
ATOM    952  CD1 LEU H 125      20.224   9.902  19.852  1.00 50.81           C  
ATOM    953  CD2 LEU H 125      17.818   9.819  20.615  1.00 50.82           C  
ATOM    954  C   LEU H 125      15.908   9.704  18.337  1.00 47.42           C  
ATOM    955  O   LEU H 125      15.519  10.846  18.581  1.00 48.10           O  
ATOM    956  N   SER H 126      15.269   8.605  18.797  1.00 46.87           N  
ATOM    957  CA  SER H 126      14.096   8.745  19.610  1.00 46.31           C  
ATOM    958  CB  SER H 126      12.806   8.288  18.904  1.00 49.89           C  
ATOM    959  OG  SER H 126      12.924   6.940  18.479  1.00 60.72           O  
ATOM    960  C   SER H 126      14.265   7.949  20.870  1.00 49.34           C  
ATOM    961  O   SER H 126      14.671   6.788  20.852  1.00 49.48           O  
ATOM    962  N   LEU H 127      13.961   8.593  22.014  1.00 44.81           N  
ATOM    963  CA  LEU H 127      14.061   7.982  23.312  1.00 43.52           C  
ATOM    964  CB  LEU H 127      15.234   8.524  24.142  1.00 44.30           C  
ATOM    965  CG  LEU H 127      16.612   8.236  23.526  1.00 48.03           C  
ATOM    966  CD1 LEU H 127      17.745   8.798  24.398  1.00 47.47           C  
ATOM    967  CD2 LEU H 127      16.776   6.741  23.216  1.00 50.25           C  
ATOM    968  C   LEU H 127      12.823   8.344  24.080  1.00 46.27           C  
ATOM    969  O   LEU H 127      12.204   9.376  23.823  1.00 45.25           O  
ATOM    970  N   THR H 128      12.427   7.488  25.048  1.00 43.00           N  
ATOM    971  CA  THR H 128      11.282   7.759  25.875  1.00 44.74           C  
ATOM    972  CB  THR H 128      10.154   6.784  25.697  1.00 50.35           C  
ATOM    973  OG1 THR H 128      10.622   5.456  25.876  1.00 58.74           O  
ATOM    974  CG2 THR H 128       9.514   6.959  24.314  1.00 49.80           C  
ATOM    975  C   THR H 128      11.689   7.679  27.320  1.00 48.67           C  
ATOM    976  O   THR H 128      12.605   6.942  27.679  1.00 46.47           O  
ATOM    977  N   CYS H 129      11.024   8.465  28.195  1.00 44.68           N  
ATOM    978  CA  CYS H 129      11.321   8.409  29.602  1.00 43.89           C  
ATOM    979  CB  CYS H 129      11.927   9.721  30.147  1.00 44.34           C  
ATOM    980  SG  CYS H 129      12.335   9.678  31.921  1.00 45.83           S  
ATOM    981  C   CYS H 129      10.026   8.123  30.307  1.00 48.48           C  
ATOM    982  O   CYS H 129       9.090   8.920  30.254  1.00 49.87           O  
ATOM    983  N   VAL H 130       9.943   6.964  30.994  1.00 45.88           N  
ATOM    984  CA  VAL H 130       8.726   6.577  31.655  1.00 45.53           C  
ATOM    985  CB  VAL H 130       8.478   5.097  31.626  1.00 51.95           C  
ATOM    986  CG1 VAL H 130       9.635   4.392  32.354  1.00  0.00           C  
ATOM    987  CG2 VAL H 130       7.099   4.825  32.250  1.00 58.37           C  
ATOM    988  C   VAL H 130       8.815   6.991  33.087  1.00 48.11           C  
ATOM    989  O   VAL H 130       9.811   6.740  33.762  1.00 49.54           O  
ATOM    990  N   VAL H 131       7.747   7.637  33.592  1.00 45.96           N  
ATOM    991  CA  VAL H 131       7.762   8.134  34.938  1.00 46.03           C  
ATOM    992  CB  VAL H 131       7.363   9.580  35.031  1.00 49.60           C  
ATOM    993  CG1 VAL H 131       7.302  10.004  36.506  1.00 49.54           C  
ATOM    994  CG2 VAL H 131       8.341  10.410  34.188  1.00 47.51           C  
ATOM    995  C   VAL H 131       6.778   7.362  35.753  1.00 49.85           C  
ATOM    996  O   VAL H 131       5.749   6.917  35.252  1.00 50.19           O  
ATOM    997  N   SER H 132       7.100   7.152  37.043  1.00 47.64           N  
ATOM    998  CA  SER H 132       6.180   6.482  37.916  1.00 49.59           C  
ATOM    999  CB  SER H 132       6.431   4.970  38.034  1.00 49.75           C  
ATOM   1000  OG  SER H 132       7.700   4.732  38.622  1.00 56.01           O  
ATOM   1001  C   SER H 132       6.350   7.078  39.277  1.00 51.77           C  
ATOM   1002  O   SER H 132       7.406   7.621  39.601  1.00 51.53           O  
ATOM   1003  N   GLY H 133       5.383   6.766  40.158  1.00 38.34           N  
ATOM   1004  CA  GLY H 133       5.550   7.110  41.535  1.00 36.69           C  
ATOM   1005  C   GLY H 133       5.427   8.575  41.590  1.00 40.91           C  
ATOM   1006  O   GLY H 133       5.858   9.230  42.537  1.00 43.35           O  
ATOM   1007  N   GLY H 134       4.829   9.117  40.529  1.00 37.70           N  
ATOM   1008  CA  GLY H 134       4.644  10.519  40.422  1.00 37.06           C  
ATOM   1009  C   GLY H 134       3.883  10.687  39.160  1.00 39.51           C  
ATOM   1010  O   GLY H 134       3.649   9.724  38.429  1.00 41.74           O  
ATOM   1011  N   SER H 135       3.472  11.927  38.865  1.00 39.30           N  
ATOM   1012  CA  SER H 135       2.711  12.120  37.674  1.00 38.90           C  
ATOM   1013  CB  SER H 135       1.274  12.614  37.938  1.00 40.90           C  
ATOM   1014  OG  SER H 135       0.578  12.785  36.713  1.00 45.03           O  
ATOM   1015  C   SER H 135       3.402  13.164  36.875  1.00 39.27           C  
ATOM   1016  O   SER H 135       4.196  13.950  37.389  1.00 39.72           O  
ATOM   1017  N   PHE H 136       3.119  13.148  35.567  1.00 40.33           N  
ATOM   1018  CA  PHE H 136       3.640  14.079  34.617  1.00 37.45           C  
ATOM   1019  CB  PHE H 136       3.220  13.718  33.198  1.00 42.98           C  
ATOM   1020  CG  PHE H 136       4.282  12.806  32.748  1.00 26.53           C  
ATOM   1021  CD1 PHE H 136       4.634  11.716  33.497  1.00 44.78           C  
ATOM   1022  CD2 PHE H 136       4.901  13.037  31.554  1.00 26.77           C  
ATOM   1023  CE1 PHE H 136       5.629  10.885  33.060  1.00 26.04           C  
ATOM   1024  CE2 PHE H 136       5.891  12.206  31.115  1.00 27.18           C  
ATOM   1025  CZ  PHE H 136       6.263  11.127  31.873  1.00 27.10           C  
ATOM   1026  C   PHE H 136       3.158  15.458  34.911  1.00 37.85           C  
ATOM   1027  O   PHE H 136       3.883  16.434  34.749  1.00 37.06           O  
ATOM   1028  N   SER H 137       1.906  15.601  35.349  1.00 40.38           N  
ATOM   1029  CA  SER H 137       1.431  16.941  35.499  1.00 42.77           C  
ATOM   1030  CB  SER H 137      -0.060  16.999  35.874  1.00 47.04           C  
ATOM   1031  OG  SER H 137      -0.828  16.295  34.910  1.00 55.19           O  
ATOM   1032  C   SER H 137       2.184  17.651  36.583  1.00 41.78           C  
ATOM   1033  O   SER H 137       2.718  17.038  37.504  1.00 40.33           O  
ATOM   1034  N   SER H 138       2.245  18.994  36.458  1.00 41.78           N  
ATOM   1035  CA  SER H 138       2.815  19.897  37.421  1.00 40.38           C  
ATOM   1036  CB  SER H 138       2.196  19.749  38.816  1.00 44.85           C  
ATOM   1037  OG  SER H 138       0.812  20.060  38.767  1.00 60.93           O  
ATOM   1038  C   SER H 138       4.283  19.701  37.578  1.00 38.76           C  
ATOM   1039  O   SER H 138       4.874  20.238  38.514  1.00 43.24           O  
ATOM   1040  N   TYR H 139       4.924  18.956  36.664  1.00 33.81           N  
ATOM   1041  CA  TYR H 139       6.341  18.824  36.765  1.00 29.78           C  
ATOM   1042  CB  TYR H 139       6.877  17.432  37.166  1.00 28.25           C  
ATOM   1043  CG  TYR H 139       6.817  17.244  38.644  1.00 30.52           C  
ATOM   1044  CD1 TYR H 139       7.686  17.946  39.446  1.00 31.91           C  
ATOM   1045  CD2 TYR H 139       5.945  16.358  39.234  1.00 32.25           C  
ATOM   1046  CE1 TYR H 139       7.679  17.792  40.809  1.00 34.03           C  
ATOM   1047  CE2 TYR H 139       5.933  16.197  40.602  1.00 35.11           C  
ATOM   1048  CZ  TYR H 139       6.797  16.920  41.390  1.00 36.24           C  
ATOM   1049  OH  TYR H 139       6.790  16.760  42.791  1.00 37.38           O  
ATOM   1050  C   TYR H 139       6.947  19.133  35.462  1.00 27.35           C  
ATOM   1051  O   TYR H 139       6.370  19.017  34.381  1.00 28.01           O  
ATOM   1052  N   TYR H 140       8.191  19.567  35.553  1.00 39.29           N  
ATOM   1053  CA  TYR H 140       8.828  19.882  34.303  1.00 38.43           C  
ATOM   1054  CB  TYR H 140       9.601  21.212  34.336  1.00 40.02           C  
ATOM   1055  CG  TYR H 140       8.684  22.284  34.815  1.00 42.02           C  
ATOM   1056  CD1 TYR H 140       8.396  22.381  36.156  1.00 47.06           C  
ATOM   1057  CD2 TYR H 140       8.127  23.200  33.950  1.00 42.96           C  
ATOM   1058  CE1 TYR H 140       7.557  23.360  36.631  1.00 45.51           C  
ATOM   1059  CE2 TYR H 140       7.287  24.184  34.419  1.00 43.52           C  
ATOM   1060  CZ  TYR H 140       7.000  24.265  35.762  1.00 47.65           C  
ATOM   1061  OH  TYR H 140       6.139  25.270  36.250  1.00 47.56           O  
ATOM   1062  C   TYR H 140       9.875  18.832  34.097  1.00 38.20           C  
ATOM   1063  O   TYR H 140      10.536  18.434  35.054  1.00 39.92           O  
ATOM   1064  N   TRP H 141      10.043  18.325  32.855  1.00 36.11           N  
ATOM   1065  CA  TRP H 141      11.058  17.331  32.669  1.00 36.50           C  
ATOM   1066  CB  TRP H 141      10.532  15.930  32.328  1.00 37.63           C  
ATOM   1067  CG  TRP H 141      10.044  15.194  33.554  1.00 40.56           C  
ATOM   1068  CD2 TRP H 141       8.693  15.165  34.041  1.00 47.94           C  
ATOM   1069  CD1 TRP H 141      10.775  14.426  34.409  1.00 50.03           C  
ATOM   1070  NE1 TRP H 141       9.969  13.925  35.401  1.00 48.54           N  
ATOM   1071  CE2 TRP H 141       8.683  14.368  35.186  1.00 49.17           C  
ATOM   1072  CE3 TRP H 141       7.552  15.747  33.571  1.00 49.51           C  
ATOM   1073  CZ2 TRP H 141       7.532  14.138  35.881  1.00 49.39           C  
ATOM   1074  CZ3 TRP H 141       6.394  15.518  34.279  1.00 49.66           C  
ATOM   1075  CH2 TRP H 141       6.382  14.729  35.410  1.00 51.79           C  
ATOM   1076  C   TRP H 141      12.056  17.763  31.646  1.00 39.73           C  
ATOM   1077  O   TRP H 141      11.732  18.397  30.643  1.00 39.56           O  
ATOM   1078  N   THR H 142      13.332  17.404  31.899  1.00 37.82           N  
ATOM   1079  CA  THR H 142      14.407  17.835  31.061  1.00 36.43           C  
ATOM   1080  CB  THR H 142      15.379  18.747  31.755  1.00 32.80           C  
ATOM   1081  OG1 THR H 142      16.015  18.065  32.826  1.00  0.00           O  
ATOM   1082  CG2 THR H 142      14.611  19.968  32.289  1.00  0.00           C  
ATOM   1083  C   THR H 142      15.188  16.656  30.572  1.00 38.13           C  
ATOM   1084  O   THR H 142      15.122  15.564  31.135  1.00 38.06           O  
ATOM   1085  N   TRP H 143      15.925  16.864  29.460  1.00 35.56           N  
ATOM   1086  CA  TRP H 143      16.802  15.864  28.941  1.00 36.73           C  
ATOM   1087  CB  TRP H 143      16.468  15.451  27.499  1.00 34.88           C  
ATOM   1088  CG  TRP H 143      15.157  14.710  27.367  1.00 36.99           C  
ATOM   1089  CD2 TRP H 143      15.044  13.280  27.389  1.00 38.57           C  
ATOM   1090  CD1 TRP H 143      13.892  15.196  27.206  1.00 39.15           C  
ATOM   1091  NE1 TRP H 143      12.997  14.156  27.123  1.00 38.07           N  
ATOM   1092  CE2 TRP H 143      13.692  12.970  27.235  1.00 39.50           C  
ATOM   1093  CE3 TRP H 143      15.989  12.304  27.527  1.00 39.23           C  
ATOM   1094  CZ2 TRP H 143      13.266  11.673  27.215  1.00 40.41           C  
ATOM   1095  CZ3 TRP H 143      15.554  10.998  27.506  1.00 40.38           C  
ATOM   1096  CH2 TRP H 143      14.219  10.689  27.352  1.00 40.00           C  
ATOM   1097  C   TRP H 143      18.175  16.467  28.943  1.00 39.05           C  
ATOM   1098  O   TRP H 143      18.344  17.655  28.673  1.00 36.20           O  
ATOM   1099  N   ILE H 144      19.192  15.659  29.303  1.00 36.47           N  
ATOM   1100  CA  ILE H 144      20.561  16.103  29.318  1.00 35.80           C  
ATOM   1101  CB  ILE H 144      21.043  16.454  30.694  1.00 38.51           C  
ATOM   1102  CG1 ILE H 144      20.279  17.693  31.197  1.00 40.68           C  
ATOM   1103  CG2 ILE H 144      22.571  16.631  30.660  1.00 39.53           C  
ATOM   1104  CD1 ILE H 144      20.451  17.962  32.691  1.00 52.05           C  
ATOM   1105  C   ILE H 144      21.392  14.987  28.766  1.00 39.14           C  
ATOM   1106  O   ILE H 144      21.020  13.819  28.880  1.00 39.52           O  
ATOM   1107  N   ARG H 145      22.532  15.314  28.120  1.00 37.61           N  
ATOM   1108  CA  ARG H 145      23.327  14.253  27.561  1.00 38.38           C  
ATOM   1109  CB  ARG H 145      23.251  14.142  26.028  1.00 37.31           C  
ATOM   1110  CG  ARG H 145      23.761  15.363  25.262  1.00 41.87           C  
ATOM   1111  CD  ARG H 145      23.665  15.184  23.744  1.00 38.49           C  
ATOM   1112  NE  ARG H 145      24.180  16.421  23.096  1.00 39.85           N  
ATOM   1113  CZ  ARG H 145      24.457  16.420  21.758  1.00 46.04           C  
ATOM   1114  NH1 ARG H 145      24.247  15.295  21.016  1.00 45.79           N1+
ATOM   1115  NH2 ARG H 145      24.946  17.545  21.163  1.00 45.75           N  
ATOM   1116  C   ARG H 145      24.766  14.451  27.923  1.00 41.36           C  
ATOM   1117  O   ARG H 145      25.183  15.543  28.305  1.00 39.10           O  
ATOM   1118  N   GLN H 146      25.558  13.357  27.854  1.00 39.71           N  
ATOM   1119  CA  GLN H 146      26.964  13.437  28.134  1.00 38.49           C  
ATOM   1120  CB  GLN H 146      27.314  12.951  29.555  1.00 39.43           C  
ATOM   1121  CG  GLN H 146      28.801  13.023  29.914  1.00 39.73           C  
ATOM   1122  CD  GLN H 146      28.970  12.509  31.340  1.00 47.09           C  
ATOM   1123  OE1 GLN H 146      28.378  11.504  31.728  1.00 46.02           O  
ATOM   1124  NE2 GLN H 146      29.799  13.226  32.145  1.00 50.80           N  
ATOM   1125  C   GLN H 146      27.676  12.548  27.152  1.00 42.61           C  
ATOM   1126  O   GLN H 146      27.450  11.340  27.117  1.00 41.85           O  
ATOM   1127  N   SER H 147      28.566  13.117  26.314  1.00 43.80           N  
ATOM   1128  CA  SER H 147      29.270  12.269  25.397  1.00 47.13           C  
ATOM   1129  CB  SER H 147      29.927  13.017  24.225  1.00 47.83           C  
ATOM   1130  OG  SER H 147      30.878  13.947  24.714  1.00 63.30           O  
ATOM   1131  C   SER H 147      30.312  11.553  26.188  1.00 47.74           C  
ATOM   1132  O   SER H 147      30.831  12.078  27.170  1.00 47.20           O  
ATOM   1133  N   PRO H 148      30.613  10.350  25.781  1.00 50.26           N  
ATOM   1134  CA  PRO H 148      31.539   9.523  26.505  1.00 53.21           C  
ATOM   1135  CD  PRO H 148      30.530   9.978  24.378  1.00 51.49           C  
ATOM   1136  CB  PRO H 148      31.753   8.295  25.624  1.00 55.73           C  
ATOM   1137  CG  PRO H 148      31.567   8.854  24.201  1.00 55.56           C  
ATOM   1138  C   PRO H 148      32.821  10.249  26.746  1.00 55.40           C  
ATOM   1139  O   PRO H 148      33.442  10.719  25.794  1.00 61.31           O  
ATOM   1140  N   GLY H 149      33.241  10.338  28.020  1.00 55.07           N  
ATOM   1141  CA  GLY H 149      34.495  10.950  28.343  1.00 54.83           C  
ATOM   1142  C   GLY H 149      34.368  12.444  28.348  1.00 57.65           C  
ATOM   1143  O   GLY H 149      35.367  13.149  28.477  1.00 56.85           O  
ATOM   1144  N   LYS H 150      33.140  12.982  28.226  1.00 52.79           N  
ATOM   1145  CA  LYS H 150      32.993  14.411  28.173  1.00 50.83           C  
ATOM   1146  CB  LYS H 150      32.382  14.903  26.845  1.00 52.56           C  
ATOM   1147  CG  LYS H 150      32.667  16.367  26.485  1.00 62.09           C  
ATOM   1148  CD  LYS H 150      34.056  16.630  25.888  1.00 68.10           C  
ATOM   1149  CE  LYS H 150      34.046  16.862  24.372  1.00 86.83           C  
ATOM   1150  NZ  LYS H 150      35.418  17.133  23.888  1.00 89.03           N1+
ATOM   1151  C   LYS H 150      32.070  14.812  29.287  1.00 50.65           C  
ATOM   1152  O   LYS H 150      31.709  13.988  30.127  1.00 49.86           O  
ATOM   1153  N   GLY H 151      31.694  16.110  29.324  1.00 47.19           N  
ATOM   1154  CA  GLY H 151      30.862  16.666  30.358  1.00 44.43           C  
ATOM   1155  C   GLY H 151      29.407  16.610  29.985  1.00 45.66           C  
ATOM   1156  O   GLY H 151      29.003  15.962  29.021  1.00 44.00           O  
ATOM   1157  N   LEU H 152      28.586  17.343  30.766  1.00 43.53           N  
ATOM   1158  CA  LEU H 152      27.155  17.329  30.669  1.00 41.05           C  
ATOM   1159  CB  LEU H 152      26.483  17.430  32.050  1.00 40.23           C  
ATOM   1160  CG  LEU H 152      26.700  16.209  32.959  1.00 42.79           C  
ATOM   1161  CD1 LEU H 152      26.169  16.460  34.374  1.00 39.18           C  
ATOM   1162  CD2 LEU H 152      26.069  14.951  32.357  1.00 38.68           C  
ATOM   1163  C   LEU H 152      26.657  18.497  29.873  1.00 43.74           C  
ATOM   1164  O   LEU H 152      27.147  19.618  30.001  1.00 44.39           O  
ATOM   1165  N   GLU H 153      25.642  18.240  29.019  1.00 40.01           N  
ATOM   1166  CA  GLU H 153      25.037  19.263  28.215  1.00 39.83           C  
ATOM   1167  CB  GLU H 153      25.344  19.094  26.717  1.00 41.89           C  
ATOM   1168  CG  GLU H 153      24.926  20.283  25.853  1.00 39.22           C  
ATOM   1169  CD  GLU H 153      25.299  19.960  24.414  1.00 48.71           C  
ATOM   1170  OE1 GLU H 153      25.673  18.786  24.147  1.00 52.99           O  
ATOM   1171  OE2 GLU H 153      25.212  20.884  23.562  1.00 50.88           O1-
ATOM   1172  C   GLU H 153      23.546  19.173  28.401  1.00 39.33           C  
ATOM   1173  O   GLU H 153      22.965  18.091  28.366  1.00 39.92           O  
ATOM   1174  N   TRP H 154      22.891  20.335  28.605  1.00 37.08           N  
ATOM   1175  CA  TRP H 154      21.470  20.445  28.811  1.00 36.85           C  
ATOM   1176  CB  TRP H 154      21.167  21.664  29.695  1.00 37.86           C  
ATOM   1177  CG  TRP H 154      20.049  22.561  29.236  1.00 38.03           C  
ATOM   1178  CD2 TRP H 154      18.691  22.553  29.693  1.00 35.89           C  
ATOM   1179  CD1 TRP H 154      20.150  23.599  28.363  1.00 37.32           C  
ATOM   1180  NE1 TRP H 154      18.943  24.241  28.248  1.00 34.48           N  
ATOM   1181  CE2 TRP H 154      18.034  23.610  29.062  1.00 36.75           C  
ATOM   1182  CE3 TRP H 154      18.044  21.742  30.570  1.00 36.06           C  
ATOM   1183  CZ2 TRP H 154      16.718  23.881  29.298  1.00 36.87           C  
ATOM   1184  CZ3 TRP H 154      16.715  22.017  30.798  1.00 37.69           C  
ATOM   1185  CH2 TRP H 154      16.061  23.063  30.180  1.00 37.50           C  
ATOM   1186  C   TRP H 154      20.799  20.618  27.481  1.00 37.41           C  
ATOM   1187  O   TRP H 154      21.085  21.566  26.756  1.00 36.77           O  
ATOM   1188  N   ILE H 155      19.952  19.634  27.099  1.00 37.36           N  
ATOM   1189  CA  ILE H 155      19.211  19.630  25.863  1.00 37.68           C  
ATOM   1190  CB  ILE H 155      18.737  18.253  25.501  1.00 39.06           C  
ATOM   1191  CG1 ILE H 155      19.939  17.305  25.362  1.00 38.27           C  
ATOM   1192  CG2 ILE H 155      17.906  18.356  24.213  1.00 38.36           C  
ATOM   1193  CD1 ILE H 155      19.550  15.831  25.279  1.00 41.48           C  
ATOM   1194  C   ILE H 155      18.008  20.539  25.878  1.00 38.83           C  
ATOM   1195  O   ILE H 155      17.818  21.341  24.964  1.00 39.99           O  
ATOM   1196  N   GLY H 156      17.149  20.445  26.917  1.00 37.49           N  
ATOM   1197  CA  GLY H 156      15.951  21.246  26.927  1.00 36.56           C  
ATOM   1198  C   GLY H 156      14.968  20.669  27.904  1.00 36.87           C  
ATOM   1199  O   GLY H 156      15.222  19.642  28.532  1.00 36.59           O  
ATOM   1200  N   GLU H 157      13.793  21.325  28.035  1.00 36.86           N  
ATOM   1201  CA  GLU H 157      12.814  20.913  29.004  1.00 36.63           C  
ATOM   1202  CB  GLU H 157      12.790  21.850  30.222  1.00 37.39           C  
ATOM   1203  CG  GLU H 157      12.515  23.302  29.822  1.00 36.87           C  
ATOM   1204  CD  GLU H 157      12.805  24.203  31.012  1.00  0.00           C  
ATOM   1205  OE1 GLU H 157      12.783  23.691  32.163  1.00  0.00           O  
ATOM   1206  OE2 GLU H 157      13.059  25.416  30.783  1.00  0.00           O1-
ATOM   1207  C   GLU H 157      11.443  20.975  28.398  1.00 38.23           C  
ATOM   1208  O   GLU H 157      11.204  21.633  27.387  1.00 38.70           O  
ATOM   1209  N   MET H 158      10.504  20.225  29.001  1.00 37.18           N  
ATOM   1210  CA  MET H 158       9.127  20.315  28.628  1.00 38.57           C  
ATOM   1211  CB  MET H 158       8.514  19.001  28.124  1.00 38.24           C  
ATOM   1212  CG  MET H 158       7.083  19.180  27.616  1.00  0.00           C  
ATOM   1213  SD  MET H 158       6.345  17.686  26.892  1.00  0.00           S  
ATOM   1214  CE  MET H 158       4.780  18.486  26.433  1.00  0.00           C  
ATOM   1215  C   MET H 158       8.468  20.662  29.907  1.00 41.19           C  
ATOM   1216  O   MET H 158       8.493  19.877  30.856  1.00 39.96           O  
ATOM   1217  N   ASN H 159       7.832  21.845  29.944  1.00 39.38           N  
ATOM   1218  CA  ASN H 159       7.285  22.347  31.163  1.00 39.99           C  
ATOM   1219  CB  ASN H 159       6.843  23.817  31.101  1.00 25.40           C  
ATOM   1220  CG  ASN H 159       8.108  24.664  31.094  1.00 25.76           C  
ATOM   1221  OD1 ASN H 159       9.144  24.257  31.618  1.00  0.00           O  
ATOM   1222  ND2 ASN H 159       8.022  25.878  30.489  1.00  0.00           N  
ATOM   1223  C   ASN H 159       6.139  21.512  31.535  1.00 41.69           C  
ATOM   1224  O   ASN H 159       6.014  20.374  31.084  1.00 41.50           O  
ATOM   1225  N   GLY H 160       5.010  21.335  32.191  1.00 30.16           N  
ATOM   1226  CA  GLY H 160       4.706  19.911  31.659  1.00 32.11           C  
ATOM   1227  C   GLY H 160       3.242  19.655  31.554  1.00 34.57           C  
ATOM   1228  O   GLY H 160       2.724  18.817  30.787  1.00 34.13           O  
ATOM   1229  N   ASN H 161       2.528  20.376  32.389  1.00 35.56           N  
ATOM   1230  CA  ASN H 161       1.127  20.313  32.256  1.00 38.18           C  
ATOM   1231  CB  ASN H 161       0.443  21.179  33.317  1.00 41.42           C  
ATOM   1232  CG  ASN H 161      -1.060  21.069  33.123  1.00 48.51           C  
ATOM   1233  OD1 ASN H 161      -1.604  21.485  32.103  1.00 50.34           O  
ATOM   1234  ND2 ASN H 161      -1.755  20.484  34.134  1.00 51.14           N  
ATOM   1235  C   ASN H 161       0.824  20.942  30.945  1.00 40.58           C  
ATOM   1236  O   ASN H 161      -0.015  20.469  30.181  1.00 43.38           O  
ATOM   1237  N   SER H 162       1.522  22.055  30.683  1.00 36.23           N  
ATOM   1238  CA  SER H 162       1.285  22.897  29.555  1.00 34.84           C  
ATOM   1239  CB  SER H 162       1.989  24.245  29.727  1.00 35.10           C  
ATOM   1240  OG  SER H 162       3.395  24.052  29.807  1.00 33.26           O  
ATOM   1241  C   SER H 162       1.756  22.295  28.283  1.00 33.89           C  
ATOM   1242  O   SER H 162       1.063  22.352  27.268  1.00 34.84           O  
ATOM   1243  N   GLY H 163       2.947  21.681  28.297  1.00 32.17           N  
ATOM   1244  CA  GLY H 163       3.446  21.237  27.042  1.00 30.76           C  
ATOM   1245  C   GLY H 163       4.399  22.302  26.581  1.00 29.03           C  
ATOM   1246  O   GLY H 163       5.060  22.078  25.566  1.00 29.08           O  
ATOM   1247  N   TYR H 164       4.486  23.482  27.286  1.00 41.43           N  
ATOM   1248  CA  TYR H 164       5.527  24.403  26.905  1.00 41.91           C  
ATOM   1249  CB  TYR H 164       5.695  25.585  27.875  1.00 43.10           C  
ATOM   1250  CG  TYR H 164       4.568  26.537  27.669  0.50 47.12           C  
ATOM   1251  CD1 TYR H 164       4.688  27.541  26.737  1.00  0.00           C  
ATOM   1252  CD2 TYR H 164       3.404  26.434  28.393  1.00  0.00           C  
ATOM   1253  CE1 TYR H 164       3.666  28.434  26.528  1.00  0.00           C  
ATOM   1254  CE2 TYR H 164       2.376  27.326  28.189  1.00  0.00           C  
ATOM   1255  CZ  TYR H 164       2.509  28.328  27.258  1.00  0.00           C  
ATOM   1256  OH  TYR H 164       1.457  29.245  27.048  1.00  0.00           O  
ATOM   1257  C   TYR H 164       6.862  23.716  26.815  1.00 44.20           C  
ATOM   1258  O   TYR H 164       7.163  22.809  27.589  1.00 43.36           O  
ATOM   1259  N   THR H 165       7.687  24.124  25.819  1.00 41.47           N  
ATOM   1260  CA  THR H 165       8.994  23.547  25.643  1.00 38.83           C  
ATOM   1261  CB  THR H 165       9.127  22.721  24.396  1.00 41.16           C  
ATOM   1262  OG1 THR H 165       8.911  23.530  23.248  1.00 49.93           O  
ATOM   1263  CG2 THR H 165       8.099  21.582  24.442  1.00 44.66           C  
ATOM   1264  C   THR H 165      10.015  24.643  25.524  1.00 41.80           C  
ATOM   1265  O   THR H 165       9.703  25.773  25.152  1.00 44.16           O  
ATOM   1266  N   ASN H 166      11.276  24.316  25.876  1.00 41.16           N  
ATOM   1267  CA  ASN H 166      12.390  25.218  25.783  1.00 38.99           C  
ATOM   1268  CB  ASN H 166      12.736  25.840  27.147  1.00 40.61           C  
ATOM   1269  CG  ASN H 166      13.737  26.966  26.959  1.00 41.84           C  
ATOM   1270  OD1 ASN H 166      13.396  28.138  27.110  1.00 64.71           O  
ATOM   1271  ND2 ASN H 166      15.009  26.606  26.636  1.00 91.68           N  
ATOM   1272  C   ASN H 166      13.562  24.383  25.358  1.00 40.55           C  
ATOM   1273  O   ASN H 166      13.818  23.332  25.945  1.00 39.95           O  
ATOM   1274  N   TYR H 167      14.325  24.832  24.339  1.00 40.27           N  
ATOM   1275  CA  TYR H 167      15.411  24.013  23.870  1.00 40.54           C  
ATOM   1276  CB  TYR H 167      15.251  23.534  22.414  1.00 42.74           C  
ATOM   1277  CG  TYR H 167      13.976  22.776  22.261  1.00 43.39           C  
ATOM   1278  CD1 TYR H 167      13.827  21.506  22.769  1.00 42.43           C  
ATOM   1279  CD2 TYR H 167      12.924  23.343  21.578  1.00 43.17           C  
ATOM   1280  CE1 TYR H 167      12.646  20.820  22.608  1.00 44.69           C  
ATOM   1281  CE2 TYR H 167      11.740  22.663  21.413  1.00 42.20           C  
ATOM   1282  CZ  TYR H 167      11.598  21.400  21.932  1.00 45.85           C  
ATOM   1283  OH  TYR H 167      10.383  20.701  21.764  1.00 46.35           O  
ATOM   1284  C   TYR H 167      16.670  24.822  23.879  1.00 44.16           C  
ATOM   1285  O   TYR H 167      16.645  26.048  23.792  1.00 43.26           O  
ATOM   1286  N   ASN H 168      17.820  24.125  24.002  1.00 40.37           N  
ATOM   1287  CA  ASN H 168      19.112  24.750  23.963  1.00 40.16           C  
ATOM   1288  CB  ASN H 168      20.237  23.729  24.223  1.00 44.42           C  
ATOM   1289  CG  ASN H 168      21.566  24.447  24.374  1.00 44.79           C  
ATOM   1290  OD1 ASN H 168      21.872  25.379  23.633  1.00 49.15           O  
ATOM   1291  ND2 ASN H 168      22.386  23.998  25.361  1.00 41.78           N  
ATOM   1292  C   ASN H 168      19.252  25.284  22.568  1.00 43.61           C  
ATOM   1293  O   ASN H 168      18.882  24.611  21.608  1.00 41.01           O  
ATOM   1294  N   PRO H 169      19.772  26.471  22.404  1.00 45.51           N  
ATOM   1295  CA  PRO H 169      19.853  27.035  21.086  1.00 46.08           C  
ATOM   1296  CD  PRO H 169      19.667  27.497  23.429  1.00 48.24           C  
ATOM   1297  CB  PRO H 169      20.269  28.491  21.288  1.00 48.22           C  
ATOM   1298  CG  PRO H 169      19.686  28.838  22.670  1.00 51.77           C  
ATOM   1299  C   PRO H 169      20.735  26.251  20.176  1.00 46.50           C  
ATOM   1300  O   PRO H 169      20.571  26.353  18.961  1.00 47.50           O  
ATOM   1301  N   SER H 170      21.691  25.485  20.727  1.00 43.86           N  
ATOM   1302  CA  SER H 170      22.565  24.740  19.871  1.00 47.21           C  
ATOM   1303  CB  SER H 170      23.610  23.943  20.667  1.00 48.19           C  
ATOM   1304  OG  SER H 170      24.362  24.820  21.491  1.00 56.09           O  
ATOM   1305  C   SER H 170      21.764  23.730  19.099  1.00 48.97           C  
ATOM   1306  O   SER H 170      21.794  23.682  17.870  1.00 48.50           O  
ATOM   1307  N   LEU H 171      21.051  22.869  19.842  1.00 45.44           N  
ATOM   1308  CA  LEU H 171      20.260  21.756  19.393  1.00 45.94           C  
ATOM   1309  CB  LEU H 171      19.995  20.772  20.538  1.00 45.69           C  
ATOM   1310  CG  LEU H 171      21.313  20.211  21.102  1.00 53.12           C  
ATOM   1311  CD1 LEU H 171      21.060  19.228  22.251  1.00 52.64           C  
ATOM   1312  CD2 LEU H 171      22.180  19.604  19.988  1.00 49.99           C  
ATOM   1313  C   LEU H 171      18.955  22.149  18.786  1.00 50.03           C  
ATOM   1314  O   LEU H 171      18.380  21.368  18.026  1.00 50.32           O  
ATOM   1315  N   GLN H 172      18.416  23.323  19.162  1.00 49.24           N  
ATOM   1316  CA  GLN H 172      17.124  23.722  18.687  1.00 49.48           C  
ATOM   1317  CB  GLN H 172      16.718  25.147  19.099  1.00 53.13           C  
ATOM   1318  CG  GLN H 172      15.322  25.542  18.615  1.00 55.72           C  
ATOM   1319  CD  GLN H 172      14.969  26.864  19.274  0.80 64.97           C  
ATOM   1320  OE1 GLN H 172      14.693  26.919  20.472  1.00  0.00           O  
ATOM   1321  NE2 GLN H 172      14.981  27.964  18.476  1.00  0.00           N  
ATOM   1322  C   GLN H 172      17.115  23.626  17.184  1.00 49.16           C  
ATOM   1323  O   GLN H 172      18.136  23.776  16.510  1.00 55.19           O  
ATOM   1324  N   SER H 173      15.903  23.368  16.659  1.00 47.84           N  
ATOM   1325  CA  SER H 173      15.502  23.073  15.311  1.00 47.33           C  
ATOM   1326  CB  SER H 173      16.304  23.823  14.228  1.00 57.24           C  
ATOM   1327  OG  SER H 173      17.589  23.241  14.051  1.00 64.38           O  
ATOM   1328  C   SER H 173      15.679  21.601  15.057  1.00 51.13           C  
ATOM   1329  O   SER H 173      14.946  21.024  14.257  1.00 51.50           O  
ATOM   1330  N   ARG H 174      16.666  20.956  15.710  1.00 48.22           N  
ATOM   1331  CA  ARG H 174      16.876  19.533  15.632  1.00 47.04           C  
ATOM   1332  CB  ARG H 174      18.354  19.165  15.836  1.00 47.70           C  
ATOM   1333  CG  ARG H 174      19.223  19.706  14.696  1.00 51.60           C  
ATOM   1334  CD  ARG H 174      20.729  19.531  14.887  1.00 51.00           C  
ATOM   1335  NE  ARG H 174      21.020  18.073  14.894  1.00 48.21           N  
ATOM   1336  CZ  ARG H 174      21.239  17.432  16.077  1.00 57.51           C  
ATOM   1337  NH1 ARG H 174      21.192  18.123  17.251  1.00 53.86           N1+
ATOM   1338  NH2 ARG H 174      21.529  16.100  16.086  1.00 54.48           N  
ATOM   1339  C   ARG H 174      16.026  18.762  16.620  1.00 49.51           C  
ATOM   1340  O   ARG H 174      15.645  17.618  16.369  1.00 49.02           O  
ATOM   1341  N   VAL H 175      15.729  19.377  17.789  1.00 45.03           N  
ATOM   1342  CA  VAL H 175      15.125  18.682  18.900  1.00 41.80           C  
ATOM   1343  CB  VAL H 175      15.733  19.068  20.218  1.00 46.23           C  
ATOM   1344  CG1 VAL H 175      14.893  18.462  21.347  1.00 51.58           C  
ATOM   1345  CG2 VAL H 175      17.193  18.607  20.255  1.00 49.52           C  
ATOM   1346  C   VAL H 175      13.660  18.952  19.048  1.00 46.90           C  
ATOM   1347  O   VAL H 175      13.183  20.069  18.850  1.00 48.09           O  
ATOM   1348  N   THR H 176      12.908  17.889  19.416  1.00 44.98           N  
ATOM   1349  CA  THR H 176      11.504  17.997  19.685  1.00 42.87           C  
ATOM   1350  CB  THR H 176      10.659  17.417  18.588  1.00 46.49           C  
ATOM   1351  OG1 THR H 176      10.957  18.046  17.351  1.00 58.87           O  
ATOM   1352  CG2 THR H 176       9.178  17.632  18.942  1.00 56.83           C  
ATOM   1353  C   THR H 176      11.237  17.190  20.923  1.00 46.25           C  
ATOM   1354  O   THR H 176      11.713  16.061  21.049  1.00 49.41           O  
ATOM   1355  N   ILE H 177      10.463  17.745  21.881  1.00 42.02           N  
ATOM   1356  CA  ILE H 177      10.169  17.005  23.076  1.00 41.77           C  
ATOM   1357  CB  ILE H 177      10.689  17.640  24.335  1.00 44.18           C  
ATOM   1358  CG1 ILE H 177      12.225  17.710  24.284  1.00 73.57           C  
ATOM   1359  CG2 ILE H 177      10.163  16.840  25.540  1.00 73.92           C  
ATOM   1360  CD1 ILE H 177      12.843  18.531  25.414  1.00 76.16           C  
ATOM   1361  C   ILE H 177       8.679  16.880  23.185  1.00 44.95           C  
ATOM   1362  O   ILE H 177       7.938  17.835  22.951  1.00 44.62           O  
ATOM   1363  N   SER H 178       8.190  15.676  23.540  1.00 43.21           N  
ATOM   1364  CA  SER H 178       6.765  15.518  23.596  1.00 45.34           C  
ATOM   1365  CB  SER H 178       6.174  14.625  22.489  1.00 48.66           C  
ATOM   1366  OG  SER H 178       6.502  13.265  22.723  1.00 69.38           O  
ATOM   1367  C   SER H 178       6.390  14.903  24.902  1.00 48.40           C  
ATOM   1368  O   SER H 178       7.245  14.471  25.674  1.00 48.27           O  
ATOM   1369  N   LYS H 179       5.078  14.896  25.210  1.00 45.01           N  
ATOM   1370  CA  LYS H 179       4.687  14.301  26.454  1.00 46.53           C  
ATOM   1371  CB  LYS H 179       4.555  15.297  27.622  1.00 50.66           C  
ATOM   1372  CG  LYS H 179       4.703  14.624  28.992  1.00 28.47           C  
ATOM   1373  CD  LYS H 179       5.006  15.603  30.128  1.00 39.70           C  
ATOM   1374  CE  LYS H 179       3.839  15.833  31.090  1.00 29.43           C  
ATOM   1375  NZ  LYS H 179       4.164  16.947  32.010  1.00 37.22           N1+
ATOM   1376  C   LYS H 179       3.361  13.636  26.262  1.00 49.80           C  
ATOM   1377  O   LYS H 179       2.471  14.176  25.606  1.00 50.60           O  
ATOM   1378  N   ASP H 180       3.218  12.421  26.831  1.00 48.75           N  
ATOM   1379  CA  ASP H 180       1.994  11.674  26.740  1.00 49.79           C  
ATOM   1380  CB  ASP H 180       2.169  10.314  26.037  1.00 52.27           C  
ATOM   1381  CG  ASP H 180       0.797   9.717  25.753  1.00 57.26           C  
ATOM   1382  OD1 ASP H 180      -0.013   9.587  26.709  1.00 62.27           O  
ATOM   1383  OD2 ASP H 180       0.545   9.367  24.569  1.00 57.59           O1-
ATOM   1384  C   ASP H 180       1.536  11.415  28.145  1.00 54.69           C  
ATOM   1385  O   ASP H 180       2.123  10.610  28.865  1.00 51.10           O  
ATOM   1386  N   ALA H 181       0.477  12.122  28.582  1.00 51.42           N  
ATOM   1387  CA  ALA H 181      -0.036  11.999  29.918  1.00 54.35           C  
ATOM   1388  CB  ALA H 181      -1.134  13.025  30.235  1.00 59.37           C  
ATOM   1389  C   ALA H 181      -0.606  10.635  30.141  1.00 55.40           C  
ATOM   1390  O   ALA H 181      -0.459  10.061  31.217  1.00 59.12           O  
ATOM   1391  N   SER H 182      -1.301  10.088  29.128  1.00 55.75           N  
ATOM   1392  CA  SER H 182      -1.919   8.797  29.243  1.00 56.54           C  
ATOM   1393  CB  SER H 182      -2.665   8.411  27.960  1.00 61.08           C  
ATOM   1394  OG  SER H 182      -3.058   7.051  28.021  1.00 67.98           O  
ATOM   1395  C   SER H 182      -0.866   7.758  29.467  1.00 57.24           C  
ATOM   1396  O   SER H 182      -0.990   6.908  30.348  1.00 61.00           O  
ATOM   1397  N   LYS H 183       0.188   7.813  28.636  1.00 55.24           N  
ATOM   1398  CA  LYS H 183       1.306   6.915  28.628  1.00 53.02           C  
ATOM   1399  CB  LYS H 183       2.171   7.101  27.373  1.00 53.88           C  
ATOM   1400  CG  LYS H 183       2.985   5.862  27.013  1.00 69.36           C  
ATOM   1401  CD  LYS H 183       2.108   4.688  26.575  0.80 71.87           C  
ATOM   1402  CE  LYS H 183       1.418   4.891  25.222  1.00 76.16           C  
ATOM   1403  NZ  LYS H 183       2.314   4.460  24.125  1.00 81.87           N1+
ATOM   1404  C   LYS H 183       2.142   7.156  29.850  1.00 55.11           C  
ATOM   1405  O   LYS H 183       2.846   6.261  30.320  1.00 54.66           O  
ATOM   1406  N   ASN H 184       2.086   8.390  30.390  1.00 51.38           N  
ATOM   1407  CA  ASN H 184       2.839   8.764  31.554  1.00 50.32           C  
ATOM   1408  CB  ASN H 184       2.542   7.835  32.749  1.00 52.32           C  
ATOM   1409  CG  ASN H 184       2.838   8.574  34.045  1.00 63.37           C  
ATOM   1410  OD1 ASN H 184       3.956   8.558  34.549  1.00 62.70           O  
ATOM   1411  ND2 ASN H 184       1.802   9.254  34.602  1.00 57.33           N  
ATOM   1412  C   ASN H 184       4.297   8.724  31.215  1.00 50.87           C  
ATOM   1413  O   ASN H 184       5.124   8.253  31.993  1.00 51.34           O  
ATOM   1414  N   GLN H 185       4.646   9.223  30.011  1.00 48.39           N  
ATOM   1415  CA  GLN H 185       6.022   9.264  29.618  1.00 46.88           C  
ATOM   1416  CB  GLN H 185       6.452   7.998  28.854  1.00 47.68           C  
ATOM   1417  CG  GLN H 185       5.683   7.772  27.553  1.00 57.12           C  
ATOM   1418  CD  GLN H 185       6.058   6.397  27.018  1.00 67.24           C  
ATOM   1419  OE1 GLN H 185       6.463   5.512  27.770  1.00 61.56           O  
ATOM   1420  NE2 GLN H 185       5.919   6.207  25.678  1.00 68.92           N  
ATOM   1421  C   GLN H 185       6.261  10.473  28.757  1.00 48.09           C  
ATOM   1422  O   GLN H 185       5.324  11.093  28.251  1.00 47.50           O  
ATOM   1423  N   PHE H 186       7.545  10.879  28.623  1.00 45.68           N  
ATOM   1424  CA  PHE H 186       7.869  11.961  27.736  1.00 42.94           C  
ATOM   1425  CB  PHE H 186       8.198  13.307  28.406  1.00 44.99           C  
ATOM   1426  CG  PHE H 186       9.189  13.092  29.480  1.00 45.62           C  
ATOM   1427  CD1 PHE H 186       8.732  12.806  30.741  1.00 46.16           C  
ATOM   1428  CD2 PHE H 186      10.539  13.175  29.243  1.00 44.41           C  
ATOM   1429  CE1 PHE H 186       9.610  12.599  31.770  1.00 46.75           C  
ATOM   1430  CE2 PHE H 186      11.426  12.968  30.269  1.00 43.31           C  
ATOM   1431  CZ  PHE H 186      10.959  12.682  31.530  1.00 45.72           C  
ATOM   1432  C   PHE H 186       8.954  11.510  26.819  1.00 43.96           C  
ATOM   1433  O   PHE H 186       9.793  10.691  27.189  1.00 44.76           O  
ATOM   1434  N   SER H 187       8.938  12.019  25.568  1.00 45.13           N  
ATOM   1435  CA  SER H 187       9.887  11.523  24.619  1.00 46.95           C  
ATOM   1436  CB  SER H 187       9.268  10.743  23.442  1.00 47.24           C  
ATOM   1437  OG  SER H 187       8.526  11.613  22.605  1.00 60.05           O  
ATOM   1438  C   SER H 187      10.695  12.639  24.049  1.00 46.49           C  
ATOM   1439  O   SER H 187      10.307  13.806  24.077  1.00 46.79           O  
ATOM   1440  N   LEU H 188      11.887  12.265  23.547  1.00 43.93           N  
ATOM   1441  CA  LEU H 188      12.826  13.155  22.937  1.00 43.88           C  
ATOM   1442  CB  LEU H 188      14.200  13.115  23.627  1.00 46.22           C  
ATOM   1443  CG  LEU H 188      15.268  14.012  22.980  1.00 48.18           C  
ATOM   1444  CD1 LEU H 188      14.984  15.503  23.215  1.00 46.92           C  
ATOM   1445  CD2 LEU H 188      16.678  13.586  23.409  1.00 47.01           C  
ATOM   1446  C   LEU H 188      13.059  12.674  21.539  1.00 46.66           C  
ATOM   1447  O   LEU H 188      13.282  11.486  21.314  1.00 47.54           O  
ATOM   1448  N   LYS H 189      12.993  13.589  20.552  1.00 44.32           N  
ATOM   1449  CA  LYS H 189      13.307  13.194  19.210  1.00 45.06           C  
ATOM   1450  CB  LYS H 189      12.118  13.235  18.233  1.00 46.87           C  
ATOM   1451  CG  LYS H 189      11.039  12.198  18.555  1.00 57.02           C  
ATOM   1452  CD  LYS H 189       9.831  12.234  17.616  1.00 64.37           C  
ATOM   1453  CE  LYS H 189       9.785  11.044  16.656  1.00111.84           C  
ATOM   1454  NZ  LYS H 189      10.988  11.047  15.797  1.00111.45           N1+
ATOM   1455  C   LYS H 189      14.361  14.134  18.711  1.00 47.34           C  
ATOM   1456  O   LYS H 189      14.193  15.352  18.750  1.00 50.44           O  
ATOM   1457  N   LEU H 190      15.495  13.575  18.245  1.00 42.90           N  
ATOM   1458  CA  LEU H 190      16.578  14.371  17.747  1.00 43.75           C  
ATOM   1459  CB  LEU H 190      17.876  14.105  18.529  1.00 42.41           C  
ATOM   1460  CG  LEU H 190      19.053  15.015  18.147  1.00 49.42           C  
ATOM   1461  CD1 LEU H 190      18.774  16.470  18.540  1.00 47.91           C  
ATOM   1462  CD2 LEU H 190      20.371  14.501  18.738  1.00 46.25           C  
ATOM   1463  C   LEU H 190      16.795  13.949  16.323  1.00 47.63           C  
ATOM   1464  O   LEU H 190      17.132  12.797  16.056  1.00 47.17           O  
ATOM   1465  N   THR H 191      16.613  14.881  15.363  1.00 45.50           N  
ATOM   1466  CA  THR H 191      16.721  14.522  13.973  1.00 45.14           C  
ATOM   1467  CB  THR H 191      15.719  15.232  13.108  1.00 49.51           C  
ATOM   1468  OG1 THR H 191      15.918  16.637  13.172  1.00  0.00           O  
ATOM   1469  CG2 THR H 191      14.307  14.875  13.604  1.00  0.00           C  
ATOM   1470  C   THR H 191      18.094  14.826  13.446  1.00 49.05           C  
ATOM   1471  O   THR H 191      18.894  15.496  14.097  1.00 48.22           O  
ATOM   1472  N   SER H 192      18.386  14.310  12.229  1.00 49.16           N  
ATOM   1473  CA  SER H 192      19.627  14.516  11.527  1.00 49.32           C  
ATOM   1474  CB  SER H 192      19.768  15.924  10.917  1.00 52.59           C  
ATOM   1475  OG  SER H 192      19.878  16.898  11.944  1.00 58.56           O  
ATOM   1476  C   SER H 192      20.785  14.262  12.438  1.00 50.55           C  
ATOM   1477  O   SER H 192      21.634  15.128  12.641  1.00 50.07           O  
ATOM   1478  N   LEU H 193      20.851  13.034  12.986  1.00 47.48           N  
ATOM   1479  CA  LEU H 193      21.865  12.636  13.919  1.00 47.12           C  
ATOM   1480  CB  LEU H 193      21.611  11.236  14.498  1.00 47.39           C  
ATOM   1481  CG  LEU H 193      20.267  11.094  15.232  1.00  0.00           C  
ATOM   1482  CD1 LEU H 193      20.090   9.667  15.780  1.00  0.00           C  
ATOM   1483  CD2 LEU H 193      20.098  12.176  16.313  1.00  0.00           C  
ATOM   1484  C   LEU H 193      23.195  12.557  13.240  1.00 51.79           C  
ATOM   1485  O   LEU H 193      23.300  12.191  12.070  1.00 50.06           O  
ATOM   1486  N   THR H 194      24.254  12.900  13.996  1.00 47.12           N  
ATOM   1487  CA  THR H 194      25.604  12.856  13.521  1.00 50.10           C  
ATOM   1488  CB  THR H 194      26.154  14.233  13.270  1.00 52.79           C  
ATOM   1489  OG1 THR H 194      27.487  14.171  12.788  1.00 53.76           O  
ATOM   1490  CG2 THR H 194      26.078  15.049  14.568  1.00 53.17           C  
ATOM   1491  C   THR H 194      26.409  12.172  14.590  1.00 51.11           C  
ATOM   1492  O   THR H 194      25.868  11.727  15.599  1.00 50.47           O  
ATOM   1493  N   ALA H 195      27.733  12.053  14.373  1.00 52.62           N  
ATOM   1494  CA  ALA H 195      28.655  11.396  15.258  1.00 52.47           C  
ATOM   1495  CB  ALA H 195      30.091  11.388  14.708  1.00 55.37           C  
ATOM   1496  C   ALA H 195      28.683  12.107  16.576  1.00 54.19           C  
ATOM   1497  O   ALA H 195      28.908  11.496  17.620  1.00 53.69           O  
ATOM   1498  N   ALA H 196      28.483  13.434  16.553  1.00 48.07           N  
ATOM   1499  CA  ALA H 196      28.539  14.269  17.721  1.00 50.14           C  
ATOM   1500  CB  ALA H 196      28.311  15.756  17.403  1.00 50.24           C  
ATOM   1501  C   ALA H 196      27.493  13.853  18.712  1.00 48.13           C  
ATOM   1502  O   ALA H 196      27.675  14.035  19.912  1.00 52.19           O  
ATOM   1503  N   ASP H 197      26.354  13.334  18.221  1.00 44.21           N  
ATOM   1504  CA  ASP H 197      25.192  12.934  18.969  1.00 43.48           C  
ATOM   1505  CB  ASP H 197      23.985  12.649  18.061  1.00 45.18           C  
ATOM   1506  CG  ASP H 197      23.578  13.979  17.442  1.00 52.68           C  
ATOM   1507  OD1 ASP H 197      23.605  15.007  18.170  1.00 47.98           O  
ATOM   1508  OD2 ASP H 197      23.251  13.992  16.228  1.00 52.73           O1-
ATOM   1509  C   ASP H 197      25.435  11.716  19.812  1.00 48.78           C  
ATOM   1510  O   ASP H 197      24.583  11.365  20.625  1.00 48.56           O  
ATOM   1511  N   THR H 198      26.531  10.969  19.582  1.00 44.57           N  
ATOM   1512  CA  THR H 198      26.768   9.805  20.391  1.00 43.05           C  
ATOM   1513  CB  THR H 198      28.000   9.052  19.979  1.00 47.73           C  
ATOM   1514  OG1 THR H 198      27.891   8.627  18.628  1.00 48.53           O  
ATOM   1515  CG2 THR H 198      28.176   7.839  20.903  1.00 47.93           C  
ATOM   1516  C   THR H 198      26.956  10.246  21.811  1.00 46.06           C  
ATOM   1517  O   THR H 198      27.854  11.032  22.116  1.00 47.68           O  
ATOM   1518  N   ALA H 199      26.102   9.745  22.730  1.00 43.13           N  
ATOM   1519  CA  ALA H 199      26.248  10.158  24.094  1.00 42.87           C  
ATOM   1520  CB  ALA H 199      25.948  11.650  24.318  1.00 41.39           C  
ATOM   1521  C   ALA H 199      25.295   9.385  24.947  1.00 43.65           C  
ATOM   1522  O   ALA H 199      24.480   8.605  24.453  1.00 44.55           O  
ATOM   1523  N   VAL H 200      25.422   9.563  26.279  1.00 42.33           N  
ATOM   1524  CA  VAL H 200      24.515   8.961  27.206  1.00 39.98           C  
ATOM   1525  CB  VAL H 200      25.146   8.637  28.529  1.00 41.31           C  
ATOM   1526  CG1 VAL H 200      24.071   8.038  29.451  1.00 40.58           C  
ATOM   1527  CG2 VAL H 200      26.345   7.705  28.284  1.00 41.46           C  
ATOM   1528  C   VAL H 200      23.458   9.997  27.443  1.00 41.56           C  
ATOM   1529  O   VAL H 200      23.761  11.132  27.803  1.00 39.59           O  
ATOM   1530  N   TYR H 201      22.178   9.623  27.252  1.00 40.00           N  
ATOM   1531  CA  TYR H 201      21.099  10.561  27.381  1.00 38.90           C  
ATOM   1532  CB  TYR H 201      20.067  10.469  26.239  1.00 41.50           C  
ATOM   1533  CG  TYR H 201      20.692  11.001  24.993  1.00 40.76           C  
ATOM   1534  CD1 TYR H 201      21.616  10.266  24.285  1.00 41.54           C  
ATOM   1535  CD2 TYR H 201      20.337  12.242  24.516  1.00 43.51           C  
ATOM   1536  CE1 TYR H 201      22.185  10.767  23.135  1.00 40.26           C  
ATOM   1537  CE2 TYR H 201      20.900  12.749  23.368  1.00 43.06           C  
ATOM   1538  CZ  TYR H 201      21.829  12.012  22.676  1.00 41.35           C  
ATOM   1539  OH  TYR H 201      22.408  12.533  21.498  1.00 43.41           O  
ATOM   1540  C   TYR H 201      20.375  10.293  28.660  1.00 41.42           C  
ATOM   1541  O   TYR H 201      20.053   9.148  28.974  1.00 41.28           O  
ATOM   1542  N   TYR H 202      20.110  11.364  29.441  1.00 40.09           N  
ATOM   1543  CA  TYR H 202      19.430  11.180  30.688  1.00 38.91           C  
ATOM   1544  CB  TYR H 202      20.178  11.702  31.934  1.00 39.65           C  
ATOM   1545  CG  TYR H 202      21.486  11.025  32.169  1.00 39.17           C  
ATOM   1546  CD1 TYR H 202      21.553   9.807  32.801  1.00 41.48           C  
ATOM   1547  CD2 TYR H 202      22.658  11.616  31.761  1.00 38.94           C  
ATOM   1548  CE1 TYR H 202      22.763   9.192  33.025  1.00 40.59           C  
ATOM   1549  CE2 TYR H 202      23.871  11.007  31.984  1.00 40.99           C  
ATOM   1550  CZ  TYR H 202      23.928   9.790  32.617  1.00 40.86           C  
ATOM   1551  OH  TYR H 202      25.171   9.163  32.848  1.00 46.89           O  
ATOM   1552  C   TYR H 202      18.188  12.023  30.685  1.00 40.84           C  
ATOM   1553  O   TYR H 202      18.146  13.101  30.092  1.00 41.68           O  
ATOM   1554  N   CYS H 203      17.126  11.524  31.347  1.00 39.54           N  
ATOM   1555  CA  CYS H 203      15.941  12.306  31.558  1.00 39.64           C  
ATOM   1556  CB  CYS H 203      14.609  11.597  31.199  1.00 41.25           C  
ATOM   1557  SG  CYS H 203      14.350   9.990  32.012  1.00 44.91           S  
ATOM   1558  C   CYS H 203      15.952  12.669  33.008  1.00 41.01           C  
ATOM   1559  O   CYS H 203      16.373  11.886  33.859  1.00 41.11           O  
ATOM   1560  N   ALA H 204      15.506  13.896  33.322  1.00 38.76           N  
ATOM   1561  CA  ALA H 204      15.587  14.385  34.673  1.00 39.31           C  
ATOM   1562  CB  ALA H 204      16.812  15.284  34.848  1.00 38.95           C  
ATOM   1563  C   ALA H 204      14.372  15.212  34.941  1.00 38.48           C  
ATOM   1564  O   ALA H 204      13.704  15.688  34.021  1.00 39.56           O  
ATOM   1565  N   ARG H 205      14.056  15.377  36.241  1.00 37.95           N  
ATOM   1566  CA  ARG H 205      12.937  16.167  36.648  1.00 37.30           C  
ATOM   1567  CB  ARG H 205      12.202  15.514  37.841  1.00 34.52           C  
ATOM   1568  CG  ARG H 205      10.796  16.038  38.152  1.00 37.70           C  
ATOM   1569  CD  ARG H 205      10.119  15.289  39.308  1.00 39.82           C  
ATOM   1570  NE  ARG H 205      11.017  15.379  40.497  1.00 41.76           N  
ATOM   1571  CZ  ARG H 205      10.590  14.994  41.734  1.00 45.37           C  
ATOM   1572  NH1 ARG H 205       9.354  14.440  41.888  1.00 43.13           N1+
ATOM   1573  NH2 ARG H 205      11.398  15.165  42.821  1.00 40.61           N  
ATOM   1574  C   ARG H 205      13.521  17.485  37.062  1.00 37.98           C  
ATOM   1575  O   ARG H 205      14.499  17.529  37.804  1.00 39.15           O  
ATOM   1576  N   ASP H 206      12.987  18.610  36.554  1.00 36.13           N  
ATOM   1577  CA  ASP H 206      13.478  19.853  37.073  1.00 36.70           C  
ATOM   1578  CB  ASP H 206      14.054  20.818  36.004  1.00 36.97           C  
ATOM   1579  CG  ASP H 206      13.016  21.189  34.957  1.00 37.40           C  
ATOM   1580  OD1 ASP H 206      12.223  20.294  34.564  1.00  0.00           O  
ATOM   1581  OD2 ASP H 206      13.007  22.377  34.533  1.00  0.00           O1-
ATOM   1582  C   ASP H 206      12.334  20.464  37.807  1.00 39.05           C  
ATOM   1583  O   ASP H 206      11.428  20.998  37.173  1.00 39.47           O  
ATOM   1584  N   ALA H 207      12.652  20.364  39.147  1.00 32.24           N  
ATOM   1585  CA  ALA H 207      12.159  20.302  40.510  1.00 33.36           C  
ATOM   1586  CB  ALA H 207      13.314  20.245  41.524  1.00 29.62           C  
ATOM   1587  C   ALA H 207      11.228  21.331  41.020  1.00 35.26           C  
ATOM   1588  O   ALA H 207      10.390  20.949  41.833  1.00 35.49           O  
ATOM   1589  N   ILE H 208      11.338  22.626  40.690  1.00 34.64           N  
ATOM   1590  CA  ILE H 208      10.324  23.441  41.294  1.00 36.69           C  
ATOM   1591  CB  ILE H 208      10.432  24.909  41.036  1.00 34.99           C  
ATOM   1592  CG1 ILE H 208      11.710  25.488  41.655  1.00  0.00           C  
ATOM   1593  CG2 ILE H 208       9.147  25.549  41.583  1.00  0.00           C  
ATOM   1594  CD1 ILE H 208      11.942  26.947  41.276  1.00  0.00           C  
ATOM   1595  C   ILE H 208       9.007  22.994  40.732  1.00 37.38           C  
ATOM   1596  O   ILE H 208       8.918  22.687  39.549  1.00 36.72           O  
ATOM   1597  N   VAL H 209       7.960  22.878  41.583  1.00 38.22           N  
ATOM   1598  CA  VAL H 209       6.724  22.352  41.075  1.00 38.26           C  
ATOM   1599  CB  VAL H 209       5.894  21.642  42.111  1.00 38.37           C  
ATOM   1600  CG1 VAL H 209       4.556  21.219  41.479  1.00 51.91           C  
ATOM   1601  CG2 VAL H 209       6.705  20.453  42.658  1.00 52.99           C  
ATOM   1602  C   VAL H 209       5.899  23.455  40.494  1.00 38.18           C  
ATOM   1603  O   VAL H 209       5.457  24.349  41.211  1.00 38.94           O  
ATOM   1604  N   MET H 210       5.702  23.427  39.154  1.00 38.61           N  
ATOM   1605  CA  MET H 210       4.803  24.337  38.493  1.00 40.59           C  
ATOM   1606  CB  MET H 210       3.339  24.030  38.856  1.00 31.86           C  
ATOM   1607  CG  MET H 210       2.272  24.925  38.216  1.00 27.34           C  
ATOM   1608  SD  MET H 210       0.600  24.641  38.877  1.00  0.00           S  
ATOM   1609  CE  MET H 210      -0.085  26.235  38.340  1.00  0.00           C  
ATOM   1610  C   MET H 210       5.124  25.752  38.886  1.00 41.17           C  
ATOM   1611  O   MET H 210       4.237  26.534  39.220  1.00 42.26           O  
ATOM   1612  N   VAL H 211       6.416  26.111  38.881  1.00 42.05           N  
ATOM   1613  CA  VAL H 211       6.864  27.421  39.282  1.00 43.15           C  
ATOM   1614  CB  VAL H 211       8.347  27.443  39.462  1.00 34.85           C  
ATOM   1615  CG1 VAL H 211       8.974  26.982  38.138  1.00  0.00           C  
ATOM   1616  CG2 VAL H 211       8.780  28.842  39.916  1.00  0.00           C  
ATOM   1617  C   VAL H 211       6.506  28.460  38.260  1.00 42.49           C  
ATOM   1618  O   VAL H 211       6.312  29.628  38.596  1.00 43.26           O  
ATOM   1619  N   PHE H 212       6.397  28.038  36.987  1.00 43.09           N  
ATOM   1620  CA  PHE H 212       6.255  28.869  35.826  1.00 43.78           C  
ATOM   1621  CB  PHE H 212       5.149  29.940  35.919  1.00 37.09           C  
ATOM   1622  CG  PHE H 212       3.852  29.221  35.744  1.00 41.65           C  
ATOM   1623  CD1 PHE H 212       3.547  28.665  34.524  1.00 33.92           C  
ATOM   1624  CD2 PHE H 212       2.934  29.117  36.767  1.00 35.65           C  
ATOM   1625  CE1 PHE H 212       2.358  28.002  34.337  1.00 35.36           C  
ATOM   1626  CE2 PHE H 212       1.742  28.454  36.585  1.00 35.49           C  
ATOM   1627  CZ  PHE H 212       1.455  27.891  35.366  1.00 54.23           C  
ATOM   1628  C   PHE H 212       7.575  29.511  35.553  1.00 42.58           C  
ATOM   1629  O   PHE H 212       7.714  30.354  34.668  1.00 43.14           O  
ATOM   1630  N   THR H 213       8.609  29.080  36.294  1.00 41.75           N  
ATOM   1631  CA  THR H 213       9.940  29.543  36.058  1.00 41.14           C  
ATOM   1632  CB  THR H 213      10.462  30.443  37.133  1.00 42.11           C  
ATOM   1633  OG1 THR H 213       9.615  31.576  37.269  1.00  0.00           O  
ATOM   1634  CG2 THR H 213      11.879  30.891  36.741  1.00  0.00           C  
ATOM   1635  C   THR H 213      10.827  28.349  35.991  1.00 40.13           C  
ATOM   1636  O   THR H 213      11.317  27.833  36.995  1.00 40.06           O  
ATOM   1637  N   ASP H 214      11.082  27.906  34.758  1.00 38.60           N  
ATOM   1638  CA  ASP H 214      11.935  26.789  34.532  1.00 37.43           C  
ATOM   1639  CB  ASP H 214      11.849  26.302  33.081  1.00 37.31           C  
ATOM   1640  CG  ASP H 214      12.026  27.521  32.191  1.00 32.48           C  
ATOM   1641  OD1 ASP H 214      10.987  28.164  31.881  1.00  0.00           O  
ATOM   1642  OD2 ASP H 214      13.183  27.815  31.791  1.00 30.71           O1-
ATOM   1643  C   ASP H 214      13.314  27.204  34.937  1.00 36.91           C  
ATOM   1644  O   ASP H 214      14.212  26.384  35.119  1.00 36.11           O  
ATOM   1645  N   MET H 215      13.510  28.522  35.092  1.00 36.61           N  
ATOM   1646  CA  MET H 215      14.783  29.085  35.434  1.00 36.37           C  
ATOM   1647  CB  MET H 215      14.739  30.622  35.515  1.00 37.09           C  
ATOM   1648  CG  MET H 215      14.351  31.267  34.183  1.00 35.53           C  
ATOM   1649  SD  MET H 215      14.259  33.082  34.188  1.00  0.00           S  
ATOM   1650  CE  MET H 215      16.056  33.314  34.097  1.00  0.00           C  
ATOM   1651  C   MET H 215      15.253  28.564  36.758  1.00 37.14           C  
ATOM   1652  O   MET H 215      16.441  28.294  36.927  1.00 36.83           O  
ATOM   1653  N   ARG H 216      14.368  28.423  37.762  1.00 36.31           N  
ATOM   1654  CA  ARG H 216      14.921  27.880  38.967  1.00 35.82           C  
ATOM   1655  CB  ARG H 216      14.273  28.422  40.251  1.00 38.44           C  
ATOM   1656  CG  ARG H 216      15.004  28.009  41.532  1.00 33.62           C  
ATOM   1657  CD  ARG H 216      14.731  28.921  42.732  1.00 33.32           C  
ATOM   1658  NE  ARG H 216      13.434  28.527  43.345  1.00  0.00           N  
ATOM   1659  CZ  ARG H 216      13.048  29.128  44.507  1.00  0.00           C  
ATOM   1660  NH1 ARG H 216      13.832  30.098  45.062  1.00  0.00           N1+
ATOM   1661  NH2 ARG H 216      11.884  28.762  45.115  1.00  0.00           N  
ATOM   1662  C   ARG H 216      14.684  26.415  38.877  1.00 35.81           C  
ATOM   1663  O   ARG H 216      13.829  25.855  39.562  1.00 36.27           O  
ATOM   1664  N   GLY H 217      15.492  25.748  38.036  1.00 35.01           N  
ATOM   1665  CA  GLY H 217      15.245  24.361  37.799  1.00 34.16           C  
ATOM   1666  C   GLY H 217      16.431  23.555  38.196  1.00 34.28           C  
ATOM   1667  O   GLY H 217      17.502  23.638  37.596  1.00 34.21           O  
ATOM   1668  N   ARG H 218      16.222  22.703  39.214  1.00 32.57           N  
ATOM   1669  CA  ARG H 218      17.239  21.840  39.728  1.00 31.54           C  
ATOM   1670  CB  ARG H 218      17.314  21.909  41.261  1.00 35.53           C  
ATOM   1671  CG  ARG H 218      17.313  23.351  41.773  1.00 34.01           C  
ATOM   1672  CD  ARG H 218      17.387  23.480  43.296  1.00  0.00           C  
ATOM   1673  NE  ARG H 218      16.958  24.866  43.637  1.00  0.00           N  
ATOM   1674  CZ  ARG H 218      17.826  25.912  43.523  1.00  0.00           C  
ATOM   1675  NH1 ARG H 218      19.106  25.709  43.091  1.00  0.00           N1+
ATOM   1676  NH2 ARG H 218      17.405  27.173  43.832  1.00  0.00           N  
ATOM   1677  C   ARG H 218      16.794  20.455  39.361  1.00 32.00           C  
ATOM   1678  O   ARG H 218      15.605  20.147  39.429  1.00 32.06           O  
ATOM   1679  N   VAL H 219      17.737  19.590  38.935  1.00 30.47           N  
ATOM   1680  CA  VAL H 219      17.381  18.248  38.554  1.00 29.58           C  
ATOM   1681  CB  VAL H 219      18.268  17.686  37.491  1.00 29.84           C  
ATOM   1682  CG1 VAL H 219      17.969  16.184  37.396  1.00  0.00           C  
ATOM   1683  CG2 VAL H 219      18.045  18.456  36.176  1.00  0.00           C  
ATOM   1684  C   VAL H 219      17.544  17.354  39.744  1.00 30.23           C  
ATOM   1685  O   VAL H 219      18.635  16.859  40.016  1.00 30.16           O  
ATOM   1686  N   ASP H 220      16.442  17.130  40.487  1.00 30.31           N  
ATOM   1687  CA  ASP H 220      16.453  16.337  41.688  1.00 30.77           C  
ATOM   1688  CB  ASP H 220      15.290  16.700  42.639  1.00 32.57           C  
ATOM   1689  CG  ASP H 220      13.955  16.639  41.916  1.00 35.18           C  
ATOM   1690  OD1 ASP H 220      13.870  16.048  40.807  1.00 36.68           O  
ATOM   1691  OD2 ASP H 220      13.000  17.243  42.473  1.00 37.25           O1-
ATOM   1692  C   ASP H 220      16.552  14.844  41.486  1.00 31.22           C  
ATOM   1693  O   ASP H 220      17.287  14.169  42.199  1.00 31.41           O  
ATOM   1694  N   VAL H 221      15.816  14.309  40.499  1.00 43.07           N  
ATOM   1695  CA  VAL H 221      15.578  12.947  40.112  1.00 43.04           C  
ATOM   1696  CB  VAL H 221      14.124  12.580  40.076  1.00 44.50           C  
ATOM   1697  CG1 VAL H 221      13.996  11.148  39.528  1.00 30.60           C  
ATOM   1698  CG2 VAL H 221      13.526  12.773  41.479  1.00 27.26           C  
ATOM   1699  C   VAL H 221      16.115  12.719  38.726  1.00 44.35           C  
ATOM   1700  O   VAL H 221      15.765  13.428  37.786  1.00 43.63           O  
ATOM   1701  N   TRP H 222      16.964  11.685  38.555  1.00 42.18           N  
ATOM   1702  CA  TRP H 222      17.559  11.415  37.272  1.00 44.29           C  
ATOM   1703  CB  TRP H 222      19.095  11.538  37.274  1.00 43.77           C  
ATOM   1704  CG  TRP H 222      19.649  12.933  37.433  1.00 41.74           C  
ATOM   1705  CD2 TRP H 222      20.348  13.638  36.396  1.00 42.14           C  
ATOM   1706  CD1 TRP H 222      19.658  13.746  38.527  1.00 43.65           C  
ATOM   1707  NE1 TRP H 222      20.308  14.921  38.233  1.00 42.70           N  
ATOM   1708  CE2 TRP H 222      20.743  14.865  36.925  1.00 44.63           C  
ATOM   1709  CE3 TRP H 222      20.645  13.286  35.110  1.00 41.52           C  
ATOM   1710  CZ2 TRP H 222      21.442  15.765  36.170  1.00 43.40           C  
ATOM   1711  CZ3 TRP H 222      21.345  14.198  34.351  1.00 42.77           C  
ATOM   1712  CH2 TRP H 222      21.735  15.415  34.871  1.00 43.10           C  
ATOM   1713  C   TRP H 222      17.287   9.983  36.894  1.00 45.71           C  
ATOM   1714  O   TRP H 222      17.101   9.126  37.755  1.00 47.17           O  
ATOM   1715  N   GLY H 223      17.260   9.694  35.572  1.00 44.21           N  
ATOM   1716  CA  GLY H 223      17.067   8.355  35.084  1.00 43.91           C  
ATOM   1717  C   GLY H 223      18.402   7.670  35.125  1.00 48.78           C  
ATOM   1718  O   GLY H 223      19.410   8.282  35.473  1.00 49.25           O  
ATOM   1719  N   PRO H 224      18.430   6.400  34.809  1.00 47.78           N  
ATOM   1720  CA  PRO H 224      19.654   5.643  34.800  1.00 47.65           C  
ATOM   1721  CD  PRO H 224      17.260   5.552  34.946  0.80 66.33           C  
ATOM   1722  CB  PRO H 224      19.237   4.168  34.761  1.00 50.21           C  
ATOM   1723  CG  PRO H 224      17.735   4.190  34.418  0.80 55.31           C  
ATOM   1724  C   PRO H 224      20.597   6.041  33.707  1.00 48.93           C  
ATOM   1725  O   PRO H 224      21.804   5.880  33.881  1.00 49.68           O  
ATOM   1726  N   GLY H 225      20.076   6.546  32.572  1.00 47.27           N  
ATOM   1727  CA  GLY H 225      20.910   6.953  31.477  1.00 46.02           C  
ATOM   1728  C   GLY H 225      20.932   5.855  30.455  1.00 47.83           C  
ATOM   1729  O   GLY H 225      21.018   4.675  30.789  1.00 49.42           O  
ATOM   1730  N   ILE H 226      20.852   6.230  29.161  1.00 46.03           N  
ATOM   1731  CA  ILE H 226      20.891   5.254  28.107  1.00 46.64           C  
ATOM   1732  CB  ILE H 226      19.569   5.077  27.422  1.00 49.94           C  
ATOM   1733  CG1 ILE H 226      19.119   6.390  26.768  1.00  0.00           C  
ATOM   1734  CG2 ILE H 226      18.571   4.521  28.450  1.00 64.17           C  
ATOM   1735  CD1 ILE H 226      17.875   6.221  25.899  1.00  0.00           C  
ATOM   1736  C   ILE H 226      21.891   5.703  27.087  1.00 47.38           C  
ATOM   1737  O   ILE H 226      21.882   6.855  26.655  1.00 46.81           O  
ATOM   1738  N   LEU H 227      22.787   4.786  26.674  1.00 46.64           N  
ATOM   1739  CA  LEU H 227      23.807   5.129  25.725  1.00 47.23           C  
ATOM   1740  CB  LEU H 227      25.069   4.260  25.850  1.00 50.10           C  
ATOM   1741  CG  LEU H 227      26.170   4.617  24.836  1.00 53.10           C  
ATOM   1742  CD1 LEU H 227      26.698   6.045  25.056  1.00 49.76           C  
ATOM   1743  CD2 LEU H 227      27.290   3.567  24.839  1.00 55.24           C  
ATOM   1744  C   LEU H 227      23.268   4.948  24.345  1.00 49.49           C  
ATOM   1745  O   LEU H 227      22.646   3.933  24.032  1.00 50.01           O  
ATOM   1746  N   VAL H 228      23.484   5.954  23.478  1.00 45.73           N  
ATOM   1747  CA  VAL H 228      23.063   5.832  22.115  1.00 46.35           C  
ATOM   1748  CB  VAL H 228      22.008   6.828  21.724  1.00 49.16           C  
ATOM   1749  CG1 VAL H 228      21.675   6.651  20.233  1.00 48.33           C  
ATOM   1750  CG2 VAL H 228      20.798   6.636  22.653  1.00 48.60           C  
ATOM   1751  C   VAL H 228      24.272   6.084  21.273  1.00 49.14           C  
ATOM   1752  O   VAL H 228      24.970   7.079  21.460  1.00 48.71           O  
ATOM   1753  N   THR H 229      24.553   5.177  20.318  1.00 47.45           N  
ATOM   1754  CA  THR H 229      25.714   5.360  19.499  1.00 48.54           C  
ATOM   1755  CB  THR H 229      26.653   4.186  19.523  1.00 51.43           C  
ATOM   1756  OG1 THR H 229      27.076   3.923  20.852  1.00 50.23           O  
ATOM   1757  CG2 THR H 229      27.873   4.506  18.645  1.00 49.42           C  
ATOM   1758  C   THR H 229      25.256   5.539  18.087  1.00 50.05           C  
ATOM   1759  O   THR H 229      24.359   4.841  17.620  1.00 53.48           O  
ATOM   1760  N   VAL H 230      25.862   6.508  17.371  1.00 49.28           N  
ATOM   1761  CA  VAL H 230      25.500   6.742  16.004  1.00 51.28           C  
ATOM   1762  CB  VAL H 230      25.476   8.201  15.652  1.00 52.32           C  
ATOM   1763  CG1 VAL H 230      25.245   8.349  14.142  1.00 52.17           C  
ATOM   1764  CG2 VAL H 230      24.402   8.889  16.510  1.00 49.88           C  
ATOM   1765  C   VAL H 230      26.556   6.092  15.167  1.00 55.65           C  
ATOM   1766  O   VAL H 230      27.733   6.436  15.253  1.00 53.33           O  
ATOM   1767  N   SER H 231      26.160   5.114  14.331  1.00 52.98           N  
ATOM   1768  CA  SER H 231      27.140   4.444  13.529  1.00 59.79           C  
ATOM   1769  CB  SER H 231      27.897   3.345  14.296  1.00 65.52           C  
ATOM   1770  OG  SER H 231      28.844   2.718  13.446  0.80 69.23           O  
ATOM   1771  C   SER H 231      26.436   3.788  12.389  1.00 60.46           C  
ATOM   1772  O   SER H 231      25.220   3.614  12.413  1.00 60.52           O  
ATOM   1773  N   SER H 232      27.193   3.412  11.343  1.00 62.71           N  
ATOM   1774  CA  SER H 232      26.577   2.753  10.230  1.00 60.94           C  
ATOM   1775  CB  SER H 232      27.182   3.150   8.873  1.00 63.92           C  
ATOM   1776  OG  SER H 232      28.543   2.754   8.809  1.00 68.63           O  
ATOM   1777  C   SER H 232      26.794   1.255  10.418  1.00 70.26           C  
ATOM   1778  O   SER H 232      27.979   0.830  10.455  1.00 67.13           O  
ATOM   1779  OXT SER H 232      25.781   0.515  10.528  1.00  0.00           O1-
TER    1780      SER H 232 
CONECT  157  662
CONECT  662  157
CONECT  980 1557
CONECT 1557  980
END
