# Supplementary material for: Fully automated antibody structure prediction using BIOVIA tools: Validation study
Source: PLoS One. 2017 May 18;12(5):e0177923. doi: 10.1371/journal.pone.0177923 (PMC5436848; doi:10.1371/journal.pone.0177923)
Supplement: S3 Dataset — Predicted structures using the Top5 framework method, Chothia CDR definition with canonical filtering, using up to 5 CDR templates rather than the default 3, and generating 10 CDR models. (ZIP) [file pone.0177923.s005.zip › 4NCC_12_FV_FinalModel.pdb]

REMARK   Accelrys Discovery Studio PDB file
REMARK   Created:  2015-11-30T21:12:02Z
SSBOND   1 CYS L   23    CYS L   87                                     
SSBOND   2 CYS H  127    CYS H  201                                     
ATOM      1  N   GLN L   1      26.344  31.693  25.873  1.00 51.01           N1+
ATOM      2  CA  GLN L   1      25.594  31.829  27.137  1.00 50.16           C  
ATOM      3  CB  GLN L   1      24.675  30.615  27.346  1.00 50.71           C  
ATOM      4  CG  GLN L   1      23.729  30.391  26.161  1.00 61.37           C  
ATOM      5  CD  GLN L   1      23.169  31.736  25.706  1.00 45.65           C  
ATOM      6  OE1 GLN L   1      22.244  32.286  26.304  1.00 48.08           O  
ATOM      7  NE2 GLN L   1      23.751  32.287  24.606  1.00 39.63           N  
ATOM      8  C   GLN L   1      26.577  31.962  28.257  1.00 45.65           C  
ATOM      9  O   GLN L   1      27.704  32.403  28.039  1.00 49.20           O  
ATOM     10  N   ILE L   2      26.191  31.592  29.493  1.00 42.57           N  
ATOM     11  CA  ILE L   2      27.118  31.764  30.572  1.00 41.16           C  
ATOM     12  CB  ILE L   2      26.455  31.947  31.905  1.00 40.04           C  
ATOM     13  CG1 ILE L   2      25.641  33.251  31.873  1.00 40.57           C  
ATOM     14  CG2 ILE L   2      27.532  31.921  33.003  1.00 34.96           C  
ATOM     15  CD1 ILE L   2      24.730  33.452  33.078  1.00 42.81           C  
ATOM     16  C   ILE L   2      28.034  30.586  30.615  1.00 36.65           C  
ATOM     17  O   ILE L   2      27.605  29.439  30.509  1.00 35.90           O  
ATOM     18  N   VAL L   3      29.346  30.865  30.745  1.00 35.56           N  
ATOM     19  CA  VAL L   3      30.330  29.824  30.763  1.00 34.97           C  
ATOM     20  CB  VAL L   3      31.577  30.182  30.006  1.00 37.46           C  
ATOM     21  CG1 VAL L   3      32.635  29.088  30.232  1.00 30.84           C  
ATOM     22  CG2 VAL L   3      31.202  30.379  28.528  1.00 30.11           C  
ATOM     23  C   VAL L   3      30.727  29.582  32.183  1.00 34.60           C  
ATOM     24  O   VAL L   3      31.047  30.514  32.921  1.00 33.79           O  
ATOM     25  N   LEU L   4      30.703  28.299  32.598  1.00 31.83           N  
ATOM     26  CA  LEU L   4      31.056  27.940  33.942  1.00 31.16           C  
ATOM     27  CB  LEU L   4      30.074  26.931  34.574  1.00 31.26           C  
ATOM     28  CG  LEU L   4      28.615  27.413  34.687  1.00 31.52           C  
ATOM     29  CD1 LEU L   4      27.727  26.334  35.328  1.00 26.35           C  
ATOM     30  CD2 LEU L   4      28.523  28.763  35.416  1.00 28.74           C  
ATOM     31  C   LEU L   4      32.369  27.224  33.879  1.00 32.25           C  
ATOM     32  O   LEU L   4      32.502  26.228  33.169  1.00 33.03           O  
ATOM     33  N   THR L   5      33.383  27.711  34.622  1.00 33.49           N  
ATOM     34  CA  THR L   5      34.647  27.030  34.620  1.00 27.98           C  
ATOM     35  CB  THR L   5      35.807  27.880  34.197  1.00 34.00           C  
ATOM     36  OG1 THR L   5      35.841  29.073  34.965  1.00 37.10           O  
ATOM     37  CG2 THR L   5      35.691  28.195  32.703  1.00 31.62           C  
ATOM     38  C   THR L   5      34.938  26.538  36.001  1.00 31.41           C  
ATOM     39  O   THR L   5      34.935  27.306  36.962  1.00 33.17           O  
ATOM     40  N   GLN L   6      35.205  25.221  36.123  1.00 28.09           N  
ATOM     41  CA  GLN L   6      35.503  24.664  37.410  1.00 31.25           C  
ATOM     42  CB  GLN L   6      34.800  23.321  37.689  1.00 29.86           C  
ATOM     43  CG  GLN L   6      33.290  23.525  37.864  1.00 25.69           C  
ATOM     44  CD  GLN L   6      32.604  22.200  38.157  1.00 23.66           C  
ATOM     45  OE1 GLN L   6      32.373  21.388  37.263  1.00 24.89           O  
ATOM     46  NE2 GLN L   6      32.248  21.979  39.449  1.00 21.05           N  
ATOM     47  C   GLN L   6      36.984  24.548  37.540  1.00 31.84           C  
ATOM     48  O   GLN L   6      37.683  24.143  36.609  1.00 33.10           O  
ATOM     49  N   SER L   7      37.501  24.947  38.729  1.00 34.06           N  
ATOM     50  CA  SER L   7      38.900  25.098  38.939  1.00 37.68           C  
ATOM     51  CB  SER L   7      39.269  25.826  40.253  1.00 43.86           C  
ATOM     52  OG  SER L   7      38.953  27.203  40.133  1.00 40.36           O  
ATOM     53  C   SER L   7      39.724  23.868  38.776  1.00 42.62           C  
ATOM     54  O   SER L   7      40.111  23.611  37.638  1.00 46.28           O  
ATOM     55  N   PRO L   8      40.034  23.097  39.796  1.00 36.89           N  
ATOM     56  CA  PRO L   8      40.834  21.941  39.539  1.00 34.26           C  
ATOM     57  CD  PRO L   8      39.222  22.913  40.995  1.00 31.45           C  
ATOM     58  CB  PRO L   8      40.981  21.250  40.886  1.00 36.14           C  
ATOM     59  CG  PRO L   8      39.625  21.541  41.558  1.00 30.26           C  
ATOM     60  C   PRO L   8      40.053  21.086  38.600  1.00 34.62           C  
ATOM     61  O   PRO L   8      38.950  20.676  38.953  1.00 34.41           O  
ATOM     62  N   ALA L   9      40.582  20.824  37.390  1.00 32.92           N  
ATOM     63  CA  ALA L   9      39.882  19.935  36.520  1.00 31.84           C  
ATOM     64  CB  ALA L   9      40.560  19.782  35.147  1.00 31.08           C  
ATOM     65  C   ALA L   9      39.935  18.611  37.201  1.00 31.18           C  
ATOM     66  O   ALA L   9      38.955  17.869  37.247  1.00 28.54           O  
ATOM     67  N   ILE L  10      41.122  18.292  37.752  1.00 29.57           N  
ATOM     68  CA  ILE L  10      41.331  17.072  38.472  1.00 30.39           C  
ATOM     69  CB  ILE L  10      42.116  16.052  37.698  1.00 31.37           C  
ATOM     70  CG1 ILE L  10      41.333  15.608  36.451  1.00 36.71           C  
ATOM     71  CG2 ILE L  10      42.481  14.904  38.651  1.00 29.28           C  
ATOM     72  CD1 ILE L  10      42.147  14.741  35.493  1.00 39.60           C  
ATOM     73  C   ILE L  10      42.115  17.402  39.703  1.00 32.90           C  
ATOM     74  O   ILE L  10      43.013  18.243  39.671  1.00 33.60           O  
ATOM     75  N   MET L  11      41.778  16.756  40.838  1.00 26.45           N  
ATOM     76  CA  MET L  11      42.510  17.000  42.046  1.00 29.18           C  
ATOM     77  CB  MET L  11      41.915  18.141  42.892  1.00 33.42           C  
ATOM     78  CG  MET L  11      40.469  17.900  43.323  1.00 37.20           C  
ATOM     79  SD  MET L  11      39.718  19.286  44.231  1.00 47.82           S  
ATOM     80  CE  MET L  11      40.797  19.140  45.685  1.00 43.45           C  
ATOM     81  C   MET L  11      42.496  15.746  42.861  1.00 29.75           C  
ATOM     82  O   MET L  11      41.580  14.931  42.761  1.00 28.67           O  
ATOM     83  N   SER L  12      43.537  15.548  43.691  1.00 30.05           N  
ATOM     84  CA  SER L  12      43.593  14.374  44.510  1.00 29.88           C  
ATOM     85  CB  SER L  12      44.801  13.482  44.189  1.00 33.69           C  
ATOM     86  OG  SER L  12      45.992  14.247  44.286  1.00 41.63           O  
ATOM     87  C   SER L  12      43.689  14.826  45.932  1.00 31.17           C  
ATOM     88  O   SER L  12      44.170  15.925  46.210  1.00 29.32           O  
ATOM     89  N   ALA L  13      43.186  14.000  46.873  1.00 30.49           N  
ATOM     90  CA  ALA L  13      43.244  14.388  48.253  1.00 31.00           C  
ATOM     91  CB  ALA L  13      42.065  15.276  48.685  1.00 32.51           C  
ATOM     92  C   ALA L  13      43.204  13.152  49.091  1.00 32.22           C  
ATOM     93  O   ALA L  13      42.703  12.110  48.671  1.00 30.18           O  
ATOM     94  N   SER L  14      43.765  13.242  50.312  1.00 29.56           N  
ATOM     95  CA  SER L  14      43.763  12.116  51.196  1.00 34.36           C  
ATOM     96  CB  SER L  14      44.973  12.073  52.144  1.00 26.62           C  
ATOM     97  OG  SER L  14      46.177  12.001  51.393  1.00 33.88           O  
ATOM     98  C   SER L  14      42.541  12.221  52.039  1.00 33.54           C  
ATOM     99  O   SER L  14      41.984  13.302  52.226  1.00 32.67           O  
ATOM    100  N   PRO L  15      42.112  11.112  52.565  1.00 32.86           N  
ATOM    101  CA  PRO L  15      40.955  11.157  53.403  1.00 33.15           C  
ATOM    102  CD  PRO L  15      42.222   9.848  51.855  1.00 36.01           C  
ATOM    103  CB  PRO L  15      40.533   9.703  53.603  1.00 31.28           C  
ATOM    104  CG  PRO L  15      41.003   9.021  52.302  1.00 33.78           C  
ATOM    105  C   PRO L  15      41.284  11.925  54.640  1.00 36.67           C  
ATOM    106  O   PRO L  15      42.410  11.824  55.125  1.00 36.65           O  
ATOM    107  N   GLY L  16      40.320  12.715  55.154  1.00 36.04           N  
ATOM    108  CA  GLY L  16      40.536  13.495  56.336  1.00 33.95           C  
ATOM    109  C   GLY L  16      40.984  14.874  55.947  1.00 36.64           C  
ATOM    110  O   GLY L  16      41.103  15.750  56.803  1.00 38.52           O  
ATOM    111  N   GLU L  17      41.250  15.111  54.644  1.00 34.03           N  
ATOM    112  CA  GLU L  17      41.709  16.410  54.221  1.00 36.59           C  
ATOM    113  CB  GLU L  17      42.614  16.400  52.975  1.00 39.44           C  
ATOM    114  CG  GLU L  17      44.002  15.801  53.204  1.00 46.88           C  
ATOM    115  CD  GLU L  17      44.812  15.986  51.928  1.00 35.42           C  
ATOM    116  OE1 GLU L  17      44.574  16.998  51.219  1.00 38.32           O  
ATOM    117  OE2 GLU L  17      45.683  15.120  51.648  1.00 32.79           O1-
ATOM    118  C   GLU L  17      40.547  17.283  53.869  1.00 37.57           C  
ATOM    119  O   GLU L  17      39.455  16.806  53.560  1.00 34.77           O  
ATOM    120  N   LYS L  18      40.775  18.614  53.925  1.00 35.68           N  
ATOM    121  CA  LYS L  18      39.790  19.587  53.551  1.00 37.98           C  
ATOM    122  CB  LYS L  18      40.044  20.967  54.186  1.00 41.92           C  
ATOM    123  CG  LYS L  18      39.004  22.025  53.823  1.00 47.32           C  
ATOM    124  CD  LYS L  18      39.104  23.280  54.691  1.00 53.02           C  
ATOM    125  CE  LYS L  18      38.100  24.368  54.309  1.00 50.36           C  
ATOM    126  NZ  LYS L  18      38.061  25.410  55.357  1.00 50.29           N1+
ATOM    127  C   LYS L  18      39.908  19.761  52.068  1.00 39.78           C  
ATOM    128  O   LYS L  18      41.007  19.954  51.550  1.00 39.11           O  
ATOM    129  N   VAL L  19      38.771  19.706  51.344  1.00 33.97           N  
ATOM    130  CA  VAL L  19      38.811  19.830  49.913  1.00 31.32           C  
ATOM    131  CB  VAL L  19      38.242  18.629  49.208  1.00 32.05           C  
ATOM    132  CG1 VAL L  19      38.234  18.905  47.697  1.00 32.39           C  
ATOM    133  CG2 VAL L  19      39.035  17.374  49.620  1.00 32.82           C  
ATOM    134  C   VAL L  19      37.966  21.004  49.514  1.00 31.60           C  
ATOM    135  O   VAL L  19      36.897  21.231  50.079  1.00 31.45           O  
ATOM    136  N   THR L  20      38.447  21.799  48.533  1.00 30.19           N  
ATOM    137  CA  THR L  20      37.708  22.935  48.054  1.00 27.02           C  
ATOM    138  CB  THR L  20      38.272  24.239  48.542  1.00 31.16           C  
ATOM    139  OG1 THR L  20      38.221  24.296  49.959  1.00 35.66           O  
ATOM    140  CG2 THR L  20      37.465  25.394  47.928  1.00 28.40           C  
ATOM    141  C   THR L  20      37.785  22.948  46.556  1.00 30.79           C  
ATOM    142  O   THR L  20      38.869  22.874  45.979  1.00 30.42           O  
ATOM    143  N   ILE L  21      36.616  23.066  45.890  1.00 29.36           N  
ATOM    144  CA  ILE L  21      36.531  23.077  44.453  1.00 28.17           C  
ATOM    145  CB  ILE L  21      35.619  22.011  43.915  1.00 29.51           C  
ATOM    146  CG1 ILE L  21      35.989  20.610  44.414  1.00 24.50           C  
ATOM    147  CG2 ILE L  21      35.658  22.106  42.387  1.00 24.10           C  
ATOM    148  CD1 ILE L  21      34.883  19.590  44.141  1.00 25.31           C  
ATOM    149  C   ILE L  21      35.849  24.366  44.096  1.00 28.87           C  
ATOM    150  O   ILE L  21      34.977  24.823  44.834  1.00 29.78           O  
ATOM    151  N   THR L  22      36.209  24.992  42.952  1.00 29.22           N  
ATOM    152  CA  THR L  22      35.614  26.265  42.638  1.00 29.28           C  
ATOM    153  CB  THR L  22      36.614  27.389  42.584  1.00 33.73           C  
ATOM    154  OG1 THR L  22      37.281  27.515  43.828  1.00 30.33           O  
ATOM    155  CG2 THR L  22      35.887  28.704  42.268  1.00 34.34           C  
ATOM    156  C   THR L  22      34.924  26.224  41.303  1.00 31.87           C  
ATOM    157  O   THR L  22      35.279  25.450  40.415  1.00 30.07           O  
ATOM    158  N   CYS L  23      33.878  27.066  41.155  1.00 30.22           N  
ATOM    159  CA  CYS L  23      33.146  27.215  39.930  1.00 31.37           C  
ATOM    160  CB  CYS L  23      31.728  26.594  40.023  1.00 32.71           C  
ATOM    161  SG  CYS L  23      30.733  26.707  38.500  1.00 44.41           S  
ATOM    162  C   CYS L  23      33.050  28.697  39.676  1.00 35.95           C  
ATOM    163  O   CYS L  23      32.689  29.469  40.565  1.00 32.84           O  
ATOM    164  N   SER L  24      33.400  29.145  38.450  1.00 34.87           N  
ATOM    165  CA  SER L  24      33.365  30.557  38.179  1.00 35.95           C  
ATOM    166  CB  SER L  24      34.764  31.145  37.942  1.00 36.64           C  
ATOM    167  OG  SER L  24      34.690  32.558  37.854  1.00 42.16           O  
ATOM    168  C   SER L  24      32.538  30.790  36.946  1.00 37.00           C  
ATOM    169  O   SER L  24      32.615  30.030  35.983  1.00 35.83           O  
ATOM    170  N   ALA L  25      31.728  31.873  36.948  1.00 33.74           N  
ATOM    171  CA  ALA L  25      30.854  32.160  35.839  1.00 34.78           C  
ATOM    172  CB  ALA L  25      29.401  32.445  36.256  1.00 34.44           C  
ATOM    173  C   ALA L  25      31.343  33.373  35.110  1.00 37.06           C  
ATOM    174  O   ALA L  25      31.917  34.289  35.698  1.00 34.43           O  
ATOM    175  N   SER L  26      31.082  33.367  33.790  1.00 48.30           N  
ATOM    176  CA  SER L  26      31.393  34.441  32.897  1.00 50.17           C  
ATOM    177  CB  SER L  26      31.115  34.088  31.424  1.00 51.54           C  
ATOM    178  OG  SER L  26      31.436  35.186  30.584  1.00 48.83           O  
ATOM    179  C   SER L  26      30.517  35.610  33.244  1.00 54.22           C  
ATOM    180  O   SER L  26      30.897  36.758  33.017  1.00 53.05           O  
ATOM    181  N   SER L  27      29.312  35.341  33.795  1.00 50.77           N  
ATOM    182  CA  SER L  27      28.402  36.401  34.142  1.00 52.82           C  
ATOM    183  CB  SER L  27      27.163  36.474  33.228  1.00 59.30           C  
ATOM    184  OG  SER L  27      27.545  36.807  31.903  1.00 64.95           O  
ATOM    185  C   SER L  27      27.907  36.135  35.532  1.00 52.88           C  
ATOM    186  O   SER L  27      28.017  35.022  36.038  1.00 50.37           O  
ATOM    187  N   SER L  28      27.342  37.163  36.195  1.00 52.42           N  
ATOM    188  CA  SER L  28      26.873  36.989  37.542  0.90 52.96           C  
ATOM    189  CB  SER L  28      26.417  38.297  38.210  0.90 57.68           C  
ATOM    190  OG  SER L  28      27.505  39.205  38.298  0.90 65.98           O  
ATOM    191  C   SER L  28      25.694  36.071  37.509  1.00 49.02           C  
ATOM    192  O   SER L  28      24.948  36.039  36.533  1.00 47.62           O  
ATOM    193  N   VAL L  29      25.515  35.281  38.589  1.00 45.52           N  
ATOM    194  CA  VAL L  29      24.420  34.356  38.674  1.00 46.74           C  
ATOM    195  CB  VAL L  29      24.811  32.936  38.392  1.00 47.32           C  
ATOM    196  CG1 VAL L  29      25.270  32.826  36.929  1.00 48.02           C  
ATOM    197  CG2 VAL L  29      25.889  32.521  39.403  1.00 45.42           C  
ATOM    198  C   VAL L  29      23.892  34.408  40.075  1.00 49.40           C  
ATOM    199  O   VAL L  29      24.641  34.629  41.026  1.00 51.02           O  
ATOM    200  N   SER L  30      22.565  34.229  40.226  1.00 49.55           N  
ATOM    201  CA  SER L  30      21.919  34.292  41.508  1.00 50.03           C  
ATOM    202  CB  SER L  30      20.385  34.265  41.407  1.00 47.80           C  
ATOM    203  OG  SER L  30      19.916  35.417  40.720  1.00 49.89           O  
ATOM    204  C   SER L  30      22.319  33.143  42.387  1.00 48.44           C  
ATOM    205  O   SER L  30      22.741  33.350  43.523  1.00 47.57           O  
ATOM    206  N   TYR L  31      22.183  31.896  41.884  1.00 49.19           N  
ATOM    207  CA  TYR L  31      22.473  30.729  42.676  0.90 50.15           C  
ATOM    208  CB  TYR L  31      21.219  29.951  43.136  0.90 51.37           C  
ATOM    209  CG  TYR L  31      20.328  30.799  43.978  1.00 59.54           C  
ATOM    210  CD1 TYR L  31      19.387  31.616  43.393  1.00 61.15           C  
ATOM    211  CD2 TYR L  31      20.421  30.764  45.351  1.00 60.76           C  
ATOM    212  CE1 TYR L  31      18.557  32.398  44.161  1.00 60.20           C  
ATOM    213  CE2 TYR L  31      19.594  31.544  46.125  1.00 61.91           C  
ATOM    214  CZ  TYR L  31      18.663  32.364  45.531  1.00 61.20           C  
ATOM    215  OH  TYR L  31      17.818  33.164  46.332  1.00 62.52           O  
ATOM    216  C   TYR L  31      23.172  29.748  41.790  1.00 52.00           C  
ATOM    217  O   TYR L  31      23.222  29.910  40.571  1.00 53.07           O  
ATOM    218  N   MET L  32      23.767  28.701  42.392  1.00 28.91           N  
ATOM    219  CA  MET L  32      24.295  27.642  41.591  1.00 26.45           C  
ATOM    220  CB  MET L  32      25.823  27.555  41.502  1.00 28.98           C  
ATOM    221  CG  MET L  32      26.459  28.452  40.456  1.00 21.45           C  
ATOM    222  SD  MET L  32      28.126  27.931  39.979  1.00 19.34           S  
ATOM    223  CE  MET L  32      28.521  29.478  39.118  1.00 19.16           C  
ATOM    224  C   MET L  32      23.923  26.362  42.226  1.00 27.17           C  
ATOM    225  O   MET L  32      23.694  26.304  43.431  1.00 25.50           O  
ATOM    226  N   HIS L  33      23.872  25.299  41.402  1.00 25.55           N  
ATOM    227  CA  HIS L  33      23.543  24.012  41.924  1.00 23.48           C  
ATOM    228  ND1 HIS L  33      20.500  24.697  42.608  1.00 28.50           N  
ATOM    229  CG  HIS L  33      21.123  24.381  41.421  1.00 27.36           C  
ATOM    230  CB  HIS L  33      22.273  23.424  41.279  1.00 22.55           C  
ATOM    231  NE2 HIS L  33      19.501  25.901  41.029  1.00 29.90           N  
ATOM    232  CD2 HIS L  33      20.499  25.125  40.467  1.00 25.12           C  
ATOM    233  CE1 HIS L  33      19.539  25.610  42.318  1.00 25.72           C  
ATOM    234  C   HIS L  33      24.734  23.139  41.659  1.00 25.24           C  
ATOM    235  O   HIS L  33      25.566  23.459  40.811  1.00 24.77           O  
ATOM    236  N   TRP L  34      24.877  22.038  42.428  1.00 23.40           N  
ATOM    237  CA  TRP L  34      25.998  21.155  42.281  1.00 22.35           C  
ATOM    238  CB  TRP L  34      26.971  21.224  43.474  1.00 23.95           C  
ATOM    239  CG  TRP L  34      27.696  22.543  43.597  1.00 25.46           C  
ATOM    240  CD2 TRP L  34      29.034  22.768  43.124  1.00 26.11           C  
ATOM    241  CD1 TRP L  34      27.279  23.718  44.149  1.00 25.26           C  
ATOM    242  NE1 TRP L  34      28.270  24.665  44.046  1.00 27.35           N  
ATOM    243  CE2 TRP L  34      29.356  24.093  43.419  1.00 27.89           C  
ATOM    244  CE3 TRP L  34      29.917  21.939  42.500  1.00 25.64           C  
ATOM    245  CZ2 TRP L  34      30.578  24.610  43.090  1.00 28.78           C  
ATOM    246  CZ3 TRP L  34      31.147  22.463  42.168  1.00 25.43           C  
ATOM    247  CH2 TRP L  34      31.470  23.773  42.458  1.00 26.27           C  
ATOM    248  C   TRP L  34      25.486  19.752  42.210  1.00 24.26           C  
ATOM    249  O   TRP L  34      24.576  19.376  42.949  1.00 23.51           O  
ATOM    250  N   PHE L  35      26.082  18.946  41.305  1.00 23.29           N  
ATOM    251  CA  PHE L  35      25.708  17.568  41.111  1.00 23.07           C  
ATOM    252  CB  PHE L  35      25.176  17.288  39.694  1.00 21.24           C  
ATOM    253  CG  PHE L  35      23.939  18.099  39.480  1.00 22.25           C  
ATOM    254  CD1 PHE L  35      24.023  19.424  39.118  1.00 20.97           C  
ATOM    255  CD2 PHE L  35      22.692  17.539  39.623  1.00 20.43           C  
ATOM    256  CE1 PHE L  35      22.892  20.180  38.912  1.00 23.63           C  
ATOM    257  CE2 PHE L  35      21.556  18.290  39.418  1.00 21.48           C  
ATOM    258  CZ  PHE L  35      21.650  19.615  39.063  1.00 24.17           C  
ATOM    259  C   PHE L  35      26.918  16.694  41.314  1.00 24.13           C  
ATOM    260  O   PHE L  35      28.050  17.085  41.025  1.00 23.33           O  
ATOM    261  N   GLN L  36      26.697  15.468  41.838  1.00 22.68           N  
ATOM    262  CA  GLN L  36      27.783  14.548  42.047  1.00 21.34           C  
ATOM    263  CB  GLN L  36      27.808  13.938  43.460  1.00 21.26           C  
ATOM    264  CG  GLN L  36      28.975  12.974  43.688  1.00 20.77           C  
ATOM    265  CD  GLN L  36      28.699  12.188  44.963  1.00 23.15           C  
ATOM    266  OE1 GLN L  36      27.757  11.402  45.025  1.00 23.47           O  
ATOM    267  NE2 GLN L  36      29.536  12.392  46.012  1.00 22.86           N  
ATOM    268  C   GLN L  36      27.582  13.391  41.116  1.00 22.14           C  
ATOM    269  O   GLN L  36      26.468  12.886  40.994  1.00 22.34           O  
ATOM    270  N   GLN L  37      28.656  12.945  40.424  1.00 23.98           N  
ATOM    271  CA  GLN L  37      28.514  11.805  39.552  1.00 24.54           C  
ATOM    272  CB  GLN L  37      28.561  12.140  38.047  1.00 25.06           C  
ATOM    273  CG  GLN L  37      28.386  10.900  37.162  1.00 23.62           C  
ATOM    274  CD  GLN L  37      28.452  11.322  35.700  1.00 26.37           C  
ATOM    275  OE1 GLN L  37      29.231  12.198  35.331  1.00 28.07           O  
ATOM    276  NE2 GLN L  37      27.622  10.677  34.837  1.00 27.71           N  
ATOM    277  C   GLN L  37      29.624  10.823  39.797  1.00 25.30           C  
ATOM    278  O   GLN L  37      30.805  11.170  39.798  1.00 25.66           O  
ATOM    279  N   LYS L  38      29.251   9.545  40.008  1.00 27.91           N  
ATOM    280  CA  LYS L  38      30.201   8.480  40.181  1.00 30.66           C  
ATOM    281  CB  LYS L  38      29.834   7.504  41.314  1.00 31.60           C  
ATOM    282  CG  LYS L  38      30.001   8.112  42.712  1.00 34.20           C  
ATOM    283  CD  LYS L  38      29.396   7.279  43.846  1.00 37.15           C  
ATOM    284  CE  LYS L  38      29.652   7.876  45.233  1.00 36.27           C  
ATOM    285  NZ  LYS L  38      29.019   7.043  46.279  1.00 38.84           N1+
ATOM    286  C   LYS L  38      30.233   7.734  38.873  1.00 35.88           C  
ATOM    287  O   LYS L  38      29.316   7.850  38.062  1.00 33.97           O  
ATOM    288  N   PRO L  39      31.259   6.964  38.640  1.00 38.05           N  
ATOM    289  CA  PRO L  39      31.497   6.317  37.376  1.00 41.40           C  
ATOM    290  CD  PRO L  39      32.207   6.574  39.671  1.00 30.10           C  
ATOM    291  CB  PRO L  39      32.659   5.349  37.623  1.00 45.42           C  
ATOM    292  CG  PRO L  39      33.344   5.886  38.898  1.00 31.38           C  
ATOM    293  C   PRO L  39      30.322   5.650  36.714  1.00 41.08           C  
ATOM    294  O   PRO L  39      29.982   6.044  35.601  1.00 40.29           O  
ATOM    295  N   GLY L  40      29.711   4.635  37.349  1.00 40.82           N  
ATOM    296  CA  GLY L  40      28.601   3.898  36.810  1.00 38.64           C  
ATOM    297  C   GLY L  40      27.323   4.683  36.829  1.00 41.71           C  
ATOM    298  O   GLY L  40      26.461   4.472  35.978  1.00 38.95           O  
ATOM    299  N   THR L  41      27.166   5.576  37.830  1.00 38.26           N  
ATOM    300  CA  THR L  41      25.913   6.198  38.188  1.00 35.16           C  
ATOM    301  CB  THR L  41      25.914   6.469  39.666  1.00 39.65           C  
ATOM    302  OG1 THR L  41      26.266   5.277  40.350  1.00 44.51           O  
ATOM    303  CG2 THR L  41      24.516   6.896  40.132  1.00 39.85           C  
ATOM    304  C   THR L  41      25.619   7.491  37.459  1.00 32.00           C  
ATOM    305  O   THR L  41      26.478   8.097  36.822  1.00 31.61           O  
ATOM    306  N   SER L  42      24.334   7.922  37.522  1.00 32.36           N  
ATOM    307  CA  SER L  42      23.873   9.160  36.951  1.00 29.82           C  
ATOM    308  CB  SER L  42      22.372   9.159  36.626  1.00 31.45           C  
ATOM    309  OG  SER L  42      22.091   8.130  35.691  1.00 35.31           O  
ATOM    310  C   SER L  42      24.111  10.242  37.961  1.00 28.00           C  
ATOM    311  O   SER L  42      24.364   9.975  39.135  1.00 26.43           O  
ATOM    312  N   PRO L  43      24.028  11.468  37.522  1.00 26.64           N  
ATOM    313  CA  PRO L  43      24.277  12.574  38.404  1.00 27.88           C  
ATOM    314  CD  PRO L  43      24.365  11.785  36.144  1.00 24.05           C  
ATOM    315  CB  PRO L  43      24.427  13.797  37.506  1.00 25.47           C  
ATOM    316  CG  PRO L  43      24.940  13.210  36.180  1.00 24.77           C  
ATOM    317  C   PRO L  43      23.208  12.703  39.435  1.00 27.60           C  
ATOM    318  O   PRO L  43      22.058  12.371  39.151  1.00 25.94           O  
ATOM    319  N   LYS L  44      23.576  13.166  40.645  1.00 24.53           N  
ATOM    320  CA  LYS L  44      22.610  13.358  41.686  1.00 27.13           C  
ATOM    321  CB  LYS L  44      22.855  12.478  42.921  1.00 27.99           C  
ATOM    322  CG  LYS L  44      22.453  11.024  42.685  1.00 37.41           C  
ATOM    323  CD  LYS L  44      22.972  10.048  43.736  1.00 41.80           C  
ATOM    324  CE  LYS L  44      22.334   8.664  43.619  1.00 45.37           C  
ATOM    325  NZ  LYS L  44      22.383   8.205  42.214  1.00 45.77           N1+
ATOM    326  C   LYS L  44      22.700  14.783  42.130  1.00 26.19           C  
ATOM    327  O   LYS L  44      23.795  15.335  42.225  1.00 23.49           O  
ATOM    328  N   LEU L  45      21.537  15.419  42.401  1.00 26.41           N  
ATOM    329  CA  LEU L  45      21.548  16.789  42.841  1.00 25.84           C  
ATOM    330  CB  LEU L  45      20.145  17.396  42.975  1.00 28.22           C  
ATOM    331  CG  LEU L  45      20.128  18.932  43.112  1.00 25.75           C  
ATOM    332  CD1 LEU L  45      20.953  19.441  44.291  1.00 20.11           C  
ATOM    333  CD2 LEU L  45      20.483  19.635  41.801  1.00 22.42           C  
ATOM    334  C   LEU L  45      22.174  16.762  44.207  1.00 23.23           C  
ATOM    335  O   LEU L  45      21.701  16.060  45.101  1.00 23.74           O  
ATOM    336  N   TRP L  46      23.357  17.395  44.340  1.00 22.05           N  
ATOM    337  CA  TRP L  46      24.088  17.389  45.577  1.00 25.51           C  
ATOM    338  CB  TRP L  46      25.594  17.289  45.272  1.00 23.15           C  
ATOM    339  CG  TRP L  46      26.407  16.667  46.372  1.00 24.19           C  
ATOM    340  CD2 TRP L  46      26.241  15.286  46.726  1.00 21.87           C  
ATOM    341  CD1 TRP L  46      27.346  17.178  47.217  1.00 23.25           C  
ATOM    342  NE1 TRP L  46      27.799  16.189  48.061  1.00 23.54           N  
ATOM    343  CE2 TRP L  46      27.120  15.023  47.772  1.00 24.09           C  
ATOM    344  CE3 TRP L  46      25.419  14.324  46.218  1.00 21.46           C  
ATOM    345  CZ2 TRP L  46      27.188  13.776  48.331  1.00 20.54           C  
ATOM    346  CZ3 TRP L  46      25.489  13.068  46.778  1.00 22.09           C  
ATOM    347  CH2 TRP L  46      26.360  12.803  47.816  1.00 23.60           C  
ATOM    348  C   TRP L  46      23.803  18.556  46.473  1.00 26.26           C  
ATOM    349  O   TRP L  46      23.442  18.429  47.642  1.00 25.34           O  
ATOM    350  N   ILE L  47      23.984  19.764  45.913  1.00 25.80           N  
ATOM    351  CA  ILE L  47      23.776  20.962  46.665  1.00 26.33           C  
ATOM    352  CB  ILE L  47      25.039  21.640  47.109  1.00 26.24           C  
ATOM    353  CG1 ILE L  47      25.765  20.740  48.123  1.00 24.60           C  
ATOM    354  CG2 ILE L  47      24.682  23.024  47.673  1.00 28.04           C  
ATOM    355  CD1 ILE L  47      27.175  21.213  48.462  1.00 27.96           C  
ATOM    356  C   ILE L  47      22.985  21.872  45.803  1.00 30.76           C  
ATOM    357  O   ILE L  47      23.278  22.054  44.623  1.00 27.79           O  
ATOM    358  N   TYR L  48      21.937  22.463  46.395  1.00 30.28           N  
ATOM    359  CA  TYR L  48      21.068  23.300  45.632  1.00 30.44           C  
ATOM    360  CB  TYR L  48      19.626  22.776  45.521  1.00 30.36           C  
ATOM    361  CG  TYR L  48      19.025  22.668  46.885  1.00 33.01           C  
ATOM    362  CD1 TYR L  48      19.208  21.545  47.661  1.00 33.70           C  
ATOM    363  CD2 TYR L  48      18.262  23.691  47.389  1.00 29.73           C  
ATOM    364  CE1 TYR L  48      18.642  21.447  48.912  1.00 29.38           C  
ATOM    365  CE2 TYR L  48      17.692  23.602  48.640  1.00 31.27           C  
ATOM    366  CZ  TYR L  48      17.885  22.479  49.406  1.00 34.37           C  
ATOM    367  OH  TYR L  48      17.300  22.391  50.688  1.00 35.76           O  
ATOM    368  C   TYR L  48      21.032  24.621  46.295  1.00 30.23           C  
ATOM    369  O   TYR L  48      21.302  24.768  47.491  1.00 27.84           O  
ATOM    370  N   SER L  49      20.731  25.659  45.470  1.00 20.65           N  
ATOM    371  CA  SER L  49      20.598  27.031  45.879  1.00 20.57           C  
ATOM    372  CB  SER L  49      19.379  27.270  46.782  1.00 21.34           C  
ATOM    373  OG  SER L  49      19.302  28.645  47.122  1.00 24.11           O  
ATOM    374  C   SER L  49      21.843  27.475  46.588  1.00 20.13           C  
ATOM    375  O   SER L  49      21.794  28.140  47.622  1.00 19.40           O  
ATOM    376  N   THR L  50      22.995  27.071  46.026  1.00 19.21           N  
ATOM    377  CA  THR L  50      24.322  27.459  46.397  1.00 18.71           C  
ATOM    378  CB  THR L  50      24.467  28.947  46.525  1.00 18.67           C  
ATOM    379  OG1 THR L  50      24.150  29.582  45.293  1.00 19.25           O  
ATOM    380  CG2 THR L  50      25.914  29.263  46.928  1.00 16.58           C  
ATOM    381  C   THR L  50      24.784  26.847  47.685  1.00 19.48           C  
ATOM    382  O   THR L  50      25.963  26.509  47.784  1.00 19.34           O  
ATOM    383  N   SER L  51      23.900  26.588  48.674  1.00 19.70           N  
ATOM    384  CA  SER L  51      24.477  26.118  49.907  1.00 20.31           C  
ATOM    385  CB  SER L  51      24.759  27.287  50.865  1.00 20.89           C  
ATOM    386  OG  SER L  51      25.334  26.806  52.067  1.00 20.64           O  
ATOM    387  C   SER L  51      23.544  25.180  50.613  1.00 20.32           C  
ATOM    388  O   SER L  51      23.799  24.767  51.745  1.00 21.19           O  
ATOM    389  N   ASN L  52      22.454  24.765  49.956  1.00 28.31           N  
ATOM    390  CA  ASN L  52      21.536  23.907  50.669  1.00 29.68           C  
ATOM    391  CB  ASN L  52      20.060  24.214  50.382  1.00 30.60           C  
ATOM    392  CG  ASN L  52      19.702  25.482  51.142  1.00 35.54           C  
ATOM    393  OD1 ASN L  52      19.275  25.429  52.294  1.00 22.58           O  
ATOM    394  ND2 ASN L  52      19.900  26.658  50.489  1.00 22.00           N  
ATOM    395  C   ASN L  52      21.810  22.491  50.262  1.00 32.91           C  
ATOM    396  O   ASN L  52      21.986  22.194  49.081  1.00 32.62           O  
ATOM    397  N   LEU L  53      21.862  21.581  51.258  1.00 30.47           N  
ATOM    398  CA  LEU L  53      22.197  20.200  51.025  1.00 30.48           C  
ATOM    399  CB  LEU L  53      22.727  19.482  52.278  1.00 31.17           C  
ATOM    400  CG  LEU L  53      23.990  20.108  52.901  1.00 34.48           C  
ATOM    401  CD1 LEU L  53      24.467  19.291  54.112  1.00 32.01           C  
ATOM    402  CD2 LEU L  53      25.092  20.334  51.855  1.00 30.19           C  
ATOM    403  C   LEU L  53      20.977  19.439  50.598  1.00 34.91           C  
ATOM    404  O   LEU L  53      19.873  19.676  51.087  1.00 34.83           O  
ATOM    405  N   ALA L  54      21.171  18.483  49.666  1.00 30.51           N  
ATOM    406  CA  ALA L  54      20.124  17.619  49.203  1.00 30.29           C  
ATOM    407  CB  ALA L  54      20.483  16.848  47.920  1.00 32.18           C  
ATOM    408  C   ALA L  54      19.899  16.644  50.317  1.00 35.89           C  
ATOM    409  O   ALA L  54      20.710  16.551  51.234  1.00 34.17           O  
ATOM    410  N   SER L  55      18.799  15.872  50.253  1.00 35.30           N  
ATOM    411  CA  SER L  55      18.378  15.046  51.350  1.00 36.92           C  
ATOM    412  CB  SER L  55      17.221  14.107  50.975  1.00 41.75           C  
ATOM    413  OG  SER L  55      16.058  14.866  50.685  1.00 47.28           O  
ATOM    414  C   SER L  55      19.474  14.183  51.904  1.00 39.65           C  
ATOM    415  O   SER L  55      19.840  14.352  53.059  1.00 38.09           O  
ATOM    416  N   GLY L  56      20.030  13.244  51.123  1.00 38.32           N  
ATOM    417  CA  GLY L  56      20.989  12.272  51.598  1.00 35.27           C  
ATOM    418  C   GLY L  56      22.323  12.845  52.001  1.00 34.98           C  
ATOM    419  O   GLY L  56      22.990  12.290  52.871  1.00 38.75           O  
ATOM    420  N   VAL L  57      22.769  13.942  51.360  1.00 33.38           N  
ATOM    421  CA  VAL L  57      24.108  14.471  51.488  1.00 31.22           C  
ATOM    422  CB  VAL L  57      24.253  15.783  50.774  1.00 31.25           C  
ATOM    423  CG1 VAL L  57      25.688  16.304  50.953  1.00 28.63           C  
ATOM    424  CG2 VAL L  57      23.819  15.578  49.313  1.00 25.50           C  
ATOM    425  C   VAL L  57      24.546  14.675  52.914  1.00 35.36           C  
ATOM    426  O   VAL L  57      23.829  15.221  53.749  1.00 35.47           O  
ATOM    427  N   PRO L  58      25.762  14.250  53.187  1.00 33.67           N  
ATOM    428  CA  PRO L  58      26.337  14.366  54.507  1.00 33.45           C  
ATOM    429  CD  PRO L  58      26.363  13.161  52.435  1.00 32.91           C  
ATOM    430  CB  PRO L  58      27.480  13.349  54.572  1.00 36.08           C  
ATOM    431  CG  PRO L  58      27.728  12.946  53.109  1.00 34.81           C  
ATOM    432  C   PRO L  58      26.752  15.775  54.830  1.00 34.37           C  
ATOM    433  O   PRO L  58      26.986  16.568  53.920  1.00 32.17           O  
ATOM    434  N   ALA L  59      26.895  16.076  56.133  1.00 34.63           N  
ATOM    435  CA  ALA L  59      27.186  17.368  56.691  1.00 33.27           C  
ATOM    436  CB  ALA L  59      27.227  17.355  58.228  1.00 38.81           C  
ATOM    437  C   ALA L  59      28.508  17.880  56.213  1.00 34.51           C  
ATOM    438  O   ALA L  59      28.718  19.090  56.149  1.00 36.11           O  
ATOM    439  N   ARG L  60      29.440  16.973  55.874  1.00 34.47           N  
ATOM    440  CA  ARG L  60      30.788  17.323  55.514  1.00 33.12           C  
ATOM    441  CB  ARG L  60      31.564  16.143  54.905  1.00 33.11           C  
ATOM    442  CG  ARG L  60      31.583  14.872  55.749  1.00 38.45           C  
ATOM    443  CD  ARG L  60      32.498  13.785  55.174  1.00 36.97           C  
ATOM    444  NE  ARG L  60      31.936  13.323  53.871  1.00 35.31           N  
ATOM    445  CZ  ARG L  60      31.159  12.202  53.807  1.00 37.83           C  
ATOM    446  NH1 ARG L  60      30.854  11.510  54.944  1.00 38.88           N1+
ATOM    447  NH2 ARG L  60      30.694  11.759  52.603  1.00 35.73           N  
ATOM    448  C   ARG L  60      30.748  18.322  54.401  1.00 32.28           C  
ATOM    449  O   ARG L  60      31.607  19.203  54.324  1.00 32.17           O  
ATOM    450  N   PHE L  61      29.775  18.169  53.481  1.00 31.11           N  
ATOM    451  CA  PHE L  61      29.684  19.019  52.328  1.00 30.67           C  
ATOM    452  CB  PHE L  61      28.820  18.415  51.206  1.00 28.49           C  
ATOM    453  CG  PHE L  61      29.485  17.178  50.704  1.00 28.35           C  
ATOM    454  CD1 PHE L  61      29.282  15.963  51.316  1.00 27.89           C  
ATOM    455  CD2 PHE L  61      30.314  17.230  49.610  1.00 30.04           C  
ATOM    456  CE1 PHE L  61      29.896  14.824  50.847  1.00 27.90           C  
ATOM    457  CE2 PHE L  61      30.930  16.096  49.136  1.00 26.90           C  
ATOM    458  CZ  PHE L  61      30.722  14.887  49.753  1.00 27.17           C  
ATOM    459  C   PHE L  61      29.074  20.348  52.670  1.00 32.26           C  
ATOM    460  O   PHE L  61      28.184  20.450  53.515  1.00 29.63           O  
ATOM    461  N   SER L  62      29.569  21.412  51.996  1.00 30.23           N  
ATOM    462  CA  SER L  62      29.068  22.748  52.164  1.00 28.57           C  
ATOM    463  CB  SER L  62      29.832  23.575  53.211  1.00 30.88           C  
ATOM    464  OG  SER L  62      29.683  23.012  54.504  1.00 37.20           O  
ATOM    465  C   SER L  62      29.260  23.467  50.863  1.00 29.77           C  
ATOM    466  O   SER L  62      30.170  23.157  50.094  1.00 30.82           O  
ATOM    467  N   GLY L  63      28.400  24.470  50.594  1.00 27.19           N  
ATOM    468  CA  GLY L  63      28.510  25.232  49.382  1.00 26.13           C  
ATOM    469  C   GLY L  63      28.465  26.680  49.760  1.00 29.19           C  
ATOM    470  O   GLY L  63      27.913  27.043  50.798  1.00 33.35           O  
ATOM    471  N   SER L  64      29.064  27.552  48.922  1.00 25.86           N  
ATOM    472  CA  SER L  64      29.054  28.955  49.220  1.00 29.52           C  
ATOM    473  CB  SER L  64      30.080  29.357  50.294  1.00 34.60           C  
ATOM    474  OG  SER L  64      31.395  29.062  49.848  1.00 38.75           O  
ATOM    475  C   SER L  64      29.394  29.708  47.970  1.00 33.83           C  
ATOM    476  O   SER L  64      29.747  29.115  46.952  1.00 36.30           O  
ATOM    477  N   GLY L  65      29.251  31.051  48.005  1.00 34.52           N  
ATOM    478  CA  GLY L  65      29.660  31.831  46.868  1.00 34.74           C  
ATOM    479  C   GLY L  65      28.629  32.867  46.540  1.00 40.52           C  
ATOM    480  O   GLY L  65      27.511  32.857  47.053  1.00 41.55           O  
ATOM    481  N   SER L  66      29.005  33.813  45.657  1.00 43.49           N  
ATOM    482  CA  SER L  66      28.090  34.840  45.253  1.00 42.38           C  
ATOM    483  CB  SER L  66      28.015  36.015  46.246  1.00 47.02           C  
ATOM    484  OG  SER L  66      27.568  35.570  47.518  1.00 48.73           O  
ATOM    485  C   SER L  66      28.594  35.425  43.974  1.00 41.91           C  
ATOM    486  O   SER L  66      29.785  35.364  43.670  1.00 41.89           O  
ATOM    487  N   GLY L  67      27.682  36.019  43.185  1.00 44.55           N  
ATOM    488  CA  GLY L  67      28.092  36.682  41.984  1.00 44.69           C  
ATOM    489  C   GLY L  67      28.712  35.694  41.048  1.00 44.99           C  
ATOM    490  O   GLY L  67      28.058  34.776  40.558  1.00 44.91           O  
ATOM    491  N   THR L  68      29.980  35.962  40.684  1.00 44.51           N  
ATOM    492  CA  THR L  68      30.770  35.176  39.779  1.00 42.88           C  
ATOM    493  CB  THR L  68      31.820  35.980  39.067  1.00 43.45           C  
ATOM    494  OG1 THR L  68      32.723  36.564  39.994  1.00 46.56           O  
ATOM    495  CG2 THR L  68      31.116  37.073  38.247  1.00 40.86           C  
ATOM    496  C   THR L  68      31.421  33.960  40.383  1.00 40.50           C  
ATOM    497  O   THR L  68      31.713  33.018  39.649  1.00 41.31           O  
ATOM    498  N   SER L  69      31.721  33.929  41.702  1.00 37.01           N  
ATOM    499  CA  SER L  69      32.496  32.803  42.159  1.00 36.21           C  
ATOM    500  CB  SER L  69      33.842  33.219  42.772  1.00 42.63           C  
ATOM    501  OG  SER L  69      34.572  32.070  43.171  1.00 47.08           O  
ATOM    502  C   SER L  69      31.758  31.997  43.192  1.00 36.62           C  
ATOM    503  O   SER L  69      31.123  32.542  44.093  1.00 37.56           O  
ATOM    504  N   TYR L  70      31.840  30.651  43.074  1.00 34.68           N  
ATOM    505  CA  TYR L  70      31.189  29.750  43.988  1.00 31.68           C  
ATOM    506  CB  TYR L  70      29.888  29.140  43.430  1.00 31.12           C  
ATOM    507  CG  TYR L  70      28.863  30.218  43.291  1.00 32.65           C  
ATOM    508  CD1 TYR L  70      28.890  31.083  42.223  1.00 31.50           C  
ATOM    509  CD2 TYR L  70      27.860  30.358  44.224  1.00 31.86           C  
ATOM    510  CE1 TYR L  70      27.944  32.072  42.093  1.00 33.91           C  
ATOM    511  CE2 TYR L  70      26.911  31.346  44.100  1.00 32.78           C  
ATOM    512  CZ  TYR L  70      26.952  32.208  43.032  1.00 34.07           C  
ATOM    513  OH  TYR L  70      25.982  33.224  42.897  1.00 33.51           O  
ATOM    514  C   TYR L  70      32.126  28.611  44.280  1.00 32.28           C  
ATOM    515  O   TYR L  70      33.018  28.312  43.488  1.00 31.66           O  
ATOM    516  N   SER L  71      31.953  27.947  45.448  1.00 27.61           N  
ATOM    517  CA  SER L  71      32.798  26.839  45.792  1.00 30.62           C  
ATOM    518  CB  SER L  71      33.922  27.196  46.779  1.00 31.69           C  
ATOM    519  OG  SER L  71      34.856  28.065  46.160  1.00 37.11           O  
ATOM    520  C   SER L  71      32.002  25.762  46.462  1.00 30.63           C  
ATOM    521  O   SER L  71      30.909  25.984  46.981  1.00 29.11           O  
ATOM    522  N   LEU L  72      32.565  24.535  46.422  1.00 30.08           N  
ATOM    523  CA  LEU L  72      32.043  23.375  47.084  1.00 26.89           C  
ATOM    524  CB  LEU L  72      31.842  22.187  46.131  1.00 28.47           C  
ATOM    525  CG  LEU L  72      31.280  20.932  46.816  1.00 28.41           C  
ATOM    526  CD1 LEU L  72      29.772  21.069  47.069  1.00 26.00           C  
ATOM    527  CD2 LEU L  72      31.663  19.653  46.061  1.00 29.15           C  
ATOM    528  C   LEU L  72      33.138  22.959  48.021  1.00 28.41           C  
ATOM    529  O   LEU L  72      34.298  22.901  47.619  1.00 29.65           O  
ATOM    530  N   THR L  73      32.814  22.661  49.297  1.00 28.59           N  
ATOM    531  CA  THR L  73      33.872  22.306  50.209  1.00 28.09           C  
ATOM    532  CB  THR L  73      34.132  23.357  51.247  1.00 30.26           C  
ATOM    533  OG1 THR L  73      34.455  24.594  50.630  1.00 33.70           O  
ATOM    534  CG2 THR L  73      35.302  22.890  52.126  1.00 31.97           C  
ATOM    535  C   THR L  73      33.514  21.052  50.950  1.00 31.14           C  
ATOM    536  O   THR L  73      32.355  20.823  51.291  1.00 29.74           O  
ATOM    537  N   ILE L  74      34.526  20.195  51.208  1.00 27.91           N  
ATOM    538  CA  ILE L  74      34.325  19.006  51.991  1.00 29.65           C  
ATOM    539  CB  ILE L  74      34.719  17.743  51.272  1.00 31.85           C  
ATOM    540  CG1 ILE L  74      33.970  17.629  49.934  1.00 29.78           C  
ATOM    541  CG2 ILE L  74      34.441  16.554  52.208  1.00 28.69           C  
ATOM    542  CD1 ILE L  74      34.511  16.520  49.031  1.00 28.07           C  
ATOM    543  C   ILE L  74      35.222  19.168  53.184  1.00 33.77           C  
ATOM    544  O   ILE L  74      36.438  19.283  53.046  1.00 33.86           O  
ATOM    545  N   SER L  75      34.633  19.182  54.397  1.00 37.63           N  
ATOM    546  CA  SER L  75      35.374  19.429  55.607  1.00 38.87           C  
ATOM    547  CB  SER L  75      34.499  19.281  56.859  1.00 41.67           C  
ATOM    548  OG  SER L  75      33.336  20.083  56.739  1.00 30.92           O  
ATOM    549  C   SER L  75      36.445  18.402  55.745  1.00 42.85           C  
ATOM    550  O   SER L  75      37.630  18.724  55.831  1.00 41.97           O  
ATOM    551  N   ARG L  76      36.030  17.124  55.800  1.00 40.66           N  
ATOM    552  CA  ARG L  76      36.944  16.030  55.882  1.00 40.38           C  
ATOM    553  CB  ARG L  76      36.785  15.154  57.130  1.00 41.28           C  
ATOM    554  CG  ARG L  76      37.130  15.843  58.440  1.00 40.65           C  
ATOM    555  CD  ARG L  76      37.013  14.903  59.637  1.00 33.11           C  
ATOM    556  NE  ARG L  76      37.175  15.722  60.864  1.00 39.08           N  
ATOM    557  CZ  ARG L  76      36.374  15.470  61.939  1.00 41.52           C  
ATOM    558  NH1 ARG L  76      35.434  14.483  61.868  1.00 41.90           N1+
ATOM    559  NH2 ARG L  76      36.511  16.206  63.079  1.00 42.34           N  
ATOM    560  C   ARG L  76      36.552  15.147  54.759  1.00 40.85           C  
ATOM    561  O   ARG L  76      35.415  14.684  54.689  1.00 38.17           O  
ATOM    562  N   MET L  77      37.499  14.884  53.855  1.00 38.00           N  
ATOM    563  CA  MET L  77      37.186  14.080  52.722  1.00 35.91           C  
ATOM    564  CB  MET L  77      38.282  14.097  51.648  1.00 33.56           C  
ATOM    565  CG  MET L  77      37.958  13.228  50.435  1.00 35.93           C  
ATOM    566  SD  MET L  77      39.308  13.101  49.230  1.00 44.89           S  
ATOM    567  CE  MET L  77      38.540  11.746  48.301  1.00 38.48           C  
ATOM    568  C   MET L  77      37.033  12.672  53.174  1.00 35.56           C  
ATOM    569  O   MET L  77      37.669  12.230  54.130  1.00 36.45           O  
ATOM    570  N   GLU L  78      36.146  11.942  52.477  1.00 33.59           N  
ATOM    571  CA  GLU L  78      35.911  10.564  52.763  1.00 35.04           C  
ATOM    572  CB  GLU L  78      34.444  10.301  53.140  1.00 35.23           C  
ATOM    573  CG  GLU L  78      34.277   9.143  54.120  1.00 40.35           C  
ATOM    574  CD  GLU L  78      34.775   9.635  55.472  1.00 47.78           C  
ATOM    575  OE1 GLU L  78      34.001  10.341  56.172  1.00 48.25           O  
ATOM    576  OE2 GLU L  78      35.942   9.319  55.823  1.00 43.81           O1-
ATOM    577  C   GLU L  78      36.220   9.857  51.476  1.00 34.04           C  
ATOM    578  O   GLU L  78      36.192  10.465  50.408  1.00 33.25           O  
ATOM    579  N   ALA L  79      36.542   8.552  51.535  1.00 33.25           N  
ATOM    580  CA  ALA L  79      36.909   7.822  50.352  1.00 34.72           C  
ATOM    581  CB  ALA L  79      37.258   6.352  50.645  1.00 29.15           C  
ATOM    582  C   ALA L  79      35.762   7.829  49.388  1.00 34.14           C  
ATOM    583  O   ALA L  79      35.954   7.972  48.183  1.00 30.98           O  
ATOM    584  N   GLU L  80      34.530   7.705  49.908  1.00 33.42           N  
ATOM    585  CA  GLU L  80      33.338   7.627  49.113  1.00 33.87           C  
ATOM    586  CB  GLU L  80      32.075   7.319  49.936  1.00 33.70           C  
ATOM    587  CG  GLU L  80      31.781   8.301  51.070  1.00 38.52           C  
ATOM    588  CD  GLU L  80      30.538   7.789  51.785  1.00 45.99           C  
ATOM    589  OE1 GLU L  80      29.954   6.789  51.291  1.00 49.93           O  
ATOM    590  OE2 GLU L  80      30.154   8.380  52.830  1.00 50.64           O1-
ATOM    591  C   GLU L  80      33.136   8.899  48.342  1.00 31.25           C  
ATOM    592  O   GLU L  80      32.394   8.918  47.364  1.00 32.11           O  
ATOM    593  N   ASP L  81      33.751  10.006  48.789  1.00 29.16           N  
ATOM    594  CA  ASP L  81      33.616  11.296  48.168  1.00 27.55           C  
ATOM    595  CB  ASP L  81      34.236  12.429  49.006  1.00 27.99           C  
ATOM    596  CG  ASP L  81      33.353  12.634  50.238  1.00 28.60           C  
ATOM    597  OD1 ASP L  81      32.254  12.022  50.292  1.00 27.99           O  
ATOM    598  OD2 ASP L  81      33.765  13.410  51.137  1.00 31.90           O1-
ATOM    599  C   ASP L  81      34.220  11.311  46.790  1.00 27.01           C  
ATOM    600  O   ASP L  81      33.949  12.231  46.019  1.00 26.04           O  
ATOM    601  N   ALA L  82      35.105  10.346  46.450  1.00 27.44           N  
ATOM    602  CA  ALA L  82      35.678  10.344  45.128  1.00 26.45           C  
ATOM    603  CB  ALA L  82      36.536   9.111  44.812  1.00 27.15           C  
ATOM    604  C   ALA L  82      34.555  10.337  44.141  1.00 24.19           C  
ATOM    605  O   ALA L  82      33.638   9.523  44.232  1.00 25.04           O  
ATOM    606  N   ALA L  83      34.607  11.274  43.174  1.00 20.50           N  
ATOM    607  CA  ALA L  83      33.582  11.382  42.178  1.00 20.88           C  
ATOM    608  CB  ALA L  83      32.164  11.507  42.762  1.00 22.01           C  
ATOM    609  C   ALA L  83      33.850  12.638  41.412  1.00 20.78           C  
ATOM    610  O   ALA L  83      34.787  13.377  41.713  1.00 21.16           O  
ATOM    611  N   THR L  84      33.029  12.899  40.378  1.00 20.46           N  
ATOM    612  CA  THR L  84      33.166  14.094  39.602  1.00 22.68           C  
ATOM    613  CB  THR L  84      33.009  13.860  38.128  1.00 22.85           C  
ATOM    614  OG1 THR L  84      33.983  12.932  37.672  1.00 30.81           O  
ATOM    615  CG2 THR L  84      33.163  15.202  37.397  1.00 21.95           C  
ATOM    616  C   THR L  84      32.057  14.996  40.044  1.00 24.90           C  
ATOM    617  O   THR L  84      30.932  14.546  40.256  1.00 20.66           O  
ATOM    618  N   TYR L  85      32.353  16.302  40.217  1.00 24.02           N  
ATOM    619  CA  TYR L  85      31.355  17.217  40.693  1.00 22.05           C  
ATOM    620  CB  TYR L  85      31.765  17.955  41.982  1.00 20.48           C  
ATOM    621  CG  TYR L  85      31.865  16.971  43.103  1.00 22.54           C  
ATOM    622  CD1 TYR L  85      33.041  16.303  43.364  1.00 23.94           C  
ATOM    623  CD2 TYR L  85      30.773  16.718  43.902  1.00 21.69           C  
ATOM    624  CE1 TYR L  85      33.126  15.403  44.403  1.00 22.38           C  
ATOM    625  CE2 TYR L  85      30.851  15.818  44.939  1.00 20.74           C  
ATOM    626  CZ  TYR L  85      32.030  15.158  45.194  1.00 22.12           C  
ATOM    627  OH  TYR L  85      32.114  14.236  46.259  1.00 22.77           O  
ATOM    628  C   TYR L  85      31.121  18.260  39.638  1.00 24.13           C  
ATOM    629  O   TYR L  85      32.069  18.841  39.109  1.00 23.08           O  
ATOM    630  N   TYR L  86      29.832  18.525  39.320  1.00 21.50           N  
ATOM    631  CA  TYR L  86      29.498  19.474  38.291  1.00 21.46           C  
ATOM    632  CB  TYR L  86      28.589  18.923  37.175  1.00 20.19           C  
ATOM    633  CG  TYR L  86      29.227  17.747  36.522  1.00 25.13           C  
ATOM    634  CD1 TYR L  86      30.092  17.898  35.461  1.00 27.40           C  
ATOM    635  CD2 TYR L  86      28.954  16.482  36.983  1.00 23.64           C  
ATOM    636  CE1 TYR L  86      30.668  16.798  34.869  1.00 28.64           C  
ATOM    637  CE2 TYR L  86      29.527  15.379  36.395  1.00 26.06           C  
ATOM    638  CZ  TYR L  86      30.385  15.536  35.335  1.00 29.28           C  
ATOM    639  OH  TYR L  86      30.972  14.403  34.733  1.00 32.33           O  
ATOM    640  C   TYR L  86      28.697  20.589  38.886  1.00 23.74           C  
ATOM    641  O   TYR L  86      27.787  20.370  39.686  1.00 21.73           O  
ATOM    642  N   CYS L  87      29.041  21.836  38.513  1.00 22.81           N  
ATOM    643  CA  CYS L  87      28.244  22.953  38.924  1.00 24.22           C  
ATOM    644  CB  CYS L  87      29.053  24.229  39.290  1.00 24.24           C  
ATOM    645  SG  CYS L  87      30.223  24.786  38.009  1.00 32.52           S  
ATOM    646  C   CYS L  87      27.304  23.248  37.789  1.00 23.53           C  
ATOM    647  O   CYS L  87      27.543  22.845  36.651  1.00 26.03           O  
ATOM    648  N   GLN L  88      26.173  23.920  38.088  1.00 26.01           N  
ATOM    649  CA  GLN L  88      25.196  24.252  37.084  1.00 23.35           C  
ATOM    650  CB  GLN L  88      23.987  23.308  37.006  1.00 22.51           C  
ATOM    651  CG  GLN L  88      23.008  23.751  35.914  1.00 23.48           C  
ATOM    652  CD  GLN L  88      21.612  23.239  36.237  1.00 28.84           C  
ATOM    653  OE1 GLN L  88      21.332  22.812  37.355  1.00 24.43           O  
ATOM    654  NE2 GLN L  88      20.696  23.316  35.236  1.00 26.76           N  
ATOM    655  C   GLN L  88      24.571  25.555  37.455  1.00 25.81           C  
ATOM    656  O   GLN L  88      24.338  25.844  38.633  1.00 23.80           O  
ATOM    657  N   GLN L  89      24.267  26.373  36.425  1.00 25.02           N  
ATOM    658  CA  GLN L  89      23.574  27.598  36.694  1.00 24.76           C  
ATOM    659  CB  GLN L  89      24.418  28.856  36.405  1.00 25.06           C  
ATOM    660  CG  GLN L  89      24.825  29.030  34.938  1.00 24.62           C  
ATOM    661  CD  GLN L  89      23.703  29.730  34.181  1.00 28.17           C  
ATOM    662  OE1 GLN L  89      23.008  30.590  34.719  1.00 29.64           O  
ATOM    663  NE2 GLN L  89      23.522  29.356  32.887  1.00 25.78           N  
ATOM    664  C   GLN L  89      22.355  27.637  35.827  1.00 25.44           C  
ATOM    665  O   GLN L  89      22.326  27.054  34.745  1.00 23.75           O  
ATOM    666  N   ARG L  90      21.245  27.980  36.534  1.00 20.57           N  
ATOM    667  CA  ARG L  90      19.865  28.190  36.160  1.00 21.99           C  
ATOM    668  CB  ARG L  90      18.886  27.790  37.267  1.00 21.74           C  
ATOM    669  CG  ARG L  90      18.967  26.307  37.593  1.00 23.41           C  
ATOM    670  CD  ARG L  90      18.121  25.438  36.673  1.00 24.62           C  
ATOM    671  NE  ARG L  90      18.415  24.027  37.027  1.00 28.47           N  
ATOM    672  CZ  ARG L  90      17.947  23.033  36.223  1.00 28.39           C  
ATOM    673  NH1 ARG L  90      17.136  23.330  35.167  1.00 30.40           N1+
ATOM    674  NH2 ARG L  90      18.308  21.741  36.457  1.00 27.70           N  
ATOM    675  C   ARG L  90      19.519  29.592  35.767  1.00 23.69           C  
ATOM    676  O   ARG L  90      18.464  29.829  35.183  1.00 24.21           O  
ATOM    677  N   SER L  91      20.352  30.571  36.146  1.00 25.66           N  
ATOM    678  CA  SER L  91      19.958  31.948  36.039  1.00 27.01           C  
ATOM    679  CB  SER L  91      21.064  32.922  36.483  1.00 26.01           C  
ATOM    680  OG  SER L  91      21.275  32.806  37.884  1.00 29.96           O  
ATOM    681  C   SER L  91      19.545  32.318  34.650  1.00 28.46           C  
ATOM    682  O   SER L  91      18.581  33.068  34.484  1.00 30.93           O  
ATOM    683  N   SER L  92      20.235  31.814  33.612  1.00 29.58           N  
ATOM    684  CA  SER L  92      19.871  32.215  32.285  1.00 29.38           C  
ATOM    685  CB  SER L  92      21.006  32.954  31.557  1.00 26.53           C  
ATOM    686  OG  SER L  92      21.346  34.143  32.254  1.00 35.17           O  
ATOM    687  C   SER L  92      19.577  30.986  31.485  1.00 28.74           C  
ATOM    688  O   SER L  92      19.830  29.868  31.927  1.00 30.03           O  
ATOM    689  N   TYR L  93      19.001  31.177  30.281  1.00 27.17           N  
ATOM    690  CA  TYR L  93      18.728  30.080  29.397  1.00 26.56           C  
ATOM    691  CB  TYR L  93      17.292  30.051  28.832  1.00 24.73           C  
ATOM    692  CG  TYR L  93      16.319  29.738  29.919  1.00 22.57           C  
ATOM    693  CD1 TYR L  93      15.909  30.714  30.792  1.00 22.34           C  
ATOM    694  CD2 TYR L  93      15.804  28.469  30.056  1.00 23.17           C  
ATOM    695  CE1 TYR L  93      15.009  30.431  31.792  1.00 21.74           C  
ATOM    696  CE2 TYR L  93      14.902  28.178  31.055  1.00 23.01           C  
ATOM    697  CZ  TYR L  93      14.506  29.161  31.927  1.00 23.09           C  
ATOM    698  OH  TYR L  93      13.583  28.876  32.955  1.00 25.07           O  
ATOM    699  C   TYR L  93      19.633  30.289  28.228  1.00 25.92           C  
ATOM    700  O   TYR L  93      19.832  31.425  27.801  1.00 27.28           O  
ATOM    701  N   PRO L  94      20.221  29.250  27.698  1.00 23.27           N  
ATOM    702  CA  PRO L  94      20.024  27.929  28.229  1.00 22.10           C  
ATOM    703  CD  PRO L  94      20.427  29.223  26.257  1.00 21.10           C  
ATOM    704  CB  PRO L  94      20.389  26.957  27.113  1.00 20.96           C  
ATOM    705  CG  PRO L  94      20.164  27.771  25.831  1.00 21.29           C  
ATOM    706  C   PRO L  94      20.844  27.714  29.455  1.00 21.98           C  
ATOM    707  O   PRO L  94      21.768  28.485  29.712  1.00 23.29           O  
ATOM    708  N   PHE L  95      20.528  26.661  30.227  1.00 19.09           N  
ATOM    709  CA  PHE L  95      21.284  26.417  31.417  1.00 17.95           C  
ATOM    710  CB  PHE L  95      20.638  25.419  32.393  1.00 16.77           C  
ATOM    711  CG  PHE L  95      19.269  25.901  32.722  1.00 18.99           C  
ATOM    712  CD1 PHE L  95      19.055  26.889  33.652  1.00 18.52           C  
ATOM    713  CD2 PHE L  95      18.186  25.361  32.073  1.00 16.60           C  
ATOM    714  CE1 PHE L  95      17.784  27.322  33.945  1.00 18.14           C  
ATOM    715  CE2 PHE L  95      16.911  25.786  32.357  1.00 17.97           C  
ATOM    716  CZ  PHE L  95      16.708  26.767  33.297  1.00 19.07           C  
ATOM    717  C   PHE L  95      22.581  25.819  30.984  1.00 18.11           C  
ATOM    718  O   PHE L  95      22.659  25.190  29.929  1.00 20.65           O  
ATOM    719  N   THR L  96      23.657  26.030  31.769  1.00 27.05           N  
ATOM    720  CA  THR L  96      24.903  25.455  31.364  1.00 27.04           C  
ATOM    721  CB  THR L  96      25.857  26.468  30.792  1.00 27.33           C  
ATOM    722  OG1 THR L  96      26.113  27.496  31.737  1.00 27.93           O  
ATOM    723  CG2 THR L  96      25.235  27.064  29.516  1.00 27.20           C  
ATOM    724  C   THR L  96      25.546  24.783  32.540  1.00 26.05           C  
ATOM    725  O   THR L  96      25.270  25.105  33.695  1.00 24.96           O  
ATOM    726  N   PHE L  97      26.429  23.804  32.251  1.00 26.28           N  
ATOM    727  CA  PHE L  97      27.091  23.052  33.283  1.00 24.92           C  
ATOM    728  CB  PHE L  97      27.013  21.520  33.104  1.00 24.95           C  
ATOM    729  CG  PHE L  97      25.644  21.008  33.398  1.00 24.87           C  
ATOM    730  CD1 PHE L  97      24.660  20.982  32.439  1.00 24.17           C  
ATOM    731  CD2 PHE L  97      25.350  20.523  34.648  1.00 22.02           C  
ATOM    732  CE1 PHE L  97      23.404  20.496  32.729  1.00 23.00           C  
ATOM    733  CE2 PHE L  97      24.100  20.037  34.940  1.00 23.78           C  
ATOM    734  CZ  PHE L  97      23.118  20.020  33.983  1.00 20.91           C  
ATOM    735  C   PHE L  97      28.553  23.356  33.224  1.00 25.48           C  
ATOM    736  O   PHE L  97      29.078  23.793  32.202  1.00 27.46           O  
ATOM    737  N   GLY L  98      29.251  23.146  34.356  1.00 25.41           N  
ATOM    738  CA  GLY L  98      30.669  23.329  34.387  1.00 24.70           C  
ATOM    739  C   GLY L  98      31.283  22.102  33.786  1.00 28.99           C  
ATOM    740  O   GLY L  98      30.612  21.095  33.571  1.00 27.05           O  
ATOM    741  N   GLY L  99      32.599  22.182  33.508  1.00 30.21           N  
ATOM    742  CA  GLY L  99      33.387  21.138  32.916  1.00 28.52           C  
ATOM    743  C   GLY L  99      33.461  19.973  33.851  1.00 26.53           C  
ATOM    744  O   GLY L  99      33.600  18.831  33.416  1.00 27.45           O  
ATOM    745  N   GLY L 100      33.442  20.236  35.170  1.00 23.91           N  
ATOM    746  CA  GLY L 100      33.484  19.156  36.116  1.00 22.87           C  
ATOM    747  C   GLY L 100      34.810  19.138  36.803  1.00 26.36           C  
ATOM    748  O   GLY L 100      35.836  19.531  36.249  1.00 26.60           O  
ATOM    749  N   THR L 101      34.791  18.685  38.071  1.00 24.73           N  
ATOM    750  CA  THR L 101      35.989  18.544  38.839  1.00 24.25           C  
ATOM    751  CB  THR L 101      35.976  19.367  40.092  1.00 24.89           C  
ATOM    752  OG1 THR L 101      35.835  20.744  39.775  1.00 26.01           O  
ATOM    753  CG2 THR L 101      37.282  19.117  40.863  1.00 22.64           C  
ATOM    754  C   THR L 101      36.051  17.109  39.260  1.00 26.43           C  
ATOM    755  O   THR L 101      35.136  16.603  39.907  1.00 23.99           O  
ATOM    756  N   LYS L 102      37.148  16.419  38.894  1.00 25.95           N  
ATOM    757  CA  LYS L 102      37.349  15.038  39.229  1.00 27.80           C  
ATOM    758  CB  LYS L 102      38.301  14.330  38.251  1.00 31.37           C  
ATOM    759  CG  LYS L 102      37.676  13.840  36.949  1.00 34.82           C  
ATOM    760  CD  LYS L 102      36.848  12.569  37.124  1.00 38.32           C  
ATOM    761  CE  LYS L 102      37.711  11.345  37.444  1.00 42.03           C  
ATOM    762  NZ  LYS L 102      38.775  11.195  36.427  1.00 42.99           N1+
ATOM    763  C   LYS L 102      38.063  15.008  40.536  1.00 27.01           C  
ATOM    764  O   LYS L 102      39.119  15.617  40.687  1.00 27.62           O  
ATOM    765  N   LEU L 103      37.499  14.291  41.524  1.00 26.23           N  
ATOM    766  CA  LEU L 103      38.160  14.192  42.790  1.00 25.18           C  
ATOM    767  CB  LEU L 103      37.244  14.532  43.980  1.00 26.93           C  
ATOM    768  CG  LEU L 103      37.919  14.420  45.360  1.00 28.50           C  
ATOM    769  CD1 LEU L 103      39.084  15.412  45.511  1.00 27.73           C  
ATOM    770  CD2 LEU L 103      36.882  14.548  46.486  1.00 28.50           C  
ATOM    771  C   LEU L 103      38.608  12.774  42.943  1.00 26.75           C  
ATOM    772  O   LEU L 103      37.797  11.848  42.929  1.00 28.21           O  
ATOM    773  N   GLU L 104      39.929  12.575  43.102  1.00 27.73           N  
ATOM    774  CA  GLU L 104      40.460  11.248  43.210  1.00 29.18           C  
ATOM    775  CB  GLU L 104      41.516  10.935  42.133  1.00 30.29           C  
ATOM    776  CG  GLU L 104      40.939  10.903  40.715  1.00 32.99           C  
ATOM    777  CD  GLU L 104      42.070  10.670  39.723  1.00 39.67           C  
ATOM    778  OE1 GLU L 104      43.096  10.049  40.110  1.00 39.05           O  
ATOM    779  OE2 GLU L 104      41.921  11.115  38.553  1.00 40.01           O1-
ATOM    780  C   GLU L 104      41.121  11.113  44.545  1.00 29.20           C  
ATOM    781  O   GLU L 104      41.519  12.099  45.165  1.00 28.06           O  
ATOM    782  N   ILE L 105      41.215   9.865  45.039  1.00 25.74           N  
ATOM    783  CA  ILE L 105      41.875   9.607  46.285  1.00 29.68           C  
ATOM    784  CB  ILE L 105      41.393   8.366  46.975  1.00 28.70           C  
ATOM    785  CG1 ILE L 105      39.993   8.603  47.558  1.00 27.51           C  
ATOM    786  CG2 ILE L 105      42.440   7.962  48.027  1.00 27.91           C  
ATOM    787  CD1 ILE L 105      38.937   8.902  46.503  1.00 28.06           C  
ATOM    788  C   ILE L 105      43.351   9.404  45.985  1.00 30.53           C  
ATOM    789  O   ILE L 105      43.659   8.644  45.030  1.00 28.08           O  
ATOM    790  OXT ILE L 105      44.191   9.998  46.713  1.00  0.00           O1-
TER     791      ILE L 105 
ATOM    792  N   LYS H 106       9.236   4.389  44.468  1.00 49.96           N1+
ATOM    793  CA  LYS H 106       9.493   5.836  44.622  1.00 53.29           C  
ATOM    794  CB  LYS H 106      10.831   6.054  45.344  1.00 56.70           C  
ATOM    795  CG  LYS H 106      10.859   5.401  46.731  1.00 63.26           C  
ATOM    796  CD  LYS H 106       9.746   5.874  47.674  1.00 67.52           C  
ATOM    797  CE  LYS H 106       9.699   5.115  49.004  1.00  0.00           C  
ATOM    798  NZ  LYS H 106      10.842   5.516  49.853  1.00  0.00           N1+
ATOM    799  C   LYS H 106       9.522   6.467  43.267  1.00 49.53           C  
ATOM    800  O   LYS H 106       8.860   5.990  42.348  1.00 47.36           O  
ATOM    801  N   VAL H 107      10.282   7.568  43.109  1.00 47.65           N  
ATOM    802  CA  VAL H 107      10.341   8.231  41.837  1.00 49.19           C  
ATOM    803  CB  VAL H 107      10.851   9.640  41.940  1.00 42.80           C  
ATOM    804  CG1 VAL H 107      11.011  10.218  40.525  1.00 45.92           C  
ATOM    805  CG2 VAL H 107       9.886  10.440  42.829  1.00 43.45           C  
ATOM    806  C   VAL H 107      11.290   7.474  40.962  1.00 48.96           C  
ATOM    807  O   VAL H 107      12.396   7.133  41.381  1.00 48.86           O  
ATOM    808  N   LYS H 108      10.880   7.179  39.711  1.00 45.92           N  
ATOM    809  CA  LYS H 108      11.775   6.460  38.852  1.00 44.75           C  
ATOM    810  CB  LYS H 108      11.537   4.941  38.854  1.00 49.72           C  
ATOM    811  CG  LYS H 108      12.053   4.272  40.128  1.00 55.20           C  
ATOM    812  CD  LYS H 108      11.490   2.873  40.383  1.00 62.92           C  
ATOM    813  CE  LYS H 108      11.699   1.895  39.228  1.00 48.35           C  
ATOM    814  NZ  LYS H 108      11.147   0.570  39.589  1.00 51.02           N1+
ATOM    815  C   LYS H 108      11.629   6.941  37.445  1.00 42.28           C  
ATOM    816  O   LYS H 108      10.526   7.203  36.966  1.00 41.08           O  
ATOM    817  N   LEU H 109      12.775   7.084  36.749  1.00 41.54           N  
ATOM    818  CA  LEU H 109      12.780   7.485  35.373  1.00 40.01           C  
ATOM    819  CB  LEU H 109      13.559   8.792  35.141  1.00 35.41           C  
ATOM    820  CG  LEU H 109      12.946  10.007  35.864  1.00 37.16           C  
ATOM    821  CD1 LEU H 109      13.755  11.285  35.602  1.00 34.21           C  
ATOM    822  CD2 LEU H 109      11.463  10.175  35.499  1.00 34.85           C  
ATOM    823  C   LEU H 109      13.507   6.406  34.633  1.00 38.27           C  
ATOM    824  O   LEU H 109      14.678   6.151  34.910  1.00 35.69           O  
ATOM    825  N   LEU H 110      12.834   5.729  33.679  1.00 36.38           N  
ATOM    826  CA  LEU H 110      13.507   4.686  32.958  1.00 37.58           C  
ATOM    827  CB  LEU H 110      12.811   3.320  32.994  1.00 40.15           C  
ATOM    828  CG  LEU H 110      12.902   2.605  34.345  1.00 46.62           C  
ATOM    829  CD1 LEU H 110      12.320   1.190  34.238  1.00 46.31           C  
ATOM    830  CD2 LEU H 110      14.342   2.619  34.885  1.00 44.18           C  
ATOM    831  C   LEU H 110      13.577   5.052  31.517  1.00 38.84           C  
ATOM    832  O   LEU H 110      12.557   5.128  30.834  1.00 35.35           O  
ATOM    833  N   GLU H 111      14.801   5.281  31.012  1.00 33.87           N  
ATOM    834  CA  GLU H 111      14.927   5.601  29.625  1.00 33.91           C  
ATOM    835  CB  GLU H 111      15.924   6.739  29.320  1.00 32.08           C  
ATOM    836  CG  GLU H 111      17.282   6.646  30.019  1.00 39.34           C  
ATOM    837  CD  GLU H 111      17.244   7.531  31.261  1.00 36.73           C  
ATOM    838  OE1 GLU H 111      17.294   8.780  31.108  1.00 37.34           O  
ATOM    839  OE2 GLU H 111      17.165   6.966  32.385  1.00 35.86           O1-
ATOM    840  C   GLU H 111      15.281   4.365  28.859  1.00 34.98           C  
ATOM    841  O   GLU H 111      15.849   3.418  29.402  1.00 35.63           O  
ATOM    842  N   SER H 112      14.908   4.339  27.563  1.00 34.75           N  
ATOM    843  CA  SER H 112      15.200   3.202  26.745  1.00 35.71           C  
ATOM    844  CB  SER H 112      14.162   2.076  26.889  1.00 36.25           C  
ATOM    845  OG  SER H 112      14.529   0.970  26.083  1.00 37.26           O  
ATOM    846  C   SER H 112      15.200   3.663  25.316  1.00 33.08           C  
ATOM    847  O   SER H 112      14.912   4.823  25.028  1.00 29.46           O  
ATOM    848  N   GLY H 113      15.538   2.752  24.378  1.00 33.92           N  
ATOM    849  CA  GLY H 113      15.539   3.090  22.981  1.00 30.77           C  
ATOM    850  C   GLY H 113      16.939   3.347  22.505  1.00 31.56           C  
ATOM    851  O   GLY H 113      17.153   3.605  21.321  1.00 33.50           O  
ATOM    852  N   GLY H 114      17.936   3.275  23.406  1.00 31.50           N  
ATOM    853  CA  GLY H 114      19.291   3.522  22.998  1.00 33.98           C  
ATOM    854  C   GLY H 114      19.800   2.328  22.254  1.00 36.71           C  
ATOM    855  O   GLY H 114      19.214   1.246  22.284  1.00 38.81           O  
ATOM    856  N   GLY H 115      20.937   2.502  21.554  1.00 32.26           N  
ATOM    857  CA  GLY H 115      21.471   1.392  20.826  1.00 33.57           C  
ATOM    858  C   GLY H 115      22.378   1.910  19.759  1.00 35.65           C  
ATOM    859  O   GLY H 115      22.811   3.061  19.783  1.00 33.56           O  
ATOM    860  N   LEU H 116      22.689   1.032  18.787  1.00 31.89           N  
ATOM    861  CA  LEU H 116      23.576   1.366  17.713  1.00 30.25           C  
ATOM    862  CB  LEU H 116      24.393   0.164  17.210  1.00 30.71           C  
ATOM    863  CG  LEU H 116      25.316   0.496  16.025  1.00 29.97           C  
ATOM    864  CD1 LEU H 116      26.381   1.536  16.407  1.00 31.80           C  
ATOM    865  CD2 LEU H 116      25.910  -0.782  15.414  1.00 30.87           C  
ATOM    866  C   LEU H 116      22.761   1.855  16.562  1.00 30.56           C  
ATOM    867  O   LEU H 116      21.731   1.273  16.226  1.00 32.27           O  
ATOM    868  N   VAL H 117      23.206   2.969  15.945  1.00 27.47           N  
ATOM    869  CA  VAL H 117      22.536   3.516  14.801  1.00 29.89           C  
ATOM    870  CB  VAL H 117      21.647   4.670  15.172  1.00 32.86           C  
ATOM    871  CG1 VAL H 117      22.519   5.794  15.751  1.00 33.94           C  
ATOM    872  CG2 VAL H 117      20.803   5.074  13.958  1.00 28.21           C  
ATOM    873  C   VAL H 117      23.597   3.989  13.845  1.00 30.46           C  
ATOM    874  O   VAL H 117      24.654   4.459  14.261  1.00 30.06           O  
ATOM    875  N   GLN H 118      23.351   3.859  12.522  1.00 33.94           N  
ATOM    876  CA  GLN H 118      24.337   4.261  11.552  1.00 37.81           C  
ATOM    877  CB  GLN H 118      24.168   3.623  10.157  1.00 40.62           C  
ATOM    878  CG  GLN H 118      24.401   2.109  10.127  1.00 44.03           C  
ATOM    879  CD  GLN H 118      24.208   1.606   8.698  1.00 55.02           C  
ATOM    880  OE1 GLN H 118      24.450   2.327   7.731  1.00 57.64           O  
ATOM    881  NE2 GLN H 118      23.759   0.330   8.558  1.00 54.40           N  
ATOM    882  C   GLN H 118      24.246   5.742  11.392  1.00 35.31           C  
ATOM    883  O   GLN H 118      23.207   6.340  11.665  1.00 35.38           O  
ATOM    884  N   PRO H 119      25.308   6.359  10.951  1.00 35.06           N  
ATOM    885  CA  PRO H 119      25.286   7.784  10.818  1.00 36.22           C  
ATOM    886  CD  PRO H 119      26.650   5.862  11.215  1.00 34.93           C  
ATOM    887  CB  PRO H 119      26.726   8.199  10.528  1.00 38.68           C  
ATOM    888  CG  PRO H 119      27.553   7.110  11.236  1.00 34.76           C  
ATOM    889  C   PRO H 119      24.290   8.202   9.796  1.00 38.69           C  
ATOM    890  O   PRO H 119      24.133   7.509   8.791  1.00 36.85           O  
ATOM    891  N   GLY H 120      23.598   9.328  10.041  1.00 38.80           N  
ATOM    892  CA  GLY H 120      22.622   9.794   9.106  1.00 34.56           C  
ATOM    893  C   GLY H 120      21.310   9.160   9.445  1.00 36.56           C  
ATOM    894  O   GLY H 120      20.292   9.467   8.829  1.00 36.73           O  
ATOM    895  N   GLY H 121      21.293   8.264  10.450  1.00 34.47           N  
ATOM    896  CA  GLY H 121      20.068   7.600  10.802  1.00 35.05           C  
ATOM    897  C   GLY H 121      19.347   8.419  11.829  1.00 35.21           C  
ATOM    898  O   GLY H 121      19.763   9.528  12.160  1.00 31.13           O  
ATOM    899  N   SER H 122      18.228   7.874  12.358  1.00 33.28           N  
ATOM    900  CA  SER H 122      17.446   8.564  13.347  1.00 37.38           C  
ATOM    901  CB  SER H 122      16.126   9.129  12.796  1.00 38.60           C  
ATOM    902  OG  SER H 122      16.390  10.152  11.848  1.00 37.15           O  
ATOM    903  C   SER H 122      17.082   7.588  14.427  1.00 37.26           C  
ATOM    904  O   SER H 122      17.054   6.380  14.197  1.00 36.54           O  
ATOM    905  N   LEU H 123      16.819   8.104  15.650  1.00 33.25           N  
ATOM    906  CA  LEU H 123      16.438   7.288  16.778  1.00 35.28           C  
ATOM    907  CB  LEU H 123      17.453   7.211  17.937  1.00 36.18           C  
ATOM    908  CG  LEU H 123      18.721   6.372  17.773  1.00 35.74           C  
ATOM    909  CD1 LEU H 123      18.389   4.879  17.664  1.00 39.49           C  
ATOM    910  CD2 LEU H 123      19.613   6.919  16.655  1.00 38.06           C  
ATOM    911  C   LEU H 123      15.327   7.970  17.500  1.00 32.79           C  
ATOM    912  O   LEU H 123      15.167   9.184  17.409  1.00 33.77           O  
ATOM    913  N   LYS H 124      14.542   7.186  18.262  1.00 32.52           N  
ATOM    914  CA  LYS H 124      13.543   7.758  19.115  1.00 32.77           C  
ATOM    915  CB  LYS H 124      12.108   7.405  18.689  1.00 35.11           C  
ATOM    916  CG  LYS H 124      11.030   8.250  19.367  1.00 35.52           C  
ATOM    917  CD  LYS H 124       9.688   8.204  18.631  1.00 42.31           C  
ATOM    918  CE  LYS H 124       8.644   9.186  19.165  1.00 46.84           C  
ATOM    919  NZ  LYS H 124       7.405   9.094  18.359  1.00 39.83           N1+
ATOM    920  C   LYS H 124      13.787   7.172  20.473  1.00 32.01           C  
ATOM    921  O   LYS H 124      13.712   5.959  20.659  1.00 29.63           O  
ATOM    922  N   LEU H 125      14.096   8.039  21.460  1.00 30.20           N  
ATOM    923  CA  LEU H 125      14.382   7.619  22.805  1.00 29.94           C  
ATOM    924  CB  LEU H 125      15.514   8.433  23.454  1.00 26.62           C  
ATOM    925  CG  LEU H 125      16.840   8.414  22.667  1.00 27.09           C  
ATOM    926  CD1 LEU H 125      17.917   9.247  23.373  1.00 26.30           C  
ATOM    927  CD2 LEU H 125      17.313   6.986  22.377  1.00 27.83           C  
ATOM    928  C   LEU H 125      13.154   7.857  23.633  1.00 31.49           C  
ATOM    929  O   LEU H 125      12.397   8.793  23.376  1.00 27.43           O  
ATOM    930  N   SER H 126      12.926   7.005  24.658  1.00 29.66           N  
ATOM    931  CA  SER H 126      11.756   7.139  25.483  1.00 27.23           C  
ATOM    932  CB  SER H 126      10.751   5.990  25.291  1.00 30.95           C  
ATOM    933  OG  SER H 126      10.286   5.974  23.949  1.00 37.34           O  
ATOM    934  C   SER H 126      12.168   7.128  26.926  1.00 34.78           C  
ATOM    935  O   SER H 126      13.163   6.512  27.305  1.00 32.25           O  
ATOM    936  N   CYS H 127      11.394   7.844  27.767  1.00 31.14           N  
ATOM    937  CA  CYS H 127      11.643   7.930  29.180  1.00 32.56           C  
ATOM    938  CB  CYS H 127      12.133   9.338  29.576  1.00 32.97           C  
ATOM    939  SG  CYS H 127      12.205   9.642  31.365  1.00 40.64           S  
ATOM    940  C   CYS H 127      10.336   7.684  29.870  1.00 34.89           C  
ATOM    941  O   CYS H 127       9.397   8.461  29.715  1.00 33.63           O  
ATOM    942  N   ALA H 128      10.249   6.598  30.666  1.00 34.77           N  
ATOM    943  CA  ALA H 128       9.016   6.279  31.333  1.00 34.52           C  
ATOM    944  CB  ALA H 128       8.709   4.772  31.359  1.00 33.78           C  
ATOM    945  C   ALA H 128       9.131   6.744  32.750  1.00 37.65           C  
ATOM    946  O   ALA H 128      10.074   6.399  33.458  1.00 37.70           O  
ATOM    947  N   ALA H 129       8.145   7.535  33.212  1.00 38.35           N  
ATOM    948  CA  ALA H 129       8.230   8.063  34.542  1.00 37.94           C  
ATOM    949  CB  ALA H 129       7.987   9.580  34.611  1.00 36.45           C  
ATOM    950  C   ALA H 129       7.189   7.410  35.390  1.00 41.33           C  
ATOM    951  O   ALA H 129       6.106   7.071  34.915  1.00 42.41           O  
ATOM    952  N   SER H 130       7.518   7.182  36.678  1.00 41.21           N  
ATOM    953  CA  SER H 130       6.554   6.602  37.568  1.00 43.53           C  
ATOM    954  CB  SER H 130       6.558   5.061  37.569  1.00 42.56           C  
ATOM    955  OG  SER H 130       7.815   4.573  38.015  1.00 45.08           O  
ATOM    956  C   SER H 130       6.861   7.051  38.963  1.00 46.82           C  
ATOM    957  O   SER H 130       7.989   7.434  39.275  1.00 43.31           O  
ATOM    958  N   GLY H 131       5.838   7.056  39.846  1.00 37.31           N  
ATOM    959  CA  GLY H 131       6.048   7.410  41.222  1.00 37.78           C  
ATOM    960  C   GLY H 131       5.656   8.834  41.495  1.00 38.67           C  
ATOM    961  O   GLY H 131       5.608   9.243  42.654  1.00 38.83           O  
ATOM    962  N   PHE H 132       5.374   9.643  40.453  1.00 37.92           N  
ATOM    963  CA  PHE H 132       4.972  10.998  40.714  1.00 37.06           C  
ATOM    964  CB  PHE H 132       6.148  11.996  40.788  1.00 36.52           C  
ATOM    965  CG  PHE H 132       6.899  12.039  39.499  1.00 37.14           C  
ATOM    966  CD1 PHE H 132       7.836  11.077  39.196  1.00 36.64           C  
ATOM    967  CD2 PHE H 132       6.684  13.055  38.600  1.00 36.77           C  
ATOM    968  CE1 PHE H 132       8.534  11.123  38.010  1.00 35.75           C  
ATOM    969  CE2 PHE H 132       7.377  13.108  37.415  1.00 36.02           C  
ATOM    970  CZ  PHE H 132       8.303  12.139  37.114  1.00 35.84           C  
ATOM    971  C   PHE H 132       4.012  11.429  39.647  1.00 37.86           C  
ATOM    972  O   PHE H 132       3.789  10.712  38.673  1.00 38.47           O  
ATOM    973  N   ASP H 133       3.397  12.618  39.823  1.00 39.26           N  
ATOM    974  CA  ASP H 133       2.435  13.100  38.874  1.00 39.23           C  
ATOM    975  CB  ASP H 133       1.474  14.141  39.475  1.00 41.02           C  
ATOM    976  CG  ASP H 133       0.291  14.304  38.532  1.00 42.80           C  
ATOM    977  OD1 ASP H 133       0.304  13.659  37.450  1.00 44.33           O  
ATOM    978  OD2 ASP H 133      -0.645  15.072  38.883  1.00 46.68           O1-
ATOM    979  C   ASP H 133       3.193  13.745  37.757  1.00 38.20           C  
ATOM    980  O   ASP H 133       3.599  14.905  37.830  1.00 38.05           O  
ATOM    981  N   PHE H 134       3.345  12.995  36.657  1.00 37.28           N  
ATOM    982  CA  PHE H 134       4.134  13.339  35.512  1.00 36.51           C  
ATOM    983  CB  PHE H 134       4.117  12.170  34.508  1.00 35.42           C  
ATOM    984  CG  PHE H 134       4.960  12.451  33.314  1.00 34.67           C  
ATOM    985  CD1 PHE H 134       6.334  12.454  33.397  1.00 34.86           C  
ATOM    986  CD2 PHE H 134       4.368  12.668  32.092  1.00 34.07           C  
ATOM    987  CE1 PHE H 134       7.101  12.701  32.281  1.00 34.51           C  
ATOM    988  CE2 PHE H 134       5.133  12.914  30.976  1.00 34.36           C  
ATOM    989  CZ  PHE H 134       6.503  12.934  31.067  1.00 34.09           C  
ATOM    990  C   PHE H 134       3.625  14.597  34.861  1.00 36.30           C  
ATOM    991  O   PHE H 134       4.410  15.454  34.458  1.00 36.16           O  
ATOM    992  N   SER H 135       2.296  14.757  34.761  1.00 37.20           N  
ATOM    993  CA  SER H 135       1.711  15.866  34.054  1.00 37.48           C  
ATOM    994  CB  SER H 135       0.178  15.776  33.989  1.00 39.49           C  
ATOM    995  OG  SER H 135      -0.372  15.852  35.294  1.00 43.02           O  
ATOM    996  C   SER H 135       2.069  17.179  34.698  1.00 36.70           C  
ATOM    997  O   SER H 135       1.974  18.229  34.066  1.00 36.80           O  
ATOM    998  N   ARG H 136       2.443  17.162  35.987  1.00 36.24           N  
ATOM    999  CA  ARG H 136       2.766  18.338  36.751  1.00 36.65           C  
ATOM   1000  CB  ARG H 136       2.737  18.096  38.269  1.00 36.22           C  
ATOM   1001  CG  ARG H 136       1.350  17.720  38.793  1.00 42.65           C  
ATOM   1002  CD  ARG H 136       1.247  17.703  40.319  1.00 46.56           C  
ATOM   1003  NE  ARG H 136       0.702  19.020  40.751  1.00 53.16           N  
ATOM   1004  CZ  ARG H 136      -0.148  19.079  41.817  1.00 55.92           C  
ATOM   1005  NH1 ARG H 136      -0.482  17.934  42.480  1.00 57.51           N1+
ATOM   1006  NH2 ARG H 136      -0.670  20.275  42.220  1.00 55.64           N  
ATOM   1007  C   ARG H 136       4.105  18.955  36.433  1.00 35.10           C  
ATOM   1008  O   ARG H 136       4.277  20.152  36.662  1.00 34.44           O  
ATOM   1009  N   TYR H 137       5.105  18.191  35.930  1.00 33.39           N  
ATOM   1010  CA  TYR H 137       6.436  18.754  35.912  1.00 30.47           C  
ATOM   1011  CB  TYR H 137       7.486  17.863  36.610  1.00 31.33           C  
ATOM   1012  CG  TYR H 137       7.165  17.669  38.054  1.00 33.77           C  
ATOM   1013  CD1 TYR H 137       6.208  16.758  38.435  1.00 34.27           C  
ATOM   1014  CD2 TYR H 137       7.835  18.372  39.030  1.00 34.56           C  
ATOM   1015  CE1 TYR H 137       5.912  16.566  39.763  1.00 35.99           C  
ATOM   1016  CE2 TYR H 137       7.542  18.186  40.362  1.00 35.29           C  
ATOM   1017  CZ  TYR H 137       6.575  17.282  40.729  1.00 35.89           C  
ATOM   1018  OH  TYR H 137       6.266  17.085  42.091  1.00 38.09           O  
ATOM   1019  C   TYR H 137       6.995  18.962  34.531  1.00 29.43           C  
ATOM   1020  O   TYR H 137       6.572  18.357  33.547  1.00 29.67           O  
ATOM   1021  N   TRP H 138       7.978  19.891  34.455  1.00 26.73           N  
ATOM   1022  CA  TRP H 138       8.742  20.154  33.270  1.00 27.15           C  
ATOM   1023  CB  TRP H 138       9.580  21.441  33.345  1.00 27.66           C  
ATOM   1024  CG  TRP H 138       8.812  22.738  33.341  1.00 29.47           C  
ATOM   1025  CD2 TRP H 138       8.824  23.666  32.245  1.00 29.38           C  
ATOM   1026  CD1 TRP H 138       8.052  23.305  34.321  1.00 28.15           C  
ATOM   1027  NE1 TRP H 138       7.593  24.534  33.907  1.00 29.37           N  
ATOM   1028  CE2 TRP H 138       8.064  24.769  32.632  1.00 30.06           C  
ATOM   1029  CE3 TRP H 138       9.425  23.606  31.020  1.00 29.84           C  
ATOM   1030  CZ2 TRP H 138       7.895  25.832  31.792  1.00 26.28           C  
ATOM   1031  CZ3 TRP H 138       9.254  24.681  30.176  1.00 30.84           C  
ATOM   1032  CH2 TRP H 138       8.503  25.772  30.557  1.00 32.72           C  
ATOM   1033  C   TRP H 138       9.742  19.036  33.207  1.00 26.83           C  
ATOM   1034  O   TRP H 138      10.262  18.612  34.240  1.00 27.09           O  
ATOM   1035  N   MET H 139      10.040  18.534  31.992  1.00 27.37           N  
ATOM   1036  CA  MET H 139      10.953  17.434  31.844  1.00 25.65           C  
ATOM   1037  CB  MET H 139      10.309  16.211  31.177  1.00 27.86           C  
ATOM   1038  CG  MET H 139       9.187  15.615  32.026  1.00 27.52           C  
ATOM   1039  SD  MET H 139       9.739  15.018  33.651  1.00 30.19           S  
ATOM   1040  CE  MET H 139      10.681  13.619  32.979  1.00 27.47           C  
ATOM   1041  C   MET H 139      12.091  17.884  30.981  1.00 27.57           C  
ATOM   1042  O   MET H 139      11.953  18.832  30.211  1.00 26.44           O  
ATOM   1043  N   SER H 140      13.264  17.220  31.095  1.00 25.22           N  
ATOM   1044  CA  SER H 140      14.393  17.690  30.342  1.00 24.26           C  
ATOM   1045  CB  SER H 140      15.290  18.629  31.169  1.00 24.21           C  
ATOM   1046  OG  SER H 140      16.376  19.102  30.388  1.00 27.46           O  
ATOM   1047  C   SER H 140      15.244  16.537  29.903  1.00 24.85           C  
ATOM   1048  O   SER H 140      15.166  15.438  30.453  1.00 23.33           O  
ATOM   1049  N   TRP H 141      16.071  16.771  28.858  1.00 22.23           N  
ATOM   1050  CA  TRP H 141      17.000  15.787  28.386  1.00 21.00           C  
ATOM   1051  CB  TRP H 141      16.762  15.384  26.917  1.00 22.91           C  
ATOM   1052  CG  TRP H 141      15.472  14.627  26.686  1.00 22.45           C  
ATOM   1053  CD2 TRP H 141      15.352  13.200  26.778  1.00 22.77           C  
ATOM   1054  CD1 TRP H 141      14.231  15.099  26.368  1.00 21.77           C  
ATOM   1055  NE1 TRP H 141      13.343  14.054  26.267  1.00 23.25           N  
ATOM   1056  CE2 TRP H 141      14.021  12.878  26.515  1.00 25.22           C  
ATOM   1057  CE3 TRP H 141      16.277  12.235  27.061  1.00 24.12           C  
ATOM   1058  CZ2 TRP H 141      13.592  11.582  26.532  1.00 25.54           C  
ATOM   1059  CZ3 TRP H 141      15.842  10.929  27.076  1.00 22.30           C  
ATOM   1060  CH2 TRP H 141      14.525  10.609  26.817  1.00 25.33           C  
ATOM   1061  C   TRP H 141      18.375  16.389  28.483  1.00 21.81           C  
ATOM   1062  O   TRP H 141      18.582  17.566  28.185  1.00 22.94           O  
ATOM   1063  N   VAL H 142      19.353  15.586  28.949  1.00 22.06           N  
ATOM   1064  CA  VAL H 142      20.726  16.006  29.047  1.00 22.24           C  
ATOM   1065  CB  VAL H 142      21.183  16.240  30.461  1.00 22.86           C  
ATOM   1066  CG1 VAL H 142      22.681  16.581  30.445  1.00 21.14           C  
ATOM   1067  CG2 VAL H 142      20.301  17.327  31.099  1.00 21.59           C  
ATOM   1068  C   VAL H 142      21.545  14.876  28.503  1.00 23.76           C  
ATOM   1069  O   VAL H 142      21.116  13.723  28.544  1.00 23.40           O  
ATOM   1070  N   ARG H 143      22.744  15.166  27.951  1.00 21.81           N  
ATOM   1071  CA  ARG H 143      23.525  14.068  27.450  1.00 23.04           C  
ATOM   1072  CB  ARG H 143      23.461  13.889  25.927  1.00 20.72           C  
ATOM   1073  CG  ARG H 143      24.009  15.072  25.136  1.00 20.57           C  
ATOM   1074  CD  ARG H 143      23.923  14.849  23.630  1.00 25.58           C  
ATOM   1075  NE  ARG H 143      24.526  16.033  22.968  1.00 26.17           N  
ATOM   1076  CZ  ARG H 143      24.352  16.199  21.627  1.00 28.95           C  
ATOM   1077  NH1 ARG H 143      23.634  15.281  20.917  1.00 26.38           N1+
ATOM   1078  NH2 ARG H 143      24.898  17.282  21.001  1.00 31.61           N  
ATOM   1079  C   ARG H 143      24.960  14.258  27.822  1.00 24.45           C  
ATOM   1080  O   ARG H 143      25.407  15.365  28.120  1.00 22.39           O  
ATOM   1081  N   GLN H 144      25.717  13.142  27.836  1.00 23.30           N  
ATOM   1082  CA  GLN H 144      27.107  13.189  28.189  1.00 26.43           C  
ATOM   1083  CB  GLN H 144      27.362  12.648  29.609  1.00 27.44           C  
ATOM   1084  CG  GLN H 144      28.823  12.663  30.064  1.00 27.37           C  
ATOM   1085  CD  GLN H 144      28.861  12.096  31.480  1.00 27.19           C  
ATOM   1086  OE1 GLN H 144      27.955  11.380  31.900  1.00 29.09           O  
ATOM   1087  NE2 GLN H 144      29.938  12.432  32.240  1.00 28.88           N  
ATOM   1088  C   GLN H 144      27.879  12.328  27.229  1.00 26.63           C  
ATOM   1089  O   GLN H 144      27.658  11.120  27.153  1.00 24.47           O  
ATOM   1090  N   ALA H 145      28.820  12.937  26.473  1.00 29.20           N  
ATOM   1091  CA  ALA H 145      29.664  12.204  25.566  1.00 31.17           C  
ATOM   1092  CB  ALA H 145      30.435  13.094  24.574  1.00 27.47           C  
ATOM   1093  C   ALA H 145      30.662  11.478  26.416  1.00 33.63           C  
ATOM   1094  O   ALA H 145      30.900  11.867  27.560  1.00 31.30           O  
ATOM   1095  N   PRO H 146      31.272  10.444  25.894  1.00 37.14           N  
ATOM   1096  CA  PRO H 146      32.118   9.559  26.652  1.00 38.60           C  
ATOM   1097  CD  PRO H 146      31.305  10.174  24.468  1.00 34.12           C  
ATOM   1098  CB  PRO H 146      32.847   8.695  25.622  1.00 38.35           C  
ATOM   1099  CG  PRO H 146      31.965   8.787  24.362  1.00 37.78           C  
ATOM   1100  C   PRO H 146      33.056  10.195  27.645  1.00 38.95           C  
ATOM   1101  O   PRO H 146      32.893   9.951  28.836  1.00 39.59           O  
ATOM   1102  N   GLY H 147      34.057  10.970  27.203  1.00 38.58           N  
ATOM   1103  CA  GLY H 147      34.996  11.628  28.074  1.00 43.98           C  
ATOM   1104  C   GLY H 147      34.435  12.857  28.712  1.00 45.52           C  
ATOM   1105  O   GLY H 147      34.866  13.237  29.796  1.00 42.81           O  
ATOM   1106  N   LYS H 148      33.494  13.527  28.020  1.00 39.57           N  
ATOM   1107  CA  LYS H 148      33.076  14.872  28.325  1.00 39.19           C  
ATOM   1108  CB  LYS H 148      32.563  15.626  27.091  1.00 38.00           C  
ATOM   1109  CG  LYS H 148      33.659  15.794  26.040  1.00 42.05           C  
ATOM   1110  CD  LYS H 148      33.166  16.330  24.698  1.00 47.92           C  
ATOM   1111  CE  LYS H 148      33.394  17.831  24.524  1.00 47.33           C  
ATOM   1112  NZ  LYS H 148      32.471  18.592  25.395  1.00 43.39           N1+
ATOM   1113  C   LYS H 148      32.066  15.047  29.423  1.00 36.24           C  
ATOM   1114  O   LYS H 148      31.737  14.140  30.186  1.00 32.41           O  
ATOM   1115  N   GLY H 149      31.624  16.321  29.551  1.00 34.67           N  
ATOM   1116  CA  GLY H 149      30.715  16.788  30.560  1.00 33.28           C  
ATOM   1117  C   GLY H 149      29.299  16.788  30.072  1.00 31.63           C  
ATOM   1118  O   GLY H 149      28.993  16.357  28.961  1.00 32.49           O  
ATOM   1119  N   LEU H 150      28.395  17.313  30.932  1.00 32.55           N  
ATOM   1120  CA  LEU H 150      26.994  17.314  30.650  1.00 30.66           C  
ATOM   1121  CB  LEU H 150      26.113  17.331  31.914  1.00 29.76           C  
ATOM   1122  CG  LEU H 150      26.375  16.116  32.831  1.00 24.88           C  
ATOM   1123  CD1 LEU H 150      27.672  16.274  33.623  1.00 25.60           C  
ATOM   1124  CD2 LEU H 150      25.189  15.795  33.740  1.00 26.41           C  
ATOM   1125  C   LEU H 150      26.637  18.481  29.780  1.00 26.68           C  
ATOM   1126  O   LEU H 150      27.139  19.589  29.965  1.00 29.67           O  
ATOM   1127  N   GLU H 151      25.758  18.225  28.784  1.00 25.88           N  
ATOM   1128  CA  GLU H 151      25.248  19.227  27.889  1.00 27.18           C  
ATOM   1129  CB  GLU H 151      25.573  19.011  26.376  1.00 30.92           C  
ATOM   1130  CG  GLU H 151      25.065  20.140  25.444  1.00 37.14           C  
ATOM   1131  CD  GLU H 151      25.165  19.799  23.938  1.00 40.16           C  
ATOM   1132  OE1 GLU H 151      26.000  18.938  23.553  1.00 30.21           O  
ATOM   1133  OE2 GLU H 151      24.395  20.413  23.148  1.00 35.95           O1-
ATOM   1134  C   GLU H 151      23.764  19.129  27.990  1.00 27.40           C  
ATOM   1135  O   GLU H 151      23.198  18.040  28.072  1.00 24.67           O  
ATOM   1136  N   TRP H 152      23.088  20.284  27.981  1.00 26.81           N  
ATOM   1137  CA  TRP H 152      21.662  20.287  28.107  1.00 24.58           C  
ATOM   1138  CB  TRP H 152      21.205  21.539  28.871  1.00 25.72           C  
ATOM   1139  CG  TRP H 152      19.725  21.750  29.000  1.00 25.22           C  
ATOM   1140  CD2 TRP H 152      19.027  22.759  28.262  1.00 27.07           C  
ATOM   1141  CD1 TRP H 152      18.803  21.144  29.802  1.00 25.97           C  
ATOM   1142  NE1 TRP H 152      17.569  21.717  29.608  1.00 24.89           N  
ATOM   1143  CE2 TRP H 152      17.694  22.716  28.662  1.00 28.04           C  
ATOM   1144  CE3 TRP H 152      19.469  23.656  27.332  1.00 28.64           C  
ATOM   1145  CZ2 TRP H 152      16.775  23.575  28.134  1.00 28.26           C  
ATOM   1146  CZ3 TRP H 152      18.541  24.515  26.794  1.00 27.69           C  
ATOM   1147  CH2 TRP H 152      17.221  24.474  27.189  1.00 27.88           C  
ATOM   1148  C   TRP H 152      21.068  20.272  26.731  1.00 24.74           C  
ATOM   1149  O   TRP H 152      21.461  21.073  25.887  1.00 30.04           O  
ATOM   1150  N   ILE H 153      20.210  19.263  26.431  1.00 22.01           N  
ATOM   1151  CA  ILE H 153      19.524  19.180  25.161  1.00 22.64           C  
ATOM   1152  CB  ILE H 153      19.031  17.801  24.812  1.00 23.26           C  
ATOM   1153  CG1 ILE H 153      20.191  16.820  24.576  1.00 23.45           C  
ATOM   1154  CG2 ILE H 153      18.124  17.939  23.579  1.00 23.47           C  
ATOM   1155  CD1 ILE H 153      20.884  16.334  25.841  1.00 28.40           C  
ATOM   1156  C   ILE H 153      18.324  20.086  25.070  1.00 27.89           C  
ATOM   1157  O   ILE H 153      18.218  20.883  24.140  1.00 27.22           O  
ATOM   1158  N   GLY H 154      17.385  20.007  26.044  1.00 24.72           N  
ATOM   1159  CA  GLY H 154      16.184  20.794  25.915  1.00 26.96           C  
ATOM   1160  C   GLY H 154      15.201  20.426  26.990  1.00 25.71           C  
ATOM   1161  O   GLY H 154      15.439  19.518  27.787  1.00 24.82           O  
ATOM   1162  N   GLN H 155      14.052  21.145  27.028  1.00 27.16           N  
ATOM   1163  CA  GLN H 155      13.057  20.892  28.034  1.00 25.65           C  
ATOM   1164  CB  GLN H 155      13.181  21.806  29.268  1.00 26.03           C  
ATOM   1165  CG  GLN H 155      12.895  23.286  29.004  1.00 30.64           C  
ATOM   1166  CD  GLN H 155      13.070  24.023  30.328  1.00 33.07           C  
ATOM   1167  OE1 GLN H 155      13.908  24.910  30.453  1.00 30.34           O  
ATOM   1168  NE2 GLN H 155      12.267  23.640  31.357  1.00  0.00           N  
ATOM   1169  C   GLN H 155      11.688  21.098  27.459  1.00 28.89           C  
ATOM   1170  O   GLN H 155      11.511  21.770  26.443  1.00 27.65           O  
ATOM   1171  N   ILE H 156      10.674  20.481  28.101  1.00 27.83           N  
ATOM   1172  CA  ILE H 156       9.316  20.621  27.656  1.00 27.70           C  
ATOM   1173  CB  ILE H 156       8.829  19.399  26.940  1.00 27.47           C  
ATOM   1174  CG1 ILE H 156       7.459  19.656  26.292  1.00 26.80           C  
ATOM   1175  CG2 ILE H 156       8.884  18.228  27.934  1.00 22.97           C  
ATOM   1176  CD1 ILE H 156       7.044  18.582  25.288  1.00 27.90           C  
ATOM   1177  C   ILE H 156       8.440  20.855  28.854  1.00 29.65           C  
ATOM   1178  O   ILE H 156       8.586  20.189  29.879  1.00 23.92           O  
ATOM   1179  N   ASN H 157       7.490  21.812  28.754  1.00 30.83           N  
ATOM   1180  CA  ASN H 157       6.621  22.085  29.871  1.00 27.38           C  
ATOM   1181  CB  ASN H 157       6.016  23.504  29.903  1.00 30.32           C  
ATOM   1182  CG  ASN H 157       5.066  23.708  28.735  1.00 34.49           C  
ATOM   1183  OD1 ASN H 157       5.118  22.997  27.732  1.00 40.21           O  
ATOM   1184  ND2 ASN H 157       4.172  24.724  28.871  1.00 33.54           N  
ATOM   1185  C   ASN H 157       5.525  21.063  29.894  1.00 28.86           C  
ATOM   1186  O   ASN H 157       5.360  20.285  28.957  1.00 29.88           O  
ATOM   1187  N   PRO H 158       4.805  21.040  30.991  1.00 39.02           N  
ATOM   1188  CA  PRO H 158       3.779  20.052  31.181  1.00 39.08           C  
ATOM   1189  CD  PRO H 158       5.270  21.601  32.250  1.00 36.13           C  
ATOM   1190  CB  PRO H 158       3.252  20.279  32.597  1.00 39.91           C  
ATOM   1191  CG  PRO H 158       4.466  20.870  33.342  1.00 36.68           C  
ATOM   1192  C   PRO H 158       2.737  20.086  30.111  1.00 40.57           C  
ATOM   1193  O   PRO H 158       2.248  19.022  29.731  1.00 43.02           O  
ATOM   1194  N   HIS H 159       2.377  21.300  29.649  1.00 39.06           N  
ATOM   1195  CA  HIS H 159       1.384  21.547  28.640  1.00 43.83           C  
ATOM   1196  ND1 HIS H 159      -0.355  23.258  30.773  1.00  0.00           N  
ATOM   1197  CG  HIS H 159       0.649  23.650  29.915  1.00 42.20           C  
ATOM   1198  CB  HIS H 159       0.942  23.024  28.580  1.00 42.92           C  
ATOM   1199  NE2 HIS H 159       0.689  24.960  31.754  1.00  0.00           N  
ATOM   1200  CD2 HIS H 159       1.274  24.691  30.530  1.00  0.00           C  
ATOM   1201  CE1 HIS H 159      -0.284  24.073  31.856  1.00  0.00           C  
ATOM   1202  C   HIS H 159       1.921  21.224  27.272  1.00 44.05           C  
ATOM   1203  O   HIS H 159       1.151  20.978  26.343  1.00 41.66           O  
ATOM   1204  N   SER H 160       3.258  21.267  27.104  1.00 41.00           N  
ATOM   1205  CA  SER H 160       3.890  21.064  25.829  1.00 40.49           C  
ATOM   1206  CB  SER H 160       3.317  19.864  25.053  1.00 36.72           C  
ATOM   1207  OG  SER H 160       3.544  18.663  25.777  1.00 33.82           O  
ATOM   1208  C   SER H 160       3.684  22.288  24.997  1.00 43.03           C  
ATOM   1209  O   SER H 160       3.959  22.293  23.798  1.00 44.24           O  
ATOM   1210  N   SER H 161       3.204  23.379  25.622  1.00 42.04           N  
ATOM   1211  CA  SER H 161       3.042  24.602  24.898  1.00 39.21           C  
ATOM   1212  CB  SER H 161       2.296  25.688  25.692  1.00 42.66           C  
ATOM   1213  OG  SER H 161       3.063  26.093  26.816  1.00 41.51           O  
ATOM   1214  C   SER H 161       4.405  25.129  24.568  1.00 43.45           C  
ATOM   1215  O   SER H 161       4.618  25.654  23.477  1.00 43.35           O  
ATOM   1216  N   THR H 162       5.372  24.986  25.501  1.00 34.54           N  
ATOM   1217  CA  THR H 162       6.681  25.524  25.257  1.00 33.79           C  
ATOM   1218  CB  THR H 162       7.178  26.501  26.286  1.00 32.47           C  
ATOM   1219  OG1 THR H 162       7.209  25.895  27.567  1.00 39.70           O  
ATOM   1220  CG2 THR H 162       6.293  27.750  26.303  1.00 34.02           C  
ATOM   1221  C   THR H 162       7.687  24.421  25.246  1.00 34.46           C  
ATOM   1222  O   THR H 162       7.708  23.560  26.126  1.00 30.30           O  
ATOM   1223  N   ILE H 163       8.551  24.430  24.213  1.00 31.96           N  
ATOM   1224  CA  ILE H 163       9.617  23.481  24.107  1.00 28.46           C  
ATOM   1225  CB  ILE H 163       9.398  22.488  23.004  1.00 29.12           C  
ATOM   1226  CG1 ILE H 163       8.117  21.683  23.276  1.00 32.90           C  
ATOM   1227  CG2 ILE H 163      10.658  21.617  22.874  1.00 29.17           C  
ATOM   1228  CD1 ILE H 163       7.628  20.892  22.064  1.00 27.43           C  
ATOM   1229  C   ILE H 163      10.851  24.268  23.786  1.00 30.59           C  
ATOM   1230  O   ILE H 163      10.868  25.042  22.830  1.00 29.38           O  
ATOM   1231  N   ASN H 164      11.926  24.089  24.577  1.00 29.18           N  
ATOM   1232  CA  ASN H 164      13.125  24.844  24.330  1.00 31.02           C  
ATOM   1233  CB  ASN H 164      13.561  25.711  25.530  1.00 31.94           C  
ATOM   1234  CG  ASN H 164      12.523  26.814  25.699  1.00 36.90           C  
ATOM   1235  OD1 ASN H 164      12.074  27.413  24.724  1.00 41.94           O  
ATOM   1236  ND2 ASN H 164      12.119  27.086  26.969  1.00 37.90           N  
ATOM   1237  C   ASN H 164      14.237  23.883  24.022  1.00 33.22           C  
ATOM   1238  O   ASN H 164      14.243  22.749  24.500  1.00 30.52           O  
ATOM   1239  N   TYR H 165      15.200  24.319  23.180  1.00 29.13           N  
ATOM   1240  CA  TYR H 165      16.298  23.470  22.810  1.00 28.02           C  
ATOM   1241  CB  TYR H 165      16.277  23.008  21.341  1.00 28.75           C  
ATOM   1242  CG  TYR H 165      15.044  22.226  21.036  1.00 29.29           C  
ATOM   1243  CD1 TYR H 165      15.001  20.871  21.271  1.00 28.24           C  
ATOM   1244  CD2 TYR H 165      13.931  22.842  20.511  1.00 29.03           C  
ATOM   1245  CE1 TYR H 165      13.871  20.145  20.981  1.00 30.26           C  
ATOM   1246  CE2 TYR H 165      12.796  22.121  20.217  1.00 26.61           C  
ATOM   1247  CZ  TYR H 165      12.767  20.769  20.452  1.00 29.61           C  
ATOM   1248  OH  TYR H 165      11.609  20.022  20.153  1.00 30.29           O  
ATOM   1249  C   TYR H 165      17.569  24.254  22.944  1.00 33.00           C  
ATOM   1250  O   TYR H 165      17.568  25.484  22.916  1.00 34.62           O  
ATOM   1251  N   THR H 166      18.702  23.537  23.094  1.00 35.56           N  
ATOM   1252  CA  THR H 166      19.982  24.178  23.165  1.00 35.14           C  
ATOM   1253  CB  THR H 166      21.095  23.233  23.538  1.00 36.79           C  
ATOM   1254  OG1 THR H 166      22.289  23.950  23.806  1.00 37.11           O  
ATOM   1255  CG2 THR H 166      21.314  22.217  22.400  1.00 39.74           C  
ATOM   1256  C   THR H 166      20.232  24.705  21.795  1.00 38.73           C  
ATOM   1257  O   THR H 166      19.638  24.220  20.831  1.00 35.30           O  
ATOM   1258  N   PRO H 167      21.062  25.700  21.656  1.00 42.48           N  
ATOM   1259  CA  PRO H 167      21.284  26.228  20.344  1.00 43.49           C  
ATOM   1260  CD  PRO H 167      21.284  26.690  22.695  1.00 43.37           C  
ATOM   1261  CB  PRO H 167      22.151  27.465  20.546  1.00 45.56           C  
ATOM   1262  CG  PRO H 167      21.741  27.958  21.950  1.00 45.51           C  
ATOM   1263  C   PRO H 167      21.868  25.177  19.468  1.00 48.24           C  
ATOM   1264  O   PRO H 167      23.036  24.829  19.632  1.00 49.51           O  
ATOM   1265  N   SER H 168      21.092  24.707  18.480  1.00 47.27           N  
ATOM   1266  CA  SER H 168      21.568  23.669  17.623  1.00 47.10           C  
ATOM   1267  CB  SER H 168      21.344  22.239  18.149  1.00 50.36           C  
ATOM   1268  OG  SER H 168      22.278  21.945  19.176  1.00 51.89           O  
ATOM   1269  C   SER H 168      20.864  23.786  16.315  1.00 51.78           C  
ATOM   1270  O   SER H 168      20.255  24.793  15.979  1.00 50.39           O  
ATOM   1271  N   LEU H 169      20.940  22.709  15.537  1.00 52.89           N  
ATOM   1272  CA  LEU H 169      20.481  22.592  14.191  1.00 52.44           C  
ATOM   1273  CB  LEU H 169      21.057  21.275  13.641  1.00 56.36           C  
ATOM   1274  CG  LEU H 169      22.559  21.102  14.039  1.00 69.01           C  
ATOM   1275  CD1 LEU H 169      22.767  20.579  15.482  1.00 64.47           C  
ATOM   1276  CD2 LEU H 169      23.337  20.278  13.011  1.00 65.06           C  
ATOM   1277  C   LEU H 169      18.973  22.618  14.199  1.00 53.82           C  
ATOM   1278  O   LEU H 169      18.339  22.414  15.232  1.00 56.50           O  
ATOM   1279  N   ARG H 170      18.354  22.929  13.040  1.00 55.65           N  
ATOM   1280  CA  ARG H 170      16.931  23.157  13.001  1.00 59.97           C  
ATOM   1281  CB  ARG H 170      16.444  23.431  11.566  1.00 63.68           C  
ATOM   1282  CG  ARG H 170      16.892  24.772  10.972  1.00 68.98           C  
ATOM   1283  CD  ARG H 170      18.411  24.975  10.903  1.00 75.93           C  
ATOM   1284  NE  ARG H 170      19.031  23.760  10.299  1.00  0.00           N  
ATOM   1285  CZ  ARG H 170      19.127  23.635   8.943  1.00  0.00           C  
ATOM   1286  NH1 ARG H 170      18.585  24.589   8.132  1.00  0.00           N1+
ATOM   1287  NH2 ARG H 170      19.761  22.555   8.399  1.00  0.00           N  
ATOM   1288  C   ARG H 170      16.128  21.981  13.492  1.00 55.31           C  
ATOM   1289  O   ARG H 170      15.479  22.038  14.535  1.00 53.21           O  
ATOM   1290  N   ASP H 171      16.168  20.881  12.725  1.00 54.97           N  
ATOM   1291  CA  ASP H 171      15.432  19.659  12.904  1.00 54.47           C  
ATOM   1292  CB  ASP H 171      15.215  18.900  11.583  1.00 65.25           C  
ATOM   1293  CG  ASP H 171      14.193  19.672  10.761  1.00 67.76           C  
ATOM   1294  OD1 ASP H 171      13.205  20.167  11.366  1.00 62.30           O  
ATOM   1295  OD2 ASP H 171      14.390  19.784   9.521  1.00 66.17           O1-
ATOM   1296  C   ASP H 171      16.065  18.695  13.851  1.00 51.24           C  
ATOM   1297  O   ASP H 171      15.433  17.692  14.187  1.00 52.52           O  
ATOM   1298  N   LYS H 172      17.318  18.943  14.278  1.00 48.49           N  
ATOM   1299  CA  LYS H 172      18.083  17.886  14.882  1.00 46.44           C  
ATOM   1300  CB  LYS H 172      19.453  18.341  15.398  1.00 46.32           C  
ATOM   1301  CG  LYS H 172      20.358  17.154  15.725  1.00 47.63           C  
ATOM   1302  CD  LYS H 172      21.832  17.530  15.843  1.00 44.84           C  
ATOM   1303  CE  LYS H 172      22.765  16.324  15.915  1.00 48.03           C  
ATOM   1304  NZ  LYS H 172      24.171  16.781  15.908  1.00 48.14           N1+
ATOM   1305  C   LYS H 172      17.386  17.195  16.014  1.00 42.86           C  
ATOM   1306  O   LYS H 172      17.268  15.971  15.978  1.00 39.26           O  
ATOM   1307  N   PHE H 173      16.861  17.919  17.020  1.00 39.78           N  
ATOM   1308  CA  PHE H 173      16.237  17.191  18.092  1.00 36.16           C  
ATOM   1309  CB  PHE H 173      16.843  17.484  19.479  1.00 34.73           C  
ATOM   1310  CG  PHE H 173      18.209  16.889  19.564  1.00 36.39           C  
ATOM   1311  CD1 PHE H 173      19.294  17.507  18.989  1.00 35.69           C  
ATOM   1312  CD2 PHE H 173      18.404  15.712  20.245  1.00 35.07           C  
ATOM   1313  CE1 PHE H 173      20.551  16.957  19.076  1.00 40.44           C  
ATOM   1314  CE2 PHE H 173      19.659  15.158  20.336  1.00 34.53           C  
ATOM   1315  CZ  PHE H 173      20.736  15.777  19.750  1.00 36.86           C  
ATOM   1316  C   PHE H 173      14.798  17.582  18.180  1.00 33.48           C  
ATOM   1317  O   PHE H 173      14.442  18.725  17.901  1.00 34.34           O  
ATOM   1318  N   ILE H 174      13.921  16.615  18.530  1.00 29.88           N  
ATOM   1319  CA  ILE H 174      12.532  16.923  18.734  1.00 29.37           C  
ATOM   1320  CB  ILE H 174      11.632  16.387  17.655  1.00 36.84           C  
ATOM   1321  CG1 ILE H 174      11.985  17.031  16.302  1.00 37.12           C  
ATOM   1322  CG2 ILE H 174      10.174  16.626  18.083  1.00 31.13           C  
ATOM   1323  CD1 ILE H 174      11.306  16.368  15.103  1.00 39.35           C  
ATOM   1324  C   ILE H 174      12.113  16.311  20.041  1.00 31.41           C  
ATOM   1325  O   ILE H 174      12.172  15.096  20.221  1.00 29.87           O  
ATOM   1326  N   ILE H 175      11.649  17.152  20.986  1.00 30.89           N  
ATOM   1327  CA  ILE H 175      11.234  16.684  22.280  1.00 29.39           C  
ATOM   1328  CB  ILE H 175      11.708  17.550  23.412  1.00 28.12           C  
ATOM   1329  CG1 ILE H 175      13.244  17.575  23.479  1.00 26.45           C  
ATOM   1330  CG2 ILE H 175      11.042  17.056  24.706  1.00 24.65           C  
ATOM   1331  CD1 ILE H 175      13.790  18.662  24.403  1.00 29.53           C  
ATOM   1332  C   ILE H 175       9.737  16.722  22.318  1.00 29.12           C  
ATOM   1333  O   ILE H 175       9.122  17.666  21.824  1.00 30.80           O  
ATOM   1334  N   SER H 176       9.113  15.658  22.868  1.00 27.30           N  
ATOM   1335  CA  SER H 176       7.681  15.617  22.986  1.00 28.51           C  
ATOM   1336  CB  SER H 176       6.971  15.007  21.763  1.00 31.96           C  
ATOM   1337  OG  SER H 176       7.345  13.647  21.596  1.00 32.65           O  
ATOM   1338  C   SER H 176       7.345  14.772  24.176  1.00 31.00           C  
ATOM   1339  O   SER H 176       8.201  14.060  24.697  1.00 30.16           O  
ATOM   1340  N   ARG H 177       6.086  14.850  24.656  1.00 30.39           N  
ATOM   1341  CA  ARG H 177       5.676  14.076  25.795  1.00 32.89           C  
ATOM   1342  CB  ARG H 177       5.832  14.825  27.136  1.00 31.46           C  
ATOM   1343  CG  ARG H 177       5.059  16.144  27.216  1.00 29.49           C  
ATOM   1344  CD  ARG H 177       5.490  17.058  28.370  1.00 30.37           C  
ATOM   1345  NE  ARG H 177       4.966  16.504  29.649  1.00 29.22           N  
ATOM   1346  CZ  ARG H 177       5.506  16.898  30.840  1.00 29.68           C  
ATOM   1347  NH1 ARG H 177       6.574  17.744  30.861  1.00 27.15           N1+
ATOM   1348  NH2 ARG H 177       4.983  16.449  32.017  1.00 29.36           N  
ATOM   1349  C   ARG H 177       4.242  13.680  25.612  1.00 35.31           C  
ATOM   1350  O   ARG H 177       3.503  14.301  24.849  1.00 32.63           O  
ATOM   1351  N   ASP H 178       3.807  12.607  26.302  1.00 35.81           N  
ATOM   1352  CA  ASP H 178       2.450  12.176  26.110  1.00 40.44           C  
ATOM   1353  CB  ASP H 178       2.306  10.647  26.136  1.00 44.52           C  
ATOM   1354  CG  ASP H 178       0.953  10.322  25.521  1.00 48.97           C  
ATOM   1355  OD1 ASP H 178       0.256  11.280  25.100  1.00 47.68           O  
ATOM   1356  OD2 ASP H 178       0.596   9.115  25.460  1.00 49.10           O1-
ATOM   1357  C   ASP H 178       1.583  12.756  27.196  1.00 40.79           C  
ATOM   1358  O   ASP H 178       0.691  13.566  26.943  1.00 37.10           O  
ATOM   1359  N   ASN H 179       1.920  12.407  28.449  1.00 41.21           N  
ATOM   1360  CA  ASN H 179       1.265  12.694  29.697  1.00 43.27           C  
ATOM   1361  CB  ASN H 179       0.527  14.049  29.711  1.00 39.31           C  
ATOM   1362  CG  ASN H 179       1.553  15.174  29.796  1.00 41.81           C  
ATOM   1363  OD1 ASN H 179       2.619  15.013  30.387  1.00 39.77           O  
ATOM   1364  ND2 ASN H 179       1.222  16.349  29.193  1.00 41.53           N  
ATOM   1365  C   ASN H 179       0.260  11.621  29.999  1.00 44.40           C  
ATOM   1366  O   ASN H 179       0.142  11.216  31.154  1.00 42.91           O  
ATOM   1367  N   ALA H 180      -0.446  11.077  28.987  1.00 44.91           N  
ATOM   1368  CA  ALA H 180      -1.350   9.994  29.270  1.00 47.96           C  
ATOM   1369  CB  ALA H 180      -2.223   9.610  28.063  1.00 45.02           C  
ATOM   1370  C   ALA H 180      -0.530   8.790  29.616  1.00 46.75           C  
ATOM   1371  O   ALA H 180      -0.804   8.076  30.579  1.00 48.64           O  
ATOM   1372  N   LYS H 181       0.496   8.547  28.778  1.00 47.48           N  
ATOM   1373  CA  LYS H 181       1.443   7.472  28.857  1.00 47.39           C  
ATOM   1374  CB  LYS H 181       2.164   7.188  27.529  1.00 51.25           C  
ATOM   1375  CG  LYS H 181       1.250   6.488  26.519  1.00 54.01           C  
ATOM   1376  CD  LYS H 181       1.870   6.271  25.138  1.00 54.41           C  
ATOM   1377  CE  LYS H 181       1.008   5.395  24.225  1.00 58.21           C  
ATOM   1378  NZ  LYS H 181       1.706   5.141  22.946  1.00 58.59           N1+
ATOM   1379  C   LYS H 181       2.450   7.711  29.940  1.00 46.54           C  
ATOM   1380  O   LYS H 181       3.123   6.779  30.379  1.00 46.59           O  
ATOM   1381  N   ASN H 182       2.609   8.975  30.380  1.00 45.50           N  
ATOM   1382  CA  ASN H 182       3.602   9.297  31.370  1.00 44.70           C  
ATOM   1383  CB  ASN H 182       3.486   8.470  32.666  1.00 47.07           C  
ATOM   1384  CG  ASN H 182       2.178   8.796  33.376  1.00 57.43           C  
ATOM   1385  OD1 ASN H 182       1.353   7.914  33.604  1.00 62.60           O  
ATOM   1386  ND2 ASN H 182       1.979  10.089  33.748  1.00 42.99           N  
ATOM   1387  C   ASN H 182       4.950   9.006  30.787  1.00 41.52           C  
ATOM   1388  O   ASN H 182       5.823   8.451  31.454  1.00 40.00           O  
ATOM   1389  N   THR H 183       5.146   9.373  29.504  1.00 36.65           N  
ATOM   1390  CA  THR H 183       6.408   9.133  28.863  1.00 35.88           C  
ATOM   1391  CB  THR H 183       6.349   8.050  27.824  1.00 37.55           C  
ATOM   1392  OG1 THR H 183       5.945   6.824  28.415  1.00 44.54           O  
ATOM   1393  CG2 THR H 183       7.739   7.902  27.185  1.00 45.37           C  
ATOM   1394  C   THR H 183       6.866  10.387  28.177  1.00 33.25           C  
ATOM   1395  O   THR H 183       6.066  11.198  27.713  1.00 31.93           O  
ATOM   1396  N   LEU H 184       8.203  10.567  28.119  1.00 31.26           N  
ATOM   1397  CA  LEU H 184       8.840  11.682  27.474  1.00 29.11           C  
ATOM   1398  CB  LEU H 184       9.813  12.414  28.412  1.00 27.20           C  
ATOM   1399  CG  LEU H 184      10.529  13.617  27.782  1.00 27.38           C  
ATOM   1400  CD1 LEU H 184       9.530  14.719  27.393  1.00 26.12           C  
ATOM   1401  CD2 LEU H 184      11.643  14.132  28.705  1.00 27.61           C  
ATOM   1402  C   LEU H 184       9.626  11.113  26.326  1.00 28.80           C  
ATOM   1403  O   LEU H 184      10.151  10.003  26.427  1.00 28.43           O  
ATOM   1404  N   TYR H 185       9.732  11.855  25.200  1.00 26.69           N  
ATOM   1405  CA  TYR H 185      10.396  11.295  24.050  1.00 26.80           C  
ATOM   1406  CB  TYR H 185       9.464  11.052  22.852  1.00 26.48           C  
ATOM   1407  CG  TYR H 185       8.333  10.178  23.271  1.00 30.43           C  
ATOM   1408  CD1 TYR H 185       8.456   8.809  23.270  1.00 31.78           C  
ATOM   1409  CD2 TYR H 185       7.144  10.739  23.672  1.00 34.16           C  
ATOM   1410  CE1 TYR H 185       7.407   8.010  23.655  1.00 33.78           C  
ATOM   1411  CE2 TYR H 185       6.090   9.946  24.058  1.00 33.96           C  
ATOM   1412  CZ  TYR H 185       6.222   8.579  24.048  1.00 38.58           C  
ATOM   1413  OH  TYR H 185       5.144   7.761  24.441  1.00 40.81           O  
ATOM   1414  C   TYR H 185      11.435  12.248  23.530  1.00 27.74           C  
ATOM   1415  O   TYR H 185      11.371  13.455  23.758  1.00 25.77           O  
ATOM   1416  N   LEU H 186      12.453  11.695  22.835  1.00 25.59           N  
ATOM   1417  CA  LEU H 186      13.450  12.507  22.196  1.00 23.81           C  
ATOM   1418  CB  LEU H 186      14.767  12.581  22.994  1.00 25.41           C  
ATOM   1419  CG  LEU H 186      15.855  13.459  22.346  1.00 23.45           C  
ATOM   1420  CD1 LEU H 186      15.422  14.934  22.279  1.00 25.03           C  
ATOM   1421  CD2 LEU H 186      17.213  13.269  23.045  1.00 21.10           C  
ATOM   1422  C   LEU H 186      13.746  11.876  20.868  1.00 30.54           C  
ATOM   1423  O   LEU H 186      14.155  10.718  20.797  1.00 30.46           O  
ATOM   1424  N   GLN H 187      13.540  12.635  19.774  1.00 32.19           N  
ATOM   1425  CA  GLN H 187      13.782  12.151  18.442  1.00 31.63           C  
ATOM   1426  CB  GLN H 187      12.665  12.562  17.465  1.00 33.23           C  
ATOM   1427  CG  GLN H 187      12.860  12.094  16.022  1.00 36.22           C  
ATOM   1428  CD  GLN H 187      12.158  10.761  15.813  1.00 43.58           C  
ATOM   1429  OE1 GLN H 187      10.991  10.597  16.163  1.00 44.95           O  
ATOM   1430  NE2 GLN H 187      12.887   9.781  15.215  1.00 45.21           N  
ATOM   1431  C   GLN H 187      15.044  12.803  17.968  1.00 30.92           C  
ATOM   1432  O   GLN H 187      15.203  14.017  18.085  1.00 30.34           O  
ATOM   1433  N   MET H 188      15.984  12.004  17.423  1.00 30.68           N  
ATOM   1434  CA  MET H 188      17.219  12.561  16.939  1.00 32.64           C  
ATOM   1435  CB  MET H 188      18.464  11.927  17.581  1.00 36.10           C  
ATOM   1436  CG  MET H 188      18.557  12.166  19.088  1.00 32.41           C  
ATOM   1437  SD  MET H 188      20.012  11.425  19.886  1.00 37.53           S  
ATOM   1438  CE  MET H 188      19.343   9.740  19.939  1.00 36.58           C  
ATOM   1439  C   MET H 188      17.289  12.268  15.475  1.00 36.40           C  
ATOM   1440  O   MET H 188      16.985  11.156  15.047  1.00 34.07           O  
ATOM   1441  N   THR H 189      17.696  13.266  14.663  1.00 36.06           N  
ATOM   1442  CA  THR H 189      17.771  13.050  13.246  1.00 40.16           C  
ATOM   1443  CB  THR H 189      16.849  13.934  12.453  1.00 41.92           C  
ATOM   1444  OG1 THR H 189      16.850  13.544  11.088  1.00  0.00           O  
ATOM   1445  CG2 THR H 189      17.320  15.392  12.590  1.00  0.00           C  
ATOM   1446  C   THR H 189      19.167  13.357  12.795  1.00 41.65           C  
ATOM   1447  O   THR H 189      19.929  14.013  13.501  1.00 38.09           O  
ATOM   1448  N   LYS H 190      19.537  12.836  11.607  1.00 42.65           N  
ATOM   1449  CA  LYS H 190      20.819  13.063  10.995  1.00 40.95           C  
ATOM   1450  CB  LYS H 190      21.000  14.499  10.479  1.00 44.53           C  
ATOM   1451  CG  LYS H 190      19.923  14.917   9.483  1.00 53.82           C  
ATOM   1452  CD  LYS H 190      19.908  16.422   9.223  1.00 59.61           C  
ATOM   1453  CE  LYS H 190      18.510  16.975   8.953  1.00 64.90           C  
ATOM   1454  NZ  LYS H 190      18.592  18.410   8.604  1.00 71.17           N1+
ATOM   1455  C   LYS H 190      21.886  12.819  12.008  1.00 37.68           C  
ATOM   1456  O   LYS H 190      22.781  13.643  12.187  1.00 40.30           O  
ATOM   1457  N   VAL H 191      21.836  11.660  12.683  1.00 33.31           N  
ATOM   1458  CA  VAL H 191      22.758  11.415  13.747  1.00 34.88           C  
ATOM   1459  CB  VAL H 191      22.504  10.122  14.463  1.00 33.70           C  
ATOM   1460  CG1 VAL H 191      23.557   9.979  15.559  1.00 42.93           C  
ATOM   1461  CG2 VAL H 191      21.068  10.112  15.004  1.00 32.66           C  
ATOM   1462  C   VAL H 191      24.161  11.382  13.230  1.00 36.79           C  
ATOM   1463  O   VAL H 191      24.445  10.844  12.161  1.00 36.42           O  
ATOM   1464  N   ARG H 192      25.078  11.983  14.017  1.00 36.92           N  
ATOM   1465  CA  ARG H 192      26.474  12.055  13.690  1.00 36.97           C  
ATOM   1466  CB  ARG H 192      26.997  13.495  13.596  1.00 44.78           C  
ATOM   1467  CG  ARG H 192      26.287  14.308  12.520  1.00 52.43           C  
ATOM   1468  CD  ARG H 192      26.652  15.789  12.523  1.00 61.10           C  
ATOM   1469  NE  ARG H 192      25.702  16.450  11.592  1.00 67.69           N  
ATOM   1470  CZ  ARG H 192      25.334  17.747  11.796  1.00 71.83           C  
ATOM   1471  NH1 ARG H 192      25.893  18.466  12.811  1.00 69.67           N1+
ATOM   1472  NH2 ARG H 192      24.393  18.313  10.985  1.00 70.78           N  
ATOM   1473  C   ARG H 192      27.217  11.403  14.815  1.00 39.58           C  
ATOM   1474  O   ARG H 192      26.652  11.111  15.866  1.00 38.27           O  
ATOM   1475  N   SER H 193      28.524  11.163  14.614  1.00 37.54           N  
ATOM   1476  CA  SER H 193      29.320  10.497  15.605  1.00 41.41           C  
ATOM   1477  CB  SER H 193      30.773  10.268  15.148  1.00 42.67           C  
ATOM   1478  OG  SER H 193      31.437  11.512  14.982  1.00 52.29           O  
ATOM   1479  C   SER H 193      29.347  11.334  16.850  1.00 38.90           C  
ATOM   1480  O   SER H 193      29.496  10.812  17.953  1.00 40.03           O  
ATOM   1481  N   GLU H 194      29.163  12.657  16.701  1.00 42.04           N  
ATOM   1482  CA  GLU H 194      29.204  13.616  17.771  1.00 45.10           C  
ATOM   1483  CB  GLU H 194      28.972  15.039  17.246  1.00 49.71           C  
ATOM   1484  CG  GLU H 194      30.108  15.514  16.341  1.00 62.16           C  
ATOM   1485  CD  GLU H 194      29.560  16.591  15.421  1.00 70.13           C  
ATOM   1486  OE1 GLU H 194      28.648  16.264  14.617  1.00 71.84           O  
ATOM   1487  OE2 GLU H 194      30.043  17.751  15.503  1.00 68.64           O1-
ATOM   1488  C   GLU H 194      28.112  13.304  18.741  1.00 38.84           C  
ATOM   1489  O   GLU H 194      28.212  13.606  19.927  1.00 38.65           O  
ATOM   1490  N   ASP H 195      27.014  12.734  18.223  1.00 34.13           N  
ATOM   1491  CA  ASP H 195      25.829  12.396  18.957  1.00 30.52           C  
ATOM   1492  CB  ASP H 195      24.628  12.132  18.041  1.00 29.38           C  
ATOM   1493  CG  ASP H 195      24.252  13.482  17.445  1.00 35.79           C  
ATOM   1494  OD1 ASP H 195      24.475  14.513  18.135  1.00 35.41           O  
ATOM   1495  OD2 ASP H 195      23.747  13.505  16.292  1.00 38.51           O1-
ATOM   1496  C   ASP H 195      26.033  11.218  19.867  1.00 31.05           C  
ATOM   1497  O   ASP H 195      25.191  10.965  20.725  1.00 27.02           O  
ATOM   1498  N   THR H 196      27.095  10.408  19.672  1.00 28.83           N  
ATOM   1499  CA  THR H 196      27.263   9.272  20.540  1.00 27.65           C  
ATOM   1500  CB  THR H 196      28.477   8.444  20.222  1.00 29.40           C  
ATOM   1501  OG1 THR H 196      28.408   7.975  18.883  1.00 30.57           O  
ATOM   1502  CG2 THR H 196      28.540   7.253  21.196  1.00 26.40           C  
ATOM   1503  C   THR H 196      27.402   9.781  21.941  1.00 26.55           C  
ATOM   1504  O   THR H 196      28.258  10.617  22.225  1.00 28.66           O  
ATOM   1505  N   ALA H 197      26.542   9.292  22.861  1.00 26.53           N  
ATOM   1506  CA  ALA H 197      26.611   9.768  24.213  1.00 22.85           C  
ATOM   1507  CB  ALA H 197      26.312  11.273  24.337  1.00 19.81           C  
ATOM   1508  C   ALA H 197      25.583   9.052  25.032  1.00 23.13           C  
ATOM   1509  O   ALA H 197      24.796   8.255  24.521  1.00 23.08           O  
ATOM   1510  N   LEU H 198      25.606   9.302  26.358  1.00 20.73           N  
ATOM   1511  CA  LEU H 198      24.616   8.770  27.247  1.00 23.88           C  
ATOM   1512  CB  LEU H 198      25.076   8.570  28.702  1.00 21.38           C  
ATOM   1513  CG  LEU H 198      26.198   7.542  28.882  1.00 26.95           C  
ATOM   1514  CD1 LEU H 198      27.496   8.046  28.241  1.00 27.99           C  
ATOM   1515  CD2 LEU H 198      26.373   7.142  30.355  1.00 32.93           C  
ATOM   1516  C   LEU H 198      23.577   9.835  27.322  1.00 22.66           C  
ATOM   1517  O   LEU H 198      23.905  11.007  27.507  1.00 21.16           O  
ATOM   1518  N   TYR H 199      22.295   9.454  27.186  1.00 21.89           N  
ATOM   1519  CA  TYR H 199      21.240  10.426  27.210  1.00 22.93           C  
ATOM   1520  CB  TYR H 199      20.260  10.304  26.029  1.00 21.88           C  
ATOM   1521  CG  TYR H 199      20.959  10.761  24.795  1.00 24.05           C  
ATOM   1522  CD1 TYR H 199      21.908   9.976  24.187  1.00 21.78           C  
ATOM   1523  CD2 TYR H 199      20.650  11.977  24.233  1.00 22.78           C  
ATOM   1524  CE1 TYR H 199      22.546  10.407  23.046  1.00 25.48           C  
ATOM   1525  CE2 TYR H 199      21.283  12.411  23.093  1.00 23.29           C  
ATOM   1526  CZ  TYR H 199      22.238  11.626  22.497  1.00 24.69           C  
ATOM   1527  OH  TYR H 199      22.894  12.063  21.328  1.00 25.60           O  
ATOM   1528  C   TYR H 199      20.457  10.218  28.459  1.00 23.42           C  
ATOM   1529  O   TYR H 199      20.024   9.105  28.753  1.00 24.56           O  
ATOM   1530  N   TYR H 200      20.244  11.317  29.215  1.00 22.75           N  
ATOM   1531  CA  TYR H 200      19.574  11.231  30.481  1.00 24.23           C  
ATOM   1532  CB  TYR H 200      20.322  11.894  31.657  1.00 24.62           C  
ATOM   1533  CG  TYR H 200      21.660  11.282  31.918  1.00 24.33           C  
ATOM   1534  CD1 TYR H 200      21.775  10.109  32.623  1.00 22.88           C  
ATOM   1535  CD2 TYR H 200      22.809  11.883  31.464  1.00 24.19           C  
ATOM   1536  CE1 TYR H 200      23.006   9.548  32.872  1.00 24.29           C  
ATOM   1537  CE2 TYR H 200      24.045  11.329  31.711  1.00 25.63           C  
ATOM   1538  CZ  TYR H 200      24.147  10.158  32.418  1.00 26.62           C  
ATOM   1539  OH  TYR H 200      25.409   9.584  32.678  1.00 27.10           O  
ATOM   1540  C   TYR H 200      18.293  11.997  30.404  1.00 25.13           C  
ATOM   1541  O   TYR H 200      18.207  13.069  29.806  1.00 22.78           O  
ATOM   1542  N   CYS H 201      17.251  11.425  31.024  1.00 24.91           N  
ATOM   1543  CA  CYS H 201      15.960  12.023  31.161  1.00 25.56           C  
ATOM   1544  CB  CYS H 201      14.879  10.935  31.037  1.00 28.93           C  
ATOM   1545  SG  CYS H 201      13.195  11.413  31.495  1.00 41.30           S  
ATOM   1546  C   CYS H 201      15.955  12.592  32.551  1.00 25.91           C  
ATOM   1547  O   CYS H 201      16.502  11.984  33.471  1.00 29.21           O  
ATOM   1548  N   ALA H 202      15.387  13.798  32.752  1.00 25.59           N  
ATOM   1549  CA  ALA H 202      15.419  14.321  34.092  1.00 25.96           C  
ATOM   1550  CB  ALA H 202      16.618  15.247  34.360  1.00 21.67           C  
ATOM   1551  C   ALA H 202      14.172  15.111  34.369  1.00 27.75           C  
ATOM   1552  O   ALA H 202      13.635  15.786  33.492  1.00 25.74           O  
ATOM   1553  N   ARG H 203      13.681  15.024  35.625  1.00 25.87           N  
ATOM   1554  CA  ARG H 203      12.552  15.792  36.084  1.00 28.15           C  
ATOM   1555  CB  ARG H 203      11.832  15.154  37.290  1.00 29.09           C  
ATOM   1556  CG  ARG H 203      10.703  16.025  37.846  1.00 36.11           C  
ATOM   1557  CD  ARG H 203      10.630  16.070  39.378  1.00 38.35           C  
ATOM   1558  NE  ARG H 203       9.902  14.874  39.886  1.00 39.62           N  
ATOM   1559  CZ  ARG H 203       9.942  14.600  41.224  1.00 44.13           C  
ATOM   1560  NH1 ARG H 203      10.724  15.358  42.039  1.00 39.42           N1+
ATOM   1561  NH2 ARG H 203       9.209  13.577  41.751  1.00 42.44           N  
ATOM   1562  C   ARG H 203      13.111  17.100  36.585  1.00 25.90           C  
ATOM   1563  O   ARG H 203      14.070  17.109  37.354  1.00 26.29           O  
ATOM   1564  N   LEU H 204      12.521  18.243  36.161  1.00 24.60           N  
ATOM   1565  CA  LEU H 204      13.007  19.546  36.560  1.00 27.95           C  
ATOM   1566  CB  LEU H 204      12.831  20.647  35.498  1.00 29.06           C  
ATOM   1567  CG  LEU H 204      13.784  20.529  34.297  1.00 30.38           C  
ATOM   1568  CD1 LEU H 204      13.617  21.716  33.335  1.00 28.13           C  
ATOM   1569  CD2 LEU H 204      15.234  20.350  34.765  1.00 25.18           C  
ATOM   1570  C   LEU H 204      12.270  20.037  37.767  1.00 30.04           C  
ATOM   1571  O   LEU H 204      11.110  19.698  37.995  1.00 32.15           O  
ATOM   1572  N   LEU H 205      12.888  20.776  38.718  1.00 33.66           N  
ATOM   1573  CA  LEU H 205      12.090  21.021  39.908  1.00 33.25           C  
ATOM   1574  CB  LEU H 205      12.787  20.583  41.218  1.00 32.98           C  
ATOM   1575  CG  LEU H 205      11.841  20.380  42.423  1.00 40.40           C  
ATOM   1576  CD1 LEU H 205      10.968  19.122  42.245  1.00 40.74           C  
ATOM   1577  CD2 LEU H 205      12.620  20.354  43.746  1.00 37.55           C  
ATOM   1578  C   LEU H 205      11.733  22.482  39.952  1.00 34.93           C  
ATOM   1579  O   LEU H 205      12.561  23.357  39.698  1.00 36.08           O  
ATOM   1580  N   ARG H 206      10.449  22.764  40.263  1.00 35.16           N  
ATOM   1581  CA  ARG H 206       9.876  24.078  40.137  1.00 35.31           C  
ATOM   1582  CB  ARG H 206       8.343  24.070  40.266  1.00 29.86           C  
ATOM   1583  CG  ARG H 206       7.661  23.543  39.001  1.00 31.88           C  
ATOM   1584  CD  ARG H 206       6.146  23.745  38.970  1.00  0.00           C  
ATOM   1585  NE  ARG H 206       5.704  23.467  37.574  1.00  0.00           N  
ATOM   1586  CZ  ARG H 206       4.442  23.803  37.177  1.00 42.39           C  
ATOM   1587  NH1 ARG H 206       3.576  24.369  38.068  1.00  0.00           N1+
ATOM   1588  NH2 ARG H 206       4.047  23.575  35.889  1.00  0.00           N  
ATOM   1589  C   ARG H 206      10.400  25.178  41.015  1.00 36.58           C  
ATOM   1590  O   ARG H 206      10.824  26.198  40.474  1.00 38.63           O  
ATOM   1591  N   TYR H 207      10.435  25.028  42.360  1.00 37.37           N  
ATOM   1592  CA  TYR H 207      10.708  26.220  43.127  1.00 35.79           C  
ATOM   1593  CB  TYR H 207      10.487  26.037  44.642  1.00 30.48           C  
ATOM   1594  CG  TYR H 207      11.407  25.019  45.218  1.00 27.66           C  
ATOM   1595  CD1 TYR H 207      11.337  23.698  44.838  1.00  2.00           C  
ATOM   1596  CD2 TYR H 207      12.316  25.388  46.183  1.00  2.00           C  
ATOM   1597  CE1 TYR H 207      12.184  22.767  45.399  1.00  2.00           C  
ATOM   1598  CE2 TYR H 207      13.160  24.462  46.746  1.00  2.00           C  
ATOM   1599  CZ  TYR H 207      13.103  23.149  46.350  1.00  2.00           C  
ATOM   1600  OH  TYR H 207      13.975  22.204  46.931  1.00  3.18           O  
ATOM   1601  C   TYR H 207      12.071  26.766  42.838  1.00 38.73           C  
ATOM   1602  O   TYR H 207      12.197  27.922  42.435  1.00 39.58           O  
ATOM   1603  N   PHE H 208      13.130  25.954  42.989  1.00 37.30           N  
ATOM   1604  CA  PHE H 208      14.405  26.408  42.518  1.00 35.81           C  
ATOM   1605  CB  PHE H 208      15.651  26.001  43.332  1.00 35.94           C  
ATOM   1606  CG  PHE H 208      15.816  26.738  44.608  1.00 37.80           C  
ATOM   1607  CD1 PHE H 208      16.500  27.931  44.636  1.00 38.65           C  
ATOM   1608  CD2 PHE H 208      15.312  26.225  45.777  1.00 38.33           C  
ATOM   1609  CE1 PHE H 208      16.665  28.610  45.820  1.00 39.19           C  
ATOM   1610  CE2 PHE H 208      15.473  26.898  46.964  1.00 39.81           C  
ATOM   1611  CZ  PHE H 208      16.151  28.092  46.984  1.00 40.90           C  
ATOM   1612  C   PHE H 208      14.550  25.523  41.363  1.00 35.55           C  
ATOM   1613  O   PHE H 208      14.653  24.326  41.593  1.00 35.70           O  
ATOM   1614  N   TYR H 209      14.576  26.033  40.121  1.00 33.73           N  
ATOM   1615  CA  TYR H 209      14.638  25.055  39.083  1.00 33.64           C  
ATOM   1616  CB  TYR H 209      14.437  25.617  37.669  1.00 31.66           C  
ATOM   1617  CG  TYR H 209      13.000  25.996  37.624  1.00 33.35           C  
ATOM   1618  CD1 TYR H 209      12.570  27.200  38.138  1.00 36.05           C  
ATOM   1619  CD2 TYR H 209      12.076  25.134  37.079  1.00 34.03           C  
ATOM   1620  CE1 TYR H 209      11.237  27.539  38.099  1.00 35.71           C  
ATOM   1621  CE2 TYR H 209      10.745  25.469  37.038  1.00 37.63           C  
ATOM   1622  CZ  TYR H 209      10.322  26.673  37.546  1.00 40.00           C  
ATOM   1623  OH  TYR H 209       8.952  27.011  37.500  1.00 45.38           O  
ATOM   1624  C   TYR H 209      15.956  24.381  39.191  1.00 30.96           C  
ATOM   1625  O   TYR H 209      17.012  25.010  39.143  1.00 31.98           O  
ATOM   1626  N   ALA H 210      15.897  23.056  39.398  1.00 29.50           N  
ATOM   1627  CA  ALA H 210      17.070  22.259  39.528  1.00 30.55           C  
ATOM   1628  CB  ALA H 210      17.576  22.113  40.973  1.00 32.26           C  
ATOM   1629  C   ALA H 210      16.671  20.901  39.073  1.00 32.20           C  
ATOM   1630  O   ALA H 210      15.500  20.530  39.154  1.00 29.35           O  
ATOM   1631  N   LEU H 211      17.652  20.132  38.572  1.00 29.47           N  
ATOM   1632  CA  LEU H 211      17.404  18.811  38.099  1.00 28.71           C  
ATOM   1633  CB  LEU H 211      18.564  18.291  37.226  1.00 28.17           C  
ATOM   1634  CG  LEU H 211      18.636  18.909  35.817  1.00 26.89           C  
ATOM   1635  CD1 LEU H 211      19.967  18.582  35.120  1.00 36.38           C  
ATOM   1636  CD2 LEU H 211      17.454  18.429  34.963  1.00 31.59           C  
ATOM   1637  C   LEU H 211      17.336  17.962  39.311  1.00 29.19           C  
ATOM   1638  O   LEU H 211      18.341  17.483  39.835  1.00 27.79           O  
ATOM   1639  N   ASP H 212      16.099  17.792  39.784  1.00 27.53           N  
ATOM   1640  CA  ASP H 212      15.789  17.049  40.952  1.00 30.88           C  
ATOM   1641  CB  ASP H 212      14.290  17.189  41.249  1.00 32.04           C  
ATOM   1642  CG  ASP H 212      14.032  16.694  42.649  1.00 35.00           C  
ATOM   1643  OD1 ASP H 212      14.859  15.880  43.133  1.00 35.67           O  
ATOM   1644  OD2 ASP H 212      13.015  17.121  43.257  1.00 36.71           O1-
ATOM   1645  C   ASP H 212      16.096  15.621  40.695  1.00 33.25           C  
ATOM   1646  O   ASP H 212      16.799  14.971  41.468  1.00 33.55           O  
ATOM   1647  N   TYR H 213      15.623  15.085  39.560  1.00 26.84           N  
ATOM   1648  CA  TYR H 213      15.854  13.655  39.520  1.00 26.88           C  
ATOM   1649  CB  TYR H 213      14.607  12.785  39.778  1.00 31.62           C  
ATOM   1650  CG  TYR H 213      14.267  12.735  41.227  1.00 26.69           C  
ATOM   1651  CD1 TYR H 213      15.038  11.981  42.083  1.00 28.13           C  
ATOM   1652  CD2 TYR H 213      13.169  13.398  41.725  1.00 28.19           C  
ATOM   1653  CE1 TYR H 213      14.735  11.905  43.421  1.00 30.21           C  
ATOM   1654  CE2 TYR H 213      12.862  13.324  43.065  1.00 29.39           C  
ATOM   1655  CZ  TYR H 213      13.644  12.578  43.915  1.00 29.37           C  
ATOM   1656  OH  TYR H 213      13.327  12.503  45.288  1.00 32.17           O  
ATOM   1657  C   TYR H 213      16.317  13.247  38.156  1.00 27.17           C  
ATOM   1658  O   TYR H 213      15.878  13.799  37.150  1.00 28.13           O  
ATOM   1659  N   TRP H 214      17.194  12.218  38.094  1.00 25.91           N  
ATOM   1660  CA  TRP H 214      17.738  11.804  36.827  1.00 27.03           C  
ATOM   1661  CB  TRP H 214      19.264  11.998  36.759  1.00 25.30           C  
ATOM   1662  CG  TRP H 214      19.727  13.432  36.891  1.00 22.05           C  
ATOM   1663  CD2 TRP H 214      20.601  14.104  35.965  1.00 23.92           C  
ATOM   1664  CD1 TRP H 214      19.488  14.313  37.901  1.00 23.05           C  
ATOM   1665  NE1 TRP H 214      20.151  15.495  37.666  1.00 22.14           N  
ATOM   1666  CE2 TRP H 214      20.842  15.378  36.481  1.00 21.39           C  
ATOM   1667  CE3 TRP H 214      21.165  13.690  34.794  1.00 22.20           C  
ATOM   1668  CZ2 TRP H 214      21.655  16.262  35.825  1.00 20.77           C  
ATOM   1669  CZ3 TRP H 214      21.974  14.588  34.133  1.00 21.71           C  
ATOM   1670  CH2 TRP H 214      22.213  15.849  34.638  1.00 22.59           C  
ATOM   1671  C   TRP H 214      17.500  10.335  36.640  1.00 28.49           C  
ATOM   1672  O   TRP H 214      17.383   9.580  37.605  1.00 29.43           O  
ATOM   1673  N   GLY H 215      17.412   9.893  35.366  1.00 28.43           N  
ATOM   1674  CA  GLY H 215      17.243   8.500  35.058  1.00 26.92           C  
ATOM   1675  C   GLY H 215      18.610   7.887  34.959  1.00 28.85           C  
ATOM   1676  O   GLY H 215      19.616   8.574  35.123  1.00 26.84           O  
ATOM   1677  N   GLN H 216      18.668   6.565  34.690  1.00 29.60           N  
ATOM   1678  CA  GLN H 216      19.902   5.831  34.568  1.00 32.39           C  
ATOM   1679  CB  GLN H 216      19.710   4.311  34.425  1.00 32.53           C  
ATOM   1680  CG  GLN H 216      18.932   3.671  35.573  1.00 35.10           C  
ATOM   1681  CD  GLN H 216      17.456   3.883  35.272  1.00 38.41           C  
ATOM   1682  OE1 GLN H 216      16.628   3.989  36.175  1.00 39.98           O  
ATOM   1683  NE2 GLN H 216      17.117   3.941  33.956  1.00 39.80           N  
ATOM   1684  C   GLN H 216      20.628   6.273  33.334  1.00 28.18           C  
ATOM   1685  O   GLN H 216      21.857   6.315  33.311  1.00 27.90           O  
ATOM   1686  N   GLY H 217      19.882   6.580  32.255  1.00 29.55           N  
ATOM   1687  CA  GLY H 217      20.487   6.993  31.023  1.00 28.80           C  
ATOM   1688  C   GLY H 217      20.457   5.844  30.062  1.00 30.75           C  
ATOM   1689  O   GLY H 217      20.409   4.680  30.457  1.00 29.37           O  
ATOM   1690  N   ALA H 218      20.459   6.170  28.753  1.00 30.67           N  
ATOM   1691  CA  ALA H 218      20.505   5.178  27.714  1.00 28.60           C  
ATOM   1692  CB  ALA H 218      19.237   5.131  26.844  1.00 29.37           C  
ATOM   1693  C   ALA H 218      21.637   5.584  26.824  1.00 27.88           C  
ATOM   1694  O   ALA H 218      21.879   6.773  26.625  1.00 24.67           O  
ATOM   1695  N   SER H 219      22.363   4.604  26.250  1.00 26.24           N  
ATOM   1696  CA  SER H 219      23.510   4.966  25.469  1.00 24.24           C  
ATOM   1697  CB  SER H 219      24.739   4.080  25.731  1.00 30.10           C  
ATOM   1698  OG  SER H 219      25.194   4.258  27.064  1.00  0.00           O  
ATOM   1699  C   SER H 219      23.196   4.856  24.015  1.00 24.34           C  
ATOM   1700  O   SER H 219      22.587   3.892  23.554  1.00 27.00           O  
ATOM   1701  N   VAL H 220      23.613   5.884  23.249  1.00 25.73           N  
ATOM   1702  CA  VAL H 220      23.428   5.861  21.833  1.00 26.00           C  
ATOM   1703  CB  VAL H 220      22.725   7.078  21.297  1.00 26.69           C  
ATOM   1704  CG1 VAL H 220      22.718   7.017  19.761  1.00 29.04           C  
ATOM   1705  CG2 VAL H 220      21.318   7.133  21.915  1.00 26.96           C  
ATOM   1706  C   VAL H 220      24.791   5.810  21.226  1.00 25.57           C  
ATOM   1707  O   VAL H 220      25.661   6.618  21.551  1.00 28.71           O  
ATOM   1708  N   THR H 221      25.021   4.823  20.337  1.00 29.46           N  
ATOM   1709  CA  THR H 221      26.307   4.742  19.717  1.00 28.35           C  
ATOM   1710  CB  THR H 221      27.051   3.474  20.039  1.00 27.58           C  
ATOM   1711  OG1 THR H 221      28.417   3.609  19.685  1.00 30.21           O  
ATOM   1712  CG2 THR H 221      26.422   2.283  19.300  1.00 25.62           C  
ATOM   1713  C   THR H 221      26.090   4.874  18.244  1.00 26.60           C  
ATOM   1714  O   THR H 221      25.304   4.145  17.637  1.00 26.60           O  
ATOM   1715  N   VAL H 222      26.780   5.852  17.630  1.00 24.34           N  
ATOM   1716  CA  VAL H 222      26.585   6.089  16.234  1.00 27.49           C  
ATOM   1717  CB  VAL H 222      26.535   7.549  15.929  1.00 29.76           C  
ATOM   1718  CG1 VAL H 222      26.329   7.748  14.419  1.00 31.04           C  
ATOM   1719  CG2 VAL H 222      25.477   8.170  16.846  1.00 29.69           C  
ATOM   1720  C   VAL H 222      27.785   5.534  15.544  1.00 30.04           C  
ATOM   1721  O   VAL H 222      28.882   6.082  15.654  1.00 30.40           O  
ATOM   1722  N   SER H 223      27.607   4.428  14.797  1.00 29.48           N  
ATOM   1723  CA  SER H 223      28.747   3.846  14.155  1.00 30.38           C  
ATOM   1724  CB  SER H 223      29.471   2.803  15.024  1.00 32.46           C  
ATOM   1725  OG  SER H 223      30.581   2.261  14.324  1.00 31.33           O  
ATOM   1726  C   SER H 223      28.306   3.145  12.914  1.00 33.24           C  
ATOM   1727  O   SER H 223      27.150   2.744  12.781  1.00 32.09           O  
ATOM   1728  N   SER H 224      29.249   2.985  11.965  1.00 32.45           N  
ATOM   1729  CA  SER H 224      28.969   2.323  10.728  1.00 35.40           C  
ATOM   1730  CB  SER H 224      29.462   3.110   9.501  1.00 38.61           C  
ATOM   1731  OG  SER H 224      28.821   4.375   9.439  1.00 47.72           O  
ATOM   1732  C   SER H 224      29.728   1.000  10.738  1.00 33.34           C  
ATOM   1733  O   SER H 224      29.066  -0.067  10.621  1.00 35.01           O  
ATOM   1734  OXT SER H 224      30.981   1.040  10.853  1.00  0.00           O1-
TER    1735      SER H 224 
CONECT  161  645
CONECT  645  161
CONECT  939 1545
CONECT 1545  939
END
