# Supplementary material for: Fully automated antibody structure prediction using BIOVIA tools: Validation study
Source: PLoS One. 2017 May 18;12(5):e0177923. doi: 10.1371/journal.pone.0177923 (PMC5436848; doi:10.1371/journal.pone.0177923)
Supplement: S3 Dataset — Predicted structures using the Top5 framework method, Chothia CDR definition with canonical filtering, using up to 5 CDR templates rather than the default 3, and generating 10 CDR models. (ZIP) [file pone.0177923.s005.zip › 4NIK_BB_FV_FinalModel.pdb]

REMARK   Accelrys Discovery Studio PDB file
REMARK   Created:  2015-11-30T16:25:58Z
SSBOND   1 CYS L   22    CYS L   90                                     
SSBOND   2 CYS H  132    CYS H  206                                     
ATOM      1  N   GLN L   1      28.329  30.541  25.894  1.00 61.40           N1+
ATOM      2  CA  GLN L   1      27.886  29.135  25.772  1.00 58.64           C  
ATOM      3  CB  GLN L   1      27.691  28.784  24.289  1.00 60.43           C  
ATOM      4  CG  GLN L   1      26.544  29.548  23.628  1.00 60.23           C  
ATOM      5  CD  GLN L   1      25.243  28.970  24.162  1.00 62.39           C  
ATOM      6  OE1 GLN L   1      24.865  27.847  23.831  1.00 63.54           O  
ATOM      7  NE2 GLN L   1      24.541  29.754  25.022  1.00 52.46           N  
ATOM      8  C   GLN L   1      28.928  28.224  26.325  1.00 56.59           C  
ATOM      9  O   GLN L   1      28.712  27.018  26.436  1.00 57.24           O  
ATOM     10  N   SER L   2      30.094  28.794  26.686  1.00 51.57           N  
ATOM     11  CA  SER L   2      31.149  28.006  27.244  1.00 51.65           C  
ATOM     12  CB  SER L   2      32.488  28.752  27.348  1.00 54.31           C  
ATOM     13  OG  SER L   2      33.478  27.910  27.920  1.00 56.28           O  
ATOM     14  C   SER L   2      30.731  27.638  28.634  1.00 47.63           C  
ATOM     15  O   SER L   2      29.968  28.348  29.284  1.00 48.24           O  
ATOM     16  N   VAL L   3      31.245  26.502  29.125  1.00 45.42           N  
ATOM     17  CA  VAL L   3      30.857  26.024  30.417  1.00 42.79           C  
ATOM     18  CB  VAL L   3      31.272  24.613  30.675  1.00 42.08           C  
ATOM     19  CG1 VAL L   3      30.536  23.700  29.683  1.00 53.17           C  
ATOM     20  CG2 VAL L   3      32.804  24.548  30.569  1.00 52.17           C  
ATOM     21  C   VAL L   3      31.488  26.886  31.470  1.00 40.90           C  
ATOM     22  O   VAL L   3      32.483  27.568  31.230  1.00 43.00           O  
ATOM     23  N   LEU L   4      30.884  26.896  32.675  1.00 37.21           N  
ATOM     24  CA  LEU L   4      31.458  27.618  33.782  1.00 35.85           C  
ATOM     25  CB  LEU L   4      30.646  27.465  35.077  1.00 33.85           C  
ATOM     26  CG  LEU L   4      29.233  28.058  34.984  1.00 34.97           C  
ATOM     27  CD1 LEU L   4      28.465  27.885  36.303  1.00 34.02           C  
ATOM     28  CD2 LEU L   4      29.279  29.526  34.525  1.00 34.66           C  
ATOM     29  C   LEU L   4      32.782  26.958  34.000  1.00 34.52           C  
ATOM     30  O   LEU L   4      32.956  25.787  33.663  1.00 34.76           O  
ATOM     31  N   THR L   5      33.768  27.686  34.558  1.00 33.28           N  
ATOM     32  CA  THR L   5      35.085  27.113  34.636  1.00 33.48           C  
ATOM     33  CB  THR L   5      36.174  28.131  34.450  1.00 35.02           C  
ATOM     34  OG1 THR L   5      36.033  28.774  33.193  1.00 36.51           O  
ATOM     35  CG2 THR L   5      37.537  27.424  34.536  1.00 33.02           C  
ATOM     36  C   THR L   5      35.317  26.468  35.969  1.00 31.96           C  
ATOM     37  O   THR L   5      35.081  27.065  37.016  1.00 32.01           O  
ATOM     38  N   GLN L   6      35.794  25.205  35.935  1.00 29.96           N  
ATOM     39  CA  GLN L   6      36.139  24.465  37.121  1.00 30.21           C  
ATOM     40  CB  GLN L   6      35.241  23.246  37.398  1.00 29.23           C  
ATOM     41  CG  GLN L   6      33.786  23.580  37.730  1.00 28.53           C  
ATOM     42  CD  GLN L   6      33.055  22.265  37.977  1.00 28.18           C  
ATOM     43  OE1 GLN L   6      32.198  21.854  37.191  1.00 28.05           O  
ATOM     44  NE2 GLN L   6      33.401  21.577  39.096  1.00 27.27           N  
ATOM     45  C   GLN L   6      37.516  23.908  36.909  1.00 30.49           C  
ATOM     46  O   GLN L   6      37.967  23.756  35.771  1.00 31.14           O  
ATOM     47  N   PRO L   7      38.220  23.609  37.966  1.00 30.53           N  
ATOM     48  CA  PRO L   7      39.523  23.017  37.843  1.00 31.23           C  
ATOM     49  CD  PRO L   7      38.020  24.238  39.258  1.00 30.98           C  
ATOM     50  CB  PRO L   7      40.189  23.160  39.211  1.00 30.03           C  
ATOM     51  CG  PRO L   7      39.036  23.526  40.167  1.00 31.37           C  
ATOM     52  C   PRO L   7      39.349  21.609  37.381  1.00 31.18           C  
ATOM     53  O   PRO L   7      38.390  20.959  37.794  1.00 31.09           O  
ATOM     54  N   ALA L   8      40.264  21.113  36.533  1.00 31.54           N  
ATOM     55  CA  ALA L   8      40.143  19.791  35.991  1.00 31.94           C  
ATOM     56  CB  ALA L   8      41.255  19.464  34.979  1.00 31.73           C  
ATOM     57  C   ALA L   8      40.219  18.778  37.087  1.00 31.03           C  
ATOM     58  O   ALA L   8      39.453  17.816  37.095  1.00 30.33           O  
ATOM     59  N   SER L   9      41.148  18.950  38.046  1.00 31.00           N  
ATOM     60  CA  SER L   9      41.246  17.944  39.066  1.00 30.98           C  
ATOM     61  CB  SER L   9      42.305  16.862  38.777  1.00 30.82           C  
ATOM     62  OG  SER L   9      43.612  17.414  38.849  1.00 33.74           O  
ATOM     63  C   SER L   9      41.623  18.574  40.366  1.00 30.01           C  
ATOM     64  O   SER L   9      42.295  19.604  40.414  1.00 32.09           O  
ATOM     65  N   VAL L  10      41.160  17.952  41.468  1.00 29.47           N  
ATOM     66  CA  VAL L  10      41.493  18.367  42.801  1.00 30.23           C  
ATOM     67  CB  VAL L  10      40.395  19.141  43.475  1.00 29.87           C  
ATOM     68  CG1 VAL L  10      40.237  20.496  42.770  1.00 31.48           C  
ATOM     69  CG2 VAL L  10      39.112  18.292  43.435  1.00 30.26           C  
ATOM     70  C   VAL L  10      41.692  17.102  43.578  1.00 30.26           C  
ATOM     71  O   VAL L  10      41.039  16.098  43.302  1.00 30.46           O  
ATOM     72  N   SER L  11      42.613  17.101  44.562  1.00 28.40           N  
ATOM     73  CA  SER L  11      42.820  15.875  45.285  1.00 29.54           C  
ATOM     74  CB  SER L  11      43.946  15.012  44.692  1.00 31.11           C  
ATOM     75  OG  SER L  11      44.088  13.808  45.428  1.00 33.80           O  
ATOM     76  C   SER L  11      43.196  16.202  46.699  1.00 30.21           C  
ATOM     77  O   SER L  11      43.626  17.316  47.000  1.00 30.11           O  
ATOM     78  N   GLY L  12      43.025  15.221  47.613  1.00 29.82           N  
ATOM     79  CA  GLY L  12      43.384  15.414  48.988  1.00 29.60           C  
ATOM     80  C   GLY L  12      43.412  14.070  49.649  1.00 30.56           C  
ATOM     81  O   GLY L  12      42.860  13.099  49.134  1.00 30.26           O  
ATOM     82  N   SER L  13      44.067  13.990  50.824  1.00 30.45           N  
ATOM     83  CA  SER L  13      44.158  12.758  51.551  1.00 30.75           C  
ATOM     84  CB  SER L  13      45.325  12.726  52.558  1.00 30.78           C  
ATOM     85  OG  SER L  13      46.565  12.767  51.866  1.00 39.20           O  
ATOM     86  C   SER L  13      42.897  12.591  52.328  1.00 30.02           C  
ATOM     87  O   SER L  13      42.091  13.510  52.440  1.00 29.08           O  
ATOM     88  N   PRO L  14      42.694  11.422  52.867  1.00 29.31           N  
ATOM     89  CA  PRO L  14      41.504  11.204  53.634  1.00 29.59           C  
ATOM     90  CD  PRO L  14      43.169  10.197  52.240  1.00 28.97           C  
ATOM     91  CB  PRO L  14      41.444   9.702  53.889  1.00 29.38           C  
ATOM     92  CG  PRO L  14      42.170   9.106  52.666  1.00 28.02           C  
ATOM     93  C   PRO L  14      41.528  12.047  54.868  1.00 30.50           C  
ATOM     94  O   PRO L  14      42.581  12.154  55.496  1.00 31.25           O  
ATOM     95  N   GLY L  15      40.377  12.653  55.223  1.00 31.24           N  
ATOM     96  CA  GLY L  15      40.262  13.432  56.417  1.00 30.57           C  
ATOM     97  C   GLY L  15      40.545  14.879  56.136  1.00 31.60           C  
ATOM     98  O   GLY L  15      40.271  15.736  56.975  1.00 31.56           O  
ATOM     99  N   GLN L  16      41.090  15.205  54.949  1.00 31.10           N  
ATOM    100  CA  GLN L  16      41.425  16.579  54.689  1.00 31.98           C  
ATOM    101  CB  GLN L  16      42.674  16.771  53.809  1.00 32.74           C  
ATOM    102  CG  GLN L  16      43.960  16.317  54.508  1.00 35.94           C  
ATOM    103  CD  GLN L  16      45.158  16.721  53.659  1.00 39.94           C  
ATOM    104  OE1 GLN L  16      46.152  17.229  54.174  1.00 39.33           O  
ATOM    105  NE2 GLN L  16      45.070  16.488  52.323  1.00 43.05           N  
ATOM    106  C   GLN L  16      40.259  17.278  54.063  1.00 33.15           C  
ATOM    107  O   GLN L  16      39.223  16.670  53.796  1.00 33.04           O  
ATOM    108  N   SER L  17      40.394  18.605  53.859  1.00 33.49           N  
ATOM    109  CA  SER L  17      39.336  19.370  53.264  1.00 34.00           C  
ATOM    110  CB  SER L  17      38.913  20.593  54.092  1.00 35.90           C  
ATOM    111  OG  SER L  17      40.005  21.484  54.251  1.00 40.99           O  
ATOM    112  C   SER L  17      39.787  19.836  51.914  1.00 35.14           C  
ATOM    113  O   SER L  17      40.960  20.138  51.696  1.00 34.69           O  
ATOM    114  N   ILE L  18      38.831  19.889  50.970  1.00 33.70           N  
ATOM    115  CA  ILE L  18      39.080  20.195  49.591  1.00 33.12           C  
ATOM    116  CB  ILE L  18      38.872  18.932  48.808  1.00 33.93           C  
ATOM    117  CG1 ILE L  18      39.289  19.025  47.345  1.00 33.61           C  
ATOM    118  CG2 ILE L  18      37.410  18.512  49.013  1.00 33.84           C  
ATOM    119  CD1 ILE L  18      39.235  17.659  46.665  1.00 34.02           C  
ATOM    120  C   ILE L  18      38.044  21.190  49.141  1.00 31.30           C  
ATOM    121  O   ILE L  18      36.909  21.146  49.610  1.00 30.63           O  
ATOM    122  N   THR L  19      38.411  22.130  48.238  1.00 31.38           N  
ATOM    123  CA  THR L  19      37.450  23.065  47.711  1.00 31.22           C  
ATOM    124  CB  THR L  19      37.685  24.499  48.092  1.00 33.11           C  
ATOM    125  OG1 THR L  19      38.986  24.900  47.694  1.00 36.15           O  
ATOM    126  CG2 THR L  19      37.500  24.670  49.601  1.00 32.21           C  
ATOM    127  C   THR L  19      37.517  23.032  46.214  1.00 31.60           C  
ATOM    128  O   THR L  19      38.598  22.966  45.631  1.00 31.72           O  
ATOM    129  N   ILE L  20      36.339  23.082  45.554  1.00 30.03           N  
ATOM    130  CA  ILE L  20      36.277  23.096  44.120  1.00 29.37           C  
ATOM    131  CB  ILE L  20      35.445  21.983  43.556  1.00 29.47           C  
ATOM    132  CG1 ILE L  20      36.018  20.621  43.983  1.00 28.64           C  
ATOM    133  CG2 ILE L  20      35.382  22.164  42.031  1.00 28.40           C  
ATOM    134  CD1 ILE L  20      35.088  19.441  43.706  1.00 28.35           C  
ATOM    135  C   ILE L  20      35.621  24.383  43.724  1.00 30.34           C  
ATOM    136  O   ILE L  20      34.536  24.707  44.202  1.00 30.34           O  
ATOM    137  N   SER L  21      36.279  25.168  42.846  1.00 30.18           N  
ATOM    138  CA  SER L  21      35.733  26.438  42.449  1.00 30.59           C  
ATOM    139  CB  SER L  21      36.802  27.516  42.210  1.00 32.45           C  
ATOM    140  OG  SER L  21      37.652  27.127  41.142  1.00 33.05           O  
ATOM    141  C   SER L  21      34.939  26.301  41.184  1.00 31.82           C  
ATOM    142  O   SER L  21      35.149  25.382  40.390  1.00 32.27           O  
ATOM    143  N   CYS L  22      33.988  27.238  40.983  1.00 31.62           N  
ATOM    144  CA  CYS L  22      33.171  27.281  39.801  1.00 33.55           C  
ATOM    145  CB  CYS L  22      31.745  26.741  40.063  1.00 33.45           C  
ATOM    146  SG  CYS L  22      30.655  26.778  38.606  1.00 37.26           S  
ATOM    147  C   CYS L  22      33.069  28.738  39.433  1.00 34.32           C  
ATOM    148  O   CYS L  22      32.389  29.502  40.116  1.00 35.03           O  
ATOM    149  N   ALA L  23      33.735  29.161  38.337  1.00 35.17           N  
ATOM    150  CA  ALA L  23      33.732  30.563  38.028  1.00 35.77           C  
ATOM    151  CB  ALA L  23      35.135  31.130  37.759  1.00 36.45           C  
ATOM    152  C   ALA L  23      32.904  30.829  36.811  1.00 35.66           C  
ATOM    153  O   ALA L  23      33.134  30.260  35.745  1.00 35.00           O  
ATOM    154  N   GLY L  24      31.908  31.730  36.982  1.00 16.75           N  
ATOM    155  CA  GLY L  24      31.031  32.155  35.930  1.00 18.42           C  
ATOM    156  C   GLY L  24      31.231  33.622  35.700  1.00 19.15           C  
ATOM    157  O   GLY L  24      32.341  34.146  35.805  1.00 18.80           O  
ATOM    158  N   THR L  25      30.122  34.317  35.362  1.00 19.32           N  
ATOM    159  CA  THR L  25      30.118  35.732  35.133  1.00 19.69           C  
ATOM    160  CB  THR L  25      30.117  36.102  33.679  1.00 20.44           C  
ATOM    161  OG1 THR L  25      28.956  35.591  33.041  1.00 20.09           O  
ATOM    162  CG2 THR L  25      31.381  35.518  33.028  1.00 20.86           C  
ATOM    163  C   THR L  25      28.861  36.268  35.750  1.00 20.26           C  
ATOM    164  O   THR L  25      28.112  35.531  36.384  1.00 20.28           O  
ATOM    165  N   SER L  26      28.610  37.582  35.582  1.00 21.09           N  
ATOM    166  CA  SER L  26      27.464  38.224  36.163  1.00 21.42           C  
ATOM    167  CB  SER L  26      27.468  39.749  35.972  1.00 23.82           C  
ATOM    168  OG  SER L  26      27.365  40.066  34.591  1.00 25.50           O  
ATOM    169  C   SER L  26      26.218  37.693  35.526  1.00 21.29           C  
ATOM    170  O   SER L  26      25.124  37.834  36.072  1.00 22.61           O  
ATOM    171  N   SER L  27      26.353  37.098  34.328  1.00 21.10           N  
ATOM    172  CA  SER L  27      25.233  36.568  33.605  1.00 22.18           C  
ATOM    173  CB  SER L  27      25.576  36.203  32.149  1.00 23.65           C  
ATOM    174  OG  SER L  27      25.930  37.369  31.417  1.00 25.39           O  
ATOM    175  C   SER L  27      24.711  35.322  34.261  1.00 20.98           C  
ATOM    176  O   SER L  27      23.575  34.926  34.002  1.00 20.24           O  
ATOM    177  N   ASP L  28      25.523  34.638  35.098  1.00 20.58           N  
ATOM    178  CA  ASP L  28      25.032  33.410  35.662  1.00 19.46           C  
ATOM    179  CB  ASP L  28      25.458  32.171  34.848  1.00 19.18           C  
ATOM    180  CG  ASP L  28      26.955  32.171  34.562  1.00 20.80           C  
ATOM    181  OD1 ASP L  28      27.708  33.010  35.120  1.00 20.69           O  
ATOM    182  OD2 ASP L  28      27.358  31.310  33.737  1.00 21.60           O1-
ATOM    183  C   ASP L  28      25.363  33.267  37.122  1.00 19.59           C  
ATOM    184  O   ASP L  28      24.549  33.609  37.978  1.00 19.84           O  
ATOM    185  N   VAL L  29      26.563  32.759  37.456  1.00 19.03           N  
ATOM    186  CA  VAL L  29      26.902  32.513  38.832  1.00 19.52           C  
ATOM    187  CB  VAL L  29      28.324  32.066  39.026  1.00 19.00           C  
ATOM    188  CG1 VAL L  29      28.574  31.918  40.537  1.00 19.19           C  
ATOM    189  CG2 VAL L  29      28.572  30.779  38.225  1.00 18.20           C  
ATOM    190  C   VAL L  29      26.783  33.788  39.599  1.00 20.73           C  
ATOM    191  O   VAL L  29      26.205  33.813  40.681  1.00 21.38           O  
ATOM    192  N   GLY L  30      27.348  34.881  39.061  1.00 22.06           N  
ATOM    193  CA  GLY L  30      27.335  36.147  39.736  1.00 23.91           C  
ATOM    194  C   GLY L  30      25.941  36.678  39.829  1.00 25.88           C  
ATOM    195  O   GLY L  30      25.589  37.354  40.796  1.00 28.11           O  
ATOM    196  N   GLY L  31      25.149  36.441  38.767  1.00 24.43           N  
ATOM    197  CA  GLY L  31      23.816  36.930  38.585  1.00 23.91           C  
ATOM    198  C   GLY L  31      22.774  36.343  39.491  1.00 23.03           C  
ATOM    199  O   GLY L  31      21.880  37.064  39.928  1.00 22.92           O  
ATOM    200  N   TYR L  32      22.813  35.024  39.779  1.00 21.57           N  
ATOM    201  CA  TYR L  32      21.687  34.453  40.467  1.00 21.42           C  
ATOM    202  CB  TYR L  32      20.845  33.536  39.562  1.00 21.34           C  
ATOM    203  CG  TYR L  32      20.455  34.278  38.330  1.00 22.91           C  
ATOM    204  CD1 TYR L  32      19.309  35.034  38.295  1.00 23.04           C  
ATOM    205  CD2 TYR L  32      21.241  34.218  37.204  1.00 23.39           C  
ATOM    206  CE1 TYR L  32      18.953  35.715  37.156  1.00 23.87           C  
ATOM    207  CE2 TYR L  32      20.889  34.897  36.059  1.00 24.16           C  
ATOM    208  CZ  TYR L  32      19.738  35.648  36.033  1.00 24.91           C  
ATOM    209  OH  TYR L  32      19.361  36.350  34.868  1.00 26.40           O  
ATOM    210  C   TYR L  32      22.167  33.552  41.558  1.00 21.22           C  
ATOM    211  O   TYR L  32      23.329  33.151  41.589  1.00 20.81           O  
ATOM    212  N   ASN L  33      21.253  33.205  42.491  1.00 20.13           N  
ATOM    213  CA  ASN L  33      21.609  32.339  43.573  1.00 19.70           C  
ATOM    214  CB  ASN L  33      20.930  32.747  44.890  1.00 22.16           C  
ATOM    215  CG  ASN L  33      21.459  34.113  45.302  1.00 25.72           C  
ATOM    216  OD1 ASN L  33      22.562  34.233  45.832  1.00 25.53           O  
ATOM    217  ND2 ASN L  33      20.652  35.178  45.056  1.00 26.71           N  
ATOM    218  C   ASN L  33      21.107  30.966  43.252  1.00 19.94           C  
ATOM    219  O   ASN L  33      20.703  30.230  44.152  1.00 20.74           O  
ATOM    220  N   TYR L  34      21.131  30.569  41.964  1.00 18.81           N  
ATOM    221  CA  TYR L  34      20.703  29.235  41.652  1.00 17.55           C  
ATOM    222  CB  TYR L  34      19.744  29.133  40.451  1.00 18.79           C  
ATOM    223  CG  TYR L  34      18.446  29.783  40.770  1.00 20.68           C  
ATOM    224  CD1 TYR L  34      17.527  29.157  41.575  1.00 22.77           C  
ATOM    225  CD2 TYR L  34      18.139  31.012  40.237  1.00 20.98           C  
ATOM    226  CE1 TYR L  34      16.322  29.754  41.863  1.00 23.98           C  
ATOM    227  CE2 TYR L  34      16.939  31.616  40.519  1.00 22.74           C  
ATOM    228  CZ  TYR L  34      16.027  30.986  41.334  1.00 24.29           C  
ATOM    229  OH  TYR L  34      14.793  31.602  41.626  1.00 28.24           O  
ATOM    230  C   TYR L  34      21.896  28.455  41.208  1.00 16.29           C  
ATOM    231  O   TYR L  34      21.968  28.069  40.043  1.00 16.49           O  
ATOM    232  N   VAL L  35      22.836  28.151  42.125  1.00 29.91           N  
ATOM    233  CA  VAL L  35      23.965  27.373  41.712  1.00 28.23           C  
ATOM    234  CB  VAL L  35      25.290  27.886  42.191  1.00 29.00           C  
ATOM    235  CG1 VAL L  35      26.390  26.894  41.772  1.00 27.51           C  
ATOM    236  CG2 VAL L  35      25.494  29.309  41.651  1.00 29.37           C  
ATOM    237  C   VAL L  35      23.761  26.051  42.358  1.00 27.84           C  
ATOM    238  O   VAL L  35      23.477  25.980  43.551  1.00 28.25           O  
ATOM    239  N   SER L  36      23.887  24.965  41.580  1.00 26.62           N  
ATOM    240  CA  SER L  36      23.679  23.663  42.142  1.00 26.35           C  
ATOM    241  CB  SER L  36      22.521  22.882  41.505  1.00 25.41           C  
ATOM    242  OG  SER L  36      21.285  23.540  41.740  1.00 27.37           O  
ATOM    243  C   SER L  36      24.916  22.871  41.882  1.00 25.42           C  
ATOM    244  O   SER L  36      25.682  23.178  40.970  1.00 25.63           O  
ATOM    245  N   TRP L  37      25.150  21.829  42.704  1.00 24.51           N  
ATOM    246  CA  TRP L  37      26.312  21.001  42.523  1.00 24.53           C  
ATOM    247  CB  TRP L  37      27.310  21.103  43.696  1.00 24.34           C  
ATOM    248  CG  TRP L  37      27.956  22.461  43.824  1.00 25.71           C  
ATOM    249  CD2 TRP L  37      29.204  22.834  43.204  1.00 25.08           C  
ATOM    250  CD1 TRP L  37      27.520  23.570  44.498  1.00 24.46           C  
ATOM    251  NE1 TRP L  37      28.404  24.603  44.326  1.00 26.10           N  
ATOM    252  CE2 TRP L  37      29.446  24.169  43.535  1.00 24.90           C  
ATOM    253  CE3 TRP L  37      30.067  22.122  42.426  1.00 24.93           C  
ATOM    254  CZ2 TRP L  37      30.563  24.810  43.082  1.00 25.71           C  
ATOM    255  CZ3 TRP L  37      31.195  22.775  41.974  1.00 26.21           C  
ATOM    256  CH2 TRP L  37      31.437  24.093  42.298  1.00 27.02           C  
ATOM    257  C   TRP L  37      25.853  19.579  42.417  1.00 24.90           C  
ATOM    258  O   TRP L  37      24.902  19.166  43.081  1.00 24.70           O  
ATOM    259  N   TYR L  38      26.531  18.786  41.554  1.00 24.00           N  
ATOM    260  CA  TYR L  38      26.137  17.419  41.347  1.00 24.44           C  
ATOM    261  CB  TYR L  38      25.530  17.165  39.955  1.00 23.51           C  
ATOM    262  CG  TYR L  38      24.351  18.063  39.783  1.00 24.73           C  
ATOM    263  CD1 TYR L  38      24.520  19.351  39.322  1.00 25.20           C  
ATOM    264  CD2 TYR L  38      23.075  17.633  40.076  1.00 23.97           C  
ATOM    265  CE1 TYR L  38      23.446  20.192  39.153  1.00 24.34           C  
ATOM    266  CE2 TYR L  38      21.997  18.470  39.909  1.00 23.87           C  
ATOM    267  CZ  TYR L  38      22.177  19.751  39.448  1.00 25.00           C  
ATOM    268  OH  TYR L  38      21.064  20.606  39.280  1.00 24.91           O  
ATOM    269  C   TYR L  38      27.343  16.540  41.457  1.00 24.77           C  
ATOM    270  O   TYR L  38      28.459  16.932  41.113  1.00 24.27           O  
ATOM    271  N   GLN L  39      27.125  15.306  41.956  1.00 24.77           N  
ATOM    272  CA  GLN L  39      28.181  14.343  42.111  1.00 25.14           C  
ATOM    273  CB  GLN L  39      28.218  13.736  43.517  1.00 24.54           C  
ATOM    274  CG  GLN L  39      29.286  12.659  43.704  1.00 25.51           C  
ATOM    275  CD  GLN L  39      29.077  12.060  45.087  1.00 27.75           C  
ATOM    276  OE1 GLN L  39      28.085  11.379  45.336  1.00 29.80           O  
ATOM    277  NE2 GLN L  39      30.031  12.329  46.014  1.00 28.49           N  
ATOM    278  C   GLN L  39      27.895  13.214  41.173  1.00 24.88           C  
ATOM    279  O   GLN L  39      26.760  12.754  41.071  1.00 25.63           O  
ATOM    280  N   GLN L  40      28.925  12.734  40.446  1.00 24.24           N  
ATOM    281  CA  GLN L  40      28.671  11.646  39.548  1.00 25.27           C  
ATOM    282  CB  GLN L  40      28.595  12.081  38.070  1.00 24.86           C  
ATOM    283  CG  GLN L  40      28.315  10.928  37.103  1.00 26.48           C  
ATOM    284  CD  GLN L  40      28.190  11.476  35.686  1.00 27.24           C  
ATOM    285  OE1 GLN L  40      28.999  12.290  35.241  1.00 27.63           O  
ATOM    286  NE2 GLN L  40      27.140  11.018  34.952  1.00 25.94           N  
ATOM    287  C   GLN L  40      29.747  10.603  39.669  1.00 26.67           C  
ATOM    288  O   GLN L  40      30.927  10.869  39.444  1.00 26.22           O  
ATOM    289  N   HIS L  41      29.346   9.371  40.042  1.00 28.02           N  
ATOM    290  CA  HIS L  41      30.238   8.246  40.107  1.00 31.26           C  
ATOM    291  ND1 HIS L  41      30.343   7.673  43.366  1.00 30.44           N  
ATOM    292  CG  HIS L  41      29.395   7.498  42.384  1.00 33.22           C  
ATOM    293  CB  HIS L  41      29.704   7.092  40.970  1.00 30.95           C  
ATOM    294  NE2 HIS L  41      28.371   8.084  44.306  1.00 33.03           N  
ATOM    295  CD2 HIS L  41      28.197   7.755  42.975  1.00 33.69           C  
ATOM    296  CE1 HIS L  41      29.677   8.021  44.496  1.00 30.96           C  
ATOM    297  C   HIS L  41      30.340   7.740  38.696  1.00 32.71           C  
ATOM    298  O   HIS L  41      29.445   7.974  37.889  1.00 32.42           O  
ATOM    299  N   PRO L  42      31.384   7.021  38.375  1.00 36.07           N  
ATOM    300  CA  PRO L  42      31.687   6.625  37.018  1.00 37.07           C  
ATOM    301  CD  PRO L  42      32.171   6.304  39.360  1.00 37.27           C  
ATOM    302  CB  PRO L  42      32.758   5.537  37.137  1.00 36.95           C  
ATOM    303  CG  PRO L  42      33.339   5.714  38.553  1.00 38.72           C  
ATOM    304  C   PRO L  42      30.546   6.169  36.146  1.00 36.49           C  
ATOM    305  O   PRO L  42      30.270   6.825  35.146  1.00 37.35           O  
ATOM    306  N   GLY L  43      29.904   5.040  36.465  1.00 36.16           N  
ATOM    307  CA  GLY L  43      28.834   4.499  35.671  1.00 38.12           C  
ATOM    308  C   GLY L  43      27.546   5.234  35.860  1.00 38.10           C  
ATOM    309  O   GLY L  43      26.734   5.298  34.938  1.00 39.52           O  
ATOM    310  N   LYS L  44      27.324   5.762  37.081  1.00 35.79           N  
ATOM    311  CA  LYS L  44      26.043   6.237  37.518  1.00 34.56           C  
ATOM    312  CB  LYS L  44      25.875   6.221  39.047  1.00 35.78           C  
ATOM    313  CG  LYS L  44      25.857   4.801  39.624  1.00 35.26           C  
ATOM    314  CD  LYS L  44      24.791   3.905  38.996  1.00 41.07           C  
ATOM    315  CE  LYS L  44      24.793   2.481  39.556  1.00 52.50           C  
ATOM    316  NZ  LYS L  44      24.030   1.572  38.666  1.00 54.42           N1+
ATOM    317  C   LYS L  44      25.662   7.603  37.045  1.00 33.34           C  
ATOM    318  O   LYS L  44      26.440   8.335  36.434  1.00 34.61           O  
ATOM    319  N   ALA L  45      24.369   7.923  37.290  1.00 31.86           N  
ATOM    320  CA  ALA L  45      23.752   9.181  36.973  1.00 31.70           C  
ATOM    321  CB  ALA L  45      22.216   9.109  36.894  1.00 31.91           C  
ATOM    322  C   ALA L  45      24.117  10.179  38.031  1.00 31.17           C  
ATOM    323  O   ALA L  45      24.466   9.833  39.159  1.00 30.56           O  
ATOM    324  N   PRO L  46      24.034  11.432  37.682  1.00 30.06           N  
ATOM    325  CA  PRO L  46      24.430  12.452  38.614  1.00 28.29           C  
ATOM    326  CD  PRO L  46      24.270  11.828  36.303  1.00 29.21           C  
ATOM    327  CB  PRO L  46      24.561  13.730  37.790  1.00 28.12           C  
ATOM    328  CG  PRO L  46      24.916  13.219  36.379  1.00 28.86           C  
ATOM    329  C   PRO L  46      23.461  12.562  39.751  1.00 27.94           C  
ATOM    330  O   PRO L  46      22.278  12.277  39.562  1.00 28.95           O  
ATOM    331  N   LYS L  47      23.940  12.954  40.949  1.00 27.78           N  
ATOM    332  CA  LYS L  47      23.037  13.139  42.043  1.00 27.74           C  
ATOM    333  CB  LYS L  47      23.195  12.143  43.212  1.00 29.76           C  
ATOM    334  CG  LYS L  47      24.398  12.391  44.118  1.00 33.92           C  
ATOM    335  CD  LYS L  47      24.343  11.586  45.420  1.00 37.97           C  
ATOM    336  CE  LYS L  47      23.188  11.970  46.351  1.00 41.17           C  
ATOM    337  NZ  LYS L  47      23.268  11.186  47.603  1.00 45.45           N1+
ATOM    338  C   LYS L  47      23.246  14.531  42.552  1.00 27.15           C  
ATOM    339  O   LYS L  47      24.327  15.102  42.423  1.00 26.55           O  
ATOM    340  N   LEU L  48      22.196  15.122  43.148  1.00 26.86           N  
ATOM    341  CA  LEU L  48      22.263  16.499  43.553  1.00 27.62           C  
ATOM    342  CB  LEU L  48      20.879  17.181  43.535  1.00 27.77           C  
ATOM    343  CG  LEU L  48      20.863  18.641  44.026  1.00 32.19           C  
ATOM    344  CD1 LEU L  48      21.694  19.558  43.116  1.00 30.25           C  
ATOM    345  CD2 LEU L  48      19.421  19.145  44.217  1.00 32.18           C  
ATOM    346  C   LEU L  48      22.782  16.614  44.954  1.00 27.66           C  
ATOM    347  O   LEU L  48      22.160  16.103  45.880  1.00 28.73           O  
ATOM    348  N   MET L  49      24.015  17.156  45.115  1.00 26.15           N  
ATOM    349  CA  MET L  49      24.646  17.419  46.386  1.00 27.42           C  
ATOM    350  CB  MET L  49      26.171  17.443  46.255  1.00 28.54           C  
ATOM    351  CG  MET L  49      26.704  16.165  45.600  1.00 30.35           C  
ATOM    352  SD  MET L  49      26.168  14.625  46.401  1.00 37.71           S  
ATOM    353  CE  MET L  49      27.181  14.847  47.888  1.00 35.65           C  
ATOM    354  C   MET L  49      24.229  18.708  47.058  1.00 28.64           C  
ATOM    355  O   MET L  49      23.948  18.731  48.256  1.00 29.41           O  
ATOM    356  N   ILE L  50      24.207  19.833  46.308  1.00 27.62           N  
ATOM    357  CA  ILE L  50      23.905  21.102  46.914  1.00 28.02           C  
ATOM    358  CB  ILE L  50      25.126  21.845  47.358  1.00 28.15           C  
ATOM    359  CG1 ILE L  50      25.804  21.045  48.480  1.00 28.27           C  
ATOM    360  CG2 ILE L  50      24.722  23.273  47.756  1.00 27.38           C  
ATOM    361  CD1 ILE L  50      27.182  21.567  48.858  0.98 29.79           C  
ATOM    362  C   ILE L  50      23.164  21.944  45.934  1.00 28.95           C  
ATOM    363  O   ILE L  50      23.416  21.867  44.734  1.00 28.05           O  
ATOM    364  N   TYR L  51      22.204  22.757  46.422  1.00 28.42           N  
ATOM    365  CA  TYR L  51      21.468  23.593  45.520  1.00 29.09           C  
ATOM    366  CB  TYR L  51      20.129  22.998  45.044  1.00 27.65           C  
ATOM    367  CG  TYR L  51      19.159  22.792  46.153  1.00 29.75           C  
ATOM    368  CD1 TYR L  51      19.137  21.610  46.855  1.00 30.86           C  
ATOM    369  CD2 TYR L  51      18.249  23.764  46.494  1.00 31.31           C  
ATOM    370  CE1 TYR L  51      18.237  21.400  47.871  1.00 31.50           C  
ATOM    371  CE2 TYR L  51      17.344  23.561  47.510  1.00 31.99           C  
ATOM    372  CZ  TYR L  51      17.338  22.375  48.202  1.00 33.07           C  
ATOM    373  OH  TYR L  51      16.409  22.155  49.244  1.00 42.03           O  
ATOM    374  C   TYR L  51      21.254  24.936  46.139  1.00 29.87           C  
ATOM    375  O   TYR L  51      21.373  25.112  47.353  1.00 30.25           O  
ATOM    376  N   GLU L  52      20.903  25.957  45.332  1.00 14.87           N  
ATOM    377  CA  GLU L  52      20.674  27.284  45.848  1.00 15.95           C  
ATOM    378  CB  GLU L  52      19.465  27.400  46.794  1.00 18.38           C  
ATOM    379  CG  GLU L  52      19.126  28.859  47.107  1.00 20.24           C  
ATOM    380  CD  GLU L  52      17.920  28.913  48.032  1.00 26.98           C  
ATOM    381  OE1 GLU L  52      17.741  27.957  48.834  1.00 24.77           O  
ATOM    382  OE2 GLU L  52      17.166  29.917  47.953  1.00 21.58           O1-
ATOM    383  C   GLU L  52      21.892  27.770  46.576  1.00 16.57           C  
ATOM    384  O   GLU L  52      21.808  28.398  47.630  1.00 16.79           O  
ATOM    385  N   ASP L  53      23.069  27.459  46.013  1.00 13.79           N  
ATOM    386  CA  ASP L  53      24.361  27.903  46.444  1.00 14.25           C  
ATOM    387  CB  ASP L  53      24.425  29.426  46.680  1.00 16.30           C  
ATOM    388  CG  ASP L  53      24.326  30.150  45.344  1.00 18.55           C  
ATOM    389  OD1 ASP L  53      24.559  29.496  44.291  1.00 20.42           O  
ATOM    390  OD2 ASP L  53      24.016  31.368  45.358  1.00 15.54           O1-
ATOM    391  C   ASP L  53      24.777  27.258  47.728  1.00 15.00           C  
ATOM    392  O   ASP L  53      25.971  27.012  47.899  1.00 13.93           O  
ATOM    393  N   SER L  54      23.839  26.852  48.615  1.00 14.50           N  
ATOM    394  CA  SER L  54      24.337  26.376  49.880  1.00 15.89           C  
ATOM    395  CB  SER L  54      24.544  27.544  50.863  1.00 17.32           C  
ATOM    396  OG  SER L  54      25.028  27.077  52.113  1.00 21.26           O  
ATOM    397  C   SER L  54      23.381  25.408  50.535  1.00 17.97           C  
ATOM    398  O   SER L  54      23.658  24.948  51.640  1.00 19.77           O  
ATOM    399  N   LYS L  55      22.259  25.035  49.885  1.00 33.32           N  
ATOM    400  CA  LYS L  55      21.286  24.198  50.519  1.00 33.92           C  
ATOM    401  CB  LYS L  55      19.865  24.476  49.996  1.00 33.53           C  
ATOM    402  CG  LYS L  55      18.751  23.996  50.923  1.00 37.98           C  
ATOM    403  CD  LYS L  55      17.409  24.666  50.625  1.00 50.75           C  
ATOM    404  CE  LYS L  55      17.356  26.139  51.040  1.00 45.21           C  
ATOM    405  NZ  LYS L  55      16.027  26.706  50.719  1.00 47.25           N1+
ATOM    406  C   LYS L  55      21.644  22.761  50.280  1.00 33.75           C  
ATOM    407  O   LYS L  55      22.128  22.399  49.208  1.00 32.03           O  
ATOM    408  N   ARG L  56      21.414  21.901  51.295  1.00 34.94           N  
ATOM    409  CA  ARG L  56      21.758  20.510  51.186  1.00 35.90           C  
ATOM    410  CB  ARG L  56      22.704  20.076  52.322  1.00 36.45           C  
ATOM    411  CG  ARG L  56      23.144  18.614  52.278  1.00 38.69           C  
ATOM    412  CD  ARG L  56      24.134  18.242  53.387  1.00 41.48           C  
ATOM    413  NE  ARG L  56      23.628  18.823  54.661  1.00 43.57           N  
ATOM    414  CZ  ARG L  56      24.307  19.843  55.259  1.00 46.59           C  
ATOM    415  NH1 ARG L  56      25.492  20.268  54.726  1.00 44.90           N1+
ATOM    416  NH2 ARG L  56      23.812  20.437  56.382  1.00 44.72           N  
ATOM    417  C   ARG L  56      20.490  19.704  51.231  1.00 36.10           C  
ATOM    418  O   ARG L  56      19.624  19.918  52.082  1.00 36.31           O  
ATOM    419  N   PRO L  57      20.352  18.784  50.310  1.00 35.66           N  
ATOM    420  CA  PRO L  57      19.179  17.948  50.252  1.00 35.38           C  
ATOM    421  CD  PRO L  57      20.937  18.973  48.990  1.00 34.76           C  
ATOM    422  CB  PRO L  57      19.195  17.285  48.878  1.00 36.03           C  
ATOM    423  CG  PRO L  57      19.985  18.272  48.005  1.00 34.64           C  
ATOM    424  C   PRO L  57      19.223  16.954  51.359  1.00 37.86           C  
ATOM    425  O   PRO L  57      20.290  16.758  51.938  1.00 38.18           O  
ATOM    426  N   SER L  58      18.076  16.332  51.688  1.00 39.25           N  
ATOM    427  CA  SER L  58      18.115  15.348  52.721  1.00 40.74           C  
ATOM    428  CB  SER L  58      16.728  14.819  53.137  1.00 42.04           C  
ATOM    429  OG  SER L  58      16.123  14.110  52.064  1.00 46.48           O  
ATOM    430  C   SER L  58      18.903  14.195  52.197  1.00 41.30           C  
ATOM    431  O   SER L  58      18.809  13.843  51.022  1.00 41.17           O  
ATOM    432  N   GLY L  59      19.721  13.586  53.076  1.00 40.47           N  
ATOM    433  CA  GLY L  59      20.499  12.440  52.708  1.00 40.13           C  
ATOM    434  C   GLY L  59      21.911  12.849  52.421  1.00 39.31           C  
ATOM    435  O   GLY L  59      22.811  12.010  52.441  1.00 42.49           O  
ATOM    436  N   VAL L  60      22.153  14.147  52.153  1.00 36.50           N  
ATOM    437  CA  VAL L  60      23.490  14.580  51.849  1.00 36.23           C  
ATOM    438  CB  VAL L  60      23.530  15.825  51.012  1.00 35.76           C  
ATOM    439  CG1 VAL L  60      24.992  16.266  50.841  1.00 33.19           C  
ATOM    440  CG2 VAL L  60      22.800  15.547  49.686  1.00 32.79           C  
ATOM    441  C   VAL L  60      24.211  14.877  53.132  1.00 37.16           C  
ATOM    442  O   VAL L  60      23.687  15.559  54.011  1.00 36.56           O  
ATOM    443  N   SER L  61      25.464  14.394  53.249  1.00 37.93           N  
ATOM    444  CA  SER L  61      26.244  14.575  54.444  1.00 37.88           C  
ATOM    445  CB  SER L  61      27.574  13.805  54.412  1.00 39.27           C  
ATOM    446  OG  SER L  61      28.348  14.115  55.560  1.00 41.67           O  
ATOM    447  C   SER L  61      26.574  16.027  54.623  1.00 39.81           C  
ATOM    448  O   SER L  61      26.742  16.772  53.659  1.00 39.24           O  
ATOM    449  N   ASN L  62      26.698  16.446  55.898  1.00 38.64           N  
ATOM    450  CA  ASN L  62      26.980  17.799  56.301  1.00 39.42           C  
ATOM    451  CB  ASN L  62      26.793  18.059  57.813  1.00 44.67           C  
ATOM    452  CG  ASN L  62      27.772  17.219  58.618  1.00 48.81           C  
ATOM    453  OD1 ASN L  62      27.501  16.064  58.943  1.00 50.04           O  
ATOM    454  ND2 ASN L  62      28.945  17.819  58.961  1.00 46.63           N  
ATOM    455  C   ASN L  62      28.375  18.173  55.910  1.00 38.65           C  
ATOM    456  O   ASN L  62      28.741  19.347  55.929  1.00 38.67           O  
ATOM    457  N   ARG L  63      29.207  17.172  55.582  1.00 36.12           N  
ATOM    458  CA  ARG L  63      30.570  17.400  55.205  1.00 33.68           C  
ATOM    459  CB  ARG L  63      31.313  16.103  54.859  1.00 34.13           C  
ATOM    460  CG  ARG L  63      31.534  15.201  56.074  1.00 35.62           C  
ATOM    461  CD  ARG L  63      32.368  13.958  55.765  1.00 36.28           C  
ATOM    462  NE  ARG L  63      31.533  13.046  54.931  1.00 37.24           N  
ATOM    463  CZ  ARG L  63      32.070  12.484  53.808  1.00 36.87           C  
ATOM    464  NH1 ARG L  63      33.325  12.837  53.407  1.00 37.13           N1+
ATOM    465  NH2 ARG L  63      31.352  11.572  53.084  1.00 36.15           N  
ATOM    466  C   ARG L  63      30.586  18.277  53.988  1.00 33.20           C  
ATOM    467  O   ARG L  63      31.560  18.995  53.760  1.00 32.67           O  
ATOM    468  N   PHE L  64      29.527  18.199  53.154  1.00 31.75           N  
ATOM    469  CA  PHE L  64      29.443  18.981  51.948  1.00 32.13           C  
ATOM    470  CB  PHE L  64      28.564  18.325  50.865  1.00 30.06           C  
ATOM    471  CG  PHE L  64      29.242  17.102  50.339  1.00 31.16           C  
ATOM    472  CD1 PHE L  64      29.246  15.927  51.051  1.00 32.06           C  
ATOM    473  CD2 PHE L  64      29.857  17.135  49.108  1.00 29.22           C  
ATOM    474  CE1 PHE L  64      29.869  14.809  50.545  1.00 31.36           C  
ATOM    475  CE2 PHE L  64      30.482  16.019  48.598  1.00 30.81           C  
ATOM    476  CZ  PHE L  64      30.488  14.852  49.320  1.00 30.76           C  
ATOM    477  C   PHE L  64      28.810  20.312  52.250  1.00 32.08           C  
ATOM    478  O   PHE L  64      27.799  20.390  52.949  1.00 32.52           O  
ATOM    479  N   SER L  65      29.400  21.410  51.720  1.00 29.65           N  
ATOM    480  CA  SER L  65      28.855  22.725  51.926  1.00 31.70           C  
ATOM    481  CB  SER L  65      29.477  23.466  53.126  1.00 32.36           C  
ATOM    482  OG  SER L  65      30.855  23.718  52.889  1.00 34.60           O  
ATOM    483  C   SER L  65      29.150  23.539  50.700  1.00 32.34           C  
ATOM    484  O   SER L  65      30.072  23.225  49.948  1.00 32.37           O  
ATOM    485  N   GLY L  66      28.370  24.618  50.464  1.00 31.06           N  
ATOM    486  CA  GLY L  66      28.612  25.416  49.296  1.00 32.26           C  
ATOM    487  C   GLY L  66      28.527  26.862  49.670  1.00 34.41           C  
ATOM    488  O   GLY L  66      27.888  27.227  50.656  1.00 34.97           O  
ATOM    489  N   SER L  67      29.189  27.723  48.871  1.00 34.20           N  
ATOM    490  CA  SER L  67      29.164  29.137  49.115  1.00 36.29           C  
ATOM    491  CB  SER L  67      30.252  29.617  50.092  1.00 36.56           C  
ATOM    492  OG  SER L  67      31.540  29.345  49.562  1.00 39.89           O  
ATOM    493  C   SER L  67      29.366  29.843  47.811  1.00 37.43           C  
ATOM    494  O   SER L  67      29.615  29.213  46.783  1.00 35.74           O  
ATOM    495  N   LYS L  68      29.228  31.184  47.826  1.00 38.29           N  
ATOM    496  CA  LYS L  68      29.354  31.943  46.615  1.00 37.90           C  
ATOM    497  CB  LYS L  68      27.989  32.212  45.973  1.00 38.70           C  
ATOM    498  CG  LYS L  68      28.055  33.019  44.686  1.00 41.75           C  
ATOM    499  CD  LYS L  68      26.680  33.266  44.075  1.00 42.76           C  
ATOM    500  CE  LYS L  68      25.906  34.380  44.780  1.00 45.39           C  
ATOM    501  NZ  LYS L  68      24.597  34.581  44.123  1.00 43.23           N1+
ATOM    502  C   LYS L  68      29.910  33.294  46.947  1.00 41.80           C  
ATOM    503  O   LYS L  68      29.541  33.890  47.957  1.00 41.76           O  
ATOM    504  N   SER L  69      30.823  33.806  46.099  1.00 40.61           N  
ATOM    505  CA  SER L  69      31.327  35.140  46.263  1.00 42.28           C  
ATOM    506  CB  SER L  69      32.676  35.196  47.009  1.00 45.33           C  
ATOM    507  OG  SER L  69      33.679  34.511  46.270  1.00 49.33           O  
ATOM    508  C   SER L  69      31.550  35.692  44.890  1.00 41.33           C  
ATOM    509  O   SER L  69      32.354  35.163  44.126  1.00 41.53           O  
ATOM    510  N   GLY L  70      30.847  36.784  44.539  1.00 42.68           N  
ATOM    511  CA  GLY L  70      31.032  37.364  43.241  1.00 40.19           C  
ATOM    512  C   GLY L  70      30.653  36.357  42.191  1.00 38.84           C  
ATOM    513  O   GLY L  70      29.593  35.735  42.242  1.00 40.22           O  
ATOM    514  N   ASN L  71      31.531  36.233  41.183  1.00 39.69           N  
ATOM    515  CA  ASN L  71      31.426  35.392  40.022  1.00 38.00           C  
ATOM    516  CB  ASN L  71      32.407  35.809  38.914  1.00 37.65           C  
ATOM    517  CG  ASN L  71      31.962  37.173  38.392  1.00 40.83           C  
ATOM    518  OD1 ASN L  71      30.797  37.367  38.053  1.00 40.11           O  
ATOM    519  ND2 ASN L  71      32.911  38.143  38.333  1.00 40.60           N  
ATOM    520  C   ASN L  71      31.696  33.948  40.347  1.00 38.06           C  
ATOM    521  O   ASN L  71      31.415  33.073  39.530  1.00 37.65           O  
ATOM    522  N   THR L  72      32.317  33.657  41.505  1.00 36.38           N  
ATOM    523  CA  THR L  72      32.717  32.299  41.751  1.00 36.17           C  
ATOM    524  CB  THR L  72      34.159  32.203  42.152  1.00 36.64           C  
ATOM    525  OG1 THR L  72      34.983  32.748  41.132  1.00 36.71           O  
ATOM    526  CG2 THR L  72      34.517  30.731  42.401  1.00 33.62           C  
ATOM    527  C   THR L  72      31.916  31.663  42.853  1.00 35.19           C  
ATOM    528  O   THR L  72      31.579  32.290  43.857  1.00 36.57           O  
ATOM    529  N   ALA L  73      31.600  30.361  42.670  1.00 33.22           N  
ATOM    530  CA  ALA L  73      30.898  29.579  43.650  1.00 32.07           C  
ATOM    531  CB  ALA L  73      29.628  28.900  43.112  1.00 30.39           C  
ATOM    532  C   ALA L  73      31.841  28.486  44.054  1.00 31.84           C  
ATOM    533  O   ALA L  73      32.710  28.097  43.273  1.00 31.05           O  
ATOM    534  N   SER L  74      31.729  27.981  45.300  1.00 30.65           N  
ATOM    535  CA  SER L  74      32.654  26.951  45.672  1.00 31.79           C  
ATOM    536  CB  SER L  74      33.847  27.460  46.500  1.00 33.83           C  
ATOM    537  OG  SER L  74      33.391  28.156  47.648  1.00 36.25           O  
ATOM    538  C   SER L  74      31.965  25.861  46.430  1.00 30.81           C  
ATOM    539  O   SER L  74      30.990  26.079  47.148  1.00 30.78           O  
ATOM    540  N   LEU L  75      32.475  24.630  46.238  1.00 30.35           N  
ATOM    541  CA  LEU L  75      32.007  23.453  46.903  1.00 29.07           C  
ATOM    542  CB  LEU L  75      31.769  22.291  45.923  1.00 27.16           C  
ATOM    543  CG  LEU L  75      31.307  20.980  46.580  1.00 27.61           C  
ATOM    544  CD1 LEU L  75      29.946  21.148  47.268  1.00 25.88           C  
ATOM    545  CD2 LEU L  75      31.326  19.822  45.571  1.00 25.81           C  
ATOM    546  C   LEU L  75      33.110  23.037  47.822  1.00 29.98           C  
ATOM    547  O   LEU L  75      34.256  22.901  47.395  1.00 29.99           O  
ATOM    548  N   THR L  76      32.805  22.840  49.120  1.00 29.76           N  
ATOM    549  CA  THR L  76      33.848  22.446  50.022  1.00 30.42           C  
ATOM    550  CB  THR L  76      34.108  23.430  51.127  1.00 30.70           C  
ATOM    551  OG1 THR L  76      34.455  24.695  50.578  1.00 33.52           O  
ATOM    552  CG2 THR L  76      35.261  22.908  52.001  1.00 30.26           C  
ATOM    553  C   THR L  76      33.460  21.147  50.647  1.00 30.25           C  
ATOM    554  O   THR L  76      32.333  20.977  51.112  1.00 31.52           O  
ATOM    555  N   ILE L  77      34.406  20.185  50.657  1.00 29.67           N  
ATOM    556  CA  ILE L  77      34.163  18.892  51.222  1.00 31.58           C  
ATOM    557  CB  ILE L  77      34.392  17.778  50.235  1.00 31.49           C  
ATOM    558  CG1 ILE L  77      33.521  17.971  48.983  1.00 31.96           C  
ATOM    559  CG2 ILE L  77      34.135  16.450  50.958  1.00 31.37           C  
ATOM    560  CD1 ILE L  77      33.913  17.040  47.833  1.00 30.38           C  
ATOM    561  C   ILE L  77      35.164  18.696  52.318  1.00 33.79           C  
ATOM    562  O   ILE L  77      36.371  18.767  52.085  1.00 34.14           O  
ATOM    563  N   SER L  78      34.695  18.429  53.553  1.00 33.33           N  
ATOM    564  CA  SER L  78      35.643  18.248  54.616  1.00 34.76           C  
ATOM    565  CB  SER L  78      35.397  19.158  55.832  1.00 34.95           C  
ATOM    566  OG  SER L  78      34.128  18.883  56.403  1.00 35.71           O  
ATOM    567  C   SER L  78      35.579  16.820  55.059  1.00 35.23           C  
ATOM    568  O   SER L  78      34.613  16.114  54.780  1.00 35.14           O  
ATOM    569  N   GLY L  79      36.645  16.337  55.727  1.00 34.13           N  
ATOM    570  CA  GLY L  79      36.638  14.981  56.206  1.00 33.30           C  
ATOM    571  C   GLY L  79      36.495  14.076  55.025  1.00 33.12           C  
ATOM    572  O   GLY L  79      35.646  13.186  55.007  1.00 33.72           O  
ATOM    573  N   LEU L  80      37.354  14.265  54.014  1.00 31.43           N  
ATOM    574  CA  LEU L  80      37.249  13.562  52.771  1.00 31.45           C  
ATOM    575  CB  LEU L  80      38.376  14.008  51.818  1.00 31.99           C  
ATOM    576  CG  LEU L  80      38.226  13.650  50.333  1.00 32.51           C  
ATOM    577  CD1 LEU L  80      36.973  14.299  49.721  1.00 31.70           C  
ATOM    578  CD2 LEU L  80      39.485  14.056  49.557  1.00 32.21           C  
ATOM    579  C   LEU L  80      37.303  12.080  53.024  1.00 33.11           C  
ATOM    580  O   LEU L  80      38.121  11.590  53.801  1.00 32.46           O  
ATOM    581  N   GLN L  81      36.375  11.332  52.382  1.00 33.29           N  
ATOM    582  CA  GLN L  81      36.315   9.901  52.512  1.00 33.38           C  
ATOM    583  CB  GLN L  81      35.018   9.392  53.170  1.00 35.18           C  
ATOM    584  CG  GLN L  81      34.888   9.879  54.619  1.00 40.21           C  
ATOM    585  CD  GLN L  81      33.613   9.341  55.255  1.00 45.39           C  
ATOM    586  OE1 GLN L  81      33.145   8.252  54.926  1.00 46.67           O  
ATOM    587  NE2 GLN L  81      33.036  10.121  56.212  1.00 45.20           N  
ATOM    588  C   GLN L  81      36.448   9.323  51.131  1.00 33.72           C  
ATOM    589  O   GLN L  81      36.299  10.024  50.133  1.00 31.72           O  
ATOM    590  N   ALA L  82      36.729   8.009  51.045  1.00 32.25           N  
ATOM    591  CA  ALA L  82      37.003   7.344  49.800  1.00 33.10           C  
ATOM    592  CB  ALA L  82      37.313   5.846  49.986  1.00 33.43           C  
ATOM    593  C   ALA L  82      35.832   7.448  48.870  1.00 32.47           C  
ATOM    594  O   ALA L  82      36.002   7.634  47.665  1.00 32.16           O  
ATOM    595  N   GLU L  83      34.608   7.358  49.410  1.00 32.70           N  
ATOM    596  CA  GLU L  83      33.404   7.357  48.628  1.00 33.96           C  
ATOM    597  CB  GLU L  83      32.137   7.140  49.473  1.00 36.00           C  
ATOM    598  CG  GLU L  83      31.849   8.264  50.467  1.00 43.83           C  
ATOM    599  CD  GLU L  83      30.750   7.786  51.403  1.00 52.39           C  
ATOM    600  OE1 GLU L  83      30.944   6.709  52.026  1.00 52.33           O  
ATOM    601  OE2 GLU L  83      29.705   8.481  51.504  1.00 53.07           O1-
ATOM    602  C   GLU L  83      33.273   8.657  47.889  1.00 32.58           C  
ATOM    603  O   GLU L  83      32.585   8.725  46.870  1.00 32.97           O  
ATOM    604  N   ASP L  84      33.906   9.728  48.403  1.00 30.02           N  
ATOM    605  CA  ASP L  84      33.834  11.049  47.840  1.00 28.83           C  
ATOM    606  CB  ASP L  84      34.545  12.107  48.703  1.00 28.40           C  
ATOM    607  CG  ASP L  84      33.717  12.313  49.965  1.00 31.29           C  
ATOM    608  OD1 ASP L  84      32.567  11.802  50.005  1.00 30.64           O  
ATOM    609  OD2 ASP L  84      34.219  12.987  50.903  1.00 29.89           O1-
ATOM    610  C   ASP L  84      34.442  11.095  46.466  1.00 28.86           C  
ATOM    611  O   ASP L  84      34.117  11.990  45.686  1.00 28.23           O  
ATOM    612  N   GLU L  85      35.373  10.179  46.132  1.00 26.90           N  
ATOM    613  CA  GLU L  85      35.967  10.255  44.826  1.00 28.13           C  
ATOM    614  CB  GLU L  85      37.011   9.160  44.549  1.00 27.80           C  
ATOM    615  CG  GLU L  85      37.676   9.314  43.180  1.00 30.98           C  
ATOM    616  CD  GLU L  85      38.874   8.381  43.102  1.00 34.76           C  
ATOM    617  OE1 GLU L  85      39.576   8.221  44.135  1.00 32.83           O  
ATOM    618  OE2 GLU L  85      39.110   7.826  41.997  1.00 36.33           O1-
ATOM    619  C   GLU L  85      34.876  10.152  43.804  1.00 27.31           C  
ATOM    620  O   GLU L  85      34.043   9.249  43.850  1.00 27.78           O  
ATOM    621  N   ALA L  86      34.857  11.111  42.851  1.00 25.74           N  
ATOM    622  CA  ALA L  86      33.856  11.154  41.823  1.00 24.89           C  
ATOM    623  CB  ALA L  86      32.414  11.171  42.364  1.00 25.11           C  
ATOM    624  C   ALA L  86      34.068  12.431  41.071  1.00 24.65           C  
ATOM    625  O   ALA L  86      34.999  13.182  41.355  1.00 24.76           O  
ATOM    626  N   ASP L  87      33.221  12.686  40.053  1.00 25.15           N  
ATOM    627  CA  ASP L  87      33.288  13.898  39.286  1.00 25.82           C  
ATOM    628  CB  ASP L  87      32.947  13.687  37.800  1.00 27.33           C  
ATOM    629  CG  ASP L  87      34.049  12.838  37.186  1.00 33.19           C  
ATOM    630  OD1 ASP L  87      35.225  13.007  37.601  1.00 36.31           O  
ATOM    631  OD2 ASP L  87      33.729  12.000  36.301  1.00 35.17           O1-
ATOM    632  C   ASP L  87      32.257  14.823  39.856  1.00 24.86           C  
ATOM    633  O   ASP L  87      31.176  14.380  40.245  1.00 25.24           O  
ATOM    634  N   TYR L  88      32.574  16.135  39.945  1.00 23.81           N  
ATOM    635  CA  TYR L  88      31.640  17.079  40.491  1.00 24.04           C  
ATOM    636  CB  TYR L  88      32.141  17.788  41.762  1.00 23.25           C  
ATOM    637  CG  TYR L  88      32.223  16.785  42.860  1.00 22.71           C  
ATOM    638  CD1 TYR L  88      33.301  15.936  42.964  1.00 23.74           C  
ATOM    639  CD2 TYR L  88      31.219  16.702  43.797  1.00 22.68           C  
ATOM    640  CE1 TYR L  88      33.373  15.015  43.986  1.00 24.05           C  
ATOM    641  CE2 TYR L  88      31.285  15.784  44.819  1.00 22.96           C  
ATOM    642  CZ  TYR L  88      32.362  14.937  44.914  1.00 24.78           C  
ATOM    643  OH  TYR L  88      32.432  13.999  45.966  1.00 24.20           O  
ATOM    644  C   TYR L  88      31.381  18.141  39.469  1.00 24.98           C  
ATOM    645  O   TYR L  88      32.299  18.611  38.796  1.00 25.56           O  
ATOM    646  N   TYR L  89      30.099  18.543  39.329  1.00 24.64           N  
ATOM    647  CA  TYR L  89      29.748  19.534  38.349  1.00 24.49           C  
ATOM    648  CB  TYR L  89      28.835  19.001  37.225  1.00 24.57           C  
ATOM    649  CG  TYR L  89      29.506  17.944  36.412  1.00 24.74           C  
ATOM    650  CD1 TYR L  89      30.249  18.281  35.306  1.00 25.09           C  
ATOM    651  CD2 TYR L  89      29.384  16.609  36.739  1.00 25.10           C  
ATOM    652  CE1 TYR L  89      30.865  17.320  34.542  1.00 25.61           C  
ATOM    653  CE2 TYR L  89      29.998  15.641  35.974  1.00 25.43           C  
ATOM    654  CZ  TYR L  89      30.739  15.995  34.877  1.00 26.87           C  
ATOM    655  OH  TYR L  89      31.369  15.009  34.085  1.00 27.39           O  
ATOM    656  C   TYR L  89      28.938  20.604  39.022  1.00 25.04           C  
ATOM    657  O   TYR L  89      28.089  20.320  39.867  1.00 25.02           O  
ATOM    658  N   CYS L  90      29.193  21.878  38.653  1.00 25.28           N  
ATOM    659  CA  CYS L  90      28.405  22.975  39.142  1.00 27.23           C  
ATOM    660  CB  CYS L  90      29.246  24.216  39.529  1.00 28.72           C  
ATOM    661  SG  CYS L  90      30.296  24.817  38.168  1.00 36.05           S  
ATOM    662  C   CYS L  90      27.489  23.366  38.019  1.00 27.30           C  
ATOM    663  O   CYS L  90      27.780  23.082  36.857  1.00 26.90           O  
ATOM    664  N   ILE L  91      26.318  23.966  38.336  1.00 27.02           N  
ATOM    665  CA  ILE L  91      25.424  24.419  37.304  1.00 26.82           C  
ATOM    666  CB  ILE L  91      24.255  23.505  37.044  1.00 26.68           C  
ATOM    667  CG1 ILE L  91      23.294  23.464  38.236  1.00  0.00           C  
ATOM    668  CG2 ILE L  91      24.817  22.122  36.693  1.00  0.00           C  
ATOM    669  CD1 ILE L  91      21.947  22.844  37.879  1.00  0.00           C  
ATOM    670  C   ILE L  91      24.815  25.704  37.768  1.00 27.28           C  
ATOM    671  O   ILE L  91      24.642  25.915  38.966  1.00 27.52           O  
ATOM    672  N   SER L  92      24.473  26.606  36.824  1.00 26.95           N  
ATOM    673  CA  SER L  92      23.899  27.868  37.202  1.00 29.33           C  
ATOM    674  CB  SER L  92      24.884  29.046  37.233  1.00 29.96           C  
ATOM    675  OG  SER L  92      25.637  29.036  38.431  1.00 33.79           O  
ATOM    676  C   SER L  92      22.873  28.293  36.215  1.00 29.62           C  
ATOM    677  O   SER L  92      23.006  28.086  35.011  1.00 29.12           O  
ATOM    678  N   TYR L  93      21.867  29.026  36.727  1.00 23.00           N  
ATOM    679  CA  TYR L  93      20.829  29.623  35.939  1.00 24.54           C  
ATOM    680  CB  TYR L  93      19.580  29.962  36.786  1.00 24.33           C  
ATOM    681  CG  TYR L  93      18.457  30.452  35.936  1.00 26.22           C  
ATOM    682  CD1 TYR L  93      17.682  29.555  35.237  1.00 25.06           C  
ATOM    683  CD2 TYR L  93      18.178  31.796  35.834  1.00 26.64           C  
ATOM    684  CE1 TYR L  93      16.641  29.993  34.455  1.00 25.20           C  
ATOM    685  CE2 TYR L  93      17.136  32.240  35.054  1.00 27.68           C  
ATOM    686  CZ  TYR L  93      16.366  31.335  34.365  1.00 26.85           C  
ATOM    687  OH  TYR L  93      15.295  31.775  33.562  1.00 27.72           O  
ATOM    688  C   TYR L  93      21.420  30.877  35.360  1.00 25.69           C  
ATOM    689  O   TYR L  93      22.225  31.549  36.004  1.00 26.19           O  
ATOM    690  N   ILE L  94      21.064  31.210  34.103  1.00 27.54           N  
ATOM    691  CA  ILE L  94      21.676  32.347  33.471  1.00 29.56           C  
ATOM    692  CB  ILE L  94      22.461  31.994  32.240  1.00 29.52           C  
ATOM    693  CG1 ILE L  94      23.388  33.153  31.828  1.00  0.00           C  
ATOM    694  CG2 ILE L  94      21.455  31.567  31.160  1.00 23.89           C  
ATOM    695  CD1 ILE L  94      24.449  32.762  30.801  1.00  0.00           C  
ATOM    696  C   ILE L  94      20.624  33.328  33.072  1.00 31.91           C  
ATOM    697  O   ILE L  94      19.427  33.058  33.155  1.00 31.42           O  
ATOM    698  N   SER L  95      21.069  34.531  32.664  1.00 32.11           N  
ATOM    699  CA  SER L  95      20.190  35.592  32.263  1.00 33.32           C  
ATOM    700  CB  SER L  95      20.949  36.878  31.898  1.00 35.20           C  
ATOM    701  OG  SER L  95      21.793  36.640  30.781  1.00 40.55           O  
ATOM    702  C   SER L  95      19.417  35.168  31.048  1.00 35.58           C  
ATOM    703  O   SER L  95      18.319  35.669  30.807  1.00 36.03           O  
ATOM    704  N   SER L  96      19.984  34.248  30.241  1.00 33.94           N  
ATOM    705  CA  SER L  96      19.350  33.753  29.046  1.00 33.97           C  
ATOM    706  CB  SER L  96      20.307  32.953  28.143  1.00 33.70           C  
ATOM    707  OG  SER L  96      21.350  33.795  27.680  1.00 42.19           O  
ATOM    708  C   SER L  96      18.224  32.835  29.425  1.00 33.63           C  
ATOM    709  O   SER L  96      17.493  32.363  28.556  1.00 33.70           O  
ATOM    710  N   ASN L  97      18.038  32.572  30.733  1.00 32.85           N  
ATOM    711  CA  ASN L  97      17.015  31.667  31.186  1.00 32.66           C  
ATOM    712  CB  ASN L  97      15.621  31.967  30.608  1.00 33.11           C  
ATOM    713  CG  ASN L  97      15.127  33.267  31.215  1.00 40.84           C  
ATOM    714  OD1 ASN L  97      15.761  33.844  32.099  1.00 40.82           O  
ATOM    715  ND2 ASN L  97      13.948  33.743  30.735  1.00 42.31           N  
ATOM    716  C   ASN L  97      17.366  30.276  30.777  1.00 31.41           C  
ATOM    717  O   ASN L  97      16.486  29.452  30.536  1.00 32.31           O  
ATOM    718  N   THR L  98      18.676  29.979  30.708  1.00 28.88           N  
ATOM    719  CA  THR L  98      19.096  28.651  30.386  1.00 28.33           C  
ATOM    720  CB  THR L  98      19.889  28.569  29.113  1.00 29.75           C  
ATOM    721  OG1 THR L  98      21.074  29.344  29.225  1.00 26.65           O  
ATOM    722  CG2 THR L  98      19.018  29.085  27.954  1.00 27.73           C  
ATOM    723  C   THR L  98      19.976  28.191  31.504  1.00 26.88           C  
ATOM    724  O   THR L  98      20.515  28.996  32.258  1.00 25.08           O  
ATOM    725  N   ARG L  99      20.123  26.863  31.662  1.00 25.70           N  
ATOM    726  CA  ARG L  99      20.954  26.373  32.721  1.00 23.44           C  
ATOM    727  CB  ARG L  99      20.399  25.121  33.407  1.00 23.37           C  
ATOM    728  CG  ARG L  99      21.225  24.681  34.614  1.00 22.88           C  
ATOM    729  CD  ARG L  99      20.578  23.521  35.355  1.00  0.00           C  
ATOM    730  NE  ARG L  99      20.331  22.488  34.320  1.00  0.00           N  
ATOM    731  CZ  ARG L  99      20.573  21.182  34.609  1.00  0.00           C  
ATOM    732  NH1 ARG L  99      21.059  20.849  35.842  1.00  0.00           N1+
ATOM    733  NH2 ARG L  99      20.398  20.229  33.648  1.00  0.00           N  
ATOM    734  C   ARG L  99      22.271  26.033  32.117  1.00 22.72           C  
ATOM    735  O   ARG L  99      22.339  25.514  31.003  1.00 22.24           O  
ATOM    736  N   LEU L 100      23.365  26.340  32.838  1.00 30.94           N  
ATOM    737  CA  LEU L 100      24.664  26.111  32.264  1.00 29.16           C  
ATOM    738  CB  LEU L 100      25.405  27.431  31.979  1.00 30.29           C  
ATOM    739  CG  LEU L 100      26.800  27.268  31.353  1.00 28.94           C  
ATOM    740  CD1 LEU L 100      26.708  26.602  29.970  1.00 30.14           C  
ATOM    741  CD2 LEU L 100      27.549  28.609  31.312  1.00 29.52           C  
ATOM    742  C   LEU L 100      25.496  25.303  33.229  1.00 29.21           C  
ATOM    743  O   LEU L 100      25.601  25.626  34.411  1.00 29.05           O  
ATOM    744  N   PHE L 101      26.133  24.218  32.739  1.00 27.99           N  
ATOM    745  CA  PHE L 101      26.945  23.351  33.558  1.00 27.72           C  
ATOM    746  CB  PHE L 101      26.885  21.872  33.123  1.00 27.58           C  
ATOM    747  CG  PHE L 101      25.664  21.196  33.648  1.00 27.74           C  
ATOM    748  CD1 PHE L 101      24.409  21.445  33.145  1.00 27.35           C  
ATOM    749  CD2 PHE L 101      25.805  20.260  34.645  1.00 26.80           C  
ATOM    750  CE1 PHE L 101      23.309  20.787  33.657  1.00 29.12           C  
ATOM    751  CE2 PHE L 101      24.709  19.604  35.162  1.00 25.79           C  
ATOM    752  CZ  PHE L 101      23.458  19.871  34.666  1.00 26.98           C  
ATOM    753  C   PHE L 101      28.391  23.729  33.443  1.00 28.20           C  
ATOM    754  O   PHE L 101      28.843  24.222  32.411  1.00 29.47           O  
ATOM    755  N   GLY L 102      29.159  23.495  34.529  1.00 27.34           N  
ATOM    756  CA  GLY L 102      30.577  23.727  34.520  1.00 27.22           C  
ATOM    757  C   GLY L 102      31.219  22.547  33.845  1.00 28.12           C  
ATOM    758  O   GLY L 102      30.563  21.548  33.556  1.00 27.19           O  
ATOM    759  N   GLY L 103      32.538  22.647  33.596  1.00 27.65           N  
ATOM    760  CA  GLY L 103      33.337  21.660  32.914  1.00 27.24           C  
ATOM    761  C   GLY L 103      33.433  20.381  33.694  1.00 28.92           C  
ATOM    762  O   GLY L 103      33.628  19.313  33.117  1.00 29.35           O  
ATOM    763  N   GLY L 104      33.390  20.452  35.038  1.00 28.23           N  
ATOM    764  CA  GLY L 104      33.483  19.251  35.825  1.00 27.54           C  
ATOM    765  C   GLY L 104      34.853  19.157  36.422  1.00 28.65           C  
ATOM    766  O   GLY L 104      35.844  19.586  35.831  1.00 29.75           O  
ATOM    767  N   THR L 105      34.934  18.583  37.642  1.00 28.35           N  
ATOM    768  CA  THR L 105      36.199  18.429  38.305  1.00 28.21           C  
ATOM    769  CB  THR L 105      36.342  19.314  39.513  1.00 28.25           C  
ATOM    770  OG1 THR L 105      36.206  20.678  39.140  1.00 28.53           O  
ATOM    771  CG2 THR L 105      37.717  19.072  40.152  1.00 28.23           C  
ATOM    772  C   THR L 105      36.292  17.022  38.798  1.00 27.78           C  
ATOM    773  O   THR L 105      35.338  16.488  39.363  1.00 27.08           O  
ATOM    774  N   LYS L 106      37.456  16.375  38.605  1.00 27.30           N  
ATOM    775  CA  LYS L 106      37.595  15.039  39.103  1.00 28.24           C  
ATOM    776  CB  LYS L 106      38.428  14.102  38.207  1.00 29.18           C  
ATOM    777  CG  LYS L 106      38.490  12.669  38.742  1.00 33.24           C  
ATOM    778  CD  LYS L 106      38.965  11.638  37.713  1.00 39.03           C  
ATOM    779  CE  LYS L 106      39.063  10.215  38.265  1.00 40.16           C  
ATOM    780  NZ  LYS L 106      40.292  10.065  39.078  1.00 40.79           N1+
ATOM    781  C   LYS L 106      38.266  15.134  40.433  1.00 28.79           C  
ATOM    782  O   LYS L 106      39.331  15.733  40.575  1.00 28.45           O  
ATOM    783  N   LEU L 107      37.634  14.540  41.461  1.00 27.71           N  
ATOM    784  CA  LEU L 107      38.168  14.609  42.785  1.00 27.74           C  
ATOM    785  CB  LEU L 107      37.069  14.971  43.810  1.00 28.33           C  
ATOM    786  CG  LEU L 107      37.497  15.117  45.286  1.00 33.15           C  
ATOM    787  CD1 LEU L 107      36.329  15.674  46.117  1.00 34.16           C  
ATOM    788  CD2 LEU L 107      38.014  13.806  45.895  1.00 35.11           C  
ATOM    789  C   LEU L 107      38.751  13.271  43.104  1.00 27.86           C  
ATOM    790  O   LEU L 107      38.069  12.249  43.038  1.00 28.07           O  
ATOM    791  N   ALA L 108      40.051  13.245  43.462  1.00 28.30           N  
ATOM    792  CA  ALA L 108      40.674  11.995  43.778  1.00 29.75           C  
ATOM    793  CB  ALA L 108      41.953  11.723  42.966  1.00 29.44           C  
ATOM    794  C   ALA L 108      41.048  12.000  45.226  1.00 29.35           C  
ATOM    795  O   ALA L 108      41.556  12.990  45.752  1.00 29.25           O  
ATOM    796  N   VAL L 109      40.782  10.870  45.911  1.00 28.80           N  
ATOM    797  CA  VAL L 109      41.134  10.730  47.293  1.00 29.12           C  
ATOM    798  CB  VAL L 109      40.153   9.895  48.063  1.00 30.48           C  
ATOM    799  CG1 VAL L 109      40.677   9.708  49.496  1.00 30.15           C  
ATOM    800  CG2 VAL L 109      38.768  10.561  47.974  1.00 28.54           C  
ATOM    801  C   VAL L 109      42.419   9.974  47.290  1.00 29.52           C  
ATOM    802  O   VAL L 109      42.454   8.801  46.919  1.00 30.44           O  
ATOM    803  N   LEU L 110      43.518  10.626  47.719  1.00 31.33           N  
ATOM    804  CA  LEU L 110      44.790   9.970  47.668  1.00 31.29           C  
ATOM    805  CB  LEU L 110      45.963  10.841  48.156  1.00 30.58           C  
ATOM    806  CG  LEU L 110      46.265  12.023  47.218  1.00 33.65           C  
ATOM    807  CD1 LEU L 110      47.449  12.867  47.720  1.00 29.43           C  
ATOM    808  CD2 LEU L 110      46.459  11.535  45.775  1.00 26.87           C  
ATOM    809  C   LEU L 110      44.744   8.717  48.527  1.00 31.87           C  
ATOM    810  O   LEU L 110      44.707   8.848  49.778  1.00 32.93           O  
ATOM    811  OXT LEU L 110      44.758   7.606  47.936  1.00  0.00           O1-
TER     812      LEU L 110 
ATOM    813  N   GLU H 111      10.340   4.858  45.177  1.00 51.09           N1+
ATOM    814  CA  GLU H 111      10.624   6.308  45.229  1.00 49.75           C  
ATOM    815  CB  GLU H 111      12.096   6.565  45.583  1.00 52.35           C  
ATOM    816  CG  GLU H 111      12.493   6.076  46.974  1.00 57.01           C  
ATOM    817  CD  GLU H 111      13.961   6.416  47.174  1.00 63.49           C  
ATOM    818  OE1 GLU H 111      14.272   7.632  47.291  1.00 64.85           O  
ATOM    819  OE2 GLU H 111      14.792   5.470  47.210  1.00 64.04           O1-
ATOM    820  C   GLU H 111      10.393   6.894  43.884  1.00 46.60           C  
ATOM    821  O   GLU H 111       9.688   6.318  43.057  1.00 45.74           O  
ATOM    822  N   VAL H 112      10.986   8.073  43.634  1.00 44.04           N  
ATOM    823  CA  VAL H 112      10.809   8.638  42.336  1.00 41.74           C  
ATOM    824  CB  VAL H 112      11.219  10.081  42.209  1.00 41.31           C  
ATOM    825  CG1 VAL H 112      10.310  10.943  43.097  1.00 40.81           C  
ATOM    826  CG2 VAL H 112      12.713  10.210  42.541  1.00 41.12           C  
ATOM    827  C   VAL H 112      11.658   7.847  41.404  1.00 40.39           C  
ATOM    828  O   VAL H 112      12.808   7.535  41.710  1.00 41.29           O  
ATOM    829  N   GLN H 113      11.085   7.469  40.244  1.00 40.40           N  
ATOM    830  CA  GLN H 113      11.857   6.733  39.294  1.00 40.94           C  
ATOM    831  CB  GLN H 113      11.503   5.240  39.202  1.00 41.10           C  
ATOM    832  CG  GLN H 113      11.937   4.465  40.448  1.00 45.55           C  
ATOM    833  CD  GLN H 113      11.737   2.980  40.196  1.00 50.07           C  
ATOM    834  OE1 GLN H 113      10.620   2.469  40.254  1.00 50.86           O  
ATOM    835  NE2 GLN H 113      12.855   2.260  39.907  1.00 49.77           N  
ATOM    836  C   GLN H 113      11.667   7.352  37.949  1.00 38.02           C  
ATOM    837  O   GLN H 113      10.583   7.821  37.603  1.00 37.78           O  
ATOM    838  N   LEU H 114      12.759   7.399  37.170  1.00 35.75           N  
ATOM    839  CA  LEU H 114      12.698   7.951  35.844  1.00 34.23           C  
ATOM    840  CB  LEU H 114      13.426   9.298  35.755  1.00 33.45           C  
ATOM    841  CG  LEU H 114      12.833  10.361  36.696  1.00 33.50           C  
ATOM    842  CD1 LEU H 114      13.583  11.697  36.572  1.00 32.44           C  
ATOM    843  CD2 LEU H 114      11.315  10.506  36.485  1.00 32.69           C  
ATOM    844  C   LEU H 114      13.414   6.983  34.960  1.00 34.60           C  
ATOM    845  O   LEU H 114      14.563   6.634  35.215  1.00 36.17           O  
ATOM    846  N   VAL H 115      12.751   6.508  33.889  1.00 34.07           N  
ATOM    847  CA  VAL H 115      13.421   5.574  33.032  1.00 34.95           C  
ATOM    848  CB  VAL H 115      12.778   4.220  33.023  1.00 35.45           C  
ATOM    849  CG1 VAL H 115      13.572   3.299  32.082  1.00 35.67           C  
ATOM    850  CG2 VAL H 115      12.684   3.706  34.473  1.00 35.40           C  
ATOM    851  C   VAL H 115      13.393   6.102  31.632  1.00 34.71           C  
ATOM    852  O   VAL H 115      12.324   6.357  31.082  1.00 34.62           O  
ATOM    853  N   GLU H 116      14.583   6.282  31.023  1.00 33.70           N  
ATOM    854  CA  GLU H 116      14.665   6.779  29.677  1.00 34.95           C  
ATOM    855  CB  GLU H 116      15.910   7.639  29.394  1.00 34.56           C  
ATOM    856  CG  GLU H 116      15.957   8.975  30.139  1.00 35.42           C  
ATOM    857  CD  GLU H 116      16.665   8.778  31.471  1.00 36.69           C  
ATOM    858  OE1 GLU H 116      16.243   7.885  32.252  1.00 36.74           O  
ATOM    859  OE2 GLU H 116      17.647   9.523  31.731  1.00 34.69           O1-
ATOM    860  C   GLU H 116      14.751   5.616  28.736  1.00 36.96           C  
ATOM    861  O   GLU H 116      15.239   4.546  29.099  1.00 37.48           O  
ATOM    862  N   SER H 117      14.271   5.805  27.486  1.00 35.29           N  
ATOM    863  CA  SER H 117      14.356   4.765  26.496  1.00 36.47           C  
ATOM    864  CB  SER H 117      13.181   3.774  26.549  1.00 37.99           C  
ATOM    865  OG  SER H 117      11.959   4.458  26.309  1.00 39.28           O  
ATOM    866  C   SER H 117      14.348   5.403  25.138  1.00 36.91           C  
ATOM    867  O   SER H 117      14.138   6.608  25.008  1.00 35.66           O  
ATOM    868  N   GLY H 118      14.588   4.593  24.084  1.00 35.87           N  
ATOM    869  CA  GLY H 118      14.539   5.079  22.731  1.00 35.32           C  
ATOM    870  C   GLY H 118      15.913   5.323  22.180  1.00 36.11           C  
ATOM    871  O   GLY H 118      16.051   5.686  21.012  1.00 37.27           O  
ATOM    872  N   GLY H 119      16.974   5.132  22.989  1.00 35.39           N  
ATOM    873  CA  GLY H 119      18.298   5.376  22.484  1.00 35.70           C  
ATOM    874  C   GLY H 119      18.708   4.252  21.580  1.00 38.05           C  
ATOM    875  O   GLY H 119      18.213   3.131  21.685  1.00 38.42           O  
ATOM    876  N   SER H 120      19.647   4.544  20.654  1.00 36.68           N  
ATOM    877  CA  SER H 120      20.118   3.533  19.748  1.00 35.66           C  
ATOM    878  CB  SER H 120      18.997   2.824  18.971  1.00  0.00           C  
ATOM    879  OG  SER H 120      18.348   3.742  18.106  1.00  0.00           O  
ATOM    880  C   SER H 120      21.013   4.189  18.737  1.00 36.28           C  
ATOM    881  O   SER H 120      21.447   5.324  18.913  1.00 36.01           O  
ATOM    882  N   LEU H 121      21.326   3.451  17.651  1.00 35.93           N  
ATOM    883  CA  LEU H 121      22.176   3.935  16.597  1.00 34.62           C  
ATOM    884  CB  LEU H 121      22.916   2.806  15.853  1.00 34.28           C  
ATOM    885  CG  LEU H 121      23.770   3.289  14.665  1.00 38.93           C  
ATOM    886  CD1 LEU H 121      24.921   4.191  15.138  1.00 37.92           C  
ATOM    887  CD2 LEU H 121      24.242   2.113  13.792  1.00 39.95           C  
ATOM    888  C   LEU H 121      21.339   4.636  15.569  1.00 35.91           C  
ATOM    889  O   LEU H 121      20.260   4.167  15.213  1.00 36.74           O  
ATOM    890  N   VAL H 122      21.829   5.793  15.071  1.00 35.00           N  
ATOM    891  CA  VAL H 122      21.131   6.525  14.048  1.00 36.10           C  
ATOM    892  CB  VAL H 122      20.292   7.637  14.601  1.00 38.29           C  
ATOM    893  CG1 VAL H 122      21.197   8.562  15.428  1.00 36.97           C  
ATOM    894  CG2 VAL H 122      19.584   8.345  13.435  1.00 39.28           C  
ATOM    895  C   VAL H 122      22.139   7.145  13.122  1.00 36.69           C  
ATOM    896  O   VAL H 122      23.241   7.508  13.529  1.00 35.30           O  
ATOM    897  N   LYS H 123      21.771   7.284  11.831  1.00 36.80           N  
ATOM    898  CA  LYS H 123      22.649   7.860  10.851  1.00 38.43           C  
ATOM    899  CB  LYS H 123      22.240   7.571   9.402  1.00 42.19           C  
ATOM    900  CG  LYS H 123      22.220   6.088   9.029  1.00 45.90           C  
ATOM    901  CD  LYS H 123      21.543   5.848   7.680  0.90 49.94           C  
ATOM    902  CE  LYS H 123      21.617   4.404   7.186  1.00 53.99           C  
ATOM    903  NZ  LYS H 123      21.020   4.314   5.833  1.00 56.32           N1+
ATOM    904  C   LYS H 123      22.582   9.344  10.998  1.00 36.99           C  
ATOM    905  O   LYS H 123      21.590   9.892  11.476  1.00 36.43           O  
ATOM    906  N   PRO H 124      23.620  10.017  10.589  1.00 37.19           N  
ATOM    907  CA  PRO H 124      23.608  11.447  10.685  1.00 37.88           C  
ATOM    908  CD  PRO H 124      24.964   9.476  10.669  1.00 37.29           C  
ATOM    909  CB  PRO H 124      25.030  11.892  10.354  1.00 37.43           C  
ATOM    910  CG  PRO H 124      25.887  10.697  10.817  1.00 38.31           C  
ATOM    911  C   PRO H 124      22.546  11.998   9.794  1.00 38.61           C  
ATOM    912  O   PRO H 124      22.378  11.500   8.682  1.00 38.53           O  
ATOM    913  N   GLY H 125      21.817  13.026  10.268  1.00 39.03           N  
ATOM    914  CA  GLY H 125      20.772  13.616   9.486  1.00 38.54           C  
ATOM    915  C   GLY H 125      19.485  12.911   9.798  1.00 38.86           C  
ATOM    916  O   GLY H 125      18.422  13.331   9.344  1.00 38.96           O  
ATOM    917  N   GLY H 126      19.541  11.827  10.601  1.00 37.64           N  
ATOM    918  CA  GLY H 126      18.355  11.067  10.898  1.00 37.36           C  
ATOM    919  C   GLY H 126      17.682  11.637  12.107  1.00 38.80           C  
ATOM    920  O   GLY H 126      18.069  12.688  12.614  1.00 37.44           O  
ATOM    921  N   SER H 127      16.633  10.944  12.603  1.00 38.68           N  
ATOM    922  CA  SER H 127      15.933  11.452  13.750  1.00 38.34           C  
ATOM    923  CB  SER H 127      14.643  12.200  13.377  1.00 39.80           C  
ATOM    924  OG  SER H 127      13.792  11.360  12.613  1.00 43.56           O  
ATOM    925  C   SER H 127      15.586  10.330  14.688  1.00 38.55           C  
ATOM    926  O   SER H 127      15.436   9.179  14.280  1.00 39.85           O  
ATOM    927  N   LEU H 128      15.502  10.650  16.001  1.00 37.23           N  
ATOM    928  CA  LEU H 128      15.120   9.704  17.019  1.00 37.62           C  
ATOM    929  CB  LEU H 128      16.250   9.114  17.888  1.00 39.22           C  
ATOM    930  CG  LEU H 128      17.057   7.960  17.275  1.00 40.45           C  
ATOM    931  CD1 LEU H 128      16.171   6.727  17.009  1.00 39.27           C  
ATOM    932  CD2 LEU H 128      17.846   8.415  16.054  1.00 39.64           C  
ATOM    933  C   LEU H 128      14.236  10.387  18.009  1.00 37.28           C  
ATOM    934  O   LEU H 128      14.280  11.604  18.172  1.00 37.84           O  
ATOM    935  N   ARG H 129      13.397   9.596  18.704  1.00 36.15           N  
ATOM    936  CA  ARG H 129      12.542  10.146  19.714  1.00 36.96           C  
ATOM    937  CB  ARG H 129      11.048   9.947  19.408  1.00 38.10           C  
ATOM    938  CG  ARG H 129      10.087  10.642  20.378  1.00 39.70           C  
ATOM    939  CD  ARG H 129       8.619  10.303  20.090  1.00 43.41           C  
ATOM    940  NE  ARG H 129       7.757  11.239  20.868  1.00 48.94           N  
ATOM    941  CZ  ARG H 129       6.451  11.407  20.506  1.00 53.17           C  
ATOM    942  NH1 ARG H 129       5.934  10.685  19.471  1.00 51.78           N1+
ATOM    943  NH2 ARG H 129       5.665  12.305  21.166  1.00 53.55           N  
ATOM    944  C   ARG H 129      12.840   9.412  20.987  1.00 36.21           C  
ATOM    945  O   ARG H 129      12.733   8.188  21.047  1.00 36.93           O  
ATOM    946  N   LEU H 130      13.209  10.154  22.049  1.00 33.80           N  
ATOM    947  CA  LEU H 130      13.534   9.544  23.308  1.00 32.86           C  
ATOM    948  CB  LEU H 130      14.730  10.204  24.015  1.00 31.21           C  
ATOM    949  CG  LEU H 130      16.047  10.170  23.205  1.00 30.88           C  
ATOM    950  CD1 LEU H 130      17.202  10.784  24.009  1.00 28.32           C  
ATOM    951  CD2 LEU H 130      16.360   8.758  22.682  1.00 30.10           C  
ATOM    952  C   LEU H 130      12.349   9.704  24.210  1.00 33.06           C  
ATOM    953  O   LEU H 130      11.582  10.657  24.076  1.00 32.91           O  
ATOM    954  N   SER H 131      12.164   8.751  25.146  1.00 33.39           N  
ATOM    955  CA  SER H 131      11.058   8.832  26.057  1.00 33.31           C  
ATOM    956  CB  SER H 131      10.008   7.730  25.844  1.00 33.82           C  
ATOM    957  OG  SER H 131       9.412   7.868  24.560  1.00 39.61           O  
ATOM    958  C   SER H 131      11.586   8.691  27.454  1.00 33.38           C  
ATOM    959  O   SER H 131      12.629   8.080  27.687  1.00 32.95           O  
ATOM    960  N   CYS H 132      10.870   9.302  28.419  1.00 32.57           N  
ATOM    961  CA  CYS H 132      11.226   9.242  29.808  1.00 33.87           C  
ATOM    962  CB  CYS H 132      11.799  10.588  30.303  1.00 34.59           C  
ATOM    963  SG  CYS H 132      12.043  10.706  32.102  1.00 41.83           S  
ATOM    964  C   CYS H 132       9.959   8.965  30.562  1.00 35.10           C  
ATOM    965  O   CYS H 132       9.056   9.801  30.590  1.00 34.77           O  
ATOM    966  N   ALA H 133       9.858   7.782  31.202  1.00 34.31           N  
ATOM    967  CA  ALA H 133       8.665   7.452  31.937  1.00 34.98           C  
ATOM    968  CB  ALA H 133       8.276   5.966  31.846  1.00 35.97           C  
ATOM    969  C   ALA H 133       8.931   7.750  33.373  1.00 35.99           C  
ATOM    970  O   ALA H 133       9.967   7.371  33.918  1.00 35.23           O  
ATOM    971  N   ALA H 134       7.980   8.439  34.036  1.00 36.47           N  
ATOM    972  CA  ALA H 134       8.198   8.824  35.399  1.00 36.02           C  
ATOM    973  CB  ALA H 134       8.103  10.341  35.632  1.00 35.30           C  
ATOM    974  C   ALA H 134       7.168   8.189  36.274  1.00 37.54           C  
ATOM    975  O   ALA H 134       6.047   7.910  35.847  1.00 38.86           O  
ATOM    976  N   SER H 135       7.561   7.916  37.536  1.00 37.40           N  
ATOM    977  CA  SER H 135       6.660   7.341  38.493  1.00 38.56           C  
ATOM    978  CB  SER H 135       6.604   5.808  38.434  1.00 38.85           C  
ATOM    979  OG  SER H 135       7.865   5.256  38.783  1.00 42.63           O  
ATOM    980  C   SER H 135       7.152   7.713  39.859  1.00 38.35           C  
ATOM    981  O   SER H 135       8.285   8.164  40.026  1.00 37.65           O  
ATOM    982  N   GLY H 136       6.298   7.509  40.874  1.00 58.70           N  
ATOM    983  CA  GLY H 136       6.726   7.732  42.219  1.00 57.65           C  
ATOM    984  C   GLY H 136       6.370   9.117  42.645  1.00 54.79           C  
ATOM    985  O   GLY H 136       6.516   9.452  43.820  1.00 56.64           O  
ATOM    986  N   PHE H 137       5.910   9.969  41.708  1.00 50.14           N  
ATOM    987  CA  PHE H 137       5.544  11.288  42.125  1.00 49.70           C  
ATOM    988  CB  PHE H 137       6.742  12.257  42.271  1.00 47.17           C  
ATOM    989  CG  PHE H 137       7.450  12.425  40.970  1.00 43.86           C  
ATOM    990  CD1 PHE H 137       7.076  13.410  40.092  1.00 43.09           C  
ATOM    991  CD2 PHE H 137       8.500  11.605  40.632  1.00 43.56           C  
ATOM    992  CE1 PHE H 137       7.731  13.565  38.892  1.00 40.39           C  
ATOM    993  CE2 PHE H 137       9.157  11.755  39.434  1.00 44.07           C  
ATOM    994  CZ  PHE H 137       8.775  12.739  38.559  1.00 41.32           C  
ATOM    995  C   PHE H 137       4.524  11.845  41.177  1.00 49.55           C  
ATOM    996  O   PHE H 137       4.174  11.221  40.172  1.00 50.30           O  
ATOM    997  N   THR H 138       3.996  13.044  41.504  1.00 48.61           N  
ATOM    998  CA  THR H 138       2.996  13.670  40.688  1.00 49.93           C  
ATOM    999  CB  THR H 138       2.223  14.727  41.427  1.00 53.47           C  
ATOM   1000  OG1 THR H 138       1.595  14.171  42.573  1.00 60.35           O  
ATOM   1001  CG2 THR H 138       1.163  15.312  40.481  1.00 53.67           C  
ATOM   1002  C   THR H 138       3.716  14.345  39.563  1.00 48.92           C  
ATOM   1003  O   THR H 138       4.313  15.407  39.727  1.00 46.99           O  
ATOM   1004  N   PHE H 139       3.641  13.732  38.368  1.00 49.68           N  
ATOM   1005  CA  PHE H 139       4.364  14.157  37.202  1.00 45.37           C  
ATOM   1006  CB  PHE H 139       4.193  13.155  36.044  1.00 45.80           C  
ATOM   1007  CG  PHE H 139       5.049  13.551  34.890  1.00 45.75           C  
ATOM   1008  CD1 PHE H 139       6.399  13.282  34.904  1.00 44.82           C  
ATOM   1009  CD2 PHE H 139       4.504  14.168  33.785  1.00 46.17           C  
ATOM   1010  CE1 PHE H 139       7.199  13.632  33.842  1.00 44.03           C  
ATOM   1011  CE2 PHE H 139       5.299  14.521  32.720  1.00 46.14           C  
ATOM   1012  CZ  PHE H 139       6.647  14.254  32.748  1.00 46.43           C  
ATOM   1013  C   PHE H 139       3.905  15.510  36.735  1.00 44.93           C  
ATOM   1014  O   PHE H 139       4.721  16.351  36.361  1.00 45.19           O  
ATOM   1015  N   SER H 140       2.585  15.766  36.757  1.00 47.20           N  
ATOM   1016  CA  SER H 140       2.061  16.983  36.200  1.00 51.11           C  
ATOM   1017  CB  SER H 140       0.523  17.031  36.193  1.00 55.22           C  
ATOM   1018  OG  SER H 140       0.024  17.059  37.522  1.00 58.39           O  
ATOM   1019  C   SER H 140       2.554  18.187  36.945  1.00 51.73           C  
ATOM   1020  O   SER H 140       2.535  19.292  36.410  1.00 53.69           O  
ATOM   1021  N   ASN H 141       2.958  18.019  38.213  1.00 48.75           N  
ATOM   1022  CA  ASN H 141       3.408  19.087  39.070  1.00 50.71           C  
ATOM   1023  CB  ASN H 141       3.394  18.709  40.562  1.00 52.47           C  
ATOM   1024  CG  ASN H 141       1.946  18.715  41.036  1.00 48.47           C  
ATOM   1025  OD1 ASN H 141       1.672  18.599  42.228  1.00 54.95           O  
ATOM   1026  ND2 ASN H 141       0.991  18.864  40.079  1.00 47.28           N  
ATOM   1027  C   ASN H 141       4.790  19.586  38.766  1.00 50.07           C  
ATOM   1028  O   ASN H 141       5.092  20.744  39.053  1.00 53.66           O  
ATOM   1029  N   TYR H 142       5.683  18.748  38.207  1.00 44.00           N  
ATOM   1030  CA  TYR H 142       7.055  19.172  38.117  1.00 43.50           C  
ATOM   1031  CB  TYR H 142       8.073  18.130  38.618  1.00 42.64           C  
ATOM   1032  CG  TYR H 142       7.990  17.915  40.092  1.00 43.95           C  
ATOM   1033  CD1 TYR H 142       7.029  17.100  40.642  1.00 46.14           C  
ATOM   1034  CD2 TYR H 142       8.905  18.517  40.923  1.00 42.69           C  
ATOM   1035  CE1 TYR H 142       6.982  16.898  42.003  1.00 47.09           C  
ATOM   1036  CE2 TYR H 142       8.866  18.322  42.281  1.00 41.87           C  
ATOM   1037  CZ  TYR H 142       7.902  17.511  42.824  1.00 46.30           C  
ATOM   1038  OH  TYR H 142       7.861  17.306  44.219  1.00 50.33           O  
ATOM   1039  C   TYR H 142       7.470  19.423  36.704  1.00 44.81           C  
ATOM   1040  O   TYR H 142       6.955  18.860  35.742  1.00 43.33           O  
ATOM   1041  N   SER H 143       8.433  20.346  36.568  1.00 30.77           N  
ATOM   1042  CA  SER H 143       9.081  20.649  35.311  1.00 29.55           C  
ATOM   1043  CB  SER H 143       9.832  21.993  35.324  1.00 34.74           C  
ATOM   1044  OG  SER H 143      10.765  22.024  36.393  1.00 31.29           O  
ATOM   1045  C   SER H 143      10.071  19.540  35.058  1.00 30.04           C  
ATOM   1046  O   SER H 143      10.483  18.865  36.001  1.00 29.16           O  
ATOM   1047  N   MET H 144      10.475  19.319  33.782  1.00 29.34           N  
ATOM   1048  CA  MET H 144      11.373  18.237  33.447  1.00 28.75           C  
ATOM   1049  CB  MET H 144      10.681  17.078  32.702  1.00 29.10           C  
ATOM   1050  CG  MET H 144       9.594  16.383  33.526  1.00 30.77           C  
ATOM   1051  SD  MET H 144      10.185  15.565  35.036  1.00 33.45           S  
ATOM   1052  CE  MET H 144      11.097  14.257  34.171  1.00 32.46           C  
ATOM   1053  C   MET H 144      12.484  18.737  32.559  1.00 28.72           C  
ATOM   1054  O   MET H 144      12.336  19.742  31.864  1.00 28.85           O  
ATOM   1055  N   ASN H 145      13.648  18.034  32.562  1.00 26.56           N  
ATOM   1056  CA  ASN H 145      14.781  18.488  31.788  1.00 25.65           C  
ATOM   1057  CB  ASN H 145      15.852  19.161  32.663  1.00 26.89           C  
ATOM   1058  CG  ASN H 145      15.226  20.363  33.354  1.00 25.65           C  
ATOM   1059  OD1 ASN H 145      15.344  21.496  32.891  1.00 21.37           O  
ATOM   1060  ND2 ASN H 145      14.531  20.107  34.495  1.00 22.34           N  
ATOM   1061  C   ASN H 145      15.473  17.330  31.117  1.00 27.56           C  
ATOM   1062  O   ASN H 145      15.315  16.170  31.496  1.00 27.07           O  
ATOM   1063  N   TRP H 146      16.251  17.644  30.059  1.00 26.28           N  
ATOM   1064  CA  TRP H 146      17.074  16.683  29.374  1.00 25.77           C  
ATOM   1065  CB  TRP H 146      16.757  16.542  27.874  1.00 27.14           C  
ATOM   1066  CG  TRP H 146      15.446  15.857  27.587  1.00 28.44           C  
ATOM   1067  CD2 TRP H 146      15.282  14.434  27.603  1.00 28.31           C  
ATOM   1068  CD1 TRP H 146      14.222  16.388  27.291  1.00 28.44           C  
ATOM   1069  NE1 TRP H 146      13.306  15.376  27.120  1.00 28.58           N  
ATOM   1070  CE2 TRP H 146      13.946  14.168  27.311  1.00 28.62           C  
ATOM   1071  CE3 TRP H 146      16.176  13.430  27.845  1.00 27.40           C  
ATOM   1072  CZ2 TRP H 146      13.479  12.888  27.252  1.00 28.77           C  
ATOM   1073  CZ3 TRP H 146      15.704  12.137  27.783  1.00 27.76           C  
ATOM   1074  CH2 TRP H 146      14.382  11.874  27.498  1.00 28.94           C  
ATOM   1075  C   TRP H 146      18.482  17.195  29.472  1.00 26.73           C  
ATOM   1076  O   TRP H 146      18.735  18.376  29.241  1.00 25.84           O  
ATOM   1077  N   VAL H 147      19.431  16.318  29.855  1.00 24.89           N  
ATOM   1078  CA  VAL H 147      20.819  16.683  29.936  1.00 24.80           C  
ATOM   1079  CB  VAL H 147      21.338  16.770  31.343  1.00 24.10           C  
ATOM   1080  CG1 VAL H 147      22.843  17.087  31.288  1.00 22.76           C  
ATOM   1081  CG2 VAL H 147      20.504  17.800  32.123  1.00 24.12           C  
ATOM   1082  C   VAL H 147      21.566  15.564  29.291  1.00 25.77           C  
ATOM   1083  O   VAL H 147      21.154  14.407  29.383  1.00 25.54           O  
ATOM   1084  N   ARG H 148      22.688  15.867  28.608  1.00 24.27           N  
ATOM   1085  CA  ARG H 148      23.370  14.778  27.969  1.00 24.49           C  
ATOM   1086  CB  ARG H 148      23.211  14.749  26.442  1.00 25.22           C  
ATOM   1087  CG  ARG H 148      23.756  15.991  25.745  1.00 24.46           C  
ATOM   1088  CD  ARG H 148      23.560  15.949  24.232  1.00 26.11           C  
ATOM   1089  NE  ARG H 148      24.041  17.249  23.695  1.00 26.85           N  
ATOM   1090  CZ  ARG H 148      23.579  17.696  22.496  1.00 27.59           C  
ATOM   1091  NH1 ARG H 148      22.691  16.952  21.774  1.00 26.46           N1+
ATOM   1092  NH2 ARG H 148      24.006  18.904  22.026  1.00 27.03           N  
ATOM   1093  C   ARG H 148      24.832  14.843  28.255  1.00 25.85           C  
ATOM   1094  O   ARG H 148      25.360  15.884  28.650  1.00 26.26           O  
ATOM   1095  N   GLN H 149      25.521  13.691  28.115  1.00 25.92           N  
ATOM   1096  CA  GLN H 149      26.945  13.736  28.263  1.00 26.44           C  
ATOM   1097  CB  GLN H 149      27.491  13.420  29.670  1.00 25.96           C  
ATOM   1098  CG  GLN H 149      27.348  11.976  30.143  1.00 26.85           C  
ATOM   1099  CD  GLN H 149      28.004  11.902  31.516  1.00 27.57           C  
ATOM   1100  OE1 GLN H 149      27.753  12.731  32.385  1.00 27.89           O  
ATOM   1101  NE2 GLN H 149      28.887  10.891  31.727  1.00 25.12           N  
ATOM   1102  C   GLN H 149      27.576  12.801  27.285  1.00 26.72           C  
ATOM   1103  O   GLN H 149      27.231  11.624  27.199  1.00 27.00           O  
ATOM   1104  N   ALA H 150      28.543  13.334  26.513  1.00 27.34           N  
ATOM   1105  CA  ALA H 150      29.272  12.568  25.544  1.00 30.76           C  
ATOM   1106  CB  ALA H 150      30.119  13.431  24.592  1.00 30.57           C  
ATOM   1107  C   ALA H 150      30.193  11.682  26.314  1.00 33.68           C  
ATOM   1108  O   ALA H 150      30.499  11.941  27.476  1.00 33.51           O  
ATOM   1109  N   PRO H 151      30.648  10.626  25.704  1.00 36.40           N  
ATOM   1110  CA  PRO H 151      31.482   9.714  26.422  1.00 37.11           C  
ATOM   1111  CD  PRO H 151      29.928   9.974  24.620  1.00 36.58           C  
ATOM   1112  CB  PRO H 151      31.685   8.521  25.491  1.00 37.85           C  
ATOM   1113  CG  PRO H 151      30.391   8.508  24.653  1.00 38.86           C  
ATOM   1114  C   PRO H 151      32.737  10.375  26.887  1.00 36.83           C  
ATOM   1115  O   PRO H 151      33.444  10.968  26.075  1.00 37.54           O  
ATOM   1116  N   GLY H 152      33.025  10.272  28.198  1.00 37.15           N  
ATOM   1117  CA  GLY H 152      34.224  10.809  28.765  1.00 36.53           C  
ATOM   1118  C   GLY H 152      34.163  12.304  28.769  1.00 37.52           C  
ATOM   1119  O   GLY H 152      35.192  12.965  28.910  1.00 37.23           O  
ATOM   1120  N   LYS H 153      32.954  12.886  28.627  1.00 35.57           N  
ATOM   1121  CA  LYS H 153      32.859  14.320  28.581  1.00 34.57           C  
ATOM   1122  CB  LYS H 153      32.249  14.840  27.267  1.00 36.08           C  
ATOM   1123  CG  LYS H 153      33.131  14.584  26.041  1.00 41.35           C  
ATOM   1124  CD  LYS H 153      34.502  15.263  26.116  1.00 47.08           C  
ATOM   1125  CE  LYS H 153      35.374  15.024  24.883  1.00 53.23           C  
ATOM   1126  NZ  LYS H 153      36.679  15.702  25.049  1.00 53.60           N1+
ATOM   1127  C   LYS H 153      31.993  14.784  29.715  1.00 32.35           C  
ATOM   1128  O   LYS H 153      31.539  13.988  30.536  1.00 31.02           O  
ATOM   1129  N   GLY H 154      31.776  16.115  29.795  1.00 31.53           N  
ATOM   1130  CA  GLY H 154      31.022  16.708  30.870  1.00 29.96           C  
ATOM   1131  C   GLY H 154      29.556  16.747  30.549  1.00 30.22           C  
ATOM   1132  O   GLY H 154      29.127  16.390  29.454  1.00 30.71           O  
ATOM   1133  N   LEU H 155      28.750  17.206  31.530  1.00 28.30           N  
ATOM   1134  CA  LEU H 155      27.323  17.306  31.408  1.00 27.82           C  
ATOM   1135  CB  LEU H 155      26.621  17.452  32.770  1.00 27.36           C  
ATOM   1136  CG  LEU H 155      26.758  16.217  33.677  1.00 27.41           C  
ATOM   1137  CD1 LEU H 155      26.042  16.419  35.022  1.00 27.01           C  
ATOM   1138  CD2 LEU H 155      26.259  14.959  32.959  1.00 27.06           C  
ATOM   1139  C   LEU H 155      26.985  18.521  30.602  1.00 28.01           C  
ATOM   1140  O   LEU H 155      27.666  19.544  30.679  1.00 27.40           O  
ATOM   1141  N   GLU H 156      25.908  18.425  29.789  1.00 27.49           N  
ATOM   1142  CA  GLU H 156      25.459  19.540  28.995  1.00 26.93           C  
ATOM   1143  CB  GLU H 156      25.776  19.376  27.500  1.00 28.89           C  
ATOM   1144  CG  GLU H 156      25.312  20.556  26.645  1.00 31.79           C  
ATOM   1145  CD  GLU H 156      25.672  20.261  25.196  1.00 36.26           C  
ATOM   1146  OE1 GLU H 156      26.123  19.119  24.920  1.00 34.77           O  
ATOM   1147  OE2 GLU H 156      25.493  21.173  24.347  1.00 37.50           O1-
ATOM   1148  C   GLU H 156      23.960  19.592  29.104  1.00 25.80           C  
ATOM   1149  O   GLU H 156      23.284  18.602  28.829  1.00 27.15           O  
ATOM   1150  N   TRP H 157      23.396  20.757  29.497  1.00 25.62           N  
ATOM   1151  CA  TRP H 157      21.964  20.892  29.615  1.00 26.39           C  
ATOM   1152  CB  TRP H 157      21.537  22.127  30.433  1.00 26.33           C  
ATOM   1153  CG  TRP H 157      20.040  22.324  30.572  1.00 26.88           C  
ATOM   1154  CD2 TRP H 157      19.257  23.150  29.693  1.00 27.29           C  
ATOM   1155  CD1 TRP H 157      19.181  21.814  31.495  1.00 26.98           C  
ATOM   1156  NE1 TRP H 157      17.904  22.271  31.255  1.00 26.73           N  
ATOM   1157  CE2 TRP H 157      17.941  23.092  30.151  1.00 27.47           C  
ATOM   1158  CE3 TRP H 157      19.602  23.893  28.606  1.00 27.84           C  
ATOM   1159  CZ2 TRP H 157      16.943  23.785  29.519  1.00 26.13           C  
ATOM   1160  CZ3 TRP H 157      18.596  24.585  27.968  1.00 27.01           C  
ATOM   1161  CH2 TRP H 157      17.293  24.531  28.414  1.00 27.03           C  
ATOM   1162  C   TRP H 157      21.390  21.038  28.239  1.00 26.78           C  
ATOM   1163  O   TRP H 157      21.884  21.834  27.446  1.00 26.57           O  
ATOM   1164  N   ILE H 158      20.437  20.149  27.878  1.00 27.19           N  
ATOM   1165  CA  ILE H 158      19.749  20.167  26.613  1.00 27.64           C  
ATOM   1166  CB  ILE H 158      19.368  18.783  26.187  1.00 26.96           C  
ATOM   1167  CG1 ILE H 158      20.633  17.915  26.054  1.00 27.81           C  
ATOM   1168  CG2 ILE H 158      18.558  18.882  24.882  1.00 26.62           C  
ATOM   1169  CD1 ILE H 158      20.347  16.420  25.980  1.00  0.00           C  
ATOM   1170  C   ILE H 158      18.505  21.021  26.528  1.00 28.21           C  
ATOM   1171  O   ILE H 158      18.409  21.893  25.665  1.00 28.82           O  
ATOM   1172  N   SER H 159      17.515  20.797  27.432  1.00 27.51           N  
ATOM   1173  CA  SER H 159      16.244  21.479  27.316  1.00 28.08           C  
ATOM   1174  CB  SER H 159      15.293  20.914  26.242  1.00 28.87           C  
ATOM   1175  OG  SER H 159      15.761  21.190  24.934  1.00 34.58           O  
ATOM   1176  C   SER H 159      15.462  21.321  28.585  1.00 28.70           C  
ATOM   1177  O   SER H 159      15.737  20.446  29.405  1.00 28.29           O  
ATOM   1178  N   SER H 160      14.434  22.180  28.761  1.00 28.21           N  
ATOM   1179  CA  SER H 160      13.613  22.095  29.930  1.00 28.36           C  
ATOM   1180  CB  SER H 160      14.051  23.098  31.006  1.00 29.54           C  
ATOM   1181  OG  SER H 160      13.301  22.903  32.190  1.00 33.71           O  
ATOM   1182  C   SER H 160      12.203  22.413  29.543  1.00 29.20           C  
ATOM   1183  O   SER H 160      11.967  23.167  28.600  1.00 29.99           O  
ATOM   1184  N   ILE H 161      11.223  21.803  30.247  1.00 29.13           N  
ATOM   1185  CA  ILE H 161       9.841  22.105  29.991  1.00 29.06           C  
ATOM   1186  CB  ILE H 161       9.150  21.105  29.110  1.00 30.17           C  
ATOM   1187  CG1 ILE H 161       7.780  21.649  28.671  1.00 29.77           C  
ATOM   1188  CG2 ILE H 161       9.099  19.755  29.841  1.00 29.50           C  
ATOM   1189  CD1 ILE H 161       7.155  20.879  27.510  1.00 36.93           C  
ATOM   1190  C   ILE H 161       9.120  22.189  31.307  1.00 30.40           C  
ATOM   1191  O   ILE H 161       9.327  21.365  32.197  1.00 30.25           O  
ATOM   1192  N   SER H 162       8.235  23.191  31.457  1.00 30.85           N  
ATOM   1193  CA  SER H 162       7.518  23.395  32.680  1.00 30.55           C  
ATOM   1194  CB  SER H 162       6.856  24.777  32.791  1.00 31.79           C  
ATOM   1195  OG  SER H 162       5.908  24.951  31.747  1.00 34.74           O  
ATOM   1196  C   SER H 162       6.438  22.367  32.809  1.00 32.35           C  
ATOM   1197  O   SER H 162       6.147  21.621  31.876  1.00 31.72           O  
ATOM   1198  N   GLY H 163       5.747  22.293  33.964  1.00 60.70           N  
ATOM   1199  CA  GLY H 163       4.760  21.253  34.164  1.00 62.55           C  
ATOM   1200  C   GLY H 163       3.641  21.343  33.166  1.00 63.72           C  
ATOM   1201  O   GLY H 163       3.155  20.325  32.669  1.00 64.90           O  
ATOM   1202  N   SER H 164       3.171  22.578  32.922  1.00 64.60           N  
ATOM   1203  CA  SER H 164       2.094  22.933  32.039  1.00 67.09           C  
ATOM   1204  CB  SER H 164       1.520  24.309  32.403  1.00 71.24           C  
ATOM   1205  OG  SER H 164       0.634  24.755  31.392  1.00 73.59           O  
ATOM   1206  C   SER H 164       2.548  23.007  30.613  1.00 66.08           C  
ATOM   1207  O   SER H 164       1.722  23.129  29.709  1.00 67.91           O  
ATOM   1208  N   SER H 165       3.867  22.917  30.367  1.00 63.46           N  
ATOM   1209  CA  SER H 165       4.400  23.085  29.045  1.00 63.30           C  
ATOM   1210  CB  SER H 165       3.670  22.211  28.011  1.00 63.92           C  
ATOM   1211  OG  SER H 165       4.334  22.272  26.760  1.00 66.27           O  
ATOM   1212  C   SER H 165       4.273  24.536  28.669  1.00 65.93           C  
ATOM   1213  O   SER H 165       4.293  24.887  27.489  1.00 67.58           O  
ATOM   1214  N   ARG H 166       4.141  25.415  29.690  1.00 66.83           N  
ATOM   1215  CA  ARG H 166       4.047  26.842  29.518  1.00 68.58           C  
ATOM   1216  CB  ARG H 166       3.801  27.590  30.845  1.00 71.03           C  
ATOM   1217  CG  ARG H 166       2.492  27.232  31.558  1.00  0.00           C  
ATOM   1218  CD  ARG H 166       2.296  27.988  32.878  1.00  0.00           C  
ATOM   1219  NE  ARG H 166       1.360  29.121  32.626  1.00  0.00           N  
ATOM   1220  CZ  ARG H 166       1.317  30.183  33.482  1.00  0.00           C  
ATOM   1221  NH1 ARG H 166       2.184  30.242  34.535  1.00  0.00           N1+
ATOM   1222  NH2 ARG H 166       0.409  31.185  33.291  1.00  0.00           N  
ATOM   1223  C   ARG H 166       5.345  27.364  28.983  1.00 66.24           C  
ATOM   1224  O   ARG H 166       5.365  28.130  28.022  1.00 66.03           O  
ATOM   1225  N   TYR H 167       6.476  26.959  29.582  1.00 35.48           N  
ATOM   1226  CA  TYR H 167       7.729  27.432  29.079  1.00 33.78           C  
ATOM   1227  CB  TYR H 167       8.571  28.253  30.091  1.00 34.10           C  
ATOM   1228  CG  TYR H 167       8.960  27.492  31.331  1.00 42.43           C  
ATOM   1229  CD1 TYR H 167      10.031  26.621  31.337  1.00 26.45           C  
ATOM   1230  CD2 TYR H 167       8.264  27.651  32.510  1.00 27.97           C  
ATOM   1231  CE1 TYR H 167      10.395  25.934  32.476  1.00 27.21           C  
ATOM   1232  CE2 TYR H 167       8.622  26.968  33.655  1.00 27.99           C  
ATOM   1233  CZ  TYR H 167       9.691  26.104  33.642  1.00 28.45           C  
ATOM   1234  OH  TYR H 167      10.064  25.403  34.816  1.00 27.96           O  
ATOM   1235  C   TYR H 167       8.576  26.282  28.629  1.00 33.30           C  
ATOM   1236  O   TYR H 167       8.566  25.208  29.230  1.00 33.73           O  
ATOM   1237  N   ILE H 168       9.298  26.483  27.506  1.00 31.88           N  
ATOM   1238  CA  ILE H 168      10.219  25.508  27.000  1.00 31.75           C  
ATOM   1239  CB  ILE H 168       9.736  24.851  25.742  1.00 30.81           C  
ATOM   1240  CG1 ILE H 168       8.385  24.166  25.992  1.00 27.89           C  
ATOM   1241  CG2 ILE H 168      10.830  23.891  25.253  1.00 34.60           C  
ATOM   1242  CD1 ILE H 168       7.674  23.735  24.709  1.00 26.34           C  
ATOM   1243  C   ILE H 168      11.484  26.249  26.659  1.00 33.16           C  
ATOM   1244  O   ILE H 168      11.441  27.284  25.995  1.00 33.76           O  
ATOM   1245  N   TYR H 169      12.652  25.736  27.106  1.00 31.89           N  
ATOM   1246  CA  TYR H 169      13.901  26.396  26.834  1.00 31.09           C  
ATOM   1247  CB  TYR H 169      14.547  27.014  28.087  1.00 32.38           C  
ATOM   1248  CG  TYR H 169      13.697  28.162  28.517  1.00 35.80           C  
ATOM   1249  CD1 TYR H 169      13.811  29.378  27.883  1.00 37.66           C  
ATOM   1250  CD2 TYR H 169      12.798  28.036  29.554  1.00 36.10           C  
ATOM   1251  CE1 TYR H 169      13.042  30.449  28.263  1.00 38.20           C  
ATOM   1252  CE2 TYR H 169      12.021  29.107  29.940  1.00 35.81           C  
ATOM   1253  CZ  TYR H 169      12.143  30.314  29.293  1.00 38.02           C  
ATOM   1254  OH  TYR H 169      11.352  31.417  29.686  1.00 35.86           O  
ATOM   1255  C   TYR H 169      14.863  25.394  26.259  1.00 31.75           C  
ATOM   1256  O   TYR H 169      14.793  24.202  26.562  1.00 30.58           O  
ATOM   1257  N   TYR H 170      15.785  25.858  25.382  1.00 30.66           N  
ATOM   1258  CA  TYR H 170      16.710  24.950  24.760  1.00 31.41           C  
ATOM   1259  CB  TYR H 170      16.469  24.745  23.250  1.00 31.00           C  
ATOM   1260  CG  TYR H 170      15.097  24.236  22.976  1.00 28.42           C  
ATOM   1261  CD1 TYR H 170      14.065  25.115  22.759  1.00 28.24           C  
ATOM   1262  CD2 TYR H 170      14.834  22.887  22.922  1.00 27.15           C  
ATOM   1263  CE1 TYR H 170      12.795  24.656  22.492  1.00 25.94           C  
ATOM   1264  CE2 TYR H 170      13.567  22.424  22.658  1.00 26.53           C  
ATOM   1265  CZ  TYR H 170      12.541  23.310  22.443  1.00 26.99           C  
ATOM   1266  OH  TYR H 170      11.240  22.842  22.171  1.00 28.87           O  
ATOM   1267  C   TYR H 170      18.085  25.544  24.794  1.00 32.96           C  
ATOM   1268  O   TYR H 170      18.256  26.762  24.817  1.00 32.67           O  
ATOM   1269  N   ALA H 171      19.115  24.673  24.801  1.00 32.04           N  
ATOM   1270  CA  ALA H 171      20.470  25.126  24.689  1.00 34.19           C  
ATOM   1271  CB  ALA H 171      21.516  24.050  25.022  1.00 32.33           C  
ATOM   1272  C   ALA H 171      20.649  25.518  23.254  1.00 34.87           C  
ATOM   1273  O   ALA H 171      19.959  25.018  22.367  1.00 33.35           O  
ATOM   1274  N   ASP H 172      21.598  26.431  22.992  1.00 37.31           N  
ATOM   1275  CA  ASP H 172      21.802  26.944  21.673  1.00 40.43           C  
ATOM   1276  CB  ASP H 172      22.823  28.092  21.622  1.00 43.67           C  
ATOM   1277  CG  ASP H 172      22.125  29.329  22.175  1.00 51.33           C  
ATOM   1278  OD1 ASP H 172      21.025  29.663  21.657  1.00 55.79           O  
ATOM   1279  OD2 ASP H 172      22.679  29.957  23.114  1.00 57.26           O1-
ATOM   1280  C   ASP H 172      22.254  25.852  20.748  1.00 39.56           C  
ATOM   1281  O   ASP H 172      21.948  25.877  19.557  1.00 40.45           O  
ATOM   1282  N   PHE H 173      22.988  24.855  21.270  1.00 38.49           N  
ATOM   1283  CA  PHE H 173      23.533  23.823  20.438  1.00 37.50           C  
ATOM   1284  CB  PHE H 173      24.346  22.800  21.242  1.00 37.80           C  
ATOM   1285  CG  PHE H 173      24.995  21.870  20.278  1.00  0.00           C  
ATOM   1286  CD1 PHE H 173      24.347  20.731  19.855  1.00  0.00           C  
ATOM   1287  CD2 PHE H 173      26.248  22.139  19.784  1.00  0.00           C  
ATOM   1288  CE1 PHE H 173      24.943  19.867  18.967  1.00  0.00           C  
ATOM   1289  CE2 PHE H 173      26.849  21.282  18.896  1.00  0.00           C  
ATOM   1290  CZ  PHE H 173      26.197  20.140  18.486  1.00  0.00           C  
ATOM   1291  C   PHE H 173      22.437  23.055  19.741  1.00 37.58           C  
ATOM   1292  O   PHE H 173      22.576  22.687  18.574  1.00 38.58           O  
ATOM   1293  N   VAL H 174      21.375  22.695  20.486  1.00 36.24           N  
ATOM   1294  CA  VAL H 174      20.238  21.934  20.028  1.00 34.77           C  
ATOM   1295  CB  VAL H 174      19.616  21.123  21.128  1.00 35.44           C  
ATOM   1296  CG1 VAL H 174      20.680  20.145  21.652  1.00 34.07           C  
ATOM   1297  CG2 VAL H 174      19.054  22.066  22.205  1.00 33.12           C  
ATOM   1298  C   VAL H 174      19.155  22.743  19.363  1.00 36.78           C  
ATOM   1299  O   VAL H 174      18.289  22.182  18.692  1.00 35.75           O  
ATOM   1300  N   LYS H 175      19.127  24.067  19.579  1.00 37.88           N  
ATOM   1301  CA  LYS H 175      18.003  24.862  19.170  1.00 39.92           C  
ATOM   1302  CB  LYS H 175      18.221  26.353  19.468  1.00 42.98           C  
ATOM   1303  CG  LYS H 175      16.926  27.138  19.673  1.00 46.73           C  
ATOM   1304  CD  LYS H 175      17.144  28.454  20.419  1.00 49.89           C  
ATOM   1305  CE  LYS H 175      15.846  29.113  20.888  1.00 59.24           C  
ATOM   1306  NZ  LYS H 175      16.151  30.229  21.806  1.00 59.76           N1+
ATOM   1307  C   LYS H 175      17.678  24.679  17.715  1.00 40.17           C  
ATOM   1308  O   LYS H 175      18.536  24.787  16.841  1.00 40.85           O  
ATOM   1309  N   GLY H 176      16.387  24.378  17.448  1.00 41.57           N  
ATOM   1310  CA  GLY H 176      15.837  24.242  16.130  1.00 40.04           C  
ATOM   1311  C   GLY H 176      15.727  22.791  15.772  1.00 40.65           C  
ATOM   1312  O   GLY H 176      14.775  22.382  15.109  1.00 41.84           O  
ATOM   1313  N   ARG H 177      16.748  21.995  16.135  1.00 38.62           N  
ATOM   1314  CA  ARG H 177      16.799  20.586  15.846  1.00 37.17           C  
ATOM   1315  CB  ARG H 177      18.246  20.079  15.812  1.00 37.39           C  
ATOM   1316  CG  ARG H 177      19.032  20.820  14.729  1.00 38.95           C  
ATOM   1317  CD  ARG H 177      20.424  20.272  14.422  1.00 39.84           C  
ATOM   1318  NE  ARG H 177      21.252  20.399  15.651  1.00 40.52           N  
ATOM   1319  CZ  ARG H 177      21.420  19.313  16.458  1.00 39.96           C  
ATOM   1320  NH1 ARG H 177      20.854  18.119  16.112  1.00 38.14           N1+
ATOM   1321  NH2 ARG H 177      22.170  19.410  17.592  1.00 38.24           N  
ATOM   1322  C   ARG H 177      15.989  19.731  16.785  1.00 36.60           C  
ATOM   1323  O   ARG H 177      15.347  18.773  16.356  1.00 36.70           O  
ATOM   1324  N   PHE H 178      15.999  20.062  18.094  1.00 36.31           N  
ATOM   1325  CA  PHE H 178      15.406  19.230  19.110  1.00 35.08           C  
ATOM   1326  CB  PHE H 178      16.314  19.093  20.348  1.00 34.35           C  
ATOM   1327  CG  PHE H 178      17.503  18.245  20.028  1.00 34.19           C  
ATOM   1328  CD1 PHE H 178      18.329  18.555  18.975  1.00 34.75           C  
ATOM   1329  CD2 PHE H 178      17.827  17.167  20.818  1.00 33.35           C  
ATOM   1330  CE1 PHE H 178      19.429  17.784  18.686  1.00 34.63           C  
ATOM   1331  CE2 PHE H 178      18.929  16.391  20.535  1.00 32.90           C  
ATOM   1332  CZ  PHE H 178      19.732  16.695  19.464  1.00 34.76           C  
ATOM   1333  C   PHE H 178      14.143  19.866  19.605  1.00 35.31           C  
ATOM   1334  O   PHE H 178      14.029  21.089  19.656  1.00 34.97           O  
ATOM   1335  N   THR H 179      13.147  19.026  19.963  1.00 33.54           N  
ATOM   1336  CA  THR H 179      11.927  19.524  20.526  1.00 34.78           C  
ATOM   1337  CB  THR H 179      10.736  19.424  19.626  1.00 35.69           C  
ATOM   1338  OG1 THR H 179      10.558  18.083  19.193  1.00 37.85           O  
ATOM   1339  CG2 THR H 179      10.932  20.364  18.431  1.00 36.06           C  
ATOM   1340  C   THR H 179      11.611  18.720  21.747  1.00 33.89           C  
ATOM   1341  O   THR H 179      11.683  17.492  21.746  1.00 33.71           O  
ATOM   1342  N   ILE H 180      11.224  19.425  22.823  1.00 33.00           N  
ATOM   1343  CA  ILE H 180      10.894  18.805  24.070  1.00 32.65           C  
ATOM   1344  CB  ILE H 180      11.508  19.516  25.245  1.00 32.04           C  
ATOM   1345  CG1 ILE H 180      11.313  18.695  26.527  1.00 31.56           C  
ATOM   1346  CG2 ILE H 180      10.932  20.938  25.312  1.00 30.77           C  
ATOM   1347  CD1 ILE H 180      12.118  19.221  27.713  1.00 31.39           C  
ATOM   1348  C   ILE H 180       9.406  18.860  24.219  1.00 33.42           C  
ATOM   1349  O   ILE H 180       8.770  19.840  23.838  1.00 34.62           O  
ATOM   1350  N   SER H 181       8.802  17.767  24.734  1.00 32.17           N  
ATOM   1351  CA  SER H 181       7.379  17.744  24.934  1.00 33.06           C  
ATOM   1352  CB  SER H 181       6.594  17.275  23.693  1.00 34.19           C  
ATOM   1353  OG  SER H 181       6.997  15.965  23.320  1.00 36.62           O  
ATOM   1354  C   SER H 181       7.076  16.794  26.049  1.00 33.51           C  
ATOM   1355  O   SER H 181       7.951  16.069  26.521  1.00 31.84           O  
ATOM   1356  N   ARG H 182       5.810  16.795  26.514  1.00 32.86           N  
ATOM   1357  CA  ARG H 182       5.433  15.943  27.606  1.00 33.18           C  
ATOM   1358  CB  ARG H 182       5.573  16.648  28.964  1.00 32.79           C  
ATOM   1359  CG  ARG H 182       4.688  17.895  29.055  1.00 33.12           C  
ATOM   1360  CD  ARG H 182       5.057  18.854  30.187  1.00 34.32           C  
ATOM   1361  NE  ARG H 182       4.762  18.189  31.487  1.00 35.34           N  
ATOM   1362  CZ  ARG H 182       5.774  17.916  32.361  1.00 33.81           C  
ATOM   1363  NH1 ARG H 182       7.068  18.171  32.013  1.00 32.91           N1+
ATOM   1364  NH2 ARG H 182       5.493  17.392  33.590  1.00 33.48           N  
ATOM   1365  C   ARG H 182       3.987  15.588  27.462  1.00 35.86           C  
ATOM   1366  O   ARG H 182       3.203  16.340  26.885  1.00 35.15           O  
ATOM   1367  N   ASP H 183       3.610  14.398  27.978  1.00 36.40           N  
ATOM   1368  CA  ASP H 183       2.240  13.969  27.991  1.00 39.19           C  
ATOM   1369  CB  ASP H 183       1.994  12.726  27.119  1.00 40.26           C  
ATOM   1370  CG  ASP H 183       0.494  12.536  26.964  1.00 45.05           C  
ATOM   1371  OD1 ASP H 183      -0.246  12.785  27.953  1.00 45.10           O  
ATOM   1372  OD2 ASP H 183       0.066  12.149  25.846  1.00 47.64           O1-
ATOM   1373  C   ASP H 183       1.944  13.606  29.415  1.00 39.78           C  
ATOM   1374  O   ASP H 183       2.354  12.553  29.897  1.00 40.45           O  
ATOM   1375  N   ASN H 184       1.209  14.480  30.125  1.00 40.21           N  
ATOM   1376  CA  ASN H 184       0.947  14.307  31.523  1.00 40.69           C  
ATOM   1377  CB  ASN H 184       0.278  15.544  32.159  1.00 40.70           C  
ATOM   1378  CG  ASN H 184       1.338  16.638  32.194  1.00 42.31           C  
ATOM   1379  OD1 ASN H 184       2.525  16.378  31.994  1.00 41.70           O  
ATOM   1380  ND2 ASN H 184       0.909  17.901  32.467  1.00 46.58           N  
ATOM   1381  C   ASN H 184       0.106  13.094  31.775  1.00 43.17           C  
ATOM   1382  O   ASN H 184       0.270  12.423  32.793  1.00 44.24           O  
ATOM   1383  N   ALA H 185      -0.832  12.773  30.866  1.00 42.34           N  
ATOM   1384  CA  ALA H 185      -1.680  11.635  31.089  1.00 44.23           C  
ATOM   1385  CB  ALA H 185      -2.729  11.452  29.978  1.00 44.42           C  
ATOM   1386  C   ALA H 185      -0.833  10.394  31.139  1.00 45.67           C  
ATOM   1387  O   ALA H 185      -1.087   9.497  31.942  1.00 45.67           O  
ATOM   1388  N   THR H 186       0.163  10.311  30.235  1.00 44.92           N  
ATOM   1389  CA  THR H 186       1.098   9.224  30.099  1.00 44.38           C  
ATOM   1390  CB  THR H 186       1.748   9.162  28.743  1.00 45.74           C  
ATOM   1391  OG1 THR H 186       2.479  10.353  28.493  1.00  0.00           O  
ATOM   1392  CG2 THR H 186       0.660   8.958  27.679  1.00  0.00           C  
ATOM   1393  C   THR H 186       2.187   9.259  31.135  1.00 44.01           C  
ATOM   1394  O   THR H 186       2.861   8.254  31.351  1.00 42.41           O  
ATOM   1395  N   ASN H 187       2.433  10.416  31.778  1.00 42.77           N  
ATOM   1396  CA  ASN H 187       3.536  10.505  32.699  1.00 41.46           C  
ATOM   1397  CB  ASN H 187       3.513   9.436  33.808  1.00 41.75           C  
ATOM   1398  CG  ASN H 187       2.466   9.814  34.843  1.00 43.42           C  
ATOM   1399  OD1 ASN H 187       2.547  10.872  35.465  1.00 44.79           O  
ATOM   1400  ND2 ASN H 187       1.456   8.927  35.043  1.00 44.73           N  
ATOM   1401  C   ASN H 187       4.800  10.296  31.923  1.00 38.99           C  
ATOM   1402  O   ASN H 187       5.720   9.629  32.393  1.00 39.26           O  
ATOM   1403  N   SER H 188       4.878  10.879  30.707  1.00 36.18           N  
ATOM   1404  CA  SER H 188       6.058  10.694  29.913  1.00 35.43           C  
ATOM   1405  CB  SER H 188       5.818   9.829  28.664  1.00 37.02           C  
ATOM   1406  OG  SER H 188       5.364   8.536  29.040  1.00 42.19           O  
ATOM   1407  C   SER H 188       6.568  12.015  29.419  1.00 34.97           C  
ATOM   1408  O   SER H 188       5.807  12.954  29.174  1.00 34.12           O  
ATOM   1409  N   LEU H 189       7.908  12.105  29.268  1.00 32.22           N  
ATOM   1410  CA  LEU H 189       8.597  13.257  28.748  1.00 32.98           C  
ATOM   1411  CB  LEU H 189       9.738  13.719  29.673  1.00 32.08           C  
ATOM   1412  CG  LEU H 189      10.549  14.921  29.161  1.00 39.16           C  
ATOM   1413  CD1 LEU H 189       9.674  16.177  29.026  1.00 37.17           C  
ATOM   1414  CD2 LEU H 189      11.791  15.155  30.037  1.00 38.29           C  
ATOM   1415  C   LEU H 189       9.221  12.816  27.456  1.00 33.35           C  
ATOM   1416  O   LEU H 189       9.714  11.691  27.365  1.00 33.24           O  
ATOM   1417  N   TYR H 190       9.218  13.678  26.416  1.00 30.99           N  
ATOM   1418  CA  TYR H 190       9.760  13.237  25.161  1.00 31.18           C  
ATOM   1419  CB  TYR H 190       8.759  13.202  23.995  1.00 32.40           C  
ATOM   1420  CG  TYR H 190       7.567  12.378  24.338  1.00 34.83           C  
ATOM   1421  CD1 TYR H 190       7.622  11.004  24.369  1.00 35.67           C  
ATOM   1422  CD2 TYR H 190       6.380  12.994  24.645  1.00 36.01           C  
ATOM   1423  CE1 TYR H 190       6.507  10.264  24.688  1.00 37.54           C  
ATOM   1424  CE2 TYR H 190       5.263  12.260  24.961  1.00 37.80           C  
ATOM   1425  CZ  TYR H 190       5.325  10.889  24.980  1.00 38.71           C  
ATOM   1426  OH  TYR H 190       4.176  10.133  25.307  1.00 44.67           O  
ATOM   1427  C   TYR H 190      10.807  14.199  24.693  1.00 31.98           C  
ATOM   1428  O   TYR H 190      10.805  15.378  25.048  1.00 32.48           O  
ATOM   1429  N   LEU H 191      11.766  13.682  23.899  1.00 31.32           N  
ATOM   1430  CA  LEU H 191      12.735  14.526  23.274  1.00 32.72           C  
ATOM   1431  CB  LEU H 191      14.141  14.399  23.880  1.00 29.72           C  
ATOM   1432  CG  LEU H 191      15.165  15.370  23.268  1.00 30.51           C  
ATOM   1433  CD1 LEU H 191      14.787  16.832  23.556  1.00 30.15           C  
ATOM   1434  CD2 LEU H 191      16.591  15.024  23.725  1.00 29.89           C  
ATOM   1435  C   LEU H 191      12.811  14.091  21.844  1.00 34.11           C  
ATOM   1436  O   LEU H 191      13.293  13.001  21.536  1.00 34.06           O  
ATOM   1437  N   GLN H 192      12.333  14.944  20.916  1.00 33.61           N  
ATOM   1438  CA  GLN H 192      12.373  14.603  19.524  1.00 34.50           C  
ATOM   1439  CB  GLN H 192      11.185  15.164  18.727  1.00 36.32           C  
ATOM   1440  CG  GLN H 192      11.270  14.901  17.223  1.00 34.84           C  
ATOM   1441  CD  GLN H 192      11.224  13.398  16.983  1.00 37.16           C  
ATOM   1442  OE1 GLN H 192      10.713  12.638  17.804  1.00 38.11           O  
ATOM   1443  NE2 GLN H 192      11.778  12.960  15.825  1.00 36.72           N  
ATOM   1444  C   GLN H 192      13.629  15.193  18.972  1.00 34.95           C  
ATOM   1445  O   GLN H 192      13.862  16.396  19.083  1.00 35.98           O  
ATOM   1446  N   MET H 193      14.482  14.349  18.363  1.00 36.22           N  
ATOM   1447  CA  MET H 193      15.731  14.852  17.871  1.00 36.78           C  
ATOM   1448  CB  MET H 193      16.936  14.073  18.426  1.00 36.38           C  
ATOM   1449  CG  MET H 193      17.053  14.145  19.948  1.00 38.55           C  
ATOM   1450  SD  MET H 193      18.461  13.225  20.635  1.00 44.09           S  
ATOM   1451  CE  MET H 193      17.760  11.590  20.285  1.00 36.59           C  
ATOM   1452  C   MET H 193      15.764  14.692  16.383  1.00 38.49           C  
ATOM   1453  O   MET H 193      15.570  13.596  15.861  1.00 38.57           O  
ATOM   1454  N   ASN H 194      16.027  15.802  15.663  1.00 38.24           N  
ATOM   1455  CA  ASN H 194      16.086  15.729  14.232  1.00 38.47           C  
ATOM   1456  CB  ASN H 194      14.968  16.502  13.516  1.00 39.82           C  
ATOM   1457  CG  ASN H 194      13.683  15.715  13.720  1.00 41.38           C  
ATOM   1458  OD1 ASN H 194      13.688  14.646  14.328  1.00 41.39           O  
ATOM   1459  ND2 ASN H 194      12.550  16.243  13.185  1.00 49.59           N  
ATOM   1460  C   ASN H 194      17.397  16.298  13.789  1.00 38.79           C  
ATOM   1461  O   ASN H 194      18.081  16.981  14.549  1.00 38.05           O  
ATOM   1462  N   SER H 195      17.785  15.999  12.533  1.00 39.16           N  
ATOM   1463  CA  SER H 195      19.007  16.499  11.974  1.00 39.36           C  
ATOM   1464  CB  SER H 195      18.983  18.021  11.749  1.00 41.86           C  
ATOM   1465  OG  SER H 195      17.953  18.360  10.830  1.00 45.71           O  
ATOM   1466  C   SER H 195      20.131  16.174  12.902  1.00 38.97           C  
ATOM   1467  O   SER H 195      20.968  17.022  13.206  1.00 38.55           O  
ATOM   1468  N   LEU H 196      20.194  14.909  13.350  1.00 38.31           N  
ATOM   1469  CA  LEU H 196      21.191  14.483  14.288  1.00 37.67           C  
ATOM   1470  CB  LEU H 196      20.976  13.037  14.775  1.00 35.70           C  
ATOM   1471  CG  LEU H 196      19.726  12.865  15.656  1.00 36.29           C  
ATOM   1472  CD1 LEU H 196      19.528  11.399  16.065  1.00 35.26           C  
ATOM   1473  CD2 LEU H 196      19.786  13.775  16.892  1.00 35.03           C  
ATOM   1474  C   LEU H 196      22.547  14.576  13.670  1.00 39.02           C  
ATOM   1475  O   LEU H 196      22.726  14.399  12.464  1.00 38.70           O  
ATOM   1476  N   ARG H 197      23.548  14.882  14.521  1.00 39.08           N  
ATOM   1477  CA  ARG H 197      24.905  15.049  14.096  1.00 40.14           C  
ATOM   1478  CB  ARG H 197      25.394  16.492  14.283  1.00 41.89           C  
ATOM   1479  CG  ARG H 197      24.606  17.495  13.441  1.00 45.35           C  
ATOM   1480  CD  ARG H 197      24.869  18.953  13.817  1.00 50.57           C  
ATOM   1481  NE  ARG H 197      24.048  19.796  12.905  1.00 53.10           N  
ATOM   1482  CZ  ARG H 197      23.705  21.071  13.252  1.00 55.43           C  
ATOM   1483  NH1 ARG H 197      24.099  21.598  14.447  1.00 55.27           N1+
ATOM   1484  NH2 ARG H 197      22.957  21.823  12.394  1.00 55.61           N  
ATOM   1485  C   ARG H 197      25.751  14.159  14.954  1.00 39.72           C  
ATOM   1486  O   ARG H 197      25.298  13.633  15.968  1.00 38.90           O  
ATOM   1487  N   ALA H 198      27.020  13.965  14.550  1.00 40.81           N  
ATOM   1488  CA  ALA H 198      27.925  13.102  15.254  1.00 39.90           C  
ATOM   1489  CB  ALA H 198      29.311  13.020  14.591  1.00 39.19           C  
ATOM   1490  C   ALA H 198      28.120  13.635  16.639  1.00 39.08           C  
ATOM   1491  O   ALA H 198      28.207  12.873  17.600  1.00 37.48           O  
ATOM   1492  N   GLU H 199      28.168  14.971  16.777  1.00 38.67           N  
ATOM   1493  CA  GLU H 199      28.422  15.610  18.035  1.00 38.30           C  
ATOM   1494  CB  GLU H 199      28.624  17.138  17.942  1.00 39.25           C  
ATOM   1495  CG  GLU H 199      27.570  17.896  17.137  1.00 44.72           C  
ATOM   1496  CD  GLU H 199      28.091  18.022  15.710  1.00 50.40           C  
ATOM   1497  OE1 GLU H 199      28.584  17.002  15.162  1.00 50.33           O  
ATOM   1498  OE2 GLU H 199      28.011  19.148  15.151  1.00 53.00           O1-
ATOM   1499  C   GLU H 199      27.335  15.302  19.026  1.00 36.82           C  
ATOM   1500  O   GLU H 199      27.542  15.437  20.229  1.00 37.34           O  
ATOM   1501  N   ASP H 200      26.135  14.939  18.542  1.00 34.32           N  
ATOM   1502  CA  ASP H 200      24.987  14.607  19.347  1.00 32.67           C  
ATOM   1503  CB  ASP H 200      23.700  14.473  18.516  1.00 32.77           C  
ATOM   1504  CG  ASP H 200      23.312  15.857  18.006  1.00 35.90           C  
ATOM   1505  OD1 ASP H 200      23.788  16.866  18.590  1.00 34.91           O  
ATOM   1506  OD2 ASP H 200      22.530  15.919  17.021  1.00 36.86           O1-
ATOM   1507  C   ASP H 200      25.191  13.313  20.097  1.00 31.23           C  
ATOM   1508  O   ASP H 200      24.435  13.003  21.016  1.00 30.80           O  
ATOM   1509  N   THR H 201      26.159  12.470  19.696  1.00 31.02           N  
ATOM   1510  CA  THR H 201      26.312  11.210  20.376  1.00 30.20           C  
ATOM   1511  CB  THR H 201      27.440  10.380  19.833  1.00 29.84           C  
ATOM   1512  OG1 THR H 201      27.230  10.115  18.455  1.00 32.45           O  
ATOM   1513  CG2 THR H 201      27.511   9.056  20.621  1.00 27.85           C  
ATOM   1514  C   THR H 201      26.572  11.441  21.837  1.00 29.10           C  
ATOM   1515  O   THR H 201      27.469  12.196  22.210  1.00 29.21           O  
ATOM   1516  N   ALA H 202      25.762  10.798  22.709  1.00 26.01           N  
ATOM   1517  CA  ALA H 202      25.963  10.951  24.126  1.00 26.38           C  
ATOM   1518  CB  ALA H 202      25.885  12.411  24.602  1.00 26.90           C  
ATOM   1519  C   ALA H 202      24.893  10.195  24.852  1.00 26.08           C  
ATOM   1520  O   ALA H 202      23.962   9.671  24.242  1.00 26.70           O  
ATOM   1521  N   VAL H 203      25.047  10.082  26.189  1.00 25.51           N  
ATOM   1522  CA  VAL H 203      24.025   9.487  26.999  1.00 25.10           C  
ATOM   1523  CB  VAL H 203      24.529   8.920  28.297  1.00 25.15           C  
ATOM   1524  CG1 VAL H 203      23.329   8.400  29.105  1.00 26.28           C  
ATOM   1525  CG2 VAL H 203      25.577   7.838  27.984  1.00 25.11           C  
ATOM   1526  C   VAL H 203      23.071  10.599  27.309  1.00 25.65           C  
ATOM   1527  O   VAL H 203      23.490  11.710  27.635  1.00 25.92           O  
ATOM   1528  N   TYR H 204      21.757  10.329  27.211  1.00 24.95           N  
ATOM   1529  CA  TYR H 204      20.786  11.357  27.455  1.00 25.09           C  
ATOM   1530  CB  TYR H 204      19.732  11.492  26.336  1.00 25.50           C  
ATOM   1531  CG  TYR H 204      20.361  12.152  25.151  1.00 25.11           C  
ATOM   1532  CD1 TYR H 204      21.212  11.471  24.311  1.00 24.99           C  
ATOM   1533  CD2 TYR H 204      20.077  13.468  24.869  1.00 25.97           C  
ATOM   1534  CE1 TYR H 204      21.778  12.096  23.221  1.00 25.67           C  
ATOM   1535  CE2 TYR H 204      20.638  14.100  23.786  1.00 26.77           C  
ATOM   1536  CZ  TYR H 204      21.489  13.415  22.957  1.00 26.85           C  
ATOM   1537  OH  TYR H 204      22.067  14.059  21.840  1.00 26.71           O  
ATOM   1538  C   TYR H 204      20.072  11.032  28.726  1.00 25.69           C  
ATOM   1539  O   TYR H 204      19.509   9.949  28.884  1.00 26.49           O  
ATOM   1540  N   TYR H 205      20.079  11.999  29.664  1.00 25.36           N  
ATOM   1541  CA  TYR H 205      19.489  11.803  30.954  1.00 26.11           C  
ATOM   1542  CB  TYR H 205      20.383  12.238  32.131  1.00 25.75           C  
ATOM   1543  CG  TYR H 205      21.623  11.405  32.194  1.00 27.20           C  
ATOM   1544  CD1 TYR H 205      21.593  10.134  32.726  1.00 26.65           C  
ATOM   1545  CD2 TYR H 205      22.820  11.904  31.741  1.00 26.36           C  
ATOM   1546  CE1 TYR H 205      22.740   9.376  32.790  1.00 26.66           C  
ATOM   1547  CE2 TYR H 205      23.966  11.153  31.798  1.00 27.09           C  
ATOM   1548  CZ  TYR H 205      23.929   9.882  32.326  1.00 27.76           C  
ATOM   1549  OH  TYR H 205      25.107   9.106  32.389  1.00 31.52           O  
ATOM   1550  C   TYR H 205      18.273  12.667  31.060  1.00 27.63           C  
ATOM   1551  O   TYR H 205      18.231  13.791  30.565  1.00 27.62           O  
ATOM   1552  N   CYS H 206      17.235  12.112  31.702  1.00 28.27           N  
ATOM   1553  CA  CYS H 206      16.001  12.779  31.985  1.00 29.92           C  
ATOM   1554  CB  CYS H 206      14.833  11.780  31.852  1.00 32.68           C  
ATOM   1555  SG  CYS H 206      13.191  12.373  32.323  1.00 42.57           S  
ATOM   1556  C   CYS H 206      16.123  13.226  33.415  1.00 30.25           C  
ATOM   1557  O   CYS H 206      16.630  12.489  34.261  1.00 30.11           O  
ATOM   1558  N   VAL H 207      15.708  14.470  33.727  1.00 27.98           N  
ATOM   1559  CA  VAL H 207      15.851  14.911  35.093  1.00 28.24           C  
ATOM   1560  CB  VAL H 207      17.042  15.800  35.315  1.00 27.80           C  
ATOM   1561  CG1 VAL H 207      18.313  15.025  34.933  1.00  0.00           C  
ATOM   1562  CG2 VAL H 207      16.850  17.107  34.531  1.00  0.00           C  
ATOM   1563  C   VAL H 207      14.641  15.703  35.485  1.00 29.51           C  
ATOM   1564  O   VAL H 207      14.109  16.489  34.703  1.00 29.99           O  
ATOM   1565  N   ARG H 208      14.195  15.517  36.740  1.00 27.70           N  
ATOM   1566  CA  ARG H 208      13.048  16.196  37.265  1.00 27.71           C  
ATOM   1567  CB  ARG H 208      12.276  15.274  38.202  1.00 28.83           C  
ATOM   1568  CG  ARG H 208      11.041  15.896  38.818  1.00 30.24           C  
ATOM   1569  CD  ARG H 208      10.792  15.284  40.184  1.00 32.01           C  
ATOM   1570  NE  ARG H 208      11.892  15.810  41.033  1.00 32.68           N  
ATOM   1571  CZ  ARG H 208      11.962  15.461  42.344  1.00 32.78           C  
ATOM   1572  NH1 ARG H 208      11.106  14.519  42.834  1.00 32.42           N1+
ATOM   1573  NH2 ARG H 208      12.873  16.076  43.153  1.00 30.35           N  
ATOM   1574  C   ARG H 208      13.525  17.381  38.057  1.00 28.11           C  
ATOM   1575  O   ARG H 208      14.503  17.282  38.793  1.00 29.19           O  
ATOM   1576  N   GLY H 209      12.848  18.544  37.929  1.00 29.00           N  
ATOM   1577  CA  GLY H 209      13.274  19.702  38.672  1.00 29.83           C  
ATOM   1578  C   GLY H 209      12.544  19.676  39.968  1.00 30.33           C  
ATOM   1579  O   GLY H 209      11.376  19.279  40.019  1.00 31.03           O  
ATOM   1580  N   VAL H 210      13.240  20.529  40.707  1.00 25.75           N  
ATOM   1581  CA  VAL H 210      12.908  21.227  41.866  1.00 25.57           C  
ATOM   1582  CB  VAL H 210      13.983  21.263  42.908  1.00 28.52           C  
ATOM   1583  CG1 VAL H 210      15.188  22.026  42.347  1.00 41.27           C  
ATOM   1584  CG2 VAL H 210      13.397  21.885  44.185  1.00 33.20           C  
ATOM   1585  C   VAL H 210      12.818  22.568  41.190  1.00 26.53           C  
ATOM   1586  O   VAL H 210      12.852  22.630  39.963  1.00 28.52           O  
ATOM   1587  N   ILE H 211      12.718  23.677  41.923  1.00 24.61           N  
ATOM   1588  CA  ILE H 211      12.465  24.949  41.306  1.00 25.49           C  
ATOM   1589  CB  ILE H 211      12.348  26.054  42.314  1.00 21.52           C  
ATOM   1590  CG1 ILE H 211      13.672  26.239  43.074  1.00 19.87           C  
ATOM   1591  CG2 ILE H 211      11.151  25.741  43.228  1.00 19.59           C  
ATOM   1592  CD1 ILE H 211      13.701  27.493  43.944  1.00 25.51           C  
ATOM   1593  C   ILE H 211      13.510  25.357  40.311  1.00 26.40           C  
ATOM   1594  O   ILE H 211      13.156  25.944  39.291  1.00 28.09           O  
ATOM   1595  N   ASP H 212      14.814  25.137  40.570  1.00 26.51           N  
ATOM   1596  CA  ASP H 212      15.755  25.568  39.570  1.00 24.12           C  
ATOM   1597  CB  ASP H 212      16.336  26.949  39.913  1.00 21.50           C  
ATOM   1598  CG  ASP H 212      16.816  27.598  38.630  1.00 13.10           C  
ATOM   1599  OD1 ASP H 212      17.106  26.855  37.655  1.00 12.08           O  
ATOM   1600  OD2 ASP H 212      16.883  28.856  38.606  1.00 15.50           O1-
ATOM   1601  C   ASP H 212      16.875  24.581  39.560  1.00 23.01           C  
ATOM   1602  O   ASP H 212      17.805  24.679  38.757  1.00 23.83           O  
ATOM   1603  N   LYS H 213      16.772  23.569  40.440  1.00 24.82           N  
ATOM   1604  CA  LYS H 213      17.828  22.615  40.577  1.00 26.11           C  
ATOM   1605  CB  LYS H 213      18.107  22.227  42.040  1.00 25.86           C  
ATOM   1606  CG  LYS H 213      18.016  23.406  43.009  1.00 30.34           C  
ATOM   1607  CD  LYS H 213      18.880  24.607  42.626  1.00 52.21           C  
ATOM   1608  CE  LYS H 213      18.606  25.856  43.466  1.00  0.00           C  
ATOM   1609  NZ  LYS H 213      19.428  26.984  42.981  1.00  0.00           N1+
ATOM   1610  C   LYS H 213      17.373  21.376  39.900  1.00 24.93           C  
ATOM   1611  O   LYS H 213      16.223  21.262  39.479  1.00 24.66           O  
ATOM   1612  N   PHE H 214      18.304  20.420  39.762  1.00 23.88           N  
ATOM   1613  CA  PHE H 214      18.037  19.183  39.109  1.00 23.34           C  
ATOM   1614  CB  PHE H 214      19.072  18.954  38.004  1.00 21.87           C  
ATOM   1615  CG  PHE H 214      18.599  19.897  36.950  1.00 22.88           C  
ATOM   1616  CD1 PHE H 214      18.543  21.265  37.122  1.00 23.90           C  
ATOM   1617  CD2 PHE H 214      18.218  19.401  35.743  1.00 22.88           C  
ATOM   1618  CE1 PHE H 214      18.091  22.116  36.147  1.00 23.57           C  
ATOM   1619  CE2 PHE H 214      17.768  20.241  34.765  1.00 22.33           C  
ATOM   1620  CZ  PHE H 214      17.686  21.598  34.948  1.00 23.08           C  
ATOM   1621  C   PHE H 214      18.098  18.178  40.186  1.00 24.62           C  
ATOM   1622  O   PHE H 214      19.101  17.509  40.418  1.00 25.38           O  
ATOM   1623  N   ASP H 215      16.956  18.095  40.872  1.00 25.22           N  
ATOM   1624  CA  ASP H 215      16.773  17.304  42.025  1.00 26.73           C  
ATOM   1625  CB  ASP H 215      15.407  17.579  42.655  1.00 27.70           C  
ATOM   1626  CG  ASP H 215      15.412  17.007  44.051  1.00 29.54           C  
ATOM   1627  OD1 ASP H 215      16.278  16.148  44.355  1.00 30.99           O  
ATOM   1628  OD2 ASP H 215      14.512  17.413  44.832  1.00 31.76           O1-
ATOM   1629  C   ASP H 215      16.855  15.883  41.649  1.00 27.70           C  
ATOM   1630  O   ASP H 215      17.463  15.091  42.374  1.00 28.43           O  
ATOM   1631  N   TYR H 216      16.274  15.495  40.494  1.00 29.77           N  
ATOM   1632  CA  TYR H 216      16.342  14.012  40.483  1.00 30.31           C  
ATOM   1633  CB  TYR H 216      15.057  13.282  40.894  1.00 31.33           C  
ATOM   1634  CG  TYR H 216      15.144  13.036  42.354  1.00 33.53           C  
ATOM   1635  CD1 TYR H 216      14.845  14.010  43.273  1.00 35.35           C  
ATOM   1636  CD2 TYR H 216      15.573  11.807  42.797  1.00 46.58           C  
ATOM   1637  CE1 TYR H 216      14.940  13.747  44.621  1.00 47.28           C  
ATOM   1638  CE2 TYR H 216      15.669  11.537  44.140  1.00 36.13           C  
ATOM   1639  CZ  TYR H 216      15.346  12.510  45.055  1.00 48.96           C  
ATOM   1640  OH  TYR H 216      15.443  12.244  46.434  1.00 51.93           O  
ATOM   1641  C   TYR H 216      16.702  13.527  39.070  1.00 29.72           C  
ATOM   1642  O   TYR H 216      16.291  14.155  38.096  1.00 29.23           O  
ATOM   1643  N   TRP H 217      17.436  12.380  38.896  1.00 29.36           N  
ATOM   1644  CA  TRP H 217      17.903  11.973  37.572  1.00 29.05           C  
ATOM   1645  CB  TRP H 217      19.440  12.071  37.442  1.00 27.95           C  
ATOM   1646  CG  TRP H 217      20.031  13.441  37.684  1.00 27.52           C  
ATOM   1647  CD2 TRP H 217      20.740  14.227  36.711  1.00 24.97           C  
ATOM   1648  CD1 TRP H 217      20.056  14.156  38.846  1.00 25.87           C  
ATOM   1649  NE1 TRP H 217      20.718  15.344  38.655  1.00 25.77           N  
ATOM   1650  CE2 TRP H 217      21.149  15.402  37.346  1.00 25.13           C  
ATOM   1651  CE3 TRP H 217      21.034  13.992  35.396  1.00 25.08           C  
ATOM   1652  CZ2 TRP H 217      21.855  16.359  36.677  1.00 23.73           C  
ATOM   1653  CZ3 TRP H 217      21.741  14.964  34.725  1.00 24.11           C  
ATOM   1654  CH2 TRP H 217      22.141  16.128  35.351  1.00 24.20           C  
ATOM   1655  C   TRP H 217      17.623  10.511  37.292  1.00 30.36           C  
ATOM   1656  O   TRP H 217      17.593   9.683  38.200  1.00 31.09           O  
ATOM   1657  N   GLY H 218      17.416  10.157  35.998  1.00 29.75           N  
ATOM   1658  CA  GLY H 218      17.250   8.779  35.611  1.00 30.55           C  
ATOM   1659  C   GLY H 218      18.592   8.256  35.202  1.00 32.32           C  
ATOM   1660  O   GLY H 218      19.571   8.998  35.154  1.00 32.44           O  
ATOM   1661  N   ARG H 219      18.684   6.937  34.934  1.00 32.39           N  
ATOM   1662  CA  ARG H 219      19.887   6.438  34.338  1.00 33.93           C  
ATOM   1663  CB  ARG H 219      20.076   4.920  34.513  1.00 35.17           C  
ATOM   1664  CG  ARG H 219      20.147   4.516  35.991  1.00 40.36           C  
ATOM   1665  CD  ARG H 219      21.503   4.751  36.655  1.00 46.52           C  
ATOM   1666  NE  ARG H 219      21.306   4.570  38.124  1.00 57.86           N  
ATOM   1667  CZ  ARG H 219      21.264   3.316  38.661  1.00 58.50           C  
ATOM   1668  NH1 ARG H 219      21.378   2.223  37.851  1.00 58.36           N1+
ATOM   1669  NH2 ARG H 219      21.104   3.153  40.005  1.00 58.94           N  
ATOM   1670  C   ARG H 219      19.595   6.756  32.910  1.00 32.94           C  
ATOM   1671  O   ARG H 219      18.450   6.655  32.491  1.00 33.38           O  
ATOM   1672  N   GLY H 220      20.581   7.157  32.105  1.00 32.59           N  
ATOM   1673  CA  GLY H 220      20.240   7.661  30.799  1.00 32.85           C  
ATOM   1674  C   GLY H 220      20.107   6.586  29.766  1.00 32.53           C  
ATOM   1675  O   GLY H 220      20.049   5.394  30.068  1.00 32.96           O  
ATOM   1676  N   THR H 221      19.996   7.029  28.494  1.00 31.97           N  
ATOM   1677  CA  THR H 221      19.925   6.140  27.368  1.00 32.27           C  
ATOM   1678  CB  THR H 221      18.585   6.130  26.683  1.00 33.22           C  
ATOM   1679  OG1 THR H 221      18.550   5.105  25.698  1.00 34.93           O  
ATOM   1680  CG2 THR H 221      18.318   7.502  26.047  1.00 31.80           C  
ATOM   1681  C   THR H 221      20.966   6.608  26.393  1.00 32.53           C  
ATOM   1682  O   THR H 221      21.164   7.810  26.215  1.00 32.53           O  
ATOM   1683  N   LEU H 222      21.654   5.661  25.722  1.00 30.90           N  
ATOM   1684  CA  LEU H 222      22.761   6.006  24.868  1.00 30.31           C  
ATOM   1685  CB  LEU H 222      23.843   4.909  24.831  1.00 31.32           C  
ATOM   1686  CG  LEU H 222      25.048   5.226  23.925  1.00 32.81           C  
ATOM   1687  CD1 LEU H 222      25.858   6.420  24.461  1.00 22.12           C  
ATOM   1688  CD2 LEU H 222      25.916   3.979  23.695  1.00 25.09           C  
ATOM   1689  C   LEU H 222      22.299   6.213  23.456  1.00 30.48           C  
ATOM   1690  O   LEU H 222      21.554   5.406  22.901  1.00 31.44           O  
ATOM   1691  N   VAL H 223      22.744   7.329  22.844  1.00 29.94           N  
ATOM   1692  CA  VAL H 223      22.417   7.605  21.472  1.00 30.09           C  
ATOM   1693  CB  VAL H 223      21.642   8.879  21.294  1.00 30.38           C  
ATOM   1694  CG1 VAL H 223      21.485   9.163  19.791  1.00 30.24           C  
ATOM   1695  CG2 VAL H 223      20.302   8.735  22.033  1.00 29.46           C  
ATOM   1696  C   VAL H 223      23.707   7.733  20.717  1.00 31.02           C  
ATOM   1697  O   VAL H 223      24.570   8.543  21.062  1.00 31.59           O  
ATOM   1698  N   THR H 224      23.860   6.926  19.652  1.00 30.94           N  
ATOM   1699  CA  THR H 224      25.064   6.954  18.872  1.00 31.38           C  
ATOM   1700  CB  THR H 224      25.694   5.596  18.736  1.00 32.27           C  
ATOM   1701  OG1 THR H 224      25.996   5.065  20.017  1.00 32.98           O  
ATOM   1702  CG2 THR H 224      26.978   5.715  17.895  1.00 33.12           C  
ATOM   1703  C   THR H 224      24.700   7.412  17.495  1.00 32.29           C  
ATOM   1704  O   THR H 224      23.861   6.809  16.831  1.00 32.67           O  
ATOM   1705  N   VAL H 225      25.326   8.511  17.031  1.00 31.53           N  
ATOM   1706  CA  VAL H 225      25.045   8.987  15.709  1.00 33.05           C  
ATOM   1707  CB  VAL H 225      24.856  10.474  15.650  1.00 34.02           C  
ATOM   1708  CG1 VAL H 225      24.666  10.894  14.182  1.00 33.90           C  
ATOM   1709  CG2 VAL H 225      23.683  10.860  16.567  1.00 33.71           C  
ATOM   1710  C   VAL H 225      26.231   8.662  14.869  1.00 35.78           C  
ATOM   1711  O   VAL H 225      27.277   9.300  14.981  1.00 35.84           O  
ATOM   1712  N   SER H 226      26.105   7.653  13.987  1.00 35.41           N  
ATOM   1713  CA  SER H 226      27.243   7.331  13.184  1.00 37.02           C  
ATOM   1714  CB  SER H 226      28.204   6.325  13.844  1.00 36.69           C  
ATOM   1715  OG  SER H 226      29.302   6.065  12.982  1.00 38.55           O  
ATOM   1716  C   SER H 226      26.776   6.721  11.912  1.00 38.12           C  
ATOM   1717  O   SER H 226      25.679   6.168  11.825  1.00 37.50           O  
ATOM   1718  N   ALA H 227      27.626   6.834  10.878  1.00 39.40           N  
ATOM   1719  CA  ALA H 227      27.339   6.269   9.598  1.00 41.07           C  
ATOM   1720  CB  ALA H 227      27.579   7.258   8.446  1.00 41.30           C  
ATOM   1721  C   ALA H 227      28.342   5.131   9.420  1.00 41.40           C  
ATOM   1722  O   ALA H 227      28.132   4.042  10.016  1.00 42.57           O  
ATOM   1723  OXT ALA H 227      29.341   5.341   8.679  1.00  0.00           O1-
TER    1724      ALA H 227 
CONECT  146  661
CONECT  661  146
CONECT  963 1555
CONECT 1555  963
END
