# Supplementary material for: Fully automated antibody structure prediction using BIOVIA tools: Validation study
Source: PLoS One. 2017 May 18;12(5):e0177923. doi: 10.1371/journal.pone.0177923 (PMC5436848; doi:10.1371/journal.pone.0177923)
Supplement: S3 Dataset — Predicted structures using the Top5 framework method, Chothia CDR definition with canonical filtering, using up to 5 CDR templates rather than the default 3, and generating 10 CDR models. (ZIP) [file pone.0177923.s005.zip › 4NJ9_LH_FV_FinalModel.pdb]

REMARK   Accelrys Discovery Studio PDB file
REMARK   Created:  2015-11-30T18:26:20Z
SSBOND   1 CYS L   23    CYS L   92                                     
SSBOND   2 CYS H  133    CYS H  207                                     
ATOM      1  N   ASP L   1      24.885  33.729  27.049  1.00 57.51           N1+
ATOM      2  CA  ASP L   1      25.075  32.356  27.568  1.00 60.19           C  
ATOM      3  CB  ASP L   1      25.465  31.409  26.418  1.00 63.73           C  
ATOM      4  CG  ASP L   1      25.347  29.971  26.897  1.00 65.29           C  
ATOM      5  OD1 ASP L   1      25.181  29.771  28.129  1.00 67.35           O  
ATOM      6  OD2 ASP L   1      25.413  29.054  26.036  1.00 60.45           O1-
ATOM      7  C   ASP L   1      26.171  32.386  28.581  1.00 58.24           C  
ATOM      8  O   ASP L   1      27.299  32.766  28.273  1.00 59.37           O  
ATOM      9  N   ILE L   2      25.854  31.978  29.825  1.00 56.28           N  
ATOM     10  CA  ILE L   2      26.818  32.055  30.881  1.00 52.13           C  
ATOM     11  CB  ILE L   2      26.197  32.170  32.244  1.00 49.72           C  
ATOM     12  CG1 ILE L   2      25.353  33.451  32.333  1.00 54.31           C  
ATOM     13  CG2 ILE L   2      27.316  32.103  33.294  1.00 51.58           C  
ATOM     14  CD1 ILE L   2      24.473  33.531  33.580  1.00 53.87           C  
ATOM     15  C   ILE L   2      27.649  30.815  30.859  1.00 47.55           C  
ATOM     16  O   ILE L   2      27.131  29.700  30.877  1.00 44.27           O  
ATOM     17  N   VAL L   3      28.986  30.987  30.804  1.00 43.31           N  
ATOM     18  CA  VAL L   3      29.847  29.843  30.795  1.00 40.92           C  
ATOM     19  CB  VAL L   3      30.978  29.917  29.809  1.00 40.93           C  
ATOM     20  CG1 VAL L   3      30.406  29.826  28.388  1.00 38.43           C  
ATOM     21  CG2 VAL L   3      31.778  31.204  30.066  1.00 39.92           C  
ATOM     22  C   VAL L   3      30.445  29.696  32.154  1.00 40.75           C  
ATOM     23  O   VAL L   3      30.908  30.659  32.764  1.00 40.40           O  
ATOM     24  N   LEU L   4      30.447  28.454  32.663  1.00 39.07           N  
ATOM     25  CA  LEU L   4      30.965  28.207  33.971  1.00 39.06           C  
ATOM     26  CB  LEU L   4      30.097  27.247  34.798  1.00 36.90           C  
ATOM     27  CG  LEU L   4      28.664  27.751  35.058  1.00 35.10           C  
ATOM     28  CD1 LEU L   4      27.868  26.736  35.897  1.00 33.01           C  
ATOM     29  CD2 LEU L   4      28.651  29.158  35.672  1.00 33.69           C  
ATOM     30  C   LEU L   4      32.291  27.547  33.814  1.00 39.40           C  
ATOM     31  O   LEU L   4      32.442  26.629  33.011  1.00 39.60           O  
ATOM     32  N   THR L   5      33.295  28.008  34.581  1.00 39.99           N  
ATOM     33  CA  THR L   5      34.590  27.412  34.483  1.00 39.75           C  
ATOM     34  CB  THR L   5      35.644  28.406  34.061  1.00 40.97           C  
ATOM     35  OG1 THR L   5      36.826  27.733  33.658  1.00 42.96           O  
ATOM     36  CG2 THR L   5      35.947  29.389  35.207  1.00 39.69           C  
ATOM     37  C   THR L   5      34.925  26.837  35.831  1.00 38.52           C  
ATOM     38  O   THR L   5      34.831  27.513  36.854  1.00 39.99           O  
ATOM     39  N   GLN L   6      35.309  25.544  35.869  1.00 39.08           N  
ATOM     40  CA  GLN L   6      35.610  24.923  37.130  1.00 38.70           C  
ATOM     41  CB  GLN L   6      34.955  23.548  37.340  1.00 36.59           C  
ATOM     42  CG  GLN L   6      33.442  23.584  37.532  1.00 35.48           C  
ATOM     43  CD  GLN L   6      32.967  22.150  37.717  1.00 33.79           C  
ATOM     44  OE1 GLN L   6      31.975  21.731  37.123  1.00 35.01           O  
ATOM     45  NE2 GLN L   6      33.688  21.374  38.568  1.00 31.79           N  
ATOM     46  C   GLN L   6      37.078  24.669  37.214  1.00 41.84           C  
ATOM     47  O   GLN L   6      37.717  24.283  36.236  1.00 42.50           O  
ATOM     48  N   SER L   7      37.654  24.897  38.410  1.00 43.08           N  
ATOM     49  CA  SER L   7      39.044  24.603  38.597  1.00 43.34           C  
ATOM     50  CB  SER L   7      39.964  25.834  38.519  1.00 41.52           C  
ATOM     51  OG  SER L   7      39.705  26.710  39.605  1.00 42.99           O  
ATOM     52  C   SER L   7      39.191  24.018  39.965  1.00 43.67           C  
ATOM     53  O   SER L   7      38.463  24.390  40.883  1.00 41.66           O  
ATOM     54  N   PRO L   8      40.106  23.099  40.143  1.00 46.05           N  
ATOM     55  CA  PRO L   8      40.937  22.585  39.088  1.00 45.84           C  
ATOM     56  CD  PRO L   8      40.700  22.893  41.453  1.00 42.21           C  
ATOM     57  CB  PRO L   8      42.213  22.081  39.764  1.00 41.25           C  
ATOM     58  CG  PRO L   8      41.802  21.848  41.226  1.00 42.15           C  
ATOM     59  C   PRO L   8      40.200  21.489  38.386  1.00 46.18           C  
ATOM     60  O   PRO L   8      39.154  21.066  38.874  1.00 43.68           O  
ATOM     61  N   ALA L   9      40.717  21.032  37.227  1.00 41.43           N  
ATOM     62  CA  ALA L   9      40.110  19.957  36.497  1.00 39.43           C  
ATOM     63  CB  ALA L   9      40.816  19.676  35.161  1.00 44.31           C  
ATOM     64  C   ALA L   9      40.183  18.704  37.316  1.00 38.91           C  
ATOM     65  O   ALA L   9      39.229  17.931  37.367  1.00 40.50           O  
ATOM     66  N   SER L  10      41.330  18.450  37.975  1.00 38.00           N  
ATOM     67  CA  SER L  10      41.437  17.252  38.760  1.00 39.55           C  
ATOM     68  CB  SER L  10      42.234  16.136  38.064  1.00 43.96           C  
ATOM     69  OG  SER L  10      43.587  16.535  37.892  1.00 50.43           O  
ATOM     70  C   SER L  10      42.160  17.590  40.025  1.00 38.69           C  
ATOM     71  O   SER L  10      42.959  18.523  40.059  1.00 41.17           O  
ATOM     72  N   LEU L  11      41.864  16.861  41.122  1.00 38.37           N  
ATOM     73  CA  LEU L  11      42.603  17.119  42.323  1.00 38.43           C  
ATOM     74  CB  LEU L  11      42.033  18.234  43.219  1.00 40.09           C  
ATOM     75  CG  LEU L  11      40.701  17.905  43.908  1.00 42.84           C  
ATOM     76  CD1 LEU L  11      40.235  19.090  44.769  1.00 43.70           C  
ATOM     77  CD2 LEU L  11      39.637  17.441  42.897  1.00 42.28           C  
ATOM     78  C   LEU L  11      42.704  15.861  43.127  1.00 40.27           C  
ATOM     79  O   LEU L  11      41.798  15.028  43.126  1.00 40.65           O  
ATOM     80  N   ALA L  12      43.847  15.685  43.824  1.00 41.11           N  
ATOM     81  CA  ALA L  12      44.027  14.533  44.656  1.00 40.43           C  
ATOM     82  CB  ALA L  12      45.324  13.759  44.371  1.00 37.90           C  
ATOM     83  C   ALA L  12      44.107  15.020  46.067  1.00 40.61           C  
ATOM     84  O   ALA L  12      44.868  15.934  46.378  1.00 39.25           O  
ATOM     85  N   VAL L  13      43.313  14.406  46.965  1.00 39.68           N  
ATOM     86  CA  VAL L  13      43.319  14.822  48.336  1.00 41.15           C  
ATOM     87  CB  VAL L  13      42.069  15.553  48.737  1.00 41.27           C  
ATOM     88  CG1 VAL L  13      42.144  15.880  50.235  1.00 38.99           C  
ATOM     89  CG2 VAL L  13      41.925  16.798  47.848  1.00 42.24           C  
ATOM     90  C   VAL L  13      43.416  13.598  49.189  1.00 41.59           C  
ATOM     91  O   VAL L  13      42.889  12.540  48.848  1.00 42.30           O  
ATOM     92  N   SER L  14      44.116  13.719  50.332  1.00 38.20           N  
ATOM     93  CA  SER L  14      44.291  12.610  51.223  1.00 38.53           C  
ATOM     94  CB  SER L  14      45.514  12.779  52.145  1.00 48.54           C  
ATOM     95  OG  SER L  14      45.705  11.614  52.933  1.00 52.77           O  
ATOM     96  C   SER L  14      43.060  12.505  52.069  1.00 39.06           C  
ATOM     97  O   SER L  14      42.343  13.485  52.267  1.00 45.00           O  
ATOM     98  N   LEU L  15      42.794  11.296  52.604  1.00 41.85           N  
ATOM     99  CA  LEU L  15      41.614  11.080  53.391  1.00 41.96           C  
ATOM    100  CB  LEU L  15      41.428   9.619  53.847  1.00 46.80           C  
ATOM    101  CG  LEU L  15      41.110   8.627  52.714  1.00 51.74           C  
ATOM    102  CD1 LEU L  15      40.944   7.200  53.257  1.00 55.40           C  
ATOM    103  CD2 LEU L  15      39.889   9.086  51.908  1.00 51.19           C  
ATOM    104  C   LEU L  15      41.684  11.915  54.627  1.00 43.48           C  
ATOM    105  O   LEU L  15      42.725  12.014  55.271  1.00 50.12           O  
ATOM    106  N   GLY L  16      40.549  12.556  54.975  1.00 44.12           N  
ATOM    107  CA  GLY L  16      40.473  13.319  56.188  1.00 44.21           C  
ATOM    108  C   GLY L  16      40.813  14.754  55.923  1.00 43.43           C  
ATOM    109  O   GLY L  16      40.591  15.611  56.776  1.00 45.05           O  
ATOM    110  N   GLN L  17      41.348  15.060  54.728  1.00 40.82           N  
ATOM    111  CA  GLN L  17      41.735  16.409  54.419  1.00 42.16           C  
ATOM    112  CB  GLN L  17      42.885  16.504  53.403  1.00 49.07           C  
ATOM    113  CG  GLN L  17      44.198  15.922  53.931  1.00 54.78           C  
ATOM    114  CD  GLN L  17      44.704  16.813  55.056  1.00 60.63           C  
ATOM    115  OE1 GLN L  17      45.183  17.921  54.822  1.00 60.20           O  
ATOM    116  NE2 GLN L  17      44.590  16.320  56.318  1.00 63.53           N  
ATOM    117  C   GLN L  17      40.552  17.135  53.853  1.00 40.17           C  
ATOM    118  O   GLN L  17      39.456  16.586  53.764  1.00 43.75           O  
ATOM    119  N   ARG L  18      40.748  18.423  53.498  1.00 42.65           N  
ATOM    120  CA  ARG L  18      39.686  19.217  52.946  1.00 42.00           C  
ATOM    121  CB  ARG L  18      39.604  20.642  53.521  1.00 45.58           C  
ATOM    122  CG  ARG L  18      38.585  21.521  52.793  1.00 48.99           C  
ATOM    123  CD  ARG L  18      38.622  22.988  53.221  1.00 54.74           C  
ATOM    124  NE  ARG L  18      37.962  23.081  54.550  1.00 60.84           N  
ATOM    125  CZ  ARG L  18      38.613  23.669  55.592  1.00 64.20           C  
ATOM    126  NH1 ARG L  18      39.900  24.097  55.436  1.00 63.44           N1+
ATOM    127  NH2 ARG L  18      37.980  23.819  56.791  1.00 63.19           N  
ATOM    128  C   ARG L  18      39.886  19.363  51.468  1.00 40.85           C  
ATOM    129  O   ARG L  18      41.013  19.469  50.983  1.00 44.32           O  
ATOM    130  N   ALA L  19      38.770  19.352  50.707  1.00 42.70           N  
ATOM    131  CA  ALA L  19      38.843  19.514  49.284  1.00 40.13           C  
ATOM    132  CB  ALA L  19      38.296  18.309  48.499  1.00 37.92           C  
ATOM    133  C   ALA L  19      38.004  20.698  48.920  1.00 39.62           C  
ATOM    134  O   ALA L  19      36.881  20.852  49.397  1.00 37.70           O  
ATOM    135  N   THR L  20      38.548  21.579  48.055  1.00 34.60           N  
ATOM    136  CA  THR L  20      37.837  22.759  47.657  1.00 35.86           C  
ATOM    137  CB  THR L  20      38.517  24.013  48.125  1.00 37.93           C  
ATOM    138  OG1 THR L  20      38.591  24.034  49.543  1.00 41.01           O  
ATOM    139  CG2 THR L  20      37.732  25.227  47.618  1.00 37.59           C  
ATOM    140  C   THR L  20      37.803  22.804  46.162  1.00 37.58           C  
ATOM    141  O   THR L  20      38.834  22.681  45.505  1.00 40.40           O  
ATOM    142  N   ILE L  21      36.599  22.995  45.583  1.00 35.35           N  
ATOM    143  CA  ILE L  21      36.467  23.064  44.154  1.00 33.17           C  
ATOM    144  CB  ILE L  21      35.582  21.987  43.605  1.00 35.20           C  
ATOM    145  CG1 ILE L  21      36.178  20.614  43.964  1.00 35.93           C  
ATOM    146  CG2 ILE L  21      35.420  22.212  42.091  1.00 35.83           C  
ATOM    147  CD1 ILE L  21      35.198  19.455  43.811  1.00 34.58           C  
ATOM    148  C   ILE L  21      35.838  24.384  43.842  1.00 35.13           C  
ATOM    149  O   ILE L  21      34.885  24.797  44.502  1.00 39.70           O  
ATOM    150  N   SER L  22      36.356  25.097  42.823  1.00 37.41           N  
ATOM    151  CA  SER L  22      35.807  26.396  42.556  1.00 38.30           C  
ATOM    152  CB  SER L  22      36.854  27.521  42.630  1.00 37.23           C  
ATOM    153  OG  SER L  22      37.924  27.256  41.738  1.00 43.96           O  
ATOM    154  C   SER L  22      35.156  26.425  41.209  1.00 38.84           C  
ATOM    155  O   SER L  22      35.541  25.702  40.292  1.00 40.93           O  
ATOM    156  N   CYS L  23      34.107  27.264  41.080  1.00 38.55           N  
ATOM    157  CA  CYS L  23      33.378  27.404  39.852  1.00 38.74           C  
ATOM    158  CB  CYS L  23      31.989  26.717  39.930  1.00 39.76           C  
ATOM    159  SG  CYS L  23      30.979  26.831  38.419  1.00 44.53           S  
ATOM    160  C   CYS L  23      33.213  28.879  39.610  1.00 39.65           C  
ATOM    161  O   CYS L  23      32.698  29.604  40.460  1.00 41.47           O  
ATOM    162  N   ARG L  24      33.660  29.370  38.434  1.00 40.60           N  
ATOM    163  CA  ARG L  24      33.593  30.782  38.157  1.00 44.91           C  
ATOM    164  CB  ARG L  24      34.962  31.352  37.749  1.00 54.74           C  
ATOM    165  CG  ARG L  24      35.099  32.869  37.882  1.00 61.70           C  
ATOM    166  CD  ARG L  24      36.504  33.348  37.512  1.00 68.36           C  
ATOM    167  NE  ARG L  24      36.725  34.680  38.139  1.00 77.06           N  
ATOM    168  CZ  ARG L  24      37.964  34.985  38.624  1.00 78.83           C  
ATOM    169  NH1 ARG L  24      38.980  34.083  38.504  1.00 79.59           N1+
ATOM    170  NH2 ARG L  24      38.187  36.183  39.239  1.00 79.37           N  
ATOM    171  C   ARG L  24      32.656  30.983  37.007  1.00 45.19           C  
ATOM    172  O   ARG L  24      32.769  30.317  35.980  1.00 50.62           O  
ATOM    173  N   ALA L  25      31.710  31.934  37.145  1.00 43.42           N  
ATOM    174  CA  ALA L  25      30.731  32.155  36.121  1.00 42.95           C  
ATOM    175  CB  ALA L  25      29.319  32.413  36.671  1.00 40.57           C  
ATOM    176  C   ALA L  25      31.122  33.358  35.327  1.00 45.87           C  
ATOM    177  O   ALA L  25      31.720  34.299  35.844  1.00 46.26           O  
ATOM    178  N   SER L  26      30.822  33.344  34.008  1.00 45.45           N  
ATOM    179  CA  SER L  26      31.136  34.430  33.114  1.00 47.43           C  
ATOM    180  CB  SER L  26      30.976  34.048  31.630  1.00 46.85           C  
ATOM    181  OG  SER L  26      29.623  33.721  31.345  1.00 45.79           O  
ATOM    182  C   SER L  26      30.239  35.603  33.384  1.00 49.54           C  
ATOM    183  O   SER L  26      30.618  36.751  33.153  1.00 49.27           O  
ATOM    184  N   GLU L  27      29.017  35.336  33.878  1.00 48.85           N  
ATOM    185  CA  GLU L  27      28.060  36.379  34.109  1.00 49.63           C  
ATOM    186  CB  GLU L  27      26.903  36.279  33.104  1.00 51.92           C  
ATOM    187  CG  GLU L  27      26.104  37.557  32.900  1.00 58.72           C  
ATOM    188  CD  GLU L  27      25.289  37.352  31.630  1.00 63.95           C  
ATOM    189  OE1 GLU L  27      25.404  36.252  31.026  1.00 56.55           O  
ATOM    190  OE2 GLU L  27      24.546  38.291  31.245  1.00 60.93           O1-
ATOM    191  C   GLU L  27      27.528  36.155  35.494  1.00 48.77           C  
ATOM    192  O   GLU L  27      27.818  35.127  36.099  1.00 48.00           O  
ATOM    193  N   SER L  28      26.772  37.121  36.061  1.00 47.91           N  
ATOM    194  CA  SER L  28      26.261  36.932  37.392  1.00 45.95           C  
ATOM    195  CB  SER L  28      25.774  38.232  38.064  1.00 47.23           C  
ATOM    196  OG  SER L  28      25.284  37.948  39.367  1.00 47.42           O  
ATOM    197  C   SER L  28      25.100  35.985  37.348  1.00 43.82           C  
ATOM    198  O   SER L  28      24.193  36.109  36.528  1.00 42.96           O  
ATOM    199  N   VAL L  29      25.161  34.959  38.212  1.00 42.16           N  
ATOM    200  CA  VAL L  29      24.165  33.950  38.435  1.00 41.52           C  
ATOM    201  CB  VAL L  29      24.729  32.667  38.933  1.00 39.51           C  
ATOM    202  CG1 VAL L  29      25.605  32.039  37.834  1.00 40.13           C  
ATOM    203  CG2 VAL L  29      25.486  33.007  40.210  1.00 36.64           C  
ATOM    204  C   VAL L  29      23.103  34.408  39.396  1.00 42.43           C  
ATOM    205  O   VAL L  29      22.145  33.674  39.633  1.00 40.69           O  
ATOM    206  N   ASP L  30      23.305  35.548  40.089  1.00 43.50           N  
ATOM    207  CA  ASP L  30      22.365  35.967  41.096  1.00 43.92           C  
ATOM    208  CB  ASP L  30      22.990  36.854  42.186  1.00 47.83           C  
ATOM    209  CG  ASP L  30      23.951  36.010  43.008  1.00 51.20           C  
ATOM    210  OD1 ASP L  30      24.367  34.926  42.518  1.00 50.91           O  
ATOM    211  OD2 ASP L  30      24.273  36.436  44.149  1.00 55.12           O1-
ATOM    212  C   ASP L  30      21.243  36.755  40.503  1.00 44.13           C  
ATOM    213  O   ASP L  30      21.389  37.421  39.479  1.00 45.62           O  
ATOM    214  N   SER L  31      20.065  36.677  41.153  1.00 43.12           N  
ATOM    215  CA  SER L  31      18.955  37.476  40.753  1.00 44.32           C  
ATOM    216  CB  SER L  31      18.191  36.930  39.535  1.00 44.10           C  
ATOM    217  OG  SER L  31      17.528  35.722  39.871  1.00 39.10           O  
ATOM    218  C   SER L  31      18.006  37.494  41.904  1.00 44.64           C  
ATOM    219  O   SER L  31      17.916  36.538  42.673  1.00 43.41           O  
ATOM    220  N   TYR L  32      17.307  38.627  42.075  1.00 45.75           N  
ATOM    221  CA  TYR L  32      16.264  38.740  43.046  1.00 47.61           C  
ATOM    222  CB  TYR L  32      15.041  37.893  42.653  1.00 48.10           C  
ATOM    223  CG  TYR L  32      14.641  38.387  41.301  1.00 51.14           C  
ATOM    224  CD1 TYR L  32      13.883  39.525  41.184  1.00 52.15           C  
ATOM    225  CD2 TYR L  32      15.046  37.742  40.153  1.00 51.49           C  
ATOM    226  CE1 TYR L  32      13.515  39.998  39.946  1.00 52.49           C  
ATOM    227  CE2 TYR L  32      14.683  38.208  38.911  1.00 51.50           C  
ATOM    228  CZ  TYR L  32      13.914  39.340  38.807  1.00 54.96           C  
ATOM    229  OH  TYR L  32      13.534  39.828  37.539  1.00 59.12           O  
ATOM    230  C   TYR L  32      16.761  38.328  44.401  1.00 47.71           C  
ATOM    231  O   TYR L  32      15.986  37.845  45.227  1.00 46.67           O  
ATOM    232  N   GLY L  33      18.065  38.521  44.678  1.00 46.69           N  
ATOM    233  CA  GLY L  33      18.584  38.263  45.996  1.00 48.13           C  
ATOM    234  C   GLY L  33      18.972  36.827  46.220  1.00 47.60           C  
ATOM    235  O   GLY L  33      19.205  36.436  47.363  1.00 48.51           O  
ATOM    236  N   ILE L  34      19.061  35.992  45.168  1.00 44.23           N  
ATOM    237  CA  ILE L  34      19.445  34.622  45.403  1.00 42.14           C  
ATOM    238  CB  ILE L  34      18.313  33.645  45.268  1.00 41.92           C  
ATOM    239  CG1 ILE L  34      18.721  32.275  45.833  1.00  0.00           C  
ATOM    240  CG2 ILE L  34      17.903  33.602  43.789  1.00  0.00           C  
ATOM    241  CD1 ILE L  34      18.958  32.279  47.343  1.00 60.90           C  
ATOM    242  C   ILE L  34      20.483  34.245  44.389  1.00 43.09           C  
ATOM    243  O   ILE L  34      20.705  34.971  43.423  1.00 44.79           O  
ATOM    244  N   SER L  35      21.179  33.107  44.609  1.00 40.81           N  
ATOM    245  CA  SER L  35      22.185  32.689  43.670  1.00 39.63           C  
ATOM    246  CB  SER L  35      23.569  32.484  44.309  1.00 40.41           C  
ATOM    247  OG  SER L  35      24.070  33.715  44.807  1.00 35.01           O  
ATOM    248  C   SER L  35      21.756  31.369  43.121  1.00 39.37           C  
ATOM    249  O   SER L  35      21.583  30.407  43.868  1.00 38.81           O  
ATOM    250  N   PHE L  36      21.589  31.276  41.786  1.00 37.40           N  
ATOM    251  CA  PHE L  36      21.142  30.031  41.248  1.00 36.18           C  
ATOM    252  CB  PHE L  36      20.225  30.188  40.022  1.00 35.68           C  
ATOM    253  CG  PHE L  36      19.020  30.954  40.443  1.00 35.43           C  
ATOM    254  CD1 PHE L  36      18.108  30.398  41.308  1.00 35.35           C  
ATOM    255  CD2 PHE L  36      18.789  32.220  39.956  1.00 34.90           C  
ATOM    256  CE1 PHE L  36      16.991  31.097  41.698  1.00 35.73           C  
ATOM    257  CE2 PHE L  36      17.670  32.923  40.339  1.00 34.05           C  
ATOM    258  CZ  PHE L  36      16.769  32.363  41.214  1.00 33.98           C  
ATOM    259  C   PHE L  36      22.324  29.227  40.783  1.00 36.32           C  
ATOM    260  O   PHE L  36      22.516  29.067  39.579  1.00 35.47           O  
ATOM    261  N   MET L  37      23.131  28.684  41.725  1.00 36.23           N  
ATOM    262  CA  MET L  37      24.170  27.751  41.384  1.00 32.55           C  
ATOM    263  CB  MET L  37      25.573  28.236  41.772  1.00 36.37           C  
ATOM    264  CG  MET L  37      26.678  27.240  41.415  1.00 36.63           C  
ATOM    265  SD  MET L  37      26.932  26.992  39.633  1.00 42.88           S  
ATOM    266  CE  MET L  37      27.629  28.641  39.340  1.00 37.60           C  
ATOM    267  C   MET L  37      23.916  26.466  42.117  1.00 31.15           C  
ATOM    268  O   MET L  37      23.561  26.473  43.294  1.00 32.90           O  
ATOM    269  N   HIS L  38      24.110  25.317  41.434  1.00 32.09           N  
ATOM    270  CA  HIS L  38      23.811  24.042  42.025  1.00 30.78           C  
ATOM    271  ND1 HIS L  38      21.568  25.117  39.867  1.00 42.16           N  
ATOM    272  CG  HIS L  38      21.579  24.356  41.013  1.00 31.09           C  
ATOM    273  CB  HIS L  38      22.644  23.354  41.313  1.00 29.00           C  
ATOM    274  NE2 HIS L  38      19.821  25.754  41.069  1.00 42.84           N  
ATOM    275  CD2 HIS L  38      20.504  24.756  41.738  1.00 42.24           C  
ATOM    276  CE1 HIS L  38      20.494  25.937  39.954  1.00 42.19           C  
ATOM    277  C   HIS L  38      25.007  23.166  41.818  1.00 31.62           C  
ATOM    278  O   HIS L  38      25.752  23.358  40.861  1.00 30.38           O  
ATOM    279  N   TRP L  39      25.231  22.179  42.714  1.00 29.98           N  
ATOM    280  CA  TRP L  39      26.357  21.303  42.570  1.00 29.31           C  
ATOM    281  CB  TRP L  39      27.346  21.386  43.744  1.00 27.93           C  
ATOM    282  CG  TRP L  39      28.103  22.692  43.807  1.00 29.31           C  
ATOM    283  CD2 TRP L  39      29.366  22.916  43.159  1.00 27.11           C  
ATOM    284  CD1 TRP L  39      27.785  23.854  44.447  1.00 29.28           C  
ATOM    285  NE1 TRP L  39      28.770  24.791  44.237  1.00 30.70           N  
ATOM    286  CE2 TRP L  39      29.748  24.227  43.445  1.00 28.30           C  
ATOM    287  CE3 TRP L  39      30.144  22.094  42.396  1.00 28.37           C  
ATOM    288  CZ2 TRP L  39      30.922  24.737  42.970  1.00 28.93           C  
ATOM    289  CZ3 TRP L  39      31.321  22.615  41.907  1.00 27.53           C  
ATOM    290  CH2 TRP L  39      31.701  23.911  42.189  1.00 30.45           C  
ATOM    291  C   TRP L  39      25.870  19.886  42.478  1.00 28.95           C  
ATOM    292  O   TRP L  39      24.924  19.495  43.161  1.00 26.71           O  
ATOM    293  N   TYR L  40      26.524  19.075  41.616  1.00 24.65           N  
ATOM    294  CA  TYR L  40      26.125  17.708  41.406  1.00 23.30           C  
ATOM    295  CB  TYR L  40      25.605  17.427  39.982  1.00 24.25           C  
ATOM    296  CG  TYR L  40      24.347  18.191  39.742  1.00 25.23           C  
ATOM    297  CD1 TYR L  40      24.381  19.489  39.287  1.00 23.73           C  
ATOM    298  CD2 TYR L  40      23.123  17.602  39.964  1.00 23.92           C  
ATOM    299  CE1 TYR L  40      23.218  20.189  39.061  1.00 26.45           C  
ATOM    300  CE2 TYR L  40      21.958  18.297  39.740  1.00 24.17           C  
ATOM    301  CZ  TYR L  40      22.002  19.592  39.288  1.00 24.79           C  
ATOM    302  OH  TYR L  40      20.799  20.296  39.061  1.00 27.81           O  
ATOM    303  C   TYR L  40      27.319  16.807  41.565  1.00 24.01           C  
ATOM    304  O   TYR L  40      28.457  17.206  41.311  1.00 24.54           O  
ATOM    305  N   GLN L  41      27.072  15.551  42.001  1.00 26.58           N  
ATOM    306  CA  GLN L  41      28.122  14.576  42.132  1.00 27.78           C  
ATOM    307  CB  GLN L  41      28.208  13.943  43.535  1.00 27.87           C  
ATOM    308  CG  GLN L  41      29.326  12.904  43.664  1.00 28.98           C  
ATOM    309  CD  GLN L  41      29.200  12.221  45.022  1.00 30.47           C  
ATOM    310  OE1 GLN L  41      28.146  11.692  45.369  1.00 30.89           O  
ATOM    311  NE2 GLN L  41      30.304  12.227  45.817  1.00 29.52           N  
ATOM    312  C   GLN L  41      27.811  13.456  41.191  1.00 28.88           C  
ATOM    313  O   GLN L  41      26.671  12.999  41.110  1.00 29.38           O  
ATOM    314  N   GLN L  42      28.820  12.982  40.429  1.00 28.18           N  
ATOM    315  CA  GLN L  42      28.535  11.893  39.538  1.00 29.60           C  
ATOM    316  CB  GLN L  42      28.499  12.293  38.054  1.00 28.87           C  
ATOM    317  CG  GLN L  42      28.059  11.138  37.152  1.00 28.98           C  
ATOM    318  CD  GLN L  42      28.039  11.615  35.707  1.00 29.87           C  
ATOM    319  OE1 GLN L  42      28.555  12.683  35.382  1.00 27.71           O  
ATOM    320  NE2 GLN L  42      27.432  10.793  34.810  1.00 26.67           N  
ATOM    321  C   GLN L  42      29.586  10.836  39.683  1.00 32.78           C  
ATOM    322  O   GLN L  42      30.779  11.093  39.535  1.00 32.60           O  
ATOM    323  N   LYS L  43      29.141   9.598  39.971  1.00 32.08           N  
ATOM    324  CA  LYS L  43      30.018   8.468  40.078  1.00 33.68           C  
ATOM    325  CB  LYS L  43      29.631   7.524  41.229  1.00 35.21           C  
ATOM    326  CG  LYS L  43      29.865   8.195  42.584  1.00 35.09           C  
ATOM    327  CD  LYS L  43      29.261   7.468  43.784  1.00 40.10           C  
ATOM    328  CE  LYS L  43      29.530   8.186  45.107  1.00 44.47           C  
ATOM    329  NZ  LYS L  43      28.919   7.432  46.220  1.00 46.66           N1+
ATOM    330  C   LYS L  43      29.932   7.750  38.761  1.00 37.50           C  
ATOM    331  O   LYS L  43      28.924   7.838  38.058  1.00 38.28           O  
ATOM    332  N   PRO L  44      30.958   7.020  38.425  1.00 40.44           N  
ATOM    333  CA  PRO L  44      31.108   6.476  37.096  1.00 40.26           C  
ATOM    334  CD  PRO L  44      31.692   6.246  39.415  1.00 42.47           C  
ATOM    335  CB  PRO L  44      32.256   5.473  37.192  1.00 41.09           C  
ATOM    336  CG  PRO L  44      32.205   5.012  38.659  1.00 41.87           C  
ATOM    337  C   PRO L  44      29.908   5.879  36.415  1.00 40.23           C  
ATOM    338  O   PRO L  44      29.551   6.360  35.345  1.00 39.76           O  
ATOM    339  N   GLY L  45      29.283   4.836  36.975  1.00 40.06           N  
ATOM    340  CA  GLY L  45      28.164   4.177  36.359  1.00 40.55           C  
ATOM    341  C   GLY L  45      26.915   4.997  36.390  1.00 40.23           C  
ATOM    342  O   GLY L  45      26.047   4.807  35.543  1.00 39.03           O  
ATOM    343  N   GLN L  46      26.761   5.888  37.390  1.00 39.15           N  
ATOM    344  CA  GLN L  46      25.476   6.491  37.617  1.00 36.94           C  
ATOM    345  CB  GLN L  46      25.137   6.631  39.110  1.00 43.12           C  
ATOM    346  CG  GLN L  46      25.133   5.306  39.870  1.00 47.69           C  
ATOM    347  CD  GLN L  46      26.476   5.163  40.563  1.00 53.02           C  
ATOM    348  OE1 GLN L  46      27.227   6.129  40.679  1.00 52.75           O  
ATOM    349  NE2 GLN L  46      26.786   3.929  41.046  1.00 56.19           N  
ATOM    350  C   GLN L  46      25.303   7.857  37.028  1.00 33.75           C  
ATOM    351  O   GLN L  46      26.202   8.489  36.474  1.00 36.52           O  
ATOM    352  N   PRO L  47      24.058   8.266  37.118  1.00 32.54           N  
ATOM    353  CA  PRO L  47      23.619   9.577  36.718  1.00 31.46           C  
ATOM    354  CD  PRO L  47      22.971   7.305  37.095  1.00 32.03           C  
ATOM    355  CB  PRO L  47      22.108   9.477  36.500  1.00 30.95           C  
ATOM    356  CG  PRO L  47      21.703   8.165  37.190  1.00 31.08           C  
ATOM    357  C   PRO L  47      24.000  10.544  37.796  1.00 30.61           C  
ATOM    358  O   PRO L  47      24.309  10.095  38.897  1.00 31.51           O  
ATOM    359  N   PRO L  48      23.971  11.822  37.541  1.00 28.32           N  
ATOM    360  CA  PRO L  48      24.405  12.767  38.530  1.00 27.16           C  
ATOM    361  CD  PRO L  48      24.135  12.324  36.184  1.00 30.29           C  
ATOM    362  CB  PRO L  48      24.497  14.104  37.800  1.00 29.74           C  
ATOM    363  CG  PRO L  48      24.783  13.709  36.339  1.00 29.88           C  
ATOM    364  C   PRO L  48      23.482  12.797  39.709  1.00 28.16           C  
ATOM    365  O   PRO L  48      22.320  12.418  39.573  1.00 32.23           O  
ATOM    366  N   LYS L  49      24.002  13.224  40.878  1.00 31.34           N  
ATOM    367  CA  LYS L  49      23.261  13.329  42.105  1.00 31.71           C  
ATOM    368  CB  LYS L  49      23.916  12.546  43.255  1.00 30.24           C  
ATOM    369  CG  LYS L  49      23.326  12.848  44.633  1.00 34.74           C  
ATOM    370  CD  LYS L  49      23.979  12.054  45.769  1.00 40.50           C  
ATOM    371  CE  LYS L  49      23.090  10.975  46.386  1.00 45.46           C  
ATOM    372  NZ  LYS L  49      22.169  11.585  47.372  1.00 47.42           N1+
ATOM    373  C   LYS L  49      23.305  14.770  42.508  1.00 31.08           C  
ATOM    374  O   LYS L  49      24.316  15.437  42.308  1.00 27.53           O  
ATOM    375  N   LEU L  50      22.212  15.284  43.108  1.00 30.39           N  
ATOM    376  CA  LEU L  50      22.158  16.675  43.476  1.00 31.08           C  
ATOM    377  CB  LEU L  50      20.739  17.244  43.421  1.00 29.77           C  
ATOM    378  CG  LEU L  50      20.648  18.709  43.867  1.00 22.26           C  
ATOM    379  CD1 LEU L  50      21.377  19.649  42.893  1.00 25.66           C  
ATOM    380  CD2 LEU L  50      19.188  19.103  44.122  1.00 20.97           C  
ATOM    381  C   LEU L  50      22.634  16.860  44.890  1.00 30.05           C  
ATOM    382  O   LEU L  50      22.017  16.347  45.820  1.00 31.18           O  
ATOM    383  N   LEU L  51      23.814  17.498  45.071  1.00 27.76           N  
ATOM    384  CA  LEU L  51      24.357  17.828  46.363  1.00 29.21           C  
ATOM    385  CB  LEU L  51      25.876  18.062  46.314  1.00 27.26           C  
ATOM    386  CG  LEU L  51      26.682  16.810  45.929  1.00 27.91           C  
ATOM    387  CD1 LEU L  51      28.188  17.111  45.895  1.00 27.13           C  
ATOM    388  CD2 LEU L  51      26.334  15.627  46.847  1.00 28.75           C  
ATOM    389  C   LEU L  51      23.790  19.064  47.006  1.00 31.36           C  
ATOM    390  O   LEU L  51      23.246  19.016  48.109  1.00 33.93           O  
ATOM    391  N   ILE L  52      23.899  20.220  46.311  1.00 31.78           N  
ATOM    392  CA  ILE L  52      23.533  21.480  46.899  1.00 33.21           C  
ATOM    393  CB  ILE L  52      24.725  22.276  47.350  1.00 32.68           C  
ATOM    394  CG1 ILE L  52      25.485  21.534  48.463  1.00 31.83           C  
ATOM    395  CG2 ILE L  52      24.245  23.677  47.752  1.00 31.99           C  
ATOM    396  CD1 ILE L  52      26.847  22.146  48.782  1.00 32.54           C  
ATOM    397  C   ILE L  52      22.816  22.316  45.883  1.00 34.43           C  
ATOM    398  O   ILE L  52      23.217  22.391  44.722  1.00 30.97           O  
ATOM    399  N   TYR L  53      21.730  22.993  46.307  1.00 35.66           N  
ATOM    400  CA  TYR L  53      21.052  23.852  45.379  1.00 34.05           C  
ATOM    401  CB  TYR L  53      19.636  23.397  44.925  1.00 32.77           C  
ATOM    402  CG  TYR L  53      18.647  23.284  46.041  1.00 34.57           C  
ATOM    403  CD1 TYR L  53      18.043  24.386  46.585  1.00 36.11           C  
ATOM    404  CD2 TYR L  53      18.271  22.058  46.530  1.00 36.77           C  
ATOM    405  CE1 TYR L  53      17.124  24.273  47.606  1.00 39.13           C  
ATOM    406  CE2 TYR L  53      17.357  21.935  47.548  1.00 40.04           C  
ATOM    407  CZ  TYR L  53      16.779  23.043  48.097  1.00 41.36           C  
ATOM    408  OH  TYR L  53      15.844  22.897  49.144  1.00 44.41           O  
ATOM    409  C   TYR L  53      20.995  25.226  45.974  1.00 36.42           C  
ATOM    410  O   TYR L  53      21.137  25.412  47.181  1.00 35.33           O  
ATOM    411  N   ARG L  54      20.963  26.221  45.066  1.00 45.34           N  
ATOM    412  CA  ARG L  54      21.005  27.613  45.394  1.00 47.06           C  
ATOM    413  CB  ARG L  54      19.747  28.108  46.119  1.00 48.65           C  
ATOM    414  CG  ARG L  54      18.600  28.376  45.140  1.00 49.62           C  
ATOM    415  CD  ARG L  54      17.261  28.680  45.812  1.00 51.24           C  
ATOM    416  NE  ARG L  54      17.536  29.507  47.019  1.00 53.79           N  
ATOM    417  CZ  ARG L  54      16.514  30.152  47.660  1.00 54.89           C  
ATOM    418  NH1 ARG L  54      15.258  30.140  47.127  1.00 54.16           N1+
ATOM    419  NH2 ARG L  54      16.752  30.807  48.830  1.00 55.48           N  
ATOM    420  C   ARG L  54      22.244  27.947  46.174  1.00 47.41           C  
ATOM    421  O   ARG L  54      22.211  28.702  47.144  1.00 48.79           O  
ATOM    422  N   ALA L  55      23.372  27.336  45.767  1.00 43.42           N  
ATOM    423  CA  ALA L  55      24.712  27.608  46.215  1.00 44.46           C  
ATOM    424  CB  ALA L  55      25.104  29.089  46.059  1.00 41.52           C  
ATOM    425  C   ALA L  55      24.966  27.223  47.644  1.00 46.45           C  
ATOM    426  O   ALA L  55      26.120  26.987  48.002  1.00 51.31           O  
ATOM    427  N   SER L  56      23.929  27.064  48.493  1.00 46.00           N  
ATOM    428  CA  SER L  56      24.296  26.828  49.861  1.00 47.80           C  
ATOM    429  CB  SER L  56      24.303  28.123  50.690  1.00 52.80           C  
ATOM    430  OG  SER L  56      22.989  28.656  50.778  1.00 55.70           O  
ATOM    431  C   SER L  56      23.344  25.881  50.538  1.00 46.76           C  
ATOM    432  O   SER L  56      23.550  25.540  51.704  1.00 48.05           O  
ATOM    433  N   ASN L  57      22.300  25.402  49.833  1.00 40.27           N  
ATOM    434  CA  ASN L  57      21.361  24.512  50.460  1.00 39.65           C  
ATOM    435  CB  ASN L  57      19.944  24.584  49.866  1.00 42.39           C  
ATOM    436  CG  ASN L  57      19.301  25.889  50.303  1.00 44.81           C  
ATOM    437  OD1 ASN L  57      18.968  26.074  51.473  1.00 47.92           O  
ATOM    438  ND2 ASN L  57      19.120  26.827  49.337  1.00 39.94           N  
ATOM    439  C   ASN L  57      21.826  23.107  50.263  1.00 39.25           C  
ATOM    440  O   ASN L  57      22.112  22.675  49.149  1.00 40.60           O  
ATOM    441  N   LEU L  58      21.896  22.339  51.363  1.00 40.93           N  
ATOM    442  CA  LEU L  58      22.341  20.980  51.279  1.00 38.87           C  
ATOM    443  CB  LEU L  58      23.049  20.540  52.575  1.00 38.61           C  
ATOM    444  CG  LEU L  58      23.743  19.168  52.526  1.00 39.92           C  
ATOM    445  CD1 LEU L  58      24.970  19.186  51.600  1.00 40.25           C  
ATOM    446  CD2 LEU L  58      24.089  18.679  53.940  1.00 39.63           C  
ATOM    447  C   LEU L  58      21.107  20.146  51.104  1.00 38.77           C  
ATOM    448  O   LEU L  58      20.162  20.253  51.885  1.00 40.74           O  
ATOM    449  N   GLU L  59      21.086  19.288  50.060  1.00 33.96           N  
ATOM    450  CA  GLU L  59      19.943  18.456  49.798  1.00 36.77           C  
ATOM    451  CB  GLU L  59      20.085  17.586  48.538  1.00 38.42           C  
ATOM    452  CG  GLU L  59      18.761  16.981  48.076  1.00 35.98           C  
ATOM    453  CD  GLU L  59      17.928  18.104  47.483  1.00 39.29           C  
ATOM    454  OE1 GLU L  59      18.456  19.244  47.399  1.00 46.18           O  
ATOM    455  OE2 GLU L  59      16.755  17.842  47.104  1.00 43.04           O1-
ATOM    456  C   GLU L  59      19.773  17.561  50.992  1.00 40.12           C  
ATOM    457  O   GLU L  59      20.727  17.287  51.714  1.00 42.14           O  
ATOM    458  N   SER L  60      18.544  17.054  51.210  1.00 45.67           N  
ATOM    459  CA  SER L  60      18.188  16.384  52.432  1.00 49.57           C  
ATOM    460  CB  SER L  60      16.761  15.807  52.395  1.00 53.46           C  
ATOM    461  OG  SER L  60      15.813  16.861  52.300  1.00 56.69           O  
ATOM    462  C   SER L  60      19.111  15.260  52.822  1.00 49.86           C  
ATOM    463  O   SER L  60      19.580  15.233  53.957  1.00 51.78           O  
ATOM    464  N   GLY L  61      19.378  14.294  51.924  1.00 49.89           N  
ATOM    465  CA  GLY L  61      20.167  13.120  52.219  1.00 47.19           C  
ATOM    466  C   GLY L  61      21.624  13.399  52.467  1.00 46.49           C  
ATOM    467  O   GLY L  61      22.255  12.704  53.260  1.00 48.35           O  
ATOM    468  N   ILE L  62      22.209  14.394  51.774  1.00 39.91           N  
ATOM    469  CA  ILE L  62      23.631  14.649  51.759  1.00 38.68           C  
ATOM    470  CB  ILE L  62      24.015  15.758  50.820  1.00 39.63           C  
ATOM    471  CG1 ILE L  62      23.698  15.354  49.369  1.00 38.61           C  
ATOM    472  CG2 ILE L  62      25.505  16.069  51.036  1.00 37.26           C  
ATOM    473  CD1 ILE L  62      22.213  15.189  49.061  1.00 33.61           C  
ATOM    474  C   ILE L  62      24.233  14.918  53.111  1.00 39.22           C  
ATOM    475  O   ILE L  62      23.660  15.559  53.991  1.00 43.39           O  
ATOM    476  N   PRO L  63      25.431  14.392  53.259  1.00 41.06           N  
ATOM    477  CA  PRO L  63      26.184  14.521  54.482  1.00 39.98           C  
ATOM    478  CD  PRO L  63      25.799  13.196  52.520  1.00 35.66           C  
ATOM    479  CB  PRO L  63      27.345  13.537  54.362  1.00 37.43           C  
ATOM    480  CG  PRO L  63      26.814  12.457  53.404  1.00 37.52           C  
ATOM    481  C   PRO L  63      26.642  15.926  54.734  1.00 39.77           C  
ATOM    482  O   PRO L  63      26.884  16.673  53.790  1.00 38.37           O  
ATOM    483  N   ALA L  64      26.821  16.266  56.021  1.00 38.22           N  
ATOM    484  CA  ALA L  64      27.188  17.562  56.518  1.00 37.89           C  
ATOM    485  CB  ALA L  64      27.262  17.611  58.055  1.00 37.51           C  
ATOM    486  C   ALA L  64      28.530  17.953  55.984  1.00 37.88           C  
ATOM    487  O   ALA L  64      28.855  19.136  55.912  1.00 38.36           O  
ATOM    488  N   ARG L  65      29.371  16.968  55.631  1.00 37.80           N  
ATOM    489  CA  ARG L  65      30.707  17.271  55.207  1.00 37.18           C  
ATOM    490  CB  ARG L  65      31.578  16.039  54.900  1.00 35.73           C  
ATOM    491  CG  ARG L  65      31.110  15.154  53.747  1.00 38.59           C  
ATOM    492  CD  ARG L  65      32.138  14.078  53.400  1.00 37.23           C  
ATOM    493  NE  ARG L  65      31.612  12.760  53.846  1.00 36.24           N  
ATOM    494  CZ  ARG L  65      30.939  11.972  52.957  1.00 36.27           C  
ATOM    495  NH1 ARG L  65      30.722  12.408  51.682  1.00 32.77           N1+
ATOM    496  NH2 ARG L  65      30.494  10.741  53.342  1.00 33.95           N  
ATOM    497  C   ARG L  65      30.682  18.163  53.999  1.00 36.13           C  
ATOM    498  O   ARG L  65      31.638  18.907  53.774  1.00 36.78           O  
ATOM    499  N   PHE L  66      29.623  18.087  53.164  1.00 32.72           N  
ATOM    500  CA  PHE L  66      29.544  18.923  51.994  1.00 32.96           C  
ATOM    501  CB  PHE L  66      28.610  18.364  50.906  1.00 34.44           C  
ATOM    502  CG  PHE L  66      29.199  17.093  50.403  1.00 33.21           C  
ATOM    503  CD1 PHE L  66      30.186  17.112  49.450  1.00 34.45           C  
ATOM    504  CD2 PHE L  66      28.763  15.879  50.878  1.00 31.37           C  
ATOM    505  CE1 PHE L  66      30.731  15.941  48.979  1.00 34.59           C  
ATOM    506  CE2 PHE L  66      29.304  14.705  50.410  1.00 31.12           C  
ATOM    507  CZ  PHE L  66      30.293  14.732  49.458  1.00 32.33           C  
ATOM    508  C   PHE L  66      28.999  20.275  52.362  1.00 34.71           C  
ATOM    509  O   PHE L  66      28.039  20.383  53.126  1.00 36.11           O  
ATOM    510  N   SER L  67      29.617  21.351  51.816  1.00 33.82           N  
ATOM    511  CA  SER L  67      29.169  22.698  52.065  1.00 35.38           C  
ATOM    512  CB  SER L  67      29.952  23.440  53.160  1.00 40.71           C  
ATOM    513  OG  SER L  67      29.663  22.902  54.440  1.00 45.96           O  
ATOM    514  C   SER L  67      29.395  23.509  50.831  1.00 35.27           C  
ATOM    515  O   SER L  67      30.384  23.327  50.123  1.00 40.58           O  
ATOM    516  N   GLY L  68      28.486  24.466  50.558  1.00 38.56           N  
ATOM    517  CA  GLY L  68      28.650  25.280  49.391  1.00 39.60           C  
ATOM    518  C   GLY L  68      28.553  26.712  49.808  1.00 39.22           C  
ATOM    519  O   GLY L  68      27.821  27.055  50.735  1.00 37.59           O  
ATOM    520  N   SER L  69      29.304  27.591  49.115  1.00 37.57           N  
ATOM    521  CA  SER L  69      29.277  28.989  49.433  1.00 41.09           C  
ATOM    522  CB  SER L  69      30.302  29.383  50.511  1.00 49.93           C  
ATOM    523  OG  SER L  69      31.616  29.082  50.067  1.00 55.73           O  
ATOM    524  C   SER L  69      29.603  29.756  48.188  1.00 40.55           C  
ATOM    525  O   SER L  69      30.036  29.184  47.190  1.00 46.48           O  
ATOM    526  N   GLY L  70      29.370  31.086  48.202  1.00 45.62           N  
ATOM    527  CA  GLY L  70      29.709  31.870  47.048  1.00 46.02           C  
ATOM    528  C   GLY L  70      28.582  32.809  46.753  1.00 46.84           C  
ATOM    529  O   GLY L  70      27.519  32.740  47.367  1.00 42.73           O  
ATOM    530  N   SER L  71      28.780  33.688  45.746  1.00 45.95           N  
ATOM    531  CA  SER L  71      27.800  34.693  45.467  1.00 47.18           C  
ATOM    532  CB  SER L  71      28.156  36.063  46.068  1.00 48.67           C  
ATOM    533  OG  SER L  71      29.395  36.527  45.548  1.00 51.04           O  
ATOM    534  C   SER L  71      27.602  34.865  43.993  1.00 45.57           C  
ATOM    535  O   SER L  71      27.252  33.926  43.287  1.00 47.47           O  
ATOM    536  N   ARG L  72      27.750  36.108  43.501  1.00 44.14           N  
ATOM    537  CA  ARG L  72      27.433  36.426  42.140  1.00 45.16           C  
ATOM    538  CB  ARG L  72      27.738  37.898  41.829  1.00 63.65           C  
ATOM    539  CG  ARG L  72      27.044  38.869  42.783  1.00 67.47           C  
ATOM    540  CD  ARG L  72      27.328  40.339  42.481  1.00 73.20           C  
ATOM    541  NE  ARG L  72      26.616  41.144  43.513  1.00 76.69           N  
ATOM    542  CZ  ARG L  72      25.281  41.393  43.380  1.00 74.72           C  
ATOM    543  NH1 ARG L  72      24.600  40.873  42.317  1.00 73.60           N1+
ATOM    544  NH2 ARG L  72      24.627  42.156  44.304  1.00 72.61           N  
ATOM    545  C   ARG L  72      28.198  35.611  41.131  1.00 44.79           C  
ATOM    546  O   ARG L  72      27.592  34.867  40.365  1.00 44.95           O  
ATOM    547  N   THR L  73      29.530  35.812  41.038  1.00 45.67           N  
ATOM    548  CA  THR L  73      30.393  35.130  40.102  1.00 45.46           C  
ATOM    549  CB  THR L  73      31.393  36.059  39.487  1.00 46.27           C  
ATOM    550  OG1 THR L  73      32.244  36.602  40.487  1.00 46.59           O  
ATOM    551  CG2 THR L  73      30.620  37.187  38.786  1.00 47.15           C  
ATOM    552  C   THR L  73      31.147  33.935  40.618  1.00 45.02           C  
ATOM    553  O   THR L  73      31.476  33.042  39.837  1.00 46.24           O  
ATOM    554  N   ASP L  74      31.503  33.914  41.920  1.00 43.62           N  
ATOM    555  CA  ASP L  74      32.427  32.911  42.395  1.00 45.07           C  
ATOM    556  CB  ASP L  74      33.625  33.519  43.144  1.00 56.71           C  
ATOM    557  CG  ASP L  74      34.430  34.343  42.152  1.00 62.34           C  
ATOM    558  OD1 ASP L  74      34.509  33.929  40.965  1.00 64.18           O  
ATOM    559  OD2 ASP L  74      34.965  35.405  42.565  1.00 64.32           O1-
ATOM    560  C   ASP L  74      31.759  31.988  43.363  1.00 43.22           C  
ATOM    561  O   ASP L  74      31.088  32.434  44.291  1.00 48.72           O  
ATOM    562  N   PHE L  75      31.962  30.664  43.179  1.00 42.54           N  
ATOM    563  CA  PHE L  75      31.349  29.694  44.042  1.00 39.91           C  
ATOM    564  CB  PHE L  75      30.250  28.877  43.356  1.00 36.89           C  
ATOM    565  CG  PHE L  75      29.208  29.813  42.881  1.00 36.47           C  
ATOM    566  CD1 PHE L  75      29.386  30.496  41.701  1.00 37.44           C  
ATOM    567  CD2 PHE L  75      28.058  29.993  43.610  1.00 37.37           C  
ATOM    568  CE1 PHE L  75      28.422  31.361  41.252  1.00 36.02           C  
ATOM    569  CE2 PHE L  75      27.092  30.857  43.166  1.00 36.32           C  
ATOM    570  CZ  PHE L  75      27.278  31.535  41.988  1.00 38.28           C  
ATOM    571  C   PHE L  75      32.362  28.658  44.402  1.00 39.96           C  
ATOM    572  O   PHE L  75      33.282  28.383  43.633  1.00 40.30           O  
ATOM    573  N   THR L  76      32.196  28.043  45.592  1.00 38.53           N  
ATOM    574  CA  THR L  76      33.099  27.014  46.002  1.00 38.17           C  
ATOM    575  CB  THR L  76      34.095  27.491  47.013  1.00 37.50           C  
ATOM    576  OG1 THR L  76      34.874  28.546  46.474  1.00 39.59           O  
ATOM    577  CG2 THR L  76      35.006  26.328  47.402  1.00 37.36           C  
ATOM    578  C   THR L  76      32.322  25.902  46.641  1.00 37.55           C  
ATOM    579  O   THR L  76      31.342  26.125  47.349  1.00 36.28           O  
ATOM    580  N   LEU L  77      32.752  24.654  46.378  1.00 32.29           N  
ATOM    581  CA  LEU L  77      32.174  23.495  46.991  1.00 31.03           C  
ATOM    582  CB  LEU L  77      31.859  22.377  45.981  1.00 30.84           C  
ATOM    583  CG  LEU L  77      31.287  21.094  46.611  1.00 30.93           C  
ATOM    584  CD1 LEU L  77      29.931  21.354  47.289  1.00 29.49           C  
ATOM    585  CD2 LEU L  77      31.233  19.954  45.582  1.00 29.69           C  
ATOM    586  C   LEU L  77      33.235  22.977  47.905  1.00 33.20           C  
ATOM    587  O   LEU L  77      34.369  22.768  47.479  1.00 35.90           O  
ATOM    588  N   THR L  78      32.898  22.761  49.192  1.00 34.33           N  
ATOM    589  CA  THR L  78      33.889  22.311  50.131  1.00 35.11           C  
ATOM    590  CB  THR L  78      34.019  23.187  51.345  1.00 43.54           C  
ATOM    591  OG1 THR L  78      34.361  24.514  50.976  1.00 55.83           O  
ATOM    592  CG2 THR L  78      35.101  22.590  52.258  1.00 54.47           C  
ATOM    593  C   THR L  78      33.487  20.972  50.659  1.00 35.27           C  
ATOM    594  O   THR L  78      32.323  20.738  50.984  1.00 40.88           O  
ATOM    595  N   ILE L  79      34.460  20.043  50.744  1.00 36.77           N  
ATOM    596  CA  ILE L  79      34.179  18.748  51.288  1.00 37.17           C  
ATOM    597  CB  ILE L  79      34.395  17.648  50.291  1.00 34.46           C  
ATOM    598  CG1 ILE L  79      33.534  17.890  49.041  1.00 32.08           C  
ATOM    599  CG2 ILE L  79      34.094  16.308  50.983  1.00 33.11           C  
ATOM    600  CD1 ILE L  79      33.930  17.014  47.851  1.00 30.41           C  
ATOM    601  C   ILE L  79      35.155  18.523  52.399  1.00 39.38           C  
ATOM    602  O   ILE L  79      36.360  18.467  52.162  1.00 38.65           O  
ATOM    603  N   ILE L  80      34.670  18.444  53.653  1.00 38.43           N  
ATOM    604  CA  ILE L  80      35.555  18.125  54.736  1.00 40.18           C  
ATOM    605  CB  ILE L  80      36.110  19.328  55.457  1.00 46.16           C  
ATOM    606  CG1 ILE L  80      37.196  18.888  56.456  1.00  0.00           C  
ATOM    607  CG2 ILE L  80      34.952  20.115  56.098  1.00  0.00           C  
ATOM    608  CD1 ILE L  80      37.982  20.050  57.064  1.00  0.00           C  
ATOM    609  C   ILE L  80      34.779  17.315  55.728  1.00 40.23           C  
ATOM    610  O   ILE L  80      33.669  17.697  56.095  1.00 43.92           O  
ATOM    611  N   PRO L  81      35.283  16.206  56.196  1.00 42.37           N  
ATOM    612  CA  PRO L  81      36.526  15.660  55.723  1.00 41.21           C  
ATOM    613  CD  PRO L  81      35.060  15.895  57.596  1.00 42.56           C  
ATOM    614  CB  PRO L  81      37.061  14.767  56.841  1.00 43.26           C  
ATOM    615  CG  PRO L  81      36.384  15.311  58.106  1.00 42.56           C  
ATOM    616  C   PRO L  81      36.236  14.859  54.495  1.00 41.13           C  
ATOM    617  O   PRO L  81      35.086  14.466  54.303  1.00 43.31           O  
ATOM    618  N   VAL L  82      37.258  14.585  53.667  1.00 38.97           N  
ATOM    619  CA  VAL L  82      37.081  13.801  52.480  1.00 37.77           C  
ATOM    620  CB  VAL L  82      38.217  13.957  51.509  1.00 35.65           C  
ATOM    621  CG1 VAL L  82      38.009  12.977  50.344  1.00 33.74           C  
ATOM    622  CG2 VAL L  82      38.287  15.432  51.072  1.00 35.72           C  
ATOM    623  C   VAL L  82      37.006  12.357  52.879  1.00 38.01           C  
ATOM    624  O   VAL L  82      37.726  11.910  53.771  1.00 38.20           O  
ATOM    625  N   GLU L  83      36.109  11.598  52.210  1.00 37.76           N  
ATOM    626  CA  GLU L  83      35.885  10.202  52.479  1.00 38.26           C  
ATOM    627  CB  GLU L  83      34.423   9.885  52.845  1.00 45.01           C  
ATOM    628  CG  GLU L  83      33.910  10.605  54.096  1.00 48.92           C  
ATOM    629  CD  GLU L  83      34.457   9.917  55.338  1.00 51.35           C  
ATOM    630  OE1 GLU L  83      35.705   9.775  55.440  1.00 49.39           O  
ATOM    631  OE2 GLU L  83      33.629   9.526  56.202  1.00 51.98           O1-
ATOM    632  C   GLU L  83      36.166   9.464  51.199  1.00 39.11           C  
ATOM    633  O   GLU L  83      36.352  10.071  50.147  1.00 42.90           O  
ATOM    634  N   ALA L  84      36.239   8.118  51.277  1.00 40.61           N  
ATOM    635  CA  ALA L  84      36.500   7.270  50.144  1.00 40.92           C  
ATOM    636  CB  ALA L  84      36.659   5.788  50.531  1.00 47.84           C  
ATOM    637  C   ALA L  84      35.369   7.355  49.160  1.00 38.40           C  
ATOM    638  O   ALA L  84      35.581   7.351  47.949  1.00 41.81           O  
ATOM    639  N   ASP L  85      34.129   7.446  49.671  1.00 34.71           N  
ATOM    640  CA  ASP L  85      32.935   7.448  48.870  1.00 34.65           C  
ATOM    641  CB  ASP L  85      31.657   7.512  49.720  1.00 42.72           C  
ATOM    642  CG  ASP L  85      31.521   6.174  50.426  1.00 47.56           C  
ATOM    643  OD1 ASP L  85      31.794   5.137  49.765  1.00 59.32           O  
ATOM    644  OD2 ASP L  85      31.159   6.170  51.632  1.00 61.60           O1-
ATOM    645  C   ASP L  85      32.944   8.648  47.973  1.00 32.98           C  
ATOM    646  O   ASP L  85      32.267   8.668  46.948  1.00 37.20           O  
ATOM    647  N   ASP L  86      33.699   9.685  48.367  1.00 35.14           N  
ATOM    648  CA  ASP L  86      33.791  10.959  47.711  1.00 33.97           C  
ATOM    649  CB  ASP L  86      34.592  11.984  48.526  1.00 34.91           C  
ATOM    650  CG  ASP L  86      33.741  12.327  49.737  1.00 38.11           C  
ATOM    651  OD1 ASP L  86      32.548  11.921  49.748  1.00 36.85           O  
ATOM    652  OD2 ASP L  86      34.264  12.999  50.663  1.00 35.74           O1-
ATOM    653  C   ASP L  86      34.411  10.875  46.346  1.00 33.46           C  
ATOM    654  O   ASP L  86      34.269  11.819  45.570  1.00 33.32           O  
ATOM    655  N   VAL L  87      35.164   9.803  46.018  1.00 35.28           N  
ATOM    656  CA  VAL L  87      35.780   9.780  44.718  1.00 34.79           C  
ATOM    657  CB  VAL L  87      36.569   8.531  44.430  1.00 33.34           C  
ATOM    658  CG1 VAL L  87      37.767   8.478  45.388  1.00 41.93           C  
ATOM    659  CG2 VAL L  87      35.641   7.307  44.543  1.00 42.86           C  
ATOM    660  C   VAL L  87      34.704   9.885  43.684  1.00 32.84           C  
ATOM    661  O   VAL L  87      33.760   9.096  43.665  1.00 32.98           O  
ATOM    662  N   ALA L  88      34.823  10.890  42.791  1.00 27.96           N  
ATOM    663  CA  ALA L  88      33.820  11.092  41.786  1.00 27.72           C  
ATOM    664  CB  ALA L  88      32.402  11.230  42.362  1.00 26.86           C  
ATOM    665  C   ALA L  88      34.140  12.366  41.058  1.00 28.76           C  
ATOM    666  O   ALA L  88      35.164  12.999  41.305  1.00 31.28           O  
ATOM    667  N   THR L  89      33.265  12.751  40.105  1.00 29.51           N  
ATOM    668  CA  THR L  89      33.436  13.967  39.356  1.00 28.90           C  
ATOM    669  CB  THR L  89      33.242  13.798  37.875  1.00 29.74           C  
ATOM    670  OG1 THR L  89      34.154  12.839  37.365  1.00 33.26           O  
ATOM    671  CG2 THR L  89      33.463  15.156  37.186  1.00 28.59           C  
ATOM    672  C   THR L  89      32.360  14.901  39.824  1.00 29.78           C  
ATOM    673  O   THR L  89      31.226  14.475  40.040  1.00 32.04           O  
ATOM    674  N   TYR L  90      32.684  16.203  39.991  1.00 31.88           N  
ATOM    675  CA  TYR L  90      31.714  17.129  40.519  1.00 29.76           C  
ATOM    676  CB  TYR L  90      32.172  17.830  41.811  1.00 25.83           C  
ATOM    677  CG  TYR L  90      32.295  16.798  42.879  1.00 27.17           C  
ATOM    678  CD1 TYR L  90      33.435  16.033  42.983  1.00 27.54           C  
ATOM    679  CD2 TYR L  90      31.274  16.597  43.779  1.00 27.41           C  
ATOM    680  CE1 TYR L  90      33.555  15.079  43.966  1.00 27.14           C  
ATOM    681  CE2 TYR L  90      31.388  15.645  44.765  1.00 25.47           C  
ATOM    682  CZ  TYR L  90      32.529  14.884  44.859  1.00 27.92           C  
ATOM    683  OH  TYR L  90      32.650  13.905  45.869  1.00 28.94           O  
ATOM    684  C   TYR L  90      31.438  18.215  39.519  1.00 29.16           C  
ATOM    685  O   TYR L  90      32.348  18.683  38.835  1.00 28.62           O  
ATOM    686  N   TYR L  91      30.156  18.646  39.413  1.00 29.26           N  
ATOM    687  CA  TYR L  91      29.796  19.654  38.451  1.00 31.74           C  
ATOM    688  CB  TYR L  91      28.834  19.183  37.346  1.00 32.60           C  
ATOM    689  CG  TYR L  91      29.405  18.071  36.536  1.00 31.21           C  
ATOM    690  CD1 TYR L  91      30.262  18.318  35.489  1.00 31.86           C  
ATOM    691  CD2 TYR L  91      29.073  16.771  36.821  1.00 31.70           C  
ATOM    692  CE1 TYR L  91      30.781  17.289  34.739  1.00 32.16           C  
ATOM    693  CE2 TYR L  91      29.588  15.737  36.074  1.00 35.10           C  
ATOM    694  CZ  TYR L  91      30.443  15.992  35.030  1.00 35.13           C  
ATOM    695  OH  TYR L  91      30.971  14.931  34.263  1.00 35.06           O  
ATOM    696  C   TYR L  91      29.021  20.762  39.112  1.00 31.45           C  
ATOM    697  O   TYR L  91      28.253  20.540  40.048  1.00 34.12           O  
ATOM    698  N   CYS L  92      29.216  22.004  38.616  1.00 30.22           N  
ATOM    699  CA  CYS L  92      28.449  23.137  39.050  1.00 30.54           C  
ATOM    700  CB  CYS L  92      29.300  24.403  39.347  1.00 29.81           C  
ATOM    701  SG  CYS L  92      30.408  24.912  37.991  1.00 36.57           S  
ATOM    702  C   CYS L  92      27.506  23.432  37.922  1.00 28.73           C  
ATOM    703  O   CYS L  92      27.832  23.187  36.761  1.00 27.27           O  
ATOM    704  N   GLN L  93      26.285  23.915  38.237  1.00 27.48           N  
ATOM    705  CA  GLN L  93      25.334  24.198  37.200  1.00 27.06           C  
ATOM    706  CB  GLN L  93      24.196  23.176  37.091  1.00 25.88           C  
ATOM    707  CG  GLN L  93      23.197  23.545  35.995  1.00 26.53           C  
ATOM    708  CD  GLN L  93      21.849  22.934  36.352  1.00 28.39           C  
ATOM    709  OE1 GLN L  93      21.764  21.811  36.841  1.00 30.57           O  
ATOM    710  NE2 GLN L  93      20.756  23.704  36.120  1.00 28.60           N  
ATOM    711  C   GLN L  93      24.640  25.472  37.541  1.00 27.44           C  
ATOM    712  O   GLN L  93      24.233  25.691  38.680  1.00 28.15           O  
ATOM    713  N   GLN L  94      24.446  26.324  36.524  1.00 29.86           N  
ATOM    714  CA  GLN L  94      23.814  27.601  36.704  1.00 29.14           C  
ATOM    715  CB  GLN L  94      24.632  28.686  35.977  1.00 29.40           C  
ATOM    716  CG  GLN L  94      23.921  30.006  35.725  1.00 31.89           C  
ATOM    717  CD  GLN L  94      23.275  29.899  34.352  1.00 34.12           C  
ATOM    718  OE1 GLN L  94      22.054  29.923  34.221  1.00 36.48           O  
ATOM    719  NE2 GLN L  94      24.116  29.771  33.291  1.00 34.37           N  
ATOM    720  C   GLN L  94      22.426  27.541  36.148  1.00 29.83           C  
ATOM    721  O   GLN L  94      22.164  26.880  35.145  1.00 29.65           O  
ATOM    722  N   SER L  95      21.416  28.184  36.786  1.00 39.64           N  
ATOM    723  CA  SER L  95      20.104  28.168  36.173  1.00 40.38           C  
ATOM    724  CB  SER L  95      19.151  27.155  36.831  1.00 40.20           C  
ATOM    725  OG  SER L  95      18.885  27.521  38.176  1.00 42.60           O  
ATOM    726  C   SER L  95      19.493  29.530  36.326  1.00 42.61           C  
ATOM    727  O   SER L  95      18.278  29.667  36.462  1.00 42.53           O  
ATOM    728  N   ASN L  96      20.338  30.577  36.329  1.00 44.58           N  
ATOM    729  CA  ASN L  96      19.900  31.939  36.432  1.00 47.97           C  
ATOM    730  CB  ASN L  96      21.070  32.884  36.754  1.00 49.64           C  
ATOM    731  CG  ASN L  96      20.512  34.269  37.037  1.00 55.65           C  
ATOM    732  OD1 ASN L  96      19.660  34.450  37.904  1.00 56.44           O  
ATOM    733  ND2 ASN L  96      21.004  35.283  36.279  1.00 56.04           N  
ATOM    734  C   ASN L  96      19.305  32.368  35.134  1.00 49.64           C  
ATOM    735  O   ASN L  96      18.247  32.997  35.104  1.00 50.90           O  
ATOM    736  N   GLU L  97      19.985  32.026  34.018  1.00 48.92           N  
ATOM    737  CA  GLU L  97      19.552  32.456  32.722  1.00 50.92           C  
ATOM    738  CB  GLU L  97      20.434  33.566  32.126  1.00 53.71           C  
ATOM    739  CG  GLU L  97      20.307  34.909  32.842  1.00 60.35           C  
ATOM    740  CD  GLU L  97      21.457  35.790  32.379  1.00 67.69           C  
ATOM    741  OE1 GLU L  97      22.601  35.540  32.842  1.00 68.38           O  
ATOM    742  OE2 GLU L  97      21.216  36.716  31.561  1.00 65.94           O1-
ATOM    743  C   GLU L  97      19.671  31.302  31.786  1.00 52.00           C  
ATOM    744  O   GLU L  97      20.550  30.455  31.936  1.00 51.91           O  
ATOM    745  N   ASP L  98      18.764  31.236  30.793  1.00 51.99           N  
ATOM    746  CA  ASP L  98      18.856  30.186  29.821  1.00 51.04           C  
ATOM    747  CB  ASP L  98      17.563  29.958  29.015  1.00 54.07           C  
ATOM    748  CG  ASP L  98      16.498  29.400  29.950  1.00 58.58           C  
ATOM    749  OD1 ASP L  98      16.510  29.775  31.153  1.00 60.84           O  
ATOM    750  OD2 ASP L  98      15.664  28.583  29.478  1.00 60.48           O1-
ATOM    751  C   ASP L  98      19.921  30.590  28.853  1.00 52.17           C  
ATOM    752  O   ASP L  98      20.188  31.777  28.676  1.00 54.50           O  
ATOM    753  N   PRO L  99      20.554  29.635  28.220  1.00 49.38           N  
ATOM    754  CA  PRO L  99      20.270  28.249  28.491  1.00 47.32           C  
ATOM    755  CD  PRO L  99      20.933  29.844  26.832  1.00 48.51           C  
ATOM    756  CB  PRO L  99      20.744  27.469  27.267  1.00 48.27           C  
ATOM    757  CG  PRO L  99      20.694  28.500  26.130  1.00 48.66           C  
ATOM    758  C   PRO L  99      20.972  27.821  29.739  1.00 46.16           C  
ATOM    759  O   PRO L  99      21.920  28.487  30.152  1.00 46.47           O  
ATOM    760  N   ARG L 100      20.529  26.708  30.355  1.00 43.30           N  
ATOM    761  CA  ARG L 100      21.170  26.251  31.552  1.00 42.27           C  
ATOM    762  CB  ARG L 100      20.302  25.279  32.375  1.00 40.49           C  
ATOM    763  CG  ARG L 100      19.049  25.987  32.901  1.00 45.42           C  
ATOM    764  CD  ARG L 100      18.086  25.145  33.738  1.00 48.32           C  
ATOM    765  NE  ARG L 100      16.963  26.055  34.110  1.00 52.27           N  
ATOM    766  CZ  ARG L 100      15.986  25.659  34.977  1.00 54.35           C  
ATOM    767  NH1 ARG L 100      16.024  24.412  35.529  1.00 46.93           N1+
ATOM    768  NH2 ARG L 100      14.974  26.521  35.296  1.00 39.73           N  
ATOM    769  C   ARG L 100      22.467  25.617  31.162  1.00 44.66           C  
ATOM    770  O   ARG L 100      22.573  24.991  30.109  1.00 45.46           O  
ATOM    771  N   THR L 101      23.502  25.794  32.008  1.00 31.69           N  
ATOM    772  CA  THR L 101      24.817  25.318  31.683  1.00 31.09           C  
ATOM    773  CB  THR L 101      25.729  26.409  31.205  1.00 31.89           C  
ATOM    774  OG1 THR L 101      25.795  27.451  32.168  1.00 32.78           O  
ATOM    775  CG2 THR L 101      25.201  26.952  29.869  1.00 31.57           C  
ATOM    776  C   THR L 101      25.476  24.659  32.862  1.00 29.54           C  
ATOM    777  O   THR L 101      25.156  24.929  34.019  1.00 30.70           O  
ATOM    778  N   PHE L 102      26.441  23.760  32.556  1.00 29.12           N  
ATOM    779  CA  PHE L 102      27.193  23.027  33.539  1.00 27.37           C  
ATOM    780  CB  PHE L 102      27.135  21.497  33.363  1.00 25.49           C  
ATOM    781  CG  PHE L 102      25.780  20.961  33.687  1.00 26.84           C  
ATOM    782  CD1 PHE L 102      24.775  20.931  32.746  1.00 27.20           C  
ATOM    783  CD2 PHE L 102      25.520  20.464  34.941  1.00 25.24           C  
ATOM    784  CE1 PHE L 102      23.534  20.424  33.057  1.00 24.54           C  
ATOM    785  CE2 PHE L 102      24.283  19.956  35.256  1.00 24.04           C  
ATOM    786  CZ  PHE L 102      23.282  19.933  34.314  1.00 22.82           C  
ATOM    787  C   PHE L 102      28.644  23.376  33.357  1.00 28.70           C  
ATOM    788  O   PHE L 102      29.056  23.857  32.304  1.00 33.11           O  
ATOM    789  N   GLY L 103      29.463  23.143  34.405  1.00 28.35           N  
ATOM    790  CA  GLY L 103      30.870  23.424  34.335  1.00 27.70           C  
ATOM    791  C   GLY L 103      31.550  22.252  33.697  1.00 30.35           C  
ATOM    792  O   GLY L 103      30.916  21.253  33.364  1.00 34.32           O  
ATOM    793  N   GLY L 104      32.881  22.361  33.520  1.00 33.27           N  
ATOM    794  CA  GLY L 104      33.681  21.348  32.893  1.00 33.49           C  
ATOM    795  C   GLY L 104      33.676  20.098  33.718  1.00 34.73           C  
ATOM    796  O   GLY L 104      33.681  18.992  33.179  1.00 33.95           O  
ATOM    797  N   GLY L 105      33.692  20.236  35.057  1.00 32.49           N  
ATOM    798  CA  GLY L 105      33.720  19.081  35.911  1.00 32.69           C  
ATOM    799  C   GLY L 105      35.079  18.977  36.530  1.00 34.00           C  
ATOM    800  O   GLY L 105      36.079  19.396  35.949  1.00 34.06           O  
ATOM    801  N   THR L 106      35.131  18.429  37.764  1.00 37.96           N  
ATOM    802  CA  THR L 106      36.379  18.254  38.450  1.00 39.48           C  
ATOM    803  CB  THR L 106      36.533  19.173  39.629  1.00 36.53           C  
ATOM    804  OG1 THR L 106      36.408  20.527  39.216  1.00 36.97           O  
ATOM    805  CG2 THR L 106      37.923  18.954  40.252  1.00 36.98           C  
ATOM    806  C   THR L 106      36.420  16.845  38.964  1.00 39.93           C  
ATOM    807  O   THR L 106      35.513  16.403  39.667  1.00 38.73           O  
ATOM    808  N   LYS L 107      37.499  16.108  38.632  1.00 38.03           N  
ATOM    809  CA  LYS L 107      37.664  14.739  39.040  1.00 37.74           C  
ATOM    810  CB  LYS L 107      38.613  13.970  38.104  1.00 41.58           C  
ATOM    811  CG  LYS L 107      38.640  12.454  38.297  1.00 44.87           C  
ATOM    812  CD  LYS L 107      37.507  11.731  37.574  1.00 50.83           C  
ATOM    813  CE  LYS L 107      37.768  11.620  36.069  1.00 53.49           C  
ATOM    814  NZ  LYS L 107      36.741  10.776  35.426  1.00 52.31           N1+
ATOM    815  C   LYS L 107      38.353  14.752  40.370  1.00 36.14           C  
ATOM    816  O   LYS L 107      39.391  15.386  40.537  1.00 38.87           O  
ATOM    817  N   LEU L 108      37.796  14.020  41.349  1.00 35.00           N  
ATOM    818  CA  LEU L 108      38.343  13.970  42.676  1.00 37.02           C  
ATOM    819  CB  LEU L 108      37.229  14.054  43.735  1.00 34.51           C  
ATOM    820  CG  LEU L 108      37.702  14.000  45.197  1.00 34.60           C  
ATOM    821  CD1 LEU L 108      38.509  15.246  45.579  1.00 32.85           C  
ATOM    822  CD2 LEU L 108      36.516  13.742  46.143  1.00 35.37           C  
ATOM    823  C   LEU L 108      39.010  12.641  42.863  1.00 39.24           C  
ATOM    824  O   LEU L 108      38.370  11.597  42.756  1.00 39.64           O  
ATOM    825  N   GLU L 109      40.324  12.646  43.166  1.00 44.24           N  
ATOM    826  CA  GLU L 109      41.044  11.424  43.391  1.00 43.55           C  
ATOM    827  CB  GLU L 109      42.414  11.367  42.691  1.00 53.24           C  
ATOM    828  CG  GLU L 109      42.382  11.341  41.165  1.00 58.56           C  
ATOM    829  CD  GLU L 109      43.831  11.405  40.694  1.00 64.39           C  
ATOM    830  OE1 GLU L 109      44.724  10.980  41.473  1.00 65.65           O  
ATOM    831  OE2 GLU L 109      44.068  11.884  39.553  1.00 64.58           O1-
ATOM    832  C   GLU L 109      41.378  11.398  44.844  1.00 42.90           C  
ATOM    833  O   GLU L 109      41.734  12.425  45.421  1.00 47.57           O  
ATOM    834  N   ILE L 110      41.288  10.212  45.475  1.00 44.47           N  
ATOM    835  CA  ILE L 110      41.592  10.132  46.871  1.00 44.87           C  
ATOM    836  CB  ILE L 110      40.609   9.313  47.658  1.00 37.00           C  
ATOM    837  CG1 ILE L 110      39.233   9.995  47.618  1.00 38.65           C  
ATOM    838  CG2 ILE L 110      41.154   9.117  49.083  1.00 40.77           C  
ATOM    839  CD1 ILE L 110      38.116   9.161  48.235  1.00 34.29           C  
ATOM    840  C   ILE L 110      42.940   9.514  46.995  1.00 46.27           C  
ATOM    841  O   ILE L 110      43.258   8.536  46.323  1.00 42.75           O  
ATOM    842  N   LYS L 111      43.790  10.118  47.842  1.00 44.54           N  
ATOM    843  CA  LYS L 111      45.116   9.624  48.031  1.00 43.28           C  
ATOM    844  CB  LYS L 111      46.077  10.704  48.547  1.00 44.38           C  
ATOM    845  CG  LYS L 111      47.535  10.255  48.550  1.00 48.88           C  
ATOM    846  CD  LYS L 111      48.521  11.415  48.676  1.00 52.77           C  
ATOM    847  CE  LYS L 111      49.985  10.992  48.553  1.00 56.89           C  
ATOM    848  NZ  LYS L 111      50.840  12.192  48.420  1.00 58.98           N1+
ATOM    849  C   LYS L 111      45.044   8.520  49.078  1.00 42.47           C  
ATOM    850  O   LYS L 111      44.632   8.819  50.231  1.00 40.53           O  
ATOM    851  OXT LYS L 111      45.398   7.362  48.732  1.00  0.00           O1-
TER     852      LYS L 111 
ATOM    853  N   GLU H 112       8.517   6.673  46.521  1.00 60.59           N1+
ATOM    854  CA  GLU H 112       9.769   6.416  45.774  1.00 58.27           C  
ATOM    855  CB  GLU H 112      10.045   4.898  45.716  1.00 59.76           C  
ATOM    856  CG  GLU H 112      11.374   4.507  45.060  0.80 55.91           C  
ATOM    857  CD  GLU H 112      11.502   2.984  45.074  0.80 60.51           C  
ATOM    858  OE1 GLU H 112      10.635   2.309  44.457  0.50 38.23           O  
ATOM    859  OE2 GLU H 112      12.468   2.477  45.701  0.75 68.07           O1-
ATOM    860  C   GLU H 112       9.630   6.935  44.383  1.00 54.20           C  
ATOM    861  O   GLU H 112       9.015   6.289  43.536  1.00 55.43           O  
ATOM    862  N   VAL H 113      10.184   8.135  44.115  1.00 49.72           N  
ATOM    863  CA  VAL H 113      10.079   8.664  42.786  1.00 46.56           C  
ATOM    864  CB  VAL H 113      10.396  10.129  42.659  1.00 40.59           C  
ATOM    865  CG1 VAL H 113       9.298  10.935  43.358  1.00 39.15           C  
ATOM    866  CG2 VAL H 113      11.794  10.393  43.236  1.00 38.68           C  
ATOM    867  C   VAL H 113      11.029   7.916  41.914  1.00 45.60           C  
ATOM    868  O   VAL H 113      12.173   7.664  42.292  1.00 42.46           O  
ATOM    869  N   GLN H 114      10.558   7.528  40.710  1.00 42.86           N  
ATOM    870  CA  GLN H 114      11.412   6.808  39.814  1.00 42.11           C  
ATOM    871  CB  GLN H 114      11.131   5.303  39.705  1.00 50.37           C  
ATOM    872  CG  GLN H 114      11.491   4.468  40.926  1.00 58.30           C  
ATOM    873  CD  GLN H 114      11.406   3.026  40.462  1.00 63.28           C  
ATOM    874  OE1 GLN H 114      12.209   2.580  39.644  1.00 66.51           O  
ATOM    875  NE2 GLN H 114      10.397   2.274  40.972  1.00 65.97           N  
ATOM    876  C   GLN H 114      11.218   7.302  38.421  1.00 39.75           C  
ATOM    877  O   GLN H 114      10.112   7.646  38.006  1.00 41.96           O  
ATOM    878  N   LEU H 115      12.330   7.339  37.669  1.00 35.92           N  
ATOM    879  CA  LEU H 115      12.284   7.695  36.284  1.00 35.45           C  
ATOM    880  CB  LEU H 115      13.114   8.951  35.976  1.00 35.72           C  
ATOM    881  CG  LEU H 115      12.644  10.199  36.744  1.00 34.55           C  
ATOM    882  CD1 LEU H 115      13.506  11.424  36.404  1.00 32.51           C  
ATOM    883  CD2 LEU H 115      11.144  10.455  36.529  1.00 31.58           C  
ATOM    884  C   LEU H 115      12.931   6.561  35.546  1.00 36.77           C  
ATOM    885  O   LEU H 115      14.151   6.402  35.618  1.00 38.79           O  
ATOM    886  N   GLN H 116      12.146   5.734  34.813  1.00 38.63           N  
ATOM    887  CA  GLN H 116      12.811   4.677  34.105  1.00 37.39           C  
ATOM    888  CB  GLN H 116      12.259   3.240  34.260  1.00 43.13           C  
ATOM    889  CG  GLN H 116      10.857   2.976  33.709  1.00 50.49           C  
ATOM    890  CD  GLN H 116       9.932   2.731  34.889  1.00 57.05           C  
ATOM    891  OE1 GLN H 116       8.878   3.350  35.016  1.00 57.69           O  
ATOM    892  NE2 GLN H 116      10.330   1.778  35.775  1.00 58.31           N  
ATOM    893  C   GLN H 116      12.833   5.002  32.651  1.00 34.85           C  
ATOM    894  O   GLN H 116      11.810   5.293  32.033  1.00 33.60           O  
ATOM    895  N   GLN H 117      14.047   4.955  32.076  1.00 31.25           N  
ATOM    896  CA  GLN H 117      14.248   5.293  30.702  1.00 31.74           C  
ATOM    897  CB  GLN H 117      15.517   6.131  30.479  1.00 30.72           C  
ATOM    898  CG  GLN H 117      15.419   7.493  31.170  1.00 28.62           C  
ATOM    899  CD  GLN H 117      16.708   8.272  30.944  1.00 29.64           C  
ATOM    900  OE1 GLN H 117      17.054   9.159  31.721  1.00 31.58           O  
ATOM    901  NE2 GLN H 117      17.446   7.938  29.854  1.00 25.42           N  
ATOM    902  C   GLN H 117      14.327   4.047  29.882  1.00 33.56           C  
ATOM    903  O   GLN H 117      14.521   2.946  30.396  1.00 36.46           O  
ATOM    904  N   SER H 118      14.171   4.222  28.555  1.00 36.29           N  
ATOM    905  CA  SER H 118      14.167   3.143  27.608  1.00 34.48           C  
ATOM    906  CB  SER H 118      13.922   3.599  26.161  1.00 32.89           C  
ATOM    907  OG  SER H 118      12.706   4.318  26.058  1.00 39.46           O  
ATOM    908  C   SER H 118      15.531   2.534  27.578  1.00 33.92           C  
ATOM    909  O   SER H 118      16.479   3.055  28.163  1.00 36.45           O  
ATOM    910  N   GLY H 119      15.647   1.388  26.874  1.00 30.67           N  
ATOM    911  CA  GLY H 119      16.892   0.685  26.763  1.00 29.15           C  
ATOM    912  C   GLY H 119      17.729   1.353  25.712  1.00 30.33           C  
ATOM    913  O   GLY H 119      17.306   2.306  25.060  1.00 34.31           O  
ATOM    914  N   PRO H 120      18.922   0.832  25.538  1.00 31.83           N  
ATOM    915  CA  PRO H 120      19.859   1.399  24.602  1.00 32.25           C  
ATOM    916  CD  PRO H 120      19.604   0.193  26.654  1.00 33.51           C  
ATOM    917  CB  PRO H 120      21.209   0.758  24.917  1.00 33.86           C  
ATOM    918  CG  PRO H 120      21.106   0.426  26.416  1.00 33.70           C  
ATOM    919  C   PRO H 120      19.434   1.253  23.178  1.00 33.34           C  
ATOM    920  O   PRO H 120      18.707   0.312  22.858  1.00 36.75           O  
ATOM    921  N   GLU H 121      19.875   2.184  22.306  1.00 30.89           N  
ATOM    922  CA  GLU H 121      19.455   2.142  20.938  1.00 31.71           C  
ATOM    923  CB  GLU H 121      18.540   3.319  20.552  1.00 36.24           C  
ATOM    924  CG  GLU H 121      17.181   3.328  21.259  1.00 41.55           C  
ATOM    925  CD  GLU H 121      16.309   2.255  20.624  1.00 47.32           C  
ATOM    926  OE1 GLU H 121      16.874   1.397  19.896  1.00 49.28           O  
ATOM    927  OE2 GLU H 121      15.072   2.274  20.857  1.00 50.18           O1-
ATOM    928  C   GLU H 121      20.645   2.216  20.028  1.00 33.58           C  
ATOM    929  O   GLU H 121      21.611   2.939  20.271  1.00 32.66           O  
ATOM    930  N   LEU H 122      20.585   1.431  18.939  1.00 36.43           N  
ATOM    931  CA  LEU H 122      21.580   1.425  17.909  1.00 35.87           C  
ATOM    932  CB  LEU H 122      22.044   0.001  17.563  1.00 34.41           C  
ATOM    933  CG  LEU H 122      23.080  -0.079  16.431  1.00 35.88           C  
ATOM    934  CD1 LEU H 122      24.417   0.557  16.834  1.00 35.66           C  
ATOM    935  CD2 LEU H 122      23.230  -1.521  15.924  1.00 36.82           C  
ATOM    936  C   LEU H 122      20.876   1.959  16.704  1.00 37.39           C  
ATOM    937  O   LEU H 122      19.876   1.387  16.272  1.00 37.49           O  
ATOM    938  N   VAL H 123      21.355   3.079  16.127  1.00 37.12           N  
ATOM    939  CA  VAL H 123      20.647   3.595  14.990  1.00 37.48           C  
ATOM    940  CB  VAL H 123      19.751   4.749  15.315  1.00 38.45           C  
ATOM    941  CG1 VAL H 123      18.579   4.193  16.133  1.00 27.00           C  
ATOM    942  CG2 VAL H 123      20.561   5.813  16.075  1.00 25.46           C  
ATOM    943  C   VAL H 123      21.588   3.994  13.899  1.00 38.22           C  
ATOM    944  O   VAL H 123      22.741   4.350  14.134  1.00 37.44           O  
ATOM    945  N   LYS H 124      21.083   3.911  12.650  1.00 36.48           N  
ATOM    946  CA  LYS H 124      21.824   4.238  11.467  1.00 38.17           C  
ATOM    947  CB  LYS H 124      21.165   3.738  10.174  1.00 47.08           C  
ATOM    948  CG  LYS H 124      21.223   2.226   9.978  1.00 54.17           C  
ATOM    949  CD  LYS H 124      20.229   1.745   8.923  1.00 61.54           C  
ATOM    950  CE  LYS H 124      20.462   0.307   8.466  1.00 64.36           C  
ATOM    951  NZ  LYS H 124      21.525   0.275   7.436  1.00 64.59           N1+
ATOM    952  C   LYS H 124      21.881   5.721  11.351  1.00 36.86           C  
ATOM    953  O   LYS H 124      20.998   6.434  11.825  1.00 39.43           O  
ATOM    954  N   PRO H 125      22.908   6.208  10.719  1.00 38.60           N  
ATOM    955  CA  PRO H 125      23.044   7.627  10.569  1.00 39.00           C  
ATOM    956  CD  PRO H 125      24.194   5.527  10.717  1.00 36.46           C  
ATOM    957  CB  PRO H 125      24.468   7.854  10.068  1.00 34.28           C  
ATOM    958  CG  PRO H 125      25.248   6.643  10.616  1.00 36.27           C  
ATOM    959  C   PRO H 125      21.992   8.141   9.642  1.00 40.24           C  
ATOM    960  O   PRO H 125      21.621   7.433   8.708  1.00 40.07           O  
ATOM    961  N   GLY H 126      21.488   9.364   9.891  1.00 39.25           N  
ATOM    962  CA  GLY H 126      20.523   9.952   9.012  1.00 36.72           C  
ATOM    963  C   GLY H 126      19.144   9.572   9.456  1.00 38.21           C  
ATOM    964  O   GLY H 126      18.162  10.122   8.962  1.00 38.69           O  
ATOM    965  N   THR H 127      19.029   8.620  10.405  1.00 36.23           N  
ATOM    966  CA  THR H 127      17.725   8.208  10.851  1.00 35.86           C  
ATOM    967  CB  THR H 127      17.611   6.740  11.144  1.00 36.23           C  
ATOM    968  OG1 THR H 127      18.456   6.388  12.227  1.00 57.68           O  
ATOM    969  CG2 THR H 127      18.009   5.957   9.884  1.00 56.10           C  
ATOM    970  C   THR H 127      17.406   8.944  12.116  1.00 37.54           C  
ATOM    971  O   THR H 127      18.086   9.904  12.478  1.00 40.34           O  
ATOM    972  N   SER H 128      16.324   8.523  12.810  1.00 38.65           N  
ATOM    973  CA  SER H 128      15.927   9.178  14.027  1.00 38.39           C  
ATOM    974  CB  SER H 128      14.695  10.083  13.873  1.00 39.22           C  
ATOM    975  OG  SER H 128      14.994  11.210  13.067  1.00 39.38           O  
ATOM    976  C   SER H 128      15.543   8.153  15.055  1.00 37.16           C  
ATOM    977  O   SER H 128      15.217   7.012  14.730  1.00 36.45           O  
ATOM    978  N   VAL H 129      15.583   8.554  16.346  1.00 39.11           N  
ATOM    979  CA  VAL H 129      15.204   7.682  17.424  1.00 39.56           C  
ATOM    980  CB  VAL H 129      16.335   7.277  18.325  1.00 34.35           C  
ATOM    981  CG1 VAL H 129      17.354   6.472  17.523  1.00 35.31           C  
ATOM    982  CG2 VAL H 129      16.929   8.536  18.972  1.00 33.02           C  
ATOM    983  C   VAL H 129      14.278   8.433  18.323  1.00 39.65           C  
ATOM    984  O   VAL H 129      14.297   9.663  18.365  1.00 35.72           O  
ATOM    985  N   LYS H 130      13.424   7.693  19.059  1.00 34.08           N  
ATOM    986  CA  LYS H 130      12.550   8.296  20.023  1.00 32.01           C  
ATOM    987  CB  LYS H 130      11.061   8.183  19.651  1.00 35.25           C  
ATOM    988  CG  LYS H 130      10.138   9.024  20.532  1.00 36.81           C  
ATOM    989  CD  LYS H 130       8.723   9.167  19.968  1.00 37.80           C  
ATOM    990  CE  LYS H 130       7.802  10.015  20.847  1.00 40.21           C  
ATOM    991  NZ  LYS H 130       6.465  10.131  20.222  1.00 40.69           N1+
ATOM    992  C   LYS H 130      12.765   7.555  21.311  1.00 31.65           C  
ATOM    993  O   LYS H 130      12.528   6.350  21.388  1.00 34.42           O  
ATOM    994  N   MET H 131      13.213   8.266  22.367  1.00 33.46           N  
ATOM    995  CA  MET H 131      13.510   7.652  23.635  1.00 33.93           C  
ATOM    996  CB  MET H 131      14.723   8.260  24.347  1.00 34.22           C  
ATOM    997  CG  MET H 131      16.003   8.299  23.525  1.00 40.65           C  
ATOM    998  SD  MET H 131      17.388   9.102  24.381  1.00 52.66           S  
ATOM    999  CE  MET H 131      18.285   9.518  22.858  1.00 50.82           C  
ATOM   1000  C   MET H 131      12.388   7.976  24.568  1.00 31.54           C  
ATOM   1001  O   MET H 131      11.723   8.998  24.409  1.00 33.88           O  
ATOM   1002  N   SER H 132      12.162   7.121  25.589  1.00 32.59           N  
ATOM   1003  CA  SER H 132      11.084   7.385  26.503  1.00 33.76           C  
ATOM   1004  CB  SER H 132       9.972   6.318  26.493  1.00 33.46           C  
ATOM   1005  OG  SER H 132      10.431   5.109  27.082  1.00 37.67           O  
ATOM   1006  C   SER H 132      11.616   7.458  27.904  1.00 35.92           C  
ATOM   1007  O   SER H 132      12.736   7.036  28.184  1.00 35.49           O  
ATOM   1008  N   CYS H 133      10.818   8.056  28.818  1.00 32.36           N  
ATOM   1009  CA  CYS H 133      11.169   8.183  30.207  1.00 31.94           C  
ATOM   1010  CB  CYS H 133      11.825   9.556  30.500  1.00 32.58           C  
ATOM   1011  SG  CYS H 133      12.312   9.841  32.232  1.00 36.77           S  
ATOM   1012  C   CYS H 133       9.884   8.079  30.990  1.00 32.86           C  
ATOM   1013  O   CYS H 133       9.077   9.007  30.988  1.00 33.16           O  
ATOM   1014  N   LYS H 134       9.666   6.950  31.703  1.00 34.22           N  
ATOM   1015  CA  LYS H 134       8.424   6.749  32.407  0.90 34.12           C  
ATOM   1016  CB  LYS H 134       7.985   5.271  32.430  0.90 40.56           C  
ATOM   1017  CG  LYS H 134       6.482   5.047  32.626  0.90 47.23           C  
ATOM   1018  CD  LYS H 134       5.909   5.601  33.928  0.90 51.91           C  
ATOM   1019  CE  LYS H 134       4.400   5.373  34.068  0.90 54.56           C  
ATOM   1020  NZ  LYS H 134       4.131   3.975  34.470  0.90 55.89           N1+
ATOM   1021  C   LYS H 134       8.604   7.203  33.826  1.00 36.00           C  
ATOM   1022  O   LYS H 134       9.575   6.847  34.489  1.00 39.82           O  
ATOM   1023  N   ALA H 135       7.646   8.001  34.342  1.00 41.92           N  
ATOM   1024  CA  ALA H 135       7.764   8.539  35.670  1.00 39.86           C  
ATOM   1025  CB  ALA H 135       7.536  10.060  35.737  1.00 33.79           C  
ATOM   1026  C   ALA H 135       6.747   7.901  36.558  1.00 41.74           C  
ATOM   1027  O   ALA H 135       5.695   7.455  36.102  1.00 36.21           O  
ATOM   1028  N   SER H 136       7.068   7.803  37.865  1.00 39.00           N  
ATOM   1029  CA  SER H 136       6.148   7.235  38.804  1.00 39.89           C  
ATOM   1030  CB  SER H 136       6.183   5.699  38.827  1.00 43.39           C  
ATOM   1031  OG  SER H 136       7.477   5.250  39.206  1.00 48.50           O  
ATOM   1032  C   SER H 136       6.527   7.712  40.169  1.00 39.23           C  
ATOM   1033  O   SER H 136       7.638   8.191  40.385  1.00 38.62           O  
ATOM   1034  N   GLY H 137       5.589   7.564  41.123  1.00 34.76           N  
ATOM   1035  CA  GLY H 137       5.858   7.888  42.490  1.00 33.22           C  
ATOM   1036  C   GLY H 137       5.402   9.283  42.762  1.00 35.01           C  
ATOM   1037  O   GLY H 137       5.246   9.664  43.922  1.00 35.05           O  
ATOM   1038  N   TYR H 138       5.172  10.091  41.710  1.00 33.77           N  
ATOM   1039  CA  TYR H 138       4.743  11.430  41.982  1.00 33.28           C  
ATOM   1040  CB  TYR H 138       5.895  12.454  42.092  1.00 33.98           C  
ATOM   1041  CG  TYR H 138       6.604  12.599  40.786  1.00 33.96           C  
ATOM   1042  CD1 TYR H 138       7.546  11.683  40.381  1.00 31.18           C  
ATOM   1043  CD2 TYR H 138       6.341  13.677  39.973  1.00 33.09           C  
ATOM   1044  CE1 TYR H 138       8.200  11.832  39.179  1.00 28.92           C  
ATOM   1045  CE2 TYR H 138       6.990  13.832  38.769  1.00 31.28           C  
ATOM   1046  CZ  TYR H 138       7.921  12.907  38.369  1.00 29.30           C  
ATOM   1047  OH  TYR H 138       8.591  13.061  37.135  1.00 30.75           O  
ATOM   1048  C   TYR H 138       3.793  11.876  40.919  1.00 34.69           C  
ATOM   1049  O   TYR H 138       3.461  11.124  40.001  1.00 35.87           O  
ATOM   1050  N   THR H 139       3.310  13.130  41.049  1.00 32.54           N  
ATOM   1051  CA  THR H 139       2.385  13.674  40.099  1.00 31.80           C  
ATOM   1052  CB  THR H 139       1.577  14.811  40.650  1.00 32.41           C  
ATOM   1053  OG1 THR H 139       0.842  14.380  41.787  1.00 35.08           O  
ATOM   1054  CG2 THR H 139       0.616  15.319  39.562  1.00 35.15           C  
ATOM   1055  C   THR H 139       3.198  14.189  38.955  1.00 30.97           C  
ATOM   1056  O   THR H 139       3.934  15.168  39.065  1.00 28.65           O  
ATOM   1057  N   PHE H 140       3.027  13.526  37.801  1.00 33.96           N  
ATOM   1058  CA  PHE H 140       3.750  13.737  36.582  1.00 31.72           C  
ATOM   1059  CB  PHE H 140       3.287  12.708  35.536  1.00 31.87           C  
ATOM   1060  CG  PHE H 140       4.014  12.926  34.267  1.00 33.84           C  
ATOM   1061  CD1 PHE H 140       5.341  12.598  34.142  1.00 33.38           C  
ATOM   1062  CD2 PHE H 140       3.338  13.439  33.192  1.00 35.05           C  
ATOM   1063  CE1 PHE H 140       6.002  12.801  32.956  1.00 33.21           C  
ATOM   1064  CE2 PHE H 140       3.995  13.642  32.010  1.00 33.35           C  
ATOM   1065  CZ  PHE H 140       5.325  13.327  31.885  1.00 33.05           C  
ATOM   1066  C   PHE H 140       3.528  15.134  36.078  1.00 32.26           C  
ATOM   1067  O   PHE H 140       4.446  15.772  35.568  1.00 32.68           O  
ATOM   1068  N   THR H 141       2.290  15.640  36.200  1.00 32.48           N  
ATOM   1069  CA  THR H 141       1.899  16.931  35.698  1.00 33.86           C  
ATOM   1070  CB  THR H 141       0.413  17.125  35.746  1.00 35.13           C  
ATOM   1071  OG1 THR H 141      -0.045  17.094  37.090  1.00 36.45           O  
ATOM   1072  CG2 THR H 141      -0.238  15.989  34.936  1.00 37.89           C  
ATOM   1073  C   THR H 141       2.550  18.061  36.452  1.00 32.42           C  
ATOM   1074  O   THR H 141       2.776  19.129  35.882  1.00 32.34           O  
ATOM   1075  N   ASP H 142       2.829  17.860  37.756  1.00 35.87           N  
ATOM   1076  CA  ASP H 142       3.329  18.862  38.663  1.00 35.79           C  
ATOM   1077  CB  ASP H 142       3.410  18.373  40.123  1.00 34.41           C  
ATOM   1078  CG  ASP H 142       2.007  18.316  40.705  1.00 30.02           C  
ATOM   1079  OD1 ASP H 142       1.099  18.950  40.102  1.00 32.06           O  
ATOM   1080  OD2 ASP H 142       1.825  17.648  41.758  1.00 31.10           O1-
ATOM   1081  C   ASP H 142       4.700  19.362  38.323  1.00 35.84           C  
ATOM   1082  O   ASP H 142       4.989  20.529  38.587  1.00 36.13           O  
ATOM   1083  N   TYR H 143       5.591  18.512  37.770  1.00 26.71           N  
ATOM   1084  CA  TYR H 143       6.940  18.964  37.602  1.00 23.24           C  
ATOM   1085  CB  TYR H 143       7.979  18.079  38.315  1.00 23.25           C  
ATOM   1086  CG  TYR H 143       7.691  18.102  39.778  1.00 23.25           C  
ATOM   1087  CD1 TYR H 143       6.756  17.246  40.315  1.00 25.46           C  
ATOM   1088  CD2 TYR H 143       8.354  18.971  40.613  1.00 23.40           C  
ATOM   1089  CE1 TYR H 143       6.484  17.258  41.662  1.00 24.36           C  
ATOM   1090  CE2 TYR H 143       8.085  18.988  41.962  1.00 23.33           C  
ATOM   1091  CZ  TYR H 143       7.148  18.132  42.487  1.00 23.36           C  
ATOM   1092  OH  TYR H 143       6.868  18.141  43.869  1.00 25.65           O  
ATOM   1093  C   TYR H 143       7.315  18.941  36.161  1.00 22.65           C  
ATOM   1094  O   TYR H 143       6.820  18.147  35.363  1.00 23.44           O  
ATOM   1095  N   TYR H 144       8.219  19.864  35.804  1.00 28.04           N  
ATOM   1096  CA  TYR H 144       8.758  19.986  34.475  1.00 27.68           C  
ATOM   1097  CB  TYR H 144       9.537  21.287  34.214  1.00 30.16           C  
ATOM   1098  CG  TYR H 144       8.639  22.455  34.405  1.00 38.58           C  
ATOM   1099  CD1 TYR H 144       8.402  22.935  35.671  1.00 34.49           C  
ATOM   1100  CD2 TYR H 144       8.047  23.079  33.331  1.00 38.44           C  
ATOM   1101  CE1 TYR H 144       7.579  24.018  35.870  1.00 44.83           C  
ATOM   1102  CE2 TYR H 144       7.222  24.162  33.524  1.00 39.75           C  
ATOM   1103  CZ  TYR H 144       6.988  24.633  34.794  1.00 45.19           C  
ATOM   1104  OH  TYR H 144       6.143  25.745  34.995  1.00 45.91           O  
ATOM   1105  C   TYR H 144       9.769  18.900  34.296  1.00 27.30           C  
ATOM   1106  O   TYR H 144      10.442  18.520  35.253  1.00 30.03           O  
ATOM   1107  N   MET H 145       9.877  18.349  33.063  1.00 30.80           N  
ATOM   1108  CA  MET H 145      10.855  17.324  32.859  1.00 29.22           C  
ATOM   1109  CB  MET H 145      10.275  16.013  32.316  1.00 29.44           C  
ATOM   1110  CG  MET H 145      11.251  14.852  32.483  1.00 39.12           C  
ATOM   1111  SD  MET H 145      10.475  13.215  32.466  1.00 44.10           S  
ATOM   1112  CE  MET H 145       9.837  13.346  34.160  1.00 46.10           C  
ATOM   1113  C   MET H 145      11.921  17.841  31.938  1.00 28.83           C  
ATOM   1114  O   MET H 145      11.639  18.477  30.923  1.00 29.36           O  
ATOM   1115  N   HIS H 146      13.197  17.568  32.291  1.00 27.43           N  
ATOM   1116  CA  HIS H 146      14.311  18.081  31.540  1.00 27.01           C  
ATOM   1117  ND1 HIS H 146      14.520  21.279  32.351  1.00 27.74           N  
ATOM   1118  CG  HIS H 146      14.787  20.112  33.030  1.00 30.20           C  
ATOM   1119  CB  HIS H 146      15.327  18.864  32.394  1.00 28.29           C  
ATOM   1120  NE2 HIS H 146      14.042  21.668  34.486  1.00 28.05           N  
ATOM   1121  CD2 HIS H 146      14.488  20.367  34.332  1.00 27.68           C  
ATOM   1122  CE1 HIS H 146      14.077  22.175  33.268  1.00 28.15           C  
ATOM   1123  C   HIS H 146      15.081  16.950  30.923  1.00 28.14           C  
ATOM   1124  O   HIS H 146      15.003  15.805  31.365  1.00 28.06           O  
ATOM   1125  N   TRP H 147      15.847  17.259  29.851  1.00 28.22           N  
ATOM   1126  CA  TRP H 147      16.651  16.266  29.194  1.00 26.98           C  
ATOM   1127  CB  TRP H 147      16.166  15.934  27.772  1.00 25.56           C  
ATOM   1128  CG  TRP H 147      14.828  15.231  27.762  1.00 24.02           C  
ATOM   1129  CD2 TRP H 147      14.661  13.807  27.701  1.00 24.90           C  
ATOM   1130  CD1 TRP H 147      13.575  15.765  27.823  1.00 24.46           C  
ATOM   1131  NE1 TRP H 147      12.635  14.761  27.814  1.00 25.50           N  
ATOM   1132  CE2 TRP H 147      13.290  13.549  27.738  1.00 27.54           C  
ATOM   1133  CE3 TRP H 147      15.573  12.795  27.622  1.00 26.12           C  
ATOM   1134  CZ2 TRP H 147      12.812  12.271  27.700  1.00 26.86           C  
ATOM   1135  CZ3 TRP H 147      15.088  11.506  27.582  1.00 26.22           C  
ATOM   1136  CH2 TRP H 147      13.734  11.250  27.620  1.00 25.28           C  
ATOM   1137  C   TRP H 147      18.057  16.781  29.102  1.00 27.46           C  
ATOM   1138  O   TRP H 147      18.282  17.957  28.813  1.00 27.42           O  
ATOM   1139  N   VAL H 148      19.045  15.893  29.350  1.00 27.22           N  
ATOM   1140  CA  VAL H 148      20.429  16.287  29.336  1.00 27.01           C  
ATOM   1141  CB  VAL H 148      21.025  16.338  30.711  1.00 24.86           C  
ATOM   1142  CG1 VAL H 148      22.503  16.729  30.589  1.00 23.12           C  
ATOM   1143  CG2 VAL H 148      20.198  17.306  31.572  1.00 23.99           C  
ATOM   1144  C   VAL H 148      21.219  15.274  28.554  1.00 27.74           C  
ATOM   1145  O   VAL H 148      20.905  14.084  28.552  1.00 25.07           O  
ATOM   1146  N   LYS H 149      22.287  15.737  27.866  1.00 26.47           N  
ATOM   1147  CA  LYS H 149      23.105  14.878  27.046  1.00 27.68           C  
ATOM   1148  CB  LYS H 149      23.250  15.401  25.607  1.00 30.47           C  
ATOM   1149  CG  LYS H 149      24.235  14.600  24.754  1.00 31.08           C  
ATOM   1150  CD  LYS H 149      24.296  15.065  23.297  1.00 31.20           C  
ATOM   1151  CE  LYS H 149      25.413  14.400  22.489  1.00 34.03           C  
ATOM   1152  NZ  LYS H 149      25.434  14.945  21.114  1.00 37.28           N1+
ATOM   1153  C   LYS H 149      24.496  14.830  27.601  1.00 29.89           C  
ATOM   1154  O   LYS H 149      25.070  15.859  27.951  1.00 30.90           O  
ATOM   1155  N   GLN H 150      25.080  13.616  27.704  1.00 32.53           N  
ATOM   1156  CA  GLN H 150      26.440  13.535  28.158  1.00 36.34           C  
ATOM   1157  CB  GLN H 150      26.626  12.956  29.567  1.00 35.02           C  
ATOM   1158  CG  GLN H 150      28.108  12.918  29.942  1.00 35.30           C  
ATOM   1159  CD  GLN H 150      28.267  12.381  31.352  1.00 28.27           C  
ATOM   1160  OE1 GLN H 150      27.367  11.755  31.909  1.00 27.64           O  
ATOM   1161  NE2 GLN H 150      29.466  12.636  31.942  1.00 35.93           N  
ATOM   1162  C   GLN H 150      27.209  12.646  27.230  1.00 40.48           C  
ATOM   1163  O   GLN H 150      26.857  11.484  27.028  1.00 40.48           O  
ATOM   1164  N   SER H 151      28.303  13.173  26.644  1.00 44.79           N  
ATOM   1165  CA  SER H 151      29.088  12.383  25.743  1.00 50.29           C  
ATOM   1166  CB  SER H 151      29.868  13.202  24.703  1.00 54.23           C  
ATOM   1167  OG  SER H 151      28.970  13.844  23.812  1.00 64.26           O  
ATOM   1168  C   SER H 151      30.063  11.582  26.535  1.00 55.81           C  
ATOM   1169  O   SER H 151      30.399  11.917  27.668  1.00 60.16           O  
ATOM   1170  N   HIS H 152      30.566  10.495  25.929  0.80 49.28           N  
ATOM   1171  CA  HIS H 152      31.450   9.617  26.631  0.80 50.82           C  
ATOM   1172  ND1 HIS H 152      32.112   6.311  27.063  0.50 43.42           N  
ATOM   1173  CG  HIS H 152      32.713   7.400  26.469  0.75 57.02           C  
ATOM   1174  CB  HIS H 152      31.962   8.471  25.737  0.80 50.75           C  
ATOM   1175  NE2 HIS H 152      34.300   6.084  27.390  0.50 43.09           N  
ATOM   1176  CD2 HIS H 152      34.048   7.246  26.680  0.50 43.31           C  
ATOM   1177  CE1 HIS H 152      33.107   5.559  27.597  0.50 43.28           C  
ATOM   1178  C   HIS H 152      32.630  10.395  27.119  0.80 52.44           C  
ATOM   1179  O   HIS H 152      33.306  11.087  26.360  0.80 52.68           O  
ATOM   1180  N   GLY H 153      32.889  10.305  28.436  0.80 53.13           N  
ATOM   1181  CA  GLY H 153      34.041  10.921  29.023  0.80 53.74           C  
ATOM   1182  C   GLY H 153      33.939  12.406  28.943  0.80 55.71           C  
ATOM   1183  O   GLY H 153      34.952  13.094  28.825  0.80 56.85           O  
ATOM   1184  N   LYS H 154      32.718  12.959  29.013  1.00 70.76           N  
ATOM   1185  CA  LYS H 154      32.652  14.378  28.863  1.00 70.47           C  
ATOM   1186  CB  LYS H 154      32.167  14.790  27.471  1.00 68.44           C  
ATOM   1187  CG  LYS H 154      33.158  14.365  26.397  1.00 70.87           C  
ATOM   1188  CD  LYS H 154      32.569  14.354  24.991  1.00 74.56           C  
ATOM   1189  CE  LYS H 154      31.661  15.548  24.697  1.00 70.21           C  
ATOM   1190  NZ  LYS H 154      31.310  15.563  23.257  1.00 69.43           N1+
ATOM   1191  C   LYS H 154      31.705  14.956  29.853  1.00 67.54           C  
ATOM   1192  O   LYS H 154      31.259  14.303  30.794  1.00 64.59           O  
ATOM   1193  N   SER H 155      31.401  16.247  29.648  1.00 59.13           N  
ATOM   1194  CA  SER H 155      30.565  16.990  30.532  1.00 52.20           C  
ATOM   1195  CB  SER H 155      30.936  18.486  30.573  1.00 53.84           C  
ATOM   1196  OG  SER H 155      30.230  19.161  31.605  1.00 55.99           O  
ATOM   1197  C   SER H 155      29.130  16.845  30.117  1.00 46.42           C  
ATOM   1198  O   SER H 155      28.794  16.048  29.243  1.00 45.60           O  
ATOM   1199  N   LEU H 156      28.238  17.613  30.774  1.00 41.55           N  
ATOM   1200  CA  LEU H 156      26.822  17.530  30.555  1.00 35.59           C  
ATOM   1201  CB  LEU H 156      26.046  17.525  31.879  1.00 31.74           C  
ATOM   1202  CG  LEU H 156      26.315  16.282  32.743  1.00 31.41           C  
ATOM   1203  CD1 LEU H 156      25.647  16.409  34.118  1.00 31.84           C  
ATOM   1204  CD2 LEU H 156      25.885  15.001  32.013  1.00 30.60           C  
ATOM   1205  C   LEU H 156      26.339  18.716  29.766  1.00 35.22           C  
ATOM   1206  O   LEU H 156      26.909  19.803  29.847  1.00 32.89           O  
ATOM   1207  N   GLU H 157      25.273  18.509  28.955  1.00 33.65           N  
ATOM   1208  CA  GLU H 157      24.662  19.557  28.176  1.00 32.50           C  
ATOM   1209  CB  GLU H 157      24.886  19.422  26.657  1.00 34.55           C  
ATOM   1210  CG  GLU H 157      26.316  19.693  26.191  1.00 42.03           C  
ATOM   1211  CD  GLU H 157      26.343  19.505  24.679  1.00 49.47           C  
ATOM   1212  OE1 GLU H 157      25.248  19.272  24.103  1.00 51.18           O  
ATOM   1213  OE2 GLU H 157      27.450  19.581  24.081  1.00 52.45           O1-
ATOM   1214  C   GLU H 157      23.172  19.498  28.381  1.00 29.96           C  
ATOM   1215  O   GLU H 157      22.582  18.420  28.427  1.00 29.31           O  
ATOM   1216  N   TRP H 158      22.515  20.675  28.483  1.00 27.31           N  
ATOM   1217  CA  TRP H 158      21.089  20.726  28.696  1.00 26.72           C  
ATOM   1218  CB  TRP H 158      20.676  21.927  29.569  1.00 27.54           C  
ATOM   1219  CG  TRP H 158      19.189  22.153  29.731  1.00 27.85           C  
ATOM   1220  CD2 TRP H 158      18.478  23.239  29.119  1.00 27.48           C  
ATOM   1221  CD1 TRP H 158      18.276  21.466  30.477  1.00 26.79           C  
ATOM   1222  NE1 TRP H 158      17.039  22.054  30.363  1.00 24.27           N  
ATOM   1223  CE2 TRP H 158      17.148  23.148  29.529  1.00 26.91           C  
ATOM   1224  CE3 TRP H 158      18.901  24.237  28.289  1.00 28.39           C  
ATOM   1225  CZ2 TRP H 158      16.216  24.057  29.116  1.00 28.88           C  
ATOM   1226  CZ3 TRP H 158      17.957  25.143  27.861  1.00 28.82           C  
ATOM   1227  CH2 TRP H 158      16.643  25.054  28.266  1.00 29.20           C  
ATOM   1228  C   TRP H 158      20.395  20.858  27.370  1.00 26.73           C  
ATOM   1229  O   TRP H 158      20.706  21.751  26.587  1.00 27.15           O  
ATOM   1230  N   ILE H 159      19.512  19.887  27.039  1.00 26.34           N  
ATOM   1231  CA  ILE H 159      18.754  19.900  25.812  1.00 28.12           C  
ATOM   1232  CB  ILE H 159      18.333  18.526  25.386  1.00 27.76           C  
ATOM   1233  CG1 ILE H 159      19.584  17.659  25.157  1.00 29.31           C  
ATOM   1234  CG2 ILE H 159      17.452  18.665  24.133  1.00 28.92           C  
ATOM   1235  CD1 ILE H 159      19.284  16.171  25.004  1.00 26.81           C  
ATOM   1236  C   ILE H 159      17.533  20.787  25.831  1.00 27.65           C  
ATOM   1237  O   ILE H 159      17.348  21.602  24.929  1.00 28.54           O  
ATOM   1238  N   GLY H 160      16.654  20.660  26.856  1.00 27.17           N  
ATOM   1239  CA  GLY H 160      15.430  21.427  26.852  1.00 27.19           C  
ATOM   1240  C   GLY H 160      14.514  20.861  27.900  1.00 27.36           C  
ATOM   1241  O   GLY H 160      14.818  19.825  28.487  1.00 26.23           O  
ATOM   1242  N   TYR H 161      13.367  21.529  28.176  1.00 26.33           N  
ATOM   1243  CA  TYR H 161      12.452  21.008  29.161  1.00 26.92           C  
ATOM   1244  CB  TYR H 161      12.400  21.788  30.486  1.00 28.98           C  
ATOM   1245  CG  TYR H 161      11.523  22.973  30.299  1.00 29.87           C  
ATOM   1246  CD1 TYR H 161      11.983  24.121  29.697  1.00 32.28           C  
ATOM   1247  CD2 TYR H 161      10.222  22.919  30.740  1.00 30.07           C  
ATOM   1248  CE1 TYR H 161      11.144  25.200  29.541  1.00 52.09           C  
ATOM   1249  CE2 TYR H 161       9.379  23.992  30.585  1.00 33.85           C  
ATOM   1250  CZ  TYR H 161       9.844  25.136  29.984  1.00 56.30           C  
ATOM   1251  OH  TYR H 161       8.984  26.242  29.822  1.00 57.64           O  
ATOM   1252  C   TYR H 161      11.066  21.075  28.589  1.00 27.56           C  
ATOM   1253  O   TYR H 161      10.826  21.741  27.584  1.00 29.05           O  
ATOM   1254  N   ILE H 162      10.122  20.325  29.201  1.00 26.30           N  
ATOM   1255  CA  ILE H 162       8.749  20.327  28.777  1.00 27.26           C  
ATOM   1256  CB  ILE H 162       8.365  19.095  28.010  1.00 25.27           C  
ATOM   1257  CG1 ILE H 162       6.904  19.182  27.536  1.00 30.82           C  
ATOM   1258  CG2 ILE H 162       8.657  17.876  28.899  1.00 30.07           C  
ATOM   1259  CD1 ILE H 162       6.524  18.103  26.523  1.00 27.23           C  
ATOM   1260  C   ILE H 162       7.886  20.351  30.000  1.00 29.27           C  
ATOM   1261  O   ILE H 162       8.197  19.708  31.002  1.00 26.83           O  
ATOM   1262  N   TYR H 163       6.758  21.088  29.952  1.00 29.01           N  
ATOM   1263  CA  TYR H 163       5.898  21.079  31.100  1.00 28.76           C  
ATOM   1264  CB  TYR H 163       5.396  22.481  31.505  1.00 31.34           C  
ATOM   1265  CG  TYR H 163       4.656  22.375  32.798  1.00 33.29           C  
ATOM   1266  CD1 TYR H 163       5.267  21.844  33.910  1.00 11.58           C  
ATOM   1267  CD2 TYR H 163       3.370  22.852  32.920  1.00 13.16           C  
ATOM   1268  CE1 TYR H 163       4.600  21.753  35.109  1.00 12.98           C  
ATOM   1269  CE2 TYR H 163       2.697  22.766  34.116  1.00 15.32           C  
ATOM   1270  CZ  TYR H 163       3.310  22.211  35.213  1.00 13.46           C  
ATOM   1271  OH  TYR H 163       2.618  22.123  36.440  1.00 14.57           O  
ATOM   1272  C   TYR H 163       4.765  20.183  30.726  1.00 29.92           C  
ATOM   1273  O   TYR H 163       4.012  20.445  29.794  1.00 31.88           O  
ATOM   1274  N   PRO H 164       4.642  19.073  31.464  1.00 16.55           N  
ATOM   1275  CA  PRO H 164       3.681  18.016  31.201  1.00 18.84           C  
ATOM   1276  CD  PRO H 164       5.785  18.573  32.210  1.00 19.64           C  
ATOM   1277  CB  PRO H 164       4.039  16.882  32.157  1.00 20.72           C  
ATOM   1278  CG  PRO H 164       5.549  17.062  32.380  1.00 20.06           C  
ATOM   1279  C   PRO H 164       2.228  18.387  31.247  1.00 20.60           C  
ATOM   1280  O   PRO H 164       1.439  17.726  30.572  1.00 24.66           O  
ATOM   1281  N   ASN H 165       1.819  19.372  32.066  1.00 23.93           N  
ATOM   1282  CA  ASN H 165       0.414  19.670  32.080  1.00 27.92           C  
ATOM   1283  CB  ASN H 165       0.008  20.600  33.239  1.00 30.94           C  
ATOM   1284  CG  ASN H 165      -1.511  20.669  33.306  1.00 34.15           C  
ATOM   1285  OD1 ASN H 165      -2.191  19.646  33.340  1.00 37.58           O  
ATOM   1286  ND2 ASN H 165      -2.061  21.913  33.328  1.00 36.01           N  
ATOM   1287  C   ASN H 165       0.007  20.335  30.791  1.00 27.94           C  
ATOM   1288  O   ASN H 165      -0.937  19.905  30.129  1.00 29.83           O  
ATOM   1289  N   ASN H 166       0.707  21.437  30.433  1.00 22.96           N  
ATOM   1290  CA  ASN H 166       0.456  22.257  29.269  1.00 22.59           C  
ATOM   1291  CB  ASN H 166       1.165  23.611  29.334  1.00 26.53           C  
ATOM   1292  CG  ASN H 166       0.577  24.364  30.491  0.88 27.50           C  
ATOM   1293  OD1 ASN H 166       1.104  24.319  31.600  0.88 26.35           O  
ATOM   1294  ND2 ASN H 166      -0.548  25.076  30.229  0.88 27.92           N  
ATOM   1295  C   ASN H 166       0.980  21.671  28.000  1.00 23.36           C  
ATOM   1296  O   ASN H 166       0.333  21.728  26.954  1.00 26.98           O  
ATOM   1297  N   GLY H 167       2.198  21.116  28.070  1.00 23.85           N  
ATOM   1298  CA  GLY H 167       2.895  20.646  26.911  1.00 21.94           C  
ATOM   1299  C   GLY H 167       3.824  21.729  26.435  1.00 20.33           C  
ATOM   1300  O   GLY H 167       4.349  21.666  25.328  1.00 23.99           O  
ATOM   1301  N   GLY H 168       4.065  22.760  27.262  1.00 35.12           N  
ATOM   1302  CA  GLY H 168       4.933  23.837  26.884  1.00 34.03           C  
ATOM   1303  C   GLY H 168       6.319  23.289  26.777  1.00 33.17           C  
ATOM   1304  O   GLY H 168       6.668  22.324  27.454  1.00 36.46           O  
ATOM   1305  N   ASN H 169       7.151  23.905  25.914  1.00 34.50           N  
ATOM   1306  CA  ASN H 169       8.481  23.400  25.740  1.00 34.26           C  
ATOM   1307  CB  ASN H 169       8.656  22.578  24.453  1.00 31.14           C  
ATOM   1308  CG  ASN H 169       7.958  21.243  24.635  1.00  0.00           C  
ATOM   1309  OD1 ASN H 169       8.274  20.493  25.556  1.00  0.00           O  
ATOM   1310  ND2 ASN H 169       6.985  20.936  23.737  1.00  0.00           N  
ATOM   1311  C   ASN H 169       9.448  24.536  25.630  1.00 34.81           C  
ATOM   1312  O   ASN H 169       9.112  25.634  25.186  1.00 34.62           O  
ATOM   1313  N   GLY H 170      10.702  24.277  26.047  1.00 29.80           N  
ATOM   1314  CA  GLY H 170      11.754  25.244  25.918  1.00 31.16           C  
ATOM   1315  C   GLY H 170      12.966  24.486  25.471  1.00 30.17           C  
ATOM   1316  O   GLY H 170      13.268  23.415  25.996  1.00 34.58           O  
ATOM   1317  N   TYR H 171      13.719  25.043  24.503  1.00 29.20           N  
ATOM   1318  CA  TYR H 171      14.822  24.292  23.973  1.00 29.20           C  
ATOM   1319  CB  TYR H 171      14.683  23.937  22.479  1.00 29.66           C  
ATOM   1320  CG  TYR H 171      13.555  22.988  22.260  1.00 32.35           C  
ATOM   1321  CD1 TYR H 171      13.768  21.632  22.320  1.00 21.91           C  
ATOM   1322  CD2 TYR H 171      12.289  23.443  21.986  1.00 22.28           C  
ATOM   1323  CE1 TYR H 171      12.738  20.744  22.113  1.00 20.51           C  
ATOM   1324  CE2 TYR H 171      11.254  22.561  21.775  1.00 23.80           C  
ATOM   1325  CZ  TYR H 171      11.476  21.207  21.840  1.00 21.22           C  
ATOM   1326  OH  TYR H 171      10.415  20.303  21.625  1.00 20.99           O  
ATOM   1327  C   TYR H 171      16.080  25.095  24.033  1.00 30.29           C  
ATOM   1328  O   TYR H 171      16.068  26.323  23.974  1.00 32.15           O  
ATOM   1329  N   ASN H 172      17.212  24.381  24.182  1.00 30.51           N  
ATOM   1330  CA  ASN H 172      18.507  24.975  24.055  1.00 31.92           C  
ATOM   1331  CB  ASN H 172      19.627  23.985  24.433  1.00 33.34           C  
ATOM   1332  CG  ASN H 172      20.977  24.680  24.390  1.00 36.31           C  
ATOM   1333  OD1 ASN H 172      21.185  25.615  23.619  1.00 39.29           O  
ATOM   1334  ND2 ASN H 172      21.931  24.201  25.233  1.00 35.42           N  
ATOM   1335  C   ASN H 172      18.599  25.261  22.587  1.00 34.95           C  
ATOM   1336  O   ASN H 172      18.216  24.431  21.765  1.00 34.81           O  
ATOM   1337  N   GLN H 173      19.128  26.436  22.210  1.00 40.66           N  
ATOM   1338  CA  GLN H 173      19.141  26.817  20.826  1.00 45.41           C  
ATOM   1339  CB  GLN H 173      19.756  28.205  20.575  1.00 53.39           C  
ATOM   1340  CG  GLN H 173      18.838  29.353  20.996  1.00 60.45           C  
ATOM   1341  CD  GLN H 173      17.668  29.368  20.021  1.00 64.81           C  
ATOM   1342  OE1 GLN H 173      17.610  28.559  19.096  1.00 65.69           O  
ATOM   1343  NE2 GLN H 173      16.709  30.311  20.226  1.00 73.51           N  
ATOM   1344  C   GLN H 173      19.918  25.816  20.041  1.00 44.76           C  
ATOM   1345  O   GLN H 173      19.580  25.524  18.897  1.00 48.93           O  
ATOM   1346  N   LYS H 174      20.977  25.247  20.640  1.00 43.99           N  
ATOM   1347  CA  LYS H 174      21.795  24.320  19.919  1.00 44.81           C  
ATOM   1348  CB  LYS H 174      22.946  23.738  20.750  1.00 47.48           C  
ATOM   1349  CG  LYS H 174      24.118  24.699  20.949  1.00 51.18           C  
ATOM   1350  CD  LYS H 174      25.153  24.177  21.948  1.00 54.93           C  
ATOM   1351  CE  LYS H 174      26.461  24.972  21.954  1.00 57.91           C  
ATOM   1352  NZ  LYS H 174      27.274  24.628  20.765  1.00 58.08           N1+
ATOM   1353  C   LYS H 174      20.979  23.154  19.443  1.00 44.83           C  
ATOM   1354  O   LYS H 174      21.216  22.659  18.343  1.00 47.00           O  
ATOM   1355  N   PHE H 175      20.006  22.658  20.239  1.00 40.88           N  
ATOM   1356  CA  PHE H 175      19.328  21.470  19.780  1.00 40.85           C  
ATOM   1357  CB  PHE H 175      19.136  20.430  20.897  1.00 39.77           C  
ATOM   1358  CG  PHE H 175      20.468  19.938  21.347  1.00 37.99           C  
ATOM   1359  CD1 PHE H 175      21.187  20.631  22.292  1.00 37.69           C  
ATOM   1360  CD2 PHE H 175      20.998  18.778  20.835  1.00 34.69           C  
ATOM   1361  CE1 PHE H 175      22.414  20.180  22.716  1.00 38.55           C  
ATOM   1362  CE2 PHE H 175      22.225  18.322  21.255  1.00 36.93           C  
ATOM   1363  CZ  PHE H 175      22.938  19.023  22.195  1.00 36.80           C  
ATOM   1364  C   PHE H 175      17.933  21.764  19.289  1.00 41.77           C  
ATOM   1365  O   PHE H 175      17.077  20.880  19.304  1.00 41.72           O  
ATOM   1366  N   LYS H 176      17.681  22.969  18.755  1.00 44.13           N  
ATOM   1367  CA  LYS H 176      16.336  23.320  18.390  1.00 47.47           C  
ATOM   1368  CB  LYS H 176      16.231  24.781  17.923  1.00 52.08           C  
ATOM   1369  CG  LYS H 176      14.799  25.315  17.841  1.00 56.79           C  
ATOM   1370  CD  LYS H 176      14.747  26.844  17.801  1.00 61.92           C  
ATOM   1371  CE  LYS H 176      13.335  27.422  17.734  1.00 62.91           C  
ATOM   1372  NZ  LYS H 176      13.406  28.899  17.741  1.00 62.46           N1+
ATOM   1373  C   LYS H 176      15.792  22.429  17.306  1.00 47.47           C  
ATOM   1374  O   LYS H 176      14.661  21.958  17.391  1.00 48.56           O  
ATOM   1375  N   GLY H 177      16.554  22.219  16.222  1.00 46.61           N  
ATOM   1376  CA  GLY H 177      16.132  21.387  15.125  1.00 46.05           C  
ATOM   1377  C   GLY H 177      16.198  19.925  15.461  1.00 43.92           C  
ATOM   1378  O   GLY H 177      15.397  19.127  14.975  1.00 46.41           O  
ATOM   1379  N   LYS H 178      17.228  19.539  16.239  1.00 42.42           N  
ATOM   1380  CA  LYS H 178      17.530  18.169  16.552  1.00 39.96           C  
ATOM   1381  CB  LYS H 178      18.864  17.997  17.295  1.00 39.12           C  
ATOM   1382  CG  LYS H 178      20.031  17.579  16.408  1.00 40.71           C  
ATOM   1383  CD  LYS H 178      19.848  16.155  15.873  1.00 40.42           C  
ATOM   1384  CE  LYS H 178      21.103  15.558  15.238  1.00 38.72           C  
ATOM   1385  NZ  LYS H 178      21.384  16.230  13.953  1.00 37.83           N1+
ATOM   1386  C   LYS H 178      16.526  17.462  17.400  1.00 38.73           C  
ATOM   1387  O   LYS H 178      16.151  16.332  17.088  1.00 38.14           O  
ATOM   1388  N   ALA H 179      16.056  18.091  18.492  1.00 39.61           N  
ATOM   1389  CA  ALA H 179      15.256  17.332  19.410  1.00 38.06           C  
ATOM   1390  CB  ALA H 179      15.802  17.348  20.848  1.00 36.75           C  
ATOM   1391  C   ALA H 179      13.861  17.852  19.467  1.00 37.59           C  
ATOM   1392  O   ALA H 179      13.611  19.040  19.267  1.00 39.58           O  
ATOM   1393  N   THR H 180      12.910  16.926  19.716  1.00 33.10           N  
ATOM   1394  CA  THR H 180      11.528  17.265  19.863  1.00 31.45           C  
ATOM   1395  CB  THR H 180      10.675  16.742  18.744  1.00 34.05           C  
ATOM   1396  OG1 THR H 180      11.121  17.270  17.502  1.00 37.54           O  
ATOM   1397  CG2 THR H 180       9.214  17.148  18.996  1.00 31.82           C  
ATOM   1398  C   THR H 180      11.065  16.614  21.130  1.00 30.17           C  
ATOM   1399  O   THR H 180      11.217  15.405  21.303  1.00 30.35           O  
ATOM   1400  N   LEU H 181      10.477  17.403  22.050  1.00 27.43           N  
ATOM   1401  CA  LEU H 181      10.048  16.866  23.309  1.00 27.78           C  
ATOM   1402  CB  LEU H 181      10.376  17.780  24.502  1.00 27.49           C  
ATOM   1403  CG  LEU H 181      11.876  18.105  24.646  1.00 28.94           C  
ATOM   1404  CD1 LEU H 181      12.134  19.016  25.858  1.00 29.42           C  
ATOM   1405  CD2 LEU H 181      12.728  16.827  24.662  1.00 27.89           C  
ATOM   1406  C   LEU H 181       8.556  16.746  23.274  1.00 28.33           C  
ATOM   1407  O   LEU H 181       7.865  17.635  22.779  1.00 32.54           O  
ATOM   1408  N   THR H 182       8.024  15.616  23.785  1.00 29.09           N  
ATOM   1409  CA  THR H 182       6.606  15.402  23.845  1.00 30.88           C  
ATOM   1410  CB  THR H 182       6.071  14.572  22.718  1.00 31.32           C  
ATOM   1411  OG1 THR H 182       6.772  13.341  22.650  1.00 32.28           O  
ATOM   1412  CG2 THR H 182       6.209  15.345  21.401  1.00 34.08           C  
ATOM   1413  C   THR H 182       6.301  14.681  25.119  1.00 32.59           C  
ATOM   1414  O   THR H 182       7.208  14.227  25.816  1.00 34.57           O  
ATOM   1415  N   VAL H 183       5.002  14.581  25.473  1.00 33.06           N  
ATOM   1416  CA  VAL H 183       4.657  13.903  26.688  1.00 34.48           C  
ATOM   1417  CB  VAL H 183       4.611  14.819  27.873  1.00 35.06           C  
ATOM   1418  CG1 VAL H 183       3.481  15.841  27.670  1.00 33.51           C  
ATOM   1419  CG2 VAL H 183       4.473  13.963  29.139  1.00 34.20           C  
ATOM   1420  C   VAL H 183       3.310  13.256  26.536  1.00 36.46           C  
ATOM   1421  O   VAL H 183       2.501  13.655  25.700  1.00 38.16           O  
ATOM   1422  N   ASP H 184       3.060  12.200  27.345  1.00 39.45           N  
ATOM   1423  CA  ASP H 184       1.815  11.476  27.345  1.00 40.64           C  
ATOM   1424  CB  ASP H 184       1.976  10.013  26.881  1.00 41.56           C  
ATOM   1425  CG  ASP H 184       0.598   9.382  26.736  1.00 46.39           C  
ATOM   1426  OD1 ASP H 184      -0.408  10.069  27.059  1.00 47.08           O  
ATOM   1427  OD2 ASP H 184       0.532   8.200  26.305  1.00 49.09           O1-
ATOM   1428  C   ASP H 184       1.339  11.437  28.766  1.00 41.67           C  
ATOM   1429  O   ASP H 184       1.838  10.668  29.584  1.00 40.65           O  
ATOM   1430  N   LYS H 185       0.332  12.267  29.080  1.00 39.35           N  
ATOM   1431  CA  LYS H 185      -0.189  12.417  30.407  1.00 39.80           C  
ATOM   1432  CB  LYS H 185      -1.262  13.518  30.432  1.00 41.91           C  
ATOM   1433  CG  LYS H 185      -1.670  14.032  31.811  1.00 43.70           C  
ATOM   1434  CD  LYS H 185      -2.446  13.026  32.663  1.00 46.03           C  
ATOM   1435  CE  LYS H 185      -3.180  13.684  33.833  1.00 46.76           C  
ATOM   1436  NZ  LYS H 185      -4.325  14.474  33.324  1.00 48.75           N1+
ATOM   1437  C   LYS H 185      -0.780  11.119  30.868  1.00 39.27           C  
ATOM   1438  O   LYS H 185      -0.594  10.718  32.017  1.00 39.81           O  
ATOM   1439  N   SER H 186      -1.483  10.407  29.970  1.00 42.52           N  
ATOM   1440  CA  SER H 186      -2.156   9.195  30.342  1.00 44.70           C  
ATOM   1441  CB  SER H 186      -2.820   8.517  29.135  1.00 49.24           C  
ATOM   1442  OG  SER H 186      -3.356   7.261  29.519  1.00 53.19           O  
ATOM   1443  C   SER H 186      -1.182   8.209  30.912  1.00 44.32           C  
ATOM   1444  O   SER H 186      -1.426   7.645  31.978  1.00 48.59           O  
ATOM   1445  N   SER H 187      -0.084   7.941  30.176  1.00 46.43           N  
ATOM   1446  CA  SER H 187       0.926   6.986  30.550  1.00 45.54           C  
ATOM   1447  CB  SER H 187       1.652   6.375  29.339  1.00 43.00           C  
ATOM   1448  OG  SER H 187       2.356   7.380  28.623  1.00 43.50           O  
ATOM   1449  C   SER H 187       1.970   7.563  31.469  1.00 45.04           C  
ATOM   1450  O   SER H 187       2.843   6.830  31.931  1.00 41.46           O  
ATOM   1451  N   SER H 188       1.939   8.880  31.754  1.00 39.09           N  
ATOM   1452  CA  SER H 188       2.957   9.474  32.582  1.00 37.15           C  
ATOM   1453  CB  SER H 188       2.974   8.950  34.030  1.00 41.19           C  
ATOM   1454  OG  SER H 188       1.798   9.354  34.716  1.00 35.87           O  
ATOM   1455  C   SER H 188       4.309   9.213  31.984  1.00 34.98           C  
ATOM   1456  O   SER H 188       5.248   8.846  32.689  1.00 38.44           O  
ATOM   1457  N   THR H 189       4.449   9.404  30.655  1.00 35.14           N  
ATOM   1458  CA  THR H 189       5.722   9.168  30.032  1.00 33.95           C  
ATOM   1459  CB  THR H 189       5.701   8.027  29.055  1.00 35.02           C  
ATOM   1460  OG1 THR H 189       5.269   6.837  29.697  1.00 33.94           O  
ATOM   1461  CG2 THR H 189       7.120   7.828  28.497  1.00 34.13           C  
ATOM   1462  C   THR H 189       6.118  10.390  29.257  1.00 33.90           C  
ATOM   1463  O   THR H 189       5.277  11.092  28.699  1.00 33.45           O  
ATOM   1464  N   ALA H 190       7.438  10.672  29.207  1.00 32.16           N  
ATOM   1465  CA  ALA H 190       7.951  11.793  28.474  1.00 30.29           C  
ATOM   1466  CB  ALA H 190       8.835  12.725  29.324  1.00 30.58           C  
ATOM   1467  C   ALA H 190       8.800  11.230  27.377  1.00 30.12           C  
ATOM   1468  O   ALA H 190       9.527  10.259  27.583  1.00 29.50           O  
ATOM   1469  N   TYR H 191       8.735  11.826  26.170  1.00 27.72           N  
ATOM   1470  CA  TYR H 191       9.475  11.278  25.070  1.00 26.94           C  
ATOM   1471  CB  TYR H 191       8.592  10.813  23.898  1.00 31.00           C  
ATOM   1472  CG  TYR H 191       7.709   9.691  24.327  1.00 27.80           C  
ATOM   1473  CD1 TYR H 191       8.156   8.390  24.286  1.00 29.03           C  
ATOM   1474  CD2 TYR H 191       6.427   9.941  24.758  1.00 30.22           C  
ATOM   1475  CE1 TYR H 191       7.339   7.353  24.673  1.00 31.76           C  
ATOM   1476  CE2 TYR H 191       5.605   8.908  25.148  1.00 33.13           C  
ATOM   1477  CZ  TYR H 191       6.061   7.614  25.106  1.00 33.21           C  
ATOM   1478  OH  TYR H 191       5.211   6.560  25.505  1.00 36.69           O  
ATOM   1479  C   TYR H 191      10.344  12.345  24.485  1.00 26.71           C  
ATOM   1480  O   TYR H 191      10.024  13.532  24.548  1.00 28.11           O  
ATOM   1481  N   MET H 192      11.499  11.928  23.923  1.00 26.42           N  
ATOM   1482  CA  MET H 192      12.369  12.838  23.235  1.00 27.63           C  
ATOM   1483  CB  MET H 192      13.701  13.102  23.955  1.00 26.95           C  
ATOM   1484  CG  MET H 192      14.596  14.076  23.190  1.00 27.96           C  
ATOM   1485  SD  MET H 192      16.103  14.579  24.072  1.00 33.23           S  
ATOM   1486  CE  MET H 192      16.852  12.926  24.051  1.00 28.93           C  
ATOM   1487  C   MET H 192      12.714  12.210  21.922  1.00 29.47           C  
ATOM   1488  O   MET H 192      13.073  11.035  21.864  1.00 32.13           O  
ATOM   1489  N   GLU H 193      12.616  12.984  20.828  1.00 30.69           N  
ATOM   1490  CA  GLU H 193      12.921  12.453  19.531  1.00 33.78           C  
ATOM   1491  CB  GLU H 193      11.800  12.672  18.502  1.00 37.24           C  
ATOM   1492  CG  GLU H 193      12.080  11.995  17.160  1.00 43.57           C  
ATOM   1493  CD  GLU H 193      10.932  12.312  16.214  1.00 48.59           C  
ATOM   1494  OE1 GLU H 193       9.886  11.618  16.295  1.00 51.74           O  
ATOM   1495  OE2 GLU H 193      11.089  13.260  15.398  1.00 23.80           O1-
ATOM   1496  C   GLU H 193      14.133  13.162  19.007  1.00 33.28           C  
ATOM   1497  O   GLU H 193      14.248  14.381  19.124  1.00 32.76           O  
ATOM   1498  N   LEU H 194      15.077  12.398  18.423  1.00 32.14           N  
ATOM   1499  CA  LEU H 194      16.268  12.960  17.848  1.00 32.38           C  
ATOM   1500  CB  LEU H 194      17.549  12.328  18.416  1.00 34.70           C  
ATOM   1501  CG  LEU H 194      17.758  12.616  19.916  1.00 34.25           C  
ATOM   1502  CD1 LEU H 194      19.028  11.937  20.444  1.00 31.81           C  
ATOM   1503  CD2 LEU H 194      17.764  14.127  20.200  1.00 34.88           C  
ATOM   1504  C   LEU H 194      16.224  12.662  16.378  1.00 33.51           C  
ATOM   1505  O   LEU H 194      15.947  11.533  15.976  1.00 35.55           O  
ATOM   1506  N   ARG H 195      16.514  13.673  15.536  1.00 34.36           N  
ATOM   1507  CA  ARG H 195      16.383  13.533  14.111  1.00 37.51           C  
ATOM   1508  CB  ARG H 195      15.404  14.572  13.537  1.00 45.64           C  
ATOM   1509  CG  ARG H 195      15.415  14.716  12.015  1.00 68.54           C  
ATOM   1510  CD  ARG H 195      14.413  15.767  11.531  1.00  0.00           C  
ATOM   1511  NE  ARG H 195      14.653  16.010  10.080  1.00  0.00           N  
ATOM   1512  CZ  ARG H 195      15.469  17.034   9.690  1.00  0.00           C  
ATOM   1513  NH1 ARG H 195      16.077  17.816  10.628  1.00  0.00           N1+
ATOM   1514  NH2 ARG H 195      15.665  17.286   8.364  1.00  0.00           N  
ATOM   1515  C   ARG H 195      17.707  13.760  13.443  1.00 39.45           C  
ATOM   1516  O   ARG H 195      18.602  14.390  14.002  1.00 43.82           O  
ATOM   1517  N   SER H 196      17.855  13.227  12.208  1.00 39.18           N  
ATOM   1518  CA  SER H 196      19.040  13.395  11.408  1.00 38.73           C  
ATOM   1519  CB  SER H 196      19.218  14.822  10.863  1.00 41.54           C  
ATOM   1520  OG  SER H 196      18.170  15.133   9.958  1.00 57.14           O  
ATOM   1521  C   SER H 196      20.245  13.066  12.231  1.00 36.89           C  
ATOM   1522  O   SER H 196      21.179  13.860  12.335  1.00 36.00           O  
ATOM   1523  N   LEU H 197      20.270  11.855  12.803  1.00 36.21           N  
ATOM   1524  CA  LEU H 197      21.329  11.454  13.681  1.00 37.62           C  
ATOM   1525  CB  LEU H 197      21.049  10.104  14.362  1.00 36.91           C  
ATOM   1526  CG  LEU H 197      19.821  10.146  15.288  1.00 38.57           C  
ATOM   1527  CD1 LEU H 197      19.575   8.782  15.947  1.00 36.93           C  
ATOM   1528  CD2 LEU H 197      19.941  11.284  16.315  1.00 37.33           C  
ATOM   1529  C   LEU H 197      22.642  11.347  12.964  1.00 37.56           C  
ATOM   1530  O   LEU H 197      22.717  10.959  11.798  1.00 38.71           O  
ATOM   1531  N   THR H 198      23.725  11.723  13.683  1.00 38.13           N  
ATOM   1532  CA  THR H 198      25.080  11.649  13.207  1.00 40.87           C  
ATOM   1533  CB  THR H 198      25.701  12.983  12.895  1.00 41.38           C  
ATOM   1534  OG1 THR H 198      25.701  13.807  14.051  1.00 43.30           O  
ATOM   1535  CG2 THR H 198      24.914  13.655  11.762  1.00 42.65           C  
ATOM   1536  C   THR H 198      25.902  11.038  14.303  1.00 40.93           C  
ATOM   1537  O   THR H 198      25.431  10.854  15.423  1.00 39.31           O  
ATOM   1538  N   SER H 199      27.178  10.727  14.003  1.00 42.81           N  
ATOM   1539  CA  SER H 199      28.038  10.050  14.934  1.00 45.31           C  
ATOM   1540  CB  SER H 199      29.452   9.819  14.379  1.00 45.69           C  
ATOM   1541  OG  SER H 199      30.244   9.148  15.349  1.00 47.42           O  
ATOM   1542  C   SER H 199      28.180  10.891  16.164  1.00 46.22           C  
ATOM   1543  O   SER H 199      28.361  10.376  17.266  1.00 45.60           O  
ATOM   1544  N   GLU H 200      28.081  12.220  16.002  1.00 44.66           N  
ATOM   1545  CA  GLU H 200      28.245  13.151  17.073  1.00 44.76           C  
ATOM   1546  CB  GLU H 200      28.168  14.585  16.542  1.00 55.54           C  
ATOM   1547  CG  GLU H 200      28.706  15.634  17.498  1.00 63.11           C  
ATOM   1548  CD  GLU H 200      29.043  16.834  16.633  1.00 68.10           C  
ATOM   1549  OE1 GLU H 200      29.015  16.692  15.380  1.00 70.71           O  
ATOM   1550  OE2 GLU H 200      29.338  17.911  17.212  1.00 73.48           O1-
ATOM   1551  C   GLU H 200      27.166  12.951  18.096  1.00 42.84           C  
ATOM   1552  O   GLU H 200      27.379  13.149  19.292  1.00 49.98           O  
ATOM   1553  N   ASP H 201      25.972  12.556  17.630  1.00 39.90           N  
ATOM   1554  CA  ASP H 201      24.790  12.368  18.422  1.00 37.66           C  
ATOM   1555  CB  ASP H 201      23.537  12.120  17.563  1.00 42.72           C  
ATOM   1556  CG  ASP H 201      23.158  13.448  16.914  1.00 44.59           C  
ATOM   1557  OD1 ASP H 201      23.179  14.485  17.629  1.00 46.36           O  
ATOM   1558  OD2 ASP H 201      22.853  13.444  15.692  1.00 42.93           O1-
ATOM   1559  C   ASP H 201      24.961  11.225  19.375  1.00 35.58           C  
ATOM   1560  O   ASP H 201      24.184  11.092  20.317  1.00 37.98           O  
ATOM   1561  N   SER H 202      25.927  10.319  19.131  1.00 37.10           N  
ATOM   1562  CA  SER H 202      26.085   9.215  20.037  1.00 34.90           C  
ATOM   1563  CB  SER H 202      27.214   8.253  19.639  1.00 32.12           C  
ATOM   1564  OG  SER H 202      26.930   7.674  18.374  1.00 33.36           O  
ATOM   1565  C   SER H 202      26.420   9.768  21.383  1.00 33.96           C  
ATOM   1566  O   SER H 202      27.314  10.602  21.515  1.00 31.32           O  
ATOM   1567  N   ALA H 203      25.694   9.311  22.426  1.00 32.62           N  
ATOM   1568  CA  ALA H 203      25.952   9.797  23.752  1.00 31.11           C  
ATOM   1569  CB  ALA H 203      25.859  11.329  23.880  1.00 31.97           C  
ATOM   1570  C   ALA H 203      24.926   9.215  24.671  1.00 29.37           C  
ATOM   1571  O   ALA H 203      24.102   8.393  24.270  1.00 28.73           O  
ATOM   1572  N   VAL H 204      24.982   9.613  25.959  1.00 30.07           N  
ATOM   1573  CA  VAL H 204      24.029   9.143  26.923  1.00 30.65           C  
ATOM   1574  CB  VAL H 204      24.647   8.780  28.242  1.00 28.70           C  
ATOM   1575  CG1 VAL H 204      23.522   8.423  29.227  1.00 27.69           C  
ATOM   1576  CG2 VAL H 204      25.655   7.643  28.018  1.00 28.72           C  
ATOM   1577  C   VAL H 204      23.061  10.262  27.163  1.00 30.29           C  
ATOM   1578  O   VAL H 204      23.462  11.412  27.338  1.00 29.51           O  
ATOM   1579  N   TYR H 205      21.747   9.949  27.168  1.00 25.10           N  
ATOM   1580  CA  TYR H 205      20.756  10.969  27.359  1.00 24.41           C  
ATOM   1581  CB  TYR H 205      19.732  11.058  26.215  1.00 25.55           C  
ATOM   1582  CG  TYR H 205      20.441  11.501  24.979  1.00 27.85           C  
ATOM   1583  CD1 TYR H 205      21.039  10.593  24.137  1.00 28.29           C  
ATOM   1584  CD2 TYR H 205      20.510  12.834  24.658  1.00 27.29           C  
ATOM   1585  CE1 TYR H 205      21.690  11.007  22.996  1.00 28.85           C  
ATOM   1586  CE2 TYR H 205      21.158  13.255  23.520  1.00 27.69           C  
ATOM   1587  CZ  TYR H 205      21.750  12.342  22.684  1.00 29.00           C  
ATOM   1588  OH  TYR H 205      22.414  12.771  21.516  1.00 29.03           O  
ATOM   1589  C   TYR H 205      19.989  10.671  28.611  1.00 26.70           C  
ATOM   1590  O   TYR H 205      19.502   9.559  28.810  1.00 29.22           O  
ATOM   1591  N   TYR H 206      19.841  11.691  29.480  1.00 26.94           N  
ATOM   1592  CA  TYR H 206      19.171  11.506  30.734  1.00 27.86           C  
ATOM   1593  CB  TYR H 206      19.987  11.947  31.963  1.00 25.77           C  
ATOM   1594  CG  TYR H 206      21.272  11.195  32.080  1.00 26.23           C  
ATOM   1595  CD1 TYR H 206      21.323   9.968  32.699  1.00 25.70           C  
ATOM   1596  CD2 TYR H 206      22.435  11.729  31.577  1.00 25.77           C  
ATOM   1597  CE1 TYR H 206      22.513   9.287  32.813  1.00 27.22           C  
ATOM   1598  CE2 TYR H 206      23.627  11.055  31.688  1.00 27.90           C  
ATOM   1599  CZ  TYR H 206      23.668   9.831  32.307  1.00 27.98           C  
ATOM   1600  OH  TYR H 206      24.892   9.137  32.423  1.00 34.98           O  
ATOM   1601  C   TYR H 206      17.959  12.391  30.760  1.00 28.32           C  
ATOM   1602  O   TYR H 206      17.934  13.453  30.142  1.00 28.30           O  
ATOM   1603  N   CYS H 207      16.901  11.930  31.460  1.00 27.15           N  
ATOM   1604  CA  CYS H 207      15.714  12.706  31.687  1.00 27.93           C  
ATOM   1605  CB  CYS H 207      14.407  11.946  31.346  1.00 28.95           C  
ATOM   1606  SG  CYS H 207      14.296  10.324  32.174  1.00 37.79           S  
ATOM   1607  C   CYS H 207      15.734  12.997  33.159  1.00 28.32           C  
ATOM   1608  O   CYS H 207      16.133  12.143  33.949  1.00 30.35           O  
ATOM   1609  N   ALA H 208      15.341  14.220  33.578  1.00 24.94           N  
ATOM   1610  CA  ALA H 208      15.419  14.520  34.981  1.00 23.24           C  
ATOM   1611  CB  ALA H 208      16.687  15.298  35.370  1.00 22.08           C  
ATOM   1612  C   ALA H 208      14.240  15.358  35.367  1.00 24.55           C  
ATOM   1613  O   ALA H 208      13.624  16.009  34.529  1.00 25.96           O  
ATOM   1614  N   ARG H 209      13.901  15.359  36.672  1.00 25.38           N  
ATOM   1615  CA  ARG H 209      12.751  16.074  37.153  1.00 26.32           C  
ATOM   1616  CB  ARG H 209      11.952  15.273  38.201  1.00 26.53           C  
ATOM   1617  CG  ARG H 209      10.711  15.989  38.745  1.00 25.37           C  
ATOM   1618  CD  ARG H 209      10.024  15.251  39.901  1.00 32.87           C  
ATOM   1619  NE  ARG H 209      10.757  15.572  41.160  1.00 34.62           N  
ATOM   1620  CZ  ARG H 209      10.214  15.275  42.376  1.00 35.65           C  
ATOM   1621  NH1 ARG H 209       8.980  14.694  42.450  1.00 39.20           N1+
ATOM   1622  NH2 ARG H 209      10.904  15.563  43.518  1.00 33.04           N  
ATOM   1623  C   ARG H 209      13.200  17.347  37.799  1.00 26.81           C  
ATOM   1624  O   ARG H 209      14.191  17.374  38.529  1.00 27.22           O  
ATOM   1625  N   ARG H 210      12.463  18.443  37.513  1.00 29.37           N  
ATOM   1626  CA  ARG H 210      12.762  19.746  38.025  1.00 29.99           C  
ATOM   1627  CB  ARG H 210      12.420  20.906  37.065  1.00 23.72           C  
ATOM   1628  CG  ARG H 210      12.885  22.275  37.579  1.00 15.38           C  
ATOM   1629  CD  ARG H 210      12.240  23.481  36.886  1.00  0.00           C  
ATOM   1630  NE  ARG H 210      12.799  24.705  37.531  1.00  0.00           N  
ATOM   1631  CZ  ARG H 210      12.010  25.801  37.738  1.00  0.00           C  
ATOM   1632  NH1 ARG H 210      10.696  25.781  37.371  1.00  0.00           N1+
ATOM   1633  NH2 ARG H 210      12.536  26.915  38.329  1.00  0.00           N  
ATOM   1634  C   ARG H 210      11.968  19.975  39.269  1.00 30.83           C  
ATOM   1635  O   ARG H 210      10.981  19.294  39.542  1.00 29.64           O  
ATOM   1636  N   GLY H 211      12.435  20.947  40.064  1.00 21.13           N  
ATOM   1637  CA  GLY H 211      11.753  21.359  41.248  1.00 23.27           C  
ATOM   1638  C   GLY H 211      11.980  22.835  41.321  1.00 27.24           C  
ATOM   1639  O   GLY H 211      12.923  23.360  40.731  1.00 27.75           O  
ATOM   1640  N   GLY H 212      11.129  23.571  42.052  1.00 30.30           N  
ATOM   1641  CA  GLY H 212      11.374  24.983  42.051  1.00 33.32           C  
ATOM   1642  C   GLY H 212      11.519  25.451  43.458  1.00 34.60           C  
ATOM   1643  O   GLY H 212      10.642  25.224  44.288  1.00 36.05           O  
ATOM   1644  N   TYR H 213      12.656  26.113  43.759  1.00 35.97           N  
ATOM   1645  CA  TYR H 213      12.856  26.653  45.072  1.00 39.12           C  
ATOM   1646  CB  TYR H 213      13.889  25.853  45.890  1.00 42.79           C  
ATOM   1647  CG  TYR H 213      14.033  26.494  47.228  1.00 58.90           C  
ATOM   1648  CD1 TYR H 213      12.969  26.544  48.097  1.00 63.41           C  
ATOM   1649  CD2 TYR H 213      15.242  27.016  47.627  1.00 63.80           C  
ATOM   1650  CE1 TYR H 213      13.105  27.126  49.335  1.00 67.08           C  
ATOM   1651  CE2 TYR H 213      15.385  27.599  48.864  1.00 68.76           C  
ATOM   1652  CZ  TYR H 213      14.314  27.656  49.721  1.00 70.15           C  
ATOM   1653  OH  TYR H 213      14.456  28.252  50.992  1.00 71.53           O  
ATOM   1654  C   TYR H 213      13.345  28.059  44.930  1.00 39.86           C  
ATOM   1655  O   TYR H 213      14.418  28.300  44.381  1.00 39.89           O  
ATOM   1656  N   GLY H 214      12.555  29.035  45.412  1.00 40.56           N  
ATOM   1657  CA  GLY H 214      12.996  30.400  45.387  1.00 41.46           C  
ATOM   1658  C   GLY H 214      13.222  30.828  43.975  1.00 41.96           C  
ATOM   1659  O   GLY H 214      14.132  31.606  43.696  1.00 42.25           O  
ATOM   1660  N   SER H 215      12.378  30.336  43.052  1.00 43.26           N  
ATOM   1661  CA  SER H 215      12.477  30.671  41.661  1.00 42.72           C  
ATOM   1662  CB  SER H 215      12.591  32.187  41.422  1.00 34.54           C  
ATOM   1663  OG  SER H 215      11.435  32.847  41.914  1.00  0.00           O  
ATOM   1664  C   SER H 215      13.696  30.020  41.083  1.00 40.76           C  
ATOM   1665  O   SER H 215      13.997  30.194  39.903  1.00 42.90           O  
ATOM   1666  N   ARG H 216      14.412  29.223  41.894  1.00 38.17           N  
ATOM   1667  CA  ARG H 216      15.561  28.507  41.416  1.00 33.10           C  
ATOM   1668  CB  ARG H 216      16.459  28.021  42.564  1.00 32.60           C  
ATOM   1669  CG  ARG H 216      17.577  27.091  42.113  1.00 38.57           C  
ATOM   1670  CD  ARG H 216      17.131  25.634  41.967  1.00  0.00           C  
ATOM   1671  NE  ARG H 216      16.960  25.067  43.339  1.00  0.00           N  
ATOM   1672  CZ  ARG H 216      15.830  24.370  43.662  1.00  0.00           C  
ATOM   1673  NH1 ARG H 216      14.807  24.278  42.767  1.00  0.00           N1+
ATOM   1674  NH2 ARG H 216      15.715  23.778  44.888  1.00  0.00           N  
ATOM   1675  C   ARG H 216      15.021  27.297  40.731  1.00 30.52           C  
ATOM   1676  O   ARG H 216      14.061  26.713  41.224  1.00 29.40           O  
ATOM   1677  N   GLY H 217      15.629  26.891  39.591  1.00 27.29           N  
ATOM   1678  CA  GLY H 217      15.142  25.780  38.824  1.00 24.23           C  
ATOM   1679  C   GLY H 217      15.980  24.596  39.127  1.00 22.42           C  
ATOM   1680  O   GLY H 217      17.198  24.703  39.274  1.00 20.94           O  
ATOM   1681  N   TYR H 218      15.337  23.412  39.112  1.00 20.16           N  
ATOM   1682  CA  TYR H 218      15.993  22.307  39.728  1.00 19.63           C  
ATOM   1683  CB  TYR H 218      15.303  22.037  41.060  1.00 19.73           C  
ATOM   1684  CG  TYR H 218      16.582  21.979  41.691  1.00 20.49           C  
ATOM   1685  CD1 TYR H 218      17.539  22.434  40.838  1.00 20.39           C  
ATOM   1686  CD2 TYR H 218      16.852  21.582  42.948  1.00 19.58           C  
ATOM   1687  CE1 TYR H 218      18.825  22.485  41.115  1.00 22.52           C  
ATOM   1688  CE2 TYR H 218      18.177  21.649  43.223  1.00 20.84           C  
ATOM   1689  CZ  TYR H 218      19.153  22.079  42.348  1.00 22.58           C  
ATOM   1690  OH  TYR H 218      20.517  22.150  42.658  1.00 25.15           O  
ATOM   1691  C   TYR H 218      15.975  21.020  38.934  1.00 19.74           C  
ATOM   1692  O   TYR H 218      15.219  20.898  37.994  1.00 19.20           O  
ATOM   1693  N   PHE H 219      16.916  20.098  39.317  1.00 19.79           N  
ATOM   1694  CA  PHE H 219      17.071  18.755  38.809  1.00 17.82           C  
ATOM   1695  CB  PHE H 219      18.321  18.595  37.923  1.00 18.61           C  
ATOM   1696  CG  PHE H 219      18.174  19.427  36.699  1.00 19.67           C  
ATOM   1697  CD1 PHE H 219      18.166  20.799  36.779  1.00 20.00           C  
ATOM   1698  CD2 PHE H 219      18.077  18.836  35.464  1.00 20.32           C  
ATOM   1699  CE1 PHE H 219      18.039  21.572  35.650  1.00 19.79           C  
ATOM   1700  CE2 PHE H 219      17.951  19.602  34.329  1.00 21.01           C  
ATOM   1701  CZ  PHE H 219      17.930  20.973  34.419  1.00 22.42           C  
ATOM   1702  C   PHE H 219      17.362  17.831  39.960  1.00 17.83           C  
ATOM   1703  O   PHE H 219      18.511  17.447  40.168  1.00 20.38           O  
ATOM   1704  N   ASP H 220      16.346  17.454  40.754  1.00 17.63           N  
ATOM   1705  CA  ASP H 220      16.577  16.569  41.863  1.00 18.73           C  
ATOM   1706  CB  ASP H 220      15.559  16.763  42.998  1.00 20.56           C  
ATOM   1707  CG  ASP H 220      14.143  16.575  42.489  1.00 21.18           C  
ATOM   1708  OD1 ASP H 220      13.945  16.219  41.297  1.00 23.55           O  
ATOM   1709  OD2 ASP H 220      13.226  16.815  43.316  1.00 18.81           O1-
ATOM   1710  C   ASP H 220      16.682  15.113  41.497  1.00 18.30           C  
ATOM   1711  O   ASP H 220      17.498  14.400  42.083  1.00 20.06           O  
ATOM   1712  N   VAL H 221      15.879  14.621  40.521  1.00 30.79           N  
ATOM   1713  CA  VAL H 221      15.885  13.192  40.330  1.00 31.45           C  
ATOM   1714  CB  VAL H 221      14.534  12.584  40.559  1.00 32.52           C  
ATOM   1715  CG1 VAL H 221      14.622  11.066  40.338  1.00 35.53           C  
ATOM   1716  CG2 VAL H 221      14.061  12.995  41.961  1.00 33.77           C  
ATOM   1717  C   VAL H 221      16.262  12.911  38.907  1.00 31.72           C  
ATOM   1718  O   VAL H 221      15.795  13.586  37.994  1.00 31.76           O  
ATOM   1719  N   TRP H 222      17.102  11.876  38.679  1.00 27.96           N  
ATOM   1720  CA  TRP H 222      17.562  11.604  37.345  1.00 27.03           C  
ATOM   1721  CB  TRP H 222      19.092  11.696  37.220  1.00 28.34           C  
ATOM   1722  CG  TRP H 222      19.651  13.083  37.417  1.00 25.18           C  
ATOM   1723  CD2 TRP H 222      20.306  13.841  36.391  1.00 24.83           C  
ATOM   1724  CD1 TRP H 222      19.694  13.845  38.549  1.00 24.95           C  
ATOM   1725  NE1 TRP H 222      20.327  15.036  38.288  1.00 25.90           N  
ATOM   1726  CE2 TRP H 222      20.714  15.045  36.963  1.00 24.85           C  
ATOM   1727  CE3 TRP H 222      20.561  13.551  35.081  1.00 24.85           C  
ATOM   1728  CZ2 TRP H 222      21.383  15.982  36.230  1.00 23.76           C  
ATOM   1729  CZ3 TRP H 222      21.224  14.502  34.341  1.00 24.35           C  
ATOM   1730  CH2 TRP H 222      21.627  15.695  34.906  1.00 24.53           C  
ATOM   1731  C   TRP H 222      17.203  10.200  36.960  1.00 28.25           C  
ATOM   1732  O   TRP H 222      17.027   9.326  37.807  1.00 32.05           O  
ATOM   1733  N   GLY H 223      17.072   9.964  35.638  1.00 30.41           N  
ATOM   1734  CA  GLY H 223      16.804   8.650  35.128  1.00 32.04           C  
ATOM   1735  C   GLY H 223      18.124   7.951  35.001  1.00 32.91           C  
ATOM   1736  O   GLY H 223      19.179   8.549  35.194  1.00 29.57           O  
ATOM   1737  N   THR H 224      18.083   6.653  34.649  1.00 30.91           N  
ATOM   1738  CA  THR H 224      19.235   5.803  34.516  1.00 31.13           C  
ATOM   1739  CB  THR H 224      18.844   4.410  34.136  1.00 33.83           C  
ATOM   1740  OG1 THR H 224      17.898   3.897  35.059  1.00 28.37           O  
ATOM   1741  CG2 THR H 224      20.107   3.535  34.134  1.00 13.45           C  
ATOM   1742  C   THR H 224      20.083   6.301  33.388  1.00 30.53           C  
ATOM   1743  O   THR H 224      21.312   6.252  33.452  1.00 32.31           O  
ATOM   1744  N   GLY H 225      19.436   6.778  32.309  1.00 28.74           N  
ATOM   1745  CA  GLY H 225      20.150   7.230  31.148  1.00 26.89           C  
ATOM   1746  C   GLY H 225      19.966   6.225  30.052  1.00 30.40           C  
ATOM   1747  O   GLY H 225      19.727   5.046  30.306  1.00 29.92           O  
ATOM   1748  N   THR H 226      20.063   6.693  28.787  1.00 31.61           N  
ATOM   1749  CA  THR H 226      19.923   5.832  27.644  1.00 30.85           C  
ATOM   1750  CB  THR H 226      18.703   6.139  26.817  1.00 27.96           C  
ATOM   1751  OG1 THR H 226      17.529   6.001  27.602  1.00 31.85           O  
ATOM   1752  CG2 THR H 226      18.649   5.181  25.616  1.00 28.31           C  
ATOM   1753  C   THR H 226      21.123   6.033  26.767  1.00 31.85           C  
ATOM   1754  O   THR H 226      21.560   7.159  26.532  1.00 30.10           O  
ATOM   1755  N   THR H 227      21.681   4.928  26.235  1.00 33.32           N  
ATOM   1756  CA  THR H 227      22.860   5.040  25.429  1.00 33.06           C  
ATOM   1757  CB  THR H 227      23.855   3.947  25.699  1.00 32.62           C  
ATOM   1758  OG1 THR H 227      24.239   3.949  27.065  1.00 42.64           O  
ATOM   1759  CG2 THR H 227      25.086   4.164  24.808  1.00 33.24           C  
ATOM   1760  C   THR H 227      22.450   4.913  24.000  1.00 32.54           C  
ATOM   1761  O   THR H 227      21.801   3.945  23.605  1.00 32.45           O  
ATOM   1762  N   VAL H 228      22.821   5.913  23.180  1.00 32.07           N  
ATOM   1763  CA  VAL H 228      22.471   5.859  21.793  1.00 32.37           C  
ATOM   1764  CB  VAL H 228      21.771   7.094  21.306  1.00 30.74           C  
ATOM   1765  CG1 VAL H 228      21.528   6.962  19.794  1.00 35.03           C  
ATOM   1766  CG2 VAL H 228      20.486   7.282  22.129  1.00 37.44           C  
ATOM   1767  C   VAL H 228      23.740   5.746  21.017  1.00 34.79           C  
ATOM   1768  O   VAL H 228      24.696   6.483  21.251  1.00 33.95           O  
ATOM   1769  N   THR H 229      23.784   4.789  20.073  1.00 34.89           N  
ATOM   1770  CA  THR H 229      24.957   4.649  19.267  1.00 34.07           C  
ATOM   1771  CB  THR H 229      25.608   3.303  19.382  1.00 34.86           C  
ATOM   1772  OG1 THR H 229      25.950   3.044  20.736  1.00 34.12           O  
ATOM   1773  CG2 THR H 229      26.874   3.295  18.507  1.00 33.15           C  
ATOM   1774  C   THR H 229      24.531   4.818  17.848  1.00 34.67           C  
ATOM   1775  O   THR H 229      23.625   4.138  17.370  1.00 33.15           O  
ATOM   1776  N   VAL H 230      25.180   5.754  17.136  1.00 38.49           N  
ATOM   1777  CA  VAL H 230      24.838   5.959  15.763  1.00 38.81           C  
ATOM   1778  CB  VAL H 230      24.796   7.411  15.379  1.00 37.48           C  
ATOM   1779  CG1 VAL H 230      24.496   7.513  13.877  1.00 36.38           C  
ATOM   1780  CG2 VAL H 230      23.770   8.128  16.270  1.00 35.28           C  
ATOM   1781  C   VAL H 230      25.924   5.327  14.954  1.00 39.69           C  
ATOM   1782  O   VAL H 230      27.080   5.743  15.018  1.00 37.73           O  
ATOM   1783  N   SER H 231      25.583   4.278  14.183  1.00 40.78           N  
ATOM   1784  CA  SER H 231      26.574   3.668  13.347  1.00 42.62           C  
ATOM   1785  CB  SER H 231      27.579   2.783  14.102  1.00 42.94           C  
ATOM   1786  OG  SER H 231      26.910   1.676  14.688  1.00 44.63           O  
ATOM   1787  C   SER H 231      25.864   2.801  12.361  1.00 43.19           C  
ATOM   1788  O   SER H 231      24.724   2.395  12.573  1.00 39.97           O  
ATOM   1789  N   SER H 232      26.533   2.492  11.236  1.00 46.88           N  
ATOM   1790  CA  SER H 232      25.900   1.660  10.259  1.00 45.79           C  
ATOM   1791  CB  SER H 232      26.644   1.610   8.918  1.00 45.34           C  
ATOM   1792  OG  SER H 232      26.644   2.896   8.315  1.00 59.38           O  
ATOM   1793  C   SER H 232      25.886   0.251  10.829  1.00 44.56           C  
ATOM   1794  O   SER H 232      26.983  -0.361  10.900  1.00 41.37           O  
ATOM   1795  OXT SER H 232      24.781  -0.232  11.196  1.00  0.00           O1-
TER    1796      SER H 232 
CONECT  159  701
CONECT  701  159
CONECT 1011 1606
CONECT 1606 1011
END
