# Supplementary material for: Fully automated antibody structure prediction using BIOVIA tools: Validation study
Source: PLoS One. 2017 May 18;12(5):e0177923. doi: 10.1371/journal.pone.0177923 (PMC5436848; doi:10.1371/journal.pone.0177923)
Supplement: S3 Dataset — Predicted structures using the Top5 framework method, Chothia CDR definition with canonical filtering, using up to 5 CDR templates rather than the default 3, and generating 10 CDR models. (ZIP) [file pone.0177923.s005.zip › 4NKD_BA_FV_FinalModel.pdb]

REMARK   Accelrys Discovery Studio PDB file
REMARK   Created:  2015-11-30T19:18:57Z
SSBOND   1 CYS L   23    CYS L   93                                     
SSBOND   2 CYS H  134    CYS H  209                                     
ATOM      1  N   ASP L   1      26.192  33.051  26.234  1.00 92.83           N1+
ATOM      2  CA  ASP L   1      25.914  32.050  27.282  1.00 86.17           C  
ATOM      3  CB  ASP L   1      26.168  30.627  26.757  1.00 84.50           C  
ATOM      4  CG  ASP L   1      25.102  30.294  25.721  1.00 85.90           C  
ATOM      5  OD1 ASP L   1      24.134  31.089  25.584  1.00 84.78           O  
ATOM      6  OD2 ASP L   1      25.241  29.235  25.054  1.00 84.42           O1-
ATOM      7  C   ASP L   1      26.812  32.283  28.448  1.00 84.59           C  
ATOM      8  O   ASP L   1      27.745  33.080  28.378  1.00 88.80           O  
ATOM      9  N   ILE L   2      26.544  31.574  29.558  1.00 78.50           N  
ATOM     10  CA  ILE L   2      27.316  31.728  30.755  1.00 75.79           C  
ATOM     11  CB  ILE L   2      26.493  31.598  32.008  1.00 71.89           C  
ATOM     12  CG1 ILE L   2      25.364  32.642  32.064  1.00 75.18           C  
ATOM     13  CG2 ILE L   2      27.455  31.659  33.205  1.00 69.85           C  
ATOM     14  CD1 ILE L   2      25.843  34.086  32.158  1.00 85.25           C  
ATOM     15  C   ILE L   2      28.272  30.580  30.782  1.00 72.95           C  
ATOM     16  O   ILE L   2      27.862  29.425  30.687  1.00 70.53           O  
ATOM     17  N   VAL L   3      29.584  30.865  30.905  1.00 74.99           N  
ATOM     18  CA  VAL L   3      30.530  29.786  30.933  1.00 72.68           C  
ATOM     19  CB  VAL L   3      31.810  30.068  30.195  1.00 78.73           C  
ATOM     20  CG1 VAL L   3      31.482  30.302  28.713  1.00112.96           C  
ATOM     21  CG2 VAL L   3      32.534  31.246  30.870  1.00106.94           C  
ATOM     22  C   VAL L   3      30.897  29.543  32.358  1.00 70.27           C  
ATOM     23  O   VAL L   3      31.164  30.475  33.116  1.00 73.19           O  
ATOM     24  N   MET L   4      30.911  28.260  32.762  1.00 65.16           N  
ATOM     25  CA  MET L   4      31.245  27.938  34.116  1.00 61.98           C  
ATOM     26  CB  MET L   4      30.330  26.858  34.715  1.00 57.24           C  
ATOM     27  CG  MET L   4      28.851  27.249  34.707  1.00 55.56           C  
ATOM     28  SD  MET L   4      28.426  28.681  35.746  1.00 60.22           S  
ATOM     29  CE  MET L   4      28.410  27.755  37.307  1.00 57.50           C  
ATOM     30  C   MET L   4      32.630  27.372  34.102  1.00 63.63           C  
ATOM     31  O   MET L   4      32.873  26.316  33.518  1.00 62.56           O  
ATOM     32  N   THR L   5      33.572  28.063  34.771  1.00 66.43           N  
ATOM     33  CA  THR L   5      34.939  27.633  34.802  1.00 68.41           C  
ATOM     34  CB  THR L   5      35.902  28.780  34.692  1.00 74.72           C  
ATOM     35  OG1 THR L   5      35.659  29.513  33.501  1.00 77.52           O  
ATOM     36  CG2 THR L   5      37.336  28.230  34.683  1.00 74.52           C  
ATOM     37  C   THR L   5      35.155  27.006  36.142  1.00 66.25           C  
ATOM     38  O   THR L   5      35.013  27.658  37.175  1.00 68.16           O  
ATOM     39  N   GLN L   6      35.521  25.710  36.155  1.00 63.01           N  
ATOM     40  CA  GLN L   6      35.677  25.023  37.401  1.00 61.68           C  
ATOM     41  CB  GLN L   6      34.841  23.730  37.431  1.00 56.85           C  
ATOM     42  CG  GLN L   6      34.598  23.146  38.819  1.00 55.12           C  
ATOM     43  CD  GLN L   6      33.513  22.087  38.676  1.00 51.52           C  
ATOM     44  OE1 GLN L   6      32.480  22.321  38.051  1.00 50.68           O  
ATOM     45  NE2 GLN L   6      33.756  20.885  39.258  1.00 49.42           N  
ATOM     46  C   GLN L   6      37.130  24.692  37.563  1.00 64.47           C  
ATOM     47  O   GLN L   6      37.796  24.281  36.613  1.00 65.03           O  
ATOM     48  N   THR L   7      37.673  24.908  38.779  1.00 66.48           N  
ATOM     49  CA  THR L   7      39.055  24.610  39.018  1.00 69.38           C  
ATOM     50  CB  THR L   7      39.891  25.849  39.174  1.00 74.43           C  
ATOM     51  OG1 THR L   7      39.795  26.662  38.013  1.00 77.62           O  
ATOM     52  CG2 THR L   7      41.353  25.444  39.414  1.00 78.70           C  
ATOM     53  C   THR L   7      39.139  23.870  40.316  1.00 67.52           C  
ATOM     54  O   THR L   7      38.397  24.181  41.246  1.00 66.88           O  
ATOM     55  N   PRO L   8      39.998  22.890  40.436  1.00 67.56           N  
ATOM     56  CA  PRO L   8      40.816  22.414  39.350  1.00 69.48           C  
ATOM     57  CD  PRO L   8      40.632  22.660  41.724  1.00 66.42           C  
ATOM     58  CB  PRO L   8      42.097  21.867  39.982  1.00 70.53           C  
ATOM     59  CG  PRO L   8      41.720  21.614  41.448  1.00 69.86           C  
ATOM     60  C   PRO L   8      40.063  21.357  38.603  1.00 66.02           C  
ATOM     61  O   PRO L   8      38.982  20.970  39.043  1.00 63.40           O  
ATOM     62  N   SER L   9      40.600  20.904  37.453  1.00 67.45           N  
ATOM     63  CA  SER L   9      39.992  19.833  36.716  1.00 65.31           C  
ATOM     64  CB  SER L   9      40.637  19.606  35.340  1.00 67.15           C  
ATOM     65  OG  SER L   9      40.442  20.746  34.521  1.00 72.47           O  
ATOM     66  C   SER L   9      40.179  18.571  37.501  1.00 63.87           C  
ATOM     67  O   SER L   9      39.301  17.710  37.531  1.00 61.96           O  
ATOM     68  N   SER L  10      41.348  18.424  38.156  1.00 66.43           N  
ATOM     69  CA  SER L  10      41.591  17.228  38.909  1.00 65.53           C  
ATOM     70  CB  SER L  10      42.716  16.362  38.313  1.00 69.22           C  
ATOM     71  OG  SER L  10      42.914  15.195  39.095  1.00 72.20           O  
ATOM     72  C   SER L  10      42.023  17.634  40.282  1.00 64.80           C  
ATOM     73  O   SER L  10      42.794  18.577  40.447  1.00 65.43           O  
ATOM     74  N   LEU L  11      41.517  16.937  41.321  1.00 63.00           N  
ATOM     75  CA  LEU L  11      41.926  17.294  42.648  1.00 63.31           C  
ATOM     76  CB  LEU L  11      40.832  18.075  43.404  1.00 59.38           C  
ATOM     77  CG  LEU L  11      41.194  18.511  44.836  1.00 63.02           C  
ATOM     78  CD1 LEU L  11      42.427  19.428  44.848  1.00 66.82           C  
ATOM     79  CD2 LEU L  11      39.989  19.171  45.525  1.00 60.79           C  
ATOM     80  C   LEU L  11      42.228  16.025  43.388  1.00 63.56           C  
ATOM     81  O   LEU L  11      41.325  15.324  43.846  1.00 60.89           O  
ATOM     82  N   PRO L  12      43.492  15.698  43.496  1.00 66.67           N  
ATOM     83  CA  PRO L  12      43.849  14.522  44.244  1.00 67.65           C  
ATOM     84  CD  PRO L  12      44.394  15.912  42.376  1.00 70.25           C  
ATOM     85  CB  PRO L  12      45.260  14.146  43.803  1.00 71.53           C  
ATOM     86  CG  PRO L  12      45.345  14.702  42.370  1.00 73.33           C  
ATOM     87  C   PRO L  12      43.717  14.821  45.697  1.00 68.94           C  
ATOM     88  O   PRO L  12      44.098  15.916  46.109  1.00 72.36           O  
ATOM     89  N   VAL L  13      43.215  13.868  46.500  1.00 66.63           N  
ATOM     90  CA  VAL L  13      43.026  14.189  47.879  1.00 66.72           C  
ATOM     91  CB  VAL L  13      41.626  14.667  48.137  1.00 63.11           C  
ATOM     92  CG1 VAL L  13      40.675  13.466  48.037  1.00 65.12           C  
ATOM     93  CG2 VAL L  13      41.576  15.425  49.467  1.00 61.48           C  
ATOM     94  C   VAL L  13      43.258  12.946  48.678  1.00 69.82           C  
ATOM     95  O   VAL L  13      43.147  11.832  48.167  1.00 70.01           O  
ATOM     96  N   SER L  14      43.609  13.109  49.967  1.00 72.52           N  
ATOM     97  CA  SER L  14      43.806  11.971  50.816  1.00 74.79           C  
ATOM     98  CB  SER L  14      45.031  12.083  51.741  1.00 78.87           C  
ATOM     99  OG  SER L  14      46.227  12.072  50.975  1.00 82.03           O  
ATOM    100  C   SER L  14      42.597  11.887  51.686  1.00 73.31           C  
ATOM    101  O   SER L  14      41.932  12.891  51.935  1.00 71.03           O  
ATOM    102  N   LEU L  15      42.272  10.676  52.169  1.00 74.51           N  
ATOM    103  CA  LEU L  15      41.089  10.519  52.960  1.00 75.50           C  
ATOM    104  CB  LEU L  15      40.838   9.068  53.394  1.00 75.85           C  
ATOM    105  CG  LEU L  15      40.566   8.108  52.225  1.00 77.61           C  
ATOM    106  CD1 LEU L  15      40.323   6.679  52.729  1.00 75.64           C  
ATOM    107  CD2 LEU L  15      39.417   8.616  51.344  1.00 77.97           C  
ATOM    108  C   LEU L  15      41.242  11.326  54.202  1.00 79.97           C  
ATOM    109  O   LEU L  15      42.287  11.302  54.852  1.00 83.38           O  
ATOM    110  N   GLY L  16      40.177  12.071  54.553  1.00 78.97           N  
ATOM    111  CA  GLY L  16      40.169  12.849  55.752  1.00 79.22           C  
ATOM    112  C   GLY L  16      40.628  14.245  55.465  1.00 80.51           C  
ATOM    113  O   GLY L  16      40.513  15.117  56.324  1.00 82.79           O  
ATOM    114  N   ASP L  17      41.156  14.508  54.252  1.00 78.62           N  
ATOM    115  CA  ASP L  17      41.638  15.831  53.965  1.00 80.45           C  
ATOM    116  CB  ASP L  17      42.689  15.888  52.840  1.00 80.43           C  
ATOM    117  CG  ASP L  17      43.999  15.307  53.361  1.00 87.35           C  
ATOM    118  OD1 ASP L  17      44.048  14.923  54.560  1.00 91.12           O  
ATOM    119  OD2 ASP L  17      44.973  15.249  52.562  1.00 90.90           O1-
ATOM    120  C   ASP L  17      40.496  16.703  53.555  1.00 79.09           C  
ATOM    121  O   ASP L  17      39.395  16.228  53.281  1.00 76.10           O  
ATOM    122  N   GLN L  18      40.732  18.030  53.529  1.00 81.68           N  
ATOM    123  CA  GLN L  18      39.699  18.927  53.106  1.00 80.12           C  
ATOM    124  CB  GLN L  18      39.735  20.309  53.776  1.00 85.76           C  
ATOM    125  CG  GLN L  18      38.565  21.186  53.331  1.00 89.19           C  
ATOM    126  CD  GLN L  18      38.650  22.524  54.039  1.00 91.96           C  
ATOM    127  OE1 GLN L  18      39.676  23.200  54.004  1.00 93.96           O  
ATOM    128  NE2 GLN L  18      37.533  22.918  54.707  1.00 92.54           N  
ATOM    129  C   GLN L  18      39.852  19.125  51.632  1.00 76.36           C  
ATOM    130  O   GLN L  18      40.964  19.126  51.106  1.00 76.93           O  
ATOM    131  N   ALA L  19      38.719  19.277  50.916  1.00 72.85           N  
ATOM    132  CA  ALA L  19      38.793  19.471  49.497  1.00 68.97           C  
ATOM    133  CB  ALA L  19      38.216  18.295  48.690  1.00 66.34           C  
ATOM    134  C   ALA L  19      37.994  20.688  49.153  1.00 67.53           C  
ATOM    135  O   ALA L  19      36.928  20.930  49.717  1.00 67.22           O  
ATOM    136  N   SER L  20      38.504  21.498  48.206  1.00 67.48           N  
ATOM    137  CA  SER L  20      37.808  22.694  47.833  1.00 67.34           C  
ATOM    138  CB  SER L  20      38.493  23.967  48.363  1.00 70.46           C  
ATOM    139  OG  SER L  20      37.764  25.119  47.968  1.00 75.19           O  
ATOM    140  C   SER L  20      37.779  22.779  46.340  1.00 65.21           C  
ATOM    141  O   SER L  20      38.803  22.625  45.677  1.00 66.57           O  
ATOM    142  N   ILE L  21      36.585  23.040  45.771  1.00 61.69           N  
ATOM    143  CA  ILE L  21      36.447  23.135  44.344  1.00 60.71           C  
ATOM    144  CB  ILE L  21      35.520  22.095  43.788  1.00 54.57           C  
ATOM    145  CG1 ILE L  21      36.056  20.690  44.118  1.00 53.78           C  
ATOM    146  CG2 ILE L  21      35.355  22.340  42.279  1.00 54.19           C  
ATOM    147  CD1 ILE L  21      35.048  19.571  43.869  1.00 52.36           C  
ATOM    148  C   ILE L  21      35.866  24.487  44.058  1.00 61.63           C  
ATOM    149  O   ILE L  21      34.964  24.942  44.756  1.00 63.24           O  
ATOM    150  N   SER L  22      36.374  25.171  43.012  1.00 62.96           N  
ATOM    151  CA  SER L  22      35.914  26.506  42.756  1.00 65.67           C  
ATOM    152  CB  SER L  22      37.062  27.529  42.746  1.00 70.53           C  
ATOM    153  OG  SER L  22      36.563  28.831  42.492  1.00 77.21           O  
ATOM    154  C   SER L  22      35.227  26.564  41.427  1.00 64.49           C  
ATOM    155  O   SER L  22      35.547  25.821  40.502  1.00 62.31           O  
ATOM    156  N   CYS L  23      34.225  27.462  41.322  1.00 64.07           N  
ATOM    157  CA  CYS L  23      33.495  27.627  40.099  1.00 65.36           C  
ATOM    158  CB  CYS L  23      32.125  26.905  40.150  1.00 62.30           C  
ATOM    159  SG  CYS L  23      31.184  26.925  38.597  1.00 63.44           S  
ATOM    160  C   CYS L  23      33.289  29.100  39.900  1.00 69.49           C  
ATOM    161  O   CYS L  23      32.829  29.806  40.796  1.00 70.34           O  
ATOM    162  N   ARG L  24      33.664  29.608  38.709  1.00 72.98           N  
ATOM    163  CA  ARG L  24      33.485  30.999  38.412  1.00 79.16           C  
ATOM    164  CB  ARG L  24      34.791  31.739  38.109  1.00 86.72           C  
ATOM    165  CG  ARG L  24      35.701  31.822  39.327  1.00 96.26           C  
ATOM    166  CD  ARG L  24      37.122  32.262  38.990  1.00105.84           C  
ATOM    167  NE  ARG L  24      37.111  33.743  38.887  1.00107.16           N  
ATOM    168  CZ  ARG L  24      37.247  34.486  40.020  1.00105.48           C  
ATOM    169  NH1 ARG L  24      37.362  33.864  41.230  1.00105.88           N1+
ATOM    170  NH2 ARG L  24      37.265  35.848  39.942  1.00100.73           N  
ATOM    171  C   ARG L  24      32.639  31.064  37.189  1.00 76.50           C  
ATOM    172  O   ARG L  24      32.739  30.215  36.306  1.00 73.69           O  
ATOM    173  N   SER L  25      31.765  32.081  37.116  1.00 77.76           N  
ATOM    174  CA  SER L  25      30.887  32.211  35.997  1.00 76.87           C  
ATOM    175  CB  SER L  25      29.421  32.364  36.426  1.00 72.74           C  
ATOM    176  OG  SER L  25      29.307  33.398  37.393  1.00 76.61           O  
ATOM    177  C   SER L  25      31.303  33.422  35.228  1.00 82.60           C  
ATOM    178  O   SER L  25      31.846  34.377  35.782  1.00 86.29           O  
ATOM    179  N   SER L  26      31.060  33.402  33.899  1.00 48.16           N  
ATOM    180  CA  SER L  26      31.473  34.460  33.015  1.00 52.48           C  
ATOM    181  CB  SER L  26      31.176  34.158  31.535  1.00 52.64           C  
ATOM    182  OG  SER L  26      29.777  34.056  31.318  1.00 49.92           O  
ATOM    183  C   SER L  26      30.760  35.722  33.378  1.00 54.46           C  
ATOM    184  O   SER L  26      31.291  36.817  33.189  1.00 55.60           O  
ATOM    185  N   GLN L  27      29.522  35.596  33.891  1.00 52.57           N  
ATOM    186  CA  GLN L  27      28.762  36.749  34.280  1.00 51.60           C  
ATOM    187  CB  GLN L  27      27.721  37.189  33.241  1.00 51.94           C  
ATOM    188  CG  GLN L  27      28.367  37.652  31.935  1.00 55.09           C  
ATOM    189  CD  GLN L  27      27.279  38.181  31.015  1.00 57.10           C  
ATOM    190  OE1 GLN L  27      26.579  39.135  31.349  1.00 56.67           O  
ATOM    191  NE2 GLN L  27      27.137  37.553  29.818  1.00 60.87           N  
ATOM    192  C   GLN L  27      28.045  36.407  35.545  1.00 49.56           C  
ATOM    193  O   GLN L  27      28.219  35.316  36.077  1.00 46.37           O  
ATOM    194  N   SER L  28      27.230  37.341  36.078  1.00 52.12           N  
ATOM    195  CA  SER L  28      26.579  37.087  37.334  0.90 50.70           C  
ATOM    196  CB  SER L  28      25.941  38.332  37.977  0.90 53.54           C  
ATOM    197  OG  SER L  28      24.775  38.718  37.264  0.90 55.50           O  
ATOM    198  C   SER L  28      25.493  36.067  37.172  1.00 47.61           C  
ATOM    199  O   SER L  28      24.763  36.044  36.183  1.00 49.37           O  
ATOM    200  N   ILE L  29      25.443  35.148  38.154  1.00 45.38           N  
ATOM    201  CA  ILE L  29      24.509  34.081  38.366  1.00 43.90           C  
ATOM    202  CB  ILE L  29      25.061  32.988  39.233  1.00 43.35           C  
ATOM    203  CG1 ILE L  29      26.375  32.459  38.636  1.00 43.65           C  
ATOM    204  CG2 ILE L  29      23.993  31.886  39.330  1.00 44.49           C  
ATOM    205  CD1 ILE L  29      26.218  31.872  37.233  1.00 46.63           C  
ATOM    206  C   ILE L  29      23.235  34.596  38.959  1.00 45.05           C  
ATOM    207  O   ILE L  29      22.208  33.927  38.910  1.00 40.93           O  
ATOM    208  N   VAL L  30      23.286  35.742  39.652  1.00 48.61           N  
ATOM    209  CA  VAL L  30      22.133  36.253  40.336  1.00 50.35           C  
ATOM    210  CB  VAL L  30      22.403  37.543  41.058  1.00 52.79           C  
ATOM    211  CG1 VAL L  30      21.096  38.038  41.697  1.00 56.14           C  
ATOM    212  CG2 VAL L  30      23.541  37.308  42.065  1.00 51.59           C  
ATOM    213  C   VAL L  30      21.019  36.480  39.370  1.00 51.03           C  
ATOM    214  O   VAL L  30      21.219  36.831  38.209  1.00 55.93           O  
ATOM    215  N   HIS L  31      19.786  36.258  39.849  1.00 49.56           N  
ATOM    216  CA  HIS L  31      18.652  36.407  39.000  1.00 50.88           C  
ATOM    217  ND1 HIS L  31      15.404  35.681  38.033  1.00 44.01           N  
ATOM    218  CG  HIS L  31      16.671  35.145  38.001  1.00 45.77           C  
ATOM    219  CB  HIS L  31      17.661  35.234  39.124  1.00 47.90           C  
ATOM    220  NE2 HIS L  31      15.621  34.697  36.052  1.00 43.71           N  
ATOM    221  CD2 HIS L  31      16.787  34.548  36.783  1.00 44.85           C  
ATOM    222  CE1 HIS L  31      14.819  35.383  36.845  1.00 43.75           C  
ATOM    223  C   HIS L  31      17.960  37.655  39.381  1.00 53.73           C  
ATOM    224  O   HIS L  31      18.202  38.219  40.447  1.00 56.16           O  
ATOM    225  N   SER L  32      17.086  38.123  38.477  1.00 55.94           N  
ATOM    226  CA  SER L  32      16.337  39.295  38.741  1.00 56.92           C  
ATOM    227  CB  SER L  32      15.330  39.608  37.624  1.00 57.42           C  
ATOM    228  OG  SER L  32      14.382  38.556  37.517  1.00 53.06           O  
ATOM    229  C   SER L  32      15.581  39.005  39.983  1.00 55.72           C  
ATOM    230  O   SER L  32      15.532  39.843  40.867  1.00 54.29           O  
ATOM    231  N   ASN L  33      15.037  37.785  40.136  1.00 55.59           N  
ATOM    232  CA  ASN L  33      14.256  37.527  41.312  1.00 56.17           C  
ATOM    233  CB  ASN L  33      13.515  36.176  41.315  1.00 54.66           C  
ATOM    234  CG  ASN L  33      14.484  35.013  41.245  1.00 51.52           C  
ATOM    235  OD1 ASN L  33      15.691  35.187  41.090  1.00 50.56           O  
ATOM    236  ND2 ASN L  33      13.929  33.776  41.348  1.00 49.09           N  
ATOM    237  C   ASN L  33      15.119  37.677  42.528  1.00 56.43           C  
ATOM    238  O   ASN L  33      14.617  37.969  43.610  1.00 61.76           O  
ATOM    239  N   GLY L  34      16.446  37.486  42.398  1.00 53.92           N  
ATOM    240  CA  GLY L  34      17.291  37.696  43.542  1.00 54.26           C  
ATOM    241  C   GLY L  34      17.952  36.410  43.927  1.00 52.02           C  
ATOM    242  O   GLY L  34      18.920  36.413  44.687  1.00 52.89           O  
ATOM    243  N   ASN L  35      17.449  35.269  43.425  1.00 49.93           N  
ATOM    244  CA  ASN L  35      18.068  34.024  43.774  1.00 47.66           C  
ATOM    245  CB  ASN L  35      17.108  32.823  43.715  1.00 45.88           C  
ATOM    246  CG  ASN L  35      16.044  32.994  44.789  1.00 47.88           C  
ATOM    247  OD1 ASN L  35      16.322  33.469  45.889  1.00 49.93           O  
ATOM    248  ND2 ASN L  35      14.787  32.596  44.462  1.00 45.70           N  
ATOM    249  C   ASN L  35      19.177  33.750  42.807  1.00 46.22           C  
ATOM    250  O   ASN L  35      19.140  34.158  41.648  1.00 47.94           O  
ATOM    251  N   THR L  36      20.224  33.055  43.284  1.00 44.21           N  
ATOM    252  CA  THR L  36      21.291  32.666  42.417  1.00 41.48           C  
ATOM    253  CB  THR L  36      22.637  33.119  42.912  1.00 41.43           C  
ATOM    254  OG1 THR L  36      23.644  32.793  41.972  1.00 43.13           O  
ATOM    255  CG2 THR L  36      22.944  32.509  44.286  1.00 36.07           C  
ATOM    256  C   THR L  36      21.201  31.175  42.329  1.00 38.70           C  
ATOM    257  O   THR L  36      21.419  30.457  43.305  1.00 38.33           O  
ATOM    258  N   TYR L  37      20.878  30.663  41.125  1.00 36.94           N  
ATOM    259  CA  TYR L  37      20.641  29.255  41.058  1.00 34.30           C  
ATOM    260  CB  TYR L  37      19.646  28.855  39.956  1.00 34.12           C  
ATOM    261  CG  TYR L  37      18.324  29.471  40.252  1.00 34.98           C  
ATOM    262  CD1 TYR L  37      17.444  28.853  41.106  1.00 36.08           C  
ATOM    263  CD2 TYR L  37      17.960  30.669  39.684  1.00 35.09           C  
ATOM    264  CE1 TYR L  37      16.220  29.408  41.387  1.00 36.96           C  
ATOM    265  CE2 TYR L  37      16.735  31.230  39.961  1.00 37.07           C  
ATOM    266  CZ  TYR L  37      15.860  30.600  40.813  1.00 38.07           C  
ATOM    267  OH  TYR L  37      14.602  31.170  41.101  1.00 39.53           O  
ATOM    268  C   TYR L  37      21.926  28.579  40.733  1.00 32.12           C  
ATOM    269  O   TYR L  37      22.204  28.247  39.581  1.00 31.12           O  
ATOM    270  N   LEU L  38      22.741  28.332  41.773  1.00 53.28           N  
ATOM    271  CA  LEU L  38      23.972  27.635  41.540  1.00 50.72           C  
ATOM    272  CB  LEU L  38      25.196  28.312  42.180  1.00 54.90           C  
ATOM    273  CG  LEU L  38      26.514  27.559  41.924  1.00 52.76           C  
ATOM    274  CD1 LEU L  38      27.011  27.785  40.493  0.80 53.94           C  
ATOM    275  CD2 LEU L  38      27.572  27.867  42.994  1.00 54.37           C  
ATOM    276  C   LEU L  38      23.847  26.315  42.232  1.00 48.68           C  
ATOM    277  O   LEU L  38      23.500  26.254  43.411  1.00 49.14           O  
ATOM    278  N   GLU L  39      24.143  25.217  41.516  1.00 45.18           N  
ATOM    279  CA  GLU L  39      23.987  23.917  42.103  1.00 42.42           C  
ATOM    280  CB  GLU L  39      22.816  23.172  41.447  1.00 41.90           C  
ATOM    281  CG  GLU L  39      21.506  23.921  41.706  1.00 44.95           C  
ATOM    282  CD  GLU L  39      20.504  23.596  40.609  1.00 39.06           C  
ATOM    283  OE1 GLU L  39      20.787  22.679  39.794  1.00 36.03           O  
ATOM    284  OE2 GLU L  39      19.443  24.275  40.567  1.00 42.56           O1-
ATOM    285  C   GLU L  39      25.255  23.135  41.915  1.00 41.63           C  
ATOM    286  O   GLU L  39      26.043  23.399  41.006  1.00 43.20           O  
ATOM    287  N   TRP L  40      25.501  22.164  42.821  1.00 41.25           N  
ATOM    288  CA  TRP L  40      26.659  21.315  42.722  1.00 40.90           C  
ATOM    289  CB  TRP L  40      27.576  21.382  43.955  1.00 43.25           C  
ATOM    290  CG  TRP L  40      28.287  22.703  44.115  1.00 44.49           C  
ATOM    291  CD2 TRP L  40      29.571  22.995  43.545  1.00 45.02           C  
ATOM    292  CD1 TRP L  40      27.895  23.825  44.783  1.00 47.68           C  
ATOM    293  NE1 TRP L  40      28.853  24.802  44.661  1.00 49.52           N  
ATOM    294  CE2 TRP L  40      29.891  24.305  43.902  1.00 47.98           C  
ATOM    295  CE3 TRP L  40      30.414  22.236  42.786  1.00 44.02           C  
ATOM    296  CZ2 TRP L  40      31.065  24.876  43.504  1.00 49.66           C  
ATOM    297  CZ3 TRP L  40      31.597  22.815  42.387  1.00 45.72           C  
ATOM    298  CH2 TRP L  40      31.916  24.109  42.739  1.00 49.65           C  
ATOM    299  C   TRP L  40      26.184  19.899  42.602  1.00 39.73           C  
ATOM    300  O   TRP L  40      25.275  19.475  43.314  1.00 41.24           O  
ATOM    301  N   TYR L  41      26.807  19.122  41.692  1.00 37.88           N  
ATOM    302  CA  TYR L  41      26.407  17.756  41.474  1.00 37.52           C  
ATOM    303  CB  TYR L  41      25.858  17.497  40.061  1.00 36.23           C  
ATOM    304  CG  TYR L  41      24.553  18.199  39.908  1.00 36.50           C  
ATOM    305  CD1 TYR L  41      23.389  17.586  40.311  1.00 38.14           C  
ATOM    306  CD2 TYR L  41      24.487  19.460  39.359  1.00 37.09           C  
ATOM    307  CE1 TYR L  41      22.177  18.218  40.173  1.00 37.67           C  
ATOM    308  CE2 TYR L  41      23.275  20.098  39.218  1.00 38.95           C  
ATOM    309  CZ  TYR L  41      22.119  19.477  39.624  1.00 38.05           C  
ATOM    310  OH  TYR L  41      20.873  20.123  39.481  1.00 41.15           O  
ATOM    311  C   TYR L  41      27.600  16.854  41.623  1.00 38.53           C  
ATOM    312  O   TYR L  41      28.735  17.250  41.364  1.00 39.48           O  
ATOM    313  N   LEU L  42      27.358  15.604  42.081  1.00 38.78           N  
ATOM    314  CA  LEU L  42      28.400  14.621  42.216  1.00 40.25           C  
ATOM    315  CB  LEU L  42      28.558  14.096  43.655  1.00 41.64           C  
ATOM    316  CG  LEU L  42      29.568  12.941  43.796  1.00 42.92           C  
ATOM    317  CD1 LEU L  42      30.980  13.366  43.359  1.00 41.97           C  
ATOM    318  CD2 LEU L  42      29.539  12.345  45.213  1.00 45.24           C  
ATOM    319  C   LEU L  42      28.040  13.447  41.359  1.00 40.26           C  
ATOM    320  O   LEU L  42      26.937  12.914  41.458  1.00 41.65           O  
ATOM    321  N   GLN L  43      28.969  13.012  40.483  1.00 41.68           N  
ATOM    322  CA  GLN L  43      28.656  11.885  39.653  1.00 42.53           C  
ATOM    323  CB  GLN L  43      28.705  12.196  38.147  1.00 40.87           C  
ATOM    324  CG  GLN L  43      28.367  10.987  37.273  1.00 43.28           C  
ATOM    325  CD  GLN L  43      28.442  11.402  35.812  1.00 44.92           C  
ATOM    326  OE1 GLN L  43      29.227  12.274  35.439  1.00 45.31           O  
ATOM    327  NE2 GLN L  43      27.598  10.763  34.958  1.00 46.12           N  
ATOM    328  C   GLN L  43      29.657  10.803  39.912  1.00 45.64           C  
ATOM    329  O   GLN L  43      30.834  10.935  39.580  1.00 46.96           O  
ATOM    330  N   LYS L  44      29.187   9.689  40.507  1.00 48.51           N  
ATOM    331  CA  LYS L  44      30.011   8.550  40.791  1.00 52.06           C  
ATOM    332  CB  LYS L  44      29.389   7.610  41.836  1.00 53.85           C  
ATOM    333  CG  LYS L  44      29.150   8.291  43.184  1.00 55.77           C  
ATOM    334  CD  LYS L  44      28.216   7.503  44.102  1.00 62.32           C  
ATOM    335  CE  LYS L  44      27.967   8.187  45.446  1.00 64.08           C  
ATOM    336  NZ  LYS L  44      27.048   7.369  46.267  1.00 66.81           N1+
ATOM    337  C   LYS L  44      30.125   7.788  39.515  1.00 54.32           C  
ATOM    338  O   LYS L  44      29.281   7.918  38.630  1.00 52.79           O  
ATOM    339  N   PRO L  45      31.140   6.987  39.377  1.00 56.47           N  
ATOM    340  CA  PRO L  45      31.286   6.302  38.129  1.00 57.91           C  
ATOM    341  CD  PRO L  45      32.424   7.258  40.002  1.00 57.65           C  
ATOM    342  CB  PRO L  45      32.689   5.701  38.144  1.00 60.04           C  
ATOM    343  CG  PRO L  45      33.477   6.677  39.039  1.00 58.30           C  
ATOM    344  C   PRO L  45      30.183   5.327  37.869  1.00 59.94           C  
ATOM    345  O   PRO L  45      29.817   4.569  38.764  1.00 61.39           O  
ATOM    346  N   GLY L  46      29.649   5.344  36.633  1.00 61.31           N  
ATOM    347  CA  GLY L  46      28.637   4.430  36.201  1.00 62.46           C  
ATOM    348  C   GLY L  46      27.287   4.878  36.662  1.00 61.75           C  
ATOM    349  O   GLY L  46      26.299   4.187  36.423  1.00 64.74           O  
ATOM    350  N   GLN L  47      27.187   6.050  37.322  1.00 58.69           N  
ATOM    351  CA  GLN L  47      25.890   6.433  37.800  1.00 57.93           C  
ATOM    352  CB  GLN L  47      25.771   6.458  39.332  1.00 60.53           C  
ATOM    353  CG  GLN L  47      25.928   5.071  39.958  1.00 65.46           C  
ATOM    354  CD  GLN L  47      25.773   5.202  41.465  1.00 71.91           C  
ATOM    355  OE1 GLN L  47      24.673   5.419  41.971  1.00 75.39           O  
ATOM    356  NE2 GLN L  47      26.904   5.066  42.205  1.00 71.72           N  
ATOM    357  C   GLN L  47      25.541   7.790  37.294  1.00 54.26           C  
ATOM    358  O   GLN L  47      26.330   8.448  36.617  1.00 52.41           O  
ATOM    359  N   SER L  48      24.297   8.218  37.583  1.00 52.56           N  
ATOM    360  CA  SER L  48      23.816   9.499  37.161  1.00 49.29           C  
ATOM    361  CB  SER L  48      22.279   9.565  37.107  1.00 51.27           C  
ATOM    362  OG  SER L  48      21.855  10.818  36.595  1.00 56.87           O  
ATOM    363  C   SER L  48      24.300  10.510  38.156  1.00 45.70           C  
ATOM    364  O   SER L  48      24.710  10.161  39.262  1.00 46.56           O  
ATOM    365  N   PRO L  49      24.280  11.762  37.785  1.00 43.83           N  
ATOM    366  CA  PRO L  49      24.715  12.790  38.692  1.00 40.83           C  
ATOM    367  CD  PRO L  49      24.492  12.134  36.395  1.00 42.92           C  
ATOM    368  CB  PRO L  49      24.876  14.049  37.844  1.00 38.72           C  
ATOM    369  CG  PRO L  49      25.195  13.502  36.441  1.00 41.26           C  
ATOM    370  C   PRO L  49      23.718  12.926  39.800  1.00 41.54           C  
ATOM    371  O   PRO L  49      22.541  12.655  39.573  1.00 44.13           O  
ATOM    372  N   LYS L  50      24.167  13.321  41.009  1.00 41.13           N  
ATOM    373  CA  LYS L  50      23.267  13.475  42.119  1.00 42.68           C  
ATOM    374  CB  LYS L  50      23.582  12.536  43.296  1.00 46.27           C  
ATOM    375  CG  LYS L  50      23.439  11.047  42.973  1.00 50.09           C  
ATOM    376  CD  LYS L  50      24.127  10.143  43.998  1.00 58.42           C  
ATOM    377  CE  LYS L  50      24.051   8.651  43.664  1.00 61.78           C  
ATOM    378  NZ  LYS L  50      22.792   8.072  44.183  1.00 66.58           N1+
ATOM    379  C   LYS L  50      23.436  14.872  42.632  1.00 41.15           C  
ATOM    380  O   LYS L  50      24.531  15.428  42.592  1.00 41.59           O  
ATOM    381  N   LEU L  51      22.340  15.465  43.147  1.00 41.18           N  
ATOM    382  CA  LEU L  51      22.353  16.831  43.602  1.00 40.68           C  
ATOM    383  CB  LEU L  51      20.944  17.447  43.611  1.00 40.79           C  
ATOM    384  CG  LEU L  51      20.885  18.907  44.094  1.00 41.95           C  
ATOM    385  CD1 LEU L  51      21.684  19.836  43.168  1.00 39.81           C  
ATOM    386  CD2 LEU L  51      19.427  19.362  44.282  1.00 41.51           C  
ATOM    387  C   LEU L  51      22.887  16.917  45.001  1.00 42.94           C  
ATOM    388  O   LEU L  51      22.401  16.234  45.900  1.00 46.37           O  
ATOM    389  N   LEU L  52      24.027  17.628  45.172  1.00 42.01           N  
ATOM    390  CA  LEU L  52      24.601  17.924  46.459  1.00 43.26           C  
ATOM    391  CB  LEU L  52      26.129  18.039  46.382  1.00 41.11           C  
ATOM    392  CG  LEU L  52      26.826  16.754  45.899  1.00 41.83           C  
ATOM    393  CD1 LEU L  52      28.347  16.938  45.846  1.00 43.44           C  
ATOM    394  CD2 LEU L  52      26.411  15.531  46.733  1.00 39.62           C  
ATOM    395  C   LEU L  52      24.104  19.203  47.071  1.00 44.58           C  
ATOM    396  O   LEU L  52      23.634  19.227  48.208  1.00 48.82           O  
ATOM    397  N   ILE L  53      24.206  20.312  46.299  1.00 43.50           N  
ATOM    398  CA  ILE L  53      23.934  21.627  46.812  1.00 44.37           C  
ATOM    399  CB  ILE L  53      25.186  22.433  47.024  1.00 45.13           C  
ATOM    400  CG1 ILE L  53      26.131  21.728  48.011  1.00 46.68           C  
ATOM    401  CG2 ILE L  53      24.774  23.848  47.463  1.00 46.22           C  
ATOM    402  CD1 ILE L  53      25.545  21.554  49.409  1.00 47.32           C  
ATOM    403  C   ILE L  53      23.133  22.380  45.801  1.00 45.07           C  
ATOM    404  O   ILE L  53      23.379  22.289  44.599  1.00 43.39           O  
ATOM    405  N   TYR L  54      22.143  23.158  46.281  1.00 46.57           N  
ATOM    406  CA  TYR L  54      21.342  23.971  45.417  1.00 47.59           C  
ATOM    407  CB  TYR L  54      19.917  23.425  45.184  1.00 47.47           C  
ATOM    408  CG  TYR L  54      19.240  23.188  46.492  1.00 51.74           C  
ATOM    409  CD1 TYR L  54      19.529  22.063  47.232  1.00 52.15           C  
ATOM    410  CD2 TYR L  54      18.303  24.073  46.970  1.00 56.02           C  
ATOM    411  CE1 TYR L  54      18.907  21.828  48.436  1.00 56.58           C  
ATOM    412  CE2 TYR L  54      17.677  23.843  48.174  1.00 59.19           C  
ATOM    413  CZ  TYR L  54      17.977  22.720  48.909  1.00 59.95           C  
ATOM    414  OH  TYR L  54      17.335  22.485  50.143  1.00 63.24           O  
ATOM    415  C   TYR L  54      21.264  25.339  46.024  1.00 51.76           C  
ATOM    416  O   TYR L  54      21.478  25.515  47.223  1.00 53.11           O  
ATOM    417  N   LYS L  55      21.027  26.388  45.201  1.00 33.75           N  
ATOM    418  CA  LYS L  55      20.995  27.745  45.705  1.00 34.55           C  
ATOM    419  CB  LYS L  55      19.847  28.014  46.688  1.00 35.28           C  
ATOM    420  CG  LYS L  55      18.560  28.446  45.996  1.00 37.26           C  
ATOM    421  CD  LYS L  55      18.718  29.791  45.295  1.00 39.90           C  
ATOM    422  CE  LYS L  55      19.387  30.848  46.179  1.00 42.66           C  
ATOM    423  NZ  LYS L  55      18.547  31.139  47.361  1.00 39.67           N1+
ATOM    424  C   LYS L  55      22.279  28.113  46.390  1.00 34.52           C  
ATOM    425  O   LYS L  55      22.275  28.754  47.441  1.00 37.05           O  
ATOM    426  N   VAL L  56      23.413  27.683  45.816  1.00 32.45           N  
ATOM    427  CA  VAL L  56      24.733  28.066  46.235  1.00 31.43           C  
ATOM    428  CB  VAL L  56      24.877  29.550  46.381  1.00 31.58           C  
ATOM    429  CG1 VAL L  56      26.257  29.850  46.986  1.00 29.56           C  
ATOM    430  CG2 VAL L  56      24.631  30.203  45.013  1.00 30.90           C  
ATOM    431  C   VAL L  56      25.115  27.475  47.563  1.00 31.24           C  
ATOM    432  O   VAL L  56      26.266  27.074  47.731  1.00 31.66           O  
ATOM    433  N   SER L  57      24.176  27.314  48.520  1.00 32.30           N  
ATOM    434  CA  SER L  57      24.652  26.855  49.795  1.00 34.17           C  
ATOM    435  CB  SER L  57      24.954  28.015  50.760  1.00 36.96           C  
ATOM    436  OG  SER L  57      23.761  28.729  51.048  1.00 37.85           O  
ATOM    437  C   SER L  57      23.627  25.993  50.467  1.00 34.78           C  
ATOM    438  O   SER L  57      23.769  25.684  51.649  1.00 37.06           O  
ATOM    439  N   ASN L  58      22.585  25.545  49.746  1.00 61.09           N  
ATOM    440  CA  ASN L  58      21.641  24.689  50.412  1.00 61.48           C  
ATOM    441  CB  ASN L  58      20.189  24.909  49.951  1.00 62.28           C  
ATOM    442  CG  ASN L  58      19.719  26.274  50.439  1.00 66.83           C  
ATOM    443  OD1 ASN L  58      19.781  26.576  51.629  1.00 69.60           O  
ATOM    444  ND2 ASN L  58      19.235  27.125  49.495  1.00 68.17           N  
ATOM    445  C   ASN L  58      21.981  23.255  50.143  1.00 59.22           C  
ATOM    446  O   ASN L  58      22.180  22.856  48.996  1.00 57.20           O  
ATOM    447  N   ARG L  59      22.055  22.439  51.217  1.00 61.06           N  
ATOM    448  CA  ARG L  59      22.358  21.043  51.070  1.00 59.69           C  
ATOM    449  CB  ARG L  59      22.886  20.367  52.346  1.00 62.87           C  
ATOM    450  CG  ARG L  59      24.214  20.911  52.870  1.00 64.79           C  
ATOM    451  CD  ARG L  59      24.722  20.128  54.082  1.00 68.96           C  
ATOM    452  NE  ARG L  59      25.888  20.857  54.652  1.00 75.95           N  
ATOM    453  CZ  ARG L  59      25.681  21.835  55.579  1.00 78.16           C  
ATOM    454  NH1 ARG L  59      24.410  22.168  55.950  1.00 76.46           N1+
ATOM    455  NH2 ARG L  59      26.743  22.481  56.141  1.00 82.84           N  
ATOM    456  C   ARG L  59      21.090  20.315  50.746  1.00 59.14           C  
ATOM    457  O   ARG L  59      20.037  20.576  51.326  1.00 62.44           O  
ATOM    458  N   PHE L  60      21.182  19.359  49.804  1.00 55.66           N  
ATOM    459  CA  PHE L  60      20.074  18.542  49.400  1.00 56.94           C  
ATOM    460  CB  PHE L  60      20.363  17.823  48.067  1.00 52.87           C  
ATOM    461  CG  PHE L  60      19.219  16.955  47.676  1.00 52.47           C  
ATOM    462  CD1 PHE L  60      18.024  17.499  47.262  1.00 55.56           C  
ATOM    463  CD2 PHE L  60      19.359  15.587  47.687  1.00 53.01           C  
ATOM    464  CE1 PHE L  60      16.978  16.684  46.895  1.00 56.00           C  
ATOM    465  CE2 PHE L  60      18.318  14.769  47.320  1.00 52.82           C  
ATOM    466  CZ  PHE L  60      17.123  15.319  46.923  1.00 56.15           C  
ATOM    467  C   PHE L  60      19.860  17.536  50.484  1.00 60.03           C  
ATOM    468  O   PHE L  60      20.809  17.099  51.131  1.00 58.96           O  
ATOM    469  N   SER L  61      18.595  17.140  50.719  1.00 65.00           N  
ATOM    470  CA  SER L  61      18.342  16.242  51.805  1.00 69.38           C  
ATOM    471  CB  SER L  61      16.855  15.876  51.980  1.00 73.46           C  
ATOM    472  OG  SER L  61      16.391  15.144  50.855  1.00 78.48           O  
ATOM    473  C   SER L  61      19.111  14.982  51.575  1.00 68.34           C  
ATOM    474  O   SER L  61      19.199  14.481  50.455  1.00 66.00           O  
ATOM    475  N   GLY L  62      19.714  14.451  52.656  1.00 71.10           N  
ATOM    476  CA  GLY L  62      20.446  13.220  52.590  1.00 71.19           C  
ATOM    477  C   GLY L  62      21.904  13.500  52.386  1.00 69.54           C  
ATOM    478  O   GLY L  62      22.733  12.610  52.569  1.00 71.12           O  
ATOM    479  N   VAL L  63      22.267  14.741  52.001  1.00 65.29           N  
ATOM    480  CA  VAL L  63      23.658  15.041  51.791  1.00 63.13           C  
ATOM    481  CB  VAL L  63      23.884  16.212  50.876  1.00 60.92           C  
ATOM    482  CG1 VAL L  63      25.391  16.516  50.817  1.00 57.65           C  
ATOM    483  CG2 VAL L  63      23.271  15.883  49.504  1.00 55.68           C  
ATOM    484  C   VAL L  63      24.272  15.366  53.120  1.00 66.43           C  
ATOM    485  O   VAL L  63      23.693  16.095  53.924  1.00 69.05           O  
ATOM    486  N   PRO L  64      25.453  14.846  53.358  1.00 67.87           N  
ATOM    487  CA  PRO L  64      26.132  15.054  54.615  1.00 71.74           C  
ATOM    488  CD  PRO L  64      25.850  13.595  52.731  1.00 65.75           C  
ATOM    489  CB  PRO L  64      27.282  14.049  54.642  1.00 71.88           C  
ATOM    490  CG  PRO L  64      26.789  12.909  53.736  1.00 69.57           C  
ATOM    491  C   PRO L  64      26.591  16.472  54.778  1.00 72.91           C  
ATOM    492  O   PRO L  64      26.908  17.120  53.784  1.00 69.83           O  
ATOM    493  N   ASP L  65      26.687  16.941  56.037  1.00 78.17           N  
ATOM    494  CA  ASP L  65      27.039  18.290  56.387  1.00 80.25           C  
ATOM    495  CB  ASP L  65      26.866  18.613  57.885  1.00 88.64           C  
ATOM    496  CG  ASP L  65      27.768  17.709  58.708  1.00 95.21           C  
ATOM    497  OD1 ASP L  65      27.944  16.526  58.312  1.00 96.02           O  
ATOM    498  OD2 ASP L  65      28.291  18.190  59.749  1.00101.73           O1-
ATOM    499  C   ASP L  65      28.444  18.594  55.970  1.00 77.34           C  
ATOM    500  O   ASP L  65      28.842  19.756  55.908  1.00 77.46           O  
ATOM    501  N   ARG L  66      29.246  17.556  55.688  1.00 74.88           N  
ATOM    502  CA  ARG L  66      30.621  17.737  55.322  1.00 73.54           C  
ATOM    503  CB  ARG L  66      31.291  16.409  54.942  1.00 73.81           C  
ATOM    504  CG  ARG L  66      31.215  15.358  56.049  1.00 76.28           C  
ATOM    505  CD  ARG L  66      31.714  13.981  55.610  1.00 75.74           C  
ATOM    506  NE  ARG L  66      30.805  13.501  54.531  1.00 76.14           N  
ATOM    507  CZ  ARG L  66      31.271  12.680  53.545  1.00 74.53           C  
ATOM    508  NH1 ARG L  66      32.569  12.264  53.561  1.00 75.74           N1+
ATOM    509  NH2 ARG L  66      30.443  12.279  52.538  1.00 71.45           N  
ATOM    510  C   ARG L  66      30.669  18.614  54.104  1.00 68.87           C  
ATOM    511  O   ARG L  66      31.623  19.373  53.924  1.00 69.02           O  
ATOM    512  N   PHE L  67      29.658  18.495  53.215  1.00 66.01           N  
ATOM    513  CA  PHE L  67      29.611  19.277  52.009  1.00 62.10           C  
ATOM    514  CB  PHE L  67      28.719  18.653  50.920  1.00 59.25           C  
ATOM    515  CG  PHE L  67      29.319  17.359  50.484  1.00 58.01           C  
ATOM    516  CD1 PHE L  67      30.294  17.332  49.516  1.00 56.26           C  
ATOM    517  CD2 PHE L  67      28.905  16.171  51.040  1.00 59.46           C  
ATOM    518  CE1 PHE L  67      30.848  16.142  49.110  1.00 56.46           C  
ATOM    519  CE2 PHE L  67      29.456  14.978  50.637  1.00 59.31           C  
ATOM    520  CZ  PHE L  67      30.433  14.962  49.673  1.00 57.80           C  
ATOM    521  C   PHE L  67      29.020  20.620  52.323  1.00 62.88           C  
ATOM    522  O   PHE L  67      28.017  20.723  53.028  1.00 65.23           O  
ATOM    523  N   SER L  68      29.636  21.697  51.792  1.00 61.87           N  
ATOM    524  CA  SER L  68      29.126  23.017  52.031  1.00 65.01           C  
ATOM    525  CB  SER L  68      29.846  23.753  53.175  1.00 69.15           C  
ATOM    526  OG  SER L  68      31.222  23.916  52.863  1.00 72.11           O  
ATOM    527  C   SER L  68      29.324  23.818  50.786  1.00 61.79           C  
ATOM    528  O   SER L  68      30.294  23.618  50.056  1.00 60.35           O  
ATOM    529  N   GLY L  69      28.396  24.760  50.516  1.00 62.67           N  
ATOM    530  CA  GLY L  69      28.495  25.572  49.340  1.00 61.30           C  
ATOM    531  C   GLY L  69      28.515  26.991  49.792  1.00 65.25           C  
ATOM    532  O   GLY L  69      27.848  27.365  50.755  1.00 67.79           O  
ATOM    533  N   SER L  70      29.290  27.828  49.082  1.00 67.29           N  
ATOM    534  CA  SER L  70      29.414  29.200  49.461  1.00 72.19           C  
ATOM    535  CB  SER L  70      30.535  29.401  50.493  1.00 74.74           C  
ATOM    536  OG  SER L  70      30.643  30.765  50.857  1.00 73.54           O  
ATOM    537  C   SER L  70      29.786  29.946  48.225  1.00 72.00           C  
ATOM    538  O   SER L  70      30.010  29.351  47.172  1.00 69.78           O  
ATOM    539  N   GLY L  71      29.831  31.287  48.318  1.00 74.87           N  
ATOM    540  CA  GLY L  71      30.222  32.067  47.184  1.00 79.02           C  
ATOM    541  C   GLY L  71      29.168  33.094  46.953  1.00 82.93           C  
ATOM    542  O   GLY L  71      28.140  33.111  47.626  1.00 84.10           O  
ATOM    543  N   SER L  72      29.418  33.998  45.990  1.00 86.07           N  
ATOM    544  CA  SER L  72      28.431  34.988  45.700  1.00 91.20           C  
ATOM    545  CB  SER L  72      28.425  36.153  46.705  1.00 96.53           C  
ATOM    546  OG  SER L  72      29.659  36.853  46.643  1.00103.11           O  
ATOM    547  C   SER L  72      28.731  35.570  44.360  1.00 91.15           C  
ATOM    548  O   SER L  72      29.882  35.615  43.927  1.00 90.10           O  
ATOM    549  N   GLY L  73      27.679  36.037  43.665  1.00 90.28           N  
ATOM    550  CA  GLY L  73      27.864  36.691  42.408  1.00 90.92           C  
ATOM    551  C   GLY L  73      28.492  35.753  41.428  1.00 87.60           C  
ATOM    552  O   GLY L  73      27.839  34.850  40.912  1.00 84.97           O  
ATOM    553  N   THR L  74      29.743  36.070  41.039  1.00 88.15           N  
ATOM    554  CA  THR L  74      30.539  35.325  40.102  1.00 85.92           C  
ATOM    555  CB  THR L  74      31.585  36.160  39.421  1.00 91.95           C  
ATOM    556  OG1 THR L  74      32.485  36.701  40.374  1.00 94.93           O  
ATOM    557  CG2 THR L  74      30.893  37.286  38.640  1.00 94.20           C  
ATOM    558  C   THR L  74      31.244  34.121  40.657  1.00 82.30           C  
ATOM    559  O   THR L  74      31.413  33.139  39.936  1.00 79.01           O  
ATOM    560  N   ASP L  75      31.729  34.146  41.918  1.00 83.54           N  
ATOM    561  CA  ASP L  75      32.528  33.012  42.301  1.00 81.93           C  
ATOM    562  CB  ASP L  75      33.992  33.341  42.665  1.00 88.55           C  
ATOM    563  CG  ASP L  75      34.040  34.263  43.863  1.00 91.60           C  
ATOM    564  OD1 ASP L  75      32.953  34.655  44.362  1.00 94.16           O  
ATOM    565  OD2 ASP L  75      35.176  34.591  44.296  1.00 93.21           O1-
ATOM    566  C   ASP L  75      31.894  32.196  43.382  1.00 77.08           C  
ATOM    567  O   ASP L  75      31.291  32.714  44.322  1.00 79.32           O  
ATOM    568  N   PHE L  76      32.016  30.858  43.244  1.00 71.83           N  
ATOM    569  CA  PHE L  76      31.406  29.960  44.177  1.00 67.36           C  
ATOM    570  CB  PHE L  76      30.149  29.289  43.597  1.00 62.99           C  
ATOM    571  CG  PHE L  76      29.220  30.393  43.225  1.00 64.26           C  
ATOM    572  CD1 PHE L  76      28.405  30.976  44.167  1.00 65.82           C  
ATOM    573  CD2 PHE L  76      29.170  30.850  41.927  1.00 64.21           C  
ATOM    574  CE1 PHE L  76      27.551  31.997  43.817  1.00 68.06           C  
ATOM    575  CE2 PHE L  76      28.319  31.870  41.573  1.00 66.89           C  
ATOM    576  CZ  PHE L  76      27.507  32.446  42.519  1.00 68.85           C  
ATOM    577  C   PHE L  76      32.391  28.882  44.505  1.00 65.25           C  
ATOM    578  O   PHE L  76      33.288  28.586  43.716  1.00 65.16           O  
ATOM    579  N   THR L  77      32.262  28.285  45.708  1.00 65.33           N  
ATOM    580  CA  THR L  77      33.154  27.232  46.095  1.00 63.38           C  
ATOM    581  CB  THR L  77      34.234  27.674  47.039  1.00 66.41           C  
ATOM    582  OG1 THR L  77      33.655  28.305  48.169  1.00 69.80           O  
ATOM    583  CG2 THR L  77      35.196  28.630  46.326  1.00 69.62           C  
ATOM    584  C   THR L  77      32.387  26.168  46.806  1.00 61.33           C  
ATOM    585  O   THR L  77      31.434  26.437  47.536  1.00 63.66           O  
ATOM    586  N   LEU L  78      32.800  24.907  46.584  1.00 58.34           N  
ATOM    587  CA  LEU L  78      32.240  23.773  47.252  1.00 57.76           C  
ATOM    588  CB  LEU L  78      31.823  22.658  46.278  1.00 52.22           C  
ATOM    589  CG  LEU L  78      31.245  21.401  46.951  1.00 50.29           C  
ATOM    590  CD1 LEU L  78      29.922  21.699  47.677  1.00 49.80           C  
ATOM    591  CD2 LEU L  78      31.129  20.247  45.943  1.00 46.29           C  
ATOM    592  C   LEU L  78      33.347  23.239  48.101  1.00 60.07           C  
ATOM    593  O   LEU L  78      34.457  23.019  47.620  1.00 60.18           O  
ATOM    594  N   LYS L  79      33.086  23.034  49.404  1.00 63.38           N  
ATOM    595  CA  LYS L  79      34.133  22.545  50.252  1.00 66.85           C  
ATOM    596  CB  LYS L  79      34.481  23.509  51.399  1.00 72.56           C  
ATOM    597  CG  LYS L  79      35.126  24.812  50.920  1.00 77.31           C  
ATOM    598  CD  LYS L  79      35.148  25.914  51.980  1.00 83.92           C  
ATOM    599  CE  LYS L  79      35.793  27.217  51.501  1.00 87.90           C  
ATOM    600  NZ  LYS L  79      35.694  28.246  52.560  1.00 93.61           N1+
ATOM    601  C   LYS L  79      33.684  21.262  50.862  1.00 65.62           C  
ATOM    602  O   LYS L  79      32.538  21.117  51.285  1.00 65.03           O  
ATOM    603  N   ILE L  80      34.599  20.275  50.898  1.00 65.83           N  
ATOM    604  CA  ILE L  80      34.287  19.012  51.487  1.00 66.92           C  
ATOM    605  CB  ILE L  80      34.523  17.867  50.546  1.00 63.25           C  
ATOM    606  CG1 ILE L  80      33.710  18.061  49.257  1.00 60.43           C  
ATOM    607  CG2 ILE L  80      34.196  16.558  51.281  1.00 63.62           C  
ATOM    608  CD1 ILE L  80      34.138  17.136  48.120  1.00 58.11           C  
ATOM    609  C   ILE L  80      35.244  18.839  52.615  1.00 72.57           C  
ATOM    610  O   ILE L  80      36.452  18.736  52.408  1.00 73.62           O  
ATOM    611  N   SER L  81      34.732  18.836  53.855  1.00 76.11           N  
ATOM    612  CA  SER L  81      35.612  18.587  54.951  1.00 81.67           C  
ATOM    613  CB  SER L  81      35.106  19.174  56.275  1.00 85.15           C  
ATOM    614  OG  SER L  81      36.026  18.881  57.315  1.00 85.24           O  
ATOM    615  C   SER L  81      35.642  17.098  55.097  1.00 83.12           C  
ATOM    616  O   SER L  81      34.651  16.423  54.831  1.00 84.47           O  
ATOM    617  N   ARG L  82      36.786  16.543  55.528  1.00 82.89           N  
ATOM    618  CA  ARG L  82      36.913  15.130  55.758  1.00 84.22           C  
ATOM    619  CB  ARG L  82      36.247  14.660  57.061  1.00 89.68           C  
ATOM    620  CG  ARG L  82      36.938  15.197  58.313  1.00 99.21           C  
ATOM    621  CD  ARG L  82      36.432  14.553  59.601  1.00107.24           C  
ATOM    622  NE  ARG L  82      36.501  13.079  59.400  1.00113.16           N  
ATOM    623  CZ  ARG L  82      37.677  12.416  59.604  1.00117.78           C  
ATOM    624  NH1 ARG L  82      38.789  13.101  60.002  1.00120.04           N1+
ATOM    625  NH2 ARG L  82      37.745  11.067  59.403  1.00119.64           N  
ATOM    626  C   ARG L  82      36.363  14.305  54.632  1.00 78.79           C  
ATOM    627  O   ARG L  82      35.264  13.761  54.733  1.00 77.80           O  
ATOM    628  N   VAL L  83      37.123  14.192  53.527  1.00 75.98           N  
ATOM    629  CA  VAL L  83      36.716  13.437  52.374  1.00 71.65           C  
ATOM    630  CB  VAL L  83      37.664  13.588  51.215  1.00 69.27           C  
ATOM    631  CG1 VAL L  83      37.203  12.679  50.063  1.00 65.73           C  
ATOM    632  CG2 VAL L  83      37.752  15.079  50.844  1.00 66.58           C  
ATOM    633  C   VAL L  83      36.662  11.979  52.717  1.00 73.71           C  
ATOM    634  O   VAL L  83      37.468  11.474  53.498  1.00 77.39           O  
ATOM    635  N   GLU L  84      35.674  11.269  52.132  1.00 72.41           N  
ATOM    636  CA  GLU L  84      35.509   9.860  52.353  1.00 76.13           C  
ATOM    637  CB  GLU L  84      34.175   9.507  53.032  1.00 78.46           C  
ATOM    638  CG  GLU L  84      34.104   9.999  54.478  1.00 82.37           C  
ATOM    639  CD  GLU L  84      32.740   9.641  55.045  1.00 86.24           C  
ATOM    640  OE1 GLU L  84      31.838   9.280  54.242  0.80 87.33           O  
ATOM    641  OE2 GLU L  84      32.579   9.730  56.291  0.80 88.76           O1-
ATOM    642  C   GLU L  84      35.537   9.187  51.014  1.00 73.65           C  
ATOM    643  O   GLU L  84      35.500   9.840  49.974  1.00 70.58           O  
ATOM    644  N   ALA L  85      35.606   7.843  51.017  1.00 75.54           N  
ATOM    645  CA  ALA L  85      35.691   7.064  49.812  1.00 74.41           C  
ATOM    646  CB  ALA L  85      35.757   5.550  50.086  1.00 76.99           C  
ATOM    647  C   ALA L  85      34.469   7.319  48.985  1.00 71.46           C  
ATOM    648  O   ALA L  85      34.537   7.378  47.760  1.00 68.96           O  
ATOM    649  N   GLU L  86      33.318   7.496  49.653  1.00 72.47           N  
ATOM    650  CA  GLU L  86      32.040   7.697  49.026  1.00 69.88           C  
ATOM    651  CB  GLU L  86      30.964   7.961  50.095  1.00 72.78           C  
ATOM    652  CG  GLU L  86      29.562   8.249  49.567  1.00 81.48           C  
ATOM    653  CD  GLU L  86      28.682   8.552  50.775  1.00 87.09           C  
ATOM    654  OE1 GLU L  86      29.130   8.272  51.918  1.00 88.15           O  
ATOM    655  OE2 GLU L  86      27.552   9.069  50.572  1.00 89.41           O1-
ATOM    656  C   GLU L  86      32.104   8.912  48.151  1.00 65.70           C  
ATOM    657  O   GLU L  86      31.471   8.964  47.098  1.00 63.41           O  
ATOM    658  N   ASP L  87      32.872   9.921  48.588  1.00 63.48           N  
ATOM    659  CA  ASP L  87      32.973  11.206  47.956  1.00 59.38           C  
ATOM    660  CB  ASP L  87      33.729  12.220  48.828  1.00 60.98           C  
ATOM    661  CG  ASP L  87      32.880  12.486  50.065  1.00 64.97           C  
ATOM    662  OD1 ASP L  87      31.684  12.090  50.061  1.00 67.69           O  
ATOM    663  OD2 ASP L  87      33.416  13.085  51.035  1.00 65.40           O1-
ATOM    664  C   ASP L  87      33.651  11.164  46.616  1.00 56.47           C  
ATOM    665  O   ASP L  87      33.422  12.050  45.795  1.00 54.11           O  
ATOM    666  N   LEU L  88      34.533  10.186  46.339  1.00 56.74           N  
ATOM    667  CA  LEU L  88      35.231  10.275  45.085  1.00 55.94           C  
ATOM    668  CB  LEU L  88      36.429   9.312  44.950  1.00 58.58           C  
ATOM    669  CG  LEU L  88      36.187   7.869  45.419  1.00 61.47           C  
ATOM    670  CD1 LEU L  88      35.197   7.127  44.516  1.00 63.39           C  
ATOM    671  CD2 LEU L  88      37.518   7.120  45.576  1.00 58.22           C  
ATOM    672  C   LEU L  88      34.295  10.152  43.917  1.00 53.70           C  
ATOM    673  O   LEU L  88      33.351   9.363  43.918  1.00 54.54           O  
ATOM    674  N   GLY L  89      34.547  10.986  42.881  1.00 51.31           N  
ATOM    675  CA  GLY L  89      33.729  11.030  41.701  1.00 48.69           C  
ATOM    676  C   GLY L  89      34.003  12.337  41.017  1.00 48.20           C  
ATOM    677  O   GLY L  89      35.014  12.985  41.285  1.00 49.59           O  
ATOM    678  N   ILE L  90      33.107  12.763  40.103  1.00 44.85           N  
ATOM    679  CA  ILE L  90      33.319  14.005  39.410  1.00 43.09           C  
ATOM    680  CB  ILE L  90      33.186  13.896  37.918  1.00 44.69           C  
ATOM    681  CG1 ILE L  90      34.226  12.915  37.345  1.00 44.52           C  
ATOM    682  CG2 ILE L  90      33.306  15.316  37.338  1.00 41.42           C  
ATOM    683  CD1 ILE L  90      33.971  11.455  37.716  1.00 56.89           C  
ATOM    684  C   ILE L  90      32.282  14.980  39.880  1.00 42.43           C  
ATOM    685  O   ILE L  90      31.088  14.682  39.892  1.00 42.79           O  
ATOM    686  N   TYR L  91      32.723  16.186  40.296  1.00 42.11           N  
ATOM    687  CA  TYR L  91      31.821  17.192  40.786  1.00 41.46           C  
ATOM    688  CB  TYR L  91      32.358  17.999  41.982  1.00 43.89           C  
ATOM    689  CG  TYR L  91      32.508  17.088  43.147  1.00 43.46           C  
ATOM    690  CD1 TYR L  91      31.424  16.777  43.926  1.00 45.31           C  
ATOM    691  CD2 TYR L  91      33.723  16.529  43.457  1.00 45.48           C  
ATOM    692  CE1 TYR L  91      31.550  15.936  45.005  1.00 46.53           C  
ATOM    693  CE2 TYR L  91      33.854  15.688  44.536  1.00 46.57           C  
ATOM    694  CZ  TYR L  91      32.766  15.385  45.313  1.00 47.42           C  
ATOM    695  OH  TYR L  91      32.895  14.519  46.420  1.00 49.02           O  
ATOM    696  C   TYR L  91      31.587  18.193  39.701  1.00 42.21           C  
ATOM    697  O   TYR L  91      32.511  18.550  38.970  1.00 44.34           O  
ATOM    698  N   TYR L  92      30.325  18.652  39.541  1.00 40.38           N  
ATOM    699  CA  TYR L  92      30.067  19.651  38.542  1.00 40.55           C  
ATOM    700  CB  TYR L  92      29.152  19.212  37.382  1.00 41.07           C  
ATOM    701  CG  TYR L  92      29.656  17.998  36.678  1.00 40.55           C  
ATOM    702  CD1 TYR L  92      30.782  18.027  35.891  1.00 41.79           C  
ATOM    703  CD2 TYR L  92      28.991  16.805  36.826  1.00 42.30           C  
ATOM    704  CE1 TYR L  92      31.221  16.895  35.246  1.00 42.80           C  
ATOM    705  CE2 TYR L  92      29.423  15.668  36.184  1.00 42.84           C  
ATOM    706  CZ  TYR L  92      30.543  15.713  35.390  1.00 42.78           C  
ATOM    707  OH  TYR L  92      31.001  14.556  34.722  1.00 44.23           O  
ATOM    708  C   TYR L  92      29.300  20.772  39.178  1.00 42.44           C  
ATOM    709  O   TYR L  92      28.402  20.542  39.986  1.00 42.55           O  
ATOM    710  N   CYS L  93      29.650  22.031  38.842  1.00 44.01           N  
ATOM    711  CA  CYS L  93      28.862  23.146  39.284  1.00 45.10           C  
ATOM    712  CB  CYS L  93      29.677  24.429  39.584  1.00 49.57           C  
ATOM    713  SG  CYS L  93      30.733  24.972  38.204  1.00 55.23           S  
ATOM    714  C   CYS L  93      27.897  23.418  38.167  1.00 44.37           C  
ATOM    715  O   CYS L  93      28.185  23.108  37.011  1.00 43.11           O  
ATOM    716  N   PHE L  94      26.712  23.979  38.487  1.00 44.68           N  
ATOM    717  CA  PHE L  94      25.704  24.190  37.483  1.00 42.78           C  
ATOM    718  CB  PHE L  94      24.657  23.058  37.535  1.00 41.75           C  
ATOM    719  CG  PHE L  94      23.495  23.321  36.643  1.00 41.15           C  
ATOM    720  CD1 PHE L  94      23.570  23.110  35.287  1.00 40.30           C  
ATOM    721  CD2 PHE L  94      22.307  23.751  37.185  1.00 41.78           C  
ATOM    722  CE1 PHE L  94      22.479  23.347  34.485  1.00 41.29           C  
ATOM    723  CE2 PHE L  94      21.212  23.989  36.389  1.00 42.69           C  
ATOM    724  CZ  PHE L  94      21.299  23.788  35.034  1.00 42.20           C  
ATOM    725  C   PHE L  94      25.016  25.495  37.746  1.00 44.47           C  
ATOM    726  O   PHE L  94      24.693  25.811  38.890  1.00 46.00           O  
ATOM    727  N   GLN L  95      24.776  26.292  36.677  1.00 46.53           N  
ATOM    728  CA  GLN L  95      24.084  27.544  36.835  1.00 48.51           C  
ATOM    729  CB  GLN L  95      24.842  28.777  36.302  1.00 50.51           C  
ATOM    730  CG  GLN L  95      25.036  28.818  34.786  1.00 53.27           C  
ATOM    731  CD  GLN L  95      23.848  29.517  34.142  1.00 54.31           C  
ATOM    732  OE1 GLN L  95      23.507  29.250  32.992  1.00 53.67           O  
ATOM    733  NE2 GLN L  95      23.200  30.440  34.900  1.00 53.36           N  
ATOM    734  C   GLN L  95      22.771  27.438  36.114  1.00 47.91           C  
ATOM    735  O   GLN L  95      22.701  27.154  34.921  1.00 48.04           O  
ATOM    736  N   GLY L  96      21.699  27.502  36.929  1.00 37.51           N  
ATOM    737  CA  GLY L  96      20.304  27.495  36.590  1.00 39.10           C  
ATOM    738  C   GLY L  96      19.782  28.842  36.184  1.00 42.22           C  
ATOM    739  O   GLY L  96      18.730  28.948  35.562  1.00 44.40           O  
ATOM    740  N   SER L  97      20.439  29.916  36.640  1.00 43.72           N  
ATOM    741  CA  SER L  97      19.908  31.239  36.545  1.00 47.35           C  
ATOM    742  CB  SER L  97      20.758  32.226  37.336  1.00 48.31           C  
ATOM    743  OG  SER L  97      20.738  31.829  38.700  1.00 49.81           O  
ATOM    744  C   SER L  97      19.694  31.753  35.154  1.00 48.81           C  
ATOM    745  O   SER L  97      18.680  32.403  34.910  1.00 50.89           O  
ATOM    746  N   LEU L  98      20.612  31.512  34.203  1.00 47.59           N  
ATOM    747  CA  LEU L  98      20.394  32.040  32.881  1.00 49.30           C  
ATOM    748  CB  LEU L  98      21.560  32.890  32.349  1.00 53.23           C  
ATOM    749  CG  LEU L  98      21.753  34.220  33.102  1.00 60.38           C  
ATOM    750  CD1 LEU L  98      20.547  35.155  32.902  1.00110.50           C  
ATOM    751  CD2 LEU L  98      22.090  33.985  34.583  1.00 62.01           C  
ATOM    752  C   LEU L  98      20.197  30.918  31.921  1.00 48.97           C  
ATOM    753  O   LEU L  98      20.683  29.809  32.126  1.00 49.28           O  
ATOM    754  N   VAL L  99      19.435  31.191  30.842  1.00 48.98           N  
ATOM    755  CA  VAL L  99      19.231  30.186  29.838  1.00 46.70           C  
ATOM    756  CB  VAL L  99      17.856  30.240  29.224  1.00 46.81           C  
ATOM    757  CG1 VAL L  99      17.729  31.539  28.416  1.00 46.52           C  
ATOM    758  CG2 VAL L  99      17.621  28.969  28.392  1.00 45.72           C  
ATOM    759  C   VAL L  99      20.238  30.463  28.769  1.00 48.09           C  
ATOM    760  O   VAL L  99      20.475  31.624  28.438  1.00 51.62           O  
ATOM    761  N   PRO L 100      20.876  29.455  28.231  1.00 45.17           N  
ATOM    762  CA  PRO L 100      20.672  28.105  28.689  1.00 39.74           C  
ATOM    763  CD  PRO L 100      21.191  29.500  26.811  1.00 45.45           C  
ATOM    764  CB  PRO L 100      21.133  27.195  27.553  1.00 39.40           C  
ATOM    765  CG  PRO L 100      20.990  28.067  26.297  1.00 42.49           C  
ATOM    766  C   PRO L 100      21.436  27.863  29.953  1.00 38.11           C  
ATOM    767  O   PRO L 100      22.407  28.573  30.213  1.00 39.13           O  
ATOM    768  N   PRO L 101      21.030  26.899  30.730  1.00 35.40           N  
ATOM    769  CA  PRO L 101      21.772  26.607  31.923  1.00 33.09           C  
ATOM    770  CD  PRO L 101      19.611  26.624  30.888  1.00 34.05           C  
ATOM    771  CB  PRO L 101      20.844  25.763  32.790  1.00 31.74           C  
ATOM    772  CG  PRO L 101      19.435  26.198  32.354  1.00 32.01           C  
ATOM    773  C   PRO L 101      23.027  25.911  31.498  1.00 32.72           C  
ATOM    774  O   PRO L 101      23.011  25.263  30.454  1.00 31.41           O  
ATOM    775  N   THR L 102      24.126  26.034  32.265  1.00 47.82           N  
ATOM    776  CA  THR L 102      25.347  25.410  31.856  1.00 47.97           C  
ATOM    777  CB  THR L 102      26.312  26.374  31.233  1.00 52.03           C  
ATOM    778  OG1 THR L 102      26.626  27.411  32.150  1.00 52.95           O  
ATOM    779  CG2 THR L 102      25.668  26.965  29.968  1.00 54.20           C  
ATOM    780  C   THR L 102      26.021  24.784  33.036  1.00 47.12           C  
ATOM    781  O   THR L 102      25.787  25.154  34.186  1.00 46.94           O  
ATOM    782  N   PHE L 103      26.895  23.798  32.753  1.00 45.78           N  
ATOM    783  CA  PHE L 103      27.623  23.101  33.776  1.00 44.26           C  
ATOM    784  CB  PHE L 103      27.612  21.565  33.641  1.00 41.98           C  
ATOM    785  CG  PHE L 103      26.239  21.018  33.831  1.00 42.28           C  
ATOM    786  CD1 PHE L 103      25.378  20.883  32.769  1.00 38.76           C  
ATOM    787  CD2 PHE L 103      25.810  20.626  35.074  1.00 40.40           C  
ATOM    788  CE1 PHE L 103      24.114  20.371  32.947  1.00 37.92           C  
ATOM    789  CE2 PHE L 103      24.548  20.113  35.255  1.00 40.82           C  
ATOM    790  CZ  PHE L 103      23.692  19.983  34.193  1.00 38.54           C  
ATOM    791  C   PHE L 103      29.059  23.463  33.610  1.00 47.47           C  
ATOM    792  O   PHE L 103      29.478  23.966  32.569  1.00 48.51           O  
ATOM    793  N   GLY L 104      29.858  23.249  34.666  1.00 46.74           N  
ATOM    794  CA  GLY L 104      31.254  23.504  34.514  1.00 49.61           C  
ATOM    795  C   GLY L 104      31.856  22.277  33.937  1.00 49.54           C  
ATOM    796  O   GLY L 104      31.199  21.245  33.812  1.00 47.60           O  
ATOM    797  N   ALA L 105      33.135  22.372  33.533  1.00 52.94           N  
ATOM    798  CA  ALA L 105      33.804  21.153  33.230  1.00 53.91           C  
ATOM    799  CB  ALA L 105      35.244  21.332  32.720  1.00 56.95           C  
ATOM    800  C   ALA L 105      33.861  20.610  34.613  1.00 51.51           C  
ATOM    801  O   ALA L 105      33.847  21.369  35.572  1.00 51.29           O  
ATOM    802  N   GLY L 106      33.883  19.295  34.797  1.00 49.74           N  
ATOM    803  CA  GLY L 106      33.825  18.823  36.143  1.00 48.35           C  
ATOM    804  C   GLY L 106      35.185  18.822  36.758  1.00 50.72           C  
ATOM    805  O   GLY L 106      36.175  19.241  36.158  1.00 54.37           O  
ATOM    806  N   THR L 107      35.227  18.370  38.027  1.00 49.72           N  
ATOM    807  CA  THR L 107      36.445  18.229  38.763  1.00 50.87           C  
ATOM    808  CB  THR L 107      36.519  19.107  39.982  1.00 51.15           C  
ATOM    809  OG1 THR L 107      36.421  20.472  39.608  1.00 51.88           O  
ATOM    810  CG2 THR L 107      37.851  18.852  40.707  1.00 51.76           C  
ATOM    811  C   THR L 107      36.466  16.817  39.237  1.00 50.94           C  
ATOM    812  O   THR L 107      35.548  16.368  39.921  1.00 48.25           O  
ATOM    813  N   LYS L 108      37.525  16.067  38.887  1.00 51.93           N  
ATOM    814  CA  LYS L 108      37.545  14.697  39.292  1.00 53.54           C  
ATOM    815  CB  LYS L 108      38.279  13.779  38.303  1.00 55.46           C  
ATOM    816  CG  LYS L 108      38.143  12.293  38.638  1.00 59.61           C  
ATOM    817  CD  LYS L 108      38.511  11.379  37.472  1.00 62.77           C  
ATOM    818  CE  LYS L 108      38.303   9.895  37.768  1.00 65.27           C  
ATOM    819  NZ  LYS L 108      38.455   9.112  36.523  1.00 66.10           N1+
ATOM    820  C   LYS L 108      38.243  14.621  40.608  1.00 54.77           C  
ATOM    821  O   LYS L 108      39.412  14.985  40.736  1.00 57.77           O  
ATOM    822  N   LEU L 109      37.519  14.145  41.635  1.00 53.61           N  
ATOM    823  CA  LEU L 109      38.113  14.008  42.928  1.00 54.92           C  
ATOM    824  CB  LEU L 109      37.095  14.102  44.080  1.00 53.96           C  
ATOM    825  CG  LEU L 109      37.743  14.163  45.477  1.00 56.79           C  
ATOM    826  CD1 LEU L 109      38.352  15.547  45.745  1.00 58.09           C  
ATOM    827  CD2 LEU L 109      36.782  13.703  46.580  0.80 56.44           C  
ATOM    828  C   LEU L 109      38.661  12.616  42.949  1.00 56.64           C  
ATOM    829  O   LEU L 109      37.906  11.647  42.875  1.00 56.01           O  
ATOM    830  N   GLU L 110      39.999  12.492  43.041  1.00 58.60           N  
ATOM    831  CA  GLU L 110      40.646  11.210  43.021  1.00 61.23           C  
ATOM    832  CB  GLU L 110      41.741  11.095  41.944  1.00 63.78           C  
ATOM    833  CG  GLU L 110      41.260  11.204  40.499  1.00 69.42           C  
ATOM    834  CD  GLU L 110      42.487  11.129  39.595  1.00 74.57           C  
ATOM    835  OE1 GLU L 110      43.575  10.738  40.097  1.00 78.18           O  
ATOM    836  OE2 GLU L 110      42.349  11.460  38.387  1.00 72.78           O1-
ATOM    837  C   GLU L 110      41.392  11.060  44.308  1.00 63.54           C  
ATOM    838  O   GLU L 110      41.850  12.045  44.885  1.00 64.10           O  
ATOM    839  N   LEU L 111      41.527   9.811  44.798  1.00 64.33           N  
ATOM    840  CA  LEU L 111      42.268   9.591  46.006  1.00 66.96           C  
ATOM    841  CB  LEU L 111      41.942   8.264  46.714  1.00 68.30           C  
ATOM    842  CG  LEU L 111      40.529   8.245  47.318  1.00 74.34           C  
ATOM    843  CD1 LEU L 111      40.230   6.910  48.018  1.00 70.64           C  
ATOM    844  CD2 LEU L 111      40.310   9.460  48.231  1.00 77.51           C  
ATOM    845  C   LEU L 111      43.730   9.600  45.690  1.00 68.82           C  
ATOM    846  O   LEU L 111      44.164   9.132  44.638  1.00 70.08           O  
ATOM    847  N   LYS L 112      44.532  10.149  46.624  1.00 69.84           N  
ATOM    848  CA  LYS L 112      45.951  10.207  46.446  1.00 71.95           C  
ATOM    849  CB  LYS L 112      46.646  11.160  47.435  1.00 74.32           C  
ATOM    850  CG  LYS L 112      46.236  12.628  47.287  1.00 75.24           C  
ATOM    851  CD  LYS L 112      46.604  13.482  48.505  1.00 80.13           C  
ATOM    852  CE  LYS L 112      46.158  14.943  48.411  1.00 81.95           C  
ATOM    853  NZ  LYS L 112      47.098  15.710  47.567  1.00 79.60           N1+
ATOM    854  C   LYS L 112      46.475   8.806  46.736  1.00 73.13           C  
ATOM    855  O   LYS L 112      45.676   7.954  47.212  1.00 74.40           O  
ATOM    856  OXT LYS L 112      47.688   8.573  46.490  1.00  0.00           O1-
TER     857      LYS L 112 
ATOM    858  N   GLN H 113       8.566   7.380  46.940  1.00 75.45           N1+
ATOM    859  CA  GLN H 113       9.863   7.727  46.319  1.00 73.18           C  
ATOM    860  CB  GLN H 113      10.768   6.491  46.192  1.00 77.39           C  
ATOM    861  CG  GLN H 113      11.505   6.137  47.477  1.00 80.24           C  
ATOM    862  CD  GLN H 113      12.608   7.171  47.640  1.00 84.33           C  
ATOM    863  OE1 GLN H 113      12.366   8.374  47.532  1.00 86.87           O  
ATOM    864  NE2 GLN H 113      13.856   6.696  47.893  1.00 96.41           N  
ATOM    865  C   GLN H 113       9.716   8.295  44.950  1.00 68.10           C  
ATOM    866  O   GLN H 113       8.983   7.765  44.118  1.00 66.69           O  
ATOM    867  N   VAL H 114      10.423   9.412  44.694  1.00 63.87           N  
ATOM    868  CA  VAL H 114      10.399  10.009  43.391  1.00 58.08           C  
ATOM    869  CB  VAL H 114      10.880  11.434  43.382  1.00 56.57           C  
ATOM    870  CG1 VAL H 114      10.954  11.923  41.928  1.00 53.04           C  
ATOM    871  CG2 VAL H 114       9.944  12.274  44.266  1.00 57.21           C  
ATOM    872  C   VAL H 114      11.331   9.205  42.541  1.00 56.95           C  
ATOM    873  O   VAL H 114      12.410   8.816  42.988  1.00 57.80           O  
ATOM    874  N   GLN H 115      10.930   8.921  41.285  1.00 53.83           N  
ATOM    875  CA  GLN H 115      11.757   8.094  40.455  1.00 54.04           C  
ATOM    876  CB  GLN H 115      11.397   6.608  40.641  1.00 58.69           C  
ATOM    877  CG  GLN H 115      12.201   5.603  39.819  1.00 63.38           C  
ATOM    878  CD  GLN H 115      11.699   4.221  40.217  1.00 70.12           C  
ATOM    879  OE1 GLN H 115      11.678   3.874  41.396  1.00 76.44           O  
ATOM    880  NE2 GLN H 115      11.272   3.412  39.212  1.00 76.35           N  
ATOM    881  C   GLN H 115      11.540   8.454  39.013  1.00 50.17           C  
ATOM    882  O   GLN H 115      10.429   8.783  38.599  1.00 49.87           O  
ATOM    883  N   LEU H 116      12.621   8.415  38.206  1.00 47.77           N  
ATOM    884  CA  LEU H 116      12.511   8.707  36.803  1.00 45.09           C  
ATOM    885  CB  LEU H 116      13.327   9.944  36.390  1.00 41.82           C  
ATOM    886  CG  LEU H 116      12.847  11.251  37.044  1.00 40.94           C  
ATOM    887  CD1 LEU H 116      13.703  12.443  36.594  1.00 40.57           C  
ATOM    888  CD2 LEU H 116      11.346  11.484  36.804  1.00 39.21           C  
ATOM    889  C   LEU H 116      13.085   7.539  36.053  1.00 46.36           C  
ATOM    890  O   LEU H 116      14.251   7.189  36.232  1.00 48.14           O  
ATOM    891  N   GLN H 117      12.284   6.896  35.183  1.00 46.60           N  
ATOM    892  CA  GLN H 117      12.834   5.786  34.462  1.00 47.40           C  
ATOM    893  CB  GLN H 117      12.038   4.483  34.615  1.00 51.86           C  
ATOM    894  CG  GLN H 117      12.121   3.938  36.040  1.00 59.44           C  
ATOM    895  CD  GLN H 117      11.408   2.601  36.092  1.00 68.06           C  
ATOM    896  OE1 GLN H 117      12.026   1.550  35.935  1.00 71.68           O  
ATOM    897  NE2 GLN H 117      10.068   2.637  36.320  1.00 67.10           N  
ATOM    898  C   GLN H 117      12.905   6.143  33.015  1.00 44.17           C  
ATOM    899  O   GLN H 117      11.943   6.639  32.430  1.00 42.55           O  
ATOM    900  N   GLN H 118      14.073   5.887  32.395  1.00 42.78           N  
ATOM    901  CA  GLN H 118      14.248   6.263  31.024  1.00 40.85           C  
ATOM    902  CB  GLN H 118      15.526   7.075  30.763  1.00 38.32           C  
ATOM    903  CG  GLN H 118      15.482   8.451  31.434  1.00 38.34           C  
ATOM    904  CD  GLN H 118      16.774   9.191  31.129  1.00 37.77           C  
ATOM    905  OE1 GLN H 118      17.575   9.456  32.025  1.00 38.22           O  
ATOM    906  NE2 GLN H 118      16.982   9.541  29.832  1.00 31.11           N  
ATOM    907  C   GLN H 118      14.267   5.043  30.161  1.00 42.50           C  
ATOM    908  O   GLN H 118      14.555   3.936  30.611  1.00 45.67           O  
ATOM    909  N   SER H 119      13.941   5.241  28.869  1.00 41.41           N  
ATOM    910  CA  SER H 119      13.854   4.163  27.929  1.00 43.89           C  
ATOM    911  CB  SER H 119      13.202   4.568  26.594  1.00 41.33           C  
ATOM    912  OG  SER H 119      13.942   5.613  25.982  1.00 43.57           O  
ATOM    913  C   SER H 119      15.224   3.626  27.660  1.00 46.36           C  
ATOM    914  O   SER H 119      16.233   4.271  27.938  1.00 45.41           O  
ATOM    915  N   GLY H 120      15.279   2.405  27.093  1.00 49.57           N  
ATOM    916  CA  GLY H 120      16.517   1.718  26.860  1.00 51.18           C  
ATOM    917  C   GLY H 120      17.281   2.413  25.779  1.00 50.19           C  
ATOM    918  O   GLY H 120      16.784   3.290  25.075  1.00 47.44           O  
ATOM    919  N   PRO H 121      18.510   1.986  25.658  1.00 53.00           N  
ATOM    920  CA  PRO H 121      19.470   2.537  24.735  1.00 53.44           C  
ATOM    921  CD  PRO H 121      18.904   0.671  26.137  1.00 56.65           C  
ATOM    922  CB  PRO H 121      20.735   1.707  24.931  1.00 56.90           C  
ATOM    923  CG  PRO H 121      20.186   0.332  25.356  1.00 59.13           C  
ATOM    924  C   PRO H 121      18.986   2.436  23.325  1.00 55.43           C  
ATOM    925  O   PRO H 121      18.237   1.512  23.010  1.00 57.79           O  
ATOM    926  N   GLU H 122      19.396   3.388  22.462  1.00 53.78           N  
ATOM    927  CA  GLU H 122      18.976   3.361  21.093  1.00 55.34           C  
ATOM    928  CB  GLU H 122      18.089   4.560  20.704  1.00 53.02           C  
ATOM    929  CG  GLU H 122      16.694   4.534  21.333  1.00 56.29           C  
ATOM    930  CD  GLU H 122      15.773   3.730  20.424  1.00 61.73           C  
ATOM    931  OE1 GLU H 122      15.506   4.201  19.288  1.00 62.69           O  
ATOM    932  OE2 GLU H 122      15.323   2.634  20.853  1.00 65.93           O1-
ATOM    933  C   GLU H 122      20.184   3.411  20.213  1.00 57.89           C  
ATOM    934  O   GLU H 122      21.126   4.164  20.457  1.00 57.39           O  
ATOM    935  N   ASP H 123      20.188   2.569  19.161  1.00 61.84           N  
ATOM    936  CA  ASP H 123      21.245   2.596  18.195  1.00 65.68           C  
ATOM    937  CB  ASP H 123      21.906   1.226  17.967  1.00 70.63           C  
ATOM    938  CG  ASP H 123      22.707   0.896  19.221  1.00 74.34           C  
ATOM    939  OD1 ASP H 123      23.117   1.852  19.932  1.00 82.94           O  
ATOM    940  OD2 ASP H 123      22.916  -0.318  19.488  1.00 91.39           O1-
ATOM    941  C   ASP H 123      20.598   3.017  16.916  1.00 64.65           C  
ATOM    942  O   ASP H 123      19.811   2.269  16.336  1.00 69.53           O  
ATOM    943  N   VAL H 124      20.912   4.241  16.446  1.00 62.75           N  
ATOM    944  CA  VAL H 124      20.267   4.739  15.266  1.00 62.37           C  
ATOM    945  CB  VAL H 124      19.368   5.910  15.530  1.00 58.81           C  
ATOM    946  CG1 VAL H 124      18.126   5.425  16.291  1.00 57.40           C  
ATOM    947  CG2 VAL H 124      20.171   6.954  16.322  1.00 56.91           C  
ATOM    948  C   VAL H 124      21.287   5.169  14.259  1.00 65.52           C  
ATOM    949  O   VAL H 124      22.439   5.450  14.582  1.00 66.74           O  
ATOM    950  N   LYS H 125      20.863   5.196  12.980  1.00 66.95           N  
ATOM    951  CA  LYS H 125      21.709   5.591  11.890  1.00 70.64           C  
ATOM    952  CB  LYS H 125      21.222   5.068  10.530  1.00 75.47           C  
ATOM    953  CG  LYS H 125      21.335   3.547  10.410  1.00 81.17           C  
ATOM    954  CD  LYS H 125      20.505   2.959   9.270  1.00 88.28           C  
ATOM    955  CE  LYS H 125      19.035   2.747   9.641  1.00 92.64           C  
ATOM    956  NZ  LYS H 125      18.397   4.048   9.937  1.00 98.27           N1+
ATOM    957  C   LYS H 125      21.726   7.084  11.844  1.00 67.78           C  
ATOM    958  O   LYS H 125      20.831   7.747  12.365  1.00 65.69           O  
ATOM    959  N   PRO H 126      22.740   7.637  11.243  1.00 69.40           N  
ATOM    960  CA  PRO H 126      22.840   9.066  11.190  1.00 67.10           C  
ATOM    961  CD  PRO H 126      24.045   6.995  11.212  1.00 73.44           C  
ATOM    962  CB  PRO H 126      24.256   9.366  10.708  1.00 69.52           C  
ATOM    963  CG  PRO H 126      25.065   8.146  11.185  1.00 72.61           C  
ATOM    964  C   PRO H 126      21.762   9.637  10.327  1.00 68.11           C  
ATOM    965  O   PRO H 126      21.388   9.004   9.343  1.00 71.37           O  
ATOM    966  N   GLY H 127      21.239  10.823  10.692  1.00 65.81           N  
ATOM    967  CA  GLY H 127      20.228  11.462   9.901  1.00 64.40           C  
ATOM    968  C   GLY H 127      18.884  11.017  10.388  1.00 62.59           C  
ATOM    969  O   GLY H 127      17.863  11.607  10.039  1.00 61.79           O  
ATOM    970  N   ALA H 128      18.855   9.959  11.219  1.00 61.47           N  
ATOM    971  CA  ALA H 128      17.628   9.427  11.737  1.00 59.42           C  
ATOM    972  CB  ALA H 128      17.739   7.963  12.195  1.00 60.34           C  
ATOM    973  C   ALA H 128      17.230  10.240  12.926  1.00 56.00           C  
ATOM    974  O   ALA H 128      17.935  11.164  13.329  1.00 55.09           O  
ATOM    975  N   SER H 129      16.043   9.943  13.492  1.00 54.60           N  
ATOM    976  CA  SER H 129      15.604  10.648  14.661  1.00 50.99           C  
ATOM    977  CB  SER H 129      14.312  11.456  14.449  1.00 51.71           C  
ATOM    978  OG  SER H 129      13.232  10.590  14.136  1.00 53.81           O  
ATOM    979  C   SER H 129      15.347   9.640  15.740  1.00 49.56           C  
ATOM    980  O   SER H 129      15.145   8.460  15.462  1.00 50.86           O  
ATOM    981  N   VAL H 130      15.397  10.077  17.019  1.00 45.13           N  
ATOM    982  CA  VAL H 130      15.122   9.168  18.099  1.00 43.34           C  
ATOM    983  CB  VAL H 130      16.316   8.749  18.911  1.00 43.58           C  
ATOM    984  CG1 VAL H 130      17.350   8.085  17.994  1.00 41.91           C  
ATOM    985  CG2 VAL H 130      16.834   9.959  19.697  1.00 44.15           C  
ATOM    986  C   VAL H 130      14.226   9.866  19.067  1.00 40.95           C  
ATOM    987  O   VAL H 130      14.222  11.093  19.164  1.00 40.69           O  
ATOM    988  N   LYS H 131      13.422   9.076  19.805  1.00 41.03           N  
ATOM    989  CA  LYS H 131      12.544   9.635  20.787  1.00 40.09           C  
ATOM    990  CB  LYS H 131      11.065   9.482  20.389  1.00 40.25           C  
ATOM    991  CG  LYS H 131      10.078  10.289  21.229  1.00 41.30           C  
ATOM    992  CD  LYS H 131       8.690  10.367  20.586  1.00 42.26           C  
ATOM    993  CE  LYS H 131       7.665  11.151  21.407  1.00 44.77           C  
ATOM    994  NZ  LYS H 131       6.370  11.177  20.695  1.00 48.62           N1+
ATOM    995  C   LYS H 131      12.769   8.852  22.042  1.00 39.79           C  
ATOM    996  O   LYS H 131      12.455   7.665  22.104  1.00 40.84           O  
ATOM    997  N   ILE H 132      13.310   9.501  23.091  1.00 37.45           N  
ATOM    998  CA  ILE H 132      13.542   8.779  24.307  1.00 37.95           C  
ATOM    999  CB  ILE H 132      14.920   8.910  24.905  1.00 38.76           C  
ATOM   1000  CG1 ILE H 132      15.265  10.355  25.304  1.00 38.49           C  
ATOM   1001  CG2 ILE H 132      15.913   8.308  23.899  1.00 41.45           C  
ATOM   1002  CD1 ILE H 132      15.541  11.279  24.122  1.00 39.32           C  
ATOM   1003  C   ILE H 132      12.540   9.243  25.311  1.00 35.95           C  
ATOM   1004  O   ILE H 132      12.062  10.375  25.251  1.00 34.10           O  
ATOM   1005  N   SER H 133      12.160   8.341  26.240  1.00 35.60           N  
ATOM   1006  CA  SER H 133      11.134   8.665  27.189  1.00 36.72           C  
ATOM   1007  CB  SER H 133       9.954   7.677  27.158  1.00 38.61           C  
ATOM   1008  OG  SER H 133      10.386   6.385  27.559  1.00 39.79           O  
ATOM   1009  C   SER H 133      11.686   8.640  28.581  1.00 37.08           C  
ATOM   1010  O   SER H 133      12.708   8.015  28.860  1.00 37.59           O  
ATOM   1011  N   CYS H 134      11.009   9.378  29.482  1.00 35.11           N  
ATOM   1012  CA  CYS H 134      11.357   9.466  30.871  1.00 36.05           C  
ATOM   1013  CB  CYS H 134      12.058  10.799  31.215  1.00 33.82           C  
ATOM   1014  SG  CYS H 134      12.494  10.969  32.970  1.00 39.05           S  
ATOM   1015  C   CYS H 134      10.063   9.414  31.625  1.00 35.55           C  
ATOM   1016  O   CYS H 134       9.241  10.323  31.524  1.00 35.71           O  
ATOM   1017  N   LYS H 135       9.853   8.347  32.418  1.00 37.64           N  
ATOM   1018  CA  LYS H 135       8.614   8.197  33.125  1.00 39.26           C  
ATOM   1019  CB  LYS H 135       8.140   6.734  33.154  1.00 43.85           C  
ATOM   1020  CG  LYS H 135       6.822   6.516  33.893  1.00 48.67           C  
ATOM   1021  CD  LYS H 135       6.250   5.110  33.709  1.00 54.77           C  
ATOM   1022  CE  LYS H 135       5.057   4.808  34.618  1.00 58.30           C  
ATOM   1023  NZ  LYS H 135       3.875   5.579  34.175  1.00 56.71           N1+
ATOM   1024  C   LYS H 135       8.824   8.625  34.543  1.00 39.23           C  
ATOM   1025  O   LYS H 135       9.645   8.052  35.256  1.00 40.95           O  
ATOM   1026  N   ALA H 136       8.063   9.649  34.986  1.00 38.26           N  
ATOM   1027  CA  ALA H 136       8.181  10.150  36.326  1.00 39.09           C  
ATOM   1028  CB  ALA H 136       7.950  11.666  36.433  1.00 36.87           C  
ATOM   1029  C   ALA H 136       7.144   9.475  37.159  1.00 42.31           C  
ATOM   1030  O   ALA H 136       6.040   9.184  36.698  1.00 44.30           O  
ATOM   1031  N   SER H 137       7.501   9.178  38.418  1.00 44.65           N  
ATOM   1032  CA  SER H 137       6.597   8.542  39.319  1.00 47.48           C  
ATOM   1033  CB  SER H 137       6.794   7.016  39.329  1.00 48.69           C  
ATOM   1034  OG  SER H 137       5.893   6.396  40.228  1.00 50.78           O  
ATOM   1035  C   SER H 137       6.933   9.067  40.680  1.00 48.28           C  
ATOM   1036  O   SER H 137       8.056   9.513  40.911  1.00 45.75           O  
ATOM   1037  N   GLY H 138       5.937   9.094  41.582  1.00 44.97           N  
ATOM   1038  CA  GLY H 138       6.189   9.573  42.905  1.00 45.89           C  
ATOM   1039  C   GLY H 138       5.753  10.999  43.002  1.00 45.24           C  
ATOM   1040  O   GLY H 138       5.498  11.496  44.098  1.00 48.32           O  
ATOM   1041  N   TYR H 139       5.675  11.712  41.863  1.00 42.43           N  
ATOM   1042  CA  TYR H 139       5.205  13.062  41.930  1.00 43.49           C  
ATOM   1043  CB  TYR H 139       6.314  14.129  42.036  1.00 40.53           C  
ATOM   1044  CG  TYR H 139       7.114  14.201  40.781  1.00 40.04           C  
ATOM   1045  CD1 TYR H 139       6.709  15.006  39.742  1.00 45.99           C  
ATOM   1046  CD2 TYR H 139       8.275  13.480  40.642  1.00 36.51           C  
ATOM   1047  CE1 TYR H 139       7.447  15.088  38.584  1.00 42.86           C  
ATOM   1048  CE2 TYR H 139       9.016  13.556  39.486  1.00 37.61           C  
ATOM   1049  CZ  TYR H 139       8.605  14.360  38.454  1.00 40.41           C  
ATOM   1050  OH  TYR H 139       9.370  14.434  37.271  1.00 36.17           O  
ATOM   1051  C   TYR H 139       4.389  13.321  40.710  1.00 43.40           C  
ATOM   1052  O   TYR H 139       4.393  12.533  39.767  1.00 41.73           O  
ATOM   1053  N   SER H 140       3.635  14.434  40.713  1.00 43.24           N  
ATOM   1054  CA  SER H 140       2.839  14.733  39.566  1.00 42.89           C  
ATOM   1055  CB  SER H 140       1.489  15.382  39.915  1.00 47.10           C  
ATOM   1056  OG  SER H 140       0.747  15.646  38.733  1.00 50.52           O  
ATOM   1057  C   SER H 140       3.631  15.694  38.745  1.00 40.71           C  
ATOM   1058  O   SER H 140       4.201  16.655  39.257  1.00 39.70           O  
ATOM   1059  N   LEU H 141       3.663  15.463  37.423  1.00 39.77           N  
ATOM   1060  CA  LEU H 141       4.444  16.260  36.531  1.00 40.43           C  
ATOM   1061  CB  LEU H 141       4.378  15.802  35.065  1.00 40.40           C  
ATOM   1062  CG  LEU H 141       5.135  14.493  34.791  1.00 39.29           C  
ATOM   1063  CD1 LEU H 141       5.030  14.097  33.312  1.00 45.08           C  
ATOM   1064  CD2 LEU H 141       6.593  14.588  35.272  1.00 33.43           C  
ATOM   1065  C   LEU H 141       3.941  17.666  36.582  1.00 43.62           C  
ATOM   1066  O   LEU H 141       4.675  18.592  36.247  1.00 45.19           O  
ATOM   1067  N   THR H 142       2.645  17.820  36.906  1.00 44.31           N  
ATOM   1068  CA  THR H 142       1.848  19.019  36.976  1.00 47.05           C  
ATOM   1069  CB  THR H 142       0.380  18.686  36.928  1.00 51.14           C  
ATOM   1070  OG1 THR H 142       0.098  17.927  35.762  1.00  0.00           O  
ATOM   1071  CG2 THR H 142      -0.452  19.981  36.906  1.00  0.00           C  
ATOM   1072  C   THR H 142       2.076  19.901  38.185  1.00 49.06           C  
ATOM   1073  O   THR H 142       1.727  21.081  38.149  1.00 52.18           O  
ATOM   1074  N   THR H 143       2.579  19.380  39.321  1.00 45.85           N  
ATOM   1075  CA  THR H 143       2.655  20.238  40.478  1.00 47.21           C  
ATOM   1076  CB  THR H 143       3.106  19.541  41.729  1.00 47.48           C  
ATOM   1077  OG1 THR H 143       4.358  18.907  41.524  1.00 45.75           O  
ATOM   1078  CG2 THR H 143       2.041  18.508  42.128  1.00 51.60           C  
ATOM   1079  C   THR H 143       3.542  21.407  40.196  1.00 47.71           C  
ATOM   1080  O   THR H 143       4.549  21.301  39.498  1.00 43.91           O  
ATOM   1081  N   ALA H 144       3.175  22.571  40.768  1.00 50.04           N  
ATOM   1082  CA  ALA H 144       3.853  23.797  40.472  1.00 52.02           C  
ATOM   1083  CB  ALA H 144       3.267  25.015  41.207  1.00 57.03           C  
ATOM   1084  C   ALA H 144       5.295  23.701  40.844  1.00 48.91           C  
ATOM   1085  O   ALA H 144       5.656  23.201  41.909  1.00 49.87           O  
ATOM   1086  N   GLY H 145       6.160  24.201  39.937  1.00 46.45           N  
ATOM   1087  CA  GLY H 145       7.570  24.268  40.166  1.00 44.60           C  
ATOM   1088  C   GLY H 145       8.259  23.047  39.632  1.00 42.12           C  
ATOM   1089  O   GLY H 145       9.486  23.001  39.581  1.00 41.75           O  
ATOM   1090  N   MET H 146       7.514  22.007  39.222  1.00 39.31           N  
ATOM   1091  CA  MET H 146       8.207  20.858  38.711  1.00 36.83           C  
ATOM   1092  CB  MET H 146       7.481  19.518  38.924  1.00 35.71           C  
ATOM   1093  CG  MET H 146       7.766  18.882  40.286  1.00 43.52           C  
ATOM   1094  SD  MET H 146       7.124  19.781  41.722  1.00 45.19           S  
ATOM   1095  CE  MET H 146       7.869  18.710  42.983  1.00 54.44           C  
ATOM   1096  C   MET H 146       8.481  21.019  37.252  1.00 36.16           C  
ATOM   1097  O   MET H 146       7.683  21.595  36.513  1.00 36.03           O  
ATOM   1098  N   GLY H 147       9.647  20.505  36.805  1.00 36.41           N  
ATOM   1099  CA  GLY H 147       9.982  20.554  35.415  1.00 34.70           C  
ATOM   1100  C   GLY H 147      10.864  19.380  35.170  1.00 33.34           C  
ATOM   1101  O   GLY H 147      11.351  18.754  36.111  1.00 33.90           O  
ATOM   1102  N   VAL H 148      11.063  19.029  33.887  1.00 32.18           N  
ATOM   1103  CA  VAL H 148      11.943  17.946  33.585  1.00 30.87           C  
ATOM   1104  CB  VAL H 148      11.289  16.827  32.826  1.00 29.88           C  
ATOM   1105  CG1 VAL H 148      12.364  15.788  32.463  1.00 35.68           C  
ATOM   1106  CG2 VAL H 148      10.137  16.260  33.675  1.00 35.69           C  
ATOM   1107  C   VAL H 148      13.003  18.508  32.705  1.00 31.03           C  
ATOM   1108  O   VAL H 148      12.719  19.047  31.635  1.00 31.07           O  
ATOM   1109  N   ASN H 149      14.261  18.425  33.164  1.00 31.71           N  
ATOM   1110  CA  ASN H 149      15.373  18.866  32.386  1.00 30.60           C  
ATOM   1111  CB  ASN H 149      16.548  19.446  33.198  1.00 32.86           C  
ATOM   1112  CG  ASN H 149      16.284  20.911  33.512  1.00 33.64           C  
ATOM   1113  OD1 ASN H 149      15.539  21.583  32.801  1.00 39.20           O  
ATOM   1114  ND2 ASN H 149      16.937  21.433  34.585  1.00 40.51           N  
ATOM   1115  C   ASN H 149      15.917  17.684  31.675  1.00 30.45           C  
ATOM   1116  O   ASN H 149      15.782  16.547  32.127  1.00 31.73           O  
ATOM   1117  N   TRP H 150      16.526  17.945  30.508  1.00 30.57           N  
ATOM   1118  CA  TRP H 150      17.199  16.910  29.798  1.00 31.23           C  
ATOM   1119  CB  TRP H 150      16.654  16.681  28.381  1.00 30.94           C  
ATOM   1120  CG  TRP H 150      15.273  16.071  28.405  1.00 28.90           C  
ATOM   1121  CD2 TRP H 150      15.012  14.659  28.362  1.00 27.80           C  
ATOM   1122  CD1 TRP H 150      14.058  16.685  28.488  1.00 28.45           C  
ATOM   1123  NE1 TRP H 150      13.056  15.744  28.508  1.00 28.79           N  
ATOM   1124  CE2 TRP H 150      13.629  14.492  28.429  1.00 28.33           C  
ATOM   1125  CE3 TRP H 150      15.856  13.587  28.275  1.00 28.89           C  
ATOM   1126  CZ2 TRP H 150      13.068  13.248  28.409  1.00 28.46           C  
ATOM   1127  CZ3 TRP H 150      15.287  12.334  28.253  1.00 28.86           C  
ATOM   1128  CH2 TRP H 150      13.918  12.167  28.320  1.00 29.68           C  
ATOM   1129  C   TRP H 150      18.621  17.351  29.722  1.00 33.68           C  
ATOM   1130  O   TRP H 150      18.907  18.514  29.435  1.00 34.00           O  
ATOM   1131  N   VAL H 151      19.548  16.425  30.026  1.00 33.98           N  
ATOM   1132  CA  VAL H 151      20.940  16.745  30.032  1.00 35.59           C  
ATOM   1133  CB  VAL H 151      21.533  16.717  31.411  1.00 36.08           C  
ATOM   1134  CG1 VAL H 151      23.044  16.981  31.312  1.00 38.03           C  
ATOM   1135  CG2 VAL H 151      20.778  17.733  32.284  1.00 33.10           C  
ATOM   1136  C   VAL H 151      21.638  15.706  29.226  1.00 37.16           C  
ATOM   1137  O   VAL H 151      21.313  14.521  29.280  1.00 37.43           O  
ATOM   1138  N   LYS H 152      22.639  16.148  28.453  1.00 39.45           N  
ATOM   1139  CA  LYS H 152      23.382  15.283  27.591  1.00 39.64           C  
ATOM   1140  CB  LYS H 152      23.580  15.947  26.219  1.00 39.69           C  
ATOM   1141  CG  LYS H 152      24.425  15.183  25.207  1.00 41.05           C  
ATOM   1142  CD  LYS H 152      24.415  15.857  23.832  1.00 43.93           C  
ATOM   1143  CE  LYS H 152      25.469  15.314  22.870  1.00 48.10           C  
ATOM   1144  NZ  LYS H 152      25.431  16.075  21.602  1.00 51.31           N1+
ATOM   1145  C   LYS H 152      24.735  15.134  28.200  1.00 42.82           C  
ATOM   1146  O   LYS H 152      25.275  16.084  28.758  1.00 44.44           O  
ATOM   1147  N   GLN H 153      25.295  13.911  28.153  1.00 45.04           N  
ATOM   1148  CA  GLN H 153      26.630  13.717  28.632  1.00 49.89           C  
ATOM   1149  CB  GLN H 153      26.704  12.913  29.944  1.00 48.91           C  
ATOM   1150  CG  GLN H 153      28.129  12.699  30.460  1.00 53.23           C  
ATOM   1151  CD  GLN H 153      28.041  12.009  31.816  1.00 57.22           C  
ATOM   1152  OE1 GLN H 153      27.420  12.520  32.744  1.00 59.89           O  
ATOM   1153  NE2 GLN H 153      28.668  10.810  31.938  1.00 56.15           N  
ATOM   1154  C   GLN H 153      27.351  12.942  27.583  1.00 53.79           C  
ATOM   1155  O   GLN H 153      27.149  11.738  27.425  1.00 54.00           O  
ATOM   1156  N   SER H 154      28.214  13.629  26.809  1.00 57.85           N  
ATOM   1157  CA  SER H 154      28.961  12.918  25.824  1.00 62.95           C  
ATOM   1158  CB  SER H 154      29.320  13.745  24.578  0.80 64.08           C  
ATOM   1159  OG  SER H 154      28.148  14.076  23.852  1.00 62.27           O  
ATOM   1160  C   SER H 154      30.228  12.576  26.487  1.00 68.52           C  
ATOM   1161  O   SER H 154      30.677  13.308  27.366  1.00 70.27           O  
ATOM   1162  N   PRO H 155      30.783  11.463  26.122  1.00 72.61           N  
ATOM   1163  CA  PRO H 155      32.033  11.089  26.702  1.00 78.02           C  
ATOM   1164  CD  PRO H 155      30.588  10.875  24.809  1.00 72.43           C  
ATOM   1165  CB  PRO H 155      32.462   9.833  25.952  1.00 79.53           C  
ATOM   1166  CG  PRO H 155      31.871  10.063  24.547  1.00 76.71           C  
ATOM   1167  C   PRO H 155      33.003  12.210  26.466  1.00 81.80           C  
ATOM   1168  O   PRO H 155      33.317  12.484  25.308  1.00 82.10           O  
ATOM   1169  N   GLY H 156      33.494  12.853  27.547  1.00 84.64           N  
ATOM   1170  CA  GLY H 156      34.510  13.863  27.446  1.00 87.75           C  
ATOM   1171  C   GLY H 156      33.999  15.208  27.004  1.00 85.21           C  
ATOM   1172  O   GLY H 156      34.786  16.017  26.508  1.00 87.68           O  
ATOM   1173  N   LYS H 157      32.687  15.496  27.130  1.00 81.00           N  
ATOM   1174  CA  LYS H 157      32.249  16.831  26.819  1.00 79.23           C  
ATOM   1175  CB  LYS H 157      31.384  16.913  25.549  1.00 78.40           C  
ATOM   1176  CG  LYS H 157      32.202  16.737  24.269  1.00 80.89           C  
ATOM   1177  CD  LYS H 157      31.366  16.471  23.017  1.00 82.39           C  
ATOM   1178  CE  LYS H 157      30.515  17.662  22.579  1.00 84.39           C  
ATOM   1179  NZ  LYS H 157      29.306  17.753  23.425  1.00 80.42           N1+
ATOM   1180  C   LYS H 157      31.431  17.305  27.977  1.00 75.17           C  
ATOM   1181  O   LYS H 157      30.576  18.178  27.830  1.00 72.59           O  
ATOM   1182  N   GLY H 158      31.696  16.729  29.169  1.00 73.75           N  
ATOM   1183  CA  GLY H 158      31.034  17.119  30.378  1.00 68.48           C  
ATOM   1184  C   GLY H 158      29.559  16.914  30.236  1.00 62.64           C  
ATOM   1185  O   GLY H 158      29.089  16.088  29.453  1.00 59.84           O  
ATOM   1186  N   LEU H 159      28.797  17.694  31.027  1.00 59.52           N  
ATOM   1187  CA  LEU H 159      27.365  17.668  31.026  1.00 53.39           C  
ATOM   1188  CB  LEU H 159      26.744  17.737  32.435  1.00 51.49           C  
ATOM   1189  CG  LEU H 159      26.999  16.474  33.277  1.00 51.35           C  
ATOM   1190  CD1 LEU H 159      26.366  16.584  34.670  1.00 49.43           C  
ATOM   1191  CD2 LEU H 159      26.529  15.217  32.534  1.00 51.15           C  
ATOM   1192  C   LEU H 159      26.905  18.877  30.274  1.00 52.44           C  
ATOM   1193  O   LEU H 159      27.497  19.951  30.371  1.00 54.09           O  
ATOM   1194  N   GLU H 160      25.834  18.714  29.476  1.00 49.10           N  
ATOM   1195  CA  GLU H 160      25.316  19.785  28.674  1.00 48.64           C  
ATOM   1196  CB  GLU H 160      25.623  19.541  27.186  1.00 49.29           C  
ATOM   1197  CG  GLU H 160      25.365  20.714  26.247  1.00 53.83           C  
ATOM   1198  CD  GLU H 160      25.980  20.325  24.911  1.00 60.42           C  
ATOM   1199  OE1 GLU H 160      27.237  20.265  24.843  1.00 62.26           O  
ATOM   1200  OE2 GLU H 160      25.210  20.071  23.948  1.00 61.78           O1-
ATOM   1201  C   GLU H 160      23.825  19.793  28.864  1.00 45.02           C  
ATOM   1202  O   GLU H 160      23.194  18.738  28.906  1.00 42.94           O  
ATOM   1203  N   TRP H 161      23.216  20.993  28.977  1.00 43.37           N  
ATOM   1204  CA  TRP H 161      21.798  21.090  29.219  1.00 39.47           C  
ATOM   1205  CB  TRP H 161      21.424  22.334  30.050  1.00 39.73           C  
ATOM   1206  CG  TRP H 161      19.943  22.531  30.284  1.00 38.78           C  
ATOM   1207  CD2 TRP H 161      19.112  23.406  29.504  1.00 39.48           C  
ATOM   1208  CD1 TRP H 161      19.135  21.977  31.232  1.00 37.64           C  
ATOM   1209  NE1 TRP H 161      17.851  22.449  31.089  1.00 36.26           N  
ATOM   1210  CE2 TRP H 161      17.822  23.329  30.030  1.00 37.74           C  
ATOM   1211  CE3 TRP H 161      19.396  24.208  28.437  1.00 41.75           C  
ATOM   1212  CZ2 TRP H 161      16.796  24.054  29.497  1.00 38.58           C  
ATOM   1213  CZ3 TRP H 161      18.358  24.939  27.900  1.00 41.94           C  
ATOM   1214  CH2 TRP H 161      17.082  24.864  28.420  1.00 42.27           C  
ATOM   1215  C   TRP H 161      21.093  21.199  27.905  1.00 39.97           C  
ATOM   1216  O   TRP H 161      21.319  22.139  27.148  1.00 41.68           O  
ATOM   1217  N   LEU H 162      20.286  20.172  27.569  1.00 37.97           N  
ATOM   1218  CA  LEU H 162      19.544  20.146  26.340  1.00 36.76           C  
ATOM   1219  CB  LEU H 162      19.125  18.709  25.964  1.00 35.52           C  
ATOM   1220  CG  LEU H 162      20.329  17.755  25.796  1.00 33.83           C  
ATOM   1221  CD1 LEU H 162      19.886  16.335  25.403  1.00 35.44           C  
ATOM   1222  CD2 LEU H 162      21.381  18.337  24.839  1.00 38.22           C  
ATOM   1223  C   LEU H 162      18.311  20.999  26.356  1.00 36.66           C  
ATOM   1224  O   LEU H 162      18.135  21.874  25.509  1.00 38.74           O  
ATOM   1225  N   ALA H 163      17.431  20.797  27.358  1.00 35.12           N  
ATOM   1226  CA  ALA H 163      16.158  21.457  27.300  1.00 34.15           C  
ATOM   1227  CB  ALA H 163      15.274  20.972  26.137  1.00 29.83           C  
ATOM   1228  C   ALA H 163      15.405  21.177  28.561  1.00 34.49           C  
ATOM   1229  O   ALA H 163      15.826  20.396  29.413  1.00 34.71           O  
ATOM   1230  N   HIS H 164      14.246  21.840  28.708  1.00 33.73           N  
ATOM   1231  CA  HIS H 164      13.464  21.707  29.897  1.00 35.27           C  
ATOM   1232  ND1 HIS H 164      12.533  22.256  33.033  1.00 43.05           N  
ATOM   1233  CG  HIS H 164      12.707  23.047  31.919  1.00 41.10           C  
ATOM   1234  CB  HIS H 164      13.754  22.859  30.870  1.00 37.63           C  
ATOM   1235  NE2 HIS H 164      10.965  23.830  33.117  1.00 52.16           N  
ATOM   1236  CD2 HIS H 164      11.740  24.003  31.986  1.00 47.83           C  
ATOM   1237  CE1 HIS H 164      11.477  22.770  33.714  1.00 46.15           C  
ATOM   1238  C   HIS H 164      12.014  21.774  29.564  1.00 34.96           C  
ATOM   1239  O   HIS H 164      11.592  22.540  28.699  1.00 37.24           O  
ATOM   1240  N   ILE H 165      11.213  20.938  30.252  1.00 34.14           N  
ATOM   1241  CA  ILE H 165       9.790  21.012  30.111  1.00 34.24           C  
ATOM   1242  CB  ILE H 165       9.156  19.763  29.563  1.00 33.22           C  
ATOM   1243  CG1 ILE H 165       7.669  20.020  29.271  1.00 33.63           C  
ATOM   1244  CG2 ILE H 165       9.439  18.585  30.508  1.00 30.94           C  
ATOM   1245  CD1 ILE H 165       7.019  18.945  28.403  1.00 34.95           C  
ATOM   1246  C   ILE H 165       9.249  21.301  31.477  1.00 34.62           C  
ATOM   1247  O   ILE H 165       9.458  20.546  32.425  1.00 34.07           O  
ATOM   1248  N   TYR H 166       8.531  22.431  31.591  1.00 36.57           N  
ATOM   1249  CA  TYR H 166       8.018  22.952  32.827  1.00 38.86           C  
ATOM   1250  CB  TYR H 166       7.950  24.495  32.792  1.00 40.76           C  
ATOM   1251  CG  TYR H 166       7.966  25.064  34.174  1.00 42.60           C  
ATOM   1252  CD1 TYR H 166       9.144  25.069  34.882  1.00 54.58           C  
ATOM   1253  CD2 TYR H 166       6.840  25.579  34.775  1.00 61.29           C  
ATOM   1254  CE1 TYR H 166       9.218  25.582  36.153  1.00 59.07           C  
ATOM   1255  CE2 TYR H 166       6.904  26.099  36.051  1.00 65.11           C  
ATOM   1256  CZ  TYR H 166       8.094  26.103  36.740  1.00 64.04           C  
ATOM   1257  OH  TYR H 166       8.166  26.633  38.045  1.00 68.11           O  
ATOM   1258  C   TYR H 166       6.654  22.356  33.036  1.00 39.65           C  
ATOM   1259  O   TYR H 166       6.067  21.796  32.112  1.00 40.68           O  
ATOM   1260  N   TRP H 167       6.107  22.414  34.269  1.00 38.54           N  
ATOM   1261  CA  TRP H 167       4.820  21.829  34.559  1.00 41.49           C  
ATOM   1262  CB  TRP H 167       4.400  21.913  36.037  1.00 41.93           C  
ATOM   1263  CG  TRP H 167       3.930  23.267  36.502  1.00 46.01           C  
ATOM   1264  CD2 TRP H 167       2.545  23.641  36.505  1.00 44.89           C  
ATOM   1265  CD1 TRP H 167       4.621  24.328  37.007  1.00 45.73           C  
ATOM   1266  NE1 TRP H 167       3.748  25.345  37.323  1.00 45.61           N  
ATOM   1267  CE2 TRP H 167       2.465  24.933  37.021  1.00 52.38           C  
ATOM   1268  CE3 TRP H 167       1.430  22.959  36.112  1.00 43.28           C  
ATOM   1269  CZ2 TRP H 167       1.262  25.568  37.149  1.00 45.06           C  
ATOM   1270  CZ3 TRP H 167       0.219  23.601  36.244  1.00 50.20           C  
ATOM   1271  CH2 TRP H 167       0.136  24.881  36.754  1.00 52.75           C  
ATOM   1272  C   TRP H 167       3.775  22.528  33.731  1.00 45.09           C  
ATOM   1273  O   TRP H 167       2.737  21.949  33.412  1.00 45.46           O  
ATOM   1274  N   ASP H 168       4.035  23.809  33.396  1.00 46.10           N  
ATOM   1275  CA  ASP H 168       3.212  24.700  32.614  1.00 49.16           C  
ATOM   1276  CB  ASP H 168       3.833  26.086  32.394  1.00 52.40           C  
ATOM   1277  CG  ASP H 168       4.096  26.776  33.710  1.00 54.20           C  
ATOM   1278  OD1 ASP H 168       3.516  26.345  34.738  1.00 56.97           O  
ATOM   1279  OD2 ASP H 168       4.897  27.747  33.700  1.00 70.89           O1-
ATOM   1280  C   ASP H 168       3.161  24.170  31.221  1.00 50.80           C  
ATOM   1281  O   ASP H 168       2.314  24.579  30.426  1.00 52.63           O  
ATOM   1282  N   ASP H 169       4.083  23.246  30.898  1.00 46.48           N  
ATOM   1283  CA  ASP H 169       4.295  22.785  29.561  1.00 45.65           C  
ATOM   1284  CB  ASP H 169       2.992  22.480  28.798  1.00 51.91           C  
ATOM   1285  CG  ASP H 169       3.359  21.675  27.560  1.00 54.54           C  
ATOM   1286  OD1 ASP H 169       4.582  21.514  27.311  1.00 55.13           O  
ATOM   1287  OD2 ASP H 169       2.430  21.207  26.850  1.00 63.69           O1-
ATOM   1288  C   ASP H 169       5.053  23.852  28.831  1.00 45.68           C  
ATOM   1289  O   ASP H 169       4.904  24.020  27.621  1.00 47.66           O  
ATOM   1290  N   ASP H 170       5.906  24.604  29.570  1.00 44.66           N  
ATOM   1291  CA  ASP H 170       6.734  25.582  28.928  1.00 44.54           C  
ATOM   1292  CB  ASP H 170       7.179  26.720  29.865  1.00 62.25           C  
ATOM   1293  CG  ASP H 170       7.911  27.779  29.048  1.00 67.58           C  
ATOM   1294  OD1 ASP H 170       7.501  28.023  27.882  1.00 74.37           O  
ATOM   1295  OD2 ASP H 170       8.900  28.350  29.580  1.00 69.04           O1-
ATOM   1296  C   ASP H 170       7.969  24.863  28.491  1.00 42.92           C  
ATOM   1297  O   ASP H 170       8.758  24.401  29.312  1.00 42.40           O  
ATOM   1298  N   LYS H 171       8.180  24.749  27.170  1.00 41.88           N  
ATOM   1299  CA  LYS H 171       9.325  24.007  26.739  1.00 40.37           C  
ATOM   1300  CB  LYS H 171       9.014  23.065  25.565  1.00 39.84           C  
ATOM   1301  CG  LYS H 171       7.878  22.084  25.871  1.00 48.30           C  
ATOM   1302  CD  LYS H 171       7.359  21.353  24.634  1.00 41.43           C  
ATOM   1303  CE  LYS H 171       6.064  20.571  24.861  1.00 42.35           C  
ATOM   1304  NZ  LYS H 171       4.911  21.376  24.403  1.00 48.36           N1+
ATOM   1305  C   LYS H 171      10.361  24.976  26.270  1.00 41.74           C  
ATOM   1306  O   LYS H 171      10.074  25.868  25.473  1.00 44.48           O  
ATOM   1307  N   ARG H 172      11.601  24.837  26.785  1.00 40.65           N  
ATOM   1308  CA  ARG H 172      12.666  25.670  26.313  1.00 42.25           C  
ATOM   1309  CB  ARG H 172      13.158  26.728  27.316  1.00 44.10           C  
ATOM   1310  CG  ARG H 172      12.115  27.817  27.564  1.00 56.42           C  
ATOM   1311  CD  ARG H 172      12.646  29.077  28.249  1.00 63.64           C  
ATOM   1312  NE  ARG H 172      12.796  30.133  27.205  1.00 67.79           N  
ATOM   1313  CZ  ARG H 172      14.035  30.542  26.801  1.00 74.77           C  
ATOM   1314  NH1 ARG H 172      15.150  30.000  27.370  1.00 75.14           N1+
ATOM   1315  NH2 ARG H 172      14.161  31.503  25.841  1.00 80.07           N  
ATOM   1316  C   ARG H 172      13.806  24.775  25.960  1.00 40.33           C  
ATOM   1317  O   ARG H 172      14.052  23.772  26.630  1.00 38.28           O  
ATOM   1318  N   TYR H 173      14.539  25.134  24.885  1.00 40.27           N  
ATOM   1319  CA  TYR H 173      15.584  24.283  24.391  1.00 39.59           C  
ATOM   1320  CB  TYR H 173      15.344  23.806  22.946  1.00 39.00           C  
ATOM   1321  CG  TYR H 173      14.026  23.115  22.856  1.00 37.50           C  
ATOM   1322  CD1 TYR H 173      13.894  21.784  23.181  1.00 36.33           C  
ATOM   1323  CD2 TYR H 173      12.918  23.811  22.431  1.00 38.74           C  
ATOM   1324  CE1 TYR H 173      12.671  21.160  23.084  1.00 36.01           C  
ATOM   1325  CE2 TYR H 173      11.694  23.193  22.335  1.00 40.36           C  
ATOM   1326  CZ  TYR H 173      11.568  21.865  22.664  1.00 37.98           C  
ATOM   1327  OH  TYR H 173      10.310  21.234  22.564  1.00 41.05           O  
ATOM   1328  C   TYR H 173      16.848  25.081  24.305  1.00 42.17           C  
ATOM   1329  O   TYR H 173      16.828  26.311  24.270  1.00 45.93           O  
ATOM   1330  N   ASN H 174      17.997  24.375  24.298  1.00 40.86           N  
ATOM   1331  CA  ASN H 174      19.267  25.015  24.127  1.00 43.78           C  
ATOM   1332  CB  ASN H 174      20.444  24.139  24.598  1.00 40.99           C  
ATOM   1333  CG  ASN H 174      21.717  24.972  24.671  1.00 45.57           C  
ATOM   1334  OD1 ASN H 174      21.928  25.891  23.882  1.00 48.45           O  
ATOM   1335  ND2 ASN H 174      22.600  24.644  25.651  1.00 46.26           N  
ATOM   1336  C   ASN H 174      19.410  25.246  22.652  1.00 46.86           C  
ATOM   1337  O   ASN H 174      19.094  24.372  21.848  1.00 45.44           O  
ATOM   1338  N   PRO H 175      19.869  26.403  22.274  1.00 52.20           N  
ATOM   1339  CA  PRO H 175      20.024  26.729  20.883  1.00 57.22           C  
ATOM   1340  CD  PRO H 175      19.737  27.589  23.097  1.00 64.60           C  
ATOM   1341  CB  PRO H 175      20.283  28.238  20.827  1.00 62.02           C  
ATOM   1342  CG  PRO H 175      20.490  28.662  22.296  1.00 65.94           C  
ATOM   1343  C   PRO H 175      21.082  25.893  20.238  1.00 57.20           C  
ATOM   1344  O   PRO H 175      21.108  25.808  19.012  1.00 59.47           O  
ATOM   1345  N   SER H 176      21.960  25.270  21.042  1.00 55.99           N  
ATOM   1346  CA  SER H 176      23.031  24.468  20.526  1.00 56.71           C  
ATOM   1347  CB  SER H 176      23.947  23.925  21.635  1.00 55.63           C  
ATOM   1348  OG  SER H 176      23.209  23.093  22.518  1.00 53.06           O  
ATOM   1349  C   SER H 176      22.444  23.303  19.794  1.00 54.26           C  
ATOM   1350  O   SER H 176      23.069  22.755  18.888  1.00 56.19           O  
ATOM   1351  N   LEU H 177      21.227  22.890  20.191  1.00 51.35           N  
ATOM   1352  CA  LEU H 177      20.515  21.801  19.582  1.00 48.71           C  
ATOM   1353  CB  LEU H 177      19.306  21.294  20.387  1.00 45.25           C  
ATOM   1354  CG  LEU H 177      19.718  20.463  21.618  1.00 43.67           C  
ATOM   1355  CD1 LEU H 177      20.438  21.311  22.675  1.00 42.77           C  
ATOM   1356  CD2 LEU H 177      18.530  19.670  22.178  1.00 42.47           C  
ATOM   1357  C   LEU H 177      20.063  22.153  18.194  1.00 50.73           C  
ATOM   1358  O   LEU H 177      19.786  21.258  17.399  1.00 49.44           O  
ATOM   1359  N   LYS H 178      19.919  23.455  17.871  1.00 53.55           N  
ATOM   1360  CA  LYS H 178      19.492  23.858  16.555  1.00 57.02           C  
ATOM   1361  CB  LYS H 178      20.438  23.390  15.435  1.00 60.50           C  
ATOM   1362  CG  LYS H 178      21.794  24.096  15.472  1.00 65.12           C  
ATOM   1363  CD  LYS H 178      22.881  23.416  14.642  1.00 71.75           C  
ATOM   1364  CE  LYS H 178      24.245  24.096  14.774  1.00 73.54           C  
ATOM   1365  NZ  LYS H 178      25.314  23.167  14.352  1.00 77.98           N1+
ATOM   1366  C   LYS H 178      18.118  23.328  16.278  1.00 56.02           C  
ATOM   1367  O   LYS H 178      17.839  22.828  15.189  1.00 56.44           O  
ATOM   1368  N   SER H 179      17.231  23.419  17.290  1.00 55.65           N  
ATOM   1369  CA  SER H 179      15.835  23.082  17.204  1.00 55.36           C  
ATOM   1370  CB  SER H 179      15.037  23.978  16.235  1.00 71.65           C  
ATOM   1371  OG  SER H 179      15.452  23.764  14.895  1.00 68.57           O  
ATOM   1372  C   SER H 179      15.650  21.656  16.802  1.00 53.70           C  
ATOM   1373  O   SER H 179      14.588  21.275  16.310  1.00 55.74           O  
ATOM   1374  N   ARG H 180      16.684  20.827  17.002  1.00 50.29           N  
ATOM   1375  CA  ARG H 180      16.603  19.431  16.693  1.00 47.43           C  
ATOM   1376  CB  ARG H 180      17.974  18.739  16.637  1.00 47.75           C  
ATOM   1377  CG  ARG H 180      18.840  19.276  15.499  1.00 49.90           C  
ATOM   1378  CD  ARG H 180      20.060  18.419  15.164  1.00 51.04           C  
ATOM   1379  NE  ARG H 180      20.993  18.451  16.325  1.00 48.41           N  
ATOM   1380  CZ  ARG H 180      20.873  17.532  17.326  1.00 47.34           C  
ATOM   1381  NH1 ARG H 180      19.837  16.646  17.323  1.00 44.56           N1+
ATOM   1382  NH2 ARG H 180      21.802  17.482  18.322  1.00 48.62           N  
ATOM   1383  C   ARG H 180      15.758  18.721  17.706  1.00 44.94           C  
ATOM   1384  O   ARG H 180      15.150  17.697  17.396  1.00 43.97           O  
ATOM   1385  N   ALA H 181      15.724  19.231  18.955  1.00 42.79           N  
ATOM   1386  CA  ALA H 181      15.044  18.533  20.014  1.00 39.58           C  
ATOM   1387  CB  ALA H 181      15.764  18.638  21.369  1.00 36.57           C  
ATOM   1388  C   ALA H 181      13.660  19.070  20.210  1.00 39.27           C  
ATOM   1389  O   ALA H 181      13.406  20.264  20.056  1.00 41.92           O  
ATOM   1390  N   THR H 182      12.712  18.160  20.521  1.00 37.25           N  
ATOM   1391  CA  THR H 182      11.366  18.561  20.808  1.00 38.03           C  
ATOM   1392  CB  THR H 182      10.394  18.177  19.727  1.00 40.66           C  
ATOM   1393  OG1 THR H 182      10.781  18.749  18.487  1.00 43.73           O  
ATOM   1394  CG2 THR H 182       8.998  18.684  20.119  1.00 41.16           C  
ATOM   1395  C   THR H 182      10.937  17.851  22.057  1.00 36.87           C  
ATOM   1396  O   THR H 182      10.987  16.623  22.132  1.00 35.88           O  
ATOM   1397  N   LEU H 183      10.492  18.616  23.075  1.00 35.83           N  
ATOM   1398  CA  LEU H 183      10.038  18.019  24.299  1.00 34.62           C  
ATOM   1399  CB  LEU H 183      10.296  18.882  25.545  1.00 33.90           C  
ATOM   1400  CG  LEU H 183      11.791  19.090  25.858  1.00 32.33           C  
ATOM   1401  CD1 LEU H 183      11.984  19.961  27.108  1.00 31.75           C  
ATOM   1402  CD2 LEU H 183      12.526  17.747  25.962  1.00 30.80           C  
ATOM   1403  C   LEU H 183       8.556  17.860  24.187  1.00 36.68           C  
ATOM   1404  O   LEU H 183       7.863  18.722  23.648  1.00 37.35           O  
ATOM   1405  N   THR H 184       8.038  16.717  24.670  1.00 34.74           N  
ATOM   1406  CA  THR H 184       6.627  16.470  24.671  1.00 37.48           C  
ATOM   1407  CB  THR H 184       6.160  15.616  23.531  1.00 38.41           C  
ATOM   1408  OG1 THR H 184       6.862  14.383  23.522  1.00 36.95           O  
ATOM   1409  CG2 THR H 184       6.384  16.372  22.210  1.00 39.83           C  
ATOM   1410  C   THR H 184       6.330  15.738  25.934  1.00 36.81           C  
ATOM   1411  O   THR H 184       7.233  15.189  26.562  1.00 35.99           O  
ATOM   1412  N   VAL H 185       5.051  15.734  26.356  1.00 37.69           N  
ATOM   1413  CA  VAL H 185       4.729  15.050  27.571  1.00 38.09           C  
ATOM   1414  CB  VAL H 185       4.586  15.976  28.745  1.00 36.27           C  
ATOM   1415  CG1 VAL H 185       3.387  16.905  28.491  1.00 42.45           C  
ATOM   1416  CG2 VAL H 185       4.467  15.139  30.029  1.00 40.92           C  
ATOM   1417  C   VAL H 185       3.427  14.335  27.387  1.00 40.29           C  
ATOM   1418  O   VAL H 185       2.564  14.767  26.624  1.00 41.96           O  
ATOM   1419  N   ASP H 186       3.284  13.181  28.066  1.00 40.51           N  
ATOM   1420  CA  ASP H 186       2.060  12.434  28.061  1.00 44.11           C  
ATOM   1421  CB  ASP H 186       2.245  10.970  27.622  1.00 46.90           C  
ATOM   1422  CG  ASP H 186       0.874  10.344  27.414  1.00 53.02           C  
ATOM   1423  OD1 ASP H 186      -0.144  11.055  27.630  1.00 55.63           O  
ATOM   1424  OD2 ASP H 186       0.824   9.143  27.037  1.00 56.37           O1-
ATOM   1425  C   ASP H 186       1.639  12.437  29.495  1.00 43.19           C  
ATOM   1426  O   ASP H 186       2.132  11.641  30.292  1.00 42.40           O  
ATOM   1427  N   LYS H 187       0.707  13.337  29.864  1.00 44.31           N  
ATOM   1428  CA  LYS H 187       0.350  13.511  31.242  1.00 45.09           C  
ATOM   1429  CB  LYS H 187      -0.618  14.682  31.488  1.00 47.19           C  
ATOM   1430  CG  LYS H 187       0.093  16.037  31.520  1.00 49.30           C  
ATOM   1431  CD  LYS H 187      -0.842  17.248  31.462  1.00 51.01           C  
ATOM   1432  CE  LYS H 187      -0.157  18.566  31.834  1.00 51.01           C  
ATOM   1433  NZ  LYS H 187       1.081  18.741  31.042  1.00 53.15           N1+
ATOM   1434  C   LYS H 187      -0.242  12.265  31.814  1.00 47.38           C  
ATOM   1435  O   LYS H 187       0.030  11.923  32.963  1.00 48.31           O  
ATOM   1436  N   SER H 188      -1.063  11.546  31.032  1.00 48.79           N  
ATOM   1437  CA  SER H 188      -1.702  10.370  31.548  1.00 51.40           C  
ATOM   1438  CB  SER H 188      -2.563   9.654  30.492  1.00 55.95           C  
ATOM   1439  OG  SER H 188      -3.602  10.511  30.049  1.00 44.86           O  
ATOM   1440  C   SER H 188      -0.653   9.390  31.974  1.00 49.60           C  
ATOM   1441  O   SER H 188      -0.726   8.835  33.070  1.00 51.96           O  
ATOM   1442  N   SER H 189       0.333   9.139  31.090  1.00 46.86           N  
ATOM   1443  CA  SER H 189       1.401   8.208  31.334  1.00 46.85           C  
ATOM   1444  CB  SER H 189       2.122   7.763  30.049  1.00 46.56           C  
ATOM   1445  OG  SER H 189       2.803   8.862  29.462  1.00 44.83           O  
ATOM   1446  C   SER H 189       2.423   8.814  32.250  1.00 43.69           C  
ATOM   1447  O   SER H 189       3.297   8.110  32.756  1.00 42.30           O  
ATOM   1448  N   SER H 190       2.352  10.141  32.480  1.00 42.60           N  
ATOM   1449  CA  SER H 190       3.296  10.809  33.333  1.00 41.28           C  
ATOM   1450  CB  SER H 190       3.264  10.263  34.775  1.00 41.14           C  
ATOM   1451  OG  SER H 190       4.200  10.947  35.594  1.00 40.42           O  
ATOM   1452  C   SER H 190       4.673  10.632  32.767  1.00 38.74           C  
ATOM   1453  O   SER H 190       5.652  10.525  33.505  1.00 37.73           O  
ATOM   1454  N   THR H 191       4.790  10.632  31.423  1.00 38.46           N  
ATOM   1455  CA  THR H 191       6.078  10.434  30.824  1.00 36.52           C  
ATOM   1456  CB  THR H 191       6.120   9.243  29.910  1.00 38.01           C  
ATOM   1457  OG1 THR H 191       5.747   8.071  30.618  1.00 40.51           O  
ATOM   1458  CG2 THR H 191       7.546   9.090  29.355  1.00 35.73           C  
ATOM   1459  C   THR H 191       6.435  11.636  30.001  1.00 35.43           C  
ATOM   1460  O   THR H 191       5.582  12.247  29.360  1.00 36.82           O  
ATOM   1461  N   VAL H 192       7.732  12.010  30.022  1.00 33.05           N  
ATOM   1462  CA  VAL H 192       8.221  13.103  29.229  1.00 31.18           C  
ATOM   1463  CB  VAL H 192       9.097  14.057  29.989  1.00 28.00           C  
ATOM   1464  CG1 VAL H 192       9.631  15.114  29.008  1.00 22.65           C  
ATOM   1465  CG2 VAL H 192       8.281  14.647  31.152  1.00 25.77           C  
ATOM   1466  C   VAL H 192       9.048  12.497  28.141  1.00 31.17           C  
ATOM   1467  O   VAL H 192       9.769  11.525  28.363  1.00 31.43           O  
ATOM   1468  N   TYR H 193       8.952  13.056  26.919  1.00 31.07           N  
ATOM   1469  CA  TYR H 193       9.656  12.489  25.806  1.00 32.40           C  
ATOM   1470  CB  TYR H 193       8.725  12.059  24.658  1.00 33.89           C  
ATOM   1471  CG  TYR H 193       7.839  10.950  25.114  1.00 34.69           C  
ATOM   1472  CD1 TYR H 193       8.247   9.640  25.016  1.00 37.34           C  
ATOM   1473  CD2 TYR H 193       6.594  11.222  25.633  1.00 35.87           C  
ATOM   1474  CE1 TYR H 193       7.426   8.618  25.431  1.00 40.10           C  
ATOM   1475  CE2 TYR H 193       5.768  10.204  26.050  1.00 39.53           C  
ATOM   1476  CZ  TYR H 193       6.184   8.899  25.947  1.00 41.28           C  
ATOM   1477  OH  TYR H 193       5.338   7.853  26.374  1.00 45.03           O  
ATOM   1478  C   TYR H 193      10.545  13.534  25.219  1.00 33.09           C  
ATOM   1479  O   TYR H 193      10.173  14.699  25.103  1.00 33.07           O  
ATOM   1480  N   LEU H 194      11.776  13.132  24.852  1.00 33.14           N  
ATOM   1481  CA  LEU H 194      12.687  14.017  24.185  1.00 33.82           C  
ATOM   1482  CB  LEU H 194      14.057  14.103  24.882  1.00 31.90           C  
ATOM   1483  CG  LEU H 194      15.065  15.046  24.195  1.00 34.20           C  
ATOM   1484  CD1 LEU H 194      14.564  16.497  24.187  1.00 25.10           C  
ATOM   1485  CD2 LEU H 194      16.464  14.906  24.821  1.00 26.60           C  
ATOM   1486  C   LEU H 194      12.904  13.425  22.829  1.00 35.24           C  
ATOM   1487  O   LEU H 194      13.231  12.247  22.705  1.00 35.13           O  
ATOM   1488  N   GLU H 195      12.703  14.227  21.767  1.00 36.47           N  
ATOM   1489  CA  GLU H 195      12.893  13.714  20.445  1.00 39.38           C  
ATOM   1490  CB  GLU H 195      11.657  13.912  19.548  1.00 41.33           C  
ATOM   1491  CG  GLU H 195      11.821  13.373  18.128  1.00 46.93           C  
ATOM   1492  CD  GLU H 195      10.524  13.643  17.377  1.00 48.53           C  
ATOM   1493  OE1 GLU H 195       9.462  13.756  18.051  1.00 46.29           O  
ATOM   1494  OE2 GLU H 195      10.576  13.745  16.124  1.00 49.27           O1-
ATOM   1495  C   GLU H 195      14.017  14.483  19.824  1.00 39.57           C  
ATOM   1496  O   GLU H 195      13.971  15.710  19.749  1.00 39.62           O  
ATOM   1497  N   LEU H 196      15.071  13.768  19.372  1.00 39.90           N  
ATOM   1498  CA  LEU H 196      16.175  14.411  18.720  1.00 40.77           C  
ATOM   1499  CB  LEU H 196      17.569  13.997  19.212  1.00 40.63           C  
ATOM   1500  CG  LEU H 196      17.982  14.573  20.572  1.00 41.28           C  
ATOM   1501  CD1 LEU H 196      19.448  14.234  20.868  1.00 43.13           C  
ATOM   1502  CD2 LEU H 196      17.710  16.084  20.646  1.00 42.29           C  
ATOM   1503  C   LEU H 196      16.136  14.025  17.280  1.00 43.17           C  
ATOM   1504  O   LEU H 196      16.035  12.846  16.940  1.00 45.59           O  
ATOM   1505  N   ARG H 197      16.249  15.027  16.389  1.00 45.97           N  
ATOM   1506  CA  ARG H 197      16.175  14.754  14.987  1.00 49.11           C  
ATOM   1507  CB  ARG H 197      15.113  15.587  14.251  1.00 49.95           C  
ATOM   1508  CG  ARG H 197      13.678  15.253  14.652  1.00 49.66           C  
ATOM   1509  CD  ARG H 197      12.626  16.084  13.915  1.00 49.18           C  
ATOM   1510  NE  ARG H 197      12.810  17.502  14.329  1.00 49.70           N  
ATOM   1511  CZ  ARG H 197      12.169  17.975  15.437  1.00 47.22           C  
ATOM   1512  NH1 ARG H 197      11.371  17.143  16.168  1.00 45.39           N1+
ATOM   1513  NH2 ARG H 197      12.329  19.277  15.814  1.00 47.96           N  
ATOM   1514  C   ARG H 197      17.493  15.086  14.353  1.00 51.08           C  
ATOM   1515  O   ARG H 197      18.330  15.785  14.920  1.00 52.74           O  
ATOM   1516  N   SER H 198      17.689  14.572  13.125  1.00 52.75           N  
ATOM   1517  CA  SER H 198      18.876  14.797  12.349  1.00 55.66           C  
ATOM   1518  CB  SER H 198      19.030  16.253  11.877  1.00 58.57           C  
ATOM   1519  OG  SER H 198      17.981  16.589  10.982  1.00 61.67           O  
ATOM   1520  C   SER H 198      20.090  14.444  13.140  1.00 56.64           C  
ATOM   1521  O   SER H 198      21.011  15.249  13.269  1.00 57.31           O  
ATOM   1522  N   LEU H 199      20.138  13.205  13.664  1.00 55.43           N  
ATOM   1523  CA  LEU H 199      21.230  12.798  14.496  1.00 55.31           C  
ATOM   1524  CB  LEU H 199      20.961  11.469  15.223  1.00 54.03           C  
ATOM   1525  CG  LEU H 199      19.833  11.567  16.267  1.00 51.78           C  
ATOM   1526  CD1 LEU H 199      19.602  10.218  16.962  1.00 52.42           C  
ATOM   1527  CD2 LEU H 199      20.104  12.691  17.279  1.00 49.62           C  
ATOM   1528  C   LEU H 199      22.494  12.638  13.712  1.00 59.34           C  
ATOM   1529  O   LEU H 199      22.497  12.216  12.556  1.00 62.13           O  
ATOM   1530  N   THR H 200      23.613  13.000  14.367  1.00 59.12           N  
ATOM   1531  CA  THR H 200      24.939  12.884  13.841  1.00 61.53           C  
ATOM   1532  CB  THR H 200      25.641  14.201  13.673  1.00 62.85           C  
ATOM   1533  OG1 THR H 200      25.858  14.801  14.941  1.00 64.77           O  
ATOM   1534  CG2 THR H 200      24.762  15.122  12.811  1.00 62.40           C  
ATOM   1535  C   THR H 200      25.689  12.146  14.902  1.00 61.35           C  
ATOM   1536  O   THR H 200      25.169  11.923  15.993  1.00 57.04           O  
ATOM   1537  N   SER H 201      26.939  11.748  14.616  1.00 63.65           N  
ATOM   1538  CA  SER H 201      27.701  11.001  15.575  1.00 65.06           C  
ATOM   1539  CB  SER H 201      29.071  10.568  15.030  1.00 69.36           C  
ATOM   1540  OG  SER H 201      29.852  11.707  14.702  1.00 74.14           O  
ATOM   1541  C   SER H 201      27.936  11.854  16.784  1.00 63.47           C  
ATOM   1542  O   SER H 201      28.150  11.341  17.882  1.00 62.46           O  
ATOM   1543  N   GLU H 202      27.888  13.186  16.617  1.00 63.00           N  
ATOM   1544  CA  GLU H 202      28.146  14.066  17.719  1.00 63.16           C  
ATOM   1545  CB  GLU H 202      28.170  15.559  17.353  1.00 66.49           C  
ATOM   1546  CG  GLU H 202      28.455  16.439  18.573  1.00 74.54           C  
ATOM   1547  CD  GLU H 202      28.519  17.889  18.123  1.00 84.36           C  
ATOM   1548  OE1 GLU H 202      28.776  18.117  16.911  1.00 87.77           O  
ATOM   1549  OE2 GLU H 202      28.317  18.787  18.984  1.00 88.11           O1-
ATOM   1550  C   GLU H 202      27.087  13.876  18.758  1.00 58.91           C  
ATOM   1551  O   GLU H 202      27.326  14.114  19.940  1.00 56.71           O  
ATOM   1552  N   ASP H 203      25.876  13.487  18.325  1.00 56.72           N  
ATOM   1553  CA  ASP H 203      24.727  13.286  19.162  1.00 51.92           C  
ATOM   1554  CB  ASP H 203      23.428  13.117  18.362  1.00 50.97           C  
ATOM   1555  CG  ASP H 203      23.078  14.482  17.781  1.00 53.61           C  
ATOM   1556  OD1 ASP H 203      23.740  15.485  18.157  1.00 53.62           O  
ATOM   1557  OD2 ASP H 203      22.133  14.542  16.952  1.00 47.03           O1-
ATOM   1558  C   ASP H 203      24.893  12.085  20.039  1.00 50.25           C  
ATOM   1559  O   ASP H 203      24.138  11.922  20.996  1.00 47.71           O  
ATOM   1560  N   SER H 204      25.811  11.161  19.703  1.00 51.25           N  
ATOM   1561  CA  SER H 204      25.972   9.998  20.530  1.00 52.13           C  
ATOM   1562  CB  SER H 204      27.058   9.038  20.016  1.00 54.73           C  
ATOM   1563  OG  SER H 204      26.727   8.579  18.714  1.00 56.06           O  
ATOM   1564  C   SER H 204      26.372  10.441  21.903  1.00 51.07           C  
ATOM   1565  O   SER H 204      27.341  11.178  22.078  1.00 51.95           O  
ATOM   1566  N   SER H 205      25.616   9.991  22.924  1.00 48.26           N  
ATOM   1567  CA  SER H 205      25.921  10.331  24.283  1.00 48.86           C  
ATOM   1568  CB  SER H 205      25.973  11.846  24.544  1.00 46.67           C  
ATOM   1569  OG  SER H 205      24.779  12.465  24.096  1.00 50.69           O  
ATOM   1570  C   SER H 205      24.876   9.719  25.151  1.00 47.02           C  
ATOM   1571  O   SER H 205      23.992   9.010  24.671  1.00 47.26           O  
ATOM   1572  N   VAL H 206      24.981   9.939  26.475  1.00 45.94           N  
ATOM   1573  CA  VAL H 206      23.969   9.423  27.343  1.00 43.36           C  
ATOM   1574  CB  VAL H 206      24.511   8.810  28.602  1.00 45.14           C  
ATOM   1575  CG1 VAL H 206      25.084   9.917  29.494  1.00 46.58           C  
ATOM   1576  CG2 VAL H 206      23.407   7.965  29.257  1.00 43.14           C  
ATOM   1577  C   VAL H 206      23.104  10.595  27.681  1.00 41.57           C  
ATOM   1578  O   VAL H 206      23.607  11.672  27.992  1.00 41.75           O  
ATOM   1579  N   TYR H 207      21.769  10.424  27.603  1.00 38.17           N  
ATOM   1580  CA  TYR H 207      20.898  11.535  27.855  1.00 35.59           C  
ATOM   1581  CB  TYR H 207      19.805  11.770  26.793  1.00 32.66           C  
ATOM   1582  CG  TYR H 207      20.438  12.209  25.519  1.00 34.71           C  
ATOM   1583  CD1 TYR H 207      20.892  13.496  25.373  1.00 38.38           C  
ATOM   1584  CD2 TYR H 207      20.594  11.334  24.473  1.00 34.84           C  
ATOM   1585  CE1 TYR H 207      21.477  13.907  24.200  1.00 39.77           C  
ATOM   1586  CE2 TYR H 207      21.178  11.741  23.297  1.00 36.10           C  
ATOM   1587  CZ  TYR H 207      21.623  13.030  23.155  1.00 38.58           C  
ATOM   1588  OH  TYR H 207      22.223  13.448  21.949  1.00 42.95           O  
ATOM   1589  C   TYR H 207      20.175  11.269  29.127  1.00 35.99           C  
ATOM   1590  O   TYR H 207      19.666  10.172  29.349  1.00 37.68           O  
ATOM   1591  N   TYR H 208      20.113  12.291  30.000  1.00 34.38           N  
ATOM   1592  CA  TYR H 208      19.461  12.082  31.253  1.00 33.90           C  
ATOM   1593  CB  TYR H 208      20.275  12.440  32.512  1.00 35.13           C  
ATOM   1594  CG  TYR H 208      21.546  11.670  32.606  1.00 36.97           C  
ATOM   1595  CD1 TYR H 208      21.560  10.323  32.881  1.00 38.00           C  
ATOM   1596  CD2 TYR H 208      22.742  12.308  32.398  1.00 38.59           C  
ATOM   1597  CE1 TYR H 208      22.746   9.632  32.968  1.00 40.04           C  
ATOM   1598  CE2 TYR H 208      23.929  11.624  32.485  1.00 41.15           C  
ATOM   1599  CZ  TYR H 208      23.936  10.283  32.775  1.00 42.15           C  
ATOM   1600  OH  TYR H 208      25.154   9.578  32.866  1.00 42.89           O  
ATOM   1601  C   TYR H 208      18.294  13.001  31.328  1.00 32.59           C  
ATOM   1602  O   TYR H 208      18.272  14.076  30.729  1.00 32.23           O  
ATOM   1603  N   CYS H 209      17.252  12.552  32.043  1.00 32.74           N  
ATOM   1604  CA  CYS H 209      16.155  13.416  32.335  1.00 32.80           C  
ATOM   1605  CB  CYS H 209      14.767  12.791  32.078  1.00 31.94           C  
ATOM   1606  SG  CYS H 209      14.509  11.233  32.973  1.00 37.76           S  
ATOM   1607  C   CYS H 209      16.306  13.676  33.794  1.00 33.07           C  
ATOM   1608  O   CYS H 209      16.721  12.796  34.550  1.00 34.34           O  
ATOM   1609  N   ALA H 210      16.037  14.915  34.228  1.00 33.17           N  
ATOM   1610  CA  ALA H 210      16.189  15.188  35.622  1.00 34.74           C  
ATOM   1611  CB  ALA H 210      17.480  15.952  35.959  1.00 35.24           C  
ATOM   1612  C   ALA H 210      15.053  16.054  36.016  1.00 34.41           C  
ATOM   1613  O   ALA H 210      14.587  16.885  35.242  1.00 34.28           O  
ATOM   1614  N   ARG H 211      14.572  15.883  37.253  1.00 35.56           N  
ATOM   1615  CA  ARG H 211      13.456  16.672  37.645  1.00 36.56           C  
ATOM   1616  CB  ARG H 211      12.584  15.975  38.703  1.00 36.39           C  
ATOM   1617  CG  ARG H 211      11.367  16.786  39.151  1.00 41.58           C  
ATOM   1618  CD  ARG H 211      10.565  16.111  40.266  1.00 40.63           C  
ATOM   1619  NE  ARG H 211      11.198  16.477  41.565  1.00 50.58           N  
ATOM   1620  CZ  ARG H 211      10.526  16.255  42.733  1.00 53.46           C  
ATOM   1621  NH1 ARG H 211       9.305  15.648  42.711  1.00 54.03           N1+
ATOM   1622  NH2 ARG H 211      11.064  16.643  43.926  1.00 56.95           N  
ATOM   1623  C   ARG H 211      13.973  17.931  38.237  1.00 38.43           C  
ATOM   1624  O   ARG H 211      14.800  17.905  39.150  1.00 40.73           O  
ATOM   1625  N   ARG H 212      13.530  19.079  37.690  1.00 39.19           N  
ATOM   1626  CA  ARG H 212      13.878  20.272  38.382  1.00 42.26           C  
ATOM   1627  CB  ARG H 212      13.684  21.580  37.601  1.00 35.42           C  
ATOM   1628  CG  ARG H 212      14.702  21.778  36.479  1.00 38.94           C  
ATOM   1629  CD  ARG H 212      14.858  23.240  36.055  1.00 38.91           C  
ATOM   1630  NE  ARG H 212      13.522  23.727  35.612  1.00 47.92           N  
ATOM   1631  CZ  ARG H 212      13.189  25.044  35.745  1.00 53.65           C  
ATOM   1632  NH1 ARG H 212      14.066  25.925  36.304  1.00 57.53           N1+
ATOM   1633  NH2 ARG H 212      11.972  25.483  35.315  1.00 55.93           N  
ATOM   1634  C   ARG H 212      12.902  20.240  39.483  1.00 44.11           C  
ATOM   1635  O   ARG H 212      11.694  20.281  39.263  1.00 45.02           O  
ATOM   1636  N   GLY H 213      13.373  20.208  40.737  1.00 49.22           N  
ATOM   1637  CA  GLY H 213      12.440  20.023  41.806  1.00 52.20           C  
ATOM   1638  C   GLY H 213      11.688  21.290  42.000  1.00 54.47           C  
ATOM   1639  O   GLY H 213      11.629  22.145  41.122  1.00 52.29           O  
ATOM   1640  N   GLY H 214      11.076  21.436  43.182  1.00 58.69           N  
ATOM   1641  CA  GLY H 214      10.221  22.557  43.405  1.00 61.21           C  
ATOM   1642  C   GLY H 214      11.029  23.775  43.650  1.00 61.80           C  
ATOM   1643  O   GLY H 214      12.246  23.786  43.487  1.00 62.66           O  
ATOM   1644  N   SER H 215      10.323  24.860  44.008  1.00 63.59           N  
ATOM   1645  CA  SER H 215      10.929  26.103  44.363  1.00 65.53           C  
ATOM   1646  CB  SER H 215       9.894  27.201  44.602  1.00 66.21           C  
ATOM   1647  OG  SER H 215       9.118  27.364  43.426  1.00 83.41           O  
ATOM   1648  C   SER H 215      11.616  25.830  45.653  1.00 65.91           C  
ATOM   1649  O   SER H 215      12.494  26.575  46.088  1.00 68.23           O  
ATOM   1650  N   SER H 216      11.187  24.733  46.302  1.00 63.24           N  
ATOM   1651  CA  SER H 216      11.757  24.306  47.539  1.00 66.11           C  
ATOM   1652  CB  SER H 216      11.057  23.065  48.121  1.00 70.68           C  
ATOM   1653  OG  SER H 216      11.220  21.958  47.246  1.00 80.98           O  
ATOM   1654  C   SER H 216      13.184  23.942  47.287  1.00 66.62           C  
ATOM   1655  O   SER H 216      14.053  24.219  48.112  1.00 72.35           O  
ATOM   1656  N   HIS H 217      13.461  23.313  46.127  1.00 61.45           N  
ATOM   1657  CA  HIS H 217      14.801  22.891  45.836  1.00 58.53           C  
ATOM   1658  ND1 HIS H 217      12.900  19.940  45.586  1.00 73.82           N  
ATOM   1659  CG  HIS H 217      14.128  20.446  45.948  1.00 53.35           C  
ATOM   1660  CB  HIS H 217      14.857  21.502  45.175  1.00 50.89           C  
ATOM   1661  NE2 HIS H 217      13.486  18.907  47.465  1.00 85.32           N  
ATOM   1662  CD2 HIS H 217      14.472  19.805  47.098  1.00 84.01           C  
ATOM   1663  CE1 HIS H 217      12.562  19.024  46.528  1.00 78.58           C  
ATOM   1664  C   HIS H 217      15.376  23.844  44.839  1.00 57.26           C  
ATOM   1665  O   HIS H 217      16.367  23.536  44.179  1.00 54.83           O  
ATOM   1666  N   TYR H 218      14.760  25.034  44.715  1.00 57.27           N  
ATOM   1667  CA  TYR H 218      15.211  26.066  43.829  1.00 54.72           C  
ATOM   1668  CB  TYR H 218      16.377  26.891  44.396  1.00 58.05           C  
ATOM   1669  CG  TYR H 218      15.771  27.593  45.568  1.00 64.20           C  
ATOM   1670  CD1 TYR H 218      14.884  28.619  45.355  1.00 64.47           C  
ATOM   1671  CD2 TYR H 218      16.031  27.207  46.865  1.00 65.35           C  
ATOM   1672  CE1 TYR H 218      14.296  29.277  46.410  1.00 69.45           C  
ATOM   1673  CE2 TYR H 218      15.448  27.862  47.926  1.00 70.72           C  
ATOM   1674  CZ  TYR H 218      14.580  28.903  47.699  1.00 75.28           C  
ATOM   1675  OH  TYR H 218      13.977  29.577  48.782  1.00 79.32           O  
ATOM   1676  C   TYR H 218      15.515  25.505  42.474  1.00 50.99           C  
ATOM   1677  O   TYR H 218      16.546  25.799  41.869  1.00 48.94           O  
ATOM   1678  N   TYR H 219      14.587  24.667  41.978  1.00 49.23           N  
ATOM   1679  CA  TYR H 219      14.611  24.062  40.678  1.00 45.14           C  
ATOM   1680  CB  TYR H 219      14.361  25.048  39.524  1.00 46.05           C  
ATOM   1681  CG  TYR H 219      13.031  25.652  39.809  1.00 49.08           C  
ATOM   1682  CD1 TYR H 219      11.903  24.869  39.805  1.00 52.03           C  
ATOM   1683  CD2 TYR H 219      12.913  26.983  40.138  1.00 50.30           C  
ATOM   1684  CE1 TYR H 219      10.676  25.419  40.088  1.00 55.60           C  
ATOM   1685  CE2 TYR H 219      11.686  27.535  40.419  1.00 50.91           C  
ATOM   1686  CZ  TYR H 219      10.560  26.753  40.391  1.00 53.77           C  
ATOM   1687  OH  TYR H 219       9.297  27.310  40.681  1.00 55.77           O  
ATOM   1688  C   TYR H 219      15.896  23.343  40.449  1.00 43.68           C  
ATOM   1689  O   TYR H 219      16.381  23.266  39.320  1.00 44.45           O  
ATOM   1690  N   ALA H 220      16.480  22.774  41.517  1.00 42.61           N  
ATOM   1691  CA  ALA H 220      17.665  21.998  41.328  1.00 43.32           C  
ATOM   1692  CB  ALA H 220      18.435  21.706  42.629  1.00 44.99           C  
ATOM   1693  C   ALA H 220      17.204  20.698  40.768  1.00 42.50           C  
ATOM   1694  O   ALA H 220      16.050  20.315  40.956  1.00 42.43           O  
ATOM   1695  N   MET H 221      18.084  19.993  40.036  1.00 42.58           N  
ATOM   1696  CA  MET H 221      17.660  18.734  39.506  1.00 41.50           C  
ATOM   1697  CB  MET H 221      18.417  18.344  38.226  1.00 41.53           C  
ATOM   1698  CG  MET H 221      18.097  19.293  37.068  1.00 41.46           C  
ATOM   1699  SD  MET H 221      19.089  19.049  35.566  1.00 66.32           S  
ATOM   1700  CE  MET H 221      20.552  19.915  36.204  1.00 41.82           C  
ATOM   1701  C   MET H 221      17.934  17.729  40.569  1.00 41.47           C  
ATOM   1702  O   MET H 221      18.997  17.113  40.622  1.00 43.70           O  
ATOM   1703  N   ASP H 222      16.948  17.570  41.466  1.00 39.59           N  
ATOM   1704  CA  ASP H 222      17.059  16.687  42.583  1.00 42.18           C  
ATOM   1705  CB  ASP H 222      16.050  17.006  43.705  1.00 45.51           C  
ATOM   1706  CG  ASP H 222      14.619  17.047  43.184  1.00 47.51           C  
ATOM   1707  OD1 ASP H 222      14.390  17.389  41.995  1.00 49.02           O  
ATOM   1708  OD2 ASP H 222      13.716  16.758  44.007  1.00 48.16           O1-
ATOM   1709  C   ASP H 222      17.010  15.244  42.189  1.00 41.53           C  
ATOM   1710  O   ASP H 222      17.698  14.421  42.795  1.00 44.09           O  
ATOM   1711  N   TYR H 223      16.206  14.880  41.169  1.00 42.71           N  
ATOM   1712  CA  TYR H 223      16.126  13.486  40.839  1.00 43.39           C  
ATOM   1713  CB  TYR H 223      14.732  12.875  41.073  1.00 43.18           C  
ATOM   1714  CG  TYR H 223      14.469  12.923  42.541  1.00 48.46           C  
ATOM   1715  CD1 TYR H 223      13.862  14.018  43.114  1.00 49.67           C  
ATOM   1716  CD2 TYR H 223      14.842  11.872  43.348  1.00 52.44           C  
ATOM   1717  CE1 TYR H 223      13.624  14.060  44.468  1.00 52.97           C  
ATOM   1718  CE2 TYR H 223      14.606  11.908  44.702  1.00 55.30           C  
ATOM   1719  CZ  TYR H 223      13.994  13.002  45.265  1.00 56.37           C  
ATOM   1720  OH  TYR H 223      13.751  13.042  46.654  1.00 61.98           O  
ATOM   1721  C   TYR H 223      16.472  13.331  39.392  1.00 40.44           C  
ATOM   1722  O   TYR H 223      16.040  14.118  38.551  1.00 39.40           O  
ATOM   1723  N   TRP H 224      17.273  12.296  39.070  1.00 40.65           N  
ATOM   1724  CA  TRP H 224      17.718  12.091  37.722  1.00 39.33           C  
ATOM   1725  CB  TRP H 224      19.244  12.211  37.585  1.00 38.98           C  
ATOM   1726  CG  TRP H 224      19.797  13.593  37.830  1.00 40.57           C  
ATOM   1727  CD2 TRP H 224      20.610  14.313  36.890  1.00 38.80           C  
ATOM   1728  CD1 TRP H 224      19.704  14.378  38.942  1.00 40.62           C  
ATOM   1729  NE1 TRP H 224      20.397  15.549  38.749  1.00 40.53           N  
ATOM   1730  CE2 TRP H 224      20.963  15.520  37.492  1.00 39.68           C  
ATOM   1731  CE3 TRP H 224      21.033  13.990  35.633  1.00 36.37           C  
ATOM   1732  CZ2 TRP H 224      21.748  16.427  36.840  1.00 40.63           C  
ATOM   1733  CZ3 TRP H 224      21.820  14.910  34.976  1.00 37.40           C  
ATOM   1734  CH2 TRP H 224      22.170  16.105  35.569  1.00 38.69           C  
ATOM   1735  C   TRP H 224      17.389  10.688  37.321  1.00 39.83           C  
ATOM   1736  O   TRP H 224      17.284   9.792  38.157  1.00 42.02           O  
ATOM   1737  N   GLY H 225      17.213  10.469  36.002  1.00 37.96           N  
ATOM   1738  CA  GLY H 225      16.950   9.148  35.510  1.00 37.56           C  
ATOM   1739  C   GLY H 225      18.272   8.450  35.421  1.00 40.93           C  
ATOM   1740  O   GLY H 225      19.322   9.060  35.614  1.00 39.02           O  
ATOM   1741  N   GLN H 226      18.242   7.138  35.122  1.00 42.42           N  
ATOM   1742  CA  GLN H 226      19.433   6.345  34.990  1.00 45.73           C  
ATOM   1743  CB  GLN H 226      19.177   4.833  34.838  1.00 50.57           C  
ATOM   1744  CG  GLN H 226      18.480   4.415  33.542  1.00 53.33           C  
ATOM   1745  CD  GLN H 226      16.978   4.590  33.695  1.00 53.23           C  
ATOM   1746  OE1 GLN H 226      16.492   5.143  34.682  1.00 54.30           O  
ATOM   1747  NE2 GLN H 226      16.216   4.095  32.685  1.00 50.70           N  
ATOM   1748  C   GLN H 226      20.179   6.814  33.781  1.00 45.29           C  
ATOM   1749  O   GLN H 226      21.393   6.643  33.681  1.00 48.28           O  
ATOM   1750  N   GLY H 227      19.453   7.369  32.793  1.00 43.13           N  
ATOM   1751  CA  GLY H 227      20.083   7.860  31.603  1.00 42.52           C  
ATOM   1752  C   GLY H 227      19.792   6.898  30.497  1.00 42.50           C  
ATOM   1753  O   GLY H 227      19.539   5.717  30.733  1.00 43.97           O  
ATOM   1754  N   THR H 228      19.796   7.409  29.248  1.00 28.03           N  
ATOM   1755  CA  THR H 228      19.563   6.597  28.087  1.00 28.22           C  
ATOM   1756  CB  THR H 228      18.316   6.984  27.341  1.00 27.74           C  
ATOM   1757  OG1 THR H 228      17.179   6.860  28.179  1.00 29.95           O  
ATOM   1758  CG2 THR H 228      18.160   6.072  26.115  1.00 27.55           C  
ATOM   1759  C   THR H 228      20.709   6.823  27.151  1.00 28.95           C  
ATOM   1760  O   THR H 228      21.016   7.957  26.789  1.00 28.93           O  
ATOM   1761  N   THR H 229      21.373   5.738  26.707  1.00 29.64           N  
ATOM   1762  CA  THR H 229      22.497   5.927  25.837  1.00 30.31           C  
ATOM   1763  CB  THR H 229      23.561   4.881  25.987  1.00 30.20           C  
ATOM   1764  OG1 THR H 229      24.056   4.865  27.317  1.00 28.74           O  
ATOM   1765  CG2 THR H 229      24.698   5.199  25.001  1.00 23.77           C  
ATOM   1766  C   THR H 229      22.028   5.878  24.418  1.00 31.14           C  
ATOM   1767  O   THR H 229      21.340   4.947  24.005  1.00 31.02           O  
ATOM   1768  N   VAL H 230      22.391   6.912  23.634  1.00 31.70           N  
ATOM   1769  CA  VAL H 230      22.034   6.938  22.247  1.00 31.99           C  
ATOM   1770  CB  VAL H 230      21.327   8.201  21.841  1.00 30.96           C  
ATOM   1771  CG1 VAL H 230      21.148   8.198  20.314  1.00 28.38           C  
ATOM   1772  CG2 VAL H 230      20.001   8.295  22.618  1.00 29.48           C  
ATOM   1773  C   VAL H 230      23.312   6.861  21.477  1.00 33.39           C  
ATOM   1774  O   VAL H 230      24.220   7.667  21.674  1.00 34.74           O  
ATOM   1775  N   THR H 231      23.417   5.864  20.578  1.00 34.90           N  
ATOM   1776  CA  THR H 231      24.618   5.740  19.808  1.00 37.11           C  
ATOM   1777  CB  THR H 231      25.255   4.386  19.918  1.00 38.02           C  
ATOM   1778  OG1 THR H 231      25.567   4.100  21.274  1.00 39.80           O  
ATOM   1779  CG2 THR H 231      26.537   4.374  19.070  1.00 37.21           C  
ATOM   1780  C   THR H 231      24.249   5.943  18.376  1.00 39.16           C  
ATOM   1781  O   THR H 231      23.399   5.237  17.836  1.00 39.02           O  
ATOM   1782  N   VAL H 232      24.886   6.931  17.719  1.00 40.99           N  
ATOM   1783  CA  VAL H 232      24.585   7.174  16.342  1.00 43.17           C  
ATOM   1784  CB  VAL H 232      24.537   8.634  15.998  1.00 43.19           C  
ATOM   1785  CG1 VAL H 232      24.282   8.776  14.489  1.00 43.80           C  
ATOM   1786  CG2 VAL H 232      23.475   9.312  16.879  1.00 41.62           C  
ATOM   1787  C   VAL H 232      25.690   6.564  15.551  1.00 46.04           C  
ATOM   1788  O   VAL H 232      26.802   7.089  15.514  1.00 46.22           O  
ATOM   1789  N   SER H 233      25.395   5.435  14.880  1.00 47.98           N  
ATOM   1790  CA  SER H 233      26.402   4.759  14.119  1.00 50.51           C  
ATOM   1791  CB  SER H 233      26.580   3.285  14.526  1.00 50.05           C  
ATOM   1792  OG  SER H 233      25.384   2.554  14.296  1.00 52.26           O  
ATOM   1793  C   SER H 233      25.976   4.783  12.657  1.00 52.52           C  
ATOM   1794  O   SER H 233      24.937   4.151  12.326  1.00 52.08           O  
ATOM   1795  OXT SER H 233      26.690   5.430  11.845  1.00  0.00           O1-
TER    1796      SER H 233 
CONECT  159  713
CONECT  713  159
CONECT 1014 1606
CONECT 1606 1014
END
