# Supplementary material for: Fully automated antibody structure prediction using BIOVIA tools: Validation study
Source: PLoS One. 2017 May 18;12(5):e0177923. doi: 10.1371/journal.pone.0177923 (PMC5436848; doi:10.1371/journal.pone.0177923)
Supplement: S3 Dataset — Predicted structures using the Top5 framework method, Chothia CDR definition with canonical filtering, using up to 5 CDR templates rather than the default 3, and generating 10 CDR models. (ZIP) [file pone.0177923.s005.zip › 4NKI_LH_FV_FinalModel.pdb]

REMARK   Accelrys Discovery Studio PDB file
REMARK   Created:  2015-11-30T16:37:11Z
SSBOND   1 CYS L   21    CYS L   89                                     
SSBOND   2 CYS H  132    CYS H  206                                     
ATOM      1  N   SER L   1      29.971  28.949  26.672  1.00 44.32           N1+
ATOM      2  CA  SER L   1      30.853  27.874  27.174  1.00 45.67           C  
ATOM      3  CB  SER L   1      32.325  28.303  27.120  1.00 49.02           C  
ATOM      4  OG  SER L   1      32.712  28.522  25.772  1.00 52.05           O  
ATOM      5  C   SER L   1      30.506  27.531  28.584  1.00 41.39           C  
ATOM      6  O   SER L   1      29.757  28.250  29.238  1.00 42.13           O  
ATOM      7  N   ALA L   2      31.060  26.415  29.090  1.00 37.84           N  
ATOM      8  CA  ALA L   2      30.733  25.947  30.404  1.00 36.37           C  
ATOM      9  CB  ALA L   2      31.201  24.507  30.680  1.00 36.19           C  
ATOM     10  C   ALA L   2      31.367  26.833  31.430  1.00 34.96           C  
ATOM     11  O   ALA L   2      32.306  27.574  31.149  1.00 37.17           O  
ATOM     12  N   LEU L   3      30.823  26.780  32.662  1.00 31.37           N  
ATOM     13  CA  LEU L   3      31.371  27.497  33.780  1.00 30.12           C  
ATOM     14  CB  LEU L   3      30.573  27.267  35.070  1.00 28.03           C  
ATOM     15  CG  LEU L   3      29.092  27.664  34.941  1.00 28.88           C  
ATOM     16  CD1 LEU L   3      28.331  27.420  36.248  1.00 27.86           C  
ATOM     17  CD2 LEU L   3      28.938  29.107  34.443  1.00 28.51           C  
ATOM     18  C   LEU L   3      32.726  26.887  33.969  1.00 28.91           C  
ATOM     19  O   LEU L   3      32.952  25.756  33.545  1.00 29.04           O  
ATOM     20  N   THR L   4      33.674  27.612  34.596  1.00 27.92           N  
ATOM     21  CA  THR L   4      35.012  27.088  34.650  1.00 28.44           C  
ATOM     22  CB  THR L   4      36.065  28.142  34.467  1.00 29.93           C  
ATOM     23  OG1 THR L   4      35.882  28.810  33.227  1.00 31.35           O  
ATOM     24  CG2 THR L   4      37.446  27.463  34.505  1.00 27.48           C  
ATOM     25  C   THR L   4      35.276  26.450  35.976  1.00 27.10           C  
ATOM     26  O   THR L   4      35.105  27.067  37.026  1.00 26.95           O  
ATOM     27  N   GLN L   5      35.718  25.173  35.940  1.00 25.69           N  
ATOM     28  CA  GLN L   5      36.050  24.422  37.119  1.00 26.47           C  
ATOM     29  CB  GLN L   5      35.114  23.223  37.348  1.00 25.12           C  
ATOM     30  CG  GLN L   5      33.649  23.612  37.564  1.00 24.93           C  
ATOM     31  CD  GLN L   5      32.811  22.339  37.551  1.00 24.09           C  
ATOM     32  OE1 GLN L   5      31.840  22.226  36.803  1.00 24.50           O  
ATOM     33  NE2 GLN L   5      33.191  21.350  38.402  1.00 23.97           N  
ATOM     34  C   GLN L   5      37.420  23.849  36.896  1.00 27.13           C  
ATOM     35  O   GLN L   5      37.857  23.687  35.758  1.00 27.57           O  
ATOM     36  N   PRO L   6      38.130  23.545  37.948  1.00 27.33           N  
ATOM     37  CA  PRO L   6      39.432  22.949  37.822  1.00 28.54           C  
ATOM     38  CD  PRO L   6      37.916  24.148  39.251  1.00 28.26           C  
ATOM     39  CB  PRO L   6      40.080  23.063  39.207  1.00 27.06           C  
ATOM     40  CG  PRO L   6      38.919  23.418  40.158  1.00 28.20           C  
ATOM     41  C   PRO L   6      39.259  21.549  37.327  1.00 28.04           C  
ATOM     42  O   PRO L   6      38.291  20.896  37.713  1.00 28.14           O  
ATOM     43  N   ALA L   7      40.183  21.067  36.477  1.00 28.00           N  
ATOM     44  CA  ALA L   7      40.059  19.753  35.919  1.00 28.48           C  
ATOM     45  CB  ALA L   7      41.185  19.419  34.927  1.00 27.79           C  
ATOM     46  C   ALA L   7      40.119  18.743  37.017  1.00 27.62           C  
ATOM     47  O   ALA L   7      39.334  17.797  37.048  1.00 27.30           O  
ATOM     48  N   SER L   8      41.054  18.916  37.967  1.00 28.28           N  
ATOM     49  CA  SER L   8      41.134  17.915  38.985  1.00 28.98           C  
ATOM     50  CB  SER L   8      42.142  16.797  38.662  1.00 28.96           C  
ATOM     51  OG  SER L   8      43.463  17.320  38.663  1.00 31.33           O  
ATOM     52  C   SER L   8      41.562  18.546  40.268  1.00 28.75           C  
ATOM     53  O   SER L   8      42.230  19.580  40.281  1.00 31.03           O  
ATOM     54  N   VAL L   9      41.148  17.930  41.391  1.00 29.11           N  
ATOM     55  CA  VAL L   9      41.532  18.365  42.703  1.00 30.34           C  
ATOM     56  CB  VAL L   9      40.440  19.084  43.439  1.00 29.46           C  
ATOM     57  CG1 VAL L   9      40.972  19.491  44.818  1.00 30.57           C  
ATOM     58  CG2 VAL L   9      39.971  20.280  42.600  1.00 29.49           C  
ATOM     59  C   VAL L   9      41.809  17.108  43.468  1.00 30.52           C  
ATOM     60  O   VAL L   9      41.166  16.086  43.226  1.00 30.71           O  
ATOM     61  N   SER L  10      42.777  17.131  44.408  1.00 29.32           N  
ATOM     62  CA  SER L  10      43.073  15.927  45.139  1.00 30.32           C  
ATOM     63  CB  SER L  10      44.375  15.232  44.696  1.00 31.97           C  
ATOM     64  OG  SER L  10      44.251  14.734  43.374  1.00 35.48           O  
ATOM     65  C   SER L  10      43.268  16.265  46.581  1.00 31.30           C  
ATOM     66  O   SER L  10      43.588  17.400  46.927  1.00 31.47           O  
ATOM     67  N   GLY L  11      43.074  15.267  47.467  1.00 30.84           N  
ATOM     68  CA  GLY L  11      43.267  15.501  48.867  1.00 31.44           C  
ATOM     69  C   GLY L  11      43.417  14.181  49.551  1.00 32.36           C  
ATOM     70  O   GLY L  11      42.984  13.147  49.046  1.00 31.88           O  
ATOM     71  N   SER L  12      44.051  14.200  50.740  1.00 32.38           N  
ATOM     72  CA  SER L  12      44.245  13.010  51.516  1.00 33.11           C  
ATOM     73  CB  SER L  12      45.421  13.125  52.498  1.00 33.46           C  
ATOM     74  OG  SER L  12      46.627  13.355  51.785  1.00 37.68           O  
ATOM     75  C   SER L  12      43.005  12.807  52.320  1.00 32.45           C  
ATOM     76  O   SER L  12      42.197  13.722  52.473  1.00 31.48           O  
ATOM     77  N   PRO L  13      42.830  11.632  52.852  1.00 31.46           N  
ATOM     78  CA  PRO L  13      41.647  11.388  53.622  1.00 32.11           C  
ATOM     79  CD  PRO L  13      43.317  10.425  52.202  1.00 31.31           C  
ATOM     80  CB  PRO L  13      41.601   9.878  53.840  1.00 31.49           C  
ATOM     81  CG  PRO L  13      42.327   9.317  52.603  1.00 30.65           C  
ATOM     82  C   PRO L  13      41.657  12.209  54.874  1.00 32.89           C  
ATOM     83  O   PRO L  13      42.726  12.391  55.455  1.00 33.90           O  
ATOM     84  N   GLY L  14      40.480  12.731  55.283  1.00 33.23           N  
ATOM     85  CA  GLY L  14      40.351  13.494  56.493  1.00 32.43           C  
ATOM     86  C   GLY L  14      40.588  14.943  56.198  1.00 33.08           C  
ATOM     87  O   GLY L  14      40.301  15.813  57.018  1.00 32.96           O  
ATOM     88  N   GLN L  15      41.098  15.244  54.992  1.00 32.14           N  
ATOM     89  CA  GLN L  15      41.453  16.587  54.629  1.00 32.59           C  
ATOM     90  CB  GLN L  15      42.579  16.586  53.583  1.00 33.54           C  
ATOM     91  CG  GLN L  15      43.287  17.916  53.359  1.00 36.84           C  
ATOM     92  CD  GLN L  15      44.397  17.654  52.348  1.00 40.68           C  
ATOM     93  OE1 GLN L  15      45.518  17.304  52.715  1.00 39.54           O  
ATOM     94  NE2 GLN L  15      44.075  17.812  51.036  1.00 44.58           N  
ATOM     95  C   GLN L  15      40.245  17.277  54.062  1.00 33.35           C  
ATOM     96  O   GLN L  15      39.208  16.656  53.835  1.00 33.15           O  
ATOM     97  N   SER L  16      40.340  18.609  53.859  1.00 33.02           N  
ATOM     98  CA  SER L  16      39.255  19.344  53.273  1.00 32.83           C  
ATOM     99  CB  SER L  16      38.788  20.530  54.134  1.00 33.99           C  
ATOM    100  OG  SER L  16      39.850  21.455  54.310  1.00 37.88           O  
ATOM    101  C   SER L  16      39.728  19.880  51.956  1.00 34.34           C  
ATOM    102  O   SER L  16      40.891  20.250  51.806  1.00 33.38           O  
ATOM    103  N   ILE L  17      38.830  19.901  50.946  1.00 32.80           N  
ATOM    104  CA  ILE L  17      39.194  20.389  49.644  1.00 31.45           C  
ATOM    105  CB  ILE L  17      39.379  19.297  48.631  1.00 31.67           C  
ATOM    106  CG1 ILE L  17      38.060  18.536  48.433  1.00 31.65           C  
ATOM    107  CG2 ILE L  17      40.550  18.407  49.077  1.00 31.40           C  
ATOM    108  CD1 ILE L  17      38.081  17.589  47.236  1.00 32.90           C  
ATOM    109  C   ILE L  17      38.093  21.274  49.143  1.00 29.50           C  
ATOM    110  O   ILE L  17      36.942  21.149  49.560  1.00 29.05           O  
ATOM    111  N   THR L  18      38.431  22.220  48.239  1.00 29.44           N  
ATOM    112  CA  THR L  18      37.438  23.110  47.703  1.00 29.29           C  
ATOM    113  CB  THR L  18      37.630  24.535  48.134  1.00 30.43           C  
ATOM    114  OG1 THR L  18      37.572  24.631  49.550  1.00 33.89           O  
ATOM    115  CG2 THR L  18      36.532  25.406  47.500  1.00 30.17           C  
ATOM    116  C   THR L  18      37.534  23.086  46.208  1.00 29.76           C  
ATOM    117  O   THR L  18      38.627  23.038  45.647  1.00 30.50           O  
ATOM    118  N   ILE L  19      36.367  23.116  45.527  1.00 27.76           N  
ATOM    119  CA  ILE L  19      36.318  23.123  44.090  1.00 26.61           C  
ATOM    120  CB  ILE L  19      35.507  21.994  43.521  1.00 26.21           C  
ATOM    121  CG1 ILE L  19      36.119  20.645  43.929  1.00 25.27           C  
ATOM    122  CG2 ILE L  19      35.403  22.185  41.999  1.00 25.58           C  
ATOM    123  CD1 ILE L  19      35.195  19.460  43.651  1.00 24.79           C  
ATOM    124  C   ILE L  19      35.640  24.400  43.695  1.00 26.88           C  
ATOM    125  O   ILE L  19      34.580  24.734  44.221  1.00 27.01           O  
ATOM    126  N   SER L  20      36.257  25.167  42.770  1.00 26.31           N  
ATOM    127  CA  SER L  20      35.713  26.433  42.358  1.00 26.09           C  
ATOM    128  CB  SER L  20      36.794  27.471  42.026  1.00 27.62           C  
ATOM    129  OG  SER L  20      37.626  27.682  43.155  1.00 28.56           O  
ATOM    130  C   SER L  20      34.885  26.267  41.116  1.00 26.88           C  
ATOM    131  O   SER L  20      35.047  25.306  40.366  1.00 27.21           O  
ATOM    132  N   CYS L  21      33.958  27.225  40.883  1.00 26.23           N  
ATOM    133  CA  CYS L  21      33.122  27.256  39.711  1.00 27.70           C  
ATOM    134  CB  CYS L  21      31.722  26.657  39.966  1.00 27.87           C  
ATOM    135  SG  CYS L  21      30.647  26.685  38.501  1.00 30.23           S  
ATOM    136  C   CYS L  21      32.961  28.703  39.338  1.00 27.99           C  
ATOM    137  O   CYS L  21      32.242  29.446  40.005  1.00 28.37           O  
ATOM    138  N   THR L  22      33.604  29.139  38.234  1.00 28.38           N  
ATOM    139  CA  THR L  22      33.586  30.540  37.908  1.00 29.20           C  
ATOM    140  CB  THR L  22      34.955  31.078  37.605  1.00 29.99           C  
ATOM    141  OG1 THR L  22      35.817  30.875  38.715  1.00 31.62           O  
ATOM    142  CG2 THR L  22      34.837  32.579  37.301  1.00 30.25           C  
ATOM    143  C   THR L  22      32.739  30.785  36.699  1.00 29.17           C  
ATOM    144  O   THR L  22      32.956  30.200  35.638  1.00 28.62           O  
ATOM    145  N   GLY L  23      31.811  31.748  36.883  1.00 16.75           N  
ATOM    146  CA  GLY L  23      30.934  32.230  35.864  1.00 18.42           C  
ATOM    147  C   GLY L  23      31.189  33.696  35.657  1.00 19.15           C  
ATOM    148  O   GLY L  23      32.323  34.168  35.737  1.00 18.80           O  
ATOM    149  N   THR L  24      30.099  34.437  35.362  1.00 19.32           N  
ATOM    150  CA  THR L  24      30.121  35.856  35.144  1.00 19.69           C  
ATOM    151  CB  THR L  24      29.962  36.231  33.697  1.00 20.44           C  
ATOM    152  OG1 THR L  24      29.999  37.643  33.538  1.00 20.09           O  
ATOM    153  CG2 THR L  24      28.633  35.669  33.167  1.00 20.86           C  
ATOM    154  C   THR L  24      28.966  36.432  35.910  1.00 20.26           C  
ATOM    155  O   THR L  24      28.184  35.694  36.506  1.00 20.28           O  
ATOM    156  N   SER L  25      28.844  37.778  35.932  1.00 21.09           N  
ATOM    157  CA  SER L  25      27.782  38.439  36.637  1.00 21.42           C  
ATOM    158  CB  SER L  25      27.865  39.967  36.594  1.00 23.82           C  
ATOM    159  OG  SER L  25      26.736  40.522  37.251  1.00 25.50           O  
ATOM    160  C   SER L  25      26.519  38.073  35.955  1.00 21.29           C  
ATOM    161  O   SER L  25      25.419  38.197  36.496  1.00 22.61           O  
ATOM    162  N   SER L  26      26.664  37.641  34.700  1.00 21.10           N  
ATOM    163  CA  SER L  26      25.522  37.234  33.961  1.00 22.18           C  
ATOM    164  CB  SER L  26      25.809  36.982  32.473  1.00 23.65           C  
ATOM    165  OG  SER L  26      24.601  36.664  31.797  1.00 25.39           O  
ATOM    166  C   SER L  26      24.983  35.957  34.547  1.00 20.98           C  
ATOM    167  O   SER L  26      23.843  35.609  34.251  1.00 20.24           O  
ATOM    168  N   ASP L  27      25.756  35.189  35.358  1.00 20.58           N  
ATOM    169  CA  ASP L  27      25.125  33.985  35.824  1.00 19.46           C  
ATOM    170  CB  ASP L  27      25.474  32.773  34.975  1.00 19.18           C  
ATOM    171  CG  ASP L  27      24.225  31.931  35.063  1.00 20.80           C  
ATOM    172  OD1 ASP L  27      23.307  32.310  35.841  1.00 20.69           O  
ATOM    173  OD2 ASP L  27      24.155  30.914  34.331  1.00 21.60           O1-
ATOM    174  C   ASP L  27      25.419  33.692  37.260  1.00 19.59           C  
ATOM    175  O   ASP L  27      24.659  34.082  38.150  1.00 19.84           O  
ATOM    176  N   VAL L  28      26.544  32.995  37.520  1.00 19.03           N  
ATOM    177  CA  VAL L  28      26.897  32.609  38.856  1.00 19.52           C  
ATOM    178  CB  VAL L  28      28.286  32.030  38.917  1.00 19.00           C  
ATOM    179  CG1 VAL L  28      28.665  31.781  40.386  1.00 19.19           C  
ATOM    180  CG2 VAL L  28      28.335  30.768  38.038  1.00 18.20           C  
ATOM    181  C   VAL L  28      26.892  33.853  39.690  1.00 20.73           C  
ATOM    182  O   VAL L  28      26.397  33.857  40.815  1.00 21.38           O  
ATOM    183  N   GLY L  29      27.438  34.956  39.153  1.00 22.06           N  
ATOM    184  CA  GLY L  29      27.482  36.185  39.899  1.00 23.91           C  
ATOM    185  C   GLY L  29      26.107  36.760  40.107  1.00 25.88           C  
ATOM    186  O   GLY L  29      25.797  37.307  41.163  1.00 28.11           O  
ATOM    187  N   GLY L  30      25.279  36.717  39.055  1.00 24.43           N  
ATOM    188  CA  GLY L  30      23.948  37.260  39.005  1.00 23.91           C  
ATOM    189  C   GLY L  30      22.884  36.516  39.786  1.00 23.03           C  
ATOM    190  O   GLY L  30      21.957  37.148  40.291  1.00 22.92           O  
ATOM    191  N   TYR L  31      22.954  35.164  39.874  1.00 21.57           N  
ATOM    192  CA  TYR L  31      21.858  34.339  40.352  1.00 21.42           C  
ATOM    193  CB  TYR L  31      21.535  33.202  39.367  1.00 21.34           C  
ATOM    194  CG  TYR L  31      21.022  33.594  38.024  1.00 22.91           C  
ATOM    195  CD1 TYR L  31      21.771  34.309  37.118  1.00 23.39           C  
ATOM    196  CD2 TYR L  31      19.776  33.155  37.648  1.00 23.04           C  
ATOM    197  CE1 TYR L  31      21.257  34.617  35.877  1.00 24.16           C  
ATOM    198  CE2 TYR L  31      19.258  33.456  36.416  1.00 23.87           C  
ATOM    199  CZ  TYR L  31      19.996  34.191  35.527  1.00 24.91           C  
ATOM    200  OH  TYR L  31      19.448  34.490  34.262  1.00 26.40           O  
ATOM    201  C   TYR L  31      22.251  33.495  41.533  1.00 21.22           C  
ATOM    202  O   TYR L  31      23.332  32.916  41.532  1.00 20.81           O  
ATOM    203  N   ASN L  32      21.341  33.320  42.524  1.00 20.13           N  
ATOM    204  CA  ASN L  32      21.634  32.481  43.654  1.00 19.70           C  
ATOM    205  CB  ASN L  32      20.872  32.924  44.915  1.00 22.16           C  
ATOM    206  CG  ASN L  32      21.265  34.351  45.263  1.00 25.72           C  
ATOM    207  OD1 ASN L  32      22.440  34.662  45.449  1.00 25.53           O  
ATOM    208  ND2 ASN L  32      20.244  35.245  45.367  1.00 26.71           N  
ATOM    209  C   ASN L  32      21.120  31.103  43.355  1.00 19.94           C  
ATOM    210  O   ASN L  32      20.724  30.387  44.273  1.00 20.74           O  
ATOM    211  N   TYR L  33      21.105  30.672  42.073  1.00 18.81           N  
ATOM    212  CA  TYR L  33      20.640  29.334  41.828  1.00 17.55           C  
ATOM    213  CB  TYR L  33      19.438  29.230  40.861  1.00 18.79           C  
ATOM    214  CG  TYR L  33      18.239  29.875  41.486  1.00 20.68           C  
ATOM    215  CD1 TYR L  33      17.496  29.218  42.439  1.00 20.98           C  
ATOM    216  CD2 TYR L  33      17.862  31.150  41.128  1.00 22.77           C  
ATOM    217  CE1 TYR L  33      16.400  29.822  43.013  1.00 22.74           C  
ATOM    218  CE2 TYR L  33      16.767  31.760  41.693  1.00 23.98           C  
ATOM    219  CZ  TYR L  33      16.032  31.094  42.639  1.00 24.29           C  
ATOM    220  OH  TYR L  33      14.912  31.720  43.223  1.00 28.24           O  
ATOM    221  C   TYR L  33      21.759  28.526  41.252  1.00 16.29           C  
ATOM    222  O   TYR L  33      21.784  28.193  40.070  1.00 16.49           O  
ATOM    223  N   VAL L  34      22.700  28.130  42.109  1.00 26.13           N  
ATOM    224  CA  VAL L  34      23.843  27.353  41.735  1.00 24.32           C  
ATOM    225  CB  VAL L  34      25.153  27.918  42.204  1.00 24.93           C  
ATOM    226  CG1 VAL L  34      26.270  26.923  41.843  1.00 23.53           C  
ATOM    227  CG2 VAL L  34      25.344  29.311  41.578  1.00 25.04           C  
ATOM    228  C   VAL L  34      23.673  26.018  42.380  1.00 24.05           C  
ATOM    229  O   VAL L  34      23.282  25.922  43.541  1.00 24.34           O  
ATOM    230  N   SER L  35      23.952  24.939  41.627  1.00 22.87           N  
ATOM    231  CA  SER L  35      23.775  23.626  42.176  1.00 22.79           C  
ATOM    232  CB  SER L  35      22.650  22.815  41.509  1.00 21.89           C  
ATOM    233  OG  SER L  35      21.389  23.432  41.720  1.00 24.38           O  
ATOM    234  C   SER L  35      25.021  22.856  41.925  1.00 21.69           C  
ATOM    235  O   SER L  35      25.825  23.217  41.067  1.00 21.73           O  
ATOM    236  N   TRP L  36      25.221  21.777  42.704  1.00 21.14           N  
ATOM    237  CA  TRP L  36      26.353  20.924  42.510  1.00 21.21           C  
ATOM    238  CB  TRP L  36      27.374  20.992  43.658  1.00 21.39           C  
ATOM    239  CG  TRP L  36      28.109  22.310  43.703  1.00 22.74           C  
ATOM    240  CD2 TRP L  36      29.357  22.556  43.036  1.00 22.31           C  
ATOM    241  CD1 TRP L  36      27.769  23.473  44.329  1.00 22.25           C  
ATOM    242  NE1 TRP L  36      28.723  24.432  44.088  1.00 23.13           N  
ATOM    243  CE2 TRP L  36      29.708  23.882  43.295  1.00 22.61           C  
ATOM    244  CE3 TRP L  36      30.142  21.748  42.266  1.00 21.99           C  
ATOM    245  CZ2 TRP L  36      30.855  24.419  42.785  1.00 23.93           C  
ATOM    246  CZ3 TRP L  36      31.302  22.292  41.761  1.00 24.04           C  
ATOM    247  CH2 TRP L  36      31.652  23.603  42.015  1.00 24.39           C  
ATOM    248  C   TRP L  36      25.845  19.521  42.394  1.00 21.67           C  
ATOM    249  O   TRP L  36      24.854  19.147  43.024  1.00 22.26           O  
ATOM    250  N   TYR L  37      26.516  18.716  41.546  1.00 20.82           N  
ATOM    251  CA  TYR L  37      26.102  17.360  41.325  1.00 21.76           C  
ATOM    252  CB  TYR L  37      25.561  17.120  39.899  1.00 20.86           C  
ATOM    253  CG  TYR L  37      24.373  18.001  39.678  1.00 21.67           C  
ATOM    254  CD1 TYR L  37      24.533  19.306  39.268  1.00 22.60           C  
ATOM    255  CD2 TYR L  37      23.096  17.528  39.878  1.00 21.04           C  
ATOM    256  CE1 TYR L  37      23.446  20.123  39.061  1.00 21.67           C  
ATOM    257  CE2 TYR L  37      22.003  18.341  39.671  1.00 20.55           C  
ATOM    258  CZ  TYR L  37      22.173  19.644  39.266  1.00 22.15           C  
ATOM    259  OH  TYR L  37      21.049  20.475  39.057  1.00 21.00           O  
ATOM    260  C   TYR L  37      27.303  16.480  41.480  1.00 22.00           C  
ATOM    261  O   TYR L  37      28.427  16.873  41.169  1.00 22.00           O  
ATOM    262  N   GLN L  38      27.077  15.253  41.985  1.00 21.67           N  
ATOM    263  CA  GLN L  38      28.130  14.296  42.165  1.00 22.09           C  
ATOM    264  CB  GLN L  38      28.112  13.670  43.568  1.00 21.78           C  
ATOM    265  CG  GLN L  38      29.202  12.631  43.825  1.00 22.95           C  
ATOM    266  CD  GLN L  38      28.914  12.027  45.192  1.00 24.88           C  
ATOM    267  OE1 GLN L  38      27.774  11.686  45.498  1.00 26.21           O  
ATOM    268  NE2 GLN L  38      29.965  11.904  46.046  1.00 25.84           N  
ATOM    269  C   GLN L  38      27.862  13.186  41.194  1.00 21.83           C  
ATOM    270  O   GLN L  38      26.716  12.774  41.028  1.00 22.51           O  
ATOM    271  N   GLN L  39      28.909  12.686  40.501  1.00 21.03           N  
ATOM    272  CA  GLN L  39      28.663  11.610  39.583  1.00 21.95           C  
ATOM    273  CB  GLN L  39      28.621  12.059  38.107  1.00 21.79           C  
ATOM    274  CG  GLN L  39      28.348  10.920  37.120  1.00 22.91           C  
ATOM    275  CD  GLN L  39      28.327  11.484  35.703  1.00 23.30           C  
ATOM    276  OE1 GLN L  39      28.927  12.519  35.418  1.00 23.77           O  
ATOM    277  NE2 GLN L  39      27.617  10.777  34.785  1.00 23.24           N  
ATOM    278  C   GLN L  39      29.753  10.590  39.704  1.00 22.81           C  
ATOM    279  O   GLN L  39      30.926  10.881  39.472  1.00 22.71           O  
ATOM    280  N   HIS L  40      29.373   9.352  40.080  1.00 23.56           N  
ATOM    281  CA  HIS L  40      30.297   8.257  40.156  1.00 26.34           C  
ATOM    282  ND1 HIS L  40      28.548   7.878  43.148  1.00 25.16           N  
ATOM    283  CG  HIS L  40      29.733   7.562  42.526  1.00 26.97           C  
ATOM    284  CB  HIS L  40      29.842   7.129  41.096  1.00 25.60           C  
ATOM    285  NE2 HIS L  40      30.152   8.145  44.663  1.00 27.99           N  
ATOM    286  CD2 HIS L  40      30.704   7.731  43.466  1.00 27.50           C  
ATOM    287  CE1 HIS L  40      28.855   8.219  44.425  1.00 27.36           C  
ATOM    288  C   HIS L  40      30.374   7.675  38.783  1.00 27.74           C  
ATOM    289  O   HIS L  40      29.450   7.823  37.985  1.00 27.82           O  
ATOM    290  N   PRO L  41      31.447   7.002  38.477  1.00 30.62           N  
ATOM    291  CA  PRO L  41      31.589   6.461  37.158  1.00 31.48           C  
ATOM    292  CD  PRO L  41      32.730   7.262  39.108  1.00 30.51           C  
ATOM    293  CB  PRO L  41      33.018   5.930  37.085  1.00 32.12           C  
ATOM    294  CG  PRO L  41      33.785   6.837  38.069  1.00 32.39           C  
ATOM    295  C   PRO L  41      30.529   5.453  36.856  1.00 30.51           C  
ATOM    296  O   PRO L  41      30.301   4.563  37.672  1.00 31.34           O  
ATOM    297  N   GLY L  42      29.877   5.580  35.682  1.00 30.29           N  
ATOM    298  CA  GLY L  42      28.878   4.639  35.263  1.00 31.86           C  
ATOM    299  C   GLY L  42      27.577   4.917  35.955  1.00 31.69           C  
ATOM    300  O   GLY L  42      26.646   4.116  35.858  1.00 32.44           O  
ATOM    301  N   LYS L  43      27.463   6.058  36.661  1.00 29.80           N  
ATOM    302  CA  LYS L  43      26.242   6.337  37.365  1.00 29.06           C  
ATOM    303  CB  LYS L  43      26.436   6.471  38.885  1.00 30.22           C  
ATOM    304  CG  LYS L  43      26.891   5.187  39.581  1.00 31.57           C  
ATOM    305  CD  LYS L  43      25.875   4.047  39.519  1.00 36.97           C  
ATOM    306  CE  LYS L  43      26.398   2.743  40.124  1.00 45.38           C  
ATOM    307  NZ  LYS L  43      26.831   2.965  41.524  1.00 47.77           N1+
ATOM    308  C   LYS L  43      25.717   7.663  36.907  1.00 27.93           C  
ATOM    309  O   LYS L  43      26.421   8.442  36.269  1.00 28.64           O  
ATOM    310  N   ALA L  44      24.427   7.927  37.207  1.00 27.10           N  
ATOM    311  CA  ALA L  44      23.799   9.181  36.885  1.00 26.93           C  
ATOM    312  CB  ALA L  44      22.261   9.122  36.858  1.00 27.19           C  
ATOM    313  C   ALA L  44      24.201  10.170  37.938  1.00 26.80           C  
ATOM    314  O   ALA L  44      24.625   9.790  39.027  1.00 26.25           O  
ATOM    315  N   PRO L  45      24.084  11.439  37.629  1.00 26.34           N  
ATOM    316  CA  PRO L  45      24.451  12.476  38.561  1.00 24.70           C  
ATOM    317  CD  PRO L  45      24.204  11.880  36.248  1.00 25.05           C  
ATOM    318  CB  PRO L  45      24.483  13.770  37.751  1.00 24.35           C  
ATOM    319  CG  PRO L  45      24.792  13.298  36.319  1.00 25.21           C  
ATOM    320  C   PRO L  45      23.504  12.536  39.720  1.00 24.76           C  
ATOM    321  O   PRO L  45      22.352  12.132  39.570  1.00 26.11           O  
ATOM    322  N   LYS L  46      23.985  13.026  40.883  1.00 24.37           N  
ATOM    323  CA  LYS L  46      23.182  13.148  42.068  1.00 24.37           C  
ATOM    324  CB  LYS L  46      23.673  12.262  43.226  1.00 25.77           C  
ATOM    325  CG  LYS L  46      22.734  12.271  44.432  1.00 29.29           C  
ATOM    326  CD  LYS L  46      23.144  11.309  45.547  1.00 32.69           C  
ATOM    327  CE  LYS L  46      22.135  11.261  46.695  1.00 35.87           C  
ATOM    328  NZ  LYS L  46      21.834  12.632  47.162  1.00 39.91           N1+
ATOM    329  C   LYS L  46      23.289  14.570  42.541  1.00 23.91           C  
ATOM    330  O   LYS L  46      24.356  15.176  42.479  1.00 24.05           O  
ATOM    331  N   LEU L  47      22.183  15.138  43.056  1.00 23.65           N  
ATOM    332  CA  LEU L  47      22.176  16.521  43.465  1.00 24.51           C  
ATOM    333  CB  LEU L  47      20.758  17.128  43.394  1.00 24.43           C  
ATOM    334  CG  LEU L  47      20.654  18.603  43.823  1.00 26.06           C  
ATOM    335  CD1 LEU L  47      21.434  19.513  42.862  1.00 24.46           C  
ATOM    336  CD2 LEU L  47      19.187  19.040  43.985  1.00 26.69           C  
ATOM    337  C   LEU L  47      22.635  16.647  44.898  1.00 24.79           C  
ATOM    338  O   LEU L  47      21.981  16.140  45.806  1.00 25.85           O  
ATOM    339  N   MET L  48      23.856  17.194  45.109  1.00 23.28           N  
ATOM    340  CA  MET L  48      24.434  17.485  46.402  1.00 24.67           C  
ATOM    341  CB  MET L  48      25.967  17.461  46.352  1.00 25.78           C  
ATOM    342  CG  MET L  48      26.519  16.137  45.814  1.00 23.05           C  
ATOM    343  SD  MET L  48      26.075  14.670  46.790  1.00 27.23           S  
ATOM    344  CE  MET L  48      27.379  14.918  48.027  1.00 25.61           C  
ATOM    345  C   MET L  48      24.031  18.804  47.018  1.00 25.59           C  
ATOM    346  O   MET L  48      23.830  18.892  48.229  1.00 26.95           O  
ATOM    347  N   ILE L  49      23.967  19.888  46.210  1.00 24.51           N  
ATOM    348  CA  ILE L  49      23.694  21.188  46.762  1.00 24.51           C  
ATOM    349  CB  ILE L  49      24.940  21.941  47.126  1.00 24.26           C  
ATOM    350  CG1 ILE L  49      25.633  21.227  48.299  1.00 24.64           C  
ATOM    351  CG2 ILE L  49      24.577  23.405  47.420  1.00 23.87           C  
ATOM    352  CD1 ILE L  49      26.998  21.799  48.657  0.98 25.61           C  
ATOM    353  C   ILE L  49      22.907  21.989  45.775  1.00 24.73           C  
ATOM    354  O   ILE L  49      23.065  21.839  44.564  1.00 24.12           O  
ATOM    355  N   TYR L  50      22.001  22.850  46.287  1.00 24.56           N  
ATOM    356  CA  TYR L  50      21.216  23.684  45.422  1.00 24.66           C  
ATOM    357  CB  TYR L  50      19.842  23.074  45.054  1.00 23.52           C  
ATOM    358  CG  TYR L  50      18.992  22.854  46.263  1.00 25.22           C  
ATOM    359  CD1 TYR L  50      19.170  21.750  47.066  1.00 26.04           C  
ATOM    360  CD2 TYR L  50      18.008  23.752  46.598  1.00 26.71           C  
ATOM    361  CE1 TYR L  50      18.385  21.547  48.178  1.00 26.57           C  
ATOM    362  CE2 TYR L  50      17.218  23.556  47.708  1.00 27.33           C  
ATOM    363  CZ  TYR L  50      17.405  22.452  48.502  1.00 28.47           C  
ATOM    364  OH  TYR L  50      16.596  22.251  49.640  1.00 37.10           O  
ATOM    365  C   TYR L  50      21.046  25.022  46.083  1.00 25.78           C  
ATOM    366  O   TYR L  50      21.182  25.144  47.299  1.00 26.09           O  
ATOM    367  N   ASP L  51      20.672  26.067  45.304  1.00 22.13           N  
ATOM    368  CA  ASP L  51      20.446  27.385  45.840  1.00 22.10           C  
ATOM    369  CB  ASP L  51      19.225  27.508  46.770  1.00 23.56           C  
ATOM    370  CG  ASP L  51      17.978  27.647  45.907  1.00 23.99           C  
ATOM    371  OD1 ASP L  51      17.869  28.689  45.208  1.00 23.72           O  
ATOM    372  OD2 ASP L  51      17.118  26.727  45.944  1.00 23.52           O1-
ATOM    373  C   ASP L  51      21.672  27.851  46.554  1.00 22.52           C  
ATOM    374  O   ASP L  51      21.615  28.539  47.573  1.00 22.50           O  
ATOM    375  N   VAL L  52      22.823  27.457  45.994  1.00 22.22           N  
ATOM    376  CA  VAL L  52      24.137  27.856  46.389  1.00 22.44           C  
ATOM    377  CB  VAL L  52      24.241  29.350  46.508  1.00 22.65           C  
ATOM    378  CG1 VAL L  52      25.669  29.739  46.934  1.00 22.50           C  
ATOM    379  CG2 VAL L  52      23.784  29.959  45.171  1.00 22.70           C  
ATOM    380  C   VAL L  52      24.558  27.214  47.687  1.00 22.61           C  
ATOM    381  O   VAL L  52      25.716  26.814  47.801  1.00 21.98           O  
ATOM    382  N   SER L  53      23.650  26.980  48.664  1.00 22.91           N  
ATOM    383  CA  SER L  53      24.170  26.439  49.899  1.00 23.18           C  
ATOM    384  CB  SER L  53      24.401  27.518  50.970  1.00 22.93           C  
ATOM    385  OG  SER L  53      23.168  28.127  51.322  1.00 24.26           O  
ATOM    386  C   SER L  53      23.222  25.457  50.527  1.00 23.63           C  
ATOM    387  O   SER L  53      23.450  25.028  51.660  1.00 24.22           O  
ATOM    388  N   ASN L  54      22.158  25.038  49.824  1.00 29.26           N  
ATOM    389  CA  ASN L  54      21.241  24.143  50.481  1.00 30.42           C  
ATOM    390  CB  ASN L  54      19.779  24.369  50.065  1.00 29.59           C  
ATOM    391  CG  ASN L  54      19.334  25.704  50.646  1.00 33.27           C  
ATOM    392  OD1 ASN L  54      19.355  25.902  51.859  1.00 29.89           O  
ATOM    393  ND2 ASN L  54      18.928  26.654  49.762  1.00 28.69           N  
ATOM    394  C   ASN L  54      21.582  22.711  50.184  1.00 30.30           C  
ATOM    395  O   ASN L  54      22.051  22.380  49.097  1.00 29.30           O  
ATOM    396  N   ARG L  55      21.345  21.817  51.171  1.00 31.75           N  
ATOM    397  CA  ARG L  55      21.613  20.415  50.983  1.00 32.49           C  
ATOM    398  CB  ARG L  55      22.460  19.763  52.087  1.00 33.43           C  
ATOM    399  CG  ARG L  55      23.926  20.182  52.134  1.00 34.81           C  
ATOM    400  CD  ARG L  55      24.742  19.315  53.092  1.00 37.32           C  
ATOM    401  NE  ARG L  55      24.048  19.354  54.408  1.00 40.46           N  
ATOM    402  CZ  ARG L  55      24.357  20.324  55.316  1.00 43.47           C  
ATOM    403  NH1 ARG L  55      25.342  21.227  55.041  1.00 41.66           N1+
ATOM    404  NH2 ARG L  55      23.681  20.385  56.500  1.00 41.60           N  
ATOM    405  C   ARG L  55      20.311  19.673  51.018  1.00 33.27           C  
ATOM    406  O   ARG L  55      19.437  19.937  51.842  1.00 33.68           O  
ATOM    407  N   PRO L  56      20.184  18.733  50.123  1.00 33.14           N  
ATOM    408  CA  PRO L  56      19.015  17.897  50.089  1.00 32.53           C  
ATOM    409  CD  PRO L  56      20.808  18.860  48.816  1.00 31.49           C  
ATOM    410  CB  PRO L  56      19.070  17.163  48.752  1.00 32.96           C  
ATOM    411  CG  PRO L  56      19.885  18.104  47.846  1.00 30.69           C  
ATOM    412  C   PRO L  56      19.104  16.973  51.257  1.00 35.38           C  
ATOM    413  O   PRO L  56      20.193  16.823  51.808  1.00 36.20           O  
ATOM    414  N   SER L  57      17.981  16.365  51.677  1.00 36.65           N  
ATOM    415  CA  SER L  57      18.072  15.447  52.770  1.00 37.72           C  
ATOM    416  CB  SER L  57      16.705  14.994  53.303  1.00 39.01           C  
ATOM    417  OG  SER L  57      16.881  14.081  54.374  1.00 42.94           O  
ATOM    418  C   SER L  57      18.797  14.237  52.277  1.00 38.16           C  
ATOM    419  O   SER L  57      18.632  13.824  51.131  1.00 37.69           O  
ATOM    420  N   GLY L  58      19.630  13.638  53.149  1.00 37.64           N  
ATOM    421  CA  GLY L  58      20.359  12.457  52.791  1.00 37.51           C  
ATOM    422  C   GLY L  58      21.764  12.827  52.423  1.00 36.79           C  
ATOM    423  O   GLY L  58      22.639  11.964  52.384  1.00 39.22           O  
ATOM    424  N   VAL L  59      22.022  14.119  52.142  1.00 33.43           N  
ATOM    425  CA  VAL L  59      23.351  14.521  51.768  1.00 33.49           C  
ATOM    426  CB  VAL L  59      23.372  15.740  50.893  1.00 32.71           C  
ATOM    427  CG1 VAL L  59      24.835  16.120  50.601  1.00 30.55           C  
ATOM    428  CG2 VAL L  59      22.538  15.454  49.630  1.00 30.40           C  
ATOM    429  C   VAL L  59      24.127  14.834  53.014  1.00 34.29           C  
ATOM    430  O   VAL L  59      23.629  15.492  53.926  1.00 33.57           O  
ATOM    431  N   SER L  60      25.400  14.386  53.064  1.00 34.59           N  
ATOM    432  CA  SER L  60      26.230  14.571  54.224  1.00 34.70           C  
ATOM    433  CB  SER L  60      27.583  13.841  54.123  1.00 35.60           C  
ATOM    434  OG  SER L  60      28.350  14.065  55.296  1.00 37.76           O  
ATOM    435  C   SER L  60      26.526  16.028  54.427  1.00 36.39           C  
ATOM    436  O   SER L  60      26.626  16.807  53.482  1.00 35.93           O  
ATOM    437  N   ASN L  61      26.687  16.404  55.711  1.00 35.41           N  
ATOM    438  CA  ASN L  61      26.955  17.725  56.217  1.00 35.56           C  
ATOM    439  CB  ASN L  61      26.966  17.775  57.753  1.00 39.63           C  
ATOM    440  CG  ASN L  61      25.606  17.321  58.250  1.00 42.59           C  
ATOM    441  OD1 ASN L  61      24.580  17.917  57.928  1.00 42.54           O  
ATOM    442  ND2 ASN L  61      25.593  16.221  59.050  1.00 42.32           N  
ATOM    443  C   ASN L  61      28.326  18.143  55.798  1.00 35.04           C  
ATOM    444  O   ASN L  61      28.665  19.325  55.820  1.00 35.22           O  
ATOM    445  N   ARG L  62      29.175  17.161  55.468  1.00 32.74           N  
ATOM    446  CA  ARG L  62      30.535  17.425  55.102  1.00 30.51           C  
ATOM    447  CB  ARG L  62      31.362  16.150  54.857  1.00 30.00           C  
ATOM    448  CG  ARG L  62      31.580  15.343  56.139  1.00 30.23           C  
ATOM    449  CD  ARG L  62      32.516  14.137  55.996  1.00 30.59           C  
ATOM    450  NE  ARG L  62      31.897  13.176  55.042  1.00 32.41           N  
ATOM    451  CZ  ARG L  62      32.280  13.172  53.731  1.00 31.54           C  
ATOM    452  NH1 ARG L  62      33.267  14.015  53.311  1.00 30.20           N1+
ATOM    453  NH2 ARG L  62      31.693  12.312  52.849  1.00 31.58           N  
ATOM    454  C   ARG L  62      30.554  18.266  53.864  1.00 30.68           C  
ATOM    455  O   ARG L  62      31.531  18.975  53.623  1.00 30.83           O  
ATOM    456  N   PHE L  63      29.503  18.172  53.021  1.00 29.97           N  
ATOM    457  CA  PHE L  63      29.448  18.936  51.803  1.00 29.87           C  
ATOM    458  CB  PHE L  63      28.645  18.230  50.694  1.00 28.89           C  
ATOM    459  CG  PHE L  63      29.378  16.987  50.320  1.00 30.42           C  
ATOM    460  CD1 PHE L  63      29.264  15.846  51.081  1.00 32.03           C  
ATOM    461  CD2 PHE L  63      30.176  16.960  49.199  1.00 29.11           C  
ATOM    462  CE1 PHE L  63      29.942  14.700  50.736  1.00 31.68           C  
ATOM    463  CE2 PHE L  63      30.857  15.818  48.848  1.00 30.27           C  
ATOM    464  CZ  PHE L  63      30.741  14.685  49.616  1.00 30.60           C  
ATOM    465  C   PHE L  63      28.761  20.246  52.066  1.00 29.80           C  
ATOM    466  O   PHE L  63      27.693  20.290  52.674  1.00 30.61           O  
ATOM    467  N   SER L  64      29.372  21.363  51.609  1.00 26.68           N  
ATOM    468  CA  SER L  64      28.770  22.657  51.793  1.00 28.14           C  
ATOM    469  CB  SER L  64      29.286  23.413  53.029  1.00 28.84           C  
ATOM    470  OG  SER L  64      30.674  23.690  52.894  1.00 30.77           O  
ATOM    471  C   SER L  64      29.084  23.499  50.591  1.00 28.51           C  
ATOM    472  O   SER L  64      30.043  23.228  49.868  1.00 28.32           O  
ATOM    473  N   GLY L  65      28.278  24.557  50.348  1.00 26.75           N  
ATOM    474  CA  GLY L  65      28.512  25.389  49.199  1.00 27.37           C  
ATOM    475  C   GLY L  65      28.466  26.829  49.610  1.00 29.26           C  
ATOM    476  O   GLY L  65      27.849  27.189  50.611  1.00 29.98           O  
ATOM    477  N   SER L  66      29.129  27.691  48.810  1.00 28.39           N  
ATOM    478  CA  SER L  66      29.193  29.098  49.080  1.00 29.78           C  
ATOM    479  CB  SER L  66      30.372  29.465  49.997  1.00 30.05           C  
ATOM    480  OG  SER L  66      30.389  30.860  50.242  1.00 32.67           O  
ATOM    481  C   SER L  66      29.408  29.796  47.769  1.00 30.88           C  
ATOM    482  O   SER L  66      29.613  29.152  46.742  1.00 28.69           O  
ATOM    483  N   LYS L  67      29.327  31.145  47.761  1.00 31.43           N  
ATOM    484  CA  LYS L  67      29.548  31.853  46.531  1.00 30.29           C  
ATOM    485  CB  LYS L  67      28.278  31.953  45.679  1.00 30.78           C  
ATOM    486  CG  LYS L  67      28.486  32.555  44.293  1.00 32.76           C  
ATOM    487  CD  LYS L  67      27.177  32.614  43.514  1.00 33.37           C  
ATOM    488  CE  LYS L  67      26.226  33.651  44.115  1.00 35.23           C  
ATOM    489  NZ  LYS L  67      24.841  33.360  43.711  1.00 33.92           N1+
ATOM    490  C   LYS L  67      29.950  33.261  46.848  1.00 34.33           C  
ATOM    491  O   LYS L  67      29.464  33.859  47.807  1.00 34.87           O  
ATOM    492  N   SER L  68      30.884  33.815  46.048  1.00 32.51           N  
ATOM    493  CA  SER L  68      31.252  35.191  46.197  1.00 34.62           C  
ATOM    494  CB  SER L  68      32.492  35.410  47.080  1.00 37.53           C  
ATOM    495  OG  SER L  68      33.637  34.834  46.468  1.00 37.55           O  
ATOM    496  C   SER L  68      31.578  35.693  44.830  1.00 33.31           C  
ATOM    497  O   SER L  68      32.395  35.108  44.120  1.00 33.32           O  
ATOM    498  N   GLY L  69      30.943  36.805  44.421  1.00 34.79           N  
ATOM    499  CA  GLY L  69      31.215  37.326  43.118  1.00 32.53           C  
ATOM    500  C   GLY L  69      30.773  36.315  42.105  1.00 30.94           C  
ATOM    501  O   GLY L  69      29.712  35.706  42.217  1.00 32.71           O  
ATOM    502  N   ASN L  70      31.601  36.157  41.057  1.00 32.20           N  
ATOM    503  CA  ASN L  70      31.398  35.279  39.940  1.00 30.28           C  
ATOM    504  CB  ASN L  70      32.273  35.642  38.732  1.00 30.03           C  
ATOM    505  CG  ASN L  70      31.738  36.952  38.167  1.00 33.43           C  
ATOM    506  OD1 ASN L  70      30.579  37.305  38.376  1.00 33.35           O  
ATOM    507  ND2 ASN L  70      32.601  37.691  37.420  1.00 35.01           N  
ATOM    508  C   ASN L  70      31.666  33.846  40.291  1.00 30.44           C  
ATOM    509  O   ASN L  70      31.337  32.957  39.507  1.00 29.95           O  
ATOM    510  N   THR L  71      32.339  33.563  41.424  1.00 29.66           N  
ATOM    511  CA  THR L  71      32.715  32.192  41.644  1.00 28.93           C  
ATOM    512  CB  THR L  71      34.172  32.038  41.964  1.00 29.64           C  
ATOM    513  OG1 THR L  71      34.962  32.584  40.920  1.00 31.77           O  
ATOM    514  CG2 THR L  71      34.482  30.540  42.132  1.00 28.72           C  
ATOM    515  C   THR L  71      31.957  31.547  42.772  1.00 28.42           C  
ATOM    516  O   THR L  71      31.774  32.121  43.843  1.00 30.25           O  
ATOM    517  N   ALA L  72      31.517  30.288  42.537  1.00 27.05           N  
ATOM    518  CA  ALA L  72      30.820  29.486  43.507  1.00 26.63           C  
ATOM    519  CB  ALA L  72      29.592  28.757  42.935  1.00 25.29           C  
ATOM    520  C   ALA L  72      31.794  28.434  43.954  1.00 26.74           C  
ATOM    521  O   ALA L  72      32.708  28.082  43.209  1.00 26.32           O  
ATOM    522  N   SER L  73      31.652  27.923  45.198  1.00 25.99           N  
ATOM    523  CA  SER L  73      32.609  26.954  45.656  1.00 26.50           C  
ATOM    524  CB  SER L  73      33.634  27.551  46.632  1.00 28.83           C  
ATOM    525  OG  SER L  73      34.419  28.534  45.973  1.00 29.99           O  
ATOM    526  C   SER L  73      31.913  25.840  46.381  1.00 26.17           C  
ATOM    527  O   SER L  73      30.936  26.045  47.098  1.00 26.51           O  
ATOM    528  N   LEU L  74      32.431  24.609  46.186  1.00 25.66           N  
ATOM    529  CA  LEU L  74      31.958  23.431  46.855  1.00 25.27           C  
ATOM    530  CB  LEU L  74      31.730  22.257  45.883  1.00 23.81           C  
ATOM    531  CG  LEU L  74      31.225  20.960  46.545  1.00 24.06           C  
ATOM    532  CD1 LEU L  74      29.827  21.144  47.156  1.00 23.71           C  
ATOM    533  CD2 LEU L  74      31.288  19.778  45.565  1.00 22.73           C  
ATOM    534  C   LEU L  74      33.062  23.022  47.785  1.00 26.41           C  
ATOM    535  O   LEU L  74      34.220  22.935  47.377  1.00 26.54           O  
ATOM    536  N   THR L  75      32.742  22.777  49.073  1.00 26.45           N  
ATOM    537  CA  THR L  75      33.776  22.386  49.993  1.00 27.19           C  
ATOM    538  CB  THR L  75      33.939  23.324  51.155  1.00 28.26           C  
ATOM    539  OG1 THR L  75      34.259  24.626  50.691  1.00 30.56           O  
ATOM    540  CG2 THR L  75      35.064  22.799  52.063  1.00 28.23           C  
ATOM    541  C   THR L  75      33.423  21.048  50.560  1.00 27.16           C  
ATOM    542  O   THR L  75      32.282  20.801  50.949  1.00 28.75           O  
ATOM    543  N   ILE L  76      34.414  20.134  50.603  1.00 26.25           N  
ATOM    544  CA  ILE L  76      34.195  18.824  51.144  1.00 28.42           C  
ATOM    545  CB  ILE L  76      34.469  17.734  50.147  1.00 27.50           C  
ATOM    546  CG1 ILE L  76      33.539  17.878  48.927  1.00 27.54           C  
ATOM    547  CG2 ILE L  76      34.339  16.383  50.869  1.00 27.15           C  
ATOM    548  CD1 ILE L  76      33.935  16.990  47.747  1.00 25.39           C  
ATOM    549  C   ILE L  76      35.164  18.650  52.275  1.00 31.11           C  
ATOM    550  O   ILE L  76      36.376  18.759  52.087  1.00 31.52           O  
ATOM    551  N   SER L  77      34.652  18.362  53.490  1.00 30.79           N  
ATOM    552  CA  SER L  77      35.524  18.199  54.624  1.00 32.35           C  
ATOM    553  CB  SER L  77      35.089  18.982  55.876  1.00 32.41           C  
ATOM    554  OG  SER L  77      35.182  20.379  55.652  1.00 33.08           O  
ATOM    555  C   SER L  77      35.509  16.756  55.019  1.00 32.62           C  
ATOM    556  O   SER L  77      34.583  16.020  54.684  1.00 31.91           O  
ATOM    557  N   GLY L  78      36.566  16.305  55.726  1.00 31.96           N  
ATOM    558  CA  GLY L  78      36.604  14.947  56.193  1.00 32.50           C  
ATOM    559  C   GLY L  78      36.535  14.046  55.003  1.00 32.27           C  
ATOM    560  O   GLY L  78      35.745  13.105  54.967  1.00 32.70           O  
ATOM    561  N   LEU L  79      37.401  14.300  54.008  1.00 31.23           N  
ATOM    562  CA  LEU L  79      37.366  13.603  52.755  1.00 30.85           C  
ATOM    563  CB  LEU L  79      38.536  14.039  51.849  1.00 31.65           C  
ATOM    564  CG  LEU L  79      38.425  13.622  50.373  1.00 31.93           C  
ATOM    565  CD1 LEU L  79      37.214  14.285  49.693  1.00 30.48           C  
ATOM    566  CD2 LEU L  79      39.735  13.906  49.623  1.00 31.85           C  
ATOM    567  C   LEU L  79      37.427  12.124  53.009  1.00 32.80           C  
ATOM    568  O   LEU L  79      38.216  11.641  53.821  1.00 32.70           O  
ATOM    569  N   GLN L  80      36.543  11.368  52.318  1.00 32.31           N  
ATOM    570  CA  GLN L  80      36.450   9.942  52.475  1.00 32.39           C  
ATOM    571  CB  GLN L  80      35.083   9.499  53.023  1.00 34.40           C  
ATOM    572  CG  GLN L  80      34.814  10.041  54.429  1.00 38.32           C  
ATOM    573  CD  GLN L  80      33.447   9.555  54.884  1.00 42.70           C  
ATOM    574  OE1 GLN L  80      32.785   8.779  54.198  1.00 43.56           O  
ATOM    575  NE2 GLN L  80      33.014  10.021  56.087  1.00 42.12           N  
ATOM    576  C   GLN L  80      36.626   9.325  51.121  1.00 33.05           C  
ATOM    577  O   GLN L  80      36.492   9.992  50.098  1.00 31.12           O  
ATOM    578  N   ALA L  81      36.916   8.011  51.083  1.00 31.57           N  
ATOM    579  CA  ALA L  81      37.196   7.331  49.849  1.00 32.50           C  
ATOM    580  CB  ALA L  81      37.521   5.840  50.044  1.00 32.40           C  
ATOM    581  C   ALA L  81      36.014   7.424  48.930  1.00 31.88           C  
ATOM    582  O   ALA L  81      36.173   7.599  47.723  1.00 31.90           O  
ATOM    583  N   GLU L  82      34.793   7.334  49.482  1.00 32.48           N  
ATOM    584  CA  GLU L  82      33.585   7.325  48.704  1.00 33.48           C  
ATOM    585  CB  GLU L  82      32.307   7.142  49.541  1.00 40.47           C  
ATOM    586  CG  GLU L  82      32.120   5.718  50.064  1.00 49.10           C  
ATOM    587  CD  GLU L  82      30.727   5.618  50.669  1.00 58.33           C  
ATOM    588  OE1 GLU L  82      30.413   6.435  51.574  1.00 57.81           O  
ATOM    589  OE2 GLU L  82      29.955   4.724  50.229  1.00 60.00           O1-
ATOM    590  C   GLU L  82      33.435   8.604  47.943  1.00 32.10           C  
ATOM    591  O   GLU L  82      32.765   8.636  46.914  1.00 32.60           O  
ATOM    592  N   ASP L  83      34.038   9.694  48.446  1.00 29.45           N  
ATOM    593  CA  ASP L  83      33.917  11.009  47.881  1.00 28.23           C  
ATOM    594  CB  ASP L  83      34.631  12.082  48.723  1.00 28.26           C  
ATOM    595  CG  ASP L  83      33.852  12.249  50.022  1.00 30.78           C  
ATOM    596  OD1 ASP L  83      32.661  11.842  50.054  1.00 30.38           O  
ATOM    597  OD2 ASP L  83      34.437  12.789  50.999  1.00 29.43           O1-
ATOM    598  C   ASP L  83      34.481  11.059  46.491  1.00 28.28           C  
ATOM    599  O   ASP L  83      34.115  11.939  45.715  1.00 27.48           O  
ATOM    600  N   GLU L  84      35.418  10.160  46.137  1.00 26.37           N  
ATOM    601  CA  GLU L  84      35.995  10.230  44.822  1.00 27.13           C  
ATOM    602  CB  GLU L  84      37.010   9.107  44.550  1.00 25.88           C  
ATOM    603  CG  GLU L  84      37.776   9.282  43.239  1.00 28.83           C  
ATOM    604  CD  GLU L  84      38.743   8.116  43.102  1.00 31.21           C  
ATOM    605  OE1 GLU L  84      39.852   8.194  43.695  1.00 32.09           O  
ATOM    606  OE2 GLU L  84      38.389   7.132  42.404  1.00 29.04           O1-
ATOM    607  C   GLU L  84      34.904  10.137  43.800  1.00 26.27           C  
ATOM    608  O   GLU L  84      34.089   9.218  43.825  1.00 26.21           O  
ATOM    609  N   ALA L  85      34.872  11.113  42.865  1.00 24.72           N  
ATOM    610  CA  ALA L  85      33.866  11.145  41.841  1.00 24.10           C  
ATOM    611  CB  ALA L  85      32.430  11.167  42.392  1.00 24.27           C  
ATOM    612  C   ALA L  85      34.068  12.415  41.069  1.00 23.70           C  
ATOM    613  O   ALA L  85      35.000  13.172  41.337  1.00 23.56           O  
ATOM    614  N   ASP L  86      33.212  12.655  40.052  1.00 23.85           N  
ATOM    615  CA  ASP L  86      33.266  13.865  39.280  1.00 24.17           C  
ATOM    616  CB  ASP L  86      32.852  13.669  37.809  1.00 25.25           C  
ATOM    617  CG  ASP L  86      33.872  12.787  37.101  1.00 30.29           C  
ATOM    618  OD1 ASP L  86      35.073  12.836  37.477  1.00 32.98           O  
ATOM    619  OD2 ASP L  86      33.457  12.050  36.166  1.00 32.64           O1-
ATOM    620  C   ASP L  86      32.239  14.787  39.872  1.00 23.22           C  
ATOM    621  O   ASP L  86      31.153  14.347  40.245  1.00 24.01           O  
ATOM    622  N   TYR L  87      32.561  16.096  39.989  1.00 21.95           N  
ATOM    623  CA  TYR L  87      31.616  17.032  40.535  1.00 22.01           C  
ATOM    624  CB  TYR L  87      32.104  17.725  41.821  1.00 21.52           C  
ATOM    625  CG  TYR L  87      32.147  16.700  42.905  1.00 21.40           C  
ATOM    626  CD1 TYR L  87      33.217  15.844  43.020  1.00 22.91           C  
ATOM    627  CD2 TYR L  87      31.119  16.600  43.815  1.00 22.56           C  
ATOM    628  CE1 TYR L  87      33.258  14.902  44.021  1.00 23.43           C  
ATOM    629  CE2 TYR L  87      31.153  15.659  44.819  1.00 22.31           C  
ATOM    630  CZ  TYR L  87      32.225  14.806  44.924  1.00 24.13           C  
ATOM    631  OH  TYR L  87      32.264  13.839  45.952  1.00 23.44           O  
ATOM    632  C   TYR L  87      31.367  18.097  39.511  1.00 22.91           C  
ATOM    633  O   TYR L  87      32.301  18.597  38.883  1.00 23.21           O  
ATOM    634  N   TYR L  88      30.078  18.458  39.313  1.00 22.57           N  
ATOM    635  CA  TYR L  88      29.730  19.453  38.338  1.00 21.81           C  
ATOM    636  CB  TYR L  88      28.838  18.948  37.183  1.00 21.37           C  
ATOM    637  CG  TYR L  88      29.566  17.964  36.329  1.00 21.35           C  
ATOM    638  CD1 TYR L  88      30.360  18.390  35.290  1.00 21.30           C  
ATOM    639  CD2 TYR L  88      29.453  16.614  36.561  1.00 20.46           C  
ATOM    640  CE1 TYR L  88      31.030  17.490  34.494  1.00 20.77           C  
ATOM    641  CE2 TYR L  88      30.120  15.709  35.769  1.00 21.32           C  
ATOM    642  CZ  TYR L  88      30.909  16.143  34.731  1.00 21.83           C  
ATOM    643  OH  TYR L  88      31.590  15.212  33.919  1.00 22.37           O  
ATOM    644  C   TYR L  88      28.921  20.523  39.004  1.00 22.38           C  
ATOM    645  O   TYR L  88      28.047  20.248  39.826  1.00 22.78           O  
ATOM    646  N   CYS L  89      29.212  21.793  38.659  1.00 22.41           N  
ATOM    647  CA  CYS L  89      28.432  22.894  39.140  1.00 24.21           C  
ATOM    648  CB  CYS L  89      29.268  24.145  39.491  1.00 25.10           C  
ATOM    649  SG  CYS L  89      30.273  24.727  38.090  1.00 32.10           S  
ATOM    650  C   CYS L  89      27.504  23.264  38.021  1.00 24.05           C  
ATOM    651  O   CYS L  89      27.755  22.926  36.864  1.00 24.21           O  
ATOM    652  N   SER L  90      26.370  23.922  38.338  1.00 23.39           N  
ATOM    653  CA  SER L  90      25.467  24.354  37.305  1.00 23.15           C  
ATOM    654  CB  SER L  90      24.310  23.374  37.039  1.00 23.31           C  
ATOM    655  OG  SER L  90      23.417  23.364  38.144  1.00 27.20           O  
ATOM    656  C   SER L  90      24.847  25.627  37.777  1.00 22.94           C  
ATOM    657  O   SER L  90      24.705  25.843  38.980  1.00 22.65           O  
ATOM    658  N   SER L  91      24.470  26.521  36.843  1.00 22.74           N  
ATOM    659  CA  SER L  91      23.860  27.748  37.268  1.00 24.56           C  
ATOM    660  CB  SER L  91      24.842  28.928  37.366  1.00 25.41           C  
ATOM    661  OG  SER L  91      24.153  30.095  37.794  1.00 27.36           O  
ATOM    662  C   SER L  91      22.802  28.152  36.286  1.00 24.83           C  
ATOM    663  O   SER L  91      22.887  27.865  35.093  1.00 24.89           O  
ATOM    664  N   TYR L  92      21.622  28.448  36.886  1.00 20.95           N  
ATOM    665  CA  TYR L  92      20.274  28.574  36.347  1.00 22.36           C  
ATOM    666  CB  TYR L  92      19.319  28.734  37.548  1.00 22.67           C  
ATOM    667  CG  TYR L  92      17.896  28.946  37.169  1.00 23.39           C  
ATOM    668  CD1 TYR L  92      17.083  27.893  36.822  1.00 21.90           C  
ATOM    669  CD2 TYR L  92      17.367  30.215  37.195  1.00 25.62           C  
ATOM    670  CE1 TYR L  92      15.766  28.111  36.494  1.00 19.60           C  
ATOM    671  CE2 TYR L  92      16.050  30.438  36.867  1.00 19.39           C  
ATOM    672  CZ  TYR L  92      15.249  29.381  36.511  1.00 19.59           C  
ATOM    673  OH  TYR L  92      13.897  29.596  36.173  1.00 20.03           O  
ATOM    674  C   TYR L  92      20.140  29.747  35.446  1.00 24.31           C  
ATOM    675  O   TYR L  92      20.443  30.873  35.818  1.00 24.36           O  
ATOM    676  N   THR L  93      19.640  29.539  34.215  1.00 24.66           N  
ATOM    677  CA  THR L  93      19.514  30.703  33.389  1.00 25.15           C  
ATOM    678  CB  THR L  93      19.586  30.413  31.943  1.00 24.10           C  
ATOM    679  OG1 THR L  93      18.340  29.856  31.565  1.00 31.26           O  
ATOM    680  CG2 THR L  93      20.736  29.409  31.704  1.00 34.58           C  
ATOM    681  C   THR L  93      18.136  31.276  33.602  1.00 26.08           C  
ATOM    682  O   THR L  93      17.263  30.655  34.207  1.00 26.78           O  
ATOM    683  N   SER L  94      17.885  32.477  33.054  1.00 26.72           N  
ATOM    684  CA  SER L  94      16.632  33.143  33.263  1.00 28.58           C  
ATOM    685  CB  SER L  94      16.586  34.533  32.610  1.00 39.33           C  
ATOM    686  OG  SER L  94      15.376  35.179  32.969  1.00 43.12           O  
ATOM    687  C   SER L  94      15.562  32.305  32.673  1.00 29.23           C  
ATOM    688  O   SER L  94      14.391  32.414  33.031  1.00 29.95           O  
ATOM    689  N   SER L  95      15.938  31.437  31.729  1.00 27.09           N  
ATOM    690  CA  SER L  95      14.955  30.571  31.154  1.00 28.22           C  
ATOM    691  CB  SER L  95      15.283  30.123  29.730  1.00 29.76           C  
ATOM    692  OG  SER L  95      15.364  31.249  28.875  1.00 23.68           O  
ATOM    693  C   SER L  95      14.967  29.350  31.992  1.00 26.11           C  
ATOM    694  O   SER L  95      15.335  29.390  33.159  1.00 27.11           O  
ATOM    695  N   SER L  96      14.430  28.241  31.476  1.00 24.98           N  
ATOM    696  CA  SER L  96      14.669  27.034  32.194  1.00 25.37           C  
ATOM    697  CB  SER L  96      13.607  25.920  32.061  1.00 28.26           C  
ATOM    698  OG  SER L  96      13.933  24.803  32.876  1.00  0.00           O  
ATOM    699  C   SER L  96      15.978  26.522  31.674  1.00 26.71           C  
ATOM    700  O   SER L  96      16.349  25.390  31.975  1.00 27.17           O  
ATOM    701  N   THR L  97      16.695  27.322  30.840  1.00 25.58           N  
ATOM    702  CA  THR L  97      17.932  26.834  30.289  1.00 24.48           C  
ATOM    703  CB  THR L  97      18.423  27.539  29.026  1.00 24.97           C  
ATOM    704  OG1 THR L  97      18.956  28.823  29.279  1.00  0.00           O  
ATOM    705  CG2 THR L  97      17.213  27.725  28.087  1.00  0.00           C  
ATOM    706  C   THR L  97      18.956  26.789  31.388  1.00 23.63           C  
ATOM    707  O   THR L  97      18.841  27.478  32.399  1.00 25.18           O  
ATOM    708  N   ARG L  98      19.983  25.928  31.255  1.00 20.63           N  
ATOM    709  CA  ARG L  98      20.828  25.746  32.400  1.00 20.94           C  
ATOM    710  CB  ARG L  98      20.651  24.363  33.036  1.00 19.82           C  
ATOM    711  CG  ARG L  98      19.289  24.156  33.682  1.00 24.17           C  
ATOM    712  CD  ARG L  98      19.095  25.018  34.927  1.00 48.79           C  
ATOM    713  NE  ARG L  98      17.970  24.428  35.698  1.00 37.34           N  
ATOM    714  CZ  ARG L  98      16.707  24.935  35.581  1.00 25.73           C  
ATOM    715  NH1 ARG L  98      16.468  25.972  34.723  1.00 36.17           N1+
ATOM    716  NH2 ARG L  98      15.697  24.420  36.332  1.00 32.17           N  
ATOM    717  C   ARG L  98      22.263  25.783  31.998  1.00 18.32           C  
ATOM    718  O   ARG L  98      22.576  25.465  30.854  1.00 19.63           O  
ATOM    719  N   VAL L  99      23.208  26.185  32.890  1.00 24.17           N  
ATOM    720  CA  VAL L  99      24.495  25.943  32.289  1.00 23.39           C  
ATOM    721  CB  VAL L  99      25.226  27.205  31.927  1.00 24.24           C  
ATOM    722  CG1 VAL L  99      25.499  28.003  33.212  1.00 28.44           C  
ATOM    723  CG2 VAL L  99      26.501  26.829  31.157  1.00 26.49           C  
ATOM    724  C   VAL L  99      25.356  25.180  33.252  1.00 23.25           C  
ATOM    725  O   VAL L  99      25.427  25.508  34.432  1.00 23.23           O  
ATOM    726  N   PHE L 100      26.060  24.140  32.755  1.00 22.68           N  
ATOM    727  CA  PHE L 100      26.881  23.314  33.600  1.00 22.98           C  
ATOM    728  CB  PHE L 100      26.818  21.808  33.277  1.00 23.38           C  
ATOM    729  CG  PHE L 100      25.537  21.222  33.766  1.00 24.07           C  
ATOM    730  CD1 PHE L 100      24.381  21.327  33.029  1.00 24.22           C  
ATOM    731  CD2 PHE L 100      25.505  20.545  34.963  1.00 23.62           C  
ATOM    732  CE1 PHE L 100      23.208  20.774  33.489  1.00 26.36           C  
ATOM    733  CE2 PHE L 100      24.336  19.991  35.427  1.00 22.57           C  
ATOM    734  CZ  PHE L 100      23.183  20.105  34.689  1.00 24.62           C  
ATOM    735  C   PHE L 100      28.323  23.691  33.453  1.00 23.97           C  
ATOM    736  O   PHE L 100      28.751  24.226  32.431  1.00 25.06           O  
ATOM    737  N   GLY L 101      29.110  23.421  34.515  1.00 23.09           N  
ATOM    738  CA  GLY L 101      30.527  23.652  34.497  1.00 23.32           C  
ATOM    739  C   GLY L 101      31.167  22.476  33.824  1.00 24.07           C  
ATOM    740  O   GLY L 101      30.508  21.491  33.498  1.00 22.95           O  
ATOM    741  N   THR L 102      32.494  22.565  33.619  1.00 23.32           N  
ATOM    742  CA  THR L 102      33.308  21.588  32.947  1.00 22.98           C  
ATOM    743  CB  THR L 102      34.710  22.077  32.716  1.00 16.61           C  
ATOM    744  OG1 THR L 102      35.376  22.283  33.953  1.00 17.56           O  
ATOM    745  CG2 THR L 102      34.637  23.401  31.938  1.00 16.85           C  
ATOM    746  C   THR L 102      33.397  20.320  33.745  1.00 24.34           C  
ATOM    747  O   THR L 102      33.586  19.246  33.181  1.00 24.88           O  
ATOM    748  N   GLY L 103      33.331  20.402  35.085  1.00 23.48           N  
ATOM    749  CA  GLY L 103      33.414  19.204  35.875  1.00 23.14           C  
ATOM    750  C   GLY L 103      34.787  19.108  36.463  1.00 24.85           C  
ATOM    751  O   GLY L 103      35.773  19.528  35.859  1.00 25.82           O  
ATOM    752  N   THR L 104      34.875  18.545  37.683  1.00 24.34           N  
ATOM    753  CA  THR L 104      36.144  18.394  38.329  1.00 24.99           C  
ATOM    754  CB  THR L 104      36.304  19.279  39.530  1.00 24.45           C  
ATOM    755  OG1 THR L 104      36.163  20.642  39.155  1.00 24.05           O  
ATOM    756  CG2 THR L 104      37.691  19.040  40.148  1.00 25.17           C  
ATOM    757  C   THR L 104      36.246  16.983  38.815  1.00 25.23           C  
ATOM    758  O   THR L 104      35.307  16.441  39.395  1.00 24.71           O  
ATOM    759  N   LYS L 105      37.411  16.352  38.589  1.00 25.07           N  
ATOM    760  CA  LYS L 105      37.641  15.009  39.040  1.00 26.21           C  
ATOM    761  CB  LYS L 105      38.637  14.261  38.133  1.00 26.79           C  
ATOM    762  CG  LYS L 105      38.970  12.820  38.536  1.00 30.83           C  
ATOM    763  CD  LYS L 105      37.918  11.771  38.176  1.00 37.22           C  
ATOM    764  CE  LYS L 105      38.388  10.344  38.471  1.00 38.46           C  
ATOM    765  NZ  LYS L 105      37.331   9.376  38.118  1.00 39.20           N1+
ATOM    766  C   LYS L 105      38.278  15.118  40.391  1.00 26.83           C  
ATOM    767  O   LYS L 105      39.348  15.710  40.533  1.00 26.74           O  
ATOM    768  N   VAL L 106      37.632  14.546  41.426  1.00 26.28           N  
ATOM    769  CA  VAL L 106      38.185  14.608  42.750  1.00 25.89           C  
ATOM    770  CB  VAL L 106      37.157  14.880  43.811  1.00 27.05           C  
ATOM    771  CG1 VAL L 106      37.822  14.752  45.192  1.00 21.26           C  
ATOM    772  CG2 VAL L 106      36.545  16.268  43.559  1.00 20.18           C  
ATOM    773  C   VAL L 106      38.799  13.279  43.052  1.00 26.60           C  
ATOM    774  O   VAL L 106      38.147  12.240  42.958  1.00 25.59           O  
ATOM    775  N   THR L 107      40.093  13.283  43.428  1.00 27.34           N  
ATOM    776  CA  THR L 107      40.744  12.043  43.728  1.00 28.35           C  
ATOM    777  CB  THR L 107      41.991  11.808  42.921  1.00 27.96           C  
ATOM    778  OG1 THR L 107      41.679  11.797  41.534  1.00 29.32           O  
ATOM    779  CG2 THR L 107      42.608  10.461  43.332  1.00 32.24           C  
ATOM    780  C   THR L 107      41.117  12.041  45.178  1.00 28.64           C  
ATOM    781  O   THR L 107      41.598  13.039  45.716  1.00 28.30           O  
ATOM    782  N   VAL L 108      40.867  10.904  45.859  1.00 28.90           N  
ATOM    783  CA  VAL L 108      41.221  10.769  47.243  1.00 29.04           C  
ATOM    784  CB  VAL L 108      40.214   9.973  48.021  1.00 30.04           C  
ATOM    785  CG1 VAL L 108      40.681   9.858  49.481  1.00 29.53           C  
ATOM    786  CG2 VAL L 108      38.838  10.636  47.849  1.00 28.96           C  
ATOM    787  C   VAL L 108      42.494   9.992  47.234  1.00 29.29           C  
ATOM    788  O   VAL L 108      42.499   8.818  46.874  1.00 30.02           O  
ATOM    789  N   LEU L 109      43.603  10.632  47.652  1.00 30.85           N  
ATOM    790  CA  LEU L 109      44.894  10.021  47.538  1.00 31.46           C  
ATOM    791  CB  LEU L 109      46.048  10.995  47.820  1.00 31.28           C  
ATOM    792  CG  LEU L 109      46.094  12.149  46.803  1.00 33.38           C  
ATOM    793  CD1 LEU L 109      47.253  13.109  47.102  1.00 32.33           C  
ATOM    794  CD2 LEU L 109      46.118  11.618  45.360  1.00 28.05           C  
ATOM    795  C   LEU L 109      45.017   8.874  48.483  1.00 32.40           C  
ATOM    796  O   LEU L 109      44.815   9.002  49.688  1.00 33.87           O  
ATOM    797  N   GLY L 110      45.398   7.703  47.943  1.00 31.69           N  
ATOM    798  CA  GLY L 110      45.548   6.552  48.778  1.00 30.84           C  
ATOM    799  C   GLY L 110      46.845   5.875  48.361  1.00 30.55           C  
ATOM    800  O   GLY L 110      47.193   4.833  48.978  1.00 32.23           O  
ATOM    801  OXT GLY L 110      47.503   6.391  47.418  1.00  0.00           O1-
TER     802      GLY L 110 
ATOM    803  N   GLU H 111       9.893   4.724  45.161  1.00 49.24           N1+
ATOM    804  CA  GLU H 111      10.746   5.925  45.038  1.00 47.35           C  
ATOM    805  CB  GLU H 111      12.237   5.539  45.004  1.00 48.04           C  
ATOM    806  CG  GLU H 111      12.613   4.734  43.753  1.00 51.39           C  
ATOM    807  CD  GLU H 111      14.133   4.704  43.624  1.00 56.07           C  
ATOM    808  OE1 GLU H 111      14.799   4.433  44.658  1.00 60.18           O  
ATOM    809  OE2 GLU H 111      14.646   4.954  42.501  1.00 60.46           O1-
ATOM    810  C   GLU H 111      10.450   6.603  43.744  1.00 43.59           C  
ATOM    811  O   GLU H 111       9.628   6.137  42.955  1.00 43.10           O  
ATOM    812  N   VAL H 112      11.119   7.745  43.502  1.00 41.10           N  
ATOM    813  CA  VAL H 112      10.940   8.432  42.263  1.00 38.50           C  
ATOM    814  CB  VAL H 112      11.503   9.823  42.286  1.00 38.60           C  
ATOM    815  CG1 VAL H 112      11.387  10.433  40.880  1.00 37.30           C  
ATOM    816  CG2 VAL H 112      10.768  10.620  43.375  1.00 38.47           C  
ATOM    817  C   VAL H 112      11.705   7.654  41.248  1.00 37.42           C  
ATOM    818  O   VAL H 112      12.837   7.249  41.501  1.00 38.08           O  
ATOM    819  N   GLN H 113      11.092   7.399  40.076  1.00 36.61           N  
ATOM    820  CA  GLN H 113      11.800   6.671  39.065  1.00 36.51           C  
ATOM    821  CB  GLN H 113      11.311   5.234  38.838  1.00 36.65           C  
ATOM    822  CG  GLN H 113      11.636   4.279  39.981  1.00 40.72           C  
ATOM    823  CD  GLN H 113      11.228   2.887  39.530  1.00 45.42           C  
ATOM    824  OE1 GLN H 113      11.706   1.888  40.063  1.00 45.91           O  
ATOM    825  NE2 GLN H 113      10.332   2.815  38.510  1.00 45.22           N  
ATOM    826  C   GLN H 113      11.632   7.367  37.759  1.00 33.20           C  
ATOM    827  O   GLN H 113      10.573   7.915  37.453  1.00 32.28           O  
ATOM    828  N   LEU H 114      12.716   7.369  36.961  1.00 30.89           N  
ATOM    829  CA  LEU H 114      12.711   7.939  35.646  1.00 28.99           C  
ATOM    830  CB  LEU H 114      13.596   9.195  35.547  1.00 28.58           C  
ATOM    831  CG  LEU H 114      13.107  10.368  36.414  1.00 28.37           C  
ATOM    832  CD1 LEU H 114      14.033  11.585  36.268  1.00 27.62           C  
ATOM    833  CD2 LEU H 114      11.635  10.704  36.117  1.00 27.98           C  
ATOM    834  C   LEU H 114      13.331   6.901  34.760  1.00 29.42           C  
ATOM    835  O   LEU H 114      14.465   6.488  35.000  1.00 31.04           O  
ATOM    836  N   LEU H 115      12.618   6.434  33.713  1.00 28.51           N  
ATOM    837  CA  LEU H 115      13.237   5.418  32.905  1.00 29.19           C  
ATOM    838  CB  LEU H 115      12.486   4.069  32.967  1.00 29.40           C  
ATOM    839  CG  LEU H 115      13.275   2.837  32.470  1.00  0.00           C  
ATOM    840  CD1 LEU H 115      12.394   1.578  32.468  1.00  0.00           C  
ATOM    841  CD2 LEU H 115      13.971   3.079  31.128  1.00  0.00           C  
ATOM    842  C   LEU H 115      13.245   5.910  31.482  1.00 28.49           C  
ATOM    843  O   LEU H 115      12.189   6.158  30.898  1.00 28.64           O  
ATOM    844  N   GLU H 116      14.453   6.068  30.892  1.00 27.20           N  
ATOM    845  CA  GLU H 116      14.589   6.553  29.543  1.00 27.50           C  
ATOM    846  CB  GLU H 116      15.870   7.371  29.283  1.00 27.75           C  
ATOM    847  CG  GLU H 116      15.973   8.680  30.065  1.00 27.26           C  
ATOM    848  CD  GLU H 116      16.782   8.427  31.329  1.00 28.45           C  
ATOM    849  OE1 GLU H 116      17.123   7.243  31.585  1.00 28.44           O  
ATOM    850  OE2 GLU H 116      17.078   9.417  32.051  1.00 25.83           O1-
ATOM    851  C   GLU H 116      14.669   5.405  28.584  1.00 30.23           C  
ATOM    852  O   GLU H 116      15.074   4.302  28.945  1.00 30.51           O  
ATOM    853  N   SER H 117      14.277   5.649  27.314  1.00 28.61           N  
ATOM    854  CA  SER H 117      14.373   4.639  26.296  1.00 29.96           C  
ATOM    855  CB  SER H 117      13.199   3.643  26.308  1.00 31.14           C  
ATOM    856  OG  SER H 117      11.982   4.319  26.026  1.00 32.97           O  
ATOM    857  C   SER H 117      14.364   5.321  24.960  1.00 30.06           C  
ATOM    858  O   SER H 117      14.134   6.527  24.865  1.00 28.87           O  
ATOM    859  N   GLY H 118      14.622   4.552  23.880  1.00 28.97           N  
ATOM    860  CA  GLY H 118      14.566   5.098  22.552  1.00 28.91           C  
ATOM    861  C   GLY H 118      15.935   5.379  22.001  1.00 29.31           C  
ATOM    862  O   GLY H 118      16.054   5.792  20.848  1.00 30.85           O  
ATOM    863  N   GLY H 119      17.011   5.168  22.783  1.00 28.46           N  
ATOM    864  CA  GLY H 119      18.322   5.448  22.261  1.00 28.36           C  
ATOM    865  C   GLY H 119      18.732   4.339  21.342  1.00 30.31           C  
ATOM    866  O   GLY H 119      18.160   3.250  21.365  1.00 30.58           O  
ATOM    867  N   GLY H 120      19.766   4.592  20.510  1.00 28.62           N  
ATOM    868  CA  GLY H 120      20.219   3.585  19.590  1.00 27.63           C  
ATOM    869  C   GLY H 120      21.155   4.221  18.607  1.00 27.66           C  
ATOM    870  O   GLY H 120      21.637   5.334  18.814  1.00 27.18           O  
ATOM    871  N   LEU H 121      21.437   3.505  17.495  1.00 27.45           N  
ATOM    872  CA  LEU H 121      22.334   3.992  16.482  1.00 26.16           C  
ATOM    873  CB  LEU H 121      23.160   2.880  15.807  1.00 25.65           C  
ATOM    874  CG  LEU H 121      24.117   3.392  14.712  1.00 27.93           C  
ATOM    875  CD1 LEU H 121      25.197   4.319  15.291  1.00 28.04           C  
ATOM    876  CD2 LEU H 121      24.704   2.230  13.896  1.00 29.17           C  
ATOM    877  C   LEU H 121      21.533   4.648  15.401  1.00 28.01           C  
ATOM    878  O   LEU H 121      20.505   4.122  14.974  1.00 28.80           O  
ATOM    879  N   VAL H 122      21.986   5.835  14.942  1.00 27.09           N  
ATOM    880  CA  VAL H 122      21.303   6.532  13.887  1.00 28.38           C  
ATOM    881  CB  VAL H 122      20.474   7.692  14.363  1.00 30.06           C  
ATOM    882  CG1 VAL H 122      19.407   7.185  15.339  1.00 29.08           C  
ATOM    883  CG2 VAL H 122      21.408   8.750  14.967  1.00 30.69           C  
ATOM    884  C   VAL H 122      22.338   7.125  12.983  1.00 29.40           C  
ATOM    885  O   VAL H 122      23.444   7.453  13.408  1.00 27.85           O  
ATOM    886  N   GLN H 123      22.000   7.286  11.690  1.00 29.16           N  
ATOM    887  CA  GLN H 123      22.933   7.876  10.778  1.00 30.55           C  
ATOM    888  CB  GLN H 123      22.698   7.488   9.312  1.00 34.20           C  
ATOM    889  CG  GLN H 123      22.959   6.006   9.050  1.00 37.67           C  
ATOM    890  CD  GLN H 123      22.700   5.743   7.578  1.00 41.68           C  
ATOM    891  OE1 GLN H 123      21.817   6.345   6.970  1.00 45.57           O  
ATOM    892  NE2 GLN H 123      23.500   4.820   6.982  1.00 41.99           N  
ATOM    893  C   GLN H 123      22.804   9.357  10.894  1.00 28.90           C  
ATOM    894  O   GLN H 123      21.792   9.875  11.363  1.00 28.02           O  
ATOM    895  N   PRO H 124      23.819  10.061  10.479  1.00 28.99           N  
ATOM    896  CA  PRO H 124      23.760  11.487  10.566  1.00 29.99           C  
ATOM    897  CD  PRO H 124      25.182   9.563  10.542  1.00 29.35           C  
ATOM    898  CB  PRO H 124      25.164  11.980  10.222  1.00 29.93           C  
ATOM    899  CG  PRO H 124      26.066  10.818  10.682  1.00 30.32           C  
ATOM    900  C   PRO H 124      22.672  11.988   9.680  1.00 30.68           C  
ATOM    901  O   PRO H 124      22.511  11.471   8.576  1.00 30.80           O  
ATOM    902  N   GLY H 125      21.914  12.994  10.155  1.00 30.53           N  
ATOM    903  CA  GLY H 125      20.830  13.546   9.400  1.00 30.28           C  
ATOM    904  C   GLY H 125      19.576  12.805   9.755  1.00 30.65           C  
ATOM    905  O   GLY H 125      18.483  13.193   9.345  1.00 30.60           O  
ATOM    906  N   GLY H 126      19.693  11.727  10.555  1.00 29.39           N  
ATOM    907  CA  GLY H 126      18.541  10.929  10.881  1.00 28.72           C  
ATOM    908  C   GLY H 126      17.832  11.522  12.060  1.00 30.24           C  
ATOM    909  O   GLY H 126      18.193  12.593  12.545  1.00 28.94           O  
ATOM    910  N   SER H 127      16.781  10.819  12.546  1.00 30.32           N  
ATOM    911  CA  SER H 127      16.010  11.313  13.654  1.00 29.92           C  
ATOM    912  CB  SER H 127      14.633  11.860  13.244  1.00 31.84           C  
ATOM    913  OG  SER H 127      14.790  13.005  12.420  1.00 35.62           O  
ATOM    914  C   SER H 127      15.765  10.202  14.630  1.00 30.51           C  
ATOM    915  O   SER H 127      15.780   9.023  14.279  1.00 31.74           O  
ATOM    916  N   LEU H 128      15.541  10.574  15.910  1.00 28.92           N  
ATOM    917  CA  LEU H 128      15.320   9.597  16.938  1.00 29.85           C  
ATOM    918  CB  LEU H 128      16.656   9.220  17.605  1.00 31.40           C  
ATOM    919  CG  LEU H 128      16.635   8.007  18.546  1.00 31.96           C  
ATOM    920  CD1 LEU H 128      16.272   6.713  17.794  1.00 30.16           C  
ATOM    921  CD2 LEU H 128      17.977   7.889  19.287  1.00 30.13           C  
ATOM    922  C   LEU H 128      14.415  10.236  17.957  1.00 29.44           C  
ATOM    923  O   LEU H 128      14.442  11.453  18.132  1.00 29.76           O  
ATOM    924  N   ARG H 129      13.561   9.440  18.640  1.00 28.73           N  
ATOM    925  CA  ARG H 129      12.674  10.013  19.618  1.00 29.95           C  
ATOM    926  CB  ARG H 129      11.191   9.801  19.266  1.00 31.48           C  
ATOM    927  CG  ARG H 129      10.205  10.631  20.087  1.00 33.14           C  
ATOM    928  CD  ARG H 129       8.752  10.257  19.786  1.00 36.55           C  
ATOM    929  NE  ARG H 129       7.867  11.226  20.492  1.00 41.81           N  
ATOM    930  CZ  ARG H 129       6.521  11.193  20.281  1.00 45.53           C  
ATOM    931  NH1 ARG H 129       5.980  10.255  19.449  1.00 46.13           N1+
ATOM    932  NH2 ARG H 129       5.708  12.095  20.904  1.00 44.36           N  
ATOM    933  C   ARG H 129      12.925   9.321  20.924  1.00 29.44           C  
ATOM    934  O   ARG H 129      12.799   8.101  21.026  1.00 30.11           O  
ATOM    935  N   LEU H 130      13.275  10.091  21.973  1.00 27.42           N  
ATOM    936  CA  LEU H 130      13.567   9.495  23.246  1.00 27.20           C  
ATOM    937  CB  LEU H 130      14.751  10.155  23.977  1.00 25.53           C  
ATOM    938  CG  LEU H 130      16.089  10.041  23.226  1.00 24.41           C  
ATOM    939  CD1 LEU H 130      17.228  10.681  24.034  1.00 22.22           C  
ATOM    940  CD2 LEU H 130      16.383   8.591  22.814  1.00 24.56           C  
ATOM    941  C   LEU H 130      12.368   9.648  24.126  1.00 27.16           C  
ATOM    942  O   LEU H 130      11.609  10.609  23.994  1.00 26.83           O  
ATOM    943  N   SER H 131      12.160   8.679  25.043  1.00 28.03           N  
ATOM    944  CA  SER H 131      11.038   8.742  25.933  1.00 27.98           C  
ATOM    945  CB  SER H 131      10.018   7.613  25.708  1.00 28.65           C  
ATOM    946  OG  SER H 131       9.454   7.715  24.409  1.00 33.82           O  
ATOM    947  C   SER H 131      11.545   8.605  27.338  1.00 28.19           C  
ATOM    948  O   SER H 131      12.563   7.962  27.591  1.00 28.11           O  
ATOM    949  N   CYS H 132      10.847   9.253  28.291  1.00 27.14           N  
ATOM    950  CA  CYS H 132      11.197   9.155  29.681  1.00 28.07           C  
ATOM    951  CB  CYS H 132      11.872  10.440  30.225  1.00 28.30           C  
ATOM    952  SG  CYS H 132      12.230  10.399  32.012  1.00 33.53           S  
ATOM    953  C   CYS H 132       9.915   8.928  30.426  1.00 29.41           C  
ATOM    954  O   CYS H 132       9.020   9.771  30.404  1.00 29.69           O  
ATOM    955  N   ALA H 133       9.791   7.770  31.110  1.00 28.51           N  
ATOM    956  CA  ALA H 133       8.582   7.474  31.828  1.00 29.07           C  
ATOM    957  CB  ALA H 133       8.125   6.012  31.688  1.00 30.38           C  
ATOM    958  C   ALA H 133       8.838   7.735  33.278  1.00 30.58           C  
ATOM    959  O   ALA H 133       9.816   7.253  33.846  1.00 29.40           O  
ATOM    960  N   ALA H 134       7.936   8.500  33.923  1.00 31.31           N  
ATOM    961  CA  ALA H 134       8.150   8.877  35.291  1.00 30.83           C  
ATOM    962  CB  ALA H 134       7.994  10.388  35.537  1.00 29.95           C  
ATOM    963  C   ALA H 134       7.153   8.189  36.162  1.00 32.56           C  
ATOM    964  O   ALA H 134       6.036   7.890  35.741  1.00 34.14           O  
ATOM    965  N   SER H 135       7.575   7.900  37.410  1.00 33.03           N  
ATOM    966  CA  SER H 135       6.728   7.243  38.362  1.00 34.74           C  
ATOM    967  CB  SER H 135       6.853   5.713  38.283  1.00 35.41           C  
ATOM    968  OG  SER H 135       6.092   5.093  39.307  1.00 39.07           O  
ATOM    969  C   SER H 135       7.177   7.652  39.735  1.00 34.93           C  
ATOM    970  O   SER H 135       8.318   8.070  39.929  1.00 34.08           O  
ATOM    971  N   GLY H 136       6.256   7.521  40.719  1.00 37.99           N  
ATOM    972  CA  GLY H 136       6.520   7.787  42.108  1.00 41.50           C  
ATOM    973  C   GLY H 136       6.135   9.186  42.491  1.00 41.72           C  
ATOM    974  O   GLY H 136       6.306   9.573  43.648  1.00 45.91           O  
ATOM    975  N   PHE H 137       5.617   9.997  41.546  1.00 43.74           N  
ATOM    976  CA  PHE H 137       5.252  11.337  41.918  1.00 42.93           C  
ATOM    977  CB  PHE H 137       6.456  12.303  42.019  1.00 41.09           C  
ATOM    978  CG  PHE H 137       7.159  12.389  40.704  1.00 41.78           C  
ATOM    979  CD1 PHE H 137       8.007  11.383  40.300  1.00 42.79           C  
ATOM    980  CD2 PHE H 137       6.997  13.484  39.888  1.00 32.89           C  
ATOM    981  CE1 PHE H 137       8.664  11.456  39.093  1.00 37.97           C  
ATOM    982  CE2 PHE H 137       7.651  13.563  38.681  1.00 41.14           C  
ATOM    983  CZ  PHE H 137       8.485  12.548  38.279  1.00 35.01           C  
ATOM    984  C   PHE H 137       4.258  11.885  40.937  1.00 42.99           C  
ATOM    985  O   PHE H 137       3.955  11.260  39.922  1.00 41.18           O  
ATOM    986  N   THR H 138       3.705  13.080  41.238  1.00 45.96           N  
ATOM    987  CA  THR H 138       2.759  13.691  40.350  1.00 40.55           C  
ATOM    988  CB  THR H 138       1.825  14.644  41.024  1.00 44.38           C  
ATOM    989  OG1 THR H 138       2.551  15.674  41.677  1.00 46.68           O  
ATOM    990  CG2 THR H 138       0.980  13.855  42.031  1.00 41.21           C  
ATOM    991  C   THR H 138       3.553  14.449  39.342  1.00 42.40           C  
ATOM    992  O   THR H 138       4.076  15.532  39.600  1.00 42.61           O  
ATOM    993  N   PHE H 139       3.608  13.871  38.133  1.00 41.07           N  
ATOM    994  CA  PHE H 139       4.420  14.308  37.040  1.00 36.57           C  
ATOM    995  CB  PHE H 139       4.346  13.331  35.856  1.00 36.02           C  
ATOM    996  CG  PHE H 139       5.208  13.824  34.747  1.00 39.44           C  
ATOM    997  CD1 PHE H 139       6.569  13.630  34.756  1.00 36.49           C  
ATOM    998  CD2 PHE H 139       4.633  14.471  33.678  1.00 37.75           C  
ATOM    999  CE1 PHE H 139       7.344  14.090  33.717  1.00 32.67           C  
ATOM   1000  CE2 PHE H 139       5.403  14.932  32.638  1.00 35.97           C  
ATOM   1001  CZ  PHE H 139       6.763  14.740  32.655  1.00 35.21           C  
ATOM   1002  C   PHE H 139       4.045  15.680  36.573  1.00 39.21           C  
ATOM   1003  O   PHE H 139       4.918  16.482  36.249  1.00 37.53           O  
ATOM   1004  N   SER H 140       2.743  16.001  36.525  1.00 39.61           N  
ATOM   1005  CA  SER H 140       2.316  17.259  35.979  1.00 38.96           C  
ATOM   1006  CB  SER H 140       0.787  17.378  35.901  1.00 39.11           C  
ATOM   1007  OG  SER H 140       0.225  17.394  37.205  1.00 49.81           O  
ATOM   1008  C   SER H 140       2.822  18.415  36.792  1.00 38.11           C  
ATOM   1009  O   SER H 140       2.913  19.528  36.283  1.00 46.06           O  
ATOM   1010  N   SER H 141       3.142  18.197  38.077  1.00 39.98           N  
ATOM   1011  CA  SER H 141       3.567  19.247  38.959  1.00 41.12           C  
ATOM   1012  CB  SER H 141       3.564  18.787  40.420  1.00 42.95           C  
ATOM   1013  OG  SER H 141       2.231  18.574  40.851  1.00 48.03           O  
ATOM   1014  C   SER H 141       4.954  19.748  38.657  1.00 40.67           C  
ATOM   1015  O   SER H 141       5.301  20.856  39.067  1.00 43.48           O  
ATOM   1016  N   TYR H 142       5.794  18.978  37.933  1.00 35.26           N  
ATOM   1017  CA  TYR H 142       7.168  19.402  37.835  1.00 33.37           C  
ATOM   1018  CB  TYR H 142       8.171  18.388  38.407  1.00 33.87           C  
ATOM   1019  CG  TYR H 142       7.912  18.258  39.864  1.00 32.58           C  
ATOM   1020  CD1 TYR H 142       8.464  19.157  40.741  1.00 43.78           C  
ATOM   1021  CD2 TYR H 142       7.112  17.253  40.356  1.00 35.73           C  
ATOM   1022  CE1 TYR H 142       8.231  19.056  42.089  1.00 35.39           C  
ATOM   1023  CE2 TYR H 142       6.875  17.144  41.708  1.00 32.09           C  
ATOM   1024  CZ  TYR H 142       7.434  18.051  42.577  1.00 42.40           C  
ATOM   1025  OH  TYR H 142       7.201  17.953  43.966  1.00 46.44           O  
ATOM   1026  C   TYR H 142       7.626  19.629  36.423  1.00 34.29           C  
ATOM   1027  O   TYR H 142       7.125  19.040  35.468  1.00 38.37           O  
ATOM   1028  N   ILE H 143       8.624  20.528  36.293  1.00 27.78           N  
ATOM   1029  CA  ILE H 143       9.325  20.845  35.081  1.00 26.15           C  
ATOM   1030  CB  ILE H 143      10.215  22.052  35.214  1.00 29.08           C  
ATOM   1031  CG1 ILE H 143       9.406  23.298  35.608  1.00  0.00           C  
ATOM   1032  CG2 ILE H 143      11.001  22.211  33.904  1.00  0.00           C  
ATOM   1033  CD1 ILE H 143       8.859  23.245  37.035  1.00 32.45           C  
ATOM   1034  C   ILE H 143      10.238  19.681  34.817  1.00 26.52           C  
ATOM   1035  O   ILE H 143      10.697  19.034  35.757  1.00 25.41           O  
ATOM   1036  N   MET H 144      10.495  19.342  33.533  1.00 25.64           N  
ATOM   1037  CA  MET H 144      11.362  18.226  33.255  1.00 24.56           C  
ATOM   1038  CB  MET H 144      10.644  17.050  32.575  1.00 25.43           C  
ATOM   1039  CG  MET H 144       9.564  16.412  33.450  1.00 26.36           C  
ATOM   1040  SD  MET H 144      10.185  15.594  34.951  1.00 29.31           S  
ATOM   1041  CE  MET H 144      10.933  14.177  34.099  1.00 28.08           C  
ATOM   1042  C   MET H 144      12.464  18.669  32.333  1.00 24.75           C  
ATOM   1043  O   MET H 144      12.317  19.622  31.570  1.00 24.95           O  
ATOM   1044  N   MET H 145      13.624  17.977  32.381  1.00 23.07           N  
ATOM   1045  CA  MET H 145      14.718  18.407  31.554  1.00 22.04           C  
ATOM   1046  CB  MET H 145      15.705  19.321  32.294  1.00 23.71           C  
ATOM   1047  CG  MET H 145      16.105  18.786  33.666  1.00 20.24           C  
ATOM   1048  SD  MET H 145      16.903  20.035  34.714  1.00  0.00           S  
ATOM   1049  CE  MET H 145      18.565  19.799  34.023  1.00  0.00           C  
ATOM   1050  C   MET H 145      15.451  17.241  30.975  1.00 23.62           C  
ATOM   1051  O   MET H 145      15.296  16.102  31.410  1.00 23.26           O  
ATOM   1052  N   TRP H 146      16.219  17.512  29.900  1.00 22.21           N  
ATOM   1053  CA  TRP H 146      17.076  16.525  29.320  1.00 22.20           C  
ATOM   1054  CB  TRP H 146      16.812  16.227  27.833  1.00 23.81           C  
ATOM   1055  CG  TRP H 146      15.534  15.467  27.583  1.00 24.53           C  
ATOM   1056  CD2 TRP H 146      15.432  14.035  27.562  1.00 23.90           C  
ATOM   1057  CD1 TRP H 146      14.282  15.947  27.355  1.00 24.64           C  
ATOM   1058  NE1 TRP H 146      13.398  14.905  27.201  1.00 24.27           N  
ATOM   1059  CE2 TRP H 146      14.093  13.722  27.324  1.00 24.77           C  
ATOM   1060  CE3 TRP H 146      16.372  13.061  27.725  1.00 23.51           C  
ATOM   1061  CZ2 TRP H 146      13.673  12.425  27.247  1.00 24.86           C  
ATOM   1062  CZ3 TRP H 146      15.945  11.755  27.650  1.00 23.95           C  
ATOM   1063  CH2 TRP H 146      14.622  11.443  27.415  1.00 24.84           C  
ATOM   1064  C   TRP H 146      18.456  17.082  29.418  1.00 22.99           C  
ATOM   1065  O   TRP H 146      18.674  18.270  29.184  1.00 21.90           O  
ATOM   1066  N   VAL H 147      19.421  16.228  29.807  1.00 21.29           N  
ATOM   1067  CA  VAL H 147      20.798  16.616  29.909  1.00 20.95           C  
ATOM   1068  CB  VAL H 147      21.285  16.708  31.325  1.00 20.88           C  
ATOM   1069  CG1 VAL H 147      22.790  17.034  31.314  1.00 20.29           C  
ATOM   1070  CG2 VAL H 147      20.422  17.742  32.068  1.00 20.63           C  
ATOM   1071  C   VAL H 147      21.578  15.525  29.235  1.00 21.57           C  
ATOM   1072  O   VAL H 147      21.195  14.359  29.306  1.00 21.44           O  
ATOM   1073  N   ARG H 148      22.695  15.867  28.554  1.00 20.47           N  
ATOM   1074  CA  ARG H 148      23.410  14.832  27.858  1.00 20.53           C  
ATOM   1075  CB  ARG H 148      23.286  14.916  26.326  1.00 21.82           C  
ATOM   1076  CG  ARG H 148      23.779  16.232  25.725  1.00 21.48           C  
ATOM   1077  CD  ARG H 148      23.561  16.306  24.212  1.00 23.20           C  
ATOM   1078  NE  ARG H 148      24.047  17.633  23.740  1.00 23.99           N  
ATOM   1079  CZ  ARG H 148      24.105  17.892  22.399  1.00 24.96           C  
ATOM   1080  NH1 ARG H 148      23.745  16.928  21.504  1.00 23.79           N1+
ATOM   1081  NH2 ARG H 148      24.522  19.112  21.956  1.00 24.28           N  
ATOM   1082  C   ARG H 148      24.866  14.860  28.203  1.00 21.93           C  
ATOM   1083  O   ARG H 148      25.393  15.857  28.695  1.00 21.65           O  
ATOM   1084  N   GLN H 149      25.546  13.712  27.984  1.00 21.82           N  
ATOM   1085  CA  GLN H 149      26.945  13.630  28.285  1.00 22.31           C  
ATOM   1086  CB  GLN H 149      27.195  13.024  29.680  1.00 22.34           C  
ATOM   1087  CG  GLN H 149      28.656  12.993  30.137  1.00 22.96           C  
ATOM   1088  CD  GLN H 149      28.685  12.376  31.531  1.00 23.94           C  
ATOM   1089  OE1 GLN H 149      27.916  11.467  31.839  1.00 24.04           O  
ATOM   1090  NE2 GLN H 149      29.590  12.890  32.406  1.00 22.33           N  
ATOM   1091  C   GLN H 149      27.603  12.753  27.259  1.00 22.96           C  
ATOM   1092  O   GLN H 149      27.290  11.569  27.141  1.00 22.99           O  
ATOM   1093  N   ALA H 150      28.550  13.322  26.485  1.00 23.17           N  
ATOM   1094  CA  ALA H 150      29.266  12.550  25.509  1.00 25.77           C  
ATOM   1095  CB  ALA H 150      30.076  13.398  24.512  1.00 25.73           C  
ATOM   1096  C   ALA H 150      30.224  11.689  26.269  1.00 28.08           C  
ATOM   1097  O   ALA H 150      30.658  12.050  27.361  1.00 27.41           O  
ATOM   1098  N   PRO H 151      30.556  10.551  25.723  1.00 30.43           N  
ATOM   1099  CA  PRO H 151      31.406   9.613  26.404  1.00 31.10           C  
ATOM   1100  CD  PRO H 151      30.584  10.372  24.281  1.00 30.71           C  
ATOM   1101  CB  PRO H 151      31.677   8.507  25.386  1.00 31.60           C  
ATOM   1102  CG  PRO H 151      31.613   9.256  24.040  1.00 32.74           C  
ATOM   1103  C   PRO H 151      32.672  10.260  26.872  1.00 31.13           C  
ATOM   1104  O   PRO H 151      33.393  10.830  26.055  1.00 32.44           O  
ATOM   1105  N   GLY H 152      32.959  10.169  28.188  1.00 31.44           N  
ATOM   1106  CA  GLY H 152      34.174  10.690  28.746  1.00 30.79           C  
ATOM   1107  C   GLY H 152      34.138  12.188  28.755  1.00 31.91           C  
ATOM   1108  O   GLY H 152      35.182  12.828  28.865  1.00 32.12           O  
ATOM   1109  N   LYS H 153      32.938  12.793  28.645  1.00 29.72           N  
ATOM   1110  CA  LYS H 153      32.860  14.229  28.614  1.00 28.94           C  
ATOM   1111  CB  LYS H 153      32.258  14.798  27.312  1.00 29.73           C  
ATOM   1112  CG  LYS H 153      33.110  14.550  26.062  1.00 34.91           C  
ATOM   1113  CD  LYS H 153      34.508  15.170  26.128  1.00 40.91           C  
ATOM   1114  CE  LYS H 153      35.370  14.868  24.900  1.00 47.26           C  
ATOM   1115  NZ  LYS H 153      36.704  15.491  25.054  1.00 47.83           N1+
ATOM   1116  C   LYS H 153      31.979  14.686  29.744  1.00 26.74           C  
ATOM   1117  O   LYS H 153      31.519  13.887  30.558  1.00 25.52           O  
ATOM   1118  N   GLY H 154      31.752  16.017  29.822  1.00 25.67           N  
ATOM   1119  CA  GLY H 154      30.988  16.627  30.882  1.00 24.89           C  
ATOM   1120  C   GLY H 154      29.524  16.669  30.549  1.00 25.27           C  
ATOM   1121  O   GLY H 154      29.106  16.276  29.463  1.00 25.65           O  
ATOM   1122  N   LEU H 155      28.712  17.168  31.512  1.00 22.85           N  
ATOM   1123  CA  LEU H 155      27.280  17.280  31.394  1.00 22.38           C  
ATOM   1124  CB  LEU H 155      26.583  17.421  32.758  1.00 21.76           C  
ATOM   1125  CG  LEU H 155      26.781  16.205  33.680  1.00 21.30           C  
ATOM   1126  CD1 LEU H 155      26.065  16.397  35.025  1.00 20.86           C  
ATOM   1127  CD2 LEU H 155      26.380  14.897  32.978  1.00 21.45           C  
ATOM   1128  C   LEU H 155      26.934  18.500  30.589  1.00 22.68           C  
ATOM   1129  O   LEU H 155      27.608  19.525  30.670  1.00 22.49           O  
ATOM   1130  N   GLU H 156      25.869  18.397  29.762  1.00 22.24           N  
ATOM   1131  CA  GLU H 156      25.401  19.532  29.015  1.00 21.70           C  
ATOM   1132  CB  GLU H 156      25.767  19.504  27.520  1.00 23.20           C  
ATOM   1133  CG  GLU H 156      25.250  20.733  26.768  1.00 24.46           C  
ATOM   1134  CD  GLU H 156      25.581  20.595  25.288  1.00 28.78           C  
ATOM   1135  OE1 GLU H 156      26.183  19.555  24.907  1.00 26.00           O  
ATOM   1136  OE2 GLU H 156      25.225  21.526  24.517  1.00 29.55           O1-
ATOM   1137  C   GLU H 156      23.903  19.532  29.078  1.00 20.85           C  
ATOM   1138  O   GLU H 156      23.262  18.534  28.756  1.00 22.36           O  
ATOM   1139  N   TRP H 157      23.305  20.670  29.488  1.00 21.14           N  
ATOM   1140  CA  TRP H 157      21.872  20.787  29.591  1.00 22.69           C  
ATOM   1141  CB  TRP H 157      21.443  22.009  30.417  1.00 22.72           C  
ATOM   1142  CG  TRP H 157      19.959  22.265  30.436  1.00 23.54           C  
ATOM   1143  CD2 TRP H 157      19.310  23.209  29.573  1.00 24.06           C  
ATOM   1144  CD1 TRP H 157      18.986  21.723  31.222  1.00 23.78           C  
ATOM   1145  NE1 TRP H 157      17.767  22.273  30.903  1.00 23.54           N  
ATOM   1146  CE2 TRP H 157      17.953  23.189  29.888  1.00 24.22           C  
ATOM   1147  CE3 TRP H 157      19.804  24.026  28.598  1.00 24.49           C  
ATOM   1148  CZ2 TRP H 157      17.067  23.992  29.229  1.00 23.29           C  
ATOM   1149  CZ3 TRP H 157      18.907  24.834  27.932  1.00 23.63           C  
ATOM   1150  CH2 TRP H 157      17.563  24.816  28.243  1.00 23.83           C  
ATOM   1151  C   TRP H 157      21.306  20.958  28.213  1.00 23.35           C  
ATOM   1152  O   TRP H 157      21.757  21.815  27.456  1.00 23.98           O  
ATOM   1153  N   VAL H 158      20.393  20.048  27.810  1.00 23.55           N  
ATOM   1154  CA  VAL H 158      19.739  20.089  26.528  1.00 23.94           C  
ATOM   1155  CB  VAL H 158      19.393  18.713  26.043  1.00 23.32           C  
ATOM   1156  CG1 VAL H 158      18.688  18.833  24.681  1.00 24.48           C  
ATOM   1157  CG2 VAL H 158      20.684  17.877  26.011  1.00 23.70           C  
ATOM   1158  C   VAL H 158      18.488  20.925  26.443  1.00 24.74           C  
ATOM   1159  O   VAL H 158      18.382  21.808  25.594  1.00 25.19           O  
ATOM   1160  N   SER H 159      17.493  20.668  27.327  1.00 24.51           N  
ATOM   1161  CA  SER H 159      16.222  21.339  27.193  1.00 24.82           C  
ATOM   1162  CB  SER H 159      15.317  20.786  26.078  1.00 25.23           C  
ATOM   1163  OG  SER H 159      15.879  21.016  24.799  1.00 29.16           O  
ATOM   1164  C   SER H 159      15.403  21.131  28.427  1.00 25.37           C  
ATOM   1165  O   SER H 159      15.674  20.249  29.243  1.00 25.42           O  
ATOM   1166  N   SER H 160      14.343  21.957  28.568  1.00 25.01           N  
ATOM   1167  CA  SER H 160      13.462  21.841  29.696  1.00 25.26           C  
ATOM   1168  CB  SER H 160      13.835  22.775  30.863  1.00 25.92           C  
ATOM   1169  OG  SER H 160      15.092  22.397  31.408  1.00 38.93           O  
ATOM   1170  C   SER H 160      12.076  22.204  29.255  1.00 26.11           C  
ATOM   1171  O   SER H 160      11.897  22.954  28.297  1.00 27.60           O  
ATOM   1172  N   ILE H 161      11.057  21.637  29.943  1.00 26.03           N  
ATOM   1173  CA  ILE H 161       9.671  21.927  29.676  1.00 26.76           C  
ATOM   1174  CB  ILE H 161       8.974  20.807  28.957  1.00 27.26           C  
ATOM   1175  CG1 ILE H 161       7.554  21.220  28.544  1.00 26.59           C  
ATOM   1176  CG2 ILE H 161       9.042  19.555  29.843  1.00 27.26           C  
ATOM   1177  CD1 ILE H 161       6.914  20.259  27.544  1.00 30.47           C  
ATOM   1178  C   ILE H 161       8.959  22.171  30.983  1.00 27.63           C  
ATOM   1179  O   ILE H 161       9.197  21.487  31.977  1.00 27.01           O  
ATOM   1180  N   TYR H 162       8.049  23.169  30.991  1.00 28.09           N  
ATOM   1181  CA  TYR H 162       7.247  23.614  32.109  1.00 27.96           C  
ATOM   1182  CB  TYR H 162       6.459  24.898  31.764  1.00 29.89           C  
ATOM   1183  CG  TYR H 162       5.633  25.348  32.923  1.00 31.41           C  
ATOM   1184  CD1 TYR H 162       6.205  26.042  33.966  1.00  0.00           C  
ATOM   1185  CD2 TYR H 162       4.283  25.092  32.960  1.00  0.00           C  
ATOM   1186  CE1 TYR H 162       5.444  26.468  35.031  1.00  0.00           C  
ATOM   1187  CE2 TYR H 162       3.516  25.514  34.020  1.00  0.00           C  
ATOM   1188  CZ  TYR H 162       4.098  26.196  35.060  1.00  0.00           C  
ATOM   1189  OH  TYR H 162       3.313  26.629  36.150  1.00  0.00           O  
ATOM   1190  C   TYR H 162       6.277  22.527  32.478  1.00 29.46           C  
ATOM   1191  O   TYR H 162       5.995  21.640  31.674  1.00 29.01           O  
ATOM   1192  N   PRO H 163       5.711  22.530  33.639  1.00 35.39           N  
ATOM   1193  CA  PRO H 163       4.742  21.514  33.939  1.00 36.60           C  
ATOM   1194  CD  PRO H 163       6.381  23.025  34.829  1.00 31.38           C  
ATOM   1195  CB  PRO H 163       4.384  21.756  35.402  1.00 31.75           C  
ATOM   1196  CG  PRO H 163       5.692  22.308  36.002  1.00 31.46           C  
ATOM   1197  C   PRO H 163       3.581  21.421  32.981  1.00 38.47           C  
ATOM   1198  O   PRO H 163       3.200  20.299  32.644  1.00 39.15           O  
ATOM   1199  N   SER H 164       3.006  22.552  32.525  1.00 39.97           N  
ATOM   1200  CA  SER H 164       1.876  22.506  31.631  1.00 40.92           C  
ATOM   1201  CB  SER H 164       1.194  23.871  31.436  1.00 41.45           C  
ATOM   1202  OG  SER H 164       2.094  24.774  30.814  1.00 38.09           O  
ATOM   1203  C   SER H 164       2.321  22.021  30.281  1.00 40.82           C  
ATOM   1204  O   SER H 164       1.565  21.343  29.586  1.00 40.86           O  
ATOM   1205  N   GLY H 165       3.578  22.332  29.890  1.00 40.85           N  
ATOM   1206  CA  GLY H 165       4.079  21.980  28.586  1.00 40.67           C  
ATOM   1207  C   GLY H 165       4.012  23.192  27.703  1.00 39.81           C  
ATOM   1208  O   GLY H 165       4.323  23.141  26.513  1.00 40.34           O  
ATOM   1209  N   GLY H 166       3.566  24.322  28.275  1.00 38.34           N  
ATOM   1210  CA  GLY H 166       3.452  25.543  27.538  1.00 36.93           C  
ATOM   1211  C   GLY H 166       4.793  26.085  27.144  1.00 35.59           C  
ATOM   1212  O   GLY H 166       4.936  26.608  26.038  1.00 36.27           O  
ATOM   1213  N   ILE H 167       5.822  25.999  28.021  1.00 35.03           N  
ATOM   1214  CA  ILE H 167       6.976  26.721  27.558  1.00 32.44           C  
ATOM   1215  CB  ILE H 167       7.385  27.833  28.483  1.00 33.25           C  
ATOM   1216  CG1 ILE H 167       6.248  28.859  28.597  1.00 30.56           C  
ATOM   1217  CG2 ILE H 167       8.707  28.441  27.982  1.00 22.91           C  
ATOM   1218  CD1 ILE H 167       6.444  29.863  29.730  1.00 28.22           C  
ATOM   1219  C   ILE H 167       8.127  25.783  27.447  1.00 30.63           C  
ATOM   1220  O   ILE H 167       8.205  24.791  28.170  1.00 31.43           O  
ATOM   1221  N   THR H 168       9.040  26.064  26.491  1.00 28.80           N  
ATOM   1222  CA  THR H 168      10.169  25.200  26.319  1.00 28.54           C  
ATOM   1223  CB  THR H 168      10.082  24.361  25.080  1.00 27.43           C  
ATOM   1224  OG1 THR H 168      10.144  25.185  23.923  1.00 31.41           O  
ATOM   1225  CG2 THR H 168       8.749  23.593  25.103  1.00 32.06           C  
ATOM   1226  C   THR H 168      11.410  26.032  26.180  1.00 29.55           C  
ATOM   1227  O   THR H 168      11.381  27.112  25.593  1.00 29.48           O  
ATOM   1228  N   PHE H 169      12.546  25.532  26.717  1.00 27.59           N  
ATOM   1229  CA  PHE H 169      13.791  26.243  26.623  1.00 26.07           C  
ATOM   1230  CB  PHE H 169      14.334  26.746  27.971  1.00 27.49           C  
ATOM   1231  CG  PHE H 169      13.303  27.632  28.581  1.00 29.00           C  
ATOM   1232  CD1 PHE H 169      13.054  28.881  28.065  1.00 28.81           C  
ATOM   1233  CD2 PHE H 169      12.561  27.196  29.654  1.00 30.63           C  
ATOM   1234  CE1 PHE H 169      12.098  29.694  28.625  1.00 28.85           C  
ATOM   1235  CE2 PHE H 169      11.604  28.007  30.222  1.00 30.86           C  
ATOM   1236  CZ  PHE H 169      11.371  29.257  29.705  1.00 30.57           C  
ATOM   1237  C   PHE H 169      14.811  25.283  26.095  1.00 26.88           C  
ATOM   1238  O   PHE H 169      14.799  24.099  26.432  1.00 25.26           O  
ATOM   1239  N   TYR H 170      15.743  25.779  25.257  1.00 26.29           N  
ATOM   1240  CA  TYR H 170      16.693  24.888  24.657  1.00 26.99           C  
ATOM   1241  CB  TYR H 170      16.456  24.677  23.150  1.00 27.03           C  
ATOM   1242  CG  TYR H 170      15.116  24.066  22.927  1.00 23.48           C  
ATOM   1243  CD1 TYR H 170      13.994  24.852  22.839  1.00 23.69           C  
ATOM   1244  CD2 TYR H 170      14.977  22.708  22.790  1.00 22.83           C  
ATOM   1245  CE1 TYR H 170      12.754  24.294  22.631  1.00 21.55           C  
ATOM   1246  CE2 TYR H 170      13.744  22.140  22.583  1.00 22.58           C  
ATOM   1247  CZ  TYR H 170      12.628  22.932  22.504  1.00 23.25           C  
ATOM   1248  OH  TYR H 170      11.363  22.349  22.291  1.00 24.26           O  
ATOM   1249  C   TYR H 170      18.062  25.485  24.733  1.00 28.45           C  
ATOM   1250  O   TYR H 170      18.231  26.701  24.815  1.00 28.20           O  
ATOM   1251  N   ALA H 171      19.084  24.607  24.713  1.00 26.80           N  
ATOM   1252  CA  ALA H 171      20.438  25.054  24.633  1.00 29.01           C  
ATOM   1253  CB  ALA H 171      21.475  23.951  24.906  1.00 27.51           C  
ATOM   1254  C   ALA H 171      20.605  25.502  23.223  1.00 29.81           C  
ATOM   1255  O   ALA H 171      19.899  25.045  22.324  1.00 28.43           O  
ATOM   1256  N   ASP H 172      21.553  26.419  22.997  1.00 32.05           N  
ATOM   1257  CA  ASP H 172      21.755  26.976  21.696  1.00 34.67           C  
ATOM   1258  CB  ASP H 172      22.842  28.066  21.708  1.00 36.87           C  
ATOM   1259  CG  ASP H 172      22.296  29.239  22.520  1.00 43.00           C  
ATOM   1260  OD1 ASP H 172      22.264  29.128  23.773  1.00 41.92           O  
ATOM   1261  OD2 ASP H 172      21.885  30.254  21.896  1.00 42.16           O1-
ATOM   1262  C   ASP H 172      22.158  25.882  20.750  1.00 34.02           C  
ATOM   1263  O   ASP H 172      21.804  25.915  19.573  1.00 34.79           O  
ATOM   1264  N   THR H 173      22.901  24.871  21.243  1.00 32.50           N  
ATOM   1265  CA  THR H 173      23.417  23.831  20.394  1.00 31.15           C  
ATOM   1266  CB  THR H 173      24.290  22.859  21.137  1.00 31.04           C  
ATOM   1267  OG1 THR H 173      24.901  21.952  20.231  1.00  0.00           O  
ATOM   1268  CG2 THR H 173      23.439  22.095  22.166  1.00  0.00           C  
ATOM   1269  C   THR H 173      22.315  23.050  19.720  1.00 31.00           C  
ATOM   1270  O   THR H 173      22.439  22.683  18.552  1.00 31.71           O  
ATOM   1271  N   VAL H 174      21.259  22.687  20.472  1.00 30.18           N  
ATOM   1272  CA  VAL H 174      20.135  21.913  20.003  1.00 29.14           C  
ATOM   1273  CB  VAL H 174      19.507  21.070  21.078  1.00 29.79           C  
ATOM   1274  CG1 VAL H 174      20.571  20.083  21.588  1.00 28.84           C  
ATOM   1275  CG2 VAL H 174      18.912  21.973  22.166  1.00 27.49           C  
ATOM   1276  C   VAL H 174      19.044  22.697  19.321  1.00 30.56           C  
ATOM   1277  O   VAL H 174      18.242  22.109  18.597  1.00 29.83           O  
ATOM   1278  N   LYS H 175      18.936  24.020  19.568  1.00 31.61           N  
ATOM   1279  CA  LYS H 175      17.800  24.780  19.107  1.00 32.70           C  
ATOM   1280  CB  LYS H 175      17.924  26.297  19.303  1.00 34.68           C  
ATOM   1281  CG  LYS H 175      17.989  26.763  20.755  1.00 38.25           C  
ATOM   1282  CD  LYS H 175      18.354  28.244  20.844  1.00 40.42           C  
ATOM   1283  CE  LYS H 175      19.523  28.612  19.927  1.00 42.40           C  
ATOM   1284  NZ  LYS H 175      19.669  30.083  19.847  1.00 43.25           N1+
ATOM   1285  C   LYS H 175      17.534  24.577  17.645  1.00 32.91           C  
ATOM   1286  O   LYS H 175      18.420  24.701  16.800  1.00 33.59           O  
ATOM   1287  N   GLY H 176      16.258  24.250  17.338  1.00 34.59           N  
ATOM   1288  CA  GLY H 176      15.745  24.102  16.004  1.00 33.09           C  
ATOM   1289  C   GLY H 176      15.681  22.649  15.642  1.00 33.77           C  
ATOM   1290  O   GLY H 176      14.753  22.212  14.964  1.00 34.80           O  
ATOM   1291  N   ARG H 177      16.720  21.885  16.019  1.00 32.05           N  
ATOM   1292  CA  ARG H 177      16.808  20.480  15.736  1.00 31.00           C  
ATOM   1293  CB  ARG H 177      18.260  19.990  15.757  1.00 31.13           C  
ATOM   1294  CG  ARG H 177      19.111  20.712  14.711  1.00 32.67           C  
ATOM   1295  CD  ARG H 177      20.531  20.169  14.595  1.00 33.82           C  
ATOM   1296  NE  ARG H 177      21.236  20.448  15.876  1.00 35.54           N  
ATOM   1297  CZ  ARG H 177      21.725  19.405  16.608  1.00 34.84           C  
ATOM   1298  NH1 ARG H 177      21.479  18.125  16.205  1.00 33.58           N1+
ATOM   1299  NH2 ARG H 177      22.468  19.639  17.728  1.00 33.03           N  
ATOM   1300  C   ARG H 177      16.005  19.622  16.675  1.00 30.30           C  
ATOM   1301  O   ARG H 177      15.386  18.642  16.258  1.00 30.00           O  
ATOM   1302  N   PHE H 178      15.998  19.973  17.976  1.00 30.17           N  
ATOM   1303  CA  PHE H 178      15.414  19.135  18.989  1.00 29.35           C  
ATOM   1304  CB  PHE H 178      16.308  19.032  20.238  1.00 29.08           C  
ATOM   1305  CG  PHE H 178      17.518  18.224  19.920  1.00 29.00           C  
ATOM   1306  CD1 PHE H 178      18.324  18.547  18.854  1.00 30.00           C  
ATOM   1307  CD2 PHE H 178      17.881  17.175  20.729  1.00 28.01           C  
ATOM   1308  CE1 PHE H 178      19.447  17.807  18.570  1.00 29.71           C  
ATOM   1309  CE2 PHE H 178      19.005  16.433  20.452  1.00 27.75           C  
ATOM   1310  CZ  PHE H 178      19.789  16.743  19.367  1.00 29.08           C  
ATOM   1311  C   PHE H 178      14.137  19.736  19.467  1.00 29.29           C  
ATOM   1312  O   PHE H 178      13.987  20.957  19.513  1.00 29.62           O  
ATOM   1313  N   THR H 179      13.166  18.871  19.828  1.00 27.85           N  
ATOM   1314  CA  THR H 179      11.936  19.381  20.344  1.00 28.67           C  
ATOM   1315  CB  THR H 179      10.814  19.333  19.346  1.00 29.27           C  
ATOM   1316  OG1 THR H 179       9.771  20.200  19.756  1.00 30.64           O  
ATOM   1317  CG2 THR H 179      10.284  17.898  19.219  1.00 29.35           C  
ATOM   1318  C   THR H 179      11.579  18.581  21.565  1.00 28.01           C  
ATOM   1319  O   THR H 179      11.591  17.349  21.559  1.00 28.57           O  
ATOM   1320  N   ILE H 180      11.250  19.290  22.659  1.00 27.31           N  
ATOM   1321  CA  ILE H 180      10.893  18.689  23.912  1.00 27.38           C  
ATOM   1322  CB  ILE H 180      11.451  19.440  25.087  1.00 26.72           C  
ATOM   1323  CG1 ILE H 180      11.118  18.743  26.411  1.00 25.92           C  
ATOM   1324  CG2 ILE H 180      10.912  20.877  25.015  1.00 26.24           C  
ATOM   1325  CD1 ILE H 180      11.851  17.427  26.615  1.00 25.59           C  
ATOM   1326  C   ILE H 180       9.402  18.755  24.031  1.00 28.09           C  
ATOM   1327  O   ILE H 180       8.781  19.741  23.640  1.00 28.85           O  
ATOM   1328  N   SER H 181       8.778  17.672  24.531  1.00 26.85           N  
ATOM   1329  CA  SER H 181       7.356  17.686  24.707  1.00 28.34           C  
ATOM   1330  CB  SER H 181       6.581  17.246  23.451  1.00 28.82           C  
ATOM   1331  OG  SER H 181       6.918  15.909  23.114  1.00 31.62           O  
ATOM   1332  C   SER H 181       7.027  16.727  25.805  1.00 29.21           C  
ATOM   1333  O   SER H 181       7.852  15.901  26.193  1.00 27.98           O  
ATOM   1334  N   ARG H 182       5.806  16.843  26.364  1.00 28.47           N  
ATOM   1335  CA  ARG H 182       5.412  15.935  27.399  1.00 28.95           C  
ATOM   1336  CB  ARG H 182       5.595  16.486  28.825  1.00 28.62           C  
ATOM   1337  CG  ARG H 182       4.787  17.756  29.107  1.00 30.22           C  
ATOM   1338  CD  ARG H 182       4.689  18.093  30.597  1.00 30.73           C  
ATOM   1339  NE  ARG H 182       6.033  18.545  31.056  1.00 32.22           N  
ATOM   1340  CZ  ARG H 182       6.315  18.587  32.393  1.00 30.56           C  
ATOM   1341  NH1 ARG H 182       5.381  18.180  33.300  1.00 29.57           N1+
ATOM   1342  NH2 ARG H 182       7.526  19.042  32.824  1.00 30.19           N  
ATOM   1343  C   ARG H 182       3.951  15.657  27.251  1.00 31.75           C  
ATOM   1344  O   ARG H 182       3.194  16.489  26.751  1.00 31.49           O  
ATOM   1345  N   ASP H 183       3.545  14.439  27.669  1.00 31.19           N  
ATOM   1346  CA  ASP H 183       2.175  14.017  27.697  1.00 33.73           C  
ATOM   1347  CB  ASP H 183       1.932  12.739  26.877  1.00 34.09           C  
ATOM   1348  CG  ASP H 183       0.439  12.447  26.827  1.00 38.40           C  
ATOM   1349  OD1 ASP H 183      -0.344  13.230  27.427  1.00 38.34           O  
ATOM   1350  OD2 ASP H 183       0.059  11.429  26.192  1.00 40.13           O1-
ATOM   1351  C   ASP H 183       1.904  13.686  29.133  1.00 34.29           C  
ATOM   1352  O   ASP H 183       2.348  12.655  29.633  1.00 34.42           O  
ATOM   1353  N   ASN H 184       1.169  14.566  29.834  1.00 35.27           N  
ATOM   1354  CA  ASN H 184       0.905  14.415  31.236  1.00 35.74           C  
ATOM   1355  CB  ASN H 184       0.212  15.653  31.830  1.00 36.31           C  
ATOM   1356  CG  ASN H 184       1.224  16.793  31.770  1.00 37.32           C  
ATOM   1357  OD1 ASN H 184       2.421  16.591  31.971  1.00 35.67           O  
ATOM   1358  ND2 ASN H 184       0.736  18.026  31.471  1.00 39.49           N  
ATOM   1359  C   ASN H 184       0.057  13.207  31.478  1.00 38.05           C  
ATOM   1360  O   ASN H 184       0.184  12.551  32.511  1.00 39.15           O  
ATOM   1361  N   SER H 185      -0.847  12.878  30.540  1.00 36.76           N  
ATOM   1362  CA  SER H 185      -1.711  11.752  30.750  1.00 38.18           C  
ATOM   1363  CB  SER H 185      -2.707  11.541  29.596  1.00 38.63           C  
ATOM   1364  OG  SER H 185      -2.018  11.217  28.397  1.00 41.77           O  
ATOM   1365  C   SER H 185      -0.886  10.504  30.879  1.00 39.42           C  
ATOM   1366  O   SER H 185      -1.183   9.639  31.703  1.00 39.77           O  
ATOM   1367  N   LYS H 186       0.134  10.362  30.014  1.00 38.53           N  
ATOM   1368  CA  LYS H 186       1.054   9.253  29.967  1.00 37.91           C  
ATOM   1369  CB  LYS H 186       1.718   9.076  28.595  1.00 38.38           C  
ATOM   1370  CG  LYS H 186       0.739   8.535  27.553  1.00 40.39           C  
ATOM   1371  CD  LYS H 186       1.296   8.522  26.130  1.00 42.96           C  
ATOM   1372  CE  LYS H 186       0.375   7.829  25.126  1.00 45.49           C  
ATOM   1373  NZ  LYS H 186       1.008   7.807  23.788  1.00 47.76           N1+
ATOM   1374  C   LYS H 186       2.128   9.310  31.021  1.00 38.00           C  
ATOM   1375  O   LYS H 186       2.768   8.297  31.299  1.00 36.38           O  
ATOM   1376  N   ASN H 187       2.406  10.491  31.605  1.00 37.07           N  
ATOM   1377  CA  ASN H 187       3.502  10.624  32.528  1.00 36.15           C  
ATOM   1378  CB  ASN H 187       3.427   9.699  33.757  1.00 36.32           C  
ATOM   1379  CG  ASN H 187       2.486  10.337  34.771  1.00 38.63           C  
ATOM   1380  OD1 ASN H 187       2.094  11.494  34.633  1.00 39.33           O  
ATOM   1381  ND2 ASN H 187       2.122   9.569  35.833  1.00 39.55           N  
ATOM   1382  C   ASN H 187       4.782  10.353  31.803  1.00 33.99           C  
ATOM   1383  O   ASN H 187       5.712   9.760  32.347  1.00 34.37           O  
ATOM   1384  N   THR H 188       4.859  10.804  30.536  1.00 31.73           N  
ATOM   1385  CA  THR H 188       6.055  10.631  29.766  1.00 30.77           C  
ATOM   1386  CB  THR H 188       5.892   9.731  28.576  1.00 32.11           C  
ATOM   1387  OG1 THR H 188       4.728  10.098  27.854  1.00 31.30           O  
ATOM   1388  CG2 THR H 188       5.843   8.263  29.012  1.00 29.85           C  
ATOM   1389  C   THR H 188       6.534  11.949  29.240  1.00 30.40           C  
ATOM   1390  O   THR H 188       5.753  12.852  28.938  1.00 29.46           O  
ATOM   1391  N   LEU H 189       7.872  12.066  29.134  1.00 27.70           N  
ATOM   1392  CA  LEU H 189       8.568  13.202  28.601  1.00 28.00           C  
ATOM   1393  CB  LEU H 189       9.718  13.648  29.517  1.00 26.87           C  
ATOM   1394  CG  LEU H 189      10.523  14.854  29.009  1.00 29.42           C  
ATOM   1395  CD1 LEU H 189       9.664  16.125  28.978  1.00 29.03           C  
ATOM   1396  CD2 LEU H 189      11.828  15.021  29.805  1.00 28.75           C  
ATOM   1397  C   LEU H 189       9.190  12.723  27.323  1.00 28.39           C  
ATOM   1398  O   LEU H 189       9.655  11.587  27.255  1.00 27.62           O  
ATOM   1399  N   TYR H 190       9.214  13.571  26.269  1.00 26.31           N  
ATOM   1400  CA  TYR H 190       9.748  13.110  25.014  1.00 27.11           C  
ATOM   1401  CB  TYR H 190       8.716  13.036  23.869  1.00 28.92           C  
ATOM   1402  CG  TYR H 190       7.588  12.121  24.214  1.00 31.14           C  
ATOM   1403  CD1 TYR H 190       7.716  10.755  24.118  1.00 32.35           C  
ATOM   1404  CD2 TYR H 190       6.387  12.637  24.639  1.00 31.66           C  
ATOM   1405  CE1 TYR H 190       6.664   9.925  24.430  1.00 33.88           C  
ATOM   1406  CE2 TYR H 190       5.334  11.813  24.951  1.00 33.00           C  
ATOM   1407  CZ  TYR H 190       5.467  10.451  24.850  1.00 34.43           C  
ATOM   1408  OH  TYR H 190       4.384   9.603  25.170  1.00 29.51           O  
ATOM   1409  C   TYR H 190      10.784  14.076  24.524  1.00 27.38           C  
ATOM   1410  O   TYR H 190      10.793  15.249  24.894  1.00 28.11           O  
ATOM   1411  N   LEU H 191      11.732  13.570  23.700  1.00 26.29           N  
ATOM   1412  CA  LEU H 191      12.697  14.431  23.079  1.00 26.85           C  
ATOM   1413  CB  LEU H 191      14.091  14.357  23.730  1.00 24.13           C  
ATOM   1414  CG  LEU H 191      15.099  15.367  23.153  1.00 24.93           C  
ATOM   1415  CD1 LEU H 191      14.649  16.811  23.429  1.00 24.30           C  
ATOM   1416  CD2 LEU H 191      16.522  15.081  23.657  1.00 24.52           C  
ATOM   1417  C   LEU H 191      12.822  13.993  21.650  1.00 28.31           C  
ATOM   1418  O   LEU H 191      13.273  12.885  21.359  1.00 27.83           O  
ATOM   1419  N   GLN H 192      12.423  14.874  20.712  1.00 27.46           N  
ATOM   1420  CA  GLN H 192      12.495  14.551  19.316  1.00 28.31           C  
ATOM   1421  CB  GLN H 192      11.365  15.181  18.483  1.00 30.18           C  
ATOM   1422  CG  GLN H 192      11.440  14.848  16.990  1.00 26.59           C  
ATOM   1423  CD  GLN H 192      11.075  13.384  16.801  1.00 29.15           C  
ATOM   1424  OE1 GLN H 192      10.047  12.920  17.289  1.00 29.92           O  
ATOM   1425  NE2 GLN H 192      11.945  12.630  16.076  1.00 28.51           N  
ATOM   1426  C   GLN H 192      13.777  15.117  18.809  1.00 29.14           C  
ATOM   1427  O   GLN H 192      14.054  16.302  18.985  1.00 29.63           O  
ATOM   1428  N   MET H 193      14.605  14.272  18.167  1.00 29.66           N  
ATOM   1429  CA  MET H 193      15.860  14.771  17.693  1.00 29.74           C  
ATOM   1430  CB  MET H 193      17.058  14.010  18.287  1.00 28.90           C  
ATOM   1431  CG  MET H 193      17.174  14.187  19.804  1.00 31.03           C  
ATOM   1432  SD  MET H 193      18.532  13.266  20.589  1.00 37.01           S  
ATOM   1433  CE  MET H 193      17.624  11.700  20.639  1.00 27.08           C  
ATOM   1434  C   MET H 193      15.904  14.621  16.207  1.00 30.94           C  
ATOM   1435  O   MET H 193      15.748  13.523  15.674  1.00 30.67           O  
ATOM   1436  N   ASN H 194      16.141  15.745  15.499  1.00 30.07           N  
ATOM   1437  CA  ASN H 194      16.195  15.725  14.065  1.00 30.46           C  
ATOM   1438  CB  ASN H 194      15.164  16.647  13.394  1.00 32.08           C  
ATOM   1439  CG  ASN H 194      13.770  16.148  13.736  1.00 32.88           C  
ATOM   1440  OD1 ASN H 194      13.470  14.962  13.608  1.00 32.47           O  
ATOM   1441  ND2 ASN H 194      12.892  17.084  14.190  1.00 34.89           N  
ATOM   1442  C   ASN H 194      17.537  16.240  13.653  1.00 30.34           C  
ATOM   1443  O   ASN H 194      18.235  16.878  14.439  1.00 29.80           O  
ATOM   1444  N   SER H 195      17.932  15.947  12.398  1.00 30.24           N  
ATOM   1445  CA  SER H 195      19.167  16.420  11.839  1.00 30.73           C  
ATOM   1446  CB  SER H 195      19.162  17.933  11.565  1.00 32.89           C  
ATOM   1447  OG  SER H 195      18.158  18.248  10.610  1.00 36.98           O  
ATOM   1448  C   SER H 195      20.287  16.113  12.781  1.00 30.63           C  
ATOM   1449  O   SER H 195      21.091  16.984  13.106  1.00 30.52           O  
ATOM   1450  N   LEU H 196      20.379  14.845  13.221  1.00 29.36           N  
ATOM   1451  CA  LEU H 196      21.393  14.470  14.164  1.00 28.54           C  
ATOM   1452  CB  LEU H 196      21.203  13.063  14.753  1.00 26.49           C  
ATOM   1453  CG  LEU H 196      20.043  12.986  15.763  1.00 27.30           C  
ATOM   1454  CD1 LEU H 196      19.882  11.567  16.328  1.00 25.98           C  
ATOM   1455  CD2 LEU H 196      20.228  14.024  16.883  1.00 26.28           C  
ATOM   1456  C   LEU H 196      22.750  14.558  13.551  1.00 30.13           C  
ATOM   1457  O   LEU H 196      22.946  14.327  12.359  1.00 29.30           O  
ATOM   1458  N   ARG H 197      23.735  14.916  14.402  1.00 29.63           N  
ATOM   1459  CA  ARG H 197      25.099  15.098  14.006  1.00 31.05           C  
ATOM   1460  CB  ARG H 197      25.615  16.518  14.283  1.00 33.02           C  
ATOM   1461  CG  ARG H 197      24.802  17.622  13.611  1.00 37.52           C  
ATOM   1462  CD  ARG H 197      25.325  19.021  13.933  1.00 42.56           C  
ATOM   1463  NE  ARG H 197      24.460  20.007  13.233  1.00 45.91           N  
ATOM   1464  CZ  ARG H 197      25.001  21.180  12.785  1.00 48.90           C  
ATOM   1465  NH1 ARG H 197      26.337  21.412  12.931  1.00 48.13           N1+
ATOM   1466  NH2 ARG H 197      24.210  22.115  12.184  1.00 49.52           N  
ATOM   1467  C   ARG H 197      25.931  14.192  14.858  1.00 30.36           C  
ATOM   1468  O   ARG H 197      25.472  13.663  15.868  1.00 29.94           O  
ATOM   1469  N   ALA H 198      27.198  14.002  14.456  1.00 31.49           N  
ATOM   1470  CA  ALA H 198      28.113  13.156  15.165  1.00 30.38           C  
ATOM   1471  CB  ALA H 198      29.493  13.074  14.493  1.00 30.13           C  
ATOM   1472  C   ALA H 198      28.312  13.715  16.540  1.00 30.30           C  
ATOM   1473  O   ALA H 198      28.449  12.967  17.506  1.00 28.99           O  
ATOM   1474  N   GLU H 199      28.314  15.058  16.657  1.00 30.02           N  
ATOM   1475  CA  GLU H 199      28.574  15.757  17.887  1.00 29.35           C  
ATOM   1476  CB  GLU H 199      28.467  17.289  17.767  1.00 29.59           C  
ATOM   1477  CG  GLU H 199      29.438  17.933  16.780  1.00 34.35           C  
ATOM   1478  CD  GLU H 199      28.750  18.011  15.424  1.00 39.81           C  
ATOM   1479  OE1 GLU H 199      28.543  16.942  14.793  1.00 39.32           O  
ATOM   1480  OE2 GLU H 199      28.425  19.152  15.001  1.00 42.28           O1-
ATOM   1481  C   GLU H 199      27.539  15.379  18.898  1.00 28.81           C  
ATOM   1482  O   GLU H 199      27.781  15.473  20.098  1.00 29.80           O  
ATOM   1483  N   ASP H 200      26.338  15.007  18.423  1.00 26.91           N  
ATOM   1484  CA  ASP H 200      25.190  14.673  19.222  1.00 25.28           C  
ATOM   1485  CB  ASP H 200      23.910  14.533  18.386  1.00 25.11           C  
ATOM   1486  CG  ASP H 200      23.554  15.926  17.889  1.00 28.28           C  
ATOM   1487  OD1 ASP H 200      23.807  16.905  18.637  1.00 27.56           O  
ATOM   1488  OD2 ASP H 200      23.033  16.029  16.748  1.00 29.13           O1-
ATOM   1489  C   ASP H 200      25.373  13.395  19.989  1.00 24.03           C  
ATOM   1490  O   ASP H 200      24.620  13.128  20.924  1.00 23.34           O  
ATOM   1491  N   THR H 201      26.317  12.525  19.591  1.00 24.39           N  
ATOM   1492  CA  THR H 201      26.465  11.269  20.283  1.00 23.61           C  
ATOM   1493  CB  THR H 201      27.623  10.456  19.789  1.00 22.94           C  
ATOM   1494  OG1 THR H 201      27.458  10.167  18.409  1.00 24.91           O  
ATOM   1495  CG2 THR H 201      27.699   9.155  20.604  1.00 21.37           C  
ATOM   1496  C   THR H 201      26.676  11.511  21.749  1.00 23.24           C  
ATOM   1497  O   THR H 201      27.563  12.266  22.147  1.00 23.74           O  
ATOM   1498  N   ALA H 202      25.836  10.870  22.598  1.00 20.67           N  
ATOM   1499  CA  ALA H 202      25.982  11.039  24.018  1.00 20.99           C  
ATOM   1500  CB  ALA H 202      25.836  12.503  24.473  1.00 20.98           C  
ATOM   1501  C   ALA H 202      24.921  10.246  24.721  1.00 20.69           C  
ATOM   1502  O   ALA H 202      24.012   9.692  24.101  1.00 21.26           O  
ATOM   1503  N   VAL H 203      25.058  10.133  26.060  1.00 20.35           N  
ATOM   1504  CA  VAL H 203      24.056   9.501  26.866  1.00 20.35           C  
ATOM   1505  CB  VAL H 203      24.593   8.946  28.151  1.00 19.82           C  
ATOM   1506  CG1 VAL H 203      23.418   8.429  28.997  1.00 21.42           C  
ATOM   1507  CG2 VAL H 203      25.643   7.873  27.809  1.00 19.18           C  
ATOM   1508  C   VAL H 203      23.081  10.583  27.200  1.00 20.54           C  
ATOM   1509  O   VAL H 203      23.479  11.687  27.569  1.00 20.68           O  
ATOM   1510  N   TYR H 204      21.770  10.301  27.083  1.00 19.95           N  
ATOM   1511  CA  TYR H 204      20.797  11.318  27.360  1.00 20.16           C  
ATOM   1512  CB  TYR H 204      19.747  11.502  26.246  1.00 21.00           C  
ATOM   1513  CG  TYR H 204      20.365  12.233  25.098  1.00 20.33           C  
ATOM   1514  CD1 TYR H 204      21.265  11.622  24.253  1.00 20.03           C  
ATOM   1515  CD2 TYR H 204      20.016  13.543  24.861  1.00 21.49           C  
ATOM   1516  CE1 TYR H 204      21.816  12.320  23.202  1.00 21.09           C  
ATOM   1517  CE2 TYR H 204      20.562  14.245  23.812  1.00 22.03           C  
ATOM   1518  CZ  TYR H 204      21.466  13.631  22.980  1.00 22.00           C  
ATOM   1519  OH  TYR H 204      22.031  14.348  21.902  1.00 22.14           O  
ATOM   1520  C   TYR H 204      20.068  10.952  28.615  1.00 21.18           C  
ATOM   1521  O   TYR H 204      19.529   9.853  28.739  1.00 22.03           O  
ATOM   1522  N   TYR H 205      20.038  11.903  29.577  1.00 20.65           N  
ATOM   1523  CA  TYR H 205      19.413  11.686  30.852  1.00 21.64           C  
ATOM   1524  CB  TYR H 205      20.254  12.120  32.074  1.00 20.91           C  
ATOM   1525  CG  TYR H 205      21.571  11.421  32.166  1.00 22.12           C  
ATOM   1526  CD1 TYR H 205      21.679  10.164  32.708  1.00 20.58           C  
ATOM   1527  CD2 TYR H 205      22.715  12.032  31.715  1.00 21.67           C  
ATOM   1528  CE1 TYR H 205      22.897   9.530  32.798  1.00 21.73           C  
ATOM   1529  CE2 TYR H 205      23.937  11.404  31.804  1.00 22.22           C  
ATOM   1530  CZ  TYR H 205      24.034  10.148  32.347  1.00 23.04           C  
ATOM   1531  OH  TYR H 205      25.283   9.497  32.441  1.00 26.27           O  
ATOM   1532  C   TYR H 205      18.211  12.577  30.940  1.00 23.24           C  
ATOM   1533  O   TYR H 205      18.245  13.734  30.521  1.00 23.62           O  
ATOM   1534  N   CYS H 206      17.092  12.039  31.466  1.00 24.18           N  
ATOM   1535  CA  CYS H 206      15.965  12.883  31.736  1.00 25.75           C  
ATOM   1536  CB  CYS H 206      14.580  12.268  31.401  1.00 27.34           C  
ATOM   1537  SG  CYS H 206      14.246  10.663  32.184  1.00 35.20           S  
ATOM   1538  C   CYS H 206      16.047  13.200  33.197  1.00 26.35           C  
ATOM   1539  O   CYS H 206      16.480  12.375  34.003  1.00 26.30           O  
ATOM   1540  N   ALA H 207      15.679  14.438  33.578  1.00 24.59           N  
ATOM   1541  CA  ALA H 207      15.802  14.781  34.964  1.00 24.96           C  
ATOM   1542  CB  ALA H 207      17.075  15.579  35.293  1.00 24.78           C  
ATOM   1543  C   ALA H 207      14.641  15.625  35.366  1.00 26.48           C  
ATOM   1544  O   ALA H 207      14.120  16.422  34.589  1.00 26.49           O  
ATOM   1545  N   ARG H 208      14.222  15.442  36.629  1.00 25.32           N  
ATOM   1546  CA  ARG H 208      13.130  16.135  37.243  1.00 25.44           C  
ATOM   1547  CB  ARG H 208      12.515  15.257  38.346  1.00 26.73           C  
ATOM   1548  CG  ARG H 208      11.384  15.841  39.191  1.00 28.51           C  
ATOM   1549  CD  ARG H 208      11.096  14.914  40.378  1.00 30.33           C  
ATOM   1550  NE  ARG H 208      10.037  15.499  41.238  1.00 28.50           N  
ATOM   1551  CZ  ARG H 208       9.938  15.087  42.536  1.00 29.33           C  
ATOM   1552  NH1 ARG H 208      10.948  14.362  43.100  1.00 27.94           N1+
ATOM   1553  NH2 ARG H 208       8.811  15.360  43.253  1.00 30.17           N  
ATOM   1554  C   ARG H 208      13.669  17.379  37.880  1.00 25.62           C  
ATOM   1555  O   ARG H 208      14.776  17.395  38.418  1.00 26.61           O  
ATOM   1556  N   ILE H 209      12.878  18.467  37.817  1.00 26.40           N  
ATOM   1557  CA  ILE H 209      13.197  19.707  38.471  1.00 27.11           C  
ATOM   1558  CB  ILE H 209      12.606  20.899  37.788  1.00 27.13           C  
ATOM   1559  CG1 ILE H 209      13.373  21.247  36.498  1.00  0.00           C  
ATOM   1560  CG2 ILE H 209      12.480  22.007  38.841  1.00  0.00           C  
ATOM   1561  CD1 ILE H 209      14.842  21.596  36.736  1.00  0.00           C  
ATOM   1562  C   ILE H 209      12.506  19.617  39.792  1.00 27.69           C  
ATOM   1563  O   ILE H 209      11.301  19.383  39.851  1.00 28.45           O  
ATOM   1564  N   LYS H 210      13.160  20.007  40.891  1.00 28.47           N  
ATOM   1565  CA  LYS H 210      12.322  20.193  42.038  1.00 29.71           C  
ATOM   1566  CB  LYS H 210      12.901  19.569  43.308  1.00 28.97           C  
ATOM   1567  CG  LYS H 210      11.858  19.463  44.406  1.00 36.42           C  
ATOM   1568  CD  LYS H 210      12.211  18.490  45.522  1.00 39.74           C  
ATOM   1569  CE  LYS H 210      11.194  18.569  46.659  1.00  0.00           C  
ATOM   1570  NZ  LYS H 210      11.104  17.273  47.361  1.00  0.00           N1+
ATOM   1571  C   LYS H 210      12.253  21.686  42.215  1.00 31.07           C  
ATOM   1572  O   LYS H 210      13.295  22.336  42.232  1.00 31.17           O  
ATOM   1573  N   LEU H 211      11.038  22.274  42.333  1.00 30.71           N  
ATOM   1574  CA  LEU H 211      10.896  23.712  42.409  1.00 33.08           C  
ATOM   1575  CB  LEU H 211       9.935  24.308  41.355  1.00 29.89           C  
ATOM   1576  CG  LEU H 211       8.524  23.680  41.318  1.00 36.35           C  
ATOM   1577  CD1 LEU H 211       8.580  22.188  40.953  1.00 32.80           C  
ATOM   1578  CD2 LEU H 211       7.729  23.965  42.600  1.00 35.96           C  
ATOM   1579  C   LEU H 211      10.428  24.119  43.774  1.00 32.09           C  
ATOM   1580  O   LEU H 211      10.275  23.294  44.674  1.00 30.86           O  
ATOM   1581  N   GLY H 212      10.199  25.437  43.965  1.00 33.44           N  
ATOM   1582  CA  GLY H 212       9.800  25.927  45.251  1.00 32.22           C  
ATOM   1583  C   GLY H 212      11.023  26.480  45.913  1.00 32.66           C  
ATOM   1584  O   GLY H 212      11.744  27.293  45.335  1.00 34.11           O  
ATOM   1585  N   THR H 213      11.257  26.096  47.178  1.00 31.19           N  
ATOM   1586  CA  THR H 213      12.425  26.570  47.854  1.00 29.92           C  
ATOM   1587  CB  THR H 213      12.454  26.169  49.302  1.00 33.11           C  
ATOM   1588  OG1 THR H 213      13.585  26.727  49.960  1.00  0.00           O  
ATOM   1589  CG2 THR H 213      12.457  24.635  49.388  1.00  0.00           C  
ATOM   1590  C   THR H 213      13.620  26.003  47.150  1.00 29.76           C  
ATOM   1591  O   THR H 213      14.605  26.701  46.916  1.00 30.79           O  
ATOM   1592  N   VAL H 214      13.543  24.714  46.774  1.00 31.71           N  
ATOM   1593  CA  VAL H 214      14.618  24.069  46.079  1.00 31.25           C  
ATOM   1594  CB  VAL H 214      14.704  22.599  46.390  1.00 34.15           C  
ATOM   1595  CG1 VAL H 214      13.309  21.976  46.201  1.00 22.57           C  
ATOM   1596  CG2 VAL H 214      15.767  21.957  45.481  1.00 32.61           C  
ATOM   1597  C   VAL H 214      14.302  24.190  44.638  1.00 30.92           C  
ATOM   1598  O   VAL H 214      13.190  23.879  44.225  1.00 30.67           O  
ATOM   1599  N   THR H 215      15.251  24.706  43.835  1.00 29.74           N  
ATOM   1600  CA  THR H 215      15.000  24.776  42.432  1.00 27.68           C  
ATOM   1601  CB  THR H 215      14.697  26.170  41.978  1.00 25.22           C  
ATOM   1602  OG1 THR H 215      15.781  27.028  42.292  1.00  0.00           O  
ATOM   1603  CG2 THR H 215      13.406  26.629  42.689  1.00  0.00           C  
ATOM   1604  C   THR H 215      16.219  24.253  41.752  1.00 28.96           C  
ATOM   1605  O   THR H 215      17.103  25.005  41.338  1.00 31.52           O  
ATOM   1606  N   THR H 216      16.276  22.915  41.635  1.00 27.76           N  
ATOM   1607  CA  THR H 216      17.386  22.235  41.043  1.00 27.33           C  
ATOM   1608  CB  THR H 216      18.523  22.142  42.001  1.00 26.13           C  
ATOM   1609  OG1 THR H 216      19.575  21.340  41.483  1.00 26.45           O  
ATOM   1610  CG2 THR H 216      17.964  21.607  43.321  1.00 25.13           C  
ATOM   1611  C   THR H 216      16.923  20.858  40.663  1.00 26.47           C  
ATOM   1612  O   THR H 216      15.810  20.460  41.002  1.00 27.51           O  
ATOM   1613  N   VAL H 217      17.774  20.090  39.944  1.00 25.78           N  
ATOM   1614  CA  VAL H 217      17.348  18.788  39.499  1.00 26.49           C  
ATOM   1615  CB  VAL H 217      17.906  18.360  38.162  1.00 22.06           C  
ATOM   1616  CG1 VAL H 217      19.435  18.416  38.167  1.00 26.02           C  
ATOM   1617  CG2 VAL H 217      17.417  16.930  37.888  1.00 33.95           C  
ATOM   1618  C   VAL H 217      17.723  17.747  40.495  1.00 27.20           C  
ATOM   1619  O   VAL H 217      18.887  17.376  40.639  1.00 27.82           O  
ATOM   1620  N   ASP H 218      16.710  17.283  41.250  1.00 28.36           N  
ATOM   1621  CA  ASP H 218      16.872  16.243  42.211  1.00 29.36           C  
ATOM   1622  CB  ASP H 218      15.854  16.303  43.377  1.00 30.63           C  
ATOM   1623  CG  ASP H 218      14.409  16.157  42.911  1.00 35.57           C  
ATOM   1624  OD1 ASP H 218      14.163  16.002  41.684  1.00 34.44           O  
ATOM   1625  OD2 ASP H 218      13.520  16.212  43.797  1.00 35.22           O1-
ATOM   1626  C   ASP H 218      16.911  14.868  41.592  1.00 31.23           C  
ATOM   1627  O   ASP H 218      17.657  14.022  42.083  1.00 32.80           O  
ATOM   1628  N   TYR H 219      16.159  14.571  40.497  1.00 26.53           N  
ATOM   1629  CA  TYR H 219      16.203  13.153  40.213  1.00 26.66           C  
ATOM   1630  CB  TYR H 219      14.851  12.452  40.470  1.00 27.31           C  
ATOM   1631  CG  TYR H 219      14.966  10.999  40.150  1.00 31.07           C  
ATOM   1632  CD1 TYR H 219      15.848  10.200  40.837  1.00 51.41           C  
ATOM   1633  CD2 TYR H 219      14.160  10.419  39.198  1.00 33.31           C  
ATOM   1634  CE1 TYR H 219      15.949   8.857  40.555  1.00 33.84           C  
ATOM   1635  CE2 TYR H 219      14.257   9.076  38.912  1.00 51.91           C  
ATOM   1636  CZ  TYR H 219      15.156   8.289  39.588  1.00 54.51           C  
ATOM   1637  OH  TYR H 219      15.256   6.910  39.297  1.00 59.57           O  
ATOM   1638  C   TYR H 219      16.593  12.939  38.780  1.00 25.76           C  
ATOM   1639  O   TYR H 219      16.159  13.667  37.889  1.00 24.99           O  
ATOM   1640  N   TRP H 220      17.430  11.911  38.521  1.00 25.50           N  
ATOM   1641  CA  TRP H 220      17.895  11.674  37.182  1.00 25.31           C  
ATOM   1642  CB  TRP H 220      19.405  11.933  37.041  1.00 24.86           C  
ATOM   1643  CG  TRP H 220      19.815  13.362  37.310  1.00 25.04           C  
ATOM   1644  CD2 TRP H 220      20.594  14.173  36.418  1.00 22.90           C  
ATOM   1645  CD1 TRP H 220      19.594  14.116  38.424  1.00 23.20           C  
ATOM   1646  NE1 TRP H 220      20.176  15.350  38.279  1.00 23.38           N  
ATOM   1647  CE2 TRP H 220      20.799  15.399  37.051  1.00 23.29           C  
ATOM   1648  CE3 TRP H 220      21.107  13.914  35.180  1.00 23.62           C  
ATOM   1649  CZ2 TRP H 220      21.520  16.390  36.451  1.00 21.74           C  
ATOM   1650  CZ3 TRP H 220      21.826  14.918  34.573  1.00 22.32           C  
ATOM   1651  CH2 TRP H 220      22.028  16.133  35.197  1.00 22.81           C  
ATOM   1652  C   TRP H 220      17.695  10.228  36.844  1.00 26.47           C  
ATOM   1653  O   TRP H 220      17.764   9.359  37.711  1.00 28.26           O  
ATOM   1654  N   GLY H 221      17.442   9.936  35.551  1.00 26.06           N  
ATOM   1655  CA  GLY H 221      17.282   8.578  35.112  1.00 25.47           C  
ATOM   1656  C   GLY H 221      18.645   8.010  34.856  1.00 27.15           C  
ATOM   1657  O   GLY H 221      19.653   8.695  35.018  1.00 26.52           O  
ATOM   1658  N   GLN H 222      18.694   6.721  34.468  1.00 27.23           N  
ATOM   1659  CA  GLN H 222      19.901   5.998  34.174  1.00 28.01           C  
ATOM   1660  CB  GLN H 222      19.646   4.501  33.946  1.00 29.00           C  
ATOM   1661  CG  GLN H 222      19.196   3.785  35.215  1.00 32.99           C  
ATOM   1662  CD  GLN H 222      20.362   3.845  36.187  1.00 38.05           C  
ATOM   1663  OE1 GLN H 222      20.180   3.754  37.399  1.00 36.30           O  
ATOM   1664  NE2 GLN H 222      21.599   4.009  35.646  1.00 37.86           N  
ATOM   1665  C   GLN H 222      20.532   6.530  32.924  1.00 27.02           C  
ATOM   1666  O   GLN H 222      21.756   6.550  32.800  1.00 27.94           O  
ATOM   1667  N   GLY H 223      19.705   6.940  31.945  1.00 26.55           N  
ATOM   1668  CA  GLY H 223      20.221   7.479  30.718  1.00 26.50           C  
ATOM   1669  C   GLY H 223      20.092   6.471  29.612  1.00 26.34           C  
ATOM   1670  O   GLY H 223      20.014   5.267  29.842  1.00 27.69           O  
ATOM   1671  N   THR H 224      20.044   6.971  28.356  1.00 24.58           N  
ATOM   1672  CA  THR H 224      19.975   6.126  27.193  1.00 24.40           C  
ATOM   1673  CB  THR H 224      18.638   6.173  26.505  1.00 25.71           C  
ATOM   1674  OG1 THR H 224      18.593   5.233  25.440  1.00 27.57           O  
ATOM   1675  CG2 THR H 224      18.385   7.598  25.985  1.00 23.88           C  
ATOM   1676  C   THR H 224      21.031   6.614  26.242  1.00 24.11           C  
ATOM   1677  O   THR H 224      21.232   7.817  26.099  1.00 23.98           O  
ATOM   1678  N   LEU H 225      21.726   5.682  25.554  1.00 22.94           N  
ATOM   1679  CA  LEU H 225      22.838   6.018  24.698  1.00 22.31           C  
ATOM   1680  CB  LEU H 225      23.896   4.899  24.662  1.00 22.75           C  
ATOM   1681  CG  LEU H 225      25.110   5.153  23.749  1.00 23.43           C  
ATOM   1682  CD1 LEU H 225      25.985   6.309  24.259  1.00 21.02           C  
ATOM   1683  CD2 LEU H 225      25.900   3.855  23.532  1.00 23.24           C  
ATOM   1684  C   LEU H 225      22.386   6.241  23.285  1.00 23.45           C  
ATOM   1685  O   LEU H 225      21.665   5.428  22.709  1.00 24.40           O  
ATOM   1686  N   VAL H 226      22.815   7.376  22.691  1.00 22.49           N  
ATOM   1687  CA  VAL H 226      22.503   7.678  21.320  1.00 22.68           C  
ATOM   1688  CB  VAL H 226      21.803   8.997  21.161  1.00 22.60           C  
ATOM   1689  CG1 VAL H 226      21.638   9.297  19.662  1.00 22.27           C  
ATOM   1690  CG2 VAL H 226      20.475   8.945  21.934  1.00 22.54           C  
ATOM   1691  C   VAL H 226      23.809   7.780  20.586  1.00 23.70           C  
ATOM   1692  O   VAL H 226      24.685   8.558  20.964  1.00 23.83           O  
ATOM   1693  N   THR H 227      23.977   6.991  19.504  1.00 23.54           N  
ATOM   1694  CA  THR H 227      25.207   7.049  18.761  1.00 23.52           C  
ATOM   1695  CB  THR H 227      25.918   5.729  18.673  1.00 24.76           C  
ATOM   1696  OG1 THR H 227      26.216   5.250  19.975  1.00 24.05           O  
ATOM   1697  CG2 THR H 227      27.215   5.918  17.868  1.00 25.81           C  
ATOM   1698  C   THR H 227      24.885   7.481  17.364  1.00 25.06           C  
ATOM   1699  O   THR H 227      24.044   6.885  16.694  1.00 25.57           O  
ATOM   1700  N   VAL H 228      25.555   8.551  16.888  1.00 24.07           N  
ATOM   1701  CA  VAL H 228      25.297   9.018  15.557  1.00 24.97           C  
ATOM   1702  CB  VAL H 228      25.062  10.500  15.492  1.00 25.91           C  
ATOM   1703  CG1 VAL H 228      24.830  10.901  14.026  1.00 25.72           C  
ATOM   1704  CG2 VAL H 228      23.900  10.855  16.432  1.00 25.09           C  
ATOM   1705  C   VAL H 228      26.506   8.734  14.731  1.00 27.85           C  
ATOM   1706  O   VAL H 228      27.545   9.376  14.890  1.00 28.02           O  
ATOM   1707  N   SER H 229      26.396   7.757  13.812  1.00 27.34           N  
ATOM   1708  CA  SER H 229      27.505   7.449  12.960  1.00 28.48           C  
ATOM   1709  CB  SER H 229      28.534   6.499  13.597  1.00 28.48           C  
ATOM   1710  OG  SER H 229      27.942   5.238  13.868  1.00 29.94           O  
ATOM   1711  C   SER H 229      26.955   6.782  11.744  1.00 30.02           C  
ATOM   1712  O   SER H 229      25.837   6.266  11.756  1.00 29.29           O  
ATOM   1713  N   SER H 230      27.727   6.791  10.642  1.00 30.68           N  
ATOM   1714  CA  SER H 230      27.256   6.150   9.452  1.00 31.96           C  
ATOM   1715  CB  SER H 230      28.003   6.576   8.177  1.00 32.31           C  
ATOM   1716  OG  SER H 230      27.729   7.939   7.885  1.00 35.22           O  
ATOM   1717  C   SER H 230      27.482   4.660   9.647  1.00 32.56           C  
ATOM   1718  O   SER H 230      28.321   4.087   8.902  1.00 33.67           O  
ATOM   1719  OXT SER H 230      26.820   4.076  10.546  1.00  0.00           O1-
TER    1720      SER H 230 
CONECT  135  649
CONECT  649  135
CONECT  952 1537
CONECT 1537  952
END
