# Supplementary material for: Fully automated antibody structure prediction using BIOVIA tools: Validation study
Source: PLoS One. 2017 May 18;12(5):e0177923. doi: 10.1371/journal.pone.0177923 (PMC5436848; doi:10.1371/journal.pone.0177923)
Supplement: S3 Dataset — Predicted structures using the Top5 framework method, Chothia CDR definition with canonical filtering, using up to 5 CDR templates rather than the default 3, and generating 10 CDR models. (ZIP) [file pone.0177923.s005.zip › 4NKO_AB_FV_FinalModel.pdb]

REMARK   Accelrys Discovery Studio PDB file
REMARK   Created:  2015-11-30T19:21:33Z
SSBOND   1 CYS L   23    CYS L   93                                     
SSBOND   2 CYS H  134    CYS H  208                                     
ATOM      1  N   ASP L   1      26.104  32.308  26.135  1.00 53.94           N1+
ATOM      2  CA  ASP L   1      26.110  31.206  27.123  1.00 48.78           C  
ATOM      3  CB  ASP L   1      26.640  29.896  26.496  1.00 48.66           C  
ATOM      4  CG  ASP L   1      25.638  29.366  25.472  1.00 51.43           C  
ATOM      5  OD1 ASP L   1      24.485  29.873  25.442  1.00 50.12           O  
ATOM      6  OD2 ASP L   1      26.014  28.437  24.707  1.00 51.97           O1-
ATOM      7  C   ASP L   1      26.999  31.555  28.265  1.00 46.56           C  
ATOM      8  O   ASP L   1      28.156  31.923  28.065  1.00 49.44           O  
ATOM      9  N   ILE L   2      26.468  31.442  29.497  1.00 43.69           N  
ATOM     10  CA  ILE L   2      27.272  31.725  30.643  1.00 39.96           C  
ATOM     11  CB  ILE L   2      26.485  31.860  31.917  1.00 39.88           C  
ATOM     12  CG1 ILE L   2      25.629  33.139  31.874  1.00 40.05           C  
ATOM     13  CG2 ILE L   2      27.458  31.796  33.106  1.00 39.63           C  
ATOM     14  CD1 ILE L   2      24.711  33.311  33.080  1.00 74.87           C  
ATOM     15  C   ILE L   2      28.227  30.589  30.773  1.00 39.61           C  
ATOM     16  O   ILE L   2      27.830  29.426  30.777  1.00 38.10           O  
ATOM     17  N   VAL L   3      29.531  30.911  30.864  1.00 38.79           N  
ATOM     18  CA  VAL L   3      30.516  29.875  30.915  1.00 37.68           C  
ATOM     19  CB  VAL L   3      31.821  30.247  30.268  1.00 40.24           C  
ATOM     20  CG1 VAL L   3      31.547  30.556  28.795  1.00 60.17           C  
ATOM     21  CG2 VAL L   3      32.480  31.411  31.032  1.00 53.88           C  
ATOM     22  C   VAL L   3      30.815  29.573  32.345  1.00 37.55           C  
ATOM     23  O   VAL L   3      31.033  30.471  33.157  1.00 39.04           O  
ATOM     24  N   MET L   4      30.849  28.271  32.683  1.00 34.52           N  
ATOM     25  CA  MET L   4      31.140  27.885  34.028  1.00 32.18           C  
ATOM     26  CB  MET L   4      30.321  26.680  34.526  1.00 31.66           C  
ATOM     27  CG  MET L   4      28.799  26.803  34.380  1.00 29.51           C  
ATOM     28  SD  MET L   4      28.062  28.292  35.113  1.00 30.60           S  
ATOM     29  CE  MET L   4      28.760  28.053  36.769  1.00 31.27           C  
ATOM     30  C   MET L   4      32.551  27.383  34.025  1.00 35.56           C  
ATOM     31  O   MET L   4      32.859  26.405  33.347  1.00 34.43           O  
ATOM     32  N   THR L   5      33.443  28.024  34.805  1.00 35.73           N  
ATOM     33  CA  THR L   5      34.828  27.636  34.877  1.00 34.65           C  
ATOM     34  CB  THR L   5      35.759  28.813  34.786  1.00 38.65           C  
ATOM     35  OG1 THR L   5      35.625  29.441  33.517  1.00 39.41           O  
ATOM     36  CG2 THR L   5      37.205  28.344  35.022  1.00 36.63           C  
ATOM     37  C   THR L   5      35.069  26.984  36.202  1.00 34.88           C  
ATOM     38  O   THR L   5      34.956  27.613  37.255  1.00 37.80           O  
ATOM     39  N   GLN L   6      35.437  25.688  36.171  1.00 33.03           N  
ATOM     40  CA  GLN L   6      35.633  24.992  37.405  1.00 32.75           C  
ATOM     41  CB  GLN L   6      34.771  23.714  37.482  1.00 30.04           C  
ATOM     42  CG  GLN L   6      34.750  23.068  38.867  1.00 29.30           C  
ATOM     43  CD  GLN L   6      33.809  21.870  38.830  1.00 28.32           C  
ATOM     44  OE1 GLN L   6      33.258  21.520  37.788  1.00 28.59           O  
ATOM     45  NE2 GLN L   6      33.620  21.219  40.008  1.00 28.35           N  
ATOM     46  C   GLN L   6      37.076  24.610  37.534  1.00 37.31           C  
ATOM     47  O   GLN L   6      37.638  23.968  36.651  1.00 37.47           O  
ATOM     48  N   THR L   7      37.718  25.011  38.652  1.00 40.31           N  
ATOM     49  CA  THR L   7      39.086  24.644  38.917  1.00 40.78           C  
ATOM     50  CB  THR L   7      40.057  25.789  39.079  1.00 42.58           C  
ATOM     51  OG1 THR L   7      39.680  26.617  40.168  1.00 44.67           O  
ATOM     52  CG2 THR L   7      40.147  26.604  37.783  1.00 44.06           C  
ATOM     53  C   THR L   7      39.079  23.959  40.243  1.00 39.61           C  
ATOM     54  O   THR L   7      38.296  24.331  41.113  1.00 40.80           O  
ATOM     55  N   PRO L   8      39.898  22.970  40.480  1.00 40.40           N  
ATOM     56  CA  PRO L   8      40.826  22.411  39.532  1.00 42.52           C  
ATOM     57  CD  PRO L   8      40.286  22.707  41.857  1.00 39.53           C  
ATOM     58  CB  PRO L   8      41.942  21.785  40.374  1.00 41.07           C  
ATOM     59  CG  PRO L   8      41.313  21.571  41.761  1.00 40.34           C  
ATOM     60  C   PRO L   8      40.121  21.387  38.694  1.00 39.18           C  
ATOM     61  O   PRO L   8      39.011  20.991  39.045  1.00 40.57           O  
ATOM     62  N   SER L   9      40.735  20.964  37.570  1.00 39.90           N  
ATOM     63  CA  SER L   9      40.149  19.948  36.751  1.00 39.89           C  
ATOM     64  CB  SER L   9      40.925  19.780  35.431  1.00 40.51           C  
ATOM     65  OG  SER L   9      40.289  18.808  34.620  1.00 64.61           O  
ATOM     66  C   SER L   9      40.209  18.658  37.521  1.00 37.46           C  
ATOM     67  O   SER L   9      39.259  17.875  37.510  1.00 35.33           O  
ATOM     68  N   SER L  10      41.347  18.392  38.198  1.00 38.43           N  
ATOM     69  CA  SER L  10      41.448  17.208  39.009  1.00 36.87           C  
ATOM     70  CB  SER L  10      42.526  16.196  38.589  1.00 39.14           C  
ATOM     71  OG  SER L  10      42.102  15.423  37.479  1.00 41.99           O  
ATOM     72  C   SER L  10      41.874  17.650  40.365  1.00 35.31           C  
ATOM     73  O   SER L  10      42.645  18.602  40.501  1.00 36.06           O  
ATOM     74  N   LEU L  11      41.360  16.973  41.412  1.00 32.40           N  
ATOM     75  CA  LEU L  11      41.817  17.327  42.722  1.00 33.33           C  
ATOM     76  CB  LEU L  11      40.736  18.003  43.594  1.00 29.47           C  
ATOM     77  CG  LEU L  11      41.285  18.543  44.926  1.00 34.16           C  
ATOM     78  CD1 LEU L  11      42.330  19.639  44.672  1.00 34.62           C  
ATOM     79  CD2 LEU L  11      40.169  19.004  45.875  1.00 31.76           C  
ATOM     80  C   LEU L  11      42.219  16.054  43.399  1.00 34.42           C  
ATOM     81  O   LEU L  11      41.374  15.240  43.760  1.00 34.66           O  
ATOM     82  N   PRO L  12      43.500  15.849  43.541  1.00 34.57           N  
ATOM     83  CA  PRO L  12      43.952  14.668  44.223  1.00 38.08           C  
ATOM     84  CD  PRO L  12      44.427  16.274  42.509  1.00 37.94           C  
ATOM     85  CB  PRO L  12      45.387  14.426  43.757  1.00 37.35           C  
ATOM     86  CG  PRO L  12      45.457  15.139  42.393  1.00 39.41           C  
ATOM     87  C   PRO L  12      43.847  14.913  45.688  1.00 38.50           C  
ATOM     88  O   PRO L  12      44.303  15.964  46.131  1.00 40.60           O  
ATOM     89  N   VAL L  13      43.325  13.960  46.480  1.00 36.98           N  
ATOM     90  CA  VAL L  13      43.228  14.243  47.880  1.00 37.35           C  
ATOM     91  CB  VAL L  13      41.893  14.775  48.286  1.00 34.33           C  
ATOM     92  CG1 VAL L  13      41.581  16.029  47.457  1.00 35.53           C  
ATOM     93  CG2 VAL L  13      40.856  13.652  48.150  1.00 35.04           C  
ATOM     94  C   VAL L  13      43.420  12.971  48.621  1.00 40.48           C  
ATOM     95  O   VAL L  13      43.412  11.886  48.041  1.00 42.33           O  
ATOM     96  N   SER L  14      43.609  13.085  49.948  1.00 41.33           N  
ATOM     97  CA  SER L  14      43.771  11.910  50.745  1.00 43.17           C  
ATOM     98  CB  SER L  14      45.015  11.964  51.649  1.00 46.06           C  
ATOM     99  OG  SER L  14      46.175  12.120  50.842  1.00 49.31           O  
ATOM    100  C   SER L  14      42.535  11.835  51.590  1.00 40.76           C  
ATOM    101  O   SER L  14      41.821  12.821  51.760  1.00 40.56           O  
ATOM    102  N   LEU L  15      42.224  10.644  52.134  1.00 40.64           N  
ATOM    103  CA  LEU L  15      41.018  10.507  52.894  1.00 43.27           C  
ATOM    104  CB  LEU L  15      40.661   9.053  53.255  1.00 41.16           C  
ATOM    105  CG  LEU L  15      40.133   8.221  52.074  1.00 44.68           C  
ATOM    106  CD1 LEU L  15      39.801   6.786  52.509  1.00 44.67           C  
ATOM    107  CD2 LEU L  15      38.932   8.910  51.406  1.00 42.63           C  
ATOM    108  C   LEU L  15      41.153  11.266  54.168  1.00 45.17           C  
ATOM    109  O   LEU L  15      42.194  11.231  54.823  1.00 45.31           O  
ATOM    110  N   GLY L  16      40.075  11.982  54.542  1.00 44.54           N  
ATOM    111  CA  GLY L  16      40.044  12.729  55.760  1.00 42.62           C  
ATOM    112  C   GLY L  16      40.506  14.122  55.492  1.00 44.51           C  
ATOM    113  O   GLY L  16      40.496  14.962  56.389  1.00 47.34           O  
ATOM    114  N   ASP L  17      40.942  14.408  54.251  1.00 43.42           N  
ATOM    115  CA  ASP L  17      41.414  15.732  53.972  1.00 45.61           C  
ATOM    116  CB  ASP L  17      42.472  15.795  52.860  1.00 45.39           C  
ATOM    117  CG  ASP L  17      43.752  15.220  53.454  1.00 49.91           C  
ATOM    118  OD1 ASP L  17      43.653  14.594  54.544  1.00 52.53           O  
ATOM    119  OD2 ASP L  17      44.838  15.403  52.844  1.00 53.76           O1-
ATOM    120  C   ASP L  17      40.259  16.587  53.570  1.00 46.03           C  
ATOM    121  O   ASP L  17      39.129  16.123  53.421  1.00 42.50           O  
ATOM    122  N   GLN L  18      40.531  17.894  53.412  1.00 47.22           N  
ATOM    123  CA  GLN L  18      39.501  18.798  53.021  1.00 47.08           C  
ATOM    124  CB  GLN L  18      39.499  20.081  53.863  1.00 51.39           C  
ATOM    125  CG  GLN L  18      38.320  21.011  53.604  1.00 56.44           C  
ATOM    126  CD  GLN L  18      38.089  21.774  54.899  1.00 59.23           C  
ATOM    127  OE1 GLN L  18      37.127  21.499  55.615  1.00 58.29           O  
ATOM    128  NE2 GLN L  18      39.001  22.731  55.227  1.00 61.70           N  
ATOM    129  C   GLN L  18      39.713  19.104  51.577  1.00 44.99           C  
ATOM    130  O   GLN L  18      40.843  19.116  51.094  1.00 44.05           O  
ATOM    131  N   ALA L  19      38.610  19.308  50.832  1.00 42.45           N  
ATOM    132  CA  ALA L  19      38.735  19.580  49.432  1.00 40.81           C  
ATOM    133  CB  ALA L  19      38.100  18.513  48.521  1.00 39.96           C  
ATOM    134  C   ALA L  19      38.043  20.869  49.131  1.00 40.26           C  
ATOM    135  O   ALA L  19      37.003  21.182  49.710  1.00 40.59           O  
ATOM    136  N   SER L  20      38.624  21.639  48.190  1.00 39.96           N  
ATOM    137  CA  SER L  20      38.084  22.909  47.814  1.00 39.23           C  
ATOM    138  CB  SER L  20      39.064  24.053  48.142  1.00 40.64           C  
ATOM    139  OG  SER L  20      38.498  25.314  47.821  1.00 46.37           O  
ATOM    140  C   SER L  20      37.928  22.888  46.322  1.00 38.67           C  
ATOM    141  O   SER L  20      38.898  22.682  45.595  1.00 37.75           O  
ATOM    142  N   ILE L  21      36.697  23.131  45.821  1.00 36.74           N  
ATOM    143  CA  ILE L  21      36.416  23.109  44.409  1.00 36.99           C  
ATOM    144  CB  ILE L  21      35.290  22.159  44.085  1.00 31.08           C  
ATOM    145  CG1 ILE L  21      35.526  20.738  44.647  1.00 31.01           C  
ATOM    146  CG2 ILE L  21      35.131  22.154  42.555  1.00 29.67           C  
ATOM    147  CD1 ILE L  21      36.529  19.878  43.881  1.00 29.16           C  
ATOM    148  C   ILE L  21      35.906  24.488  44.074  1.00 35.41           C  
ATOM    149  O   ILE L  21      35.015  24.994  44.758  1.00 37.54           O  
ATOM    150  N   SER L  22      36.435  25.123  42.998  1.00 34.75           N  
ATOM    151  CA  SER L  22      36.048  26.473  42.661  1.00 37.94           C  
ATOM    152  CB  SER L  22      37.233  27.383  42.297  1.00 39.03           C  
ATOM    153  OG  SER L  22      38.128  27.533  43.386  1.00 46.78           O  
ATOM    154  C   SER L  22      35.222  26.464  41.411  1.00 37.01           C  
ATOM    155  O   SER L  22      35.429  25.644  40.518  1.00 34.79           O  
ATOM    156  N   CYS L  23      34.248  27.398  41.337  1.00 37.28           N  
ATOM    157  CA  CYS L  23      33.450  27.547  40.154  1.00 37.71           C  
ATOM    158  CB  CYS L  23      32.080  26.841  40.272  1.00 37.70           C  
ATOM    159  SG  CYS L  23      31.069  26.921  38.765  1.00 37.61           S  
ATOM    160  C   CYS L  23      33.243  29.020  39.965  1.00 37.87           C  
ATOM    161  O   CYS L  23      32.759  29.720  40.856  1.00 37.75           O  
ATOM    162  N   ARG L  24      33.625  29.534  38.780  1.00 38.88           N  
ATOM    163  CA  ARG L  24      33.476  30.931  38.487  1.00 42.47           C  
ATOM    164  CB  ARG L  24      34.789  31.653  38.124  1.00 49.31           C  
ATOM    165  CG  ARG L  24      35.796  31.767  39.271  1.00 56.37           C  
ATOM    166  CD  ARG L  24      35.972  33.187  39.817  1.00 64.42           C  
ATOM    167  NE  ARG L  24      36.707  33.985  38.798  1.00 66.99           N  
ATOM    168  CZ  ARG L  24      38.045  34.225  38.929  1.00 66.50           C  
ATOM    169  NH1 ARG L  24      38.726  33.772  40.023  1.00 64.07           N1+
ATOM    170  NH2 ARG L  24      38.709  34.926  37.969  1.00 65.94           N  
ATOM    171  C   ARG L  24      32.601  31.010  37.283  1.00 42.61           C  
ATOM    172  O   ARG L  24      32.597  30.118  36.439  1.00 42.57           O  
ATOM    173  N   SER L  25      31.819  32.096  37.167  1.00 42.20           N  
ATOM    174  CA  SER L  25      30.917  32.241  36.060  1.00 40.75           C  
ATOM    175  CB  SER L  25      29.449  32.338  36.519  1.00 38.70           C  
ATOM    176  OG  SER L  25      29.333  33.264  37.588  1.00 40.54           O  
ATOM    177  C   SER L  25      31.307  33.456  35.268  1.00 43.32           C  
ATOM    178  O   SER L  25      31.785  34.451  35.811  1.00 45.22           O  
ATOM    179  N   SER L  26      31.088  33.393  33.939  1.00 48.16           N  
ATOM    180  CA  SER L  26      31.483  34.447  33.045  1.00 52.48           C  
ATOM    181  CB  SER L  26      31.140  34.148  31.576  1.00 52.64           C  
ATOM    182  OG  SER L  26      31.560  35.229  30.758  1.00 49.92           O  
ATOM    183  C   SER L  26      30.766  35.696  33.422  1.00 54.46           C  
ATOM    184  O   SER L  26      31.297  36.796  33.268  1.00 55.60           O  
ATOM    185  N   GLN L  27      29.523  35.551  33.910  1.00 52.57           N  
ATOM    186  CA  GLN L  27      28.760  36.690  34.326  1.00 51.60           C  
ATOM    187  CB  GLN L  27      27.650  37.104  33.348  1.00 51.94           C  
ATOM    188  CG  GLN L  27      28.195  37.690  32.048  1.00 55.09           C  
ATOM    189  CD  GLN L  27      27.012  38.079  31.177  1.00 57.10           C  
ATOM    190  OE1 GLN L  27      25.870  37.732  31.467  1.00 56.67           O  
ATOM    191  NE2 GLN L  27      27.292  38.833  30.080  1.00 60.87           N  
ATOM    192  C   GLN L  27      28.106  36.330  35.616  1.00 49.56           C  
ATOM    193  O   GLN L  27      28.319  35.243  36.148  1.00 46.37           O  
ATOM    194  N   SER L  28      27.305  37.264  36.167  1.00 52.12           N  
ATOM    195  CA  SER L  28      26.672  37.028  37.431  0.90 50.70           C  
ATOM    196  CB  SER L  28      26.082  38.302  38.059  0.90 53.54           C  
ATOM    197  OG  SER L  28      25.478  37.994  39.306  0.90 55.50           O  
ATOM    198  C   SER L  28      25.564  36.032  37.265  1.00 47.61           C  
ATOM    199  O   SER L  28      24.838  36.031  36.272  1.00 49.37           O  
ATOM    200  N   ILE L  29      25.494  35.105  38.235  1.00 45.38           N  
ATOM    201  CA  ILE L  29      24.536  34.054  38.418  1.00 43.90           C  
ATOM    202  CB  ILE L  29      25.046  32.952  39.296  1.00 43.35           C  
ATOM    203  CG1 ILE L  29      26.344  32.377  38.706  1.00 43.65           C  
ATOM    204  CG2 ILE L  29      23.946  31.887  39.411  1.00 44.49           C  
ATOM    205  CD1 ILE L  29      26.173  31.792  37.305  1.00 46.63           C  
ATOM    206  C   ILE L  29      23.261  34.591  38.983  1.00 45.05           C  
ATOM    207  O   ILE L  29      22.219  33.955  38.898  1.00 40.93           O  
ATOM    208  N   VAL L  30      23.320  35.731  39.687  1.00 48.61           N  
ATOM    209  CA  VAL L  30      22.159  36.227  40.365  1.00 50.35           C  
ATOM    210  CB  VAL L  30      22.400  37.509  41.107  1.00 52.79           C  
ATOM    211  CG1 VAL L  30      22.386  38.674  40.104  1.00 56.14           C  
ATOM    212  CG2 VAL L  30      21.368  37.623  42.237  1.00 51.59           C  
ATOM    213  C   VAL L  30      21.043  36.454  39.398  1.00 51.03           C  
ATOM    214  O   VAL L  30      21.242  36.815  38.239  1.00 55.93           O  
ATOM    215  N   HIS L  31      19.811  36.219  39.880  1.00 49.56           N  
ATOM    216  CA  HIS L  31      18.662  36.351  39.048  1.00 50.88           C  
ATOM    217  ND1 HIS L  31      15.414  35.612  38.115  1.00 44.01           N  
ATOM    218  CG  HIS L  31      16.664  35.039  38.145  1.00 45.77           C  
ATOM    219  CB  HIS L  31      17.655  35.206  39.259  1.00 47.90           C  
ATOM    220  NE2 HIS L  31      15.603  34.412  36.254  1.00 43.71           N  
ATOM    221  CD2 HIS L  31      16.764  34.310  36.998  1.00 44.85           C  
ATOM    222  CE1 HIS L  31      14.822  35.204  36.964  1.00 43.75           C  
ATOM    223  C   HIS L  31      18.000  37.630  39.383  1.00 53.73           C  
ATOM    224  O   HIS L  31      18.279  38.240  40.413  1.00 56.16           O  
ATOM    225  N   SER L  32      17.113  38.069  38.477  1.00 55.94           N  
ATOM    226  CA  SER L  32      16.393  39.268  38.704  1.00 56.92           C  
ATOM    227  CB  SER L  32      15.338  39.538  37.623  1.00 57.42           C  
ATOM    228  OG  SER L  32      15.971  39.707  36.365  1.00 53.06           O  
ATOM    229  C   SER L  32      15.675  39.035  39.973  1.00 55.72           C  
ATOM    230  O   SER L  32      15.692  39.891  40.843  1.00 54.29           O  
ATOM    231  N   ASN L  33      15.092  37.839  40.161  1.00 55.59           N  
ATOM    232  CA  ASN L  33      14.334  37.640  41.362  1.00 56.17           C  
ATOM    233  CB  ASN L  33      13.519  36.332  41.417  1.00 54.66           C  
ATOM    234  CG  ASN L  33      14.414  35.111  41.377  1.00 51.52           C  
ATOM    235  OD1 ASN L  33      15.624  35.194  41.177  1.00 50.56           O  
ATOM    236  ND2 ASN L  33      13.781  33.924  41.559  1.00 49.09           N  
ATOM    237  C   ASN L  33      15.232  37.778  42.554  1.00 56.43           C  
ATOM    238  O   ASN L  33      14.771  38.133  43.636  1.00 61.76           O  
ATOM    239  N   GLY L  34      16.542  37.518  42.402  1.00 53.92           N  
ATOM    240  CA  GLY L  34      17.404  37.713  43.533  1.00 54.26           C  
ATOM    241  C   GLY L  34      18.050  36.418  43.917  1.00 52.02           C  
ATOM    242  O   GLY L  34      19.010  36.414  44.685  1.00 52.89           O  
ATOM    243  N   ASN L  35      17.547  35.278  43.408  1.00 49.93           N  
ATOM    244  CA  ASN L  35      18.153  34.022  43.752  1.00 47.66           C  
ATOM    245  CB  ASN L  35      17.178  32.833  43.675  1.00 45.88           C  
ATOM    246  CG  ASN L  35      16.118  33.004  44.753  1.00 47.88           C  
ATOM    247  OD1 ASN L  35      16.411  33.410  45.876  1.00 49.93           O  
ATOM    248  ND2 ASN L  35      14.843  32.684  44.400  1.00 45.70           N  
ATOM    249  C   ASN L  35      19.267  33.727  42.789  1.00 46.22           C  
ATOM    250  O   ASN L  35      19.226  34.118  41.625  1.00 47.94           O  
ATOM    251  N   THR L  36      20.311  33.024  43.270  1.00 44.21           N  
ATOM    252  CA  THR L  36      21.390  32.601  42.422  1.00 41.48           C  
ATOM    253  CB  THR L  36      22.760  32.856  42.990  1.00 41.43           C  
ATOM    254  OG1 THR L  36      22.890  32.230  44.256  1.00 43.13           O  
ATOM    255  CG2 THR L  36      23.001  34.363  43.121  1.00 36.07           C  
ATOM    256  C   THR L  36      21.238  31.123  42.292  1.00 38.70           C  
ATOM    257  O   THR L  36      21.390  30.382  43.265  1.00 38.33           O  
ATOM    258  N   TYR L  37      20.963  30.637  41.068  1.00 36.94           N  
ATOM    259  CA  TYR L  37      20.706  29.234  40.982  1.00 34.30           C  
ATOM    260  CB  TYR L  37      19.742  28.864  39.847  1.00 34.12           C  
ATOM    261  CG  TYR L  37      18.471  29.602  40.065  1.00 34.98           C  
ATOM    262  CD1 TYR L  37      17.675  29.320  41.142  1.00 35.09           C  
ATOM    263  CD2 TYR L  37      18.061  30.568  39.178  1.00 36.08           C  
ATOM    264  CE1 TYR L  37      16.495  29.986  41.350  1.00 37.07           C  
ATOM    265  CE2 TYR L  37      16.879  31.240  39.377  1.00 36.96           C  
ATOM    266  CZ  TYR L  37      16.094  30.949  40.464  1.00 38.07           C  
ATOM    267  OH  TYR L  37      14.878  31.627  40.676  1.00 39.53           O  
ATOM    268  C   TYR L  37      21.985  28.535  40.660  1.00 32.12           C  
ATOM    269  O   TYR L  37      22.243  28.182  39.509  1.00 31.12           O  
ATOM    270  N   LEU L  38      22.820  28.290  41.687  1.00 26.08           N  
ATOM    271  CA  LEU L  38      24.019  27.555  41.420  1.00 24.29           C  
ATOM    272  CB  LEU L  38      25.304  28.163  42.022  1.00 26.78           C  
ATOM    273  CG  LEU L  38      26.549  27.300  41.738  1.00 25.74           C  
ATOM    274  CD1 LEU L  38      26.938  27.364  40.257  0.80 25.83           C  
ATOM    275  CD2 LEU L  38      27.712  27.628  42.686  1.00 26.77           C  
ATOM    276  C   LEU L  38      23.843  26.240  42.100  1.00 23.69           C  
ATOM    277  O   LEU L  38      23.419  26.191  43.254  1.00 22.43           O  
ATOM    278  N   GLU L  39      24.170  25.137  41.399  1.00 22.13           N  
ATOM    279  CA  GLU L  39      24.008  23.844  41.987  1.00 20.01           C  
ATOM    280  CB  GLU L  39      22.883  23.042  41.321  1.00 21.02           C  
ATOM    281  CG  GLU L  39      21.512  23.661  41.599  1.00 24.06           C  
ATOM    282  CD  GLU L  39      20.552  23.241  40.503  1.00 30.46           C  
ATOM    283  OE1 GLU L  39      20.840  22.232  39.806  1.00 27.60           O  
ATOM    284  OE2 GLU L  39      19.526  23.947  40.323  1.00 31.71           O1-
ATOM    285  C   GLU L  39      25.281  23.070  41.846  1.00 21.65           C  
ATOM    286  O   GLU L  39      26.111  23.347  40.982  1.00 23.61           O  
ATOM    287  N   TRP L  40      25.478  22.087  42.746  1.00 21.93           N  
ATOM    288  CA  TRP L  40      26.638  21.244  42.672  1.00 21.40           C  
ATOM    289  CB  TRP L  40      27.586  21.335  43.880  1.00 22.35           C  
ATOM    290  CG  TRP L  40      28.450  22.573  43.908  1.00 22.33           C  
ATOM    291  CD2 TRP L  40      29.695  22.664  43.202  1.00 21.47           C  
ATOM    292  CD1 TRP L  40      28.276  23.768  44.544  1.00 22.46           C  
ATOM    293  NE1 TRP L  40      29.344  24.597  44.281  1.00 23.70           N  
ATOM    294  CE2 TRP L  40      30.223  23.928  43.450  1.00 22.38           C  
ATOM    295  CE3 TRP L  40      30.340  21.762  42.409  1.00 21.88           C  
ATOM    296  CZ2 TRP L  40      31.417  24.311  42.908  1.00 25.25           C  
ATOM    297  CZ3 TRP L  40      31.541  22.148  41.862  1.00 23.10           C  
ATOM    298  CH2 TRP L  40      32.068  23.399  42.108  1.00 24.20           C  
ATOM    299  C   TRP L  40      26.165  19.826  42.565  1.00 19.45           C  
ATOM    300  O   TRP L  40      25.268  19.393  43.291  1.00 20.96           O  
ATOM    301  N   TYR L  41      26.779  19.063  41.639  1.00 18.94           N  
ATOM    302  CA  TYR L  41      26.397  17.700  41.421  1.00 19.64           C  
ATOM    303  CB  TYR L  41      25.868  17.430  40.004  1.00 19.92           C  
ATOM    304  CG  TYR L  41      24.525  18.053  39.841  1.00 20.60           C  
ATOM    305  CD1 TYR L  41      23.425  17.442  40.391  1.00 20.38           C  
ATOM    306  CD2 TYR L  41      24.349  19.220  39.131  1.00 20.57           C  
ATOM    307  CE1 TYR L  41      22.171  17.982  40.245  1.00 20.49           C  
ATOM    308  CE2 TYR L  41      23.094  19.766  38.983  1.00 21.05           C  
ATOM    309  CZ  TYR L  41      22.005  19.144  39.540  1.00 21.29           C  
ATOM    310  OH  TYR L  41      20.713  19.693  39.394  1.00 24.87           O  
ATOM    311  C   TYR L  41      27.595  16.825  41.569  1.00 18.79           C  
ATOM    312  O   TYR L  41      28.714  17.216  41.244  1.00 20.37           O  
ATOM    313  N   LEU L  42      27.374  15.606  42.097  1.00 19.29           N  
ATOM    314  CA  LEU L  42      28.437  14.656  42.224  1.00 22.21           C  
ATOM    315  CB  LEU L  42      28.694  14.240  43.676  1.00 22.41           C  
ATOM    316  CG  LEU L  42      29.818  13.205  43.834  1.00 23.61           C  
ATOM    317  CD1 LEU L  42      31.160  13.732  43.301  1.00 22.70           C  
ATOM    318  CD2 LEU L  42      29.907  12.733  45.292  1.00 25.48           C  
ATOM    319  C   LEU L  42      28.033  13.450  41.449  1.00 21.99           C  
ATOM    320  O   LEU L  42      26.951  12.897  41.643  1.00 24.90           O  
ATOM    321  N   GLN L  43      28.910  13.015  40.528  1.00 24.71           N  
ATOM    322  CA  GLN L  43      28.606  11.884  39.701  1.00 25.94           C  
ATOM    323  CB  GLN L  43      28.607  12.245  38.206  1.00 25.61           C  
ATOM    324  CG  GLN L  43      28.463  11.050  37.264  1.00 26.85           C  
ATOM    325  CD  GLN L  43      28.401  11.610  35.853  1.00 28.74           C  
ATOM    326  OE1 GLN L  43      29.307  12.311  35.405  1.00 28.98           O  
ATOM    327  NE2 GLN L  43      27.284  11.303  35.140  1.00 29.43           N  
ATOM    328  C   GLN L  43      29.650  10.831  39.899  1.00 27.33           C  
ATOM    329  O   GLN L  43      30.829  11.056  39.635  1.00 27.68           O  
ATOM    330  N   LYS L  44      29.225   9.641  40.371  1.00 29.99           N  
ATOM    331  CA  LYS L  44      30.120   8.528  40.521  1.00 34.67           C  
ATOM    332  CB  LYS L  44      29.652   7.476  41.541  1.00 34.50           C  
ATOM    333  CG  LYS L  44      29.564   7.995  42.965  1.00 36.84           C  
ATOM    334  CD  LYS L  44      28.508   9.084  43.109  1.00 41.60           C  
ATOM    335  CE  LYS L  44      28.149   9.394  44.560  1.00 43.45           C  
ATOM    336  NZ  LYS L  44      29.342   9.205  45.412  1.00 44.85           N1+
ATOM    337  C   LYS L  44      30.165   7.846  39.198  1.00 37.42           C  
ATOM    338  O   LYS L  44      29.289   8.043  38.360  1.00 38.11           O  
ATOM    339  N   PRO L  45      31.172   7.053  38.972  1.00 39.43           N  
ATOM    340  CA  PRO L  45      31.227   6.399  37.702  1.00 39.12           C  
ATOM    341  CD  PRO L  45      32.502   7.357  39.475  1.00 43.22           C  
ATOM    342  CB  PRO L  45      32.640   5.841  37.566  1.00 39.76           C  
ATOM    343  CG  PRO L  45      33.479   6.829  38.402  1.00 42.51           C  
ATOM    344  C   PRO L  45      30.155   5.373  37.563  1.00 40.33           C  
ATOM    345  O   PRO L  45      29.869   4.667  38.530  1.00 40.01           O  
ATOM    346  N   GLY L  46      29.561   5.284  36.359  1.00 39.45           N  
ATOM    347  CA  GLY L  46      28.569   4.294  36.067  1.00 39.58           C  
ATOM    348  C   GLY L  46      27.255   4.689  36.664  1.00 38.28           C  
ATOM    349  O   GLY L  46      26.321   3.888  36.687  1.00 40.02           O  
ATOM    350  N   GLN L  47      27.146   5.924  37.188  1.00 35.97           N  
ATOM    351  CA  GLN L  47      25.903   6.325  37.777  1.00 35.25           C  
ATOM    352  CB  GLN L  47      25.937   6.385  39.311  1.00 39.68           C  
ATOM    353  CG  GLN L  47      26.179   5.033  39.977  1.00 41.94           C  
ATOM    354  CD  GLN L  47      26.278   5.276  41.473  1.00 47.99           C  
ATOM    355  OE1 GLN L  47      25.917   6.346  41.960  1.00 51.03           O  
ATOM    356  NE2 GLN L  47      26.786   4.266  42.230  1.00 47.25           N  
ATOM    357  C   GLN L  47      25.562   7.684  37.270  1.00 33.69           C  
ATOM    358  O   GLN L  47      26.296   8.267  36.472  1.00 32.90           O  
ATOM    359  N   SER L  48      24.391   8.194  37.698  1.00 33.26           N  
ATOM    360  CA  SER L  48      23.919   9.483  37.278  1.00 33.18           C  
ATOM    361  CB  SER L  48      22.390   9.583  37.334  1.00 34.54           C  
ATOM    362  OG  SER L  48      21.807   8.475  36.663  1.00 38.57           O  
ATOM    363  C   SER L  48      24.432  10.513  38.240  1.00 30.84           C  
ATOM    364  O   SER L  48      24.879  10.184  39.336  1.00 31.61           O  
ATOM    365  N   PRO L  49      24.376  11.762  37.848  1.00 27.72           N  
ATOM    366  CA  PRO L  49      24.788  12.814  38.741  1.00 24.59           C  
ATOM    367  CD  PRO L  49      24.629  12.100  36.455  1.00 26.78           C  
ATOM    368  CB  PRO L  49      25.002  14.046  37.862  1.00 22.01           C  
ATOM    369  CG  PRO L  49      25.353  13.453  36.486  1.00 22.83           C  
ATOM    370  C   PRO L  49      23.730  12.984  39.792  1.00 24.04           C  
ATOM    371  O   PRO L  49      22.561  12.769  39.478  1.00 27.64           O  
ATOM    372  N   LYS L  50      24.111  13.344  41.036  1.00 25.08           N  
ATOM    373  CA  LYS L  50      23.150  13.547  42.086  1.00 25.99           C  
ATOM    374  CB  LYS L  50      23.182  12.517  43.223  1.00 28.66           C  
ATOM    375  CG  LYS L  50      22.650  11.156  42.797  1.00 34.76           C  
ATOM    376  CD  LYS L  50      22.968  10.060  43.806  1.00 41.08           C  
ATOM    377  CE  LYS L  50      23.403   8.758  43.140  1.00 45.67           C  
ATOM    378  NZ  LYS L  50      23.863   7.803  44.169  1.00 47.13           N1+
ATOM    379  C   LYS L  50      23.392  14.891  42.696  1.00 24.80           C  
ATOM    380  O   LYS L  50      24.518  15.382  42.745  1.00 24.63           O  
ATOM    381  N   LEU L  51      22.309  15.510  43.200  1.00 23.43           N  
ATOM    382  CA  LEU L  51      22.355  16.862  43.686  1.00 23.12           C  
ATOM    383  CB  LEU L  51      20.964  17.526  43.636  1.00 22.42           C  
ATOM    384  CG  LEU L  51      20.899  18.910  44.296  1.00 21.58           C  
ATOM    385  CD1 LEU L  51      21.948  19.860  43.709  1.00 20.49           C  
ATOM    386  CD2 LEU L  51      19.477  19.490  44.231  1.00 20.51           C  
ATOM    387  C   LEU L  51      22.854  16.946  45.097  1.00 22.66           C  
ATOM    388  O   LEU L  51      22.303  16.306  45.992  1.00 26.24           O  
ATOM    389  N   LEU L  52      24.017  17.621  45.280  1.00 20.75           N  
ATOM    390  CA  LEU L  52      24.547  17.941  46.580  1.00 23.88           C  
ATOM    391  CB  LEU L  52      26.059  18.186  46.590  1.00 21.15           C  
ATOM    392  CG  LEU L  52      26.929  16.956  46.320  1.00 20.19           C  
ATOM    393  CD1 LEU L  52      28.413  17.310  46.499  1.00 21.65           C  
ATOM    394  CD2 LEU L  52      26.501  15.757  47.172  1.00 18.46           C  
ATOM    395  C   LEU L  52      24.010  19.221  47.152  1.00 25.56           C  
ATOM    396  O   LEU L  52      23.460  19.252  48.251  1.00 28.63           O  
ATOM    397  N   ILE L  53      24.163  20.324  46.381  1.00 23.27           N  
ATOM    398  CA  ILE L  53      23.890  21.636  46.900  1.00 24.93           C  
ATOM    399  CB  ILE L  53      25.142  22.401  47.217  1.00 23.03           C  
ATOM    400  CG1 ILE L  53      26.014  21.650  48.240  1.00 25.46           C  
ATOM    401  CG2 ILE L  53      24.731  23.805  47.693  1.00 22.18           C  
ATOM    402  CD1 ILE L  53      25.392  21.525  49.623  1.00 24.67           C  
ATOM    403  C   ILE L  53      23.173  22.415  45.847  1.00 23.80           C  
ATOM    404  O   ILE L  53      23.532  22.379  44.670  1.00 23.52           O  
ATOM    405  N   TYR L  54      22.123  23.151  46.258  1.00 25.34           N  
ATOM    406  CA  TYR L  54      21.385  23.934  45.327  1.00 26.03           C  
ATOM    407  CB  TYR L  54      20.025  23.291  44.996  1.00 25.27           C  
ATOM    408  CG  TYR L  54      19.142  23.166  46.198  1.00 27.35           C  
ATOM    409  CD1 TYR L  54      19.355  22.221  47.179  1.00 30.43           C  
ATOM    410  CD2 TYR L  54      18.081  24.023  46.346  1.00 26.66           C  
ATOM    411  CE1 TYR L  54      18.519  22.122  48.268  1.00 32.05           C  
ATOM    412  CE2 TYR L  54      17.239  23.931  47.429  1.00 28.43           C  
ATOM    413  CZ  TYR L  54      17.456  22.980  48.395  1.00 31.34           C  
ATOM    414  OH  TYR L  54      16.593  22.884  49.505  1.00 34.85           O  
ATOM    415  C   TYR L  54      21.266  25.305  45.901  1.00 28.32           C  
ATOM    416  O   TYR L  54      21.366  25.489  47.112  1.00 31.19           O  
ATOM    417  N   LYS L  55      21.103  26.355  45.073  1.00 33.75           N  
ATOM    418  CA  LYS L  55      21.024  27.714  45.559  1.00 34.55           C  
ATOM    419  CB  LYS L  55      19.828  27.984  46.491  1.00 35.28           C  
ATOM    420  CG  LYS L  55      19.582  29.479  46.715  1.00 37.26           C  
ATOM    421  CD  LYS L  55      18.328  29.783  47.539  1.00 39.90           C  
ATOM    422  CE  LYS L  55      17.027  29.273  46.920  1.00 42.66           C  
ATOM    423  NZ  LYS L  55      15.884  29.617  47.797  1.00 39.67           N1+
ATOM    424  C   LYS L  55      22.281  28.081  46.296  1.00 34.52           C  
ATOM    425  O   LYS L  55      22.252  28.714  47.350  1.00 37.05           O  
ATOM    426  N   VAL L  56      23.427  27.640  45.755  1.00 32.45           N  
ATOM    427  CA  VAL L  56      24.749  28.012  46.185  1.00 31.43           C  
ATOM    428  CB  VAL L  56      24.923  29.501  46.267  1.00 31.58           C  
ATOM    429  CG1 VAL L  56      26.346  29.811  46.758  1.00 29.56           C  
ATOM    430  CG2 VAL L  56      24.588  30.110  44.894  1.00 30.90           C  
ATOM    431  C   VAL L  56      25.123  27.444  47.526  1.00 31.24           C  
ATOM    432  O   VAL L  56      26.279  27.067  47.709  1.00 31.66           O  
ATOM    433  N   SER L  57      24.178  27.271  48.478  1.00 32.30           N  
ATOM    434  CA  SER L  57      24.654  26.822  49.762  1.00 34.17           C  
ATOM    435  CB  SER L  57      24.973  27.987  50.716  1.00 36.96           C  
ATOM    436  OG  SER L  57      23.789  28.711  51.016  1.00 37.85           O  
ATOM    437  C   SER L  57      23.636  25.963  50.458  1.00 34.78           C  
ATOM    438  O   SER L  57      23.826  25.619  51.623  1.00 37.06           O  
ATOM    439  N   ASN L  58      22.542  25.560  49.787  1.00 33.20           N  
ATOM    440  CA  ASN L  58      21.605  24.714  50.463  1.00 33.02           C  
ATOM    441  CB  ASN L  58      20.154  24.981  50.052  1.00 33.72           C  
ATOM    442  CG  ASN L  58      19.784  26.373  50.540  1.00 33.07           C  
ATOM    443  OD1 ASN L  58      18.978  26.536  51.454  1.00 36.98           O  
ATOM    444  ND2 ASN L  58      20.390  27.415  49.913  1.00 35.04           N  
ATOM    445  C   ASN L  58      21.916  23.291  50.163  1.00 33.11           C  
ATOM    446  O   ASN L  58      22.235  22.932  49.033  1.00 34.87           O  
ATOM    447  N   ARG L  59      21.855  22.436  51.198  1.00 33.55           N  
ATOM    448  CA  ARG L  59      22.153  21.047  50.998  1.00 34.34           C  
ATOM    449  CB  ARG L  59      22.750  20.340  52.214  1.00 34.32           C  
ATOM    450  CG  ARG L  59      24.232  20.619  52.419  1.00 37.72           C  
ATOM    451  CD  ARG L  59      24.804  19.786  53.552  1.00 39.48           C  
ATOM    452  NE  ARG L  59      24.112  20.201  54.804  1.00 42.88           N  
ATOM    453  CZ  ARG L  59      24.783  20.988  55.695  1.00 44.42           C  
ATOM    454  NH1 ARG L  59      26.028  21.447  55.375  1.00 42.55           N1+
ATOM    455  NH2 ARG L  59      24.233  21.298  56.906  1.00 44.12           N  
ATOM    456  C   ARG L  59      20.892  20.316  50.695  1.00 33.96           C  
ATOM    457  O   ARG L  59      19.842  20.570  51.281  1.00 36.07           O  
ATOM    458  N   PHE L  60      20.995  19.347  49.772  1.00 32.80           N  
ATOM    459  CA  PHE L  60      19.872  18.539  49.405  1.00 34.20           C  
ATOM    460  CB  PHE L  60      20.137  17.703  48.134  1.00 31.87           C  
ATOM    461  CG  PHE L  60      18.859  17.046  47.746  1.00 32.11           C  
ATOM    462  CD1 PHE L  60      17.841  17.800  47.211  1.00 34.12           C  
ATOM    463  CD2 PHE L  60      18.689  15.690  47.891  1.00 32.22           C  
ATOM    464  CE1 PHE L  60      16.658  17.208  46.843  1.00 33.07           C  
ATOM    465  CE2 PHE L  60      17.505  15.097  47.523  1.00 30.85           C  
ATOM    466  CZ  PHE L  60      16.485  15.854  47.000  1.00 33.30           C  
ATOM    467  C   PHE L  60      19.664  17.599  50.551  1.00 35.44           C  
ATOM    468  O   PHE L  60      20.620  17.157  51.186  1.00 34.04           O  
ATOM    469  N   SER L  61      18.396  17.268  50.850  1.00 40.81           N  
ATOM    470  CA  SER L  61      18.119  16.435  51.980  1.00 43.54           C  
ATOM    471  CB  SER L  61      16.618  16.149  52.183  1.00 47.73           C  
ATOM    472  OG  SER L  61      16.417  15.346  53.337  1.00 51.63           O  
ATOM    473  C   SER L  61      18.833  15.146  51.790  1.00 44.13           C  
ATOM    474  O   SER L  61      18.815  14.564  50.708  1.00 44.01           O  
ATOM    475  N   GLY L  62      19.501  14.675  52.857  1.00 44.60           N  
ATOM    476  CA  GLY L  62      20.186  13.422  52.793  1.00 43.70           C  
ATOM    477  C   GLY L  62      21.646  13.648  52.551  1.00 42.65           C  
ATOM    478  O   GLY L  62      22.455  12.759  52.807  1.00 44.79           O  
ATOM    479  N   VAL L  63      22.032  14.837  52.052  1.00 40.60           N  
ATOM    480  CA  VAL L  63      23.428  15.072  51.802  1.00 39.86           C  
ATOM    481  CB  VAL L  63      23.692  16.233  50.887  1.00 38.88           C  
ATOM    482  CG1 VAL L  63      25.212  16.375  50.704  1.00 35.72           C  
ATOM    483  CG2 VAL L  63      22.903  16.032  49.585  1.00 36.38           C  
ATOM    484  C   VAL L  63      24.075  15.385  53.111  1.00 40.97           C  
ATOM    485  O   VAL L  63      23.557  16.162  53.910  1.00 43.54           O  
ATOM    486  N   PRO L  64      25.220  14.792  53.337  1.00 41.83           N  
ATOM    487  CA  PRO L  64      25.971  14.924  54.553  1.00 43.97           C  
ATOM    488  CD  PRO L  64      25.747  13.771  52.446  1.00 42.49           C  
ATOM    489  CB  PRO L  64      27.069  13.862  54.468  1.00 44.39           C  
ATOM    490  CG  PRO L  64      27.166  13.514  52.971  1.00 43.56           C  
ATOM    491  C   PRO L  64      26.505  16.321  54.739  1.00 43.64           C  
ATOM    492  O   PRO L  64      26.845  16.978  53.759  1.00 43.35           O  
ATOM    493  N   ASP L  65      26.645  16.754  56.005  1.00 45.58           N  
ATOM    494  CA  ASP L  65      27.015  18.084  56.411  1.00 46.14           C  
ATOM    495  CB  ASP L  65      26.888  18.338  57.928  1.00 52.59           C  
ATOM    496  CG  ASP L  65      27.940  17.550  58.698  1.00 58.00           C  
ATOM    497  OD1 ASP L  65      28.413  16.495  58.192  1.00 61.58           O  
ATOM    498  OD2 ASP L  65      28.294  18.019  59.813  1.00 60.17           O1-
ATOM    499  C   ASP L  65      28.420  18.386  56.001  1.00 43.15           C  
ATOM    500  O   ASP L  65      28.861  19.529  56.091  1.00 42.31           O  
ATOM    501  N   ARG L  66      29.183  17.359  55.591  1.00 40.86           N  
ATOM    502  CA  ARG L  66      30.563  17.515  55.223  1.00 39.21           C  
ATOM    503  CB  ARG L  66      31.158  16.232  54.624  1.00 40.90           C  
ATOM    504  CG  ARG L  66      30.751  14.928  55.308  1.00 41.97           C  
ATOM    505  CD  ARG L  66      31.633  13.759  54.879  1.00 42.65           C  
ATOM    506  NE  ARG L  66      30.850  12.500  54.973  1.00 40.50           N  
ATOM    507  CZ  ARG L  66      30.651  11.779  53.831  1.00 41.24           C  
ATOM    508  NH1 ARG L  66      31.066  12.298  52.639  1.00 41.49           N1+
ATOM    509  NH2 ARG L  66      30.060  10.548  53.870  1.00 41.54           N  
ATOM    510  C   ARG L  66      30.653  18.499  54.095  1.00 36.85           C  
ATOM    511  O   ARG L  66      31.601  19.282  54.023  1.00 36.54           O  
ATOM    512  N   PHE L  67      29.670  18.464  53.172  1.00 35.76           N  
ATOM    513  CA  PHE L  67      29.721  19.319  52.021  1.00 33.61           C  
ATOM    514  CB  PHE L  67      29.029  18.740  50.778  1.00 33.52           C  
ATOM    515  CG  PHE L  67      29.723  17.487  50.350  1.00 30.06           C  
ATOM    516  CD1 PHE L  67      29.373  16.292  50.934  1.00 32.24           C  
ATOM    517  CD2 PHE L  67      30.704  17.493  49.381  1.00 28.40           C  
ATOM    518  CE1 PHE L  67      29.986  15.120  50.564  1.00 31.24           C  
ATOM    519  CE2 PHE L  67      31.318  16.319  49.004  1.00 31.39           C  
ATOM    520  CZ  PHE L  67      30.961  15.130  49.596  1.00 30.56           C  
ATOM    521  C   PHE L  67      29.015  20.596  52.331  1.00 33.83           C  
ATOM    522  O   PHE L  67      27.930  20.606  52.909  1.00 35.48           O  
ATOM    523  N   SER L  68      29.643  21.724  51.947  1.00 32.20           N  
ATOM    524  CA  SER L  68      29.063  23.017  52.138  1.00 36.23           C  
ATOM    525  CB  SER L  68      29.618  23.777  53.360  1.00 36.97           C  
ATOM    526  OG  SER L  68      30.998  24.068  53.199  1.00 38.81           O  
ATOM    527  C   SER L  68      29.377  23.823  50.920  1.00 34.63           C  
ATOM    528  O   SER L  68      30.432  23.664  50.311  1.00 34.18           O  
ATOM    529  N   GLY L  69      28.447  24.714  50.527  1.00 32.81           N  
ATOM    530  CA  GLY L  69      28.691  25.528  49.375  1.00 32.07           C  
ATOM    531  C   GLY L  69      28.669  26.954  49.822  1.00 34.53           C  
ATOM    532  O   GLY L  69      27.950  27.304  50.757  1.00 36.09           O  
ATOM    533  N   SER L  70      29.468  27.804  49.143  1.00 34.14           N  
ATOM    534  CA  SER L  70      29.559  29.196  49.491  1.00 37.81           C  
ATOM    535  CB  SER L  70      30.794  29.549  50.347  1.00 38.36           C  
ATOM    536  OG  SER L  70      30.832  28.795  51.548  1.00 40.18           O  
ATOM    537  C   SER L  70      29.828  29.951  48.232  1.00 38.76           C  
ATOM    538  O   SER L  70      29.982  29.373  47.156  1.00 39.85           O  
ATOM    539  N   GLY L  71      29.880  31.295  48.354  1.00 39.07           N  
ATOM    540  CA  GLY L  71      30.275  32.095  47.236  1.00 42.13           C  
ATOM    541  C   GLY L  71      29.255  33.149  46.992  1.00 43.44           C  
ATOM    542  O   GLY L  71      28.197  33.193  47.620  1.00 43.91           O  
ATOM    543  N   SER L  72      29.579  34.070  46.071  1.00 45.52           N  
ATOM    544  CA  SER L  72      28.588  35.037  45.731  1.00 50.54           C  
ATOM    545  CB  SER L  72      28.584  36.289  46.608  1.00 52.29           C  
ATOM    546  OG  SER L  72      27.515  37.139  46.223  1.00 56.96           O  
ATOM    547  C   SER L  72      28.827  35.493  44.338  1.00 47.75           C  
ATOM    548  O   SER L  72      29.929  35.399  43.805  1.00 45.88           O  
ATOM    549  N   GLY L  73      27.752  35.991  43.710  1.00 50.85           N  
ATOM    550  CA  GLY L  73      27.823  36.572  42.411  1.00 52.18           C  
ATOM    551  C   GLY L  73      28.507  35.653  41.453  1.00 51.60           C  
ATOM    552  O   GLY L  73      27.892  34.748  40.892  1.00 49.80           O  
ATOM    553  N   THR L  74      29.767  36.012  41.131  1.00 50.96           N  
ATOM    554  CA  THR L  74      30.635  35.345  40.203  1.00 48.27           C  
ATOM    555  CB  THR L  74      31.704  36.273  39.725  1.00 50.75           C  
ATOM    556  OG1 THR L  74      32.526  36.671  40.811  1.00 56.38           O  
ATOM    557  CG2 THR L  74      31.030  37.503  39.107  1.00 50.49           C  
ATOM    558  C   THR L  74      31.338  34.126  40.729  1.00 46.66           C  
ATOM    559  O   THR L  74      31.496  33.150  39.995  1.00 45.28           O  
ATOM    560  N   ASP L  75      31.830  34.159  41.988  1.00 47.11           N  
ATOM    561  CA  ASP L  75      32.650  33.068  42.433  1.00 45.96           C  
ATOM    562  CB  ASP L  75      34.096  33.499  42.764  1.00 50.42           C  
ATOM    563  CG  ASP L  75      34.076  34.818  43.517  1.00 54.43           C  
ATOM    564  OD1 ASP L  75      33.857  34.825  44.755  1.00 56.09           O  
ATOM    565  OD2 ASP L  75      34.283  35.861  42.840  1.00 56.85           O1-
ATOM    566  C   ASP L  75      32.012  32.249  43.507  1.00 42.12           C  
ATOM    567  O   ASP L  75      31.457  32.766  44.473  1.00 45.63           O  
ATOM    568  N   PHE L  76      32.072  30.910  43.321  1.00 38.48           N  
ATOM    569  CA  PHE L  76      31.416  29.992  44.203  1.00 35.71           C  
ATOM    570  CB  PHE L  76      30.198  29.312  43.543  1.00 33.78           C  
ATOM    571  CG  PHE L  76      29.244  30.388  43.123  1.00 32.66           C  
ATOM    572  CD1 PHE L  76      29.376  30.996  41.898  1.00 32.59           C  
ATOM    573  CD2 PHE L  76      28.207  30.803  43.925  1.00 32.63           C  
ATOM    574  CE1 PHE L  76      28.509  31.987  41.489  1.00 32.48           C  
ATOM    575  CE2 PHE L  76      27.338  31.797  43.518  1.00 33.35           C  
ATOM    576  CZ  PHE L  76      27.483  32.400  42.295  1.00 34.85           C  
ATOM    577  C   PHE L  76      32.409  28.931  44.566  1.00 32.34           C  
ATOM    578  O   PHE L  76      33.372  28.686  43.841  1.00 32.86           O  
ATOM    579  N   THR L  77      32.213  28.282  45.732  1.00 31.93           N  
ATOM    580  CA  THR L  77      33.143  27.293  46.181  1.00 32.04           C  
ATOM    581  CB  THR L  77      34.065  27.864  47.210  1.00 32.77           C  
ATOM    582  OG1 THR L  77      34.724  29.000  46.676  1.00 35.78           O  
ATOM    583  CG2 THR L  77      35.093  26.809  47.632  1.00 33.75           C  
ATOM    584  C   THR L  77      32.379  26.178  46.830  1.00 28.53           C  
ATOM    585  O   THR L  77      31.360  26.397  47.484  1.00 31.47           O  
ATOM    586  N   LEU L  78      32.849  24.931  46.633  1.00 27.32           N  
ATOM    587  CA  LEU L  78      32.262  23.800  47.291  1.00 29.08           C  
ATOM    588  CB  LEU L  78      31.871  22.681  46.309  1.00 23.72           C  
ATOM    589  CG  LEU L  78      31.157  21.499  46.983  1.00 23.80           C  
ATOM    590  CD1 LEU L  78      29.790  21.927  47.531  1.00 22.45           C  
ATOM    591  CD2 LEU L  78      31.075  20.280  46.054  1.00 20.27           C  
ATOM    592  C   LEU L  78      33.357  23.286  48.179  1.00 31.16           C  
ATOM    593  O   LEU L  78      34.478  23.083  47.714  1.00 31.68           O  
ATOM    594  N   LYS L  79      33.070  23.095  49.487  1.00 34.22           N  
ATOM    595  CA  LYS L  79      34.089  22.658  50.407  1.00 36.97           C  
ATOM    596  CB  LYS L  79      34.222  23.562  51.647  1.00 40.72           C  
ATOM    597  CG  LYS L  79      34.620  25.018  51.405  1.00 46.81           C  
ATOM    598  CD  LYS L  79      36.070  25.263  51.001  1.00 50.33           C  
ATOM    599  CE  LYS L  79      36.415  26.745  51.122  1.00 52.84           C  
ATOM    600  NZ  LYS L  79      35.788  27.278  52.348  1.00 55.55           N1+
ATOM    601  C   LYS L  79      33.667  21.341  50.964  1.00 35.41           C  
ATOM    602  O   LYS L  79      32.515  21.159  51.353  1.00 34.19           O  
ATOM    603  N   ILE L  80      34.606  20.379  51.018  1.00 36.40           N  
ATOM    604  CA  ILE L  80      34.303  19.104  51.587  1.00 38.78           C  
ATOM    605  CB  ILE L  80      34.596  17.976  50.647  1.00 36.65           C  
ATOM    606  CG1 ILE L  80      33.704  18.124  49.406  1.00 35.26           C  
ATOM    607  CG2 ILE L  80      34.421  16.636  51.384  1.00 34.73           C  
ATOM    608  CD1 ILE L  80      34.138  17.250  48.234  1.00 34.09           C  
ATOM    609  C   ILE L  80      35.199  18.965  52.764  1.00 42.14           C  
ATOM    610  O   ILE L  80      36.421  19.020  52.636  1.00 43.24           O  
ATOM    611  N   SER L  81      34.608  18.813  53.960  1.00 43.89           N  
ATOM    612  CA  SER L  81      35.437  18.625  55.104  1.00 46.93           C  
ATOM    613  CB  SER L  81      34.814  19.178  56.401  1.00 46.11           C  
ATOM    614  OG  SER L  81      33.584  18.522  56.672  1.00 46.15           O  
ATOM    615  C   SER L  81      35.572  17.142  55.242  1.00 49.00           C  
ATOM    616  O   SER L  81      34.602  16.394  55.128  1.00 49.14           O  
ATOM    617  N   ARG L  82      36.803  16.677  55.498  1.00 48.72           N  
ATOM    618  CA  ARG L  82      37.072  15.280  55.672  1.00 50.12           C  
ATOM    619  CB  ARG L  82      36.739  14.776  57.085  1.00 54.92           C  
ATOM    620  CG  ARG L  82      35.313  15.068  57.556  1.00 63.09           C  
ATOM    621  CD  ARG L  82      35.158  14.955  59.072  1.00 68.25           C  
ATOM    622  NE  ARG L  82      36.263  15.744  59.692  1.00 74.33           N  
ATOM    623  CZ  ARG L  82      36.689  15.419  60.944  1.00 76.77           C  
ATOM    624  NH1 ARG L  82      36.117  14.368  61.595  1.00 76.61           N1+
ATOM    625  NH2 ARG L  82      37.677  16.137  61.546  1.00 77.84           N  
ATOM    626  C   ARG L  82      36.444  14.427  54.606  1.00 48.23           C  
ATOM    627  O   ARG L  82      35.336  13.917  54.744  1.00 46.70           O  
ATOM    628  N   VAL L  83      37.161  14.284  53.472  1.00 46.82           N  
ATOM    629  CA  VAL L  83      36.733  13.514  52.338  1.00 43.57           C  
ATOM    630  CB  VAL L  83      37.644  13.659  51.155  1.00 41.53           C  
ATOM    631  CG1 VAL L  83      37.185  12.700  50.045  1.00 39.37           C  
ATOM    632  CG2 VAL L  83      37.663  15.137  50.745  1.00 38.44           C  
ATOM    633  C   VAL L  83      36.701  12.062  52.696  1.00 44.89           C  
ATOM    634  O   VAL L  83      37.533  11.564  53.452  1.00 48.35           O  
ATOM    635  N   GLU L  84      35.700  11.340  52.154  1.00 43.97           N  
ATOM    636  CA  GLU L  84      35.568   9.927  52.374  1.00 46.78           C  
ATOM    637  CB  GLU L  84      34.305   9.549  53.162  1.00 48.31           C  
ATOM    638  CG  GLU L  84      34.463   9.974  54.627  1.00 51.16           C  
ATOM    639  CD  GLU L  84      33.162   9.801  55.390  1.00 53.19           C  
ATOM    640  OE1 GLU L  84      32.242   9.107  54.885  0.80 56.09           O  
ATOM    641  OE2 GLU L  84      33.081  10.374  56.508  0.80 54.34           O1-
ATOM    642  C   GLU L  84      35.558   9.260  51.033  1.00 45.24           C  
ATOM    643  O   GLU L  84      35.566   9.929  50.005  1.00 45.54           O  
ATOM    644  N   ALA L  85      35.577   7.914  51.020  1.00 43.96           N  
ATOM    645  CA  ALA L  85      35.658   7.129  49.816  1.00 43.67           C  
ATOM    646  CB  ALA L  85      35.668   5.617  50.089  1.00 43.61           C  
ATOM    647  C   ALA L  85      34.459   7.391  48.965  1.00 42.55           C  
ATOM    648  O   ALA L  85      34.548   7.452  47.741  1.00 41.47           O  
ATOM    649  N   GLU L  86      33.297   7.560  49.605  1.00 43.87           N  
ATOM    650  CA  GLU L  86      32.054   7.735  48.918  1.00 42.27           C  
ATOM    651  CB  GLU L  86      30.891   7.893  49.907  1.00 45.78           C  
ATOM    652  CG  GLU L  86      30.708   6.640  50.758  1.00 53.38           C  
ATOM    653  CD  GLU L  86      29.901   6.998  51.991  1.00 57.40           C  
ATOM    654  OE1 GLU L  86      28.701   7.344  51.842  1.00 57.69           O  
ATOM    655  OE2 GLU L  86      30.483   6.917  53.108  1.00 60.05           O1-
ATOM    656  C   GLU L  86      32.127   8.986  48.093  1.00 39.61           C  
ATOM    657  O   GLU L  86      31.476   9.090  47.057  1.00 40.38           O  
ATOM    658  N   ASP L  87      32.911   9.977  48.549  1.00 35.93           N  
ATOM    659  CA  ASP L  87      33.023  11.277  47.949  1.00 34.32           C  
ATOM    660  CB  ASP L  87      33.774  12.259  48.862  1.00 34.45           C  
ATOM    661  CG  ASP L  87      32.927  12.419  50.120  1.00 36.50           C  
ATOM    662  OD1 ASP L  87      31.746  11.984  50.087  1.00 39.81           O  
ATOM    663  OD2 ASP L  87      33.452  12.945  51.140  1.00 38.19           O1-
ATOM    664  C   ASP L  87      33.687  11.245  46.600  1.00 33.00           C  
ATOM    665  O   ASP L  87      33.567  12.204  45.841  1.00 32.36           O  
ATOM    666  N   LEU L  88      34.453  10.188  46.270  1.00 33.28           N  
ATOM    667  CA  LEU L  88      35.153  10.145  45.011  1.00 33.07           C  
ATOM    668  CB  LEU L  88      35.947   8.848  44.825  1.00 33.94           C  
ATOM    669  CG  LEU L  88      37.106   8.731  45.823  1.00 35.38           C  
ATOM    670  CD1 LEU L  88      37.901   7.432  45.630  1.00 36.41           C  
ATOM    671  CD2 LEU L  88      37.992   9.984  45.747  1.00 31.96           C  
ATOM    672  C   LEU L  88      34.178  10.194  43.875  1.00 31.95           C  
ATOM    673  O   LEU L  88      33.144   9.527  43.892  1.00 32.51           O  
ATOM    674  N   GLY L  89      34.512  10.997  42.839  1.00 30.43           N  
ATOM    675  CA  GLY L  89      33.653  11.096  41.695  1.00 27.33           C  
ATOM    676  C   GLY L  89      33.950  12.383  40.993  1.00 28.28           C  
ATOM    677  O   GLY L  89      34.965  13.030  41.244  1.00 30.97           O  
ATOM    678  N   ILE L  90      33.044  12.794  40.088  1.00 25.90           N  
ATOM    679  CA  ILE L  90      33.212  14.002  39.332  1.00 24.48           C  
ATOM    680  CB  ILE L  90      32.924  13.796  37.868  1.00 25.65           C  
ATOM    681  CG1 ILE L  90      33.910  12.767  37.295  1.00 23.12           C  
ATOM    682  CG2 ILE L  90      32.951  15.156  37.148  1.00 22.57           C  
ATOM    683  CD1 ILE L  90      33.498  12.214  35.931  1.00 36.77           C  
ATOM    684  C   ILE L  90      32.209  14.975  39.863  1.00 22.84           C  
ATOM    685  O   ILE L  90      31.018  14.681  39.919  1.00 24.51           O  
ATOM    686  N   TYR L  91      32.683  16.167  40.277  1.00 22.59           N  
ATOM    687  CA  TYR L  91      31.865  17.212  40.829  1.00 21.32           C  
ATOM    688  CB  TYR L  91      32.567  18.002  41.956  1.00 23.19           C  
ATOM    689  CG  TYR L  91      32.742  17.154  43.172  1.00 23.47           C  
ATOM    690  CD1 TYR L  91      31.752  17.115  44.125  1.00 23.02           C  
ATOM    691  CD2 TYR L  91      33.884  16.411  43.374  1.00 22.36           C  
ATOM    692  CE1 TYR L  91      31.892  16.350  45.255  1.00 23.36           C  
ATOM    693  CE2 TYR L  91      34.029  15.642  44.506  1.00 22.82           C  
ATOM    694  CZ  TYR L  91      33.031  15.611  45.451  1.00 24.11           C  
ATOM    695  OH  TYR L  91      33.167  14.827  46.615  1.00 24.94           O  
ATOM    696  C   TYR L  91      31.589  18.203  39.741  1.00 22.45           C  
ATOM    697  O   TYR L  91      32.495  18.576  38.997  1.00 23.25           O  
ATOM    698  N   TYR L  92      30.316  18.639  39.598  1.00 21.37           N  
ATOM    699  CA  TYR L  92      30.011  19.611  38.586  1.00 22.18           C  
ATOM    700  CB  TYR L  92      29.031  19.155  37.486  1.00 21.87           C  
ATOM    701  CG  TYR L  92      29.497  17.938  36.764  1.00 20.67           C  
ATOM    702  CD1 TYR L  92      30.488  17.999  35.815  1.00 20.14           C  
ATOM    703  CD2 TYR L  92      28.936  16.720  37.051  1.00 20.95           C  
ATOM    704  CE1 TYR L  92      30.904  16.866  35.156  1.00 21.26           C  
ATOM    705  CE2 TYR L  92      29.346  15.584  36.394  1.00 21.80           C  
ATOM    706  CZ  TYR L  92      30.333  15.655  35.442  1.00 21.16           C  
ATOM    707  OH  TYR L  92      30.766  14.501  34.758  1.00 29.85           O  
ATOM    708  C   TYR L  92      29.252  20.733  39.222  1.00 22.67           C  
ATOM    709  O   TYR L  92      28.429  20.512  40.109  1.00 23.58           O  
ATOM    710  N   CYS L  93      29.515  21.973  38.762  1.00 24.77           N  
ATOM    711  CA  CYS L  93      28.749  23.098  39.215  1.00 25.23           C  
ATOM    712  CB  CYS L  93      29.582  24.357  39.585  1.00 27.24           C  
ATOM    713  SG  CYS L  93      30.656  24.985  38.255  1.00 32.57           S  
ATOM    714  C   CYS L  93      27.827  23.407  38.080  1.00 24.77           C  
ATOM    715  O   CYS L  93      28.137  23.121  36.925  1.00 24.14           O  
ATOM    716  N   PHE L  94      26.635  23.954  38.385  1.00 25.22           N  
ATOM    717  CA  PHE L  94      25.666  24.203  37.364  1.00 22.47           C  
ATOM    718  CB  PHE L  94      24.638  23.060  37.333  1.00 23.14           C  
ATOM    719  CG  PHE L  94      23.461  23.363  36.481  1.00 28.29           C  
ATOM    720  CD1 PHE L  94      23.433  23.081  35.136  1.00 29.00           C  
ATOM    721  CD2 PHE L  94      22.354  23.927  37.065  1.00 27.95           C  
ATOM    722  CE1 PHE L  94      22.314  23.365  34.388  1.00 29.52           C  
ATOM    723  CE2 PHE L  94      21.235  24.212  36.325  1.00 29.60           C  
ATOM    724  CZ  PHE L  94      21.216  23.929  34.986  1.00 29.22           C  
ATOM    725  C   PHE L  94      24.998  25.509  37.648  1.00 22.51           C  
ATOM    726  O   PHE L  94      24.794  25.872  38.805  1.00 24.41           O  
ATOM    727  N   GLN L  95      24.652  26.255  36.577  1.00 24.38           N  
ATOM    728  CA  GLN L  95      23.989  27.519  36.742  1.00 26.44           C  
ATOM    729  CB  GLN L  95      24.799  28.739  36.246  1.00 25.98           C  
ATOM    730  CG  GLN L  95      25.032  28.820  34.738  1.00 27.52           C  
ATOM    731  CD  GLN L  95      23.892  29.622  34.118  1.00 29.63           C  
ATOM    732  OE1 GLN L  95      23.247  30.427  34.788  1.00 28.60           O  
ATOM    733  NE2 GLN L  95      23.639  29.406  32.798  1.00 27.36           N  
ATOM    734  C   GLN L  95      22.687  27.452  35.998  1.00 26.87           C  
ATOM    735  O   GLN L  95      22.634  27.259  34.785  1.00 26.78           O  
ATOM    736  N   GLY L  96      21.615  27.485  36.810  1.00 37.51           N  
ATOM    737  CA  GLY L  96      20.222  27.505  36.475  1.00 39.10           C  
ATOM    738  C   GLY L  96      19.741  28.873  36.094  1.00 42.22           C  
ATOM    739  O   GLY L  96      18.691  29.025  35.479  1.00 44.40           O  
ATOM    740  N   SER L  97      20.443  29.914  36.559  1.00 43.72           N  
ATOM    741  CA  SER L  97      19.989  31.268  36.494  1.00 47.35           C  
ATOM    742  CB  SER L  97      20.966  32.178  37.229  1.00 48.31           C  
ATOM    743  OG  SER L  97      21.120  31.667  38.547  1.00 49.81           O  
ATOM    744  C   SER L  97      19.751  31.796  35.110  1.00 48.81           C  
ATOM    745  O   SER L  97      18.737  32.450  34.885  1.00 50.89           O  
ATOM    746  N   LEU L  98      20.654  31.567  34.143  1.00 47.59           N  
ATOM    747  CA  LEU L  98      20.403  32.135  32.848  1.00 49.30           C  
ATOM    748  CB  LEU L  98      21.501  33.101  32.380  1.00 53.23           C  
ATOM    749  CG  LEU L  98      21.610  34.346  33.275  1.00 60.38           C  
ATOM    750  CD1 LEU L  98      22.038  33.969  34.699  1.00110.50           C  
ATOM    751  CD2 LEU L  98      22.517  35.411  32.645  1.00 62.01           C  
ATOM    752  C   LEU L  98      20.290  31.053  31.836  1.00 48.97           C  
ATOM    753  O   LEU L  98      20.908  29.999  31.964  1.00 49.28           O  
ATOM    754  N   VAL L  99      19.453  31.290  30.807  1.00 48.98           N  
ATOM    755  CA  VAL L  99      19.325  30.329  29.749  1.00 46.70           C  
ATOM    756  CB  VAL L  99      18.022  30.424  29.010  1.00 46.81           C  
ATOM    757  CG1 VAL L  99      16.874  30.067  29.970  1.00 46.52           C  
ATOM    758  CG2 VAL L  99      17.912  31.838  28.418  1.00 45.72           C  
ATOM    759  C   VAL L  99      20.406  30.635  28.765  1.00 48.09           C  
ATOM    760  O   VAL L  99      20.711  31.802  28.523  1.00 51.62           O  
ATOM    761  N   PRO L 100      21.025  29.630  28.205  1.00 45.17           N  
ATOM    762  CA  PRO L 100      20.730  28.277  28.591  1.00 39.74           C  
ATOM    763  CD  PRO L 100      21.387  29.725  26.801  1.00 45.45           C  
ATOM    764  CB  PRO L 100      21.166  27.395  27.423  1.00 39.40           C  
ATOM    765  CG  PRO L 100      21.114  28.334  26.209  1.00 42.49           C  
ATOM    766  C   PRO L 100      21.476  27.965  29.848  1.00 38.11           C  
ATOM    767  O   PRO L 100      22.471  28.634  30.130  1.00 39.13           O  
ATOM    768  N   PRO L 101      21.040  26.995  30.601  1.00 35.40           N  
ATOM    769  CA  PRO L 101      21.780  26.641  31.779  1.00 33.09           C  
ATOM    770  CD  PRO L 101      19.611  26.781  30.774  1.00 34.05           C  
ATOM    771  CB  PRO L 101      20.833  25.802  32.631  1.00 31.74           C  
ATOM    772  CG  PRO L 101      19.438  26.313  32.229  1.00 32.01           C  
ATOM    773  C   PRO L 101      23.016  25.919  31.341  1.00 32.72           C  
ATOM    774  O   PRO L 101      23.003  25.302  30.278  1.00 31.41           O  
ATOM    775  N   THR L 102      24.099  25.990  32.134  1.00 22.48           N  
ATOM    776  CA  THR L 102      25.335  25.366  31.774  1.00 25.34           C  
ATOM    777  CB  THR L 102      26.357  26.337  31.263  1.00 28.67           C  
ATOM    778  OG1 THR L 102      26.527  27.393  32.194  1.00 30.46           O  
ATOM    779  CG2 THR L 102      25.952  26.880  29.888  1.00 29.90           C  
ATOM    780  C   THR L 102      25.933  24.692  32.961  1.00 25.85           C  
ATOM    781  O   THR L 102      25.610  25.005  34.106  1.00 26.65           O  
ATOM    782  N   PHE L 103      26.831  23.721  32.692  1.00 24.34           N  
ATOM    783  CA  PHE L 103      27.513  23.030  33.745  1.00 23.44           C  
ATOM    784  CB  PHE L 103      27.445  21.480  33.689  1.00 19.32           C  
ATOM    785  CG  PHE L 103      26.066  20.928  33.887  1.00 20.75           C  
ATOM    786  CD1 PHE L 103      25.553  20.720  35.145  1.00 19.42           C  
ATOM    787  CD2 PHE L 103      25.277  20.592  32.816  1.00 18.48           C  
ATOM    788  CE1 PHE L 103      24.290  20.198  35.323  1.00 20.87           C  
ATOM    789  CE2 PHE L 103      24.016  20.068  32.988  1.00 19.05           C  
ATOM    790  CZ  PHE L 103      23.512  19.866  34.243  1.00 19.00           C  
ATOM    791  C   PHE L 103      28.967  23.357  33.609  1.00 24.95           C  
ATOM    792  O   PHE L 103      29.432  23.817  32.566  1.00 24.80           O  
ATOM    793  N   GLY L 104      29.730  23.159  34.697  1.00 23.36           N  
ATOM    794  CA  GLY L 104      31.143  23.393  34.642  1.00 25.43           C  
ATOM    795  C   GLY L 104      31.753  22.176  34.024  1.00 24.81           C  
ATOM    796  O   GLY L 104      31.090  21.154  33.855  1.00 24.68           O  
ATOM    797  N   ALA L 105      33.058  22.258  33.711  1.00 27.81           N  
ATOM    798  CA  ALA L 105      33.777  21.199  33.071  1.00 30.30           C  
ATOM    799  CB  ALA L 105      35.236  21.580  32.777  1.00 41.74           C  
ATOM    800  C   ALA L 105      33.771  19.981  33.950  1.00 28.17           C  
ATOM    801  O   ALA L 105      33.709  18.858  33.451  1.00 29.43           O  
ATOM    802  N   GLY L 106      33.849  20.161  35.283  1.00 27.41           N  
ATOM    803  CA  GLY L 106      33.858  19.029  36.163  1.00 27.09           C  
ATOM    804  C   GLY L 106      35.191  18.942  36.837  1.00 27.23           C  
ATOM    805  O   GLY L 106      36.204  19.403  36.315  1.00 29.94           O  
ATOM    806  N   THR L 107      35.204  18.350  38.050  1.00 28.80           N  
ATOM    807  CA  THR L 107      36.412  18.160  38.799  1.00 29.70           C  
ATOM    808  CB  THR L 107      36.514  19.016  40.036  1.00 30.58           C  
ATOM    809  OG1 THR L 107      36.519  20.391  39.684  1.00 28.57           O  
ATOM    810  CG2 THR L 107      37.799  18.654  40.804  1.00 29.65           C  
ATOM    811  C   THR L 107      36.442  16.738  39.249  1.00 30.57           C  
ATOM    812  O   THR L 107      35.500  16.243  39.867  1.00 29.59           O  
ATOM    813  N   LYS L 108      37.551  16.034  38.969  1.00 31.67           N  
ATOM    814  CA  LYS L 108      37.600  14.662  39.367  1.00 33.27           C  
ATOM    815  CB  LYS L 108      38.394  13.763  38.414  1.00 34.70           C  
ATOM    816  CG  LYS L 108      38.149  12.274  38.650  1.00 38.77           C  
ATOM    817  CD  LYS L 108      38.839  11.418  37.592  1.00 42.22           C  
ATOM    818  CE  LYS L 108      38.428   9.948  37.600  1.00 46.15           C  
ATOM    819  NZ  LYS L 108      39.292   9.197  36.666  1.00 45.42           N1+
ATOM    820  C   LYS L 108      38.298  14.621  40.680  1.00 33.51           C  
ATOM    821  O   LYS L 108      39.428  15.088  40.824  1.00 33.26           O  
ATOM    822  N   LEU L 109      37.624  14.038  41.681  1.00 32.57           N  
ATOM    823  CA  LEU L 109      38.208  14.004  42.978  1.00 32.59           C  
ATOM    824  CB  LEU L 109      37.121  14.234  44.051  1.00 30.81           C  
ATOM    825  CG  LEU L 109      37.591  14.820  45.393  1.00 32.28           C  
ATOM    826  CD1 LEU L 109      36.502  14.688  46.459  1.00 31.79           C  
ATOM    827  CD2 LEU L 109      38.952  14.293  45.822  0.80 31.37           C  
ATOM    828  C   LEU L 109      38.750  12.600  43.073  1.00 33.68           C  
ATOM    829  O   LEU L 109      37.990  11.638  43.194  1.00 33.06           O  
ATOM    830  N   GLU L 110      40.091  12.447  43.000  1.00 35.34           N  
ATOM    831  CA  GLU L 110      40.697  11.143  43.011  1.00 37.76           C  
ATOM    832  CB  GLU L 110      41.644  10.903  41.819  1.00 39.22           C  
ATOM    833  CG  GLU L 110      40.965  10.906  40.446  1.00 42.21           C  
ATOM    834  CD  GLU L 110      42.040  10.655  39.397  1.00 46.31           C  
ATOM    835  OE1 GLU L 110      43.242  10.850  39.727  1.00 49.34           O  
ATOM    836  OE2 GLU L 110      41.676  10.259  38.259  1.00 43.68           O1-
ATOM    837  C   GLU L 110      41.558  11.034  44.234  1.00 38.80           C  
ATOM    838  O   GLU L 110      42.022  12.043  44.763  1.00 39.11           O  
ATOM    839  N   LEU L 111      41.765   9.793  44.728  1.00 39.71           N  
ATOM    840  CA  LEU L 111      42.629   9.586  45.853  1.00 38.29           C  
ATOM    841  CB  LEU L 111      42.487   8.224  46.547  1.00 39.25           C  
ATOM    842  CG  LEU L 111      41.405   8.152  47.632  1.00 66.49           C  
ATOM    843  CD1 LEU L 111      41.335   6.741  48.236  1.00 40.24           C  
ATOM    844  CD2 LEU L 111      41.655   9.215  48.721  1.00 66.83           C  
ATOM    845  C   LEU L 111      44.046   9.682  45.410  1.00 39.39           C  
ATOM    846  O   LEU L 111      44.417   9.222  44.331  1.00 40.72           O  
ATOM    847  N   LYS L 112      44.887  10.269  46.281  1.00 38.83           N  
ATOM    848  CA  LYS L 112      46.270  10.433  45.968  1.00 40.33           C  
ATOM    849  CB  LYS L 112      46.751  11.857  46.319  1.00 41.15           C  
ATOM    850  CG  LYS L 112      48.230  12.144  46.091  1.00 41.62           C  
ATOM    851  CD  LYS L 112      49.111  11.598  47.207  1.00 42.50           C  
ATOM    852  CE  LYS L 112      48.678  12.126  48.578  1.00 46.41           C  
ATOM    853  NZ  LYS L 112      48.268  13.550  48.470  1.00 47.20           N1+
ATOM    854  C   LYS L 112      47.071   9.351  46.690  1.00 40.39           C  
ATOM    855  O   LYS L 112      47.023   9.263  47.945  1.00 41.55           O  
ATOM    856  OXT LYS L 112      47.736   8.565  45.965  1.00  0.00           O1-
TER     857      LYS L 112 
ATOM    858  N   GLN H 113       9.022   6.705  47.048  1.00 57.47           N1+
ATOM    859  CA  GLN H 113      10.020   7.640  46.476  1.00 57.20           C  
ATOM    860  CB  GLN H 113      11.427   7.017  46.408  1.00 61.77           C  
ATOM    861  CG  GLN H 113      12.170   6.941  47.739  1.00 67.46           C  
ATOM    862  CD  GLN H 113      13.624   6.668  47.387  1.00 71.26           C  
ATOM    863  OE1 GLN H 113      13.925   5.992  46.405  1.00 72.38           O  
ATOM    864  NE2 GLN H 113      14.560   7.227  48.200  1.00 91.62           N  
ATOM    865  C   GLN H 113       9.682   8.064  45.094  1.00 54.02           C  
ATOM    866  O   GLN H 113       8.918   7.401  44.390  1.00 53.57           O  
ATOM    867  N   VAL H 114      10.271   9.201  44.672  1.00 45.51           N  
ATOM    868  CA  VAL H 114      10.030   9.633  43.334  1.00 40.56           C  
ATOM    869  CB  VAL H 114      10.247  11.099  43.081  1.00 39.29           C  
ATOM    870  CG1 VAL H 114       9.367  11.907  44.043  1.00 38.00           C  
ATOM    871  CG2 VAL H 114      11.737  11.411  43.177  1.00 40.57           C  
ATOM    872  C   VAL H 114      11.018   8.897  42.502  1.00 40.52           C  
ATOM    873  O   VAL H 114      12.169   8.717  42.906  1.00 40.87           O  
ATOM    874  N   GLN H 115      10.583   8.431  41.322  1.00 38.39           N  
ATOM    875  CA  GLN H 115      11.504   7.711  40.506  1.00 39.75           C  
ATOM    876  CB  GLN H 115      11.431   6.189  40.738  1.00 43.49           C  
ATOM    877  CG  GLN H 115      10.077   5.547  40.427  1.00 49.66           C  
ATOM    878  CD  GLN H 115      10.198   4.089  40.844  1.00 54.28           C  
ATOM    879  OE1 GLN H 115      10.969   3.758  41.745  1.00 55.89           O  
ATOM    880  NE2 GLN H 115       9.426   3.194  40.172  1.00 54.95           N  
ATOM    881  C   GLN H 115      11.230   8.021  39.076  1.00 37.27           C  
ATOM    882  O   GLN H 115      10.089   8.201  38.658  1.00 37.71           O  
ATOM    883  N   LEU H 116      12.307   8.125  38.285  1.00 36.60           N  
ATOM    884  CA  LEU H 116      12.182   8.402  36.889  1.00 34.36           C  
ATOM    885  CB  LEU H 116      13.021   9.625  36.476  1.00 31.34           C  
ATOM    886  CG  LEU H 116      12.590  10.934  37.175  1.00 29.80           C  
ATOM    887  CD1 LEU H 116      13.486  12.113  36.771  1.00 29.72           C  
ATOM    888  CD2 LEU H 116      11.102  11.236  36.945  1.00 26.78           C  
ATOM    889  C   LEU H 116      12.704   7.202  36.154  1.00 35.49           C  
ATOM    890  O   LEU H 116      13.851   6.797  36.337  1.00 38.12           O  
ATOM    891  N   GLN H 117      11.866   6.575  35.298  1.00 34.35           N  
ATOM    892  CA  GLN H 117      12.360   5.453  34.547  1.00 33.66           C  
ATOM    893  CB  GLN H 117      11.511   4.158  34.625  1.00 36.48           C  
ATOM    894  CG  GLN H 117      11.599   3.435  35.978  1.00 41.49           C  
ATOM    895  CD  GLN H 117      10.987   2.050  35.819  1.00 48.87           C  
ATOM    896  OE1 GLN H 117      11.556   1.177  35.167  1.00 51.61           O  
ATOM    897  NE2 GLN H 117       9.795   1.834  36.433  1.00 48.45           N  
ATOM    898  C   GLN H 117      12.475   5.849  33.105  1.00 30.54           C  
ATOM    899  O   GLN H 117      11.516   6.305  32.482  1.00 30.99           O  
ATOM    900  N   GLN H 118      13.687   5.672  32.541  1.00 29.27           N  
ATOM    901  CA  GLN H 118      13.956   6.047  31.181  1.00 27.78           C  
ATOM    902  CB  GLN H 118      15.264   6.849  31.041  1.00 25.57           C  
ATOM    903  CG  GLN H 118      15.176   8.218  31.724  1.00 25.68           C  
ATOM    904  CD  GLN H 118      16.537   8.895  31.697  1.00 23.74           C  
ATOM    905  OE1 GLN H 118      17.211   8.997  32.720  1.00 26.22           O  
ATOM    906  NE2 GLN H 118      16.958   9.380  30.498  1.00 24.28           N  
ATOM    907  C   GLN H 118      14.044   4.804  30.344  1.00 29.06           C  
ATOM    908  O   GLN H 118      14.347   3.720  30.839  1.00 32.42           O  
ATOM    909  N   SER H 119      13.773   4.935  29.028  1.00 29.37           N  
ATOM    910  CA  SER H 119      13.728   3.801  28.141  1.00 31.63           C  
ATOM    911  CB  SER H 119      13.046   4.087  26.784  1.00 30.75           C  
ATOM    912  OG  SER H 119      13.748   5.098  26.077  1.00 35.15           O  
ATOM    913  C   SER H 119      15.102   3.268  27.906  1.00 33.80           C  
ATOM    914  O   SER H 119      16.099   3.920  28.202  1.00 33.37           O  
ATOM    915  N   GLY H 120      15.178   2.044  27.352  1.00 33.91           N  
ATOM    916  CA  GLY H 120      16.423   1.342  27.195  1.00 33.29           C  
ATOM    917  C   GLY H 120      17.284   1.973  26.147  1.00 32.55           C  
ATOM    918  O   GLY H 120      16.898   2.881  25.416  1.00 33.52           O  
ATOM    919  N   PRO H 121      18.479   1.454  26.099  1.00 33.87           N  
ATOM    920  CA  PRO H 121      19.512   1.893  25.193  1.00 34.19           C  
ATOM    921  CD  PRO H 121      18.773   0.156  26.688  1.00 36.10           C  
ATOM    922  CB  PRO H 121      20.709   0.989  25.492  1.00 34.73           C  
ATOM    923  CG  PRO H 121      20.059  -0.318  25.989  1.00 35.81           C  
ATOM    924  C   PRO H 121      19.048   1.740  23.779  1.00 35.50           C  
ATOM    925  O   PRO H 121      18.294   0.810  23.494  1.00 38.36           O  
ATOM    926  N   GLU H 122      19.478   2.643  22.872  1.00 33.56           N  
ATOM    927  CA  GLU H 122      19.017   2.545  21.518  1.00 35.73           C  
ATOM    928  CB  GLU H 122      18.025   3.667  21.160  1.00 36.75           C  
ATOM    929  CG  GLU H 122      16.735   3.586  21.980  1.00 41.84           C  
ATOM    930  CD  GLU H 122      15.791   2.597  21.310  1.00 46.68           C  
ATOM    931  OE1 GLU H 122      15.402   2.872  20.146  1.00 46.42           O  
ATOM    932  OE2 GLU H 122      15.440   1.565  21.948  1.00 49.37           O1-
ATOM    933  C   GLU H 122      20.184   2.615  20.578  1.00 37.08           C  
ATOM    934  O   GLU H 122      21.110   3.404  20.765  1.00 37.82           O  
ATOM    935  N   ASP H 123      20.163   1.757  19.537  1.00 38.89           N  
ATOM    936  CA  ASP H 123      21.166   1.793  18.510  1.00 41.46           C  
ATOM    937  CB  ASP H 123      21.763   0.422  18.128  1.00 44.63           C  
ATOM    938  CG  ASP H 123      22.669  -0.052  19.249  1.00 48.93           C  
ATOM    939  OD1 ASP H 123      22.747   0.662  20.284  1.00 73.93           O  
ATOM    940  OD2 ASP H 123      23.304  -1.125  19.082  1.00 79.29           O1-
ATOM    941  C   ASP H 123      20.455   2.251  17.281  1.00 40.43           C  
ATOM    942  O   ASP H 123      19.537   1.586  16.803  1.00 43.74           O  
ATOM    943  N   VAL H 124      20.852   3.405  16.722  1.00 39.30           N  
ATOM    944  CA  VAL H 124      20.154   3.859  15.554  1.00 40.22           C  
ATOM    945  CB  VAL H 124      19.146   4.926  15.886  1.00 38.27           C  
ATOM    946  CG1 VAL H 124      17.998   4.234  16.636  1.00 36.84           C  
ATOM    947  CG2 VAL H 124      19.817   6.003  16.753  1.00 36.50           C  
ATOM    948  C   VAL H 124      21.143   4.339  14.534  1.00 42.37           C  
ATOM    949  O   VAL H 124      22.234   4.793  14.872  1.00 43.41           O  
ATOM    950  N   LYS H 125      20.797   4.199  13.236  1.00 43.35           N  
ATOM    951  CA  LYS H 125      21.684   4.580  12.169  1.00 44.53           C  
ATOM    952  CB  LYS H 125      21.326   4.031  10.783  1.00 47.63           C  
ATOM    953  CG  LYS H 125      21.247   2.514  10.698  1.00 52.04           C  
ATOM    954  CD  LYS H 125      19.993   1.966  11.357  1.00 55.67           C  
ATOM    955  CE  LYS H 125      19.325   0.876  10.533  1.00 57.98           C  
ATOM    956  NZ  LYS H 125      19.944  -0.435  10.832  1.00 60.20           N1+
ATOM    957  C   LYS H 125      21.633   6.060  12.014  1.00 41.20           C  
ATOM    958  O   LYS H 125      20.697   6.721  12.457  1.00 41.98           O  
ATOM    959  N   PRO H 126      22.655   6.582  11.392  1.00 39.38           N  
ATOM    960  CA  PRO H 126      22.731   7.999  11.186  1.00 40.63           C  
ATOM    961  CD  PRO H 126      23.973   5.978  11.492  1.00 42.39           C  
ATOM    962  CB  PRO H 126      24.155   8.271  10.709  1.00 39.78           C  
ATOM    963  CG  PRO H 126      24.968   7.139  11.358  1.00 40.39           C  
ATOM    964  C   PRO H 126      21.665   8.474  10.251  1.00 41.90           C  
ATOM    965  O   PRO H 126      21.341   7.769   9.297  1.00 45.72           O  
ATOM    966  N   GLY H 127      21.106   9.671  10.510  1.00 40.69           N  
ATOM    967  CA  GLY H 127      20.082  10.234   9.679  1.00 36.65           C  
ATOM    968  C   GLY H 127      18.757   9.838  10.250  1.00 37.72           C  
ATOM    969  O   GLY H 127      17.722  10.418   9.924  1.00 37.68           O  
ATOM    970  N   ALA H 128      18.767   8.835  11.142  1.00 37.42           N  
ATOM    971  CA  ALA H 128      17.557   8.353  11.732  1.00 37.81           C  
ATOM    972  CB  ALA H 128      17.663   6.908  12.257  1.00 38.62           C  
ATOM    973  C   ALA H 128      17.189   9.237  12.877  1.00 37.36           C  
ATOM    974  O   ALA H 128      17.925  10.147  13.257  1.00 37.86           O  
ATOM    975  N   SER H 129      15.981   9.018  13.429  1.00 37.09           N  
ATOM    976  CA  SER H 129      15.558   9.773  14.566  1.00 35.39           C  
ATOM    977  CB  SER H 129      14.373  10.708  14.269  1.00 34.54           C  
ATOM    978  OG  SER H 129      13.343  10.001  13.599  1.00 40.24           O  
ATOM    979  C   SER H 129      15.209   8.793  15.639  1.00 33.83           C  
ATOM    980  O   SER H 129      15.052   7.602  15.379  1.00 33.34           O  
ATOM    981  N   VAL H 130      15.139   9.259  16.900  1.00 29.76           N  
ATOM    982  CA  VAL H 130      14.839   8.356  17.976  1.00 28.18           C  
ATOM    983  CB  VAL H 130      16.074   7.846  18.643  1.00 28.49           C  
ATOM    984  CG1 VAL H 130      16.726   9.009  19.408  1.00 26.14           C  
ATOM    985  CG2 VAL H 130      15.709   6.615  19.484  1.00 28.84           C  
ATOM    986  C   VAL H 130      13.999   9.079  18.992  1.00 25.54           C  
ATOM    987  O   VAL H 130      13.978  10.308  19.035  1.00 26.07           O  
ATOM    988  N   LYS H 131      13.249   8.321  19.820  1.00 26.76           N  
ATOM    989  CA  LYS H 131      12.423   8.930  20.822  1.00 27.10           C  
ATOM    990  CB  LYS H 131      10.922   8.810  20.487  1.00 26.26           C  
ATOM    991  CG  LYS H 131       9.967   9.547  21.422  1.00 27.22           C  
ATOM    992  CD  LYS H 131       8.561   9.665  20.820  1.00 28.87           C  
ATOM    993  CE  LYS H 131       7.478  10.086  21.820  1.00 32.33           C  
ATOM    994  NZ  LYS H 131       6.176  10.195  21.127  1.00 36.72           N1+
ATOM    995  C   LYS H 131      12.674   8.196  22.102  1.00 28.27           C  
ATOM    996  O   LYS H 131      12.534   6.978  22.168  1.00 29.35           O  
ATOM    997  N   ILE H 132      13.030   8.924  23.174  1.00 26.97           N  
ATOM    998  CA  ILE H 132      13.294   8.295  24.436  1.00 25.64           C  
ATOM    999  CB  ILE H 132      14.672   8.590  24.958  1.00 26.88           C  
ATOM   1000  CG1 ILE H 132      14.842  10.095  25.213  1.00 29.74           C  
ATOM   1001  CG2 ILE H 132      15.708   8.022  23.973  1.00 32.64           C  
ATOM   1002  CD1 ILE H 132      16.150  10.447  25.926  1.00 29.97           C  
ATOM   1003  C   ILE H 132      12.294   8.835  25.408  1.00 23.89           C  
ATOM   1004  O   ILE H 132      11.835   9.968  25.272  1.00 23.98           O  
ATOM   1005  N   SER H 133      11.888   8.021  26.399  1.00 23.41           N  
ATOM   1006  CA  SER H 133      10.885   8.524  27.286  1.00 26.15           C  
ATOM   1007  CB  SER H 133       9.547   7.781  27.175  1.00 27.09           C  
ATOM   1008  OG  SER H 133       9.718   6.416  27.521  1.00 27.33           O  
ATOM   1009  C   SER H 133      11.364   8.426  28.696  1.00 26.90           C  
ATOM   1010  O   SER H 133      12.288   7.682  29.014  1.00 28.69           O  
ATOM   1011  N   CYS H 134      10.755   9.247  29.571  1.00 25.30           N  
ATOM   1012  CA  CYS H 134      11.072   9.271  30.963  1.00 26.83           C  
ATOM   1013  CB  CYS H 134      11.794  10.587  31.359  1.00 26.08           C  
ATOM   1014  SG  CYS H 134      12.288  10.715  33.109  1.00 28.76           S  
ATOM   1015  C   CYS H 134       9.754   9.172  31.654  1.00 26.89           C  
ATOM   1016  O   CYS H 134       8.895  10.037  31.505  1.00 28.36           O  
ATOM   1017  N   LYS H 135       9.549   8.097  32.432  1.00 28.11           N  
ATOM   1018  CA  LYS H 135       8.281   7.909  33.064  1.00 29.29           C  
ATOM   1019  CB  LYS H 135       7.804   6.455  32.957  1.00 33.69           C  
ATOM   1020  CG  LYS H 135       6.380   6.232  33.435  1.00 37.79           C  
ATOM   1021  CD  LYS H 135       5.827   4.890  32.955  1.00 41.86           C  
ATOM   1022  CE  LYS H 135       4.528   4.474  33.656  1.00 43.76           C  
ATOM   1023  NZ  LYS H 135       4.035   3.215  33.066  1.00 42.86           N1+
ATOM   1024  C   LYS H 135       8.452   8.281  34.496  1.00 29.91           C  
ATOM   1025  O   LYS H 135       9.375   7.822  35.164  1.00 30.90           O  
ATOM   1026  N   ALA H 136       7.557   9.135  35.016  1.00 29.19           N  
ATOM   1027  CA  ALA H 136       7.728   9.558  36.370  1.00 29.94           C  
ATOM   1028  CB  ALA H 136       7.558  11.076  36.565  1.00 30.29           C  
ATOM   1029  C   ALA H 136       6.687   8.897  37.206  1.00 33.01           C  
ATOM   1030  O   ALA H 136       5.539   8.741  36.790  1.00 36.51           O  
ATOM   1031  N   SER H 137       7.097   8.482  38.421  1.00 35.43           N  
ATOM   1032  CA  SER H 137       6.183   7.885  39.347  1.00 36.97           C  
ATOM   1033  CB  SER H 137       6.223   6.346  39.364  1.00 38.56           C  
ATOM   1034  OG  SER H 137       5.859   5.827  38.093  1.00 41.33           O  
ATOM   1035  C   SER H 137       6.606   8.323  40.713  1.00 37.63           C  
ATOM   1036  O   SER H 137       7.751   8.721  40.925  1.00 36.06           O  
ATOM   1037  N   GLY H 138       5.650   8.333  41.669  1.00 34.89           N  
ATOM   1038  CA  GLY H 138       5.939   8.661  43.038  1.00 35.33           C  
ATOM   1039  C   GLY H 138       5.538  10.071  43.377  1.00 35.56           C  
ATOM   1040  O   GLY H 138       5.336  10.379  44.552  1.00 37.79           O  
ATOM   1041  N   TYR H 139       5.406  10.974  42.384  1.00 33.66           N  
ATOM   1042  CA  TYR H 139       5.063  12.327  42.737  1.00 32.95           C  
ATOM   1043  CB  TYR H 139       6.284  13.260  42.846  1.00 32.89           C  
ATOM   1044  CG  TYR H 139       6.911  13.425  41.501  1.00 32.73           C  
ATOM   1045  CD1 TYR H 139       7.726  12.453  40.971  1.00 31.54           C  
ATOM   1046  CD2 TYR H 139       6.694  14.573  40.776  1.00 33.43           C  
ATOM   1047  CE1 TYR H 139       8.306  12.616  39.734  1.00 30.97           C  
ATOM   1048  CE2 TYR H 139       7.271  14.741  39.539  1.00 33.79           C  
ATOM   1049  CZ  TYR H 139       8.077  13.762  39.014  1.00 33.98           C  
ATOM   1050  OH  TYR H 139       8.670  13.935  37.744  1.00 35.10           O  
ATOM   1051  C   TYR H 139       4.131  12.895  41.709  1.00 34.74           C  
ATOM   1052  O   TYR H 139       3.807  12.244  40.717  1.00 35.62           O  
ATOM   1053  N   THR H 140       3.651  14.138  41.946  1.00 34.81           N  
ATOM   1054  CA  THR H 140       2.747  14.774  41.026  1.00 35.51           C  
ATOM   1055  CB  THR H 140       2.049  15.973  41.604  1.00 35.35           C  
ATOM   1056  OG1 THR H 140       1.321  15.608  42.767  1.00 36.86           O  
ATOM   1057  CG2 THR H 140       1.094  16.547  40.542  1.00 35.67           C  
ATOM   1058  C   THR H 140       3.556  15.242  39.857  1.00 34.56           C  
ATOM   1059  O   THR H 140       4.352  16.175  39.951  1.00 33.00           O  
ATOM   1060  N   PHE H 141       3.306  14.619  38.694  1.00 34.39           N  
ATOM   1061  CA  PHE H 141       4.064  14.831  37.496  1.00 34.79           C  
ATOM   1062  CB  PHE H 141       3.565  13.928  36.351  1.00 34.47           C  
ATOM   1063  CG  PHE H 141       4.446  14.091  35.158  1.00 34.36           C  
ATOM   1064  CD1 PHE H 141       5.710  13.550  35.137  1.00 33.75           C  
ATOM   1065  CD2 PHE H 141       3.997  14.761  34.045  1.00 32.66           C  
ATOM   1066  CE1 PHE H 141       6.519  13.695  34.033  1.00 34.07           C  
ATOM   1067  CE2 PHE H 141       4.800  14.907  32.937  1.00 33.07           C  
ATOM   1068  CZ  PHE H 141       6.066  14.376  32.930  1.00 34.21           C  
ATOM   1069  C   PHE H 141       3.980  16.268  37.061  1.00 36.22           C  
ATOM   1070  O   PHE H 141       4.989  16.861  36.685  1.00 39.20           O  
ATOM   1071  N   THR H 142       2.777  16.869  37.114  1.00 35.37           N  
ATOM   1072  CA  THR H 142       2.524  18.211  36.654  1.00 36.64           C  
ATOM   1073  CB  THR H 142       1.065  18.571  36.597  1.00 37.24           C  
ATOM   1074  OG1 THR H 142       0.487  18.499  37.891  1.00 35.52           O  
ATOM   1075  CG2 THR H 142       0.347  17.616  35.627  1.00 34.79           C  
ATOM   1076  C   THR H 142       3.198  19.240  37.510  1.00 36.49           C  
ATOM   1077  O   THR H 142       3.403  20.372  37.081  1.00 36.65           O  
ATOM   1078  N   ASP H 143       3.501  18.913  38.772  1.00 34.31           N  
ATOM   1079  CA  ASP H 143       4.053  19.883  39.677  1.00 34.07           C  
ATOM   1080  CB  ASP H 143       4.109  19.398  41.133  1.00 35.60           C  
ATOM   1081  CG  ASP H 143       2.683  19.409  41.660  1.00 40.25           C  
ATOM   1082  OD1 ASP H 143       1.883  20.265  41.199  1.00 41.63           O  
ATOM   1083  OD2 ASP H 143       2.371  18.556  42.534  1.00 42.88           O1-
ATOM   1084  C   ASP H 143       5.432  20.356  39.299  1.00 34.22           C  
ATOM   1085  O   ASP H 143       5.798  21.468  39.677  1.00 33.64           O  
ATOM   1086  N   TYR H 144       6.260  19.553  38.593  1.00 33.27           N  
ATOM   1087  CA  TYR H 144       7.615  20.015  38.405  1.00 32.23           C  
ATOM   1088  CB  TYR H 144       8.598  19.191  39.249  1.00 32.52           C  
ATOM   1089  CG  TYR H 144       7.962  19.195  40.596  1.00 32.62           C  
ATOM   1090  CD1 TYR H 144       7.939  20.334  41.362  1.00 34.72           C  
ATOM   1091  CD2 TYR H 144       7.368  18.056  41.091  1.00 31.96           C  
ATOM   1092  CE1 TYR H 144       7.336  20.336  42.598  1.00 37.44           C  
ATOM   1093  CE2 TYR H 144       6.764  18.051  42.328  1.00 36.04           C  
ATOM   1094  CZ  TYR H 144       6.745  19.196  43.085  1.00 38.17           C  
ATOM   1095  OH  TYR H 144       6.129  19.204  44.354  1.00 40.52           O  
ATOM   1096  C   TYR H 144       8.018  19.919  36.954  1.00 33.35           C  
ATOM   1097  O   TYR H 144       7.414  19.174  36.184  1.00 37.02           O  
ATOM   1098  N   TYR H 145       9.055  20.701  36.547  1.00 23.74           N  
ATOM   1099  CA  TYR H 145       9.549  20.725  35.188  1.00 23.37           C  
ATOM   1100  CB  TYR H 145      10.497  21.888  34.848  1.00 21.92           C  
ATOM   1101  CG  TYR H 145       9.790  23.180  35.041  1.00 22.32           C  
ATOM   1102  CD1 TYR H 145       9.706  23.715  36.302  1.00 22.79           C  
ATOM   1103  CD2 TYR H 145       9.236  23.861  33.981  1.00 22.72           C  
ATOM   1104  CE1 TYR H 145       9.073  24.910  36.520  1.00 22.77           C  
ATOM   1105  CE2 TYR H 145       8.598  25.061  34.191  1.00 22.41           C  
ATOM   1106  CZ  TYR H 145       8.520  25.581  35.462  1.00 22.47           C  
ATOM   1107  OH  TYR H 145       7.872  26.812  35.688  1.00 24.43           O  
ATOM   1108  C   TYR H 145      10.385  19.502  34.976  1.00 22.15           C  
ATOM   1109  O   TYR H 145      10.940  18.952  35.928  1.00 22.61           O  
ATOM   1110  N   MET H 146      10.453  19.016  33.716  1.00 21.57           N  
ATOM   1111  CA  MET H 146      11.309  17.901  33.444  1.00 21.33           C  
ATOM   1112  CB  MET H 146      10.624  16.760  32.664  1.00 21.80           C  
ATOM   1113  CG  MET H 146      11.457  15.473  32.594  1.00 25.53           C  
ATOM   1114  SD  MET H 146      11.537  14.516  34.138  1.00 27.16           S  
ATOM   1115  CE  MET H 146       9.989  13.608  33.890  1.00 23.34           C  
ATOM   1116  C   MET H 146      12.425  18.430  32.604  1.00 20.86           C  
ATOM   1117  O   MET H 146      12.186  19.118  31.615  1.00 21.63           O  
ATOM   1118  N   ASN H 147      13.679  18.127  32.995  1.00 21.01           N  
ATOM   1119  CA  ASN H 147      14.832  18.605  32.285  1.00 19.05           C  
ATOM   1120  CB  ASN H 147      15.947  19.152  33.193  1.00 19.64           C  
ATOM   1121  CG  ASN H 147      15.623  20.577  33.615  1.00 18.57           C  
ATOM   1122  OD1 ASN H 147      15.047  21.348  32.851  1.00 25.24           O  
ATOM   1123  ND2 ASN H 147      16.024  20.946  34.860  1.00 26.01           N  
ATOM   1124  C   ASN H 147      15.455  17.464  31.556  1.00 17.61           C  
ATOM   1125  O   ASN H 147      15.339  16.312  31.971  1.00 19.16           O  
ATOM   1126  N   TRP H 148      16.127  17.770  30.429  1.00 17.09           N  
ATOM   1127  CA  TRP H 148      16.809  16.751  29.692  1.00 19.52           C  
ATOM   1128  CB  TRP H 148      16.176  16.479  28.314  1.00 18.31           C  
ATOM   1129  CG  TRP H 148      14.809  15.818  28.404  1.00 15.99           C  
ATOM   1130  CD2 TRP H 148      14.587  14.397  28.324  1.00 15.48           C  
ATOM   1131  CD1 TRP H 148      13.579  16.389  28.565  1.00 14.64           C  
ATOM   1132  NE1 TRP H 148      12.611  15.414  28.591  1.00 16.49           N  
ATOM   1133  CE2 TRP H 148      13.214  14.184  28.441  1.00 15.97           C  
ATOM   1134  CE3 TRP H 148      15.453  13.354  28.162  1.00 15.55           C  
ATOM   1135  CZ2 TRP H 148      12.686  12.927  28.403  1.00 15.39           C  
ATOM   1136  CZ3 TRP H 148      14.916  12.086  28.124  1.00 15.58           C  
ATOM   1137  CH2 TRP H 148      13.557  11.874  28.241  1.00 14.78           C  
ATOM   1138  C   TRP H 148      18.231  17.207  29.559  1.00 20.81           C  
ATOM   1139  O   TRP H 148      18.504  18.358  29.228  1.00 19.22           O  
ATOM   1140  N   VAL H 149      19.179  16.306  29.870  1.00 21.97           N  
ATOM   1141  CA  VAL H 149      20.572  16.632  29.886  1.00 23.72           C  
ATOM   1142  CB  VAL H 149      21.113  16.616  31.283  1.00 21.96           C  
ATOM   1143  CG1 VAL H 149      22.640  16.776  31.241  1.00 24.32           C  
ATOM   1144  CG2 VAL H 149      20.381  17.716  32.073  1.00 21.34           C  
ATOM   1145  C   VAL H 149      21.290  15.594  29.082  1.00 23.34           C  
ATOM   1146  O   VAL H 149      20.888  14.432  29.027  1.00 23.05           O  
ATOM   1147  N   LYS H 150      22.389  16.007  28.423  1.00 24.69           N  
ATOM   1148  CA  LYS H 150      23.137  15.131  27.567  1.00 23.94           C  
ATOM   1149  CB  LYS H 150      23.290  15.739  26.164  1.00 22.78           C  
ATOM   1150  CG  LYS H 150      24.072  14.914  25.137  1.00 20.66           C  
ATOM   1151  CD  LYS H 150      24.000  15.555  23.747  1.00 20.87           C  
ATOM   1152  CE  LYS H 150      24.973  14.980  22.721  1.00 28.14           C  
ATOM   1153  NZ  LYS H 150      24.722  15.602  21.399  1.00 31.93           N1+
ATOM   1154  C   LYS H 150      24.509  14.985  28.136  1.00 26.47           C  
ATOM   1155  O   LYS H 150      25.143  15.971  28.501  1.00 27.78           O  
ATOM   1156  N   GLN H 151      24.998  13.734  28.252  1.00 27.31           N  
ATOM   1157  CA  GLN H 151      26.339  13.565  28.717  1.00 31.57           C  
ATOM   1158  CB  GLN H 151      26.486  12.718  29.989  1.00 30.15           C  
ATOM   1159  CG  GLN H 151      27.953  12.592  30.405  1.00 33.03           C  
ATOM   1160  CD  GLN H 151      28.061  11.847  31.731  1.00 36.15           C  
ATOM   1161  OE1 GLN H 151      27.590  10.719  31.877  1.00 38.17           O  
ATOM   1162  NE2 GLN H 151      28.701  12.504  32.735  1.00 34.99           N  
ATOM   1163  C   GLN H 151      27.095  12.851  27.653  1.00 34.94           C  
ATOM   1164  O   GLN H 151      26.856  11.673  27.395  1.00 34.82           O  
ATOM   1165  N   SER H 152      28.024  13.561  26.989  1.00 38.11           N  
ATOM   1166  CA  SER H 152      28.847  12.923  26.008  1.00 42.43           C  
ATOM   1167  CB  SER H 152      29.379  13.901  24.954  0.80 42.08           C  
ATOM   1168  OG  SER H 152      29.779  15.114  25.572  1.00 40.72           O  
ATOM   1169  C   SER H 152      29.949  12.230  26.732  1.00 47.29           C  
ATOM   1170  O   SER H 152      30.526  12.756  27.679  1.00 49.22           O  
ATOM   1171  N   PRO H 153      30.264  11.060  26.252  1.00 51.63           N  
ATOM   1172  CA  PRO H 153      31.090  10.101  26.927  1.00 56.71           C  
ATOM   1173  CD  PRO H 153      29.905  10.652  24.909  1.00 63.93           C  
ATOM   1174  CB  PRO H 153      31.338   8.980  25.918  1.00 59.84           C  
ATOM   1175  CG  PRO H 153      30.209   9.149  24.880  1.00 61.07           C  
ATOM   1176  C   PRO H 153      32.335  10.585  27.583  1.00 58.09           C  
ATOM   1177  O   PRO H 153      33.224  11.119  26.923  1.00 55.81           O  
ATOM   1178  N   GLY H 154      32.399  10.376  28.909  1.00 59.13           N  
ATOM   1179  CA  GLY H 154      33.545  10.666  29.699  1.00 58.36           C  
ATOM   1180  C   GLY H 154      33.811  12.126  29.633  1.00 58.21           C  
ATOM   1181  O   GLY H 154      34.911  12.553  29.985  1.00 61.43           O  
ATOM   1182  N   LYS H 155      32.832  12.950  29.195  1.00 55.11           N  
ATOM   1183  CA  LYS H 155      33.270  14.307  29.100  1.00 53.68           C  
ATOM   1184  CB  LYS H 155      34.339  14.467  27.988  1.00 52.73           C  
ATOM   1185  CG  LYS H 155      34.728  15.877  27.516  1.00 55.63           C  
ATOM   1186  CD  LYS H 155      33.960  16.405  26.297  1.00 55.87           C  
ATOM   1187  CE  LYS H 155      34.496  15.874  24.957  1.00 57.24           C  
ATOM   1188  NZ  LYS H 155      33.673  16.404  23.845  1.00 54.22           N1+
ATOM   1189  C   LYS H 155      32.186  15.321  28.890  1.00 49.60           C  
ATOM   1190  O   LYS H 155      31.808  15.692  27.776  1.00 48.89           O  
ATOM   1191  N   GLY H 156      31.686  15.862  30.003  1.00 48.24           N  
ATOM   1192  CA  GLY H 156      30.842  17.001  29.852  1.00 41.98           C  
ATOM   1193  C   GLY H 156      29.399  16.685  29.925  1.00 38.77           C  
ATOM   1194  O   GLY H 156      28.929  15.616  29.544  1.00 35.83           O  
ATOM   1195  N   LEU H 157      28.667  17.689  30.426  1.00 32.72           N  
ATOM   1196  CA  LEU H 157      27.246  17.668  30.562  1.00 30.29           C  
ATOM   1197  CB  LEU H 157      26.774  17.893  32.006  1.00 25.19           C  
ATOM   1198  CG  LEU H 157      27.137  16.767  32.980  1.00 26.88           C  
ATOM   1199  CD1 LEU H 157      26.655  17.097  34.396  1.00 25.85           C  
ATOM   1200  CD2 LEU H 157      26.597  15.412  32.501  1.00 25.73           C  
ATOM   1201  C   LEU H 157      26.740  18.853  29.795  1.00 30.16           C  
ATOM   1202  O   LEU H 157      27.338  19.931  29.829  1.00 30.78           O  
ATOM   1203  N   GLU H 158      25.624  18.661  29.067  1.00 29.84           N  
ATOM   1204  CA  GLU H 158      25.026  19.737  28.329  1.00 28.36           C  
ATOM   1205  CB  GLU H 158      25.101  19.542  26.805  1.00 29.02           C  
ATOM   1206  CG  GLU H 158      26.513  19.497  26.240  1.00 30.99           C  
ATOM   1207  CD  GLU H 158      26.389  19.229  24.747  1.00 39.81           C  
ATOM   1208  OE1 GLU H 158      25.382  19.708  24.154  1.00 39.88           O  
ATOM   1209  OE2 GLU H 158      27.277  18.534  24.188  1.00 42.08           O1-
ATOM   1210  C   GLU H 158      23.565  19.730  28.660  1.00 26.05           C  
ATOM   1211  O   GLU H 158      22.966  18.669  28.828  1.00 24.63           O  
ATOM   1212  N   TRP H 159      22.949  20.926  28.751  1.00 23.47           N  
ATOM   1213  CA  TRP H 159      21.553  21.016  29.067  1.00 20.93           C  
ATOM   1214  CB  TRP H 159      21.241  22.239  29.949  1.00 20.09           C  
ATOM   1215  CG  TRP H 159      19.788  22.491  30.279  1.00 18.30           C  
ATOM   1216  CD2 TRP H 159      18.999  23.481  29.604  1.00 18.51           C  
ATOM   1217  CD1 TRP H 159      18.977  21.932  31.225  1.00 19.14           C  
ATOM   1218  NE1 TRP H 159      17.730  22.513  31.178  1.00 20.94           N  
ATOM   1219  CE2 TRP H 159      17.732  23.469  30.187  1.00 18.03           C  
ATOM   1220  CE3 TRP H 159      19.312  24.334  28.583  1.00 24.29           C  
ATOM   1221  CZ2 TRP H 159      16.754  24.321  29.752  1.00 22.41           C  
ATOM   1222  CZ3 TRP H 159      18.323  25.183  28.148  1.00 24.67           C  
ATOM   1223  CH2 TRP H 159      17.069  25.177  28.720  1.00 25.99           C  
ATOM   1224  C   TRP H 159      20.813  21.158  27.777  1.00 21.93           C  
ATOM   1225  O   TRP H 159      21.084  22.067  27.000  1.00 23.23           O  
ATOM   1226  N   ILE H 160      19.912  20.200  27.479  1.00 21.49           N  
ATOM   1227  CA  ILE H 160      19.107  20.224  26.283  1.00 20.07           C  
ATOM   1228  CB  ILE H 160      18.480  18.899  25.984  1.00 19.10           C  
ATOM   1229  CG1 ILE H 160      19.580  17.843  25.852  1.00 16.04           C  
ATOM   1230  CG2 ILE H 160      17.595  19.059  24.739  1.00 15.59           C  
ATOM   1231  CD1 ILE H 160      19.056  16.412  25.839  1.00 18.34           C  
ATOM   1232  C   ILE H 160      17.976  21.195  26.371  1.00 20.51           C  
ATOM   1233  O   ILE H 160      17.788  22.018  25.478  1.00 21.19           O  
ATOM   1234  N   GLY H 161      17.184  21.121  27.461  1.00 17.54           N  
ATOM   1235  CA  GLY H 161      16.025  21.963  27.556  1.00 16.45           C  
ATOM   1236  C   GLY H 161      15.121  21.402  28.617  1.00 17.90           C  
ATOM   1237  O   GLY H 161      15.450  20.419  29.280  1.00 18.10           O  
ATOM   1238  N   ASP H 162      13.935  22.025  28.802  1.00 18.29           N  
ATOM   1239  CA  ASP H 162      13.022  21.556  29.806  1.00 21.37           C  
ATOM   1240  CB  ASP H 162      13.119  22.352  31.127  1.00 21.09           C  
ATOM   1241  CG  ASP H 162      12.829  23.840  30.897  1.00 22.67           C  
ATOM   1242  OD1 ASP H 162      12.358  24.228  29.796  1.00 28.41           O  
ATOM   1243  OD2 ASP H 162      13.107  24.622  31.845  1.00 30.27           O1-
ATOM   1244  C   ASP H 162      11.617  21.650  29.308  1.00 21.81           C  
ATOM   1245  O   ASP H 162      11.334  22.279  28.292  1.00 24.05           O  
ATOM   1246  N   ILE H 163      10.695  20.980  30.014  1.00 22.33           N  
ATOM   1247  CA  ILE H 163       9.302  21.080  29.706  1.00 24.93           C  
ATOM   1248  CB  ILE H 163       8.738  19.889  28.996  1.00 23.53           C  
ATOM   1249  CG1 ILE H 163       7.258  20.126  28.665  1.00 23.76           C  
ATOM   1250  CG2 ILE H 163       8.985  18.653  29.878  1.00 22.98           C  
ATOM   1251  CD1 ILE H 163       6.674  19.042  27.762  1.00 24.70           C  
ATOM   1252  C   ILE H 163       8.562  21.166  30.998  1.00 25.65           C  
ATOM   1253  O   ILE H 163       8.949  20.543  31.984  1.00 26.65           O  
ATOM   1254  N   ASN H 164       7.474  21.961  31.019  1.00 27.81           N  
ATOM   1255  CA  ASN H 164       6.590  22.086  32.152  1.00 29.44           C  
ATOM   1256  CB  ASN H 164       6.095  23.547  32.283  1.00 30.89           C  
ATOM   1257  CG  ASN H 164       5.154  23.756  33.465  1.00 30.10           C  
ATOM   1258  OD1 ASN H 164       4.566  22.815  33.994  1.00 30.27           O  
ATOM   1259  ND2 ASN H 164       4.981  25.043  33.875  1.00 26.86           N  
ATOM   1260  C   ASN H 164       5.408  21.224  31.775  1.00 30.55           C  
ATOM   1261  O   ASN H 164       4.657  21.575  30.872  1.00 31.10           O  
ATOM   1262  N   PRO H 165       5.264  20.129  32.445  1.00 18.81           N  
ATOM   1263  CA  PRO H 165       4.269  19.170  32.088  1.00 21.36           C  
ATOM   1264  CD  PRO H 165       6.370  19.536  33.180  1.00 20.98           C  
ATOM   1265  CB  PRO H 165       4.526  17.963  32.986  1.00 23.83           C  
ATOM   1266  CG  PRO H 165       6.038  18.038  33.269  1.00 24.14           C  
ATOM   1267  C   PRO H 165       2.874  19.679  32.149  1.00 25.52           C  
ATOM   1268  O   PRO H 165       2.049  19.176  31.389  1.00 28.43           O  
ATOM   1269  N   ASN H 166       2.545  20.622  33.050  1.00 30.03           N  
ATOM   1270  CA  ASN H 166       1.154  20.948  33.027  1.00 32.42           C  
ATOM   1271  CB  ASN H 166       0.605  21.614  34.309  1.00 37.20           C  
ATOM   1272  CG  ASN H 166       0.989  23.074  34.448  1.00 40.54           C  
ATOM   1273  OD1 ASN H 166       2.128  23.477  34.228  1.00 41.82           O  
ATOM   1274  ND2 ASN H 166      -0.016  23.898  34.842  1.00 41.25           N  
ATOM   1275  C   ASN H 166       0.796  21.769  31.819  1.00 33.94           C  
ATOM   1276  O   ASN H 166      -0.133  21.425  31.090  1.00 35.52           O  
ATOM   1277  N   ASN H 167       1.511  22.891  31.588  1.00 27.34           N  
ATOM   1278  CA  ASN H 167       1.228  23.783  30.492  1.00 27.08           C  
ATOM   1279  CB  ASN H 167       1.583  25.258  30.784  1.00 32.58           C  
ATOM   1280  CG  ASN H 167       3.062  25.404  31.100  1.00 35.99           C  
ATOM   1281  OD1 ASN H 167       3.830  24.448  31.017  1.00 36.63           O  
ATOM   1282  ND2 ASN H 167       3.471  26.642  31.488  1.00 34.19           N  
ATOM   1283  C   ASN H 167       1.822  23.349  29.183  1.00 26.95           C  
ATOM   1284  O   ASN H 167       1.271  23.633  28.121  1.00 33.19           O  
ATOM   1285  N   GLY H 168       2.972  22.658  29.202  1.00 29.14           N  
ATOM   1286  CA  GLY H 168       3.602  22.302  27.965  1.00 24.96           C  
ATOM   1287  C   GLY H 168       4.608  23.365  27.634  1.00 25.80           C  
ATOM   1288  O   GLY H 168       5.177  23.347  26.544  1.00 29.34           O  
ATOM   1289  N   GLY H 169       4.857  24.325  28.561  1.00 32.24           N  
ATOM   1290  CA  GLY H 169       5.859  25.313  28.280  1.00 29.90           C  
ATOM   1291  C   GLY H 169       7.167  24.622  28.082  1.00 28.32           C  
ATOM   1292  O   GLY H 169       7.518  23.702  28.818  1.00 27.90           O  
ATOM   1293  N   THR H 170       7.928  25.073  27.066  1.00 27.34           N  
ATOM   1294  CA  THR H 170       9.172  24.436  26.760  1.00 26.64           C  
ATOM   1295  CB  THR H 170       9.122  23.656  25.476  1.00 27.09           C  
ATOM   1296  OG1 THR H 170       8.844  24.532  24.393  1.00 29.12           O  
ATOM   1297  CG2 THR H 170       8.010  22.596  25.589  1.00 24.91           C  
ATOM   1298  C   THR H 170      10.221  25.489  26.594  1.00 26.71           C  
ATOM   1299  O   THR H 170       9.926  26.655  26.337  1.00 28.12           O  
ATOM   1300  N   SER H 171      11.491  25.091  26.791  1.00 25.21           N  
ATOM   1301  CA  SER H 171      12.610  25.965  26.583  1.00 25.80           C  
ATOM   1302  CB  SER H 171      13.151  26.592  27.881  1.00 35.28           C  
ATOM   1303  OG  SER H 171      14.338  27.324  27.611  1.00 33.86           O  
ATOM   1304  C   SER H 171      13.701  25.104  26.039  1.00 25.65           C  
ATOM   1305  O   SER H 171      13.903  23.994  26.531  1.00 25.40           O  
ATOM   1306  N   TYR H 172      14.453  25.588  25.025  1.00 25.85           N  
ATOM   1307  CA  TYR H 172      15.464  24.735  24.468  1.00 26.37           C  
ATOM   1308  CB  TYR H 172      15.219  24.317  23.006  1.00 26.06           C  
ATOM   1309  CG  TYR H 172      13.954  23.544  22.855  1.00 25.76           C  
ATOM   1310  CD1 TYR H 172      13.916  22.204  23.150  1.00 24.47           C  
ATOM   1311  CD2 TYR H 172      12.803  24.159  22.421  1.00 24.81           C  
ATOM   1312  CE1 TYR H 172      12.754  21.484  23.004  1.00 27.08           C  
ATOM   1313  CE2 TYR H 172      11.637  23.445  22.271  1.00 24.31           C  
ATOM   1314  CZ  TYR H 172      11.613  22.103  22.561  1.00 25.00           C  
ATOM   1315  OH  TYR H 172      10.424  21.359  22.410  1.00 28.46           O  
ATOM   1316  C   TYR H 172      16.764  25.473  24.384  1.00 28.32           C  
ATOM   1317  O   TYR H 172      16.795  26.695  24.262  1.00 30.93           O  
ATOM   1318  N   ASN H 173      17.881  24.720  24.454  1.00 24.98           N  
ATOM   1319  CA  ASN H 173      19.179  25.276  24.216  1.00 27.46           C  
ATOM   1320  CB  ASN H 173      20.321  24.340  24.684  1.00 25.67           C  
ATOM   1321  CG  ASN H 173      21.691  25.002  24.535  1.00 27.93           C  
ATOM   1322  OD1 ASN H 173      21.821  26.093  23.982  1.00 30.58           O  
ATOM   1323  ND2 ASN H 173      22.751  24.311  25.033  1.00 26.64           N  
ATOM   1324  C   ASN H 173      19.231  25.392  22.726  1.00 29.76           C  
ATOM   1325  O   ASN H 173      18.884  24.454  22.013  1.00 30.50           O  
ATOM   1326  N   GLN H 174      19.688  26.540  22.208  1.00 33.79           N  
ATOM   1327  CA  GLN H 174      19.671  26.783  20.794  1.00 38.95           C  
ATOM   1328  CB  GLN H 174      20.024  28.230  20.427  1.00 41.97           C  
ATOM   1329  CG  GLN H 174      18.978  29.203  20.974  1.00 46.18           C  
ATOM   1330  CD  GLN H 174      17.644  28.917  20.293  1.00 50.00           C  
ATOM   1331  OE1 GLN H 174      17.564  28.838  19.069  1.00 48.97           O  
ATOM   1332  NE2 GLN H 174      16.564  28.750  21.103  1.00 38.14           N  
ATOM   1333  C   GLN H 174      20.585  25.822  20.102  1.00 39.27           C  
ATOM   1334  O   GLN H 174      20.408  25.514  18.923  1.00 40.98           O  
ATOM   1335  N   LYS H 175      21.595  25.328  20.834  1.00 37.49           N  
ATOM   1336  CA  LYS H 175      22.580  24.435  20.308  1.00 38.16           C  
ATOM   1337  CB  LYS H 175      23.586  23.988  21.373  1.00 36.79           C  
ATOM   1338  CG  LYS H 175      24.737  23.173  20.799  1.00 34.67           C  
ATOM   1339  CD  LYS H 175      25.840  22.903  21.820  1.00 36.84           C  
ATOM   1340  CE  LYS H 175      27.053  22.183  21.236  1.00 40.86           C  
ATOM   1341  NZ  LYS H 175      28.105  22.075  22.268  1.00 43.37           N1+
ATOM   1342  C   LYS H 175      21.909  23.201  19.793  1.00 36.50           C  
ATOM   1343  O   LYS H 175      22.379  22.592  18.835  1.00 38.35           O  
ATOM   1344  N   PHE H 176      20.799  22.769  20.411  1.00 34.05           N  
ATOM   1345  CA  PHE H 176      20.177  21.595  19.880  1.00 33.70           C  
ATOM   1346  CB  PHE H 176      19.155  20.920  20.814  1.00 32.39           C  
ATOM   1347  CG  PHE H 176      20.035  20.191  21.783  1.00 32.09           C  
ATOM   1348  CD1 PHE H 176      20.767  19.117  21.338  1.00 28.60           C  
ATOM   1349  CD2 PHE H 176      20.193  20.566  23.098  1.00 29.59           C  
ATOM   1350  CE1 PHE H 176      21.605  18.412  22.167  1.00 25.81           C  
ATOM   1351  CE2 PHE H 176      21.031  19.863  23.941  1.00 26.20           C  
ATOM   1352  CZ  PHE H 176      21.740  18.780  23.481  1.00 26.68           C  
ATOM   1353  C   PHE H 176      19.708  21.885  18.475  1.00 35.64           C  
ATOM   1354  O   PHE H 176      19.640  20.981  17.642  1.00 34.25           O  
ATOM   1355  N   LYS H 177      19.370  23.160  18.187  1.00 38.15           N  
ATOM   1356  CA  LYS H 177      19.033  23.658  16.879  1.00 40.47           C  
ATOM   1357  CB  LYS H 177      20.228  23.749  15.918  1.00 41.90           C  
ATOM   1358  CG  LYS H 177      19.959  24.660  14.719  1.00 47.02           C  
ATOM   1359  CD  LYS H 177      21.248  25.182  14.084  1.00 50.19           C  
ATOM   1360  CE  LYS H 177      22.228  24.076  13.714  1.00 50.58           C  
ATOM   1361  NZ  LYS H 177      23.613  24.554  13.917  1.00 54.77           N1+
ATOM   1362  C   LYS H 177      17.923  22.878  16.269  1.00 39.86           C  
ATOM   1363  O   LYS H 177      17.998  22.464  15.116  1.00 40.46           O  
ATOM   1364  N   GLY H 178      16.868  22.617  17.053  1.00 39.34           N  
ATOM   1365  CA  GLY H 178      15.692  22.048  16.478  1.00 38.51           C  
ATOM   1366  C   GLY H 178      15.844  20.581  16.277  1.00 38.35           C  
ATOM   1367  O   GLY H 178      14.962  19.951  15.698  1.00 38.59           O  
ATOM   1368  N   ARG H 179      16.977  19.990  16.687  1.00 34.69           N  
ATOM   1369  CA  ARG H 179      17.090  18.570  16.543  1.00 31.13           C  
ATOM   1370  CB  ARG H 179      18.524  18.038  16.672  1.00 31.45           C  
ATOM   1371  CG  ARG H 179      19.205  18.270  18.015  1.00 32.32           C  
ATOM   1372  CD  ARG H 179      20.719  18.250  17.864  1.00 31.51           C  
ATOM   1373  NE  ARG H 179      20.982  17.238  16.820  1.00 44.37           N  
ATOM   1374  CZ  ARG H 179      20.841  15.912  17.116  1.00 43.62           C  
ATOM   1375  NH1 ARG H 179      20.538  15.523  18.388  1.00 40.47           N1+
ATOM   1376  NH2 ARG H 179      20.950  14.989  16.121  1.00 44.44           N  
ATOM   1377  C   ARG H 179      16.211  17.891  17.549  1.00 30.14           C  
ATOM   1378  O   ARG H 179      15.644  16.836  17.270  1.00 29.55           O  
ATOM   1379  N   ALA H 180      16.056  18.481  18.754  1.00 28.47           N  
ATOM   1380  CA  ALA H 180      15.304  17.807  19.774  1.00 27.06           C  
ATOM   1381  CB  ALA H 180      15.997  17.786  21.150  1.00 24.42           C  
ATOM   1382  C   ALA H 180      13.971  18.448  19.951  1.00 27.74           C  
ATOM   1383  O   ALA H 180      13.797  19.650  19.755  1.00 28.19           O  
ATOM   1384  N   THR H 181      12.972  17.610  20.288  1.00 27.01           N  
ATOM   1385  CA  THR H 181      11.647  18.085  20.550  1.00 27.74           C  
ATOM   1386  CB  THR H 181      10.672  17.670  19.495  1.00 29.36           C  
ATOM   1387  OG1 THR H 181       9.425  18.309  19.701  1.00 34.07           O  
ATOM   1388  CG2 THR H 181      10.507  16.146  19.527  1.00 29.11           C  
ATOM   1389  C   THR H 181      11.230  17.482  21.856  1.00 27.07           C  
ATOM   1390  O   THR H 181      11.452  16.297  22.092  1.00 25.28           O  
ATOM   1391  N   LEU H 182      10.630  18.288  22.751  1.00 24.96           N  
ATOM   1392  CA  LEU H 182      10.256  17.801  24.051  1.00 25.36           C  
ATOM   1393  CB  LEU H 182      10.672  18.778  25.164  1.00 23.79           C  
ATOM   1394  CG  LEU H 182      12.185  19.082  25.187  1.00 20.77           C  
ATOM   1395  CD1 LEU H 182      12.560  20.090  26.288  1.00 19.64           C  
ATOM   1396  CD2 LEU H 182      13.015  17.791  25.268  1.00 19.71           C  
ATOM   1397  C   LEU H 182       8.762  17.706  24.094  1.00 27.18           C  
ATOM   1398  O   LEU H 182       8.065  18.682  23.829  1.00 26.79           O  
ATOM   1399  N   THR H 183       8.231  16.516  24.446  1.00 25.84           N  
ATOM   1400  CA  THR H 183       6.812  16.289  24.488  1.00 28.95           C  
ATOM   1401  CB  THR H 183       6.338  15.248  23.508  1.00 29.99           C  
ATOM   1402  OG1 THR H 183       6.994  14.013  23.758  1.00 29.53           O  
ATOM   1403  CG2 THR H 183       6.609  15.715  22.070  1.00 28.82           C  
ATOM   1404  C   THR H 183       6.477  15.737  25.829  1.00 28.39           C  
ATOM   1405  O   THR H 183       7.349  15.307  26.582  1.00 28.93           O  
ATOM   1406  N   VAL H 184       5.175  15.759  26.176  1.00 29.76           N  
ATOM   1407  CA  VAL H 184       4.804  15.229  27.450  1.00 31.21           C  
ATOM   1408  CB  VAL H 184       4.739  16.294  28.505  1.00 29.73           C  
ATOM   1409  CG1 VAL H 184       3.419  17.070  28.373  1.00 33.89           C  
ATOM   1410  CG2 VAL H 184       4.977  15.643  29.863  1.00 32.97           C  
ATOM   1411  C   VAL H 184       3.445  14.612  27.308  1.00 32.75           C  
ATOM   1412  O   VAL H 184       2.632  15.055  26.497  1.00 33.70           O  
ATOM   1413  N   ASP H 185       3.181  13.532  28.074  1.00 33.30           N  
ATOM   1414  CA  ASP H 185       1.889  12.904  28.052  1.00 36.41           C  
ATOM   1415  CB  ASP H 185       1.953  11.462  27.516  1.00 40.15           C  
ATOM   1416  CG  ASP H 185       0.550  10.981  27.180  1.00 44.91           C  
ATOM   1417  OD1 ASP H 185      -0.427  11.679  27.555  1.00 46.41           O  
ATOM   1418  OD2 ASP H 185       0.438   9.902  26.533  1.00 47.81           O1-
ATOM   1419  C   ASP H 185       1.446  12.863  29.485  1.00 36.51           C  
ATOM   1420  O   ASP H 185       1.964  12.074  30.272  1.00 37.07           O  
ATOM   1421  N   LYS H 186       0.492  13.729  29.878  1.00 37.13           N  
ATOM   1422  CA  LYS H 186       0.111  13.791  31.259  1.00 36.91           C  
ATOM   1423  CB  LYS H 186      -0.760  14.999  31.633  1.00 39.05           C  
ATOM   1424  CG  LYS H 186       0.050  16.294  31.638  1.00 40.31           C  
ATOM   1425  CD  LYS H 186      -0.775  17.548  31.888  1.00 41.60           C  
ATOM   1426  CE  LYS H 186      -1.878  17.764  30.860  1.00 42.51           C  
ATOM   1427  NZ  LYS H 186      -2.458  19.116  31.029  1.00 46.55           N1+
ATOM   1428  C   LYS H 186      -0.566  12.546  31.730  1.00 38.80           C  
ATOM   1429  O   LYS H 186      -0.375  12.128  32.870  1.00 39.36           O  
ATOM   1430  N   SER H 187      -1.383  11.912  30.875  1.00 38.38           N  
ATOM   1431  CA  SER H 187      -2.131  10.778  31.327  1.00 39.44           C  
ATOM   1432  CB  SER H 187      -3.036  10.180  30.227  1.00 42.16           C  
ATOM   1433  OG  SER H 187      -2.273   9.670  29.143  1.00 35.65           O  
ATOM   1434  C   SER H 187      -1.204   9.713  31.827  1.00 37.83           C  
ATOM   1435  O   SER H 187      -1.428   9.143  32.894  1.00 39.43           O  
ATOM   1436  N   SER H 188      -0.153   9.393  31.051  1.00 35.34           N  
ATOM   1437  CA  SER H 188       0.797   8.375  31.412  1.00 37.07           C  
ATOM   1438  CB  SER H 188       1.401   7.689  30.178  1.00 37.27           C  
ATOM   1439  OG  SER H 188       2.013   8.658  29.344  1.00 37.05           O  
ATOM   1440  C   SER H 188       1.905   8.907  32.288  1.00 35.24           C  
ATOM   1441  O   SER H 188       2.740   8.137  32.765  1.00 35.22           O  
ATOM   1442  N   SER H 189       1.947  10.236  32.524  1.00 34.65           N  
ATOM   1443  CA  SER H 189       2.996  10.869  33.283  1.00 33.58           C  
ATOM   1444  CB  SER H 189       2.939  10.638  34.806  1.00 32.64           C  
ATOM   1445  OG  SER H 189       3.279   9.302  35.137  1.00 33.10           O  
ATOM   1446  C   SER H 189       4.319  10.474  32.714  1.00 31.54           C  
ATOM   1447  O   SER H 189       5.212   9.990  33.410  1.00 30.71           O  
ATOM   1448  N   THR H 190       4.464  10.669  31.390  1.00 32.01           N  
ATOM   1449  CA  THR H 190       5.681  10.328  30.720  1.00 30.11           C  
ATOM   1450  CB  THR H 190       5.489   9.154  29.799  1.00 30.94           C  
ATOM   1451  OG1 THR H 190       5.036   8.024  30.534  1.00 33.47           O  
ATOM   1452  CG2 THR H 190       6.814   8.831  29.097  1.00 28.00           C  
ATOM   1453  C   THR H 190       6.110  11.511  29.908  1.00 28.79           C  
ATOM   1454  O   THR H 190       5.290  12.201  29.301  1.00 30.25           O  
ATOM   1455  N   ALA H 191       7.432  11.778  29.884  1.00 26.69           N  
ATOM   1456  CA  ALA H 191       7.957  12.870  29.116  1.00 25.04           C  
ATOM   1457  CB  ALA H 191       8.876  13.801  29.924  1.00 23.23           C  
ATOM   1458  C   ALA H 191       8.774  12.248  28.033  1.00 25.62           C  
ATOM   1459  O   ALA H 191       9.411  11.222  28.258  1.00 25.67           O  
ATOM   1460  N   TYR H 192       8.770  12.838  26.819  1.00 23.80           N  
ATOM   1461  CA  TYR H 192       9.485  12.228  25.729  1.00 24.34           C  
ATOM   1462  CB  TYR H 192       8.585  11.793  24.556  1.00 22.66           C  
ATOM   1463  CG  TYR H 192       7.548  10.827  25.023  1.00 24.80           C  
ATOM   1464  CD1 TYR H 192       7.864   9.517  25.297  1.00 26.24           C  
ATOM   1465  CD2 TYR H 192       6.246  11.231  25.205  1.00 24.73           C  
ATOM   1466  CE1 TYR H 192       6.904   8.630  25.728  1.00 28.22           C  
ATOM   1467  CE2 TYR H 192       5.280  10.351  25.633  1.00 27.08           C  
ATOM   1468  CZ  TYR H 192       5.607   9.046  25.895  1.00 28.80           C  
ATOM   1469  OH  TYR H 192       4.620   8.138  26.335  1.00 32.09           O  
ATOM   1470  C   TYR H 192      10.432  13.222  25.121  1.00 24.86           C  
ATOM   1471  O   TYR H 192      10.162  14.424  25.076  1.00 24.70           O  
ATOM   1472  N   MET H 193      11.592  12.716  24.650  1.00 25.86           N  
ATOM   1473  CA  MET H 193      12.532  13.537  23.947  1.00 26.87           C  
ATOM   1474  CB  MET H 193      13.906  13.667  24.609  1.00 24.02           C  
ATOM   1475  CG  MET H 193      14.841  14.548  23.775  1.00 22.53           C  
ATOM   1476  SD  MET H 193      16.604  14.387  24.172  1.00 24.93           S  
ATOM   1477  CE  MET H 193      16.689  12.681  23.579  1.00 17.95           C  
ATOM   1478  C   MET H 193      12.785  12.886  22.620  1.00 27.63           C  
ATOM   1479  O   MET H 193      13.048  11.686  22.535  1.00 27.90           O  
ATOM   1480  N   GLU H 194      12.704  13.681  21.540  1.00 28.02           N  
ATOM   1481  CA  GLU H 194      12.885  13.117  20.242  1.00 29.32           C  
ATOM   1482  CB  GLU H 194      11.662  13.400  19.364  1.00 31.42           C  
ATOM   1483  CG  GLU H 194      11.666  12.730  17.998  1.00 36.01           C  
ATOM   1484  CD  GLU H 194      10.368  13.177  17.354  1.00 43.86           C  
ATOM   1485  OE1 GLU H 194       9.303  12.595  17.691  1.00 40.99           O  
ATOM   1486  OE2 GLU H 194      10.421  14.131  16.535  1.00 43.92           O1-
ATOM   1487  C   GLU H 194      14.082  13.779  19.626  1.00 29.25           C  
ATOM   1488  O   GLU H 194      14.137  15.003  19.512  1.00 27.81           O  
ATOM   1489  N   LEU H 195      15.070  12.965  19.196  1.00 28.98           N  
ATOM   1490  CA  LEU H 195      16.263  13.441  18.552  1.00 29.61           C  
ATOM   1491  CB  LEU H 195      17.546  12.697  18.960  1.00 29.71           C  
ATOM   1492  CG  LEU H 195      18.070  12.955  20.373  1.00 31.87           C  
ATOM   1493  CD1 LEU H 195      19.345  12.135  20.631  1.00 33.64           C  
ATOM   1494  CD2 LEU H 195      18.286  14.457  20.609  1.00 33.90           C  
ATOM   1495  C   LEU H 195      16.154  13.056  17.115  1.00 29.76           C  
ATOM   1496  O   LEU H 195      15.990  11.878  16.795  1.00 31.69           O  
ATOM   1497  N   ARG H 196      16.300  14.033  16.200  1.00 30.61           N  
ATOM   1498  CA  ARG H 196      16.181  13.722  14.806  1.00 32.71           C  
ATOM   1499  CB  ARG H 196      15.178  14.632  14.102  1.00 35.33           C  
ATOM   1500  CG  ARG H 196      13.861  14.741  14.855  1.00 36.13           C  
ATOM   1501  CD  ARG H 196      13.117  16.035  14.549  1.00 36.40           C  
ATOM   1502  NE  ARG H 196      12.030  16.163  15.553  1.00 37.57           N  
ATOM   1503  CZ  ARG H 196      11.072  17.118  15.410  1.00 38.10           C  
ATOM   1504  NH1 ARG H 196      11.115  17.982  14.358  1.00 38.59           N1+
ATOM   1505  NH2 ARG H 196      10.057  17.197  16.321  1.00 35.37           N  
ATOM   1506  C   ARG H 196      17.498  14.042  14.165  1.00 34.30           C  
ATOM   1507  O   ARG H 196      18.313  14.771  14.727  1.00 35.40           O  
ATOM   1508  N   SER H 197      17.716  13.499  12.949  1.00 36.05           N  
ATOM   1509  CA  SER H 197      18.901  13.753  12.172  1.00 36.90           C  
ATOM   1510  CB  SER H 197      19.050  15.231  11.797  1.00 38.40           C  
ATOM   1511  OG  SER H 197      17.959  15.625  10.981  1.00 42.92           O  
ATOM   1512  C   SER H 197      20.123  13.378  12.942  1.00 38.47           C  
ATOM   1513  O   SER H 197      21.097  14.129  12.983  1.00 38.51           O  
ATOM   1514  N   LEU H 198      20.108  12.173  13.536  1.00 37.39           N  
ATOM   1515  CA  LEU H 198      21.166  11.711  14.380  1.00 37.17           C  
ATOM   1516  CB  LEU H 198      20.824  10.353  15.024  1.00 34.73           C  
ATOM   1517  CG  LEU H 198      19.586  10.414  15.950  1.00 33.02           C  
ATOM   1518  CD1 LEU H 198      19.246   9.039  16.547  1.00 32.17           C  
ATOM   1519  CD2 LEU H 198      19.768  11.478  17.046  1.00 31.61           C  
ATOM   1520  C   LEU H 198      22.448  11.574  13.621  1.00 39.64           C  
ATOM   1521  O   LEU H 198      22.490  11.114  12.482  1.00 42.40           O  
ATOM   1522  N   THR H 199      23.541  11.996  14.285  1.00 40.14           N  
ATOM   1523  CA  THR H 199      24.894  11.937  13.812  1.00 41.15           C  
ATOM   1524  CB  THR H 199      25.450  13.306  13.548  1.00 41.02           C  
ATOM   1525  OG1 THR H 199      26.787  13.228  13.085  1.00 43.07           O  
ATOM   1526  CG2 THR H 199      25.354  14.153  14.824  1.00 40.71           C  
ATOM   1527  C   THR H 199      25.673  11.283  14.915  1.00 42.66           C  
ATOM   1528  O   THR H 199      25.145  11.074  16.004  1.00 39.93           O  
ATOM   1529  N   SER H 200      26.953  10.940  14.674  1.00 43.88           N  
ATOM   1530  CA  SER H 200      27.717  10.246  15.673  1.00 44.70           C  
ATOM   1531  CB  SER H 200      29.156   9.927  15.226  1.00 47.53           C  
ATOM   1532  OG  SER H 200      29.912  11.124  15.113  1.00 52.63           O  
ATOM   1533  C   SER H 200      27.825  11.119  16.881  1.00 42.68           C  
ATOM   1534  O   SER H 200      27.946  10.629  18.003  1.00 42.26           O  
ATOM   1535  N   GLU H 201      27.745  12.442  16.675  1.00 40.85           N  
ATOM   1536  CA  GLU H 201      27.910  13.389  17.737  1.00 40.87           C  
ATOM   1537  CB  GLU H 201      27.688  14.839  17.284  1.00 42.63           C  
ATOM   1538  CG  GLU H 201      28.746  15.337  16.301  1.00 48.65           C  
ATOM   1539  CD  GLU H 201      30.016  15.664  17.072  1.00 56.10           C  
ATOM   1540  OE1 GLU H 201      29.912  16.099  18.252  1.00 58.95           O  
ATOM   1541  OE2 GLU H 201      31.112  15.497  16.479  1.00 58.48           O1-
ATOM   1542  C   GLU H 201      26.883  13.113  18.784  1.00 37.88           C  
ATOM   1543  O   GLU H 201      27.142  13.284  19.972  1.00 36.32           O  
ATOM   1544  N   ASP H 202      25.677  12.702  18.363  1.00 36.61           N  
ATOM   1545  CA  ASP H 202      24.626  12.456  19.300  1.00 32.51           C  
ATOM   1546  CB  ASP H 202      23.185  12.752  18.823  1.00 33.22           C  
ATOM   1547  CG  ASP H 202      22.869  12.191  17.457  1.00 33.92           C  
ATOM   1548  OD1 ASP H 202      22.768  10.948  17.309  1.00 33.80           O  
ATOM   1549  OD2 ASP H 202      22.704  13.027  16.532  1.00 36.38           O1-
ATOM   1550  C   ASP H 202      24.775  11.208  20.125  1.00 31.46           C  
ATOM   1551  O   ASP H 202      24.003  11.013  21.059  1.00 30.57           O  
ATOM   1552  N   SER H 203      25.702  10.285  19.804  1.00 31.31           N  
ATOM   1553  CA  SER H 203      25.829   9.155  20.686  1.00 31.73           C  
ATOM   1554  CB  SER H 203      26.900   8.136  20.269  1.00 32.61           C  
ATOM   1555  OG  SER H 203      26.625   7.631  18.971  1.00 33.30           O  
ATOM   1556  C   SER H 203      26.247   9.665  22.025  1.00 29.78           C  
ATOM   1557  O   SER H 203      27.316  10.252  22.169  1.00 30.40           O  
ATOM   1558  N   SER H 204      25.409   9.425  23.053  1.00 28.69           N  
ATOM   1559  CA  SER H 204      25.729   9.870  24.377  1.00 28.40           C  
ATOM   1560  CB  SER H 204      25.613  11.391  24.592  1.00 26.94           C  
ATOM   1561  OG  SER H 204      26.546  12.094  23.789  1.00 46.98           O  
ATOM   1562  C   SER H 204      24.691   9.279  25.281  1.00 27.42           C  
ATOM   1563  O   SER H 204      23.820   8.521  24.853  1.00 27.59           O  
ATOM   1564  N   VAL H 205      24.778   9.608  26.584  1.00 26.98           N  
ATOM   1565  CA  VAL H 205      23.776   9.152  27.489  1.00 25.19           C  
ATOM   1566  CB  VAL H 205      24.335   8.663  28.787  1.00 24.12           C  
ATOM   1567  CG1 VAL H 205      23.172   8.276  29.716  1.00 24.78           C  
ATOM   1568  CG2 VAL H 205      25.276   7.490  28.466  1.00 23.21           C  
ATOM   1569  C   VAL H 205      22.906  10.338  27.738  1.00 25.84           C  
ATOM   1570  O   VAL H 205      23.387  11.453  27.940  1.00 27.26           O  
ATOM   1571  N   TYR H 206      21.580  10.135  27.693  1.00 23.38           N  
ATOM   1572  CA  TYR H 206      20.690  11.239  27.875  1.00 21.58           C  
ATOM   1573  CB  TYR H 206      19.664  11.378  26.736  1.00 18.85           C  
ATOM   1574  CG  TYR H 206      20.409  11.738  25.493  1.00 20.91           C  
ATOM   1575  CD1 TYR H 206      21.068  10.790  24.740  1.00 22.91           C  
ATOM   1576  CD2 TYR H 206      20.440  13.045  25.066  1.00 24.23           C  
ATOM   1577  CE1 TYR H 206      21.747  11.144  23.595  1.00 23.05           C  
ATOM   1578  CE2 TYR H 206      21.117  13.401  23.925  1.00 26.20           C  
ATOM   1579  CZ  TYR H 206      21.773  12.455  23.186  1.00 24.30           C  
ATOM   1580  OH  TYR H 206      22.463  12.837  22.018  1.00 27.60           O  
ATOM   1581  C   TYR H 206      19.964  11.015  29.153  1.00 21.54           C  
ATOM   1582  O   TYR H 206      19.491   9.912  29.422  1.00 22.20           O  
ATOM   1583  N   TYR H 207      19.880  12.067  29.994  1.00 20.51           N  
ATOM   1584  CA  TYR H 207      19.221  11.880  31.249  1.00 19.96           C  
ATOM   1585  CB  TYR H 207      20.005  12.261  32.526  1.00 19.96           C  
ATOM   1586  CG  TYR H 207      21.324  11.570  32.658  1.00 18.96           C  
ATOM   1587  CD1 TYR H 207      21.430  10.217  32.876  1.00 18.68           C  
ATOM   1588  CD2 TYR H 207      22.483  12.298  32.553  1.00 19.71           C  
ATOM   1589  CE1 TYR H 207      22.660   9.610  33.002  1.00 20.57           C  
ATOM   1590  CE2 TYR H 207      23.715  11.702  32.680  1.00 20.77           C  
ATOM   1591  CZ  TYR H 207      23.811  10.351  32.909  1.00 21.58           C  
ATOM   1592  OH  TYR H 207      25.067   9.722  33.043  1.00 27.36           O  
ATOM   1593  C   TYR H 207      18.057  12.811  31.287  1.00 19.02           C  
ATOM   1594  O   TYR H 207      18.032  13.854  30.633  1.00 19.84           O  
ATOM   1595  N   CYS H 208      17.027  12.399  32.043  1.00 20.19           N  
ATOM   1596  CA  CYS H 208      15.889  13.222  32.311  1.00 21.50           C  
ATOM   1597  CB  CYS H 208      14.529  12.530  32.074  1.00 20.74           C  
ATOM   1598  SG  CYS H 208      14.304  11.008  33.042  1.00 23.83           S  
ATOM   1599  C   CYS H 208      15.992  13.538  33.760  1.00 21.13           C  
ATOM   1600  O   CYS H 208      16.452  12.707  34.539  1.00 21.95           O  
ATOM   1601  N   ALA H 209      15.623  14.759  34.169  1.00 21.17           N  
ATOM   1602  CA  ALA H 209      15.734  15.022  35.569  1.00 21.92           C  
ATOM   1603  CB  ALA H 209      17.073  15.672  35.961  1.00 23.81           C  
ATOM   1604  C   ALA H 209      14.631  15.947  35.970  1.00 21.43           C  
ATOM   1605  O   ALA H 209      14.236  16.835  35.216  1.00 22.01           O  
ATOM   1606  N   ALA H 210      14.082  15.723  37.182  1.00 21.38           N  
ATOM   1607  CA  ALA H 210      13.027  16.536  37.724  1.00 23.80           C  
ATOM   1608  CB  ALA H 210      12.177  15.809  38.778  1.00 20.40           C  
ATOM   1609  C   ALA H 210      13.644  17.715  38.410  1.00 24.85           C  
ATOM   1610  O   ALA H 210      14.734  17.631  38.972  1.00 28.24           O  
ATOM   1611  N   SER H 211      12.924  18.846  38.439  1.00 25.66           N  
ATOM   1612  CA  SER H 211      13.526  20.039  38.974  1.00 26.53           C  
ATOM   1613  CB  SER H 211      13.413  21.233  38.023  1.00 27.02           C  
ATOM   1614  OG  SER H 211      14.212  21.006  36.868  1.00 21.26           O  
ATOM   1615  C   SER H 211      12.935  20.421  40.299  1.00 29.03           C  
ATOM   1616  O   SER H 211      13.480  20.044  41.345  1.00 29.69           O  
ATOM   1617  N   SER H 212      12.008  21.317  40.481  1.00 21.58           N  
ATOM   1618  CA  SER H 212      12.167  21.423  41.911  1.00 22.12           C  
ATOM   1619  CB  SER H 212      13.145  22.533  42.367  1.00 17.51           C  
ATOM   1620  OG  SER H 212      13.342  22.446  43.772  1.00 15.63           O  
ATOM   1621  C   SER H 212      10.913  21.764  42.594  1.00 23.52           C  
ATOM   1622  O   SER H 212      10.224  22.704  42.220  1.00 23.20           O  
ATOM   1623  N   PRO H 213      10.607  20.950  43.559  1.00 26.27           N  
ATOM   1624  CA  PRO H 213       9.509  21.212  44.448  1.00 28.04           C  
ATOM   1625  CD  PRO H 213      10.827  19.525  43.365  1.00 32.89           C  
ATOM   1626  CB  PRO H 213       9.098  19.855  45.015  1.00 17.41           C  
ATOM   1627  CG  PRO H 213       9.610  18.836  43.985  1.00 16.01           C  
ATOM   1628  C   PRO H 213       9.832  22.156  45.571  1.00 29.34           C  
ATOM   1629  O   PRO H 213       8.915  22.746  46.132  1.00 29.78           O  
ATOM   1630  N   TYR H 214      11.118  22.293  45.938  1.00 30.27           N  
ATOM   1631  CA  TYR H 214      11.482  22.962  47.159  1.00 31.30           C  
ATOM   1632  CB  TYR H 214      12.982  22.848  47.440  1.00 32.03           C  
ATOM   1633  CG  TYR H 214      13.233  21.407  47.236  1.00 16.29           C  
ATOM   1634  CD1 TYR H 214      12.801  20.489  48.157  1.00 14.17           C  
ATOM   1635  CD2 TYR H 214      13.849  20.977  46.084  1.00 20.25           C  
ATOM   1636  CE1 TYR H 214      13.022  19.151  47.947  1.00 18.75           C  
ATOM   1637  CE2 TYR H 214      14.074  19.639  45.870  1.00 23.93           C  
ATOM   1638  CZ  TYR H 214      13.662  18.727  46.807  1.00 21.83           C  
ATOM   1639  OH  TYR H 214      13.887  17.353  46.593  1.00 11.68           O  
ATOM   1640  C   TYR H 214      11.161  24.414  47.131  1.00 32.73           C  
ATOM   1641  O   TYR H 214      10.582  24.941  48.080  1.00 33.59           O  
ATOM   1642  N   SER H 215      11.530  25.104  46.040  1.00 31.76           N  
ATOM   1643  CA  SER H 215      11.344  26.519  46.027  1.00 32.69           C  
ATOM   1644  CB  SER H 215      12.471  27.285  46.737  1.00 32.74           C  
ATOM   1645  OG  SER H 215      13.704  27.039  46.077  1.00 50.41           O  
ATOM   1646  C   SER H 215      11.326  26.979  44.611  1.00 32.07           C  
ATOM   1647  O   SER H 215      11.079  26.208  43.687  1.00 34.11           O  
ATOM   1648  N   MET H 216      11.592  28.286  44.436  1.00 30.05           N  
ATOM   1649  CA  MET H 216      11.565  28.976  43.181  1.00 29.62           C  
ATOM   1650  CB  MET H 216      11.833  30.483  43.327  1.00 27.47           C  
ATOM   1651  CG  MET H 216      10.728  31.241  44.066  1.00 29.51           C  
ATOM   1652  SD  MET H 216       9.156  31.348  43.159  1.00  0.00           S  
ATOM   1653  CE  MET H 216       9.756  32.552  41.939  1.00  0.00           C  
ATOM   1654  C   MET H 216      12.613  28.434  42.257  1.00 29.11           C  
ATOM   1655  O   MET H 216      12.404  28.381  41.048  1.00 28.06           O  
ATOM   1656  N   ARG H 217      13.776  28.031  42.801  1.00 30.05           N  
ATOM   1657  CA  ARG H 217      14.893  27.608  42.005  1.00 29.68           C  
ATOM   1658  CB  ARG H 217      16.172  27.454  42.836  1.00 30.58           C  
ATOM   1659  CG  ARG H 217      16.050  26.494  44.010  1.00 33.00           C  
ATOM   1660  CD  ARG H 217      17.360  26.395  44.783  1.00 17.01           C  
ATOM   1661  NE  ARG H 217      18.373  25.841  43.838  1.00  0.00           N  
ATOM   1662  CZ  ARG H 217      19.135  26.694  43.096  1.00 55.47           C  
ATOM   1663  NH1 ARG H 217      19.036  28.038  43.307  1.00  0.00           N1+
ATOM   1664  NH2 ARG H 217      20.041  26.208  42.198  1.00  0.00           N  
ATOM   1665  C   ARG H 217      14.631  26.317  41.306  1.00 27.65           C  
ATOM   1666  O   ARG H 217      13.863  25.480  41.777  1.00 27.45           O  
ATOM   1667  N   ALA H 218      15.258  26.140  40.120  1.00 25.00           N  
ATOM   1668  CA  ALA H 218      15.059  24.910  39.419  1.00 23.13           C  
ATOM   1669  CB  ALA H 218      14.937  25.095  37.897  1.00 23.48           C  
ATOM   1670  C   ALA H 218      16.242  24.027  39.659  1.00 23.37           C  
ATOM   1671  O   ALA H 218      17.066  23.802  38.771  1.00 23.76           O  
ATOM   1672  N   ALA H 219      16.329  23.463  40.879  1.00 23.54           N  
ATOM   1673  CA  ALA H 219      17.371  22.520  41.151  1.00 23.30           C  
ATOM   1674  CB  ALA H 219      17.640  22.313  42.651  1.00 24.44           C  
ATOM   1675  C   ALA H 219      16.890  21.230  40.586  1.00 22.13           C  
ATOM   1676  O   ALA H 219      15.684  20.998  40.561  1.00 22.44           O  
ATOM   1677  N   MET H 220      17.810  20.367  40.104  1.00 20.55           N  
ATOM   1678  CA  MET H 220      17.390  19.099  39.564  1.00 19.76           C  
ATOM   1679  CB  MET H 220      18.179  18.696  38.306  1.00 19.27           C  
ATOM   1680  CG  MET H 220      17.916  19.619  37.113  1.00 17.70           C  
ATOM   1681  SD  MET H 220      18.893  19.237  35.630  1.00 24.06           S  
ATOM   1682  CE  MET H 220      20.341  20.211  36.132  1.00 23.86           C  
ATOM   1683  C   MET H 220      17.648  18.061  40.617  1.00 20.50           C  
ATOM   1684  O   MET H 220      18.755  17.545  40.734  1.00 19.86           O  
ATOM   1685  N   ASP H 221      16.620  17.742  41.424  1.00 20.50           N  
ATOM   1686  CA  ASP H 221      16.732  16.818  42.522  1.00 21.68           C  
ATOM   1687  CB  ASP H 221      15.614  17.027  43.569  1.00 21.81           C  
ATOM   1688  CG  ASP H 221      14.247  16.932  42.904  1.00 23.59           C  
ATOM   1689  OD1 ASP H 221      14.196  16.743  41.661  1.00 27.13           O  
ATOM   1690  OD2 ASP H 221      13.229  17.071  43.633  1.00 25.78           O1-
ATOM   1691  C   ASP H 221      16.847  15.355  42.140  1.00 22.93           C  
ATOM   1692  O   ASP H 221      17.616  14.628  42.764  1.00 24.82           O  
ATOM   1693  N   TYR H 222      16.108  14.887  41.111  1.00 30.01           N  
ATOM   1694  CA  TYR H 222      15.962  13.516  40.726  1.00 29.86           C  
ATOM   1695  CB  TYR H 222      14.536  12.990  40.892  1.00 29.05           C  
ATOM   1696  CG  TYR H 222      14.406  12.703  42.340  1.00 35.29           C  
ATOM   1697  CD1 TYR H 222      14.859  11.491  42.790  1.00 38.50           C  
ATOM   1698  CD2 TYR H 222      13.883  13.602  43.241  1.00 36.36           C  
ATOM   1699  CE1 TYR H 222      14.782  11.154  44.116  1.00 40.32           C  
ATOM   1700  CE2 TYR H 222      13.802  13.271  44.576  1.00 38.57           C  
ATOM   1701  CZ  TYR H 222      14.250  12.045  45.011  1.00 41.78           C  
ATOM   1702  OH  TYR H 222      14.175  11.692  46.374  1.00 45.23           O  
ATOM   1703  C   TYR H 222      16.335  13.361  39.295  1.00 28.76           C  
ATOM   1704  O   TYR H 222      15.799  14.044  38.425  1.00 29.12           O  
ATOM   1705  N   TRP H 223      17.255  12.415  39.032  1.00 28.97           N  
ATOM   1706  CA  TRP H 223      17.725  12.163  37.704  1.00 27.16           C  
ATOM   1707  CB  TRP H 223      19.263  12.222  37.597  1.00 25.73           C  
ATOM   1708  CG  TRP H 223      19.875  13.575  37.888  1.00 24.84           C  
ATOM   1709  CD2 TRP H 223      20.684  14.337  36.977  1.00 23.15           C  
ATOM   1710  CD1 TRP H 223      19.812  14.296  39.044  1.00 25.06           C  
ATOM   1711  NE1 TRP H 223      20.511  15.470  38.906  1.00 23.54           N  
ATOM   1712  CE2 TRP H 223      21.062  15.504  37.639  1.00 23.51           C  
ATOM   1713  CE3 TRP H 223      21.087  14.086  35.697  1.00 21.81           C  
ATOM   1714  CZ2 TRP H 223      21.845  16.444  37.029  1.00 24.41           C  
ATOM   1715  CZ3 TRP H 223      21.876  15.037  35.082  1.00 22.67           C  
ATOM   1716  CH2 TRP H 223      22.249  16.193  35.736  1.00 24.26           C  
ATOM   1717  C   TRP H 223      17.335  10.760  37.370  1.00 28.99           C  
ATOM   1718  O   TRP H 223      17.201   9.915  38.256  1.00 28.45           O  
ATOM   1719  N   GLY H 224      17.106  10.497  36.071  1.00 30.08           N  
ATOM   1720  CA  GLY H 224      16.779   9.166  35.664  1.00 29.11           C  
ATOM   1721  C   GLY H 224      18.069   8.428  35.582  1.00 30.57           C  
ATOM   1722  O   GLY H 224      19.138   8.988  35.802  1.00 27.99           O  
ATOM   1723  N   GLN H 225      17.982   7.130  35.272  1.00 30.30           N  
ATOM   1724  CA  GLN H 225      19.088   6.230  35.126  1.00 32.99           C  
ATOM   1725  CB  GLN H 225      18.555   4.822  34.846  1.00 38.88           C  
ATOM   1726  CG  GLN H 225      17.709   4.830  33.572  1.00 43.54           C  
ATOM   1727  CD  GLN H 225      16.919   3.543  33.492  1.00 46.82           C  
ATOM   1728  OE1 GLN H 225      16.615   2.920  34.506  1.00 47.16           O  
ATOM   1729  NE2 GLN H 225      16.569   3.129  32.246  1.00 43.26           N  
ATOM   1730  C   GLN H 225      19.919   6.662  33.956  1.00 31.81           C  
ATOM   1731  O   GLN H 225      21.142   6.525  33.970  1.00 33.60           O  
ATOM   1732  N   GLY H 226      19.268   7.180  32.897  1.00 30.21           N  
ATOM   1733  CA  GLY H 226      19.979   7.602  31.723  1.00 28.29           C  
ATOM   1734  C   GLY H 226      19.709   6.619  30.620  1.00 27.80           C  
ATOM   1735  O   GLY H 226      19.489   5.434  30.865  1.00 29.97           O  
ATOM   1736  N   THR H 227      19.716   7.114  29.361  1.00 21.12           N  
ATOM   1737  CA  THR H 227      19.477   6.316  28.188  1.00 19.45           C  
ATOM   1738  CB  THR H 227      18.281   6.773  27.392  1.00 19.81           C  
ATOM   1739  OG1 THR H 227      18.415   8.153  27.087  1.00 21.91           O  
ATOM   1740  CG2 THR H 227      16.991   6.522  28.173  1.00 17.57           C  
ATOM   1741  C   THR H 227      20.650   6.483  27.277  1.00 19.49           C  
ATOM   1742  O   THR H 227      20.982   7.601  26.888  1.00 21.04           O  
ATOM   1743  N   THR H 228      21.298   5.380  26.859  1.00 19.90           N  
ATOM   1744  CA  THR H 228      22.430   5.623  26.020  1.00 20.02           C  
ATOM   1745  CB  THR H 228      23.615   4.743  26.289  1.00 20.47           C  
ATOM   1746  OG1 THR H 228      24.794   5.370  25.810  1.00 27.20           O  
ATOM   1747  CG2 THR H 228      23.410   3.412  25.553  1.00 22.73           C  
ATOM   1748  C   THR H 228      22.006   5.446  24.602  1.00 20.44           C  
ATOM   1749  O   THR H 228      21.258   4.532  24.264  1.00 21.75           O  
ATOM   1750  N   VAL H 229      22.440   6.367  23.732  1.00 19.21           N  
ATOM   1751  CA  VAL H 229      22.060   6.257  22.363  1.00 19.06           C  
ATOM   1752  CB  VAL H 229      21.438   7.514  21.835  1.00 19.05           C  
ATOM   1753  CG1 VAL H 229      21.033   7.301  20.370  1.00 16.93           C  
ATOM   1754  CG2 VAL H 229      20.310   7.949  22.782  1.00 18.76           C  
ATOM   1755  C   VAL H 229      23.344   6.107  21.627  1.00 21.42           C  
ATOM   1756  O   VAL H 229      24.228   6.958  21.738  1.00 21.44           O  
ATOM   1757  N   THR H 230      23.495   5.007  20.872  1.00 23.18           N  
ATOM   1758  CA  THR H 230      24.680   4.866  20.089  1.00 24.15           C  
ATOM   1759  CB  THR H 230      25.454   3.611  20.357  1.00 24.84           C  
ATOM   1760  OG1 THR H 230      24.604   2.477  20.323  1.00 26.80           O  
ATOM   1761  CG2 THR H 230      26.160   3.730  21.716  1.00 22.25           C  
ATOM   1762  C   THR H 230      24.281   4.940  18.657  1.00 25.61           C  
ATOM   1763  O   THR H 230      23.448   4.174  18.178  1.00 26.74           O  
ATOM   1764  N   VAL H 231      24.867   5.924  17.950  1.00 27.31           N  
ATOM   1765  CA  VAL H 231      24.580   6.187  16.575  1.00 29.92           C  
ATOM   1766  CB  VAL H 231      24.580   7.664  16.304  1.00 28.81           C  
ATOM   1767  CG1 VAL H 231      24.478   7.917  14.794  1.00 28.71           C  
ATOM   1768  CG2 VAL H 231      23.445   8.297  17.124  1.00 26.29           C  
ATOM   1769  C   VAL H 231      25.679   5.582  15.781  1.00 33.22           C  
ATOM   1770  O   VAL H 231      26.787   6.110  15.739  1.00 34.31           O  
ATOM   1771  N   SER H 232      25.395   4.455  15.106  1.00 34.17           N  
ATOM   1772  CA  SER H 232      26.438   3.848  14.340  1.00 36.61           C  
ATOM   1773  CB  SER H 232      27.103   2.661  15.050  1.00 36.47           C  
ATOM   1774  OG  SER H 232      26.122   1.689  15.382  1.00 37.57           O  
ATOM   1775  C   SER H 232      25.843   3.335  13.077  1.00 37.30           C  
ATOM   1776  O   SER H 232      24.649   3.053  13.001  1.00 36.42           O  
ATOM   1777  N   ALA H 233      26.669   3.209  12.029  1.00 38.84           N  
ATOM   1778  CA  ALA H 233      26.124   2.679  10.820  1.00 41.19           C  
ATOM   1779  CB  ALA H 233      27.016   2.895   9.588  1.00 41.24           C  
ATOM   1780  C   ALA H 233      26.006   1.188  11.060  1.00 42.76           C  
ATOM   1781  O   ALA H 233      26.644   0.418  10.300  1.00 42.81           O  
ATOM   1782  OXT ALA H 233      25.280   0.800  12.016  1.00 73.43           O1-
TER    1783      ALA H 233 
CONECT  159  713
CONECT  713  159
CONECT 1014 1598
CONECT 1598 1014
END
