# Supplementary material for: Fully automated antibody structure prediction using BIOVIA tools: Validation study
Source: PLoS One. 2017 May 18;12(5):e0177923. doi: 10.1371/journal.pone.0177923 (PMC5436848; doi:10.1371/journal.pone.0177923)
Supplement: S3 Dataset — Predicted structures using the Top5 framework method, Chothia CDR definition with canonical filtering, using up to 5 CDR templates rather than the default 3, and generating 10 CDR models. (ZIP) [file pone.0177923.s005.zip › 4NM4_LH_FV_FinalModel.pdb]

REMARK   Accelrys Discovery Studio PDB file
REMARK   Created:  2015-11-30T20:22:37Z
SSBOND   1 CYS L   23    CYS L   94                                     
SSBOND   2 CYS H  135    CYS H  209                                     
ATOM      1  N   ASP L   1      25.185  33.001  26.268  1.00 38.22           N1+
ATOM      2  CA  ASP L   1      24.769  32.175  27.426  1.00 37.14           C  
ATOM      3  CB  ASP L   1      24.812  30.681  27.075  1.00 38.00           C  
ATOM      4  CG  ASP L   1      23.793  30.434  25.983  1.00 38.10           C  
ATOM      5  OD1 ASP L   1      22.666  30.989  26.086  1.00 26.55           O  
ATOM      6  OD2 ASP L   1      24.137  29.700  25.020  1.00 30.06           O1-
ATOM      7  C   ASP L   1      25.744  32.387  28.528  1.00 36.13           C  
ATOM      8  O   ASP L   1      26.659  33.195  28.399  1.00 38.45           O  
ATOM      9  N   ILE L   2      25.577  31.660  29.653  1.00 38.56           N  
ATOM     10  CA  ILE L   2      26.510  31.819  30.735  1.00 36.25           C  
ATOM     11  CB  ILE L   2      25.939  31.805  32.133  1.00 36.98           C  
ATOM     12  CG1 ILE L   2      24.930  32.939  32.389  1.00 38.47           C  
ATOM     13  CG2 ILE L   2      27.132  31.863  33.100  1.00 34.89           C  
ATOM     14  CD1 ILE L   2      23.538  32.644  31.849  1.00 37.74           C  
ATOM     15  C   ILE L   2      27.455  30.662  30.688  1.00 34.04           C  
ATOM     16  O   ILE L   2      27.040  29.515  30.544  1.00 33.33           O  
ATOM     17  N   GLN L   3      28.770  30.950  30.802  1.00 32.31           N  
ATOM     18  CA  GLN L   3      29.774  29.921  30.770  1.00 30.73           C  
ATOM     19  CB  GLN L   3      31.043  30.312  29.992  1.00 31.95           C  
ATOM     20  CG  GLN L   3      32.118  29.218  29.951  1.00  0.00           C  
ATOM     21  CD  GLN L   3      31.730  28.205  28.887  1.00  0.00           C  
ATOM     22  OE1 GLN L   3      31.122  28.564  27.882  1.00  0.00           O  
ATOM     23  NE2 GLN L   3      32.094  26.914  29.106  1.00  0.00           N  
ATOM     24  C   GLN L   3      30.214  29.662  32.177  1.00 30.67           C  
ATOM     25  O   GLN L   3      30.434  30.590  32.950  1.00 30.98           O  
ATOM     26  N   MET L   4      30.358  28.373  32.545  1.00 29.42           N  
ATOM     27  CA  MET L   4      30.788  28.071  33.878  1.00 27.83           C  
ATOM     28  CB  MET L   4      29.830  27.104  34.604  1.00 25.64           C  
ATOM     29  CG  MET L   4      28.375  27.592  34.618  1.00 27.35           C  
ATOM     30  SD  MET L   4      28.102  29.209  35.401  1.00 17.16           S  
ATOM     31  CE  MET L   4      28.300  28.606  37.102  1.00 18.78           C  
ATOM     32  C   MET L   4      32.134  27.410  33.781  1.00 27.12           C  
ATOM     33  O   MET L   4      32.329  26.483  32.999  1.00 26.62           O  
ATOM     34  N   THR L   5      33.127  27.885  34.566  1.00 26.57           N  
ATOM     35  CA  THR L   5      34.423  27.267  34.500  1.00 28.92           C  
ATOM     36  CB  THR L   5      35.521  28.177  34.031  1.00 32.43           C  
ATOM     37  OG1 THR L   5      35.241  28.662  32.725  1.00 40.69           O  
ATOM     38  CG2 THR L   5      36.835  27.380  34.021  1.00 38.70           C  
ATOM     39  C   THR L   5      34.781  26.775  35.868  1.00 29.70           C  
ATOM     40  O   THR L   5      34.590  27.466  36.869  1.00 31.97           O  
ATOM     41  N   GLN L   6      35.320  25.544  35.948  1.00 27.91           N  
ATOM     42  CA  GLN L   6      35.627  24.997  37.236  1.00 27.96           C  
ATOM     43  CB  GLN L   6      34.903  23.668  37.502  1.00 25.50           C  
ATOM     44  CG  GLN L   6      33.381  23.833  37.522  1.00 26.57           C  
ATOM     45  CD  GLN L   6      32.734  22.478  37.778  1.00 26.58           C  
ATOM     46  OE1 GLN L   6      31.667  22.177  37.250  1.00 26.65           O  
ATOM     47  NE2 GLN L   6      33.394  21.641  38.620  1.00 26.31           N  
ATOM     48  C   GLN L   6      37.099  24.759  37.319  1.00 31.15           C  
ATOM     49  O   GLN L   6      37.787  24.643  36.306  1.00 31.79           O  
ATOM     50  N   SER L   7      37.634  24.741  38.555  1.00 30.32           N  
ATOM     51  CA  SER L   7      39.026  24.447  38.727  1.00 32.10           C  
ATOM     52  CB  SER L   7      39.952  25.680  38.633  1.00 33.69           C  
ATOM     53  OG  SER L   7      39.745  26.554  39.731  1.00 40.33           O  
ATOM     54  C   SER L   7      39.183  23.845  40.092  1.00 33.57           C  
ATOM     55  O   SER L   7      38.413  24.136  40.996  1.00 32.04           O  
ATOM     56  N   PRO L   8      40.147  22.979  40.268  1.00 34.14           N  
ATOM     57  CA  PRO L   8      41.030  22.525  39.231  1.00 33.84           C  
ATOM     58  CD  PRO L   8      40.731  22.802  41.592  1.00 34.98           C  
ATOM     59  CB  PRO L   8      42.300  22.043  39.934  1.00 34.77           C  
ATOM     60  CG  PRO L   8      41.868  21.791  41.387  1.00 34.65           C  
ATOM     61  C   PRO L   8      40.348  21.425  38.480  1.00 34.47           C  
ATOM     62  O   PRO L   8      39.282  20.986  38.907  1.00 34.47           O  
ATOM     63  N   ASP L   9      40.941  20.980  37.355  1.00 34.36           N  
ATOM     64  CA  ASP L   9      40.373  19.907  36.593  1.00 33.58           C  
ATOM     65  CB  ASP L   9      41.123  19.639  35.280  1.00 35.16           C  
ATOM     66  CG  ASP L   9      40.827  20.802  34.337  1.00 30.08           C  
ATOM     67  OD1 ASP L   9      39.791  21.490  34.541  1.00 34.39           O  
ATOM     68  OD2 ASP L   9      41.640  21.019  33.400  1.00 32.14           O1-
ATOM     69  C   ASP L   9      40.402  18.661  37.424  1.00 32.71           C  
ATOM     70  O   ASP L   9      39.452  17.880  37.406  1.00 33.99           O  
ATOM     71  N   SER L  10      41.500  18.428  38.174  1.00 32.10           N  
ATOM     72  CA  SER L  10      41.564  17.243  38.992  1.00 33.26           C  
ATOM     73  CB  SER L  10      42.412  16.114  38.377  1.00 36.55           C  
ATOM     74  OG  SER L  10      41.826  15.647  37.169  1.00 31.87           O  
ATOM     75  C   SER L  10      42.237  17.591  40.287  1.00 34.51           C  
ATOM     76  O   SER L  10      43.123  18.442  40.328  1.00 32.47           O  
ATOM     77  N   LEU L  11      41.813  16.954  41.402  1.00 33.92           N  
ATOM     78  CA  LEU L  11      42.527  17.195  42.625  1.00 35.46           C  
ATOM     79  CB  LEU L  11      41.922  18.238  43.587  1.00 36.44           C  
ATOM     80  CG  LEU L  11      40.606  17.845  44.274  1.00 38.31           C  
ATOM     81  CD1 LEU L  11      40.139  18.974  45.201  1.00 37.90           C  
ATOM     82  CD2 LEU L  11      39.519  17.448  43.265  1.00 39.93           C  
ATOM     83  C   LEU L  11      42.661  15.900  43.360  1.00 36.27           C  
ATOM     84  O   LEU L  11      41.719  15.110  43.433  1.00 35.66           O  
ATOM     85  N   ALA L  12      43.864  15.645  43.910  1.00 36.45           N  
ATOM     86  CA  ALA L  12      44.108  14.433  44.639  1.00 36.79           C  
ATOM     87  CB  ALA L  12      45.385  13.696  44.203  1.00 38.12           C  
ATOM     88  C   ALA L  12      44.297  14.813  46.068  1.00 38.58           C  
ATOM     89  O   ALA L  12      45.096  15.692  46.389  1.00 39.71           O  
ATOM     90  N   VAL L  13      43.573  14.138  46.976  1.00 37.32           N  
ATOM     91  CA  VAL L  13      43.674  14.528  48.352  1.00 37.72           C  
ATOM     92  CB  VAL L  13      42.494  15.345  48.796  1.00 37.16           C  
ATOM     93  CG1 VAL L  13      41.288  14.407  48.960  1.00 29.63           C  
ATOM     94  CG2 VAL L  13      42.847  16.121  50.066  1.00 28.59           C  
ATOM     95  C   VAL L  13      43.696  13.294  49.192  1.00 38.80           C  
ATOM     96  O   VAL L  13      43.139  12.263  48.821  1.00 38.49           O  
ATOM     97  N   SER L  14      44.366  13.377  50.355  1.00 38.46           N  
ATOM     98  CA  SER L  14      44.379  12.265  51.253  1.00 40.08           C  
ATOM     99  CB  SER L  14      45.467  12.336  52.331  1.00 44.10           C  
ATOM    100  OG  SER L  14      46.750  12.223  51.733  1.00 48.04           O  
ATOM    101  C   SER L  14      43.058  12.278  51.935  1.00 40.03           C  
ATOM    102  O   SER L  14      42.360  13.289  51.902  1.00 39.73           O  
ATOM    103  N   LEU L  15      42.721  11.160  52.605  1.00 41.05           N  
ATOM    104  CA  LEU L  15      41.449  10.905  53.229  1.00 41.01           C  
ATOM    105  CB  LEU L  15      41.504   9.770  54.257  1.00 41.96           C  
ATOM    106  CG  LEU L  15      41.904   8.437  53.609  1.00 41.68           C  
ATOM    107  CD1 LEU L  15      41.876   7.290  54.627  1.00 33.56           C  
ATOM    108  CD2 LEU L  15      41.066   8.164  52.350  1.00 32.38           C  
ATOM    109  C   LEU L  15      40.897  12.112  53.928  1.00 40.88           C  
ATOM    110  O   LEU L  15      40.332  13.007  53.335  1.00 41.08           O  
ATOM    111  N   GLY L  16      41.096  12.221  55.229  1.00 41.62           N  
ATOM    112  CA  GLY L  16      40.453  13.177  56.083  1.00 42.93           C  
ATOM    113  C   GLY L  16      40.595  14.609  55.643  1.00 42.92           C  
ATOM    114  O   GLY L  16      39.896  15.458  56.186  1.00 43.58           O  
ATOM    115  N   GLU L  17      41.537  14.953  54.747  1.00 42.71           N  
ATOM    116  CA  GLU L  17      41.772  16.337  54.398  1.00 44.55           C  
ATOM    117  CB  GLU L  17      42.968  16.513  53.450  1.00 45.73           C  
ATOM    118  CG  GLU L  17      44.268  16.015  54.083  1.00 51.49           C  
ATOM    119  CD  GLU L  17      45.425  16.333  53.151  1.00 58.66           C  
ATOM    120  OE1 GLU L  17      45.219  17.102  52.176  1.00 62.74           O  
ATOM    121  OE2 GLU L  17      46.542  15.812  53.413  1.00 60.66           O1-
ATOM    122  C   GLU L  17      40.567  17.005  53.787  1.00 43.50           C  
ATOM    123  O   GLU L  17      39.612  16.354  53.361  1.00 42.25           O  
ATOM    124  N   ARG L  18      40.561  18.364  53.792  1.00 43.01           N  
ATOM    125  CA  ARG L  18      39.441  19.077  53.232  1.00 42.22           C  
ATOM    126  CB  ARG L  18      39.106  20.433  53.879  1.00 44.61           C  
ATOM    127  CG  ARG L  18      40.171  21.504  53.660  1.00 45.68           C  
ATOM    128  CD  ARG L  18      39.702  22.911  54.023  1.00 51.39           C  
ATOM    129  NE  ARG L  18      40.764  23.839  53.549  1.00 55.84           N  
ATOM    130  CZ  ARG L  18      40.518  25.176  53.454  1.00 67.67           C  
ATOM    131  NH1 ARG L  18      39.311  25.680  53.838  1.00 56.97           N1+
ATOM    132  NH2 ARG L  18      41.483  26.016  52.972  1.00 58.44           N  
ATOM    133  C   ARG L  18      39.733  19.384  51.798  1.00 39.54           C  
ATOM    134  O   ARG L  18      40.882  19.601  51.412  1.00 40.45           O  
ATOM    135  N   ALA L  19      38.673  19.415  50.969  1.00 39.32           N  
ATOM    136  CA  ALA L  19      38.840  19.687  49.575  1.00 37.30           C  
ATOM    137  CB  ALA L  19      38.384  18.540  48.659  1.00 36.49           C  
ATOM    138  C   ALA L  19      37.979  20.854  49.250  1.00 37.28           C  
ATOM    139  O   ALA L  19      36.907  21.029  49.828  1.00 36.16           O  
ATOM    140  N   THR L  20      38.468  21.711  48.333  1.00 35.04           N  
ATOM    141  CA  THR L  20      37.707  22.832  47.876  1.00 36.99           C  
ATOM    142  CB  THR L  20      38.253  24.161  48.314  1.00 41.20           C  
ATOM    143  OG1 THR L  20      39.623  24.259  47.960  1.00 44.83           O  
ATOM    144  CG2 THR L  20      38.069  24.328  49.828  1.00 42.79           C  
ATOM    145  C   THR L  20      37.724  22.806  46.383  1.00 35.55           C  
ATOM    146  O   THR L  20      38.772  22.618  45.767  1.00 35.86           O  
ATOM    147  N   ILE L  21      36.542  22.985  45.761  1.00 33.87           N  
ATOM    148  CA  ILE L  21      36.451  23.002  44.329  1.00 33.54           C  
ATOM    149  CB  ILE L  21      35.562  21.932  43.773  1.00 32.48           C  
ATOM    150  CG1 ILE L  21      36.056  20.539  44.199  1.00 24.15           C  
ATOM    151  CG2 ILE L  21      35.516  22.118  42.248  1.00 16.10           C  
ATOM    152  CD1 ILE L  21      35.050  19.430  43.905  1.00 38.44           C  
ATOM    153  C   ILE L  21      35.846  24.324  43.973  1.00 34.88           C  
ATOM    154  O   ILE L  21      34.934  24.792  44.650  1.00 33.40           O  
ATOM    155  N   ASN L  22      36.339  24.965  42.893  1.00 34.71           N  
ATOM    156  CA  ASN L  22      35.915  26.301  42.568  1.00 35.95           C  
ATOM    157  CB  ASN L  22      37.117  27.229  42.336  1.00 38.78           C  
ATOM    158  CG  ASN L  22      37.987  27.219  43.591  1.00 36.50           C  
ATOM    159  OD1 ASN L  22      37.567  27.660  44.659  1.00 37.85           O  
ATOM    160  ND2 ASN L  22      39.239  26.699  43.457  1.00 36.17           N  
ATOM    161  C   ASN L  22      35.106  26.296  41.300  1.00 34.94           C  
ATOM    162  O   ASN L  22      35.332  25.488  40.403  1.00 33.16           O  
ATOM    163  N   CYS L  23      34.109  27.203  41.213  1.00 33.00           N  
ATOM    164  CA  CYS L  23      33.290  27.341  40.038  1.00 31.12           C  
ATOM    165  CB  CYS L  23      31.894  26.680  40.196  1.00 32.67           C  
ATOM    166  SG  CYS L  23      30.820  26.806  38.729  1.00 43.41           S  
ATOM    167  C   CYS L  23      33.134  28.818  39.800  1.00 33.29           C  
ATOM    168  O   CYS L  23      32.771  29.572  40.703  1.00 34.28           O  
ATOM    169  N   LYS L  24      33.418  29.263  38.555  1.00 34.00           N  
ATOM    170  CA  LYS L  24      33.401  30.657  38.203  1.00 37.18           C  
ATOM    171  CB  LYS L  24      34.792  31.077  37.684  1.00 39.77           C  
ATOM    172  CG  LYS L  24      35.110  32.570  37.700  1.00 46.95           C  
ATOM    173  CD  LYS L  24      36.556  32.882  37.284  1.00 51.79           C  
ATOM    174  CE  LYS L  24      37.642  32.407  38.260  1.00 54.14           C  
ATOM    175  NZ  LYS L  24      38.990  32.710  37.716  1.00 58.20           N1+
ATOM    176  C   LYS L  24      32.419  30.821  37.072  1.00 36.04           C  
ATOM    177  O   LYS L  24      32.459  30.075  36.098  1.00 36.23           O  
ATOM    178  N   SER L  25      31.515  31.822  37.161  1.00 34.22           N  
ATOM    179  CA  SER L  25      30.510  32.028  36.148  1.00 34.12           C  
ATOM    180  CB  SER L  25      29.097  32.165  36.738  1.00 31.84           C  
ATOM    181  OG  SER L  25      29.036  33.278  37.621  1.00 25.89           O  
ATOM    182  C   SER L  25      30.817  33.297  35.409  1.00 36.56           C  
ATOM    183  O   SER L  25      31.329  34.257  35.983  1.00 38.84           O  
ATOM    184  N   SER L  26      30.546  33.313  34.085  1.00 17.75           N  
ATOM    185  CA  SER L  26      30.878  34.408  33.211  1.00 18.21           C  
ATOM    186  CB  SER L  26      30.472  34.136  31.756  1.00 18.04           C  
ATOM    187  OG  SER L  26      31.132  32.974  31.280  1.00 17.21           O  
ATOM    188  C   SER L  26      30.135  35.624  33.640  1.00 18.95           C  
ATOM    189  O   SER L  26      30.656  36.737  33.565  1.00 19.49           O  
ATOM    190  N   GLN L  27      28.876  35.438  34.073  1.00 19.49           N  
ATOM    191  CA  GLN L  27      28.101  36.548  34.540  1.00 20.22           C  
ATOM    192  CB  GLN L  27      26.942  36.956  33.618  1.00 21.60           C  
ATOM    193  CG  GLN L  27      27.415  37.621  32.326  1.00 24.54           C  
ATOM    194  CD  GLN L  27      26.179  38.113  31.590  1.00 27.50           C  
ATOM    195  OE1 GLN L  27      25.319  37.324  31.200  1.00 28.50           O  
ATOM    196  NE2 GLN L  27      26.082  39.457  31.405  1.00 28.73           N  
ATOM    197  C   GLN L  27      27.520  36.148  35.854  1.00 19.38           C  
ATOM    198  O   GLN L  27      27.462  34.966  36.186  1.00 18.72           O  
ATOM    199  N   SER L  28      27.083  37.146  36.646  1.00 18.88           N  
ATOM    200  CA  SER L  28      26.565  36.881  37.955  1.00 18.71           C  
ATOM    201  CB  SER L  28      26.276  38.164  38.754  1.00 19.92           C  
ATOM    202  OG  SER L  28      25.767  37.836  40.038  1.00 18.92           O  
ATOM    203  C   SER L  28      25.291  36.108  37.839  1.00 18.40           C  
ATOM    204  O   SER L  28      24.489  36.343  36.935  1.00 18.72           O  
ATOM    205  N   VAL L  29      25.085  35.136  38.754  1.00 18.00           N  
ATOM    206  CA  VAL L  29      23.873  34.367  38.744  1.00 18.17           C  
ATOM    207  CB  VAL L  29      24.142  32.888  38.745  1.00 17.44           C  
ATOM    208  CG1 VAL L  29      24.890  32.544  37.445  1.00 17.00           C  
ATOM    209  CG2 VAL L  29      24.910  32.514  40.028  1.00 17.05           C  
ATOM    210  C   VAL L  29      23.139  34.687  40.008  1.00 18.77           C  
ATOM    211  O   VAL L  29      22.405  33.862  40.551  1.00 18.55           O  
ATOM    212  N   PHE L  30      23.274  35.943  40.465  1.00 19.26           N  
ATOM    213  CA  PHE L  30      22.679  36.396  41.687  1.00 21.06           C  
ATOM    214  CB  PHE L  30      23.622  37.363  42.432  1.00 20.65           C  
ATOM    215  CG  PHE L  30      23.000  37.854  43.695  1.00 21.53           C  
ATOM    216  CD1 PHE L  30      23.116  37.134  44.862  1.00 21.45           C  
ATOM    217  CD2 PHE L  30      22.315  39.047  43.715  1.00 22.30           C  
ATOM    218  CE1 PHE L  30      22.545  37.597  46.023  1.00  0.00           C  
ATOM    219  CE2 PHE L  30      21.742  39.516  44.874  1.00  0.00           C  
ATOM    220  CZ  PHE L  30      21.858  38.788  46.032  1.00  0.00           C  
ATOM    221  C   PHE L  30      21.455  37.162  41.310  1.00 22.55           C  
ATOM    222  O   PHE L  30      21.523  38.102  40.521  1.00 22.71           O  
ATOM    223  N   SER L  31      20.294  36.778  41.868  1.00 23.50           N  
ATOM    224  CA  SER L  31      19.094  37.487  41.533  1.00 24.72           C  
ATOM    225  CB  SER L  31      17.834  36.602  41.557  1.00 25.19           C  
ATOM    226  OG  SER L  31      16.688  37.372  41.231  1.00  0.00           O  
ATOM    227  C   SER L  31      18.934  38.552  42.566  1.00 26.29           C  
ATOM    228  O   SER L  31      18.883  38.282  43.760  1.00 26.36           O  
ATOM    229  N   SER L  32      18.859  39.812  42.109  1.00 27.28           N  
ATOM    230  CA  SER L  32      18.796  40.931  42.999  1.00 29.26           C  
ATOM    231  CB  SER L  32      18.812  42.267  42.239  1.00 29.96           C  
ATOM    232  OG  SER L  32      18.744  43.354  43.149  1.00 32.08           O  
ATOM    233  C   SER L  32      17.535  40.885  43.802  1.00 30.07           C  
ATOM    234  O   SER L  32      17.548  41.111  45.012  1.00 30.88           O  
ATOM    235  N   SER L  33      16.402  40.594  43.143  1.00 30.40           N  
ATOM    236  CA  SER L  33      15.134  40.641  43.814  1.00 30.78           C  
ATOM    237  CB  SER L  33      13.966  40.363  42.860  1.00 30.74           C  
ATOM    238  OG  SER L  33      13.910  41.380  41.872  1.00 32.58           O  
ATOM    239  C   SER L  33      15.061  39.622  44.908  1.00 30.28           C  
ATOM    240  O   SER L  33      14.893  39.963  46.080  1.00 30.77           O  
ATOM    241  N   THR L  34      15.178  38.336  44.524  1.00 28.78           N  
ATOM    242  CA  THR L  34      15.064  37.206  45.407  1.00 27.77           C  
ATOM    243  CB  THR L  34      14.893  35.902  44.686  1.00 28.15           C  
ATOM    244  OG1 THR L  34      14.516  34.885  45.602  1.00  0.00           O  
ATOM    245  CG2 THR L  34      16.228  35.532  44.017  1.00  0.00           C  
ATOM    246  C   THR L  34      16.272  37.088  46.291  1.00 26.78           C  
ATOM    247  O   THR L  34      16.187  36.556  47.397  1.00 26.65           O  
ATOM    248  N   ASN L  35      17.439  37.566  45.818  1.00 25.63           N  
ATOM    249  CA  ASN L  35      18.665  37.489  46.569  1.00 24.30           C  
ATOM    250  CB  ASN L  35      18.467  37.973  48.022  1.00 25.07           C  
ATOM    251  CG  ASN L  35      19.792  38.424  48.633  1.00 45.65           C  
ATOM    252  OD1 ASN L  35      20.761  37.673  48.714  1.00 40.26           O  
ATOM    253  ND2 ASN L  35      19.835  39.708  49.080  1.00 44.25           N  
ATOM    254  C   ASN L  35      19.138  36.063  46.599  1.00 23.73           C  
ATOM    255  O   ASN L  35      19.846  35.643  47.512  1.00 23.85           O  
ATOM    256  N   LYS L  36      18.778  35.275  45.570  1.00 22.51           N  
ATOM    257  CA  LYS L  36      19.215  33.911  45.540  1.00 21.25           C  
ATOM    258  CB  LYS L  36      18.075  32.928  45.233  1.00 21.85           C  
ATOM    259  CG  LYS L  36      17.049  32.779  46.361  1.00 24.70           C  
ATOM    260  CD  LYS L  36      17.619  32.117  47.612  1.00 28.01           C  
ATOM    261  CE  LYS L  36      16.564  31.806  48.673  1.00 35.45           C  
ATOM    262  NZ  LYS L  36      17.147  30.925  49.707  1.00 31.39           N1+
ATOM    263  C   LYS L  36      20.237  33.761  44.452  1.00 19.99           C  
ATOM    264  O   LYS L  36      20.232  34.495  43.467  1.00 19.65           O  
ATOM    265  N   ASN L  37      21.170  32.803  44.631  1.00 17.76           N  
ATOM    266  CA  ASN L  37      22.156  32.510  43.632  1.00 16.74           C  
ATOM    267  CB  ASN L  37      23.555  32.216  44.210  1.00 17.14           C  
ATOM    268  CG  ASN L  37      24.176  33.513  44.720  1.00 18.26           C  
ATOM    269  OD1 ASN L  37      24.475  34.419  43.942  1.00 18.28           O  
ATOM    270  ND2 ASN L  37      24.389  33.605  46.060  1.00 18.06           N  
ATOM    271  C   ASN L  37      21.679  31.261  42.966  1.00 15.68           C  
ATOM    272  O   ASN L  37      21.474  30.237  43.618  1.00 15.22           O  
ATOM    273  N   TYR L  38      21.508  31.305  41.633  1.00 15.10           N  
ATOM    274  CA  TYR L  38      20.982  30.160  40.962  1.00 15.12           C  
ATOM    275  CB  TYR L  38      20.209  30.538  39.685  1.00 16.39           C  
ATOM    276  CG  TYR L  38      18.986  31.292  40.094  1.00 17.08           C  
ATOM    277  CD1 TYR L  38      19.111  32.516  40.708  1.00 19.82           C  
ATOM    278  CD2 TYR L  38      17.722  30.802  39.843  1.00 19.01           C  
ATOM    279  CE1 TYR L  38      18.002  33.234  41.085  1.00 20.07           C  
ATOM    280  CE2 TYR L  38      16.606  31.517  40.217  1.00 20.18           C  
ATOM    281  CZ  TYR L  38      16.746  32.736  40.839  1.00 23.68           C  
ATOM    282  OH  TYR L  38      15.607  33.476  41.223  1.00 21.22           O  
ATOM    283  C   TYR L  38      22.132  29.289  40.559  1.00 14.82           C  
ATOM    284  O   TYR L  38      22.480  29.198  39.383  1.00 13.98           O  
ATOM    285  N   LEU L  39      22.731  28.591  41.543  1.00 27.61           N  
ATOM    286  CA  LEU L  39      23.845  27.726  41.257  1.00 27.10           C  
ATOM    287  CB  LEU L  39      25.191  28.262  41.760  1.00 27.38           C  
ATOM    288  CG  LEU L  39      26.339  27.266  41.509  1.00 29.29           C  
ATOM    289  CD1 LEU L  39      26.730  27.195  40.026  1.00 29.17           C  
ATOM    290  CD2 LEU L  39      27.529  27.528  42.435  1.00 30.12           C  
ATOM    291  C   LEU L  39      23.658  26.434  41.987  1.00 27.03           C  
ATOM    292  O   LEU L  39      23.213  26.424  43.133  1.00 28.22           O  
ATOM    293  N   ALA L  40      24.035  25.302  41.341  1.00 24.94           N  
ATOM    294  CA  ALA L  40      23.869  24.013  41.957  1.00 24.50           C  
ATOM    295  CB  ALA L  40      22.701  23.198  41.375  1.00 22.19           C  
ATOM    296  C   ALA L  40      25.111  23.188  41.747  1.00 24.61           C  
ATOM    297  O   ALA L  40      25.902  23.438  40.838  1.00 24.68           O  
ATOM    298  N   TRP L  41      25.314  22.179  42.624  1.00 23.08           N  
ATOM    299  CA  TRP L  41      26.444  21.295  42.523  1.00 23.04           C  
ATOM    300  CB  TRP L  41      27.362  21.331  43.754  1.00 22.14           C  
ATOM    301  CG  TRP L  41      28.150  22.613  43.880  1.00 21.59           C  
ATOM    302  CD2 TRP L  41      29.471  22.783  43.340  1.00 23.32           C  
ATOM    303  CD1 TRP L  41      27.812  23.782  44.478  1.00 23.44           C  
ATOM    304  NE1 TRP L  41      28.841  24.690  44.352  1.00 24.83           N  
ATOM    305  CE2 TRP L  41      29.862  24.079  43.654  1.00 24.26           C  
ATOM    306  CE3 TRP L  41      30.277  21.932  42.649  1.00 22.28           C  
ATOM    307  CZ2 TRP L  41      31.092  24.552  43.277  1.00 25.63           C  
ATOM    308  CZ3 TRP L  41      31.513  22.406  42.264  1.00 24.35           C  
ATOM    309  CH2 TRP L  41      31.904  23.693  42.574  1.00 26.53           C  
ATOM    310  C   TRP L  41      25.942  19.887  42.389  1.00 22.22           C  
ATOM    311  O   TRP L  41      24.959  19.501  43.020  1.00 24.20           O  
ATOM    312  N   TYR L  42      26.630  19.075  41.552  1.00 23.53           N  
ATOM    313  CA  TYR L  42      26.236  17.709  41.329  1.00 23.13           C  
ATOM    314  CB  TYR L  42      25.796  17.398  39.883  1.00 21.31           C  
ATOM    315  CG  TYR L  42      24.582  18.181  39.531  1.00 22.08           C  
ATOM    316  CD1 TYR L  42      24.698  19.481  39.100  1.00 21.42           C  
ATOM    317  CD2 TYR L  42      23.336  17.608  39.618  1.00 22.53           C  
ATOM    318  CE1 TYR L  42      23.582  20.207  38.768  1.00 22.32           C  
ATOM    319  CE2 TYR L  42      22.215  18.331  39.288  1.00 24.23           C  
ATOM    320  CZ  TYR L  42      22.338  19.632  38.864  1.00 24.94           C  
ATOM    321  OH  TYR L  42      21.190  20.378  38.525  1.00 26.33           O  
ATOM    322  C   TYR L  42      27.420  16.815  41.540  1.00 24.40           C  
ATOM    323  O   TYR L  42      28.567  17.214  41.348  1.00 24.84           O  
ATOM    324  N   GLN L  43      27.148  15.562  41.962  1.00 23.89           N  
ATOM    325  CA  GLN L  43      28.178  14.573  42.127  1.00 24.42           C  
ATOM    326  CB  GLN L  43      28.153  13.875  43.497  1.00 23.15           C  
ATOM    327  CG  GLN L  43      29.192  12.756  43.604  1.00 25.32           C  
ATOM    328  CD  GLN L  43      28.989  12.029  44.927  1.00 29.13           C  
ATOM    329  OE1 GLN L  43      27.924  11.472  45.188  1.00 30.10           O  
ATOM    330  NE2 GLN L  43      30.043  12.034  45.790  1.00 26.75           N  
ATOM    331  C   GLN L  43      27.869  13.497  41.131  1.00 25.72           C  
ATOM    332  O   GLN L  43      26.716  13.085  41.008  1.00 27.37           O  
ATOM    333  N   GLN L  44      28.879  13.019  40.373  1.00 24.45           N  
ATOM    334  CA  GLN L  44      28.597  11.968  39.437  1.00 25.12           C  
ATOM    335  CB  GLN L  44      28.599  12.412  37.962  1.00 24.02           C  
ATOM    336  CG  GLN L  44      28.174  11.303  36.997  1.00 25.67           C  
ATOM    337  CD  GLN L  44      28.248  11.815  35.565  1.00 26.90           C  
ATOM    338  OE1 GLN L  44      28.685  12.936  35.300  1.00 28.32           O  
ATOM    339  NE2 GLN L  44      27.816  10.956  34.604  1.00 24.72           N  
ATOM    340  C   GLN L  44      29.649  10.916  39.563  1.00 27.81           C  
ATOM    341  O   GLN L  44      30.846  11.197  39.525  1.00 28.53           O  
ATOM    342  N   LYS L  45      29.208   9.654  39.710  1.00 29.74           N  
ATOM    343  CA  LYS L  45      30.119   8.554  39.794  1.00 31.63           C  
ATOM    344  CB  LYS L  45      29.853   7.614  40.971  1.00 33.60           C  
ATOM    345  CG  LYS L  45      30.231   8.259  42.303  1.00 36.66           C  
ATOM    346  CD  LYS L  45      29.852   7.426  43.525  1.00 42.62           C  
ATOM    347  CE  LYS L  45      30.440   7.983  44.824  1.00 42.71           C  
ATOM    348  NZ  LYS L  45      30.219   7.042  45.944  1.00 45.69           N1+
ATOM    349  C   LYS L  45      29.979   7.787  38.523  1.00 33.61           C  
ATOM    350  O   LYS L  45      29.049   7.999  37.743  1.00 34.55           O  
ATOM    351  N   PRO L  46      30.895   6.896  38.289  1.00 36.55           N  
ATOM    352  CA  PRO L  46      30.873   6.182  37.051  1.00 37.80           C  
ATOM    353  CD  PRO L  46      32.237   7.017  38.833  1.00 36.90           C  
ATOM    354  CB  PRO L  46      32.189   5.402  37.009  1.00 38.43           C  
ATOM    355  CG  PRO L  46      33.151   6.280  37.836  1.00 38.22           C  
ATOM    356  C   PRO L  46      29.646   5.351  36.869  1.00 38.84           C  
ATOM    357  O   PRO L  46      29.255   4.636  37.790  1.00 40.19           O  
ATOM    358  N   GLY L  47      29.022   5.450  35.679  1.00 39.17           N  
ATOM    359  CA  GLY L  47      27.902   4.628  35.318  1.00 40.01           C  
ATOM    360  C   GLY L  47      26.635   5.117  35.949  1.00 40.32           C  
ATOM    361  O   GLY L  47      25.602   4.467  35.813  1.00 42.87           O  
ATOM    362  N   GLN L  48      26.662   6.273  36.646  1.00 36.77           N  
ATOM    363  CA  GLN L  48      25.464   6.724  37.304  1.00 34.83           C  
ATOM    364  CB  GLN L  48      25.565   6.823  38.838  1.00 34.97           C  
ATOM    365  CG  GLN L  48      25.628   5.480  39.564  1.00 40.44           C  
ATOM    366  CD  GLN L  48      25.688   5.777  41.056  1.00 45.18           C  
ATOM    367  OE1 GLN L  48      25.457   6.905  41.483  1.00 48.33           O  
ATOM    368  NE2 GLN L  48      25.995   4.737  41.875  1.00 49.36           N  
ATOM    369  C   GLN L  48      25.114   8.097  36.836  1.00 32.50           C  
ATOM    370  O   GLN L  48      25.932   8.834  36.282  1.00 30.53           O  
ATOM    371  N   PRO L  49      23.869   8.432  37.054  1.00 31.44           N  
ATOM    372  CA  PRO L  49      23.374   9.739  36.720  1.00 30.75           C  
ATOM    373  CD  PRO L  49      22.821   7.426  37.015  1.00 21.04           C  
ATOM    374  CB  PRO L  49      21.849   9.639  36.741  1.00 32.07           C  
ATOM    375  CG  PRO L  49      21.581   8.151  36.466  1.00 16.70           C  
ATOM    376  C   PRO L  49      23.913  10.679  37.753  1.00 30.39           C  
ATOM    377  O   PRO L  49      24.336  10.208  38.809  1.00 31.50           O  
ATOM    378  N   PRO L  50      23.942  11.953  37.501  1.00 28.39           N  
ATOM    379  CA  PRO L  50      24.439  12.870  38.489  1.00 29.36           C  
ATOM    380  CD  PRO L  50      24.097  12.465  36.153  1.00 28.59           C  
ATOM    381  CB  PRO L  50      24.726  14.177  37.741  1.00 27.07           C  
ATOM    382  CG  PRO L  50      24.099  13.987  36.345  1.00 26.63           C  
ATOM    383  C   PRO L  50      23.464  12.994  39.624  1.00 30.58           C  
ATOM    384  O   PRO L  50      22.282  12.721  39.413  1.00 31.57           O  
ATOM    385  N   LYS L  51      23.943  13.363  40.836  1.00 30.07           N  
ATOM    386  CA  LYS L  51      23.085  13.527  41.981  1.00 30.36           C  
ATOM    387  CB  LYS L  51      23.466  12.617  43.165  1.00 32.80           C  
ATOM    388  CG  LYS L  51      22.496  12.719  44.344  1.00 37.54           C  
ATOM    389  CD  LYS L  51      22.749  11.695  45.453  1.00 42.23           C  
ATOM    390  CE  LYS L  51      21.675  11.683  46.543  1.00 34.55           C  
ATOM    391  NZ  LYS L  51      22.213  11.060  47.774  1.00 36.86           N1+
ATOM    392  C   LYS L  51      23.234  14.939  42.472  1.00 27.53           C  
ATOM    393  O   LYS L  51      24.345  15.463  42.534  1.00 24.10           O  
ATOM    394  N   VAL L  52      22.114  15.599  42.852  1.00 26.83           N  
ATOM    395  CA  VAL L  52      22.216  16.968  43.291  1.00 26.41           C  
ATOM    396  CB  VAL L  52      20.943  17.740  43.214  1.00 26.70           C  
ATOM    397  CG1 VAL L  52      21.172  19.103  43.888  1.00  0.00           C  
ATOM    398  CG2 VAL L  52      20.564  17.859  41.737  1.00  0.00           C  
ATOM    399  C   VAL L  52      22.646  17.031  44.721  1.00 27.95           C  
ATOM    400  O   VAL L  52      22.018  16.431  45.591  1.00 29.53           O  
ATOM    401  N   LEU L  53      23.822  17.656  44.975  1.00 27.14           N  
ATOM    402  CA  LEU L  53      24.303  17.912  46.309  1.00 28.09           C  
ATOM    403  CB  LEU L  53      25.838  17.909  46.402  1.00 28.65           C  
ATOM    404  CG  LEU L  53      26.496  16.539  46.128  1.00 31.56           C  
ATOM    405  CD1 LEU L  53      28.026  16.633  46.244  1.00 30.96           C  
ATOM    406  CD2 LEU L  53      25.918  15.435  47.030  1.00 30.92           C  
ATOM    407  C   LEU L  53      23.816  19.208  46.899  1.00 28.14           C  
ATOM    408  O   LEU L  53      23.318  19.242  48.023  1.00 29.57           O  
ATOM    409  N   ILE L  54      23.950  20.318  46.141  1.00 29.07           N  
ATOM    410  CA  ILE L  54      23.677  21.619  46.695  1.00 30.79           C  
ATOM    411  CB  ILE L  54      24.936  22.336  47.094  1.00 29.86           C  
ATOM    412  CG1 ILE L  54      25.590  21.552  48.246  1.00 30.26           C  
ATOM    413  CG2 ILE L  54      24.607  23.799  47.437  1.00 29.60           C  
ATOM    414  CD1 ILE L  54      26.998  22.004  48.612  1.00 30.78           C  
ATOM    415  C   ILE L  54      22.921  22.442  45.706  1.00 30.59           C  
ATOM    416  O   ILE L  54      23.057  22.277  44.495  1.00 29.58           O  
ATOM    417  N   TYR L  55      22.078  23.352  46.233  1.00 28.90           N  
ATOM    418  CA  TYR L  55      21.254  24.184  45.418  1.00 28.05           C  
ATOM    419  CB  TYR L  55      19.835  23.627  45.411  1.00 27.58           C  
ATOM    420  CG  TYR L  55      19.025  24.505  44.567  1.00 30.60           C  
ATOM    421  CD1 TYR L  55      19.169  24.433  43.207  1.00 31.13           C  
ATOM    422  CD2 TYR L  55      18.119  25.370  45.126  1.00 32.87           C  
ATOM    423  CE1 TYR L  55      18.426  25.237  42.391  1.00 32.08           C  
ATOM    424  CE2 TYR L  55      17.376  26.179  44.306  1.00 33.24           C  
ATOM    425  CZ  TYR L  55      17.524  26.115  42.944  1.00 34.09           C  
ATOM    426  OH  TYR L  55      16.752  26.948  42.110  1.00 36.59           O  
ATOM    427  C   TYR L  55      21.255  25.553  46.043  1.00 30.00           C  
ATOM    428  O   TYR L  55      21.600  25.704  47.206  1.00 29.23           O  
ATOM    429  N   TRP L  56      20.889  26.603  45.271  1.00 14.26           N  
ATOM    430  CA  TRP L  56      20.853  27.950  45.778  1.00 15.27           C  
ATOM    431  CB  TRP L  56      19.873  28.188  46.942  1.00 15.66           C  
ATOM    432  CG  TRP L  56      18.397  28.139  46.609  1.00 18.34           C  
ATOM    433  CD2 TRP L  56      17.760  28.927  45.588  1.00 20.17           C  
ATOM    434  CD1 TRP L  56      17.416  27.380  47.174  1.00 20.77           C  
ATOM    435  NE1 TRP L  56      16.203  27.670  46.595  1.00 21.18           N  
ATOM    436  CE2 TRP L  56      16.402  28.614  45.611  1.00 22.51           C  
ATOM    437  CE3 TRP L  56      18.265  29.833  44.697  1.00 20.75           C  
ATOM    438  CZ2 TRP L  56      15.525  29.203  44.746  1.00 25.33           C  
ATOM    439  CZ3 TRP L  56      17.377  30.428  43.826  1.00 21.87           C  
ATOM    440  CH2 TRP L  56      16.034  30.120  43.852  1.00 27.81           C  
ATOM    441  C   TRP L  56      22.215  28.293  46.275  1.00 15.19           C  
ATOM    442  O   TRP L  56      22.376  29.118  47.174  1.00 15.36           O  
ATOM    443  N   SER L  57      23.236  27.644  45.701  1.00 15.09           N  
ATOM    444  CA  SER L  57      24.601  27.930  46.015  1.00 14.81           C  
ATOM    445  CB  SER L  57      24.902  29.440  45.985  1.00 14.79           C  
ATOM    446  OG  SER L  57      26.243  29.681  46.388  1.00  0.00           O  
ATOM    447  C   SER L  57      24.969  27.429  47.379  1.00 15.54           C  
ATOM    448  O   SER L  57      26.132  27.091  47.582  1.00 15.18           O  
ATOM    449  N   SER L  58      24.027  27.290  48.338  1.00 15.33           N  
ATOM    450  CA  SER L  58      24.517  26.842  49.615  1.00 15.80           C  
ATOM    451  CB  SER L  58      24.922  28.002  50.540  1.00 16.50           C  
ATOM    452  OG  SER L  58      23.782  28.774  50.884  1.00 20.77           O  
ATOM    453  C   SER L  58      23.488  26.041  50.360  1.00 15.57           C  
ATOM    454  O   SER L  58      23.656  25.814  51.558  1.00 15.77           O  
ATOM    455  N   THR L  59      22.427  25.541  49.691  1.00 31.69           N  
ATOM    456  CA  THR L  59      21.451  24.780  50.418  1.00 32.43           C  
ATOM    457  CB  THR L  59      20.018  25.102  50.018  1.00 32.41           C  
ATOM    458  OG1 THR L  59      19.122  24.616  50.999  1.00 25.12           O  
ATOM    459  CG2 THR L  59      19.638  24.487  48.657  1.00 25.94           C  
ATOM    460  C   THR L  59      21.755  23.333  50.171  1.00 33.18           C  
ATOM    461  O   THR L  59      21.807  22.877  49.030  1.00 31.78           O  
ATOM    462  N   ARG L  60      22.012  22.569  51.250  1.00 33.27           N  
ATOM    463  CA  ARG L  60      22.340  21.183  51.080  1.00 34.77           C  
ATOM    464  CB  ARG L  60      22.973  20.537  52.319  1.00 38.40           C  
ATOM    465  CG  ARG L  60      24.276  21.200  52.732  1.00 41.04           C  
ATOM    466  CD  ARG L  60      24.864  20.638  54.021  1.00 41.75           C  
ATOM    467  NE  ARG L  60      25.982  21.544  54.391  1.00 45.63           N  
ATOM    468  CZ  ARG L  60      26.540  21.451  55.630  1.00 48.25           C  
ATOM    469  NH1 ARG L  60      26.106  20.489  56.493  1.00 49.41           N1+
ATOM    470  NH2 ARG L  60      27.529  22.314  56.005  1.00 48.27           N  
ATOM    471  C   ARG L  60      21.073  20.446  50.846  1.00 34.61           C  
ATOM    472  O   ARG L  60      20.075  20.684  51.524  1.00 35.70           O  
ATOM    473  N   GLU L  61      21.088  19.514  49.875  1.00 34.25           N  
ATOM    474  CA  GLU L  61      19.904  18.757  49.626  1.00 35.76           C  
ATOM    475  CB  GLU L  61      19.859  18.093  48.239  1.00 34.50           C  
ATOM    476  CG  GLU L  61      18.519  17.407  47.957  1.00 36.59           C  
ATOM    477  CD  GLU L  61      17.438  18.482  47.910  1.00 40.99           C  
ATOM    478  OE1 GLU L  61      17.799  19.683  48.036  1.00 42.67           O  
ATOM    479  OE2 GLU L  61      16.242  18.118  47.750  1.00 43.19           O1-
ATOM    480  C   GLU L  61      19.785  17.706  50.684  1.00 38.16           C  
ATOM    481  O   GLU L  61      20.770  17.319  51.307  1.00 37.04           O  
ATOM    482  N   SER L  62      18.550  17.231  50.936  1.00 40.32           N  
ATOM    483  CA  SER L  62      18.325  16.242  51.951  1.00 46.10           C  
ATOM    484  CB  SER L  62      16.849  15.831  52.084  1.00 49.32           C  
ATOM    485  OG  SER L  62      16.410  15.215  50.878  1.00 41.36           O  
ATOM    486  C   SER L  62      19.085  15.018  51.570  1.00 44.21           C  
ATOM    487  O   SER L  62      19.152  14.644  50.399  1.00 41.47           O  
ATOM    488  N   GLY L  63      19.694  14.364  52.575  1.00 44.04           N  
ATOM    489  CA  GLY L  63      20.401  13.137  52.355  1.00 44.18           C  
ATOM    490  C   GLY L  63      21.858  13.416  52.182  1.00 43.35           C  
ATOM    491  O   GLY L  63      22.675  12.498  52.250  1.00 45.33           O  
ATOM    492  N   VAL L  64      22.224  14.691  51.960  1.00 40.53           N  
ATOM    493  CA  VAL L  64      23.606  15.025  51.754  1.00 38.90           C  
ATOM    494  CB  VAL L  64      23.799  16.352  51.071  1.00 37.76           C  
ATOM    495  CG1 VAL L  64      25.300  16.680  51.045  1.00 35.01           C  
ATOM    496  CG2 VAL L  64      23.156  16.291  49.675  1.00 37.36           C  
ATOM    497  C   VAL L  64      24.285  15.120  53.086  1.00 40.52           C  
ATOM    498  O   VAL L  64      23.755  15.706  54.027  1.00 39.99           O  
ATOM    499  N   PRO L  65      25.470  14.574  53.172  1.00 40.60           N  
ATOM    500  CA  PRO L  65      26.209  14.630  54.409  1.00 39.49           C  
ATOM    501  CD  PRO L  65      25.819  13.401  52.383  1.00 39.06           C  
ATOM    502  CB  PRO L  65      27.369  13.656  54.242  1.00 39.15           C  
ATOM    503  CG  PRO L  65      26.838  12.620  53.234  1.00 40.80           C  
ATOM    504  C   PRO L  65      26.650  16.037  54.680  1.00 39.01           C  
ATOM    505  O   PRO L  65      26.899  16.780  53.734  1.00 37.99           O  
ATOM    506  N   ASP L  66      26.792  16.403  55.970  1.00 39.80           N  
ATOM    507  CA  ASP L  66      27.124  17.740  56.393  1.00 39.43           C  
ATOM    508  CB  ASP L  66      27.013  17.951  57.906  1.00 41.57           C  
ATOM    509  CG  ASP L  66      25.528  18.018  58.224  1.00 40.19           C  
ATOM    510  OD1 ASP L  66      24.711  17.646  57.340  1.00 48.54           O  
ATOM    511  OD2 ASP L  66      25.188  18.460  59.353  1.00 46.03           O1-
ATOM    512  C   ASP L  66      28.502  18.119  55.958  1.00 39.33           C  
ATOM    513  O   ASP L  66      28.835  19.301  55.906  1.00 39.56           O  
ATOM    514  N   ARG L  67      29.361  17.135  55.661  1.00 37.80           N  
ATOM    515  CA  ARG L  67      30.703  17.453  55.263  1.00 37.86           C  
ATOM    516  CB  ARG L  67      31.574  16.217  54.980  1.00 38.23           C  
ATOM    517  CG  ARG L  67      31.022  15.272  53.916  1.00 37.07           C  
ATOM    518  CD  ARG L  67      32.034  14.206  53.491  1.00 37.58           C  
ATOM    519  NE  ARG L  67      31.299  13.176  52.708  1.00 36.56           N  
ATOM    520  CZ  ARG L  67      30.894  12.035  53.335  1.00 37.90           C  
ATOM    521  NH1 ARG L  67      31.214  11.846  54.648  1.00 35.59           N1+
ATOM    522  NH2 ARG L  67      30.196  11.083  52.653  1.00 38.71           N  
ATOM    523  C   ARG L  67      30.676  18.309  54.028  1.00 36.44           C  
ATOM    524  O   ARG L  67      31.606  19.087  53.810  1.00 34.95           O  
ATOM    525  N   PHE L  68      29.647  18.162  53.161  1.00 34.73           N  
ATOM    526  CA  PHE L  68      29.578  18.968  51.970  1.00 32.40           C  
ATOM    527  CB  PHE L  68      28.761  18.335  50.828  1.00 31.17           C  
ATOM    528  CG  PHE L  68      29.483  17.114  50.367  1.00 32.06           C  
ATOM    529  CD1 PHE L  68      30.468  17.191  49.409  1.00 29.83           C  
ATOM    530  CD2 PHE L  68      29.182  15.886  50.907  1.00 34.61           C  
ATOM    531  CE1 PHE L  68      31.133  16.062  48.992  1.00 29.49           C  
ATOM    532  CE2 PHE L  68      29.843  14.752  50.491  1.00 33.10           C  
ATOM    533  CZ  PHE L  68      30.821  14.836  49.531  1.00 30.67           C  
ATOM    534  C   PHE L  68      28.941  20.298  52.271  1.00 34.20           C  
ATOM    535  O   PHE L  68      27.914  20.380  52.942  1.00 36.26           O  
ATOM    536  N   SER L  69      29.557  21.394  51.771  1.00 32.32           N  
ATOM    537  CA  SER L  69      28.985  22.700  51.951  1.00 33.84           C  
ATOM    538  CB  SER L  69      29.479  23.442  53.207  1.00 36.20           C  
ATOM    539  OG  SER L  69      30.859  23.758  53.094  1.00 39.67           O  
ATOM    540  C   SER L  69      29.346  23.537  50.765  1.00 34.77           C  
ATOM    541  O   SER L  69      30.414  23.388  50.176  1.00 34.86           O  
ATOM    542  N   ALA L  70      28.445  24.464  50.380  1.00 34.84           N  
ATOM    543  CA  ALA L  70      28.730  25.289  49.249  1.00 31.61           C  
ATOM    544  CB  ALA L  70      27.807  25.002  48.055  1.00  0.00           C  
ATOM    545  C   ALA L  70      28.613  26.720  49.679  1.00 33.83           C  
ATOM    546  O   ALA L  70      27.896  27.041  50.624  1.00 34.34           O  
ATOM    547  N   SER L  71      29.368  27.620  49.012  1.00 31.76           N  
ATOM    548  CA  SER L  71      29.352  29.006  49.381  1.00 33.44           C  
ATOM    549  CB  SER L  71      30.431  29.365  50.412  1.00 35.77           C  
ATOM    550  OG  SER L  71      31.715  29.210  49.826  1.00 39.60           O  
ATOM    551  C   SER L  71      29.654  29.822  48.163  1.00 35.33           C  
ATOM    552  O   SER L  71      29.860  29.296  47.072  1.00 34.44           O  
ATOM    553  N   GLY L  72      29.684  31.161  48.338  1.00 36.02           N  
ATOM    554  CA  GLY L  72      30.006  32.031  47.242  1.00 38.42           C  
ATOM    555  C   GLY L  72      28.776  32.752  46.809  1.00 40.83           C  
ATOM    556  O   GLY L  72      27.660  32.399  47.183  1.00 42.00           O  
ATOM    557  N   SER L  73      28.968  33.834  46.030  1.00 41.47           N  
ATOM    558  CA  SER L  73      27.833  34.539  45.523  1.00 44.85           C  
ATOM    559  CB  SER L  73      27.240  35.582  46.487  1.00 47.61           C  
ATOM    560  OG  SER L  73      28.111  36.694  46.618  1.00 49.40           O  
ATOM    561  C   SER L  73      28.273  35.237  44.277  1.00 46.63           C  
ATOM    562  O   SER L  73      29.469  35.388  44.018  1.00 48.93           O  
ATOM    563  N   GLY L  74      27.306  35.667  43.452  1.00 42.97           N  
ATOM    564  CA  GLY L  74      27.649  36.378  42.259  1.00 42.42           C  
ATOM    565  C   GLY L  74      28.329  35.458  41.297  1.00 40.66           C  
ATOM    566  O   GLY L  74      27.715  34.536  40.762  1.00 38.82           O  
ATOM    567  N   THR L  75      29.583  35.805  40.946  1.00 39.20           N  
ATOM    568  CA  THR L  75      30.439  35.107  40.021  1.00 39.00           C  
ATOM    569  CB  THR L  75      31.450  36.010  39.382  1.00 41.21           C  
ATOM    570  OG1 THR L  75      32.222  35.282  38.439  1.00 43.66           O  
ATOM    571  CG2 THR L  75      32.357  36.593  40.476  1.00 41.35           C  
ATOM    572  C   THR L  75      31.206  33.926  40.562  1.00 37.53           C  
ATOM    573  O   THR L  75      31.508  33.010  39.801  1.00 38.70           O  
ATOM    574  N   ASP L  76      31.604  33.918  41.853  1.00 36.02           N  
ATOM    575  CA  ASP L  76      32.526  32.884  42.269  1.00 35.39           C  
ATOM    576  CB  ASP L  76      33.834  33.486  42.809  1.00 38.10           C  
ATOM    577  CG  ASP L  76      34.494  34.226  41.648  1.00 46.46           C  
ATOM    578  OD1 ASP L  76      34.631  33.609  40.559  1.00 50.63           O  
ATOM    579  OD2 ASP L  76      34.848  35.422  41.829  1.00 52.97           O1-
ATOM    580  C   ASP L  76      31.930  32.016  43.333  1.00 33.58           C  
ATOM    581  O   ASP L  76      31.377  32.508  44.315  1.00 34.17           O  
ATOM    582  N   PHE L  77      32.047  30.676  43.170  1.00 29.70           N  
ATOM    583  CA  PHE L  77      31.451  29.786  44.128  1.00 29.44           C  
ATOM    584  CB  PHE L  77      30.211  29.056  43.591  1.00 28.42           C  
ATOM    585  CG  PHE L  77      29.206  30.092  43.236  1.00 30.03           C  
ATOM    586  CD1 PHE L  77      29.233  30.709  42.003  1.00 30.25           C  
ATOM    587  CD2 PHE L  77      28.232  30.439  44.142  1.00 29.18           C  
ATOM    588  CE1 PHE L  77      28.303  31.666  41.677  1.00 29.72           C  
ATOM    589  CE2 PHE L  77      27.297  31.393  43.819  1.00 28.80           C  
ATOM    590  CZ  PHE L  77      27.333  32.006  42.588  1.00 30.83           C  
ATOM    591  C   PHE L  77      32.436  28.712  44.468  1.00 30.88           C  
ATOM    592  O   PHE L  77      33.396  28.489  43.733  1.00 32.65           O  
ATOM    593  N   THR L  78      32.212  28.035  45.619  1.00 29.24           N  
ATOM    594  CA  THR L  78      33.097  26.987  46.042  1.00 31.55           C  
ATOM    595  CB  THR L  78      34.063  27.441  47.100  1.00 34.39           C  
ATOM    596  OG1 THR L  78      34.838  28.531  46.629  1.00 36.20           O  
ATOM    597  CG2 THR L  78      34.980  26.268  47.481  1.00 35.12           C  
ATOM    598  C   THR L  78      32.301  25.872  46.661  1.00 31.35           C  
ATOM    599  O   THR L  78      31.304  26.094  47.345  1.00 30.98           O  
ATOM    600  N   LEU L  79      32.740  24.621  46.418  1.00 30.39           N  
ATOM    601  CA  LEU L  79      32.172  23.458  47.040  1.00 29.56           C  
ATOM    602  CB  LEU L  79      31.873  22.329  46.038  1.00 28.54           C  
ATOM    603  CG  LEU L  79      31.404  21.009  46.681  1.00 29.92           C  
ATOM    604  CD1 LEU L  79      30.027  21.151  47.350  1.00 28.27           C  
ATOM    605  CD2 LEU L  79      31.477  19.850  45.673  1.00 29.49           C  
ATOM    606  C   LEU L  79      33.245  22.942  47.945  1.00 31.91           C  
ATOM    607  O   LEU L  79      34.365  22.711  47.496  1.00 31.69           O  
ATOM    608  N   THR L  80      32.945  22.751  49.244  1.00 32.16           N  
ATOM    609  CA  THR L  80      33.982  22.297  50.128  1.00 33.33           C  
ATOM    610  CB  THR L  80      34.313  23.284  51.216  1.00 35.11           C  
ATOM    611  OG1 THR L  80      34.706  24.522  50.641  1.00 37.64           O  
ATOM    612  CG2 THR L  80      35.452  22.729  52.093  1.00 36.47           C  
ATOM    613  C   THR L  80      33.548  21.023  50.780  1.00 34.42           C  
ATOM    614  O   THR L  80      32.380  20.839  51.121  1.00 34.75           O  
ATOM    615  N   ILE L  81      34.508  20.096  50.939  1.00 32.89           N  
ATOM    616  CA  ILE L  81      34.273  18.839  51.584  1.00 33.78           C  
ATOM    617  CB  ILE L  81      34.713  17.691  50.729  1.00 34.12           C  
ATOM    618  CG1 ILE L  81      33.965  17.735  49.385  1.00 34.38           C  
ATOM    619  CG2 ILE L  81      34.473  16.386  51.504  1.00 33.66           C  
ATOM    620  CD1 ILE L  81      34.547  16.829  48.301  1.00 33.81           C  
ATOM    621  C   ILE L  81      35.129  18.866  52.818  1.00 36.23           C  
ATOM    622  O   ILE L  81      36.357  18.878  52.738  1.00 38.53           O  
ATOM    623  N   SER L  82      34.481  18.848  54.001  1.00 39.68           N  
ATOM    624  CA  SER L  82      35.164  18.982  55.259  1.00 43.95           C  
ATOM    625  CB  SER L  82      34.205  18.803  56.445  1.00 44.41           C  
ATOM    626  OG  SER L  82      34.948  18.725  57.651  1.00 47.38           O  
ATOM    627  C   SER L  82      36.229  17.947  55.424  1.00 46.30           C  
ATOM    628  O   SER L  82      37.403  18.284  55.577  1.00 48.34           O  
ATOM    629  N   SER L  83      35.837  16.658  55.444  1.00 44.14           N  
ATOM    630  CA  SER L  83      36.806  15.597  55.546  1.00 44.70           C  
ATOM    631  CB  SER L  83      36.789  14.843  56.886  1.00 47.20           C  
ATOM    632  OG  SER L  83      37.226  15.688  57.936  1.00 49.23           O  
ATOM    633  C   SER L  83      36.419  14.586  54.519  1.00 41.96           C  
ATOM    634  O   SER L  83      35.414  13.898  54.666  1.00 42.33           O  
ATOM    635  N   LEU L  84      37.242  14.433  53.470  1.00 38.24           N  
ATOM    636  CA  LEU L  84      36.853  13.539  52.426  1.00 38.03           C  
ATOM    637  CB  LEU L  84      37.667  13.608  51.126  1.00 37.60           C  
ATOM    638  CG  LEU L  84      37.454  14.910  50.344  1.00 39.58           C  
ATOM    639  CD1 LEU L  84      38.179  16.085  51.013  1.00 36.55           C  
ATOM    640  CD2 LEU L  84      37.799  14.726  48.862  1.00 37.63           C  
ATOM    641  C   LEU L  84      36.885  12.124  52.877  1.00 39.50           C  
ATOM    642  O   LEU L  84      37.736  11.712  53.669  1.00 40.83           O  
ATOM    643  N   GLN L  85      35.912  11.352  52.351  1.00 39.27           N  
ATOM    644  CA  GLN L  85      35.803   9.958  52.633  1.00 41.60           C  
ATOM    645  CB  GLN L  85      34.384   9.527  53.019  1.00 43.97           C  
ATOM    646  CG  GLN L  85      33.798  10.321  54.185  1.00 47.98           C  
ATOM    647  CD  GLN L  85      34.436   9.843  55.479  1.00 54.29           C  
ATOM    648  OE1 GLN L  85      34.505   8.646  55.752  1.00 57.90           O  
ATOM    649  NE2 GLN L  85      34.908  10.813  56.302  1.00 41.27           N  
ATOM    650  C   GLN L  85      36.103   9.280  51.337  1.00 39.67           C  
ATOM    651  O   GLN L  85      36.200   9.931  50.300  1.00 37.90           O  
ATOM    652  N   ALA L  86      36.262   7.946  51.375  1.00 39.66           N  
ATOM    653  CA  ALA L  86      36.575   7.200  50.194  1.00 38.01           C  
ATOM    654  CB  ALA L  86      36.790   5.702  50.473  1.00 38.92           C  
ATOM    655  C   ALA L  86      35.449   7.332  49.211  1.00 38.42           C  
ATOM    656  O   ALA L  86      35.686   7.469  48.015  1.00 37.78           O  
ATOM    657  N   ALA L  87      34.196   7.331  49.705  1.00 38.79           N  
ATOM    658  CA  ALA L  87      32.987   7.350  48.927  1.00 37.51           C  
ATOM    659  CB  ALA L  87      31.734   7.343  49.819  1.00 41.45           C  
ATOM    660  C   ALA L  87      32.916   8.580  48.069  1.00 34.38           C  
ATOM    661  O   ALA L  87      32.325   8.563  46.990  1.00 34.41           O  
ATOM    662  N   ASP L  88      33.506   9.678  48.559  1.00 31.77           N  
ATOM    663  CA  ASP L  88      33.504  11.001  48.000  1.00 31.71           C  
ATOM    664  CB  ASP L  88      34.216  12.014  48.912  1.00 32.81           C  
ATOM    665  CG  ASP L  88      33.355  12.181  50.153  1.00 37.13           C  
ATOM    666  OD1 ASP L  88      32.246  11.583  50.174  1.00 37.36           O  
ATOM    667  OD2 ASP L  88      33.787  12.901  51.094  1.00 39.36           O1-
ATOM    668  C   ASP L  88      34.176  11.054  46.662  1.00 31.75           C  
ATOM    669  O   ASP L  88      33.982  12.025  45.931  1.00 30.59           O  
ATOM    670  N   VAL L  89      35.035  10.074  46.319  1.00 30.79           N  
ATOM    671  CA  VAL L  89      35.687  10.158  45.043  1.00 29.90           C  
ATOM    672  CB  VAL L  89      36.668   9.059  44.752  1.00 30.11           C  
ATOM    673  CG1 VAL L  89      37.897   9.235  45.648  1.00 25.10           C  
ATOM    674  CG2 VAL L  89      35.971   7.701  44.940  1.00 26.79           C  
ATOM    675  C   VAL L  89      34.654  10.104  43.977  1.00 29.07           C  
ATOM    676  O   VAL L  89      33.814   9.207  43.937  1.00 29.56           O  
ATOM    677  N   ALA L  90      34.719  11.092  43.063  1.00 27.03           N  
ATOM    678  CA  ALA L  90      33.775  11.177  41.992  1.00 26.63           C  
ATOM    679  CB  ALA L  90      32.319  11.268  42.473  1.00 25.25           C  
ATOM    680  C   ALA L  90      34.075  12.431  41.235  1.00 25.96           C  
ATOM    681  O   ALA L  90      35.049  13.124  41.515  1.00 27.67           O  
ATOM    682  N   VAL L  91      33.247  12.723  40.211  1.00 23.53           N  
ATOM    683  CA  VAL L  91      33.412  13.934  39.459  1.00 24.20           C  
ATOM    684  CB  VAL L  91      33.212  13.743  37.984  1.00 23.91           C  
ATOM    685  CG1 VAL L  91      33.291  15.118  37.299  1.00 23.90           C  
ATOM    686  CG2 VAL L  91      34.250  12.728  37.479  1.00 23.60           C  
ATOM    687  C   VAL L  91      32.358  14.881  39.950  1.00 25.36           C  
ATOM    688  O   VAL L  91      31.235  14.469  40.230  1.00 25.46           O  
ATOM    689  N   TYR L  92      32.697  16.185  40.086  1.00 24.15           N  
ATOM    690  CA  TYR L  92      31.749  17.141  40.586  1.00 22.83           C  
ATOM    691  CB  TYR L  92      32.204  17.853  41.873  1.00 22.37           C  
ATOM    692  CG  TYR L  92      32.208  16.832  42.959  1.00 22.81           C  
ATOM    693  CD1 TYR L  92      31.059  16.575  43.661  1.00 21.60           C  
ATOM    694  CD2 TYR L  92      33.346  16.123  43.269  1.00 21.61           C  
ATOM    695  CE1 TYR L  92      31.041  15.632  44.661  1.00 22.46           C  
ATOM    696  CE2 TYR L  92      33.334  15.176  44.269  1.00 21.95           C  
ATOM    697  CZ  TYR L  92      32.177  14.930  44.966  1.00 23.65           C  
ATOM    698  OH  TYR L  92      32.151  13.963  45.991  1.00 22.87           O  
ATOM    699  C   TYR L  92      31.517  18.210  39.561  1.00 23.25           C  
ATOM    700  O   TYR L  92      32.467  18.746  38.989  1.00 23.91           O  
ATOM    701  N   TYR L  93      30.230  18.558  39.320  1.00 22.26           N  
ATOM    702  CA  TYR L  93      29.918  19.550  38.329  1.00 23.16           C  
ATOM    703  CB  TYR L  93      29.013  19.083  37.171  1.00 21.91           C  
ATOM    704  CG  TYR L  93      29.557  17.898  36.450  1.00 22.77           C  
ATOM    705  CD1 TYR L  93      30.621  17.973  35.579  1.00 22.25           C  
ATOM    706  CD2 TYR L  93      28.975  16.678  36.674  1.00 23.66           C  
ATOM    707  CE1 TYR L  93      31.082  16.850  34.928  1.00 23.64           C  
ATOM    708  CE2 TYR L  93      29.430  15.555  36.025  1.00 24.75           C  
ATOM    709  CZ  TYR L  93      30.486  15.636  35.152  1.00 24.98           C  
ATOM    710  OH  TYR L  93      30.952  14.482  34.488  1.00 25.75           O  
ATOM    711  C   TYR L  93      29.109  20.638  38.972  1.00 24.27           C  
ATOM    712  O   TYR L  93      28.323  20.388  39.884  1.00 25.08           O  
ATOM    713  N   CYS L  94      29.306  21.893  38.511  1.00 24.87           N  
ATOM    714  CA  CYS L  94      28.490  22.989  38.962  1.00 26.32           C  
ATOM    715  CB  CYS L  94      29.278  24.249  39.396  1.00 25.41           C  
ATOM    716  SG  CYS L  94      30.432  24.888  38.145  1.00 32.56           S  
ATOM    717  C   CYS L  94      27.581  23.328  37.818  1.00 27.55           C  
ATOM    718  O   CYS L  94      27.883  23.023  36.667  1.00 27.92           O  
ATOM    719  N   HIS L  95      26.416  23.939  38.124  1.00 25.58           N  
ATOM    720  CA  HIS L  95      25.409  24.230  37.137  1.00 26.10           C  
ATOM    721  ND1 HIS L  95      22.039  24.144  36.898  1.00  0.00           N  
ATOM    722  CG  HIS L  95      23.094  23.420  36.384  1.00 27.49           C  
ATOM    723  CB  HIS L  95      24.348  23.122  37.133  1.00 25.50           C  
ATOM    724  NE2 HIS L  95      21.426  23.475  34.875  1.00 32.51           N  
ATOM    725  CD2 HIS L  95      22.701  23.024  35.144  1.00  0.00           C  
ATOM    726  CE1 HIS L  95      21.068  24.146  35.954  1.00  0.00           C  
ATOM    727  C   HIS L  95      24.727  25.516  37.483  1.00 26.24           C  
ATOM    728  O   HIS L  95      24.424  25.790  38.641  1.00 27.63           O  
ATOM    729  N   GLN L  96      24.454  26.339  36.456  1.00 26.10           N  
ATOM    730  CA  GLN L  96      23.800  27.602  36.622  1.00 28.96           C  
ATOM    731  CB  GLN L  96      24.609  28.688  35.874  1.00 30.83           C  
ATOM    732  CG  GLN L  96      23.891  29.974  35.470  1.00 35.05           C  
ATOM    733  CD  GLN L  96      23.296  29.703  34.094  1.00 37.78           C  
ATOM    734  OE1 GLN L  96      22.081  29.600  33.943  1.00 38.63           O  
ATOM    735  NE2 GLN L  96      24.176  29.557  33.065  1.00 35.47           N  
ATOM    736  C   GLN L  96      22.430  27.468  36.047  1.00 28.88           C  
ATOM    737  O   GLN L  96      22.286  26.965  34.937  1.00 27.85           O  
ATOM    738  N   TYR L  97      21.381  27.895  36.793  1.00 32.02           N  
ATOM    739  CA  TYR L  97      20.037  27.892  36.272  1.00 33.99           C  
ATOM    740  CB  TYR L  97      19.126  26.902  37.029  1.00 31.56           C  
ATOM    741  CG  TYR L  97      19.343  27.120  38.489  1.00 32.95           C  
ATOM    742  CD1 TYR L  97      20.386  26.480  39.118  1.00 33.81           C  
ATOM    743  CD2 TYR L  97      18.530  27.947  39.228  1.00 31.89           C  
ATOM    744  CE1 TYR L  97      20.630  26.664  40.458  1.00 33.91           C  
ATOM    745  CE2 TYR L  97      18.765  28.135  40.570  1.00 32.09           C  
ATOM    746  CZ  TYR L  97      19.813  27.492  41.183  1.00 36.21           C  
ATOM    747  OH  TYR L  97      20.049  27.692  42.560  1.00 35.82           O  
ATOM    748  C   TYR L  97      19.464  29.278  36.349  1.00 36.35           C  
ATOM    749  O   TYR L  97      18.277  29.464  36.617  1.00 35.86           O  
ATOM    750  N   TYR L  98      20.319  30.286  36.091  1.00 35.55           N  
ATOM    751  CA  TYR L  98      19.968  31.675  36.047  1.00 38.31           C  
ATOM    752  CB  TYR L  98      21.251  32.509  35.903  1.00 40.52           C  
ATOM    753  CG  TYR L  98      20.939  33.953  35.784  1.00 51.78           C  
ATOM    754  CD1 TYR L  98      20.719  34.510  34.548  1.00 93.24           C  
ATOM    755  CD2 TYR L  98      20.883  34.750  36.902  1.00 53.74           C  
ATOM    756  CE1 TYR L  98      20.439  35.849  34.426  1.00 56.62           C  
ATOM    757  CE2 TYR L  98      20.602  36.089  36.785  1.00 98.24           C  
ATOM    758  CZ  TYR L  98      20.381  36.640  35.546  1.00106.20           C  
ATOM    759  OH  TYR L  98      20.095  38.017  35.428  1.00111.36           O  
ATOM    760  C   TYR L  98      19.107  31.882  34.842  1.00 41.81           C  
ATOM    761  O   TYR L  98      18.045  32.496  34.906  1.00 42.98           O  
ATOM    762  N   THR L  99      19.561  31.348  33.692  1.00 39.93           N  
ATOM    763  CA  THR L  99      18.808  31.489  32.485  1.00 42.97           C  
ATOM    764  CB  THR L  99      19.111  32.767  31.760  1.00 44.50           C  
ATOM    765  OG1 THR L  99      18.375  32.834  30.550  1.00 40.19           O  
ATOM    766  CG2 THR L  99      20.619  32.859  31.500  1.00 39.97           C  
ATOM    767  C   THR L  99      19.099  30.326  31.585  1.00 44.70           C  
ATOM    768  O   THR L  99      20.160  29.708  31.665  1.00 42.32           O  
ATOM    769  N   ALA L 100      18.131  29.980  30.709  1.00 42.41           N  
ATOM    770  CA  ALA L 100      18.331  28.906  29.779  1.00 43.53           C  
ATOM    771  CB  ALA L 100      17.029  28.368  29.161  1.00 45.75           C  
ATOM    772  C   ALA L 100      19.176  29.443  28.669  1.00 43.50           C  
ATOM    773  O   ALA L 100      19.146  30.639  28.383  1.00 45.40           O  
ATOM    774  N   PRO L 101      19.945  28.601  28.032  1.00 42.92           N  
ATOM    775  CA  PRO L 101      20.027  27.205  28.353  1.00 42.47           C  
ATOM    776  CD  PRO L 101      20.480  28.899  26.716  1.00 45.25           C  
ATOM    777  CB  PRO L 101      20.681  26.530  27.146  1.00 43.53           C  
ATOM    778  CG  PRO L 101      21.358  27.683  26.384  1.00 46.18           C  
ATOM    779  C   PRO L 101      20.805  27.021  29.608  1.00 40.42           C  
ATOM    780  O   PRO L 101      21.672  27.840  29.908  1.00 40.19           O  
ATOM    781  N   TRP L 102      20.520  25.941  30.353  1.00 36.72           N  
ATOM    782  CA  TRP L 102      21.239  25.732  31.563  1.00 35.58           C  
ATOM    783  CB  TRP L 102      20.614  24.674  32.457  1.00 32.31           C  
ATOM    784  CG  TRP L 102      19.220  25.074  32.830  1.00 33.15           C  
ATOM    785  CD2 TRP L 102      18.288  24.196  33.459  1.00 34.35           C  
ATOM    786  CD1 TRP L 102      18.566  26.249  32.610  1.00 34.04           C  
ATOM    787  NE1 TRP L 102      17.270  26.152  33.048  1.00 34.82           N  
ATOM    788  CE2 TRP L 102      17.088  24.893  33.576  1.00 35.82           C  
ATOM    789  CE3 TRP L 102      18.421  22.908  33.879  1.00 36.36           C  
ATOM    790  CZ2 TRP L 102      15.989  24.300  34.115  1.00 37.51           C  
ATOM    791  CZ3 TRP L 102      17.320  22.323  34.457  1.00 37.61           C  
ATOM    792  CH2 TRP L 102      16.133  23.009  34.574  1.00 37.44           C  
ATOM    793  C   TRP L 102      22.598  25.305  31.163  1.00 36.43           C  
ATOM    794  O   TRP L 102      22.809  24.664  30.136  1.00 38.19           O  
ATOM    795  N   THR L 103      23.570  25.678  31.992  1.00 26.15           N  
ATOM    796  CA  THR L 103      24.951  25.501  31.641  1.00 25.86           C  
ATOM    797  CB  THR L 103      25.660  26.811  31.442  1.00 26.02           C  
ATOM    798  OG1 THR L 103      25.007  27.579  30.443  1.00 25.02           O  
ATOM    799  CG2 THR L 103      27.105  26.535  31.006  1.00 25.29           C  
ATOM    800  C   THR L 103      25.641  24.789  32.768  1.00 24.55           C  
ATOM    801  O   THR L 103      25.349  25.019  33.940  1.00 25.20           O  
ATOM    802  N   PHE L 104      26.596  23.904  32.421  1.00 23.88           N  
ATOM    803  CA  PHE L 104      27.322  23.136  33.395  1.00 24.42           C  
ATOM    804  CB  PHE L 104      27.236  21.605  33.174  1.00 23.74           C  
ATOM    805  CG  PHE L 104      25.852  21.090  33.400  1.00 25.34           C  
ATOM    806  CD1 PHE L 104      24.877  21.224  32.436  1.00 25.78           C  
ATOM    807  CD2 PHE L 104      25.528  20.439  34.567  1.00 22.76           C  
ATOM    808  CE1 PHE L 104      23.606  20.736  32.643  1.00 24.74           C  
ATOM    809  CE2 PHE L 104      24.258  19.953  34.776  1.00 25.49           C  
ATOM    810  CZ  PHE L 104      23.286  20.101  33.819  1.00 24.46           C  
ATOM    811  C   PHE L 104      28.779  23.487  33.257  1.00 25.72           C  
ATOM    812  O   PHE L 104      29.214  24.013  32.234  1.00 29.18           O  
ATOM    813  N   GLY L 105      29.568  23.238  34.323  1.00 25.02           N  
ATOM    814  CA  GLY L 105      30.988  23.457  34.264  1.00 24.69           C  
ATOM    815  C   GLY L 105      31.602  22.210  33.691  1.00 25.80           C  
ATOM    816  O   GLY L 105      30.910  21.216  33.487  1.00 26.38           O  
ATOM    817  N   GLN L 106      32.931  22.230  33.440  1.00 27.02           N  
ATOM    818  CA  GLN L 106      33.645  21.129  32.841  1.00 26.44           C  
ATOM    819  CB  GLN L 106      35.142  21.383  32.573  1.00 29.81           C  
ATOM    820  CG  GLN L 106      35.488  22.589  31.706  1.00 40.65           C  
ATOM    821  CD  GLN L 106      35.978  23.667  32.655  1.00 45.65           C  
ATOM    822  OE1 GLN L 106      35.190  24.413  33.233  1.00 44.40           O  
ATOM    823  NE2 GLN L 106      37.325  23.734  32.840  1.00 44.87           N  
ATOM    824  C   GLN L 106      33.638  19.957  33.771  1.00 26.30           C  
ATOM    825  O   GLN L 106      33.651  18.810  33.332  1.00 27.50           O  
ATOM    826  N   GLY L 107      33.682  20.218  35.092  1.00 25.59           N  
ATOM    827  CA  GLY L 107      33.709  19.149  36.053  1.00 25.28           C  
ATOM    828  C   GLY L 107      35.082  19.060  36.653  1.00 27.77           C  
ATOM    829  O   GLY L 107      36.080  19.419  36.028  1.00 28.67           O  
ATOM    830  N   THR L 108      35.151  18.598  37.921  1.00 28.14           N  
ATOM    831  CA  THR L 108      36.399  18.407  38.607  1.00 26.45           C  
ATOM    832  CB  THR L 108      36.567  19.287  39.816  1.00 29.98           C  
ATOM    833  OG1 THR L 108      36.574  20.655  39.438  1.00 30.43           O  
ATOM    834  CG2 THR L 108      37.880  18.919  40.527  1.00 30.85           C  
ATOM    835  C   THR L 108      36.417  16.996  39.107  1.00 27.51           C  
ATOM    836  O   THR L 108      35.461  16.544  39.732  1.00 25.67           O  
ATOM    837  N   LYS L 109      37.515  16.255  38.852  1.00 26.11           N  
ATOM    838  CA  LYS L 109      37.566  14.895  39.309  1.00 27.43           C  
ATOM    839  CB  LYS L 109      38.268  13.927  38.341  1.00 29.93           C  
ATOM    840  CG  LYS L 109      38.253  12.470  38.812  1.00 34.32           C  
ATOM    841  CD  LYS L 109      38.847  11.491  37.796  1.00 39.06           C  
ATOM    842  CE  LYS L 109      38.906  10.048  38.295  1.00 45.68           C  
ATOM    843  NZ  LYS L 109      39.657   9.213  37.333  1.00 47.12           N1+
ATOM    844  C   LYS L 109      38.335  14.856  40.592  1.00 29.52           C  
ATOM    845  O   LYS L 109      39.435  15.401  40.695  1.00 29.73           O  
ATOM    846  N   VAL L 110      37.757  14.189  41.613  1.00 28.27           N  
ATOM    847  CA  VAL L 110      38.391  14.089  42.897  1.00 29.49           C  
ATOM    848  CB  VAL L 110      37.449  14.293  44.051  1.00 30.95           C  
ATOM    849  CG1 VAL L 110      38.227  14.060  45.357  1.00 17.57           C  
ATOM    850  CG2 VAL L 110      36.806  15.688  43.952  1.00 13.18           C  
ATOM    851  C   VAL L 110      38.923  12.697  43.051  1.00 31.72           C  
ATOM    852  O   VAL L 110      38.175  11.722  42.980  1.00 30.98           O  
ATOM    853  N   GLU L 111      40.245  12.588  43.295  1.00 31.13           N  
ATOM    854  CA  GLU L 111      40.915  11.332  43.460  1.00 33.59           C  
ATOM    855  CB  GLU L 111      42.070  11.177  42.455  1.00 35.86           C  
ATOM    856  CG  GLU L 111      42.668   9.779  42.399  1.00 42.28           C  
ATOM    857  CD  GLU L 111      43.494   9.705  41.128  1.00 51.69           C  
ATOM    858  OE1 GLU L 111      44.162  10.720  40.793  1.00 49.76           O  
ATOM    859  OE2 GLU L 111      43.456   8.633  40.468  1.00 48.25           O1-
ATOM    860  C   GLU L 111      41.465  11.305  44.860  1.00 33.73           C  
ATOM    861  O   GLU L 111      41.846  12.339  45.408  1.00 34.48           O  
ATOM    862  N   ILE L 112      41.515  10.112  45.488  1.00 31.92           N  
ATOM    863  CA  ILE L 112      41.937  10.030  46.862  1.00 32.33           C  
ATOM    864  CB  ILE L 112      41.063   9.148  47.722  1.00 31.68           C  
ATOM    865  CG1 ILE L 112      39.663   9.751  47.947  1.00 35.09           C  
ATOM    866  CG2 ILE L 112      41.828   8.862  49.024  1.00 32.34           C  
ATOM    867  CD1 ILE L 112      39.658  11.031  48.784  1.00 37.55           C  
ATOM    868  C   ILE L 112      43.305   9.445  46.913  1.00 34.30           C  
ATOM    869  O   ILE L 112      43.602   8.458  46.245  1.00 32.31           O  
ATOM    870  N   LYS L 113      44.186  10.094  47.695  1.00 34.76           N  
ATOM    871  CA  LYS L 113      45.513   9.612  47.916  1.00 36.04           C  
ATOM    872  CB  LYS L 113      46.427  10.670  48.556  1.00 38.25           C  
ATOM    873  CG  LYS L 113      47.020  11.694  47.583  1.00 43.85           C  
ATOM    874  CD  LYS L 113      48.037  11.077  46.621  1.00 49.11           C  
ATOM    875  CE  LYS L 113      48.862  12.102  45.837  1.00 52.03           C  
ATOM    876  NZ  LYS L 113      49.853  11.408  44.984  1.00 53.00           N1+
ATOM    877  C   LYS L 113      45.353   8.482  48.927  1.00 37.19           C  
ATOM    878  O   LYS L 113      45.000   8.790  50.097  1.00 40.20           O  
ATOM    879  OXT LYS L 113      45.574   7.302  48.546  1.00  0.00           O1-
TER     880      LYS L 113 
ATOM    881  N   GLN H 114       9.827   7.771  45.525  1.00 66.15           N1+
ATOM    882  CA  GLN H 114       8.474   8.043  44.992  1.00 64.85           C  
ATOM    883  CB  GLN H 114       7.796   9.150  45.811  1.00 69.71           C  
ATOM    884  CG  GLN H 114       7.561   8.734  47.263  1.00 75.75           C  
ATOM    885  CD  GLN H 114       6.885   9.894  47.973  1.00 81.12           C  
ATOM    886  OE1 GLN H 114       6.628  10.939  47.376  1.00 84.75           O  
ATOM    887  NE2 GLN H 114       6.576   9.712  49.284  1.00 80.88           N  
ATOM    888  C   GLN H 114       8.554   8.461  43.566  1.00 58.74           C  
ATOM    889  O   GLN H 114       8.015   7.793  42.684  1.00 58.49           O  
ATOM    890  N   VAL H 115       9.239   9.593  43.304  1.00 52.34           N  
ATOM    891  CA  VAL H 115       9.412  10.083  41.967  1.00 48.48           C  
ATOM    892  CB  VAL H 115      10.103  11.407  41.940  1.00 47.03           C  
ATOM    893  CG1 VAL H 115      10.372  11.785  40.478  1.00 46.45           C  
ATOM    894  CG2 VAL H 115       9.264  12.424  42.727  1.00 47.72           C  
ATOM    895  C   VAL H 115      10.326   9.135  41.252  1.00 48.28           C  
ATOM    896  O   VAL H 115      11.368   8.754  41.783  1.00 48.32           O  
ATOM    897  N   GLN H 116       9.957   8.729  40.016  1.00 47.18           N  
ATOM    898  CA  GLN H 116      10.782   7.821  39.265  1.00 44.91           C  
ATOM    899  CB  GLN H 116      10.260   6.369  39.277  1.00 47.86           C  
ATOM    900  CG  GLN H 116      10.249   5.696  40.652  1.00 54.36           C  
ATOM    901  CD  GLN H 116       9.413   4.426  40.540  1.00 57.81           C  
ATOM    902  OE1 GLN H 116       8.486   4.359  39.734  1.00 61.30           O  
ATOM    903  NE2 GLN H 116       9.733   3.396  41.369  1.00 66.35           N  
ATOM    904  C   GLN H 116      10.749   8.221  37.821  1.00 41.78           C  
ATOM    905  O   GLN H 116       9.691   8.548  37.281  1.00 43.04           O  
ATOM    906  N   LEU H 117      11.925   8.211  37.162  1.00 37.52           N  
ATOM    907  CA  LEU H 117      11.984   8.458  35.751  1.00 34.99           C  
ATOM    908  CB  LEU H 117      12.807   9.692  35.356  1.00 33.54           C  
ATOM    909  CG  LEU H 117      12.133  11.012  35.757  1.00 34.95           C  
ATOM    910  CD1 LEU H 117      12.937  12.221  35.257  1.00 33.07           C  
ATOM    911  CD2 LEU H 117      10.668  11.049  35.298  1.00 34.94           C  
ATOM    912  C   LEU H 117      12.650   7.261  35.141  1.00 34.55           C  
ATOM    913  O   LEU H 117      13.804   6.968  35.448  1.00 33.77           O  
ATOM    914  N   VAL H 118      11.932   6.534  34.262  1.00 33.65           N  
ATOM    915  CA  VAL H 118      12.538   5.371  33.674  1.00 35.63           C  
ATOM    916  CB  VAL H 118      11.759   4.108  33.899  1.00 36.96           C  
ATOM    917  CG1 VAL H 118      12.493   2.957  33.189  1.00 33.38           C  
ATOM    918  CG2 VAL H 118      11.594   3.889  35.414  1.00 34.30           C  
ATOM    919  C   VAL H 118      12.641   5.598  32.194  1.00 32.91           C  
ATOM    920  O   VAL H 118      11.659   5.939  31.538  1.00 33.81           O  
ATOM    921  N   GLN H 119      13.854   5.404  31.631  1.00 30.02           N  
ATOM    922  CA  GLN H 119      14.097   5.633  30.232  1.00 29.25           C  
ATOM    923  CB  GLN H 119      15.400   6.412  29.952  1.00 28.45           C  
ATOM    924  CG  GLN H 119      15.341   7.849  30.477  1.00 28.20           C  
ATOM    925  CD  GLN H 119      16.694   8.524  30.285  1.00 28.00           C  
ATOM    926  OE1 GLN H 119      17.173   9.228  31.173  1.00 29.04           O  
ATOM    927  NE2 GLN H 119      17.320   8.322  29.096  1.00 26.91           N  
ATOM    928  C   GLN H 119      14.164   4.329  29.487  1.00 30.12           C  
ATOM    929  O   GLN H 119      14.292   3.258  30.077  1.00 30.23           O  
ATOM    930  N   SER H 120      14.058   4.408  28.141  1.00 30.29           N  
ATOM    931  CA  SER H 120      14.082   3.255  27.279  1.00 30.51           C  
ATOM    932  CB  SER H 120      13.566   3.529  25.854  1.00 30.89           C  
ATOM    933  OG  SER H 120      14.380   4.503  25.215  1.00 31.20           O  
ATOM    934  C   SER H 120      15.487   2.751  27.177  1.00 30.08           C  
ATOM    935  O   SER H 120      16.429   3.393  27.635  1.00 28.21           O  
ATOM    936  N   GLY H 121      15.652   1.566  26.553  1.00 31.12           N  
ATOM    937  CA  GLY H 121      16.914   0.883  26.490  1.00 31.92           C  
ATOM    938  C   GLY H 121      17.830   1.495  25.478  1.00 31.17           C  
ATOM    939  O   GLY H 121      17.433   2.293  24.630  1.00 30.53           O  
ATOM    940  N   ALA H 122      19.115   1.084  25.550  1.00 29.80           N  
ATOM    941  CA  ALA H 122      20.138   1.591  24.682  1.00 29.62           C  
ATOM    942  CB  ALA H 122      21.563   1.205  25.109  1.00 28.46           C  
ATOM    943  C   ALA H 122      19.922   1.082  23.295  1.00 30.55           C  
ATOM    944  O   ALA H 122      19.328   0.024  23.091  1.00 30.60           O  
ATOM    945  N   GLU H 123      20.391   1.863  22.299  1.00 30.33           N  
ATOM    946  CA  GLU H 123      20.207   1.471  20.927  1.00 33.54           C  
ATOM    947  CB  GLU H 123      19.029   2.180  20.242  1.00 35.79           C  
ATOM    948  CG  GLU H 123      17.662   1.741  20.751  1.00 41.18           C  
ATOM    949  CD  GLU H 123      16.608   2.527  19.990  1.00 47.20           C  
ATOM    950  OE1 GLU H 123      16.699   2.595  18.736  1.00 49.14           O  
ATOM    951  OE2 GLU H 123      15.699   3.079  20.663  1.00 48.63           O1-
ATOM    952  C   GLU H 123      21.404   1.855  20.122  1.00 31.81           C  
ATOM    953  O   GLU H 123      22.130   2.789  20.457  1.00 32.62           O  
ATOM    954  N   VAL H 124      21.644   1.109  19.024  1.00 30.72           N  
ATOM    955  CA  VAL H 124      22.686   1.483  18.120  1.00 33.01           C  
ATOM    956  CB  VAL H 124      23.598   0.373  17.688  1.00 33.86           C  
ATOM    957  CG1 VAL H 124      22.836  -0.585  16.757  1.00 34.36           C  
ATOM    958  CG2 VAL H 124      24.831   1.012  17.031  1.00 32.26           C  
ATOM    959  C   VAL H 124      21.979   1.988  16.902  1.00 34.73           C  
ATOM    960  O   VAL H 124      20.978   1.413  16.474  1.00 36.92           O  
ATOM    961  N   LYS H 125      22.464   3.107  16.331  1.00 33.94           N  
ATOM    962  CA  LYS H 125      21.817   3.680  15.189  1.00 33.42           C  
ATOM    963  CB  LYS H 125      21.133   5.022  15.508  1.00 34.09           C  
ATOM    964  CG  LYS H 125      19.823   4.895  16.294  1.00 33.45           C  
ATOM    965  CD  LYS H 125      18.647   4.355  15.476  1.00 39.92           C  
ATOM    966  CE  LYS H 125      18.457   2.838  15.537  1.00 42.49           C  
ATOM    967  NZ  LYS H 125      17.115   2.481  15.024  1.00 42.23           N1+
ATOM    968  C   LYS H 125      22.859   3.948  14.149  1.00 34.27           C  
ATOM    969  O   LYS H 125      24.006   4.265  14.465  1.00 32.59           O  
ATOM    970  N   LYS H 126      22.472   3.813  12.866  1.00 34.09           N  
ATOM    971  CA  LYS H 126      23.385   4.035  11.786  1.00 35.64           C  
ATOM    972  CB  LYS H 126      22.931   3.394  10.458  1.00 39.82           C  
ATOM    973  CG  LYS H 126      22.500   1.921  10.554  1.00 44.35           C  
ATOM    974  CD  LYS H 126      23.556   0.924  11.045  1.00 51.72           C  
ATOM    975  CE  LYS H 126      23.063  -0.526  10.965  1.00 51.56           C  
ATOM    976  NZ  LYS H 126      23.999  -1.445  11.654  1.00 54.19           N1+
ATOM    977  C   LYS H 126      23.449   5.518  11.589  1.00 37.54           C  
ATOM    978  O   LYS H 126      22.513   6.240  11.932  1.00 36.02           O  
ATOM    979  N   PRO H 127      24.534   6.010  11.064  1.00 38.79           N  
ATOM    980  CA  PRO H 127      24.621   7.427  10.872  1.00 37.77           C  
ATOM    981  CD  PRO H 127      25.833   5.413  11.330  1.00 40.47           C  
ATOM    982  CB  PRO H 127      26.087   7.713  10.564  1.00 38.70           C  
ATOM    983  CG  PRO H 127      26.826   6.592  11.320  1.00 39.12           C  
ATOM    984  C   PRO H 127      23.638   7.878   9.845  1.00 38.11           C  
ATOM    985  O   PRO H 127      23.405   7.151   8.879  1.00 37.91           O  
ATOM    986  N   GLY H 128      23.040   9.068  10.055  1.00 37.38           N  
ATOM    987  CA  GLY H 128      22.066   9.617   9.155  1.00 38.14           C  
ATOM    988  C   GLY H 128      20.695   9.218   9.625  1.00 37.70           C  
ATOM    989  O   GLY H 128      19.697   9.776   9.174  1.00 36.93           O  
ATOM    990  N   ALA H 129      20.612   8.243  10.554  1.00 37.33           N  
ATOM    991  CA  ALA H 129      19.351   7.754  11.050  1.00 39.00           C  
ATOM    992  CB  ALA H 129      19.406   6.315  11.603  1.00 38.02           C  
ATOM    993  C   ALA H 129      18.887   8.642  12.166  1.00 37.86           C  
ATOM    994  O   ALA H 129      19.554   9.606  12.532  1.00 37.61           O  
ATOM    995  N   SER H 130      17.679   8.356  12.701  1.00 37.70           N  
ATOM    996  CA  SER H 130      17.144   9.114  13.800  1.00 34.62           C  
ATOM    997  CB  SER H 130      15.798   9.790  13.500  1.00 37.94           C  
ATOM    998  OG  SER H 130      15.955  10.782  12.497  1.00 44.17           O  
ATOM    999  C   SER H 130      16.868   8.155  14.913  1.00 35.18           C  
ATOM   1000  O   SER H 130      16.666   6.966  14.681  1.00 37.13           O  
ATOM   1001  N   VAL H 131      16.866   8.654  16.168  1.00 33.70           N  
ATOM   1002  CA  VAL H 131      16.584   7.800  17.288  1.00 33.19           C  
ATOM   1003  CB  VAL H 131      17.796   7.496  18.128  1.00 31.22           C  
ATOM   1004  CG1 VAL H 131      18.357   8.816  18.685  1.00 30.08           C  
ATOM   1005  CG2 VAL H 131      17.402   6.475  19.213  1.00 31.34           C  
ATOM   1006  C   VAL H 131      15.584   8.493  18.162  1.00 34.25           C  
ATOM   1007  O   VAL H 131      15.528   9.722  18.216  1.00 33.98           O  
ATOM   1008  N   LYS H 132      14.735   7.704  18.851  1.00 33.95           N  
ATOM   1009  CA  LYS H 132      13.776   8.294  19.735  1.00 33.62           C  
ATOM   1010  CB  LYS H 132      12.321   8.130  19.257  1.00 35.79           C  
ATOM   1011  CG  LYS H 132      11.327   8.969  20.061  1.00 38.63           C  
ATOM   1012  CD  LYS H 132       9.942   9.090  19.420  1.00 41.72           C  
ATOM   1013  CE  LYS H 132       8.999  10.010  20.200  1.00 47.60           C  
ATOM   1014  NZ  LYS H 132       7.639   9.979  19.615  1.00 52.38           N1+
ATOM   1015  C   LYS H 132      13.914   7.622  21.072  1.00 33.07           C  
ATOM   1016  O   LYS H 132      13.892   6.395  21.162  1.00 34.00           O  
ATOM   1017  N   LEU H 133      14.078   8.424  22.147  1.00 29.22           N  
ATOM   1018  CA  LEU H 133      14.213   7.906  23.485  1.00 28.94           C  
ATOM   1019  CB  LEU H 133      15.417   8.455  24.270  1.00 29.27           C  
ATOM   1020  CG  LEU H 133      16.778   7.947  23.778  1.00 39.00           C  
ATOM   1021  CD1 LEU H 133      17.043   8.396  22.335  1.00 25.33           C  
ATOM   1022  CD2 LEU H 133      17.904   8.333  24.752  1.00  0.00           C  
ATOM   1023  C   LEU H 133      13.009   8.313  24.275  1.00 30.71           C  
ATOM   1024  O   LEU H 133      12.437   9.377  24.049  1.00 30.89           O  
ATOM   1025  N   SER H 134      12.607   7.472  25.249  1.00 30.06           N  
ATOM   1026  CA  SER H 134      11.432   7.760  26.026  1.00 30.67           C  
ATOM   1027  CB  SER H 134      10.374   6.651  25.923  1.00 30.07           C  
ATOM   1028  OG  SER H 134      10.886   5.442  26.464  1.00 34.96           O  
ATOM   1029  C   SER H 134      11.801   7.866  27.475  1.00 31.96           C  
ATOM   1030  O   SER H 134      12.804   7.313  27.921  1.00 30.02           O  
ATOM   1031  N   CYS H 135      10.988   8.618  28.251  1.00 31.48           N  
ATOM   1032  CA  CYS H 135      11.221   8.754  29.661  1.00 30.27           C  
ATOM   1033  CB  CYS H 135      11.919  10.092  30.004  1.00 30.19           C  
ATOM   1034  SG  CYS H 135      12.285  10.321  31.770  1.00 38.36           S  
ATOM   1035  C   CYS H 135       9.878   8.693  30.334  1.00 32.85           C  
ATOM   1036  O   CYS H 135       9.041   9.576  30.149  1.00 33.12           O  
ATOM   1037  N   LYS H 136       9.633   7.638  31.143  1.00 34.59           N  
ATOM   1038  CA  LYS H 136       8.360   7.509  31.805  1.00 37.20           C  
ATOM   1039  CB  LYS H 136       7.882   6.063  31.986  1.00 38.70           C  
ATOM   1040  CG  LYS H 136       6.523   6.001  32.689  1.00 47.20           C  
ATOM   1041  CD  LYS H 136       5.991   4.584  32.901  1.00 62.99           C  
ATOM   1042  CE  LYS H 136       5.408   3.924  31.651  1.00 60.36           C  
ATOM   1043  NZ  LYS H 136       4.955   2.554  31.989  1.00 59.54           N1+
ATOM   1044  C   LYS H 136       8.477   8.063  33.188  1.00 40.12           C  
ATOM   1045  O   LYS H 136       9.371   7.691  33.944  1.00 40.47           O  
ATOM   1046  N   ALA H 137       7.531   8.947  33.572  1.00 39.39           N  
ATOM   1047  CA  ALA H 137       7.587   9.572  34.867  1.00 39.52           C  
ATOM   1048  CB  ALA H 137       7.440  11.099  34.814  1.00 38.60           C  
ATOM   1049  C   ALA H 137       6.485   9.048  35.743  1.00 43.15           C  
ATOM   1050  O   ALA H 137       5.383   8.765  35.276  1.00 44.42           O  
ATOM   1051  N   SER H 138       6.780   8.888  37.053  1.00 42.38           N  
ATOM   1052  CA  SER H 138       5.777   8.409  37.966  1.00 45.00           C  
ATOM   1053  CB  SER H 138       5.797   6.881  38.171  1.00 45.37           C  
ATOM   1054  OG  SER H 138       5.462   6.210  36.967  1.00 47.63           O  
ATOM   1055  C   SER H 138       6.027   9.008  39.318  1.00 47.20           C  
ATOM   1056  O   SER H 138       7.129   9.459  39.619  1.00 44.73           O  
ATOM   1057  N   GLY H 139       4.984   9.046  40.172  1.00 40.13           N  
ATOM   1058  CA  GLY H 139       5.159   9.517  41.516  1.00 41.86           C  
ATOM   1059  C   GLY H 139       4.853  10.981  41.612  1.00 43.19           C  
ATOM   1060  O   GLY H 139       4.819  11.526  42.715  1.00 43.64           O  
ATOM   1061  N   TYR H 140       4.639  11.674  40.478  1.00 43.79           N  
ATOM   1062  CA  TYR H 140       4.337  13.073  40.581  1.00 44.57           C  
ATOM   1063  CB  TYR H 140       5.586  13.987  40.527  1.00 43.40           C  
ATOM   1064  CG  TYR H 140       6.259  13.953  39.188  1.00 43.08           C  
ATOM   1065  CD1 TYR H 140       5.739  14.649  38.126  1.00 42.97           C  
ATOM   1066  CD2 TYR H 140       7.435  13.271  38.980  1.00 42.64           C  
ATOM   1067  CE1 TYR H 140       6.341  14.646  36.891  1.00 42.68           C  
ATOM   1068  CE2 TYR H 140       8.047  13.262  37.744  1.00 42.62           C  
ATOM   1069  CZ  TYR H 140       7.504  13.951  36.689  1.00 41.68           C  
ATOM   1070  OH  TYR H 140       8.125  13.950  35.421  1.00 41.68           O  
ATOM   1071  C   TYR H 140       3.412  13.461  39.465  1.00 45.79           C  
ATOM   1072  O   TYR H 140       3.131  12.669  38.566  1.00 46.56           O  
ATOM   1073  N   THR H 141       2.908  14.715  39.509  1.00 46.99           N  
ATOM   1074  CA  THR H 141       2.050  15.204  38.466  1.00 46.49           C  
ATOM   1075  CB  THR H 141       1.321  16.458  38.865  1.00 48.07           C  
ATOM   1076  OG1 THR H 141       0.590  16.233  40.059  1.00 48.94           O  
ATOM   1077  CG2 THR H 141       0.342  16.849  37.747  1.00 47.05           C  
ATOM   1078  C   THR H 141       2.938  15.532  37.298  1.00 45.51           C  
ATOM   1079  O   THR H 141       3.761  16.443  37.362  1.00 45.59           O  
ATOM   1080  N   PHE H 142       2.763  14.793  36.187  1.00 45.66           N  
ATOM   1081  CA  PHE H 142       3.572  14.858  35.000  1.00 44.18           C  
ATOM   1082  CB  PHE H 142       3.136  13.792  33.979  1.00 44.86           C  
ATOM   1083  CG  PHE H 142       4.093  13.753  32.840  1.00 45.59           C  
ATOM   1084  CD1 PHE H 142       5.282  13.068  32.949  1.00 44.43           C  
ATOM   1085  CD2 PHE H 142       3.792  14.381  31.656  1.00 45.11           C  
ATOM   1086  CE1 PHE H 142       6.166  13.025  31.895  1.00 45.17           C  
ATOM   1087  CE2 PHE H 142       4.671  14.342  30.599  1.00 44.73           C  
ATOM   1088  CZ  PHE H 142       5.859  13.661  30.716  1.00 45.54           C  
ATOM   1089  C   PHE H 142       3.459  16.207  34.350  1.00 44.32           C  
ATOM   1090  O   PHE H 142       4.448  16.765  33.880  1.00 43.51           O  
ATOM   1091  N   THR H 143       2.233  16.752  34.297  1.00 43.62           N  
ATOM   1092  CA  THR H 143       1.951  18.005  33.657  1.00 44.85           C  
ATOM   1093  CB  THR H 143       0.479  18.294  33.549  1.00 45.41           C  
ATOM   1094  OG1 THR H 143       0.280  19.507  32.842  1.00 47.92           O  
ATOM   1095  CG2 THR H 143      -0.129  18.407  34.954  1.00 45.84           C  
ATOM   1096  C   THR H 143       2.584  19.142  34.403  1.00 44.41           C  
ATOM   1097  O   THR H 143       2.904  20.171  33.815  1.00 44.12           O  
ATOM   1098  N   ALA H 144       2.745  18.987  35.727  1.00 44.21           N  
ATOM   1099  CA  ALA H 144       3.202  20.007  36.627  1.00 44.80           C  
ATOM   1100  CB  ALA H 144       3.142  19.552  38.096  1.00 45.14           C  
ATOM   1101  C   ALA H 144       4.604  20.468  36.366  1.00 43.62           C  
ATOM   1102  O   ALA H 144       4.888  21.649  36.559  1.00 44.26           O  
ATOM   1103  N   TYR H 145       5.533  19.581  35.954  1.00 42.31           N  
ATOM   1104  CA  TYR H 145       6.886  20.042  35.867  1.00 40.37           C  
ATOM   1105  CB  TYR H 145       7.831  19.255  36.783  1.00 42.21           C  
ATOM   1106  CG  TYR H 145       7.259  19.315  38.157  1.00 44.86           C  
ATOM   1107  CD1 TYR H 145       6.229  18.469  38.499  1.00 45.35           C  
ATOM   1108  CD2 TYR H 145       7.738  20.196  39.097  1.00 46.03           C  
ATOM   1109  CE1 TYR H 145       5.678  18.494  39.759  1.00 47.38           C  
ATOM   1110  CE2 TYR H 145       7.191  20.225  40.359  1.00 47.77           C  
ATOM   1111  CZ  TYR H 145       6.162  19.377  40.692  1.00 47.92           C  
ATOM   1112  OH  TYR H 145       5.608  19.415  41.987  1.00 49.08           O  
ATOM   1113  C   TYR H 145       7.407  19.872  34.484  1.00 38.73           C  
ATOM   1114  O   TYR H 145       6.956  19.028  33.709  1.00 39.52           O  
ATOM   1115  N   SER H 146       8.387  20.721  34.133  1.00 34.77           N  
ATOM   1116  CA  SER H 146       8.966  20.594  32.834  1.00 31.40           C  
ATOM   1117  CB  SER H 146       9.720  21.838  32.342  1.00 30.25           C  
ATOM   1118  OG  SER H 146      10.233  21.590  31.042  1.00  0.00           O  
ATOM   1119  C   SER H 146       9.949  19.468  32.886  1.00 30.70           C  
ATOM   1120  O   SER H 146      10.488  19.135  33.940  1.00 28.58           O  
ATOM   1121  N   MET H 147      10.198  18.844  31.720  1.00 27.07           N  
ATOM   1122  CA  MET H 147      11.107  17.740  31.628  1.00 28.72           C  
ATOM   1123  CB  MET H 147      10.508  16.517  30.912  1.00 28.97           C  
ATOM   1124  CG  MET H 147      11.466  15.329  30.822  1.00 44.54           C  
ATOM   1125  SD  MET H 147      11.830  14.553  32.425  1.00 70.56           S  
ATOM   1126  CE  MET H 147      10.099  14.151  32.806  1.00 52.92           C  
ATOM   1127  C   MET H 147      12.262  18.215  30.806  1.00 27.81           C  
ATOM   1128  O   MET H 147      12.071  18.820  29.751  1.00 27.75           O  
ATOM   1129  N   HIS H 148      13.503  17.969  31.275  1.00 26.23           N  
ATOM   1130  CA  HIS H 148      14.628  18.423  30.508  1.00 25.28           C  
ATOM   1131  ND1 HIS H 148      14.957  21.788  31.427  1.00 26.70           N  
ATOM   1132  CG  HIS H 148      14.903  20.509  31.941  1.00 28.05           C  
ATOM   1133  CB  HIS H 148      15.574  19.302  31.339  1.00 25.38           C  
ATOM   1134  NE2 HIS H 148      13.740  21.905  33.281  1.00 31.96           N  
ATOM   1135  CD2 HIS H 148      14.150  20.602  33.072  1.00 28.83           C  
ATOM   1136  CE1 HIS H 148      14.247  22.583  32.270  1.00 30.27           C  
ATOM   1137  C   HIS H 148      15.411  17.238  30.023  1.00 26.79           C  
ATOM   1138  O   HIS H 148      15.291  16.128  30.538  1.00 25.47           O  
ATOM   1139  N   TRP H 149      16.222  17.451  28.971  1.00 23.73           N  
ATOM   1140  CA  TRP H 149      17.044  16.390  28.443  1.00 23.39           C  
ATOM   1141  CB  TRP H 149      16.684  15.981  27.003  1.00 23.89           C  
ATOM   1142  CG  TRP H 149      15.346  15.276  26.900  1.00 25.77           C  
ATOM   1143  CD2 TRP H 149      15.178  13.859  27.050  1.00 26.72           C  
ATOM   1144  CD1 TRP H 149      14.110  15.797  26.683  1.00 29.20           C  
ATOM   1145  NE1 TRP H 149      13.169  14.790  26.691  1.00 28.79           N  
ATOM   1146  CE2 TRP H 149      13.817  13.594  26.915  1.00 29.99           C  
ATOM   1147  CE3 TRP H 149      16.081  12.858  27.271  1.00 30.27           C  
ATOM   1148  CZ2 TRP H 149      13.331  12.316  27.003  1.00 30.49           C  
ATOM   1149  CZ3 TRP H 149      15.590  11.577  27.370  1.00 29.56           C  
ATOM   1150  CH2 TRP H 149      14.243  11.309  27.238  1.00 30.22           C  
ATOM   1151  C   TRP H 149      18.459  16.883  28.458  1.00 23.79           C  
ATOM   1152  O   TRP H 149      18.727  18.030  28.107  1.00 24.54           O  
ATOM   1153  N   VAL H 150      19.398  16.012  28.892  1.00 24.44           N  
ATOM   1154  CA  VAL H 150      20.795  16.344  29.012  1.00 23.78           C  
ATOM   1155  CB  VAL H 150      21.239  16.465  30.448  1.00 24.31           C  
ATOM   1156  CG1 VAL H 150      22.761  16.687  30.510  1.00 25.08           C  
ATOM   1157  CG2 VAL H 150      20.420  17.581  31.118  1.00 22.93           C  
ATOM   1158  C   VAL H 150      21.588  15.220  28.424  1.00 25.83           C  
ATOM   1159  O   VAL H 150      21.272  14.050  28.627  1.00 26.41           O  
ATOM   1160  N   ARG H 151      22.668  15.531  27.681  1.00 24.39           N  
ATOM   1161  CA  ARG H 151      23.423  14.434  27.144  1.00 24.79           C  
ATOM   1162  CB  ARG H 151      23.586  14.429  25.621  1.00 25.36           C  
ATOM   1163  CG  ARG H 151      24.342  15.640  25.074  1.00 24.13           C  
ATOM   1164  CD  ARG H 151      24.837  15.429  23.644  1.00 23.85           C  
ATOM   1165  NE  ARG H 151      25.326  16.736  23.123  1.00 29.25           N  
ATOM   1166  CZ  ARG H 151      25.466  16.903  21.774  1.00 35.27           C  
ATOM   1167  NH1 ARG H 151      25.158  15.876  20.929  1.00 30.42           N1+
ATOM   1168  NH2 ARG H 151      25.904  18.089  21.261  1.00 32.83           N  
ATOM   1169  C   ARG H 151      24.808  14.481  27.689  1.00 25.12           C  
ATOM   1170  O   ARG H 151      25.280  15.521  28.146  1.00 24.99           O  
ATOM   1171  N   GLN H 152      25.488  13.316  27.675  1.00 26.45           N  
ATOM   1172  CA  GLN H 152      26.840  13.244  28.140  1.00 28.16           C  
ATOM   1173  CB  GLN H 152      26.924  12.754  29.597  1.00 27.03           C  
ATOM   1174  CG  GLN H 152      28.347  12.654  30.145  1.00 28.56           C  
ATOM   1175  CD  GLN H 152      28.291  12.211  31.606  1.00 29.96           C  
ATOM   1176  OE1 GLN H 152      27.476  11.380  31.997  1.00 30.18           O  
ATOM   1177  NE2 GLN H 152      29.197  12.790  32.439  1.00 26.98           N  
ATOM   1178  C   GLN H 152      27.605  12.295  27.264  1.00 29.09           C  
ATOM   1179  O   GLN H 152      27.322  11.099  27.216  1.00 29.32           O  
ATOM   1180  N   ALA H 153      28.618  12.823  26.547  1.00 31.38           N  
ATOM   1181  CA  ALA H 153      29.440  12.018  25.682  1.00 34.60           C  
ATOM   1182  CB  ALA H 153      30.269  12.835  24.678  1.00 34.75           C  
ATOM   1183  C   ALA H 153      30.385  11.261  26.556  1.00 36.94           C  
ATOM   1184  O   ALA H 153      30.598  11.619  27.715  1.00 36.35           O  
ATOM   1185  N   PRO H 154      30.967  10.215  26.045  1.00 40.56           N  
ATOM   1186  CA  PRO H 154      31.822   9.390  26.844  1.00 40.95           C  
ATOM   1187  CD  PRO H 154      30.488   9.541  24.851  1.00 41.05           C  
ATOM   1188  CB  PRO H 154      32.213   8.216  25.949  1.00 42.70           C  
ATOM   1189  CG  PRO H 154      31.032   8.107  24.960  1.00 43.83           C  
ATOM   1190  C   PRO H 154      32.974  10.184  27.361  1.00 41.12           C  
ATOM   1191  O   PRO H 154      33.672  10.813  26.568  1.00 41.63           O  
ATOM   1192  N   GLY H 155      33.172  10.170  28.694  1.00 41.50           N  
ATOM   1193  CA  GLY H 155      34.287  10.818  29.318  1.00 40.65           C  
ATOM   1194  C   GLY H 155      34.173  12.304  29.169  1.00 41.13           C  
ATOM   1195  O   GLY H 155      35.144  13.019  29.409  1.00 42.43           O  
ATOM   1196  N   GLN H 156      32.987  12.824  28.788  1.00 38.55           N  
ATOM   1197  CA  GLN H 156      32.864  14.241  28.563  1.00 39.17           C  
ATOM   1198  CB  GLN H 156      32.305  14.588  27.163  1.00 41.07           C  
ATOM   1199  CG  GLN H 156      33.111  14.021  25.980  1.00 45.65           C  
ATOM   1200  CD  GLN H 156      34.256  14.953  25.599  1.00 51.65           C  
ATOM   1201  OE1 GLN H 156      34.259  16.136  25.937  1.00 58.28           O  
ATOM   1202  NE2 GLN H 156      35.257  14.405  24.857  1.00 54.83           N  
ATOM   1203  C   GLN H 156      31.913  14.799  29.587  1.00 36.86           C  
ATOM   1204  O   GLN H 156      31.419  14.083  30.454  1.00 35.96           O  
ATOM   1205  N   SER H 157      31.656  16.123  29.509  1.00 31.53           N  
ATOM   1206  CA  SER H 157      30.827  16.839  30.451  1.00 29.56           C  
ATOM   1207  CB  SER H 157      31.228  18.326  30.562  1.00 35.11           C  
ATOM   1208  OG  SER H 157      30.555  18.966  31.636  1.00  0.00           O  
ATOM   1209  C   SER H 157      29.386  16.756  30.042  1.00 30.13           C  
ATOM   1210  O   SER H 157      29.016  16.006  29.139  1.00 32.57           O  
ATOM   1211  N   LEU H 158      28.516  17.527  30.732  1.00 30.80           N  
ATOM   1212  CA  LEU H 158      27.093  17.470  30.544  1.00 27.42           C  
ATOM   1213  CB  LEU H 158      26.364  17.552  31.895  1.00 26.92           C  
ATOM   1214  CG  LEU H 158      26.746  16.392  32.835  1.00 28.22           C  
ATOM   1215  CD1 LEU H 158      26.157  16.564  34.240  1.00 26.31           C  
ATOM   1216  CD2 LEU H 158      26.357  15.039  32.230  1.00 28.02           C  
ATOM   1217  C   LEU H 158      26.644  18.640  29.714  1.00 25.90           C  
ATOM   1218  O   LEU H 158      27.067  19.770  29.947  1.00 26.81           O  
ATOM   1219  N   GLU H 159      25.779  18.390  28.706  1.00 25.25           N  
ATOM   1220  CA  GLU H 159      25.253  19.488  27.946  1.00 26.66           C  
ATOM   1221  CB  GLU H 159      25.689  19.541  26.466  1.00 26.87           C  
ATOM   1222  CG  GLU H 159      25.413  20.911  25.834  1.00 30.06           C  
ATOM   1223  CD  GLU H 159      26.027  20.964  24.441  1.00 37.00           C  
ATOM   1224  OE1 GLU H 159      26.419  19.886  23.924  1.00 36.76           O  
ATOM   1225  OE2 GLU H 159      26.114  22.086  23.875  1.00 40.61           O1-
ATOM   1226  C   GLU H 159      23.751  19.405  27.991  1.00 25.83           C  
ATOM   1227  O   GLU H 159      23.178  18.322  27.928  1.00 26.78           O  
ATOM   1228  N   TRP H 160      23.062  20.565  28.110  1.00 24.41           N  
ATOM   1229  CA  TRP H 160      21.622  20.572  28.216  1.00 24.07           C  
ATOM   1230  CB  TRP H 160      21.105  21.705  29.146  1.00 23.35           C  
ATOM   1231  CG  TRP H 160      19.621  21.782  29.446  1.00 23.39           C  
ATOM   1232  CD2 TRP H 160      18.730  22.774  28.906  1.00 24.95           C  
ATOM   1233  CD1 TRP H 160      18.854  21.016  30.290  1.00 24.03           C  
ATOM   1234  NE1 TRP H 160      17.557  21.456  30.286  1.00 24.67           N  
ATOM   1235  CE2 TRP H 160      17.465  22.544  29.447  1.00 24.39           C  
ATOM   1236  CE3 TRP H 160      18.959  23.797  28.033  1.00 24.05           C  
ATOM   1237  CZ2 TRP H 160      16.415  23.335  29.113  1.00 24.06           C  
ATOM   1238  CZ3 TRP H 160      17.885  24.595  27.697  1.00 26.27           C  
ATOM   1239  CH2 TRP H 160      16.635  24.365  28.231  1.00 26.10           C  
ATOM   1240  C   TRP H 160      21.050  20.756  26.843  1.00 25.29           C  
ATOM   1241  O   TRP H 160      21.466  21.655  26.116  1.00 25.52           O  
ATOM   1242  N   LEU H 161      20.175  19.815  26.421  1.00 24.31           N  
ATOM   1243  CA  LEU H 161      19.514  19.817  25.138  1.00 25.17           C  
ATOM   1244  CB  LEU H 161      18.963  18.440  24.726  1.00 24.39           C  
ATOM   1245  CG  LEU H 161      20.026  17.332  24.636  1.00 25.76           C  
ATOM   1246  CD1 LEU H 161      20.511  16.915  26.033  1.00 25.08           C  
ATOM   1247  CD2 LEU H 161      19.532  16.152  23.783  1.00  0.00           C  
ATOM   1248  C   LEU H 161      18.342  20.753  25.068  1.00 26.04           C  
ATOM   1249  O   LEU H 161      18.201  21.502  24.106  1.00 26.84           O  
ATOM   1250  N   GLY H 162      17.449  20.731  26.084  1.00 25.66           N  
ATOM   1251  CA  GLY H 162      16.255  21.526  25.973  1.00 26.14           C  
ATOM   1252  C   GLY H 162      15.206  20.957  26.891  1.00 25.23           C  
ATOM   1253  O   GLY H 162      15.405  19.909  27.502  1.00 25.58           O  
ATOM   1254  N   TRP H 163      14.050  21.656  27.010  1.00 24.58           N  
ATOM   1255  CA  TRP H 163      12.987  21.183  27.856  1.00 24.79           C  
ATOM   1256  CB  TRP H 163      12.810  21.948  29.192  1.00 26.03           C  
ATOM   1257  CG  TRP H 163      12.662  23.464  29.150  1.00 27.94           C  
ATOM   1258  CD2 TRP H 163      11.444  24.230  29.196  1.00 27.62           C  
ATOM   1259  CD1 TRP H 163      13.672  24.378  29.145  1.00 27.57           C  
ATOM   1260  NE1 TRP H 163      13.174  25.652  29.184  1.00 27.51           N  
ATOM   1261  CE2 TRP H 163      11.801  25.582  29.220  1.00 28.23           C  
ATOM   1262  CE3 TRP H 163      10.133  23.849  29.228  1.00 29.48           C  
ATOM   1263  CZ2 TRP H 163      10.862  26.570  29.280  1.00 30.35           C  
ATOM   1264  CZ3 TRP H 163       9.189  24.852  29.277  1.00 29.05           C  
ATOM   1265  CH2 TRP H 163       9.542  26.185  29.304  1.00 28.56           C  
ATOM   1266  C   TRP H 163      11.675  21.226  27.139  1.00 26.95           C  
ATOM   1267  O   TRP H 163      11.515  21.864  26.101  1.00 24.64           O  
ATOM   1268  N   ILE H 164      10.701  20.485  27.699  1.00 27.68           N  
ATOM   1269  CA  ILE H 164       9.370  20.416  27.168  1.00 28.13           C  
ATOM   1270  CB  ILE H 164       9.000  19.045  26.678  1.00 28.68           C  
ATOM   1271  CG1 ILE H 164       7.582  19.039  26.086  1.00 27.50           C  
ATOM   1272  CG2 ILE H 164       9.193  18.054  27.839  1.00 31.31           C  
ATOM   1273  CD1 ILE H 164       7.234  17.729  25.381  1.00 28.31           C  
ATOM   1274  C   ILE H 164       8.420  20.728  28.284  1.00 28.71           C  
ATOM   1275  O   ILE H 164       8.619  20.313  29.423  1.00 29.20           O  
ATOM   1276  N   ASN H 165       7.363  21.499  27.968  1.00 29.36           N  
ATOM   1277  CA  ASN H 165       6.347  21.791  28.936  1.00 31.59           C  
ATOM   1278  CB  ASN H 165       5.806  23.222  28.773  1.00 32.20           C  
ATOM   1279  CG  ASN H 165       4.846  23.526  29.908  1.00 37.58           C  
ATOM   1280  OD1 ASN H 165       4.174  22.642  30.437  1.00 37.02           O  
ATOM   1281  ND2 ASN H 165       4.780  24.830  30.284  1.00 38.99           N  
ATOM   1282  C   ASN H 165       5.250  20.818  28.641  1.00 32.53           C  
ATOM   1283  O   ASN H 165       4.588  20.921  27.616  1.00 33.83           O  
ATOM   1284  N   THR H 166       5.087  19.891  29.608  1.00 28.32           N  
ATOM   1285  CA  THR H 166       4.167  18.811  29.512  1.00 29.77           C  
ATOM   1286  CB  THR H 166       4.218  17.919  30.711  1.00 29.51           C  
ATOM   1287  OG1 THR H 166       3.972  18.681  31.880  1.00 34.97           O  
ATOM   1288  CG2 THR H 166       5.606  17.256  30.781  1.00 32.32           C  
ATOM   1289  C   THR H 166       2.783  19.362  29.382  1.00 33.62           C  
ATOM   1290  O   THR H 166       1.969  18.815  28.640  1.00 35.64           O  
ATOM   1291  N   ALA H 167       2.463  20.437  30.134  1.00 37.78           N  
ATOM   1292  CA  ALA H 167       1.131  20.966  30.054  1.00 39.07           C  
ATOM   1293  CB  ALA H 167       0.875  22.067  31.096  1.00 33.65           C  
ATOM   1294  C   ALA H 167       0.816  21.557  28.697  1.00 40.37           C  
ATOM   1295  O   ALA H 167      -0.193  21.204  28.089  1.00 46.89           O  
ATOM   1296  N   ILE H 168       1.645  22.507  28.203  1.00 33.37           N  
ATOM   1297  CA  ILE H 168       1.406  23.153  26.930  1.00 31.97           C  
ATOM   1298  CB  ILE H 168       1.893  24.575  26.858  1.00 38.77           C  
ATOM   1299  CG1 ILE H 168       3.409  24.717  27.062  1.00 10.09           C  
ATOM   1300  CG2 ILE H 168       1.050  25.366  27.869  1.00 21.37           C  
ATOM   1301  CD1 ILE H 168       3.881  26.168  26.938  1.00  5.77           C  
ATOM   1302  C   ILE H 168       1.829  22.369  25.716  1.00 32.60           C  
ATOM   1303  O   ILE H 168       1.130  22.357  24.707  1.00 39.12           O  
ATOM   1304  N   GLY H 169       2.992  21.700  25.769  1.00 29.67           N  
ATOM   1305  CA  GLY H 169       3.546  20.937  24.680  1.00 28.31           C  
ATOM   1306  C   GLY H 169       4.622  21.754  24.026  1.00 31.26           C  
ATOM   1307  O   GLY H 169       5.295  21.324  23.092  1.00 32.78           O  
ATOM   1308  N   ASN H 170       4.808  22.974  24.530  1.00 32.56           N  
ATOM   1309  CA  ASN H 170       5.740  23.961  24.061  1.00 31.66           C  
ATOM   1310  CB  ASN H 170       5.454  25.379  24.589  1.00 29.92           C  
ATOM   1311  CG  ASN H 170       6.402  26.385  23.953  1.00 34.29           C  
ATOM   1312  OD1 ASN H 170       6.310  26.677  22.762  1.00 35.10           O  
ATOM   1313  ND2 ASN H 170       7.324  26.951  24.779  1.00  0.00           N  
ATOM   1314  C   ASN H 170       7.108  23.547  24.495  1.00 31.70           C  
ATOM   1315  O   ASN H 170       7.276  22.891  25.522  1.00 32.21           O  
ATOM   1316  N   THR H 171       8.136  23.903  23.693  1.00 30.72           N  
ATOM   1317  CA  THR H 171       9.464  23.483  24.034  1.00 28.64           C  
ATOM   1318  CB  THR H 171       9.947  22.325  23.215  1.00 29.63           C  
ATOM   1319  OG1 THR H 171       9.889  22.656  21.836  1.00 30.32           O  
ATOM   1320  CG2 THR H 171       9.089  21.088  23.515  1.00 37.27           C  
ATOM   1321  C   THR H 171      10.448  24.590  23.813  1.00 28.06           C  
ATOM   1322  O   THR H 171      10.152  25.616  23.205  1.00 28.96           O  
ATOM   1323  N   GLN H 172      11.663  24.402  24.369  1.00 27.38           N  
ATOM   1324  CA  GLN H 172      12.747  25.309  24.140  1.00 28.17           C  
ATOM   1325  CB  GLN H 172      13.005  26.298  25.294  1.00 28.43           C  
ATOM   1326  CG  GLN H 172      14.060  27.345  24.928  1.00 34.44           C  
ATOM   1327  CD  GLN H 172      14.146  28.383  26.038  1.00 12.49           C  
ATOM   1328  OE1 GLN H 172      14.603  28.099  27.144  1.00  0.00           O  
ATOM   1329  NE2 GLN H 172      13.695  29.627  25.723  1.00  0.00           N  
ATOM   1330  C   GLN H 172      13.963  24.452  23.987  1.00 28.71           C  
ATOM   1331  O   GLN H 172      14.197  23.546  24.785  1.00 27.94           O  
ATOM   1332  N   TYR H 173      14.783  24.711  22.952  1.00 26.30           N  
ATOM   1333  CA  TYR H 173      15.905  23.845  22.749  1.00 26.31           C  
ATOM   1334  CB  TYR H 173      15.937  23.139  21.379  1.00 26.30           C  
ATOM   1335  CG  TYR H 173      14.706  22.325  21.151  1.00 27.97           C  
ATOM   1336  CD1 TYR H 173      14.600  21.016  21.565  1.00 26.78           C  
ATOM   1337  CD2 TYR H 173      13.636  22.887  20.496  1.00 28.24           C  
ATOM   1338  CE1 TYR H 173      13.451  20.291  21.334  1.00 28.04           C  
ATOM   1339  CE2 TYR H 173      12.487  22.169  20.262  1.00 26.81           C  
ATOM   1340  CZ  TYR H 173      12.389  20.866  20.680  1.00 29.39           C  
ATOM   1341  OH  TYR H 173      11.210  20.125  20.437  1.00 29.52           O  
ATOM   1342  C   TYR H 173      17.137  24.679  22.782  1.00 27.22           C  
ATOM   1343  O   TYR H 173      17.109  25.872  22.493  1.00 25.48           O  
ATOM   1344  N   SER H 174      18.269  24.064  23.169  1.00 26.67           N  
ATOM   1345  CA  SER H 174      19.487  24.803  23.127  1.00 27.24           C  
ATOM   1346  CB  SER H 174      20.679  24.057  23.746  1.00 27.77           C  
ATOM   1347  OG  SER H 174      21.846  24.865  23.667  1.00  0.00           O  
ATOM   1348  C   SER H 174      19.753  25.026  21.667  1.00 28.93           C  
ATOM   1349  O   SER H 174      19.303  24.257  20.817  1.00 28.14           O  
ATOM   1350  N   GLN H 175      20.511  26.088  21.345  1.00 28.36           N  
ATOM   1351  CA  GLN H 175      20.712  26.499  19.981  1.00 32.55           C  
ATOM   1352  CB  GLN H 175      21.543  27.794  19.879  1.00 34.19           C  
ATOM   1353  CG  GLN H 175      20.800  29.007  20.448  1.00 38.03           C  
ATOM   1354  CD  GLN H 175      21.698  30.234  20.372  1.00 46.03           C  
ATOM   1355  OE1 GLN H 175      22.878  30.141  20.036  1.00 55.71           O  
ATOM   1356  NE2 GLN H 175      21.120  31.419  20.704  1.00 61.85           N  
ATOM   1357  C   GLN H 175      21.396  25.431  19.178  1.00 33.85           C  
ATOM   1358  O   GLN H 175      21.060  25.220  18.015  1.00 35.25           O  
ATOM   1359  N   LYS H 176      22.358  24.709  19.773  1.00 34.36           N  
ATOM   1360  CA  LYS H 176      23.133  23.749  19.038  1.00 37.22           C  
ATOM   1361  CB  LYS H 176      24.189  23.076  19.923  1.00 37.51           C  
ATOM   1362  CG  LYS H 176      25.269  22.331  19.147  1.00 41.40           C  
ATOM   1363  CD  LYS H 176      26.467  21.984  20.027  1.00 42.65           C  
ATOM   1364  CE  LYS H 176      27.578  21.225  19.307  1.00 50.90           C  
ATOM   1365  NZ  LYS H 176      28.667  20.931  20.262  1.00 52.92           N1+
ATOM   1366  C   LYS H 176      22.254  22.662  18.477  1.00 36.79           C  
ATOM   1367  O   LYS H 176      22.479  22.169  17.371  1.00 38.14           O  
ATOM   1368  N   PHE H 177      21.245  22.248  19.256  1.00 34.77           N  
ATOM   1369  CA  PHE H 177      20.331  21.186  18.944  1.00 33.64           C  
ATOM   1370  CB  PHE H 177      19.659  20.621  20.203  1.00 31.77           C  
ATOM   1371  CG  PHE H 177      20.793  20.032  20.965  1.00 32.87           C  
ATOM   1372  CD1 PHE H 177      21.566  20.813  21.792  1.00 32.62           C  
ATOM   1373  CD2 PHE H 177      21.100  18.701  20.833  1.00 31.35           C  
ATOM   1374  CE1 PHE H 177      22.618  20.268  22.488  1.00 33.65           C  
ATOM   1375  CE2 PHE H 177      22.151  18.154  21.527  1.00 34.60           C  
ATOM   1376  CZ  PHE H 177      22.914  18.934  22.358  1.00 35.58           C  
ATOM   1377  C   PHE H 177      19.298  21.564  17.924  1.00 36.06           C  
ATOM   1378  O   PHE H 177      18.715  20.690  17.286  1.00 36.76           O  
ATOM   1379  N   GLN H 178      19.011  22.872  17.788  1.00 36.08           N  
ATOM   1380  CA  GLN H 178      17.969  23.381  16.938  1.00 37.88           C  
ATOM   1381  CB  GLN H 178      18.123  24.890  16.671  1.00 39.31           C  
ATOM   1382  CG  GLN H 178      17.942  25.756  17.916  1.00 41.66           C  
ATOM   1383  CD  GLN H 178      16.459  25.755  18.239  1.00 46.15           C  
ATOM   1384  OE1 GLN H 178      15.619  25.854  17.346  1.00 45.19           O  
ATOM   1385  NE2 GLN H 178      16.119  25.622  19.547  1.00 43.52           N  
ATOM   1386  C   GLN H 178      17.945  22.696  15.597  1.00 38.92           C  
ATOM   1387  O   GLN H 178      18.954  22.606  14.900  1.00 40.26           O  
ATOM   1388  N   ASP H 179      16.723  22.234  15.232  1.00 38.48           N  
ATOM   1389  CA  ASP H 179      16.291  21.586  14.021  1.00 36.30           C  
ATOM   1390  CB  ASP H 179      16.905  22.256  12.782  1.00  0.00           C  
ATOM   1391  CG  ASP H 179      16.376  23.686  12.695  1.00  0.00           C  
ATOM   1392  OD1 ASP H 179      16.119  24.313  13.758  1.00  0.00           O  
ATOM   1393  OD2 ASP H 179      16.237  24.172  11.543  1.00  0.00           O1-
ATOM   1394  C   ASP H 179      16.665  20.130  14.003  1.00 34.89           C  
ATOM   1395  O   ASP H 179      16.110  19.356  13.223  1.00 38.20           O  
ATOM   1396  N   ARG H 180      17.627  19.720  14.842  1.00 33.14           N  
ATOM   1397  CA  ARG H 180      17.999  18.340  14.954  1.00 35.25           C  
ATOM   1398  CB  ARG H 180      19.406  18.154  15.533  1.00 36.80           C  
ATOM   1399  CG  ARG H 180      20.534  18.726  14.678  1.00 40.92           C  
ATOM   1400  CD  ARG H 180      21.200  17.691  13.775  1.00 42.31           C  
ATOM   1401  NE  ARG H 180      21.488  16.489  14.606  1.00 37.64           N  
ATOM   1402  CZ  ARG H 180      22.486  16.519  15.535  1.00 34.48           C  
ATOM   1403  NH1 ARG H 180      23.145  17.679  15.801  1.00 30.94           N1+
ATOM   1404  NH2 ARG H 180      22.821  15.387  16.213  1.00 34.78           N  
ATOM   1405  C   ARG H 180      17.093  17.585  15.888  1.00 35.73           C  
ATOM   1406  O   ARG H 180      16.778  16.419  15.653  1.00 34.72           O  
ATOM   1407  N   VAL H 181      16.665  18.235  16.994  1.00 30.62           N  
ATOM   1408  CA  VAL H 181      15.990  17.513  18.039  1.00 28.79           C  
ATOM   1409  CB  VAL H 181      16.616  17.709  19.396  1.00 29.55           C  
ATOM   1410  CG1 VAL H 181      16.459  19.179  19.819  1.00 26.17           C  
ATOM   1411  CG2 VAL H 181      15.998  16.714  20.391  1.00 26.21           C  
ATOM   1412  C   VAL H 181      14.551  17.899  18.108  1.00 29.88           C  
ATOM   1413  O   VAL H 181      14.174  19.012  17.752  1.00 29.95           O  
ATOM   1414  N   THR H 182      13.714  16.933  18.550  1.00 28.94           N  
ATOM   1415  CA  THR H 182      12.291  17.096  18.649  1.00 31.22           C  
ATOM   1416  CB  THR H 182      11.578  16.250  17.631  1.00 33.36           C  
ATOM   1417  OG1 THR H 182      12.024  16.563  16.320  1.00 35.00           O  
ATOM   1418  CG2 THR H 182      10.069  16.500  17.754  1.00 33.21           C  
ATOM   1419  C   THR H 182      11.877  16.567  19.992  1.00 31.19           C  
ATOM   1420  O   THR H 182      12.204  15.435  20.344  1.00 31.68           O  
ATOM   1421  N   ILE H 183      11.126  17.360  20.782  1.00 29.22           N  
ATOM   1422  CA  ILE H 183      10.720  16.878  22.072  1.00 29.06           C  
ATOM   1423  CB  ILE H 183      11.221  17.745  23.190  1.00 28.67           C  
ATOM   1424  CG1 ILE H 183      12.756  17.812  23.143  1.00 21.25           C  
ATOM   1425  CG2 ILE H 183      10.691  17.181  24.516  1.00 16.98           C  
ATOM   1426  CD1 ILE H 183      13.353  18.923  24.006  1.00 25.01           C  
ATOM   1427  C   ILE H 183       9.221  16.862  22.118  1.00 30.59           C  
ATOM   1428  O   ILE H 183       8.567  17.842  21.762  1.00 30.21           O  
ATOM   1429  N   THR H 184       8.634  15.723  22.548  1.00 30.82           N  
ATOM   1430  CA  THR H 184       7.202  15.589  22.612  1.00 32.40           C  
ATOM   1431  CB  THR H 184       6.641  14.815  21.460  1.00 31.55           C  
ATOM   1432  OG1 THR H 184       7.213  13.516  21.408  1.00 30.65           O  
ATOM   1433  CG2 THR H 184       6.936  15.591  20.163  1.00 32.70           C  
ATOM   1434  C   THR H 184       6.850  14.853  23.869  1.00 33.93           C  
ATOM   1435  O   THR H 184       7.726  14.391  24.596  1.00 31.57           O  
ATOM   1436  N   ARG H 185       5.534  14.759  24.172  1.00 34.16           N  
ATOM   1437  CA  ARG H 185       5.118  14.067  25.358  1.00 33.48           C  
ATOM   1438  CB  ARG H 185       5.031  14.986  26.592  1.00 32.95           C  
ATOM   1439  CG  ARG H 185       4.111  16.209  26.446  1.00 34.62           C  
ATOM   1440  CD  ARG H 185       2.624  15.889  26.301  1.00 35.09           C  
ATOM   1441  NE  ARG H 185       1.869  17.167  26.192  1.00 37.01           N  
ATOM   1442  CZ  ARG H 185       0.850  17.276  25.287  1.00 38.51           C  
ATOM   1443  NH1 ARG H 185       0.602  16.258  24.411  1.00 32.60           N1+
ATOM   1444  NH2 ARG H 185       0.086  18.405  25.256  1.00 42.67           N  
ATOM   1445  C   ARG H 185       3.765  13.439  25.149  1.00 37.86           C  
ATOM   1446  O   ARG H 185       2.973  13.880  24.318  1.00 38.85           O  
ATOM   1447  N   ASP H 186       3.493  12.355  25.911  1.00 37.59           N  
ATOM   1448  CA  ASP H 186       2.214  11.705  25.915  1.00 39.36           C  
ATOM   1449  CB  ASP H 186       2.288  10.219  25.534  1.00 41.29           C  
ATOM   1450  CG  ASP H 186       0.869   9.710  25.332  1.00 45.61           C  
ATOM   1451  OD1 ASP H 186      -0.075  10.545  25.354  1.00 47.50           O  
ATOM   1452  OD2 ASP H 186       0.709   8.473  25.158  1.00 50.58           O1-
ATOM   1453  C   ASP H 186       1.745  11.777  27.336  1.00 40.52           C  
ATOM   1454  O   ASP H 186       2.212  11.031  28.192  1.00 40.26           O  
ATOM   1455  N   THR H 187       0.803  12.690  27.621  1.00 41.43           N  
ATOM   1456  CA  THR H 187       0.344  12.917  28.962  1.00 43.86           C  
ATOM   1457  CB  THR H 187      -0.544  14.114  29.080  1.00 45.38           C  
ATOM   1458  OG1 THR H 187      -1.671  13.968  28.229  1.00 50.16           O  
ATOM   1459  CG2 THR H 187       0.266  15.367  28.710  1.00 47.27           C  
ATOM   1460  C   THR H 187      -0.385  11.727  29.504  1.00 45.03           C  
ATOM   1461  O   THR H 187      -0.255  11.414  30.684  1.00 46.75           O  
ATOM   1462  N   SER H 188      -1.181  11.028  28.672  1.00 45.49           N  
ATOM   1463  CA  SER H 188      -1.937   9.922  29.185  1.00 48.17           C  
ATOM   1464  CB  SER H 188      -2.748   9.207  28.091  1.00 50.92           C  
ATOM   1465  OG  SER H 188      -1.876   8.638  27.128  1.00 53.03           O  
ATOM   1466  C   SER H 188      -0.984   8.930  29.782  1.00 47.16           C  
ATOM   1467  O   SER H 188      -1.216   8.428  30.882  1.00 50.14           O  
ATOM   1468  N   ALA H 189       0.088   8.613  29.034  1.00 45.50           N  
ATOM   1469  CA  ALA H 189       1.161   7.715  29.379  1.00 43.76           C  
ATOM   1470  CB  ALA H 189       2.042   7.323  28.180  1.00 43.90           C  
ATOM   1471  C   ALA H 189       2.066   8.279  30.444  1.00 41.02           C  
ATOM   1472  O   ALA H 189       2.735   7.526  31.149  1.00 39.86           O  
ATOM   1473  N   ARG H 190       2.163   9.619  30.563  1.00 39.15           N  
ATOM   1474  CA  ARG H 190       3.097  10.226  31.476  1.00 37.70           C  
ATOM   1475  CB  ARG H 190       3.060   9.655  32.907  1.00 39.02           C  
ATOM   1476  CG  ARG H 190       1.733   9.819  33.652  1.00  0.00           C  
ATOM   1477  CD  ARG H 190       1.816   9.437  35.136  1.00  0.00           C  
ATOM   1478  NE  ARG H 190       0.414   9.293  35.626  1.00  0.00           N  
ATOM   1479  CZ  ARG H 190      -0.219   8.090  35.495  1.00  0.00           C  
ATOM   1480  NH1 ARG H 190       0.480   7.006  35.051  1.00  0.00           N1+
ATOM   1481  NH2 ARG H 190      -1.546   7.963  35.793  1.00  0.00           N  
ATOM   1482  C   ARG H 190       4.485   9.970  30.963  1.00 37.91           C  
ATOM   1483  O   ARG H 190       5.405   9.716  31.736  1.00 36.74           O  
ATOM   1484  N   THR H 191       4.670  10.032  29.625  1.00 38.20           N  
ATOM   1485  CA  THR H 191       5.984   9.792  29.099  1.00 36.76           C  
ATOM   1486  CB  THR H 191       6.097   8.514  28.323  1.00 37.32           C  
ATOM   1487  OG1 THR H 191       5.738   7.406  29.134  1.00 38.43           O  
ATOM   1488  CG2 THR H 191       7.550   8.370  27.839  1.00 33.30           C  
ATOM   1489  C   THR H 191       6.395  10.901  28.167  1.00 35.86           C  
ATOM   1490  O   THR H 191       5.599  11.424  27.391  1.00 34.60           O  
ATOM   1491  N   SER H 192       7.695  11.267  28.219  1.00 33.52           N  
ATOM   1492  CA  SER H 192       8.236  12.298  27.377  1.00 31.98           C  
ATOM   1493  CB  SER H 192       9.035  13.359  28.148  1.00 29.44           C  
ATOM   1494  OG  SER H 192       8.177  14.042  29.053  1.00  0.00           O  
ATOM   1495  C   SER H 192       9.175  11.644  26.411  1.00 31.52           C  
ATOM   1496  O   SER H 192       9.743  10.589  26.693  1.00 30.73           O  
ATOM   1497  N   TYR H 193       9.348  12.260  25.221  1.00 30.00           N  
ATOM   1498  CA  TYR H 193      10.187  11.665  24.221  1.00 31.04           C  
ATOM   1499  CB  TYR H 193       9.405  11.139  23.004  1.00 30.95           C  
ATOM   1500  CG  TYR H 193       8.503  10.034  23.443  1.00 33.30           C  
ATOM   1501  CD1 TYR H 193       7.263  10.308  23.973  1.00 35.29           C  
ATOM   1502  CD2 TYR H 193       8.886   8.718  23.313  1.00 34.16           C  
ATOM   1503  CE1 TYR H 193       6.429   9.292  24.375  1.00 38.92           C  
ATOM   1504  CE2 TYR H 193       8.058   7.697  23.712  1.00 37.11           C  
ATOM   1505  CZ  TYR H 193       6.825   7.983  24.246  1.00 40.45           C  
ATOM   1506  OH  TYR H 193       5.968   6.942  24.659  1.00 43.04           O  
ATOM   1507  C   TYR H 193      11.136  12.691  23.691  1.00 32.42           C  
ATOM   1508  O   TYR H 193      10.852  13.888  23.665  1.00 33.09           O  
ATOM   1509  N   MET H 194      12.328  12.220  23.279  1.00 30.55           N  
ATOM   1510  CA  MET H 194      13.284  13.072  22.645  1.00 28.85           C  
ATOM   1511  CB  MET H 194      14.517  13.350  23.524  1.00 28.78           C  
ATOM   1512  CG  MET H 194      15.529  14.311  22.898  1.00 30.83           C  
ATOM   1513  SD  MET H 194      16.672  13.538  21.722  1.00 42.16           S  
ATOM   1514  CE  MET H 194      17.607  12.697  23.031  1.00 38.09           C  
ATOM   1515  C   MET H 194      13.705  12.355  21.399  1.00 29.53           C  
ATOM   1516  O   MET H 194      14.089  11.189  21.447  1.00 30.68           O  
ATOM   1517  N   GLU H 195      13.621  13.039  20.238  1.00 28.72           N  
ATOM   1518  CA  GLU H 195      13.948  12.430  18.979  1.00 31.27           C  
ATOM   1519  CB  GLU H 195      12.749  12.446  18.008  1.00 33.50           C  
ATOM   1520  CG  GLU H 195      12.897  11.602  16.740  1.00 41.01           C  
ATOM   1521  CD  GLU H 195      11.544  11.624  16.033  1.00 51.04           C  
ATOM   1522  OE1 GLU H 195      10.629  12.330  16.535  1.00 54.89           O  
ATOM   1523  OE2 GLU H 195      11.403  10.940  14.986  1.00 52.26           O1-
ATOM   1524  C   GLU H 195      15.069  13.218  18.378  1.00 31.45           C  
ATOM   1525  O   GLU H 195      15.001  14.443  18.280  1.00 31.92           O  
ATOM   1526  N   LEU H 196      16.150  12.522  17.974  1.00 28.69           N  
ATOM   1527  CA  LEU H 196      17.289  13.197  17.424  1.00 29.21           C  
ATOM   1528  CB  LEU H 196      18.535  12.977  18.306  1.00 29.03           C  
ATOM   1529  CG  LEU H 196      19.824  13.694  17.872  1.00 30.54           C  
ATOM   1530  CD1 LEU H 196      19.648  15.219  17.863  1.00 30.39           C  
ATOM   1531  CD2 LEU H 196      21.013  13.255  18.743  1.00 29.92           C  
ATOM   1532  C   LEU H 196      17.492  12.637  16.045  1.00 31.92           C  
ATOM   1533  O   LEU H 196      17.577  11.422  15.868  1.00 34.93           O  
ATOM   1534  N   SER H 197      17.582  13.514  15.022  1.00 32.63           N  
ATOM   1535  CA  SER H 197      17.640  13.026  13.669  1.00 35.21           C  
ATOM   1536  CB  SER H 197      16.592  13.657  12.734  1.00 37.16           C  
ATOM   1537  OG  SER H 197      16.893  15.029  12.514  1.00 41.35           O  
ATOM   1538  C   SER H 197      18.984  13.305  13.068  1.00 34.66           C  
ATOM   1539  O   SER H 197      19.780  14.069  13.605  1.00 31.72           O  
ATOM   1540  N   SER H 198      19.258  12.656  11.913  1.00 36.24           N  
ATOM   1541  CA  SER H 198      20.488  12.820  11.191  1.00 38.89           C  
ATOM   1542  CB  SER H 198      20.606  14.176  10.485  1.00 39.54           C  
ATOM   1543  OG  SER H 198      19.676  14.223   9.417  1.00 37.24           O  
ATOM   1544  C   SER H 198      21.651  12.651  12.113  1.00 37.84           C  
ATOM   1545  O   SER H 198      22.505  13.526  12.236  1.00 37.90           O  
ATOM   1546  N   LEU H 199      21.715  11.478  12.768  1.00 37.04           N  
ATOM   1547  CA  LEU H 199      22.728  11.192  13.736  1.00 35.27           C  
ATOM   1548  CB  LEU H 199      22.520   9.851  14.457  1.00 36.15           C  
ATOM   1549  CG  LEU H 199      21.202   9.793  15.244  1.00 34.56           C  
ATOM   1550  CD1 LEU H 199      21.094   8.490  16.047  1.00 32.00           C  
ATOM   1551  CD2 LEU H 199      21.021  11.047  16.108  1.00 32.75           C  
ATOM   1552  C   LEU H 199      24.069  11.105  13.091  1.00 36.50           C  
ATOM   1553  O   LEU H 199      24.218  10.699  11.937  1.00 36.96           O  
ATOM   1554  N   ARG H 200      25.085  11.521  13.864  1.00 35.13           N  
ATOM   1555  CA  ARG H 200      26.455  11.477  13.459  1.00 42.22           C  
ATOM   1556  CB  ARG H 200      26.998  12.865  13.073  1.00 44.56           C  
ATOM   1557  CG  ARG H 200      26.765  13.940  14.135  1.00 48.17           C  
ATOM   1558  CD  ARG H 200      27.428  15.279  13.802  1.00 52.48           C  
ATOM   1559  NE  ARG H 200      26.563  16.030  12.845  1.00 64.02           N  
ATOM   1560  CZ  ARG H 200      27.114  17.016  12.075  1.00 66.80           C  
ATOM   1561  NH1 ARG H 200      28.466  17.207  12.078  1.00 55.73           N1+
ATOM   1562  NH2 ARG H 200      26.326  17.822  11.308  1.00 59.76           N  
ATOM   1563  C   ARG H 200      27.220  10.869  14.598  1.00 39.78           C  
ATOM   1564  O   ARG H 200      26.703  10.727  15.706  1.00 35.11           O  
ATOM   1565  N   SER H 201      28.482  10.471  14.359  1.00 40.99           N  
ATOM   1566  CA  SER H 201      29.217   9.754  15.364  1.00 41.31           C  
ATOM   1567  CB  SER H 201      30.630   9.335  14.915  1.00 44.37           C  
ATOM   1568  OG  SER H 201      31.457  10.470  14.702  1.00 49.35           O  
ATOM   1569  C   SER H 201      29.343  10.581  16.607  1.00 40.10           C  
ATOM   1570  O   SER H 201      29.358  10.044  17.711  1.00 40.03           O  
ATOM   1571  N   GLY H 202      29.394  11.914  16.454  1.00 38.97           N  
ATOM   1572  CA  GLY H 202      29.566  12.831  17.543  1.00 38.00           C  
ATOM   1573  C   GLY H 202      28.425  12.686  18.499  1.00 37.06           C  
ATOM   1574  O   GLY H 202      28.550  13.022  19.671  1.00 38.28           O  
ATOM   1575  N   ASP H 203      27.258  12.250  17.997  1.00 34.06           N  
ATOM   1576  CA  ASP H 203      26.054  12.078  18.763  1.00 32.23           C  
ATOM   1577  CB  ASP H 203      24.819  11.797  17.887  1.00 31.97           C  
ATOM   1578  CG  ASP H 203      24.441  13.099  17.196  1.00 35.09           C  
ATOM   1579  OD1 ASP H 203      24.541  14.164  17.862  1.00 35.06           O  
ATOM   1580  OD2 ASP H 203      24.058  13.046  15.996  1.00 35.64           O1-
ATOM   1581  C   ASP H 203      26.166  10.961  19.763  1.00 31.42           C  
ATOM   1582  O   ASP H 203      25.323  10.860  20.650  1.00 29.74           O  
ATOM   1583  N   THR H 204      27.142  10.039  19.622  1.00 29.82           N  
ATOM   1584  CA  THR H 204      27.220   8.950  20.568  1.00 28.83           C  
ATOM   1585  CB  THR H 204      28.404   8.048  20.348  1.00 29.57           C  
ATOM   1586  OG1 THR H 204      28.395   7.495  19.039  1.00 30.80           O  
ATOM   1587  CG2 THR H 204      28.346   6.916  21.387  1.00 29.73           C  
ATOM   1588  C   THR H 204      27.338   9.525  21.950  1.00 28.90           C  
ATOM   1589  O   THR H 204      28.260  10.288  22.245  1.00 30.13           O  
ATOM   1590  N   ALA H 205      26.388   9.165  22.844  1.00 25.76           N  
ATOM   1591  CA  ALA H 205      26.409   9.694  24.181  1.00 25.44           C  
ATOM   1592  CB  ALA H 205      26.161  11.212  24.226  1.00 22.91           C  
ATOM   1593  C   ALA H 205      25.306   9.065  24.976  1.00 25.93           C  
ATOM   1594  O   ALA H 205      24.469   8.339  24.444  1.00 26.19           O  
ATOM   1595  N   VAL H 206      25.308   9.318  26.306  1.00 24.68           N  
ATOM   1596  CA  VAL H 206      24.234   8.844  27.132  1.00 24.61           C  
ATOM   1597  CB  VAL H 206      24.666   8.305  28.478  1.00 23.44           C  
ATOM   1598  CG1 VAL H 206      25.076   9.460  29.403  1.00 23.08           C  
ATOM   1599  CG2 VAL H 206      23.551   7.407  29.039  1.00 23.66           C  
ATOM   1600  C   VAL H 206      23.297  10.013  27.307  1.00 25.02           C  
ATOM   1601  O   VAL H 206      23.707  11.109  27.683  1.00 25.71           O  
ATOM   1602  N   TYR H 207      21.997   9.804  27.016  1.00 23.63           N  
ATOM   1603  CA  TYR H 207      21.039  10.875  27.085  1.00 22.10           C  
ATOM   1604  CB  TYR H 207      20.066  10.916  25.891  1.00 21.04           C  
ATOM   1605  CG  TYR H 207      20.822  11.319  24.675  1.00 22.48           C  
ATOM   1606  CD1 TYR H 207      21.583  10.403  23.989  1.00 22.40           C  
ATOM   1607  CD2 TYR H 207      20.759  12.615  24.213  1.00 19.53           C  
ATOM   1608  CE1 TYR H 207      22.276  10.784  22.866  1.00 22.22           C  
ATOM   1609  CE2 TYR H 207      21.448  13.002  23.089  1.00 20.54           C  
ATOM   1610  CZ  TYR H 207      22.211  12.079  22.415  1.00 22.39           C  
ATOM   1611  OH  TYR H 207      22.930  12.447  21.259  1.00 21.36           O  
ATOM   1612  C   TYR H 207      20.210  10.686  28.315  1.00 24.51           C  
ATOM   1613  O   TYR H 207      19.718   9.589  28.572  1.00 26.12           O  
ATOM   1614  N   PHE H 208      20.045  11.770  29.112  1.00 23.31           N  
ATOM   1615  CA  PHE H 208      19.307  11.684  30.346  1.00 24.21           C  
ATOM   1616  CB  PHE H 208      20.006  12.268  31.588  1.00 23.94           C  
ATOM   1617  CG  PHE H 208      21.320  11.641  31.883  1.00 23.46           C  
ATOM   1618  CD1 PHE H 208      21.416  10.465  32.583  1.00 22.50           C  
ATOM   1619  CD2 PHE H 208      22.471  12.257  31.459  1.00 25.97           C  
ATOM   1620  CE1 PHE H 208      22.646   9.909  32.855  1.00 23.99           C  
ATOM   1621  CE2 PHE H 208      23.698  11.706  31.729  1.00 27.80           C  
ATOM   1622  CZ  PHE H 208      23.793  10.529  32.429  1.00 26.61           C  
ATOM   1623  C   PHE H 208      18.102  12.574  30.286  1.00 26.49           C  
ATOM   1624  O   PHE H 208      18.118  13.637  29.669  1.00 25.55           O  
ATOM   1625  N   CYS H 209      17.012  12.144  30.955  1.00 26.33           N  
ATOM   1626  CA  CYS H 209      15.871  12.997  31.153  1.00 27.98           C  
ATOM   1627  CB  CYS H 209      14.504  12.303  30.908  1.00 30.88           C  
ATOM   1628  SG  CYS H 209      14.283  10.751  31.838  1.00 41.32           S  
ATOM   1629  C   CYS H 209      15.954  13.434  32.597  1.00 27.90           C  
ATOM   1630  O   CYS H 209      16.455  12.685  33.438  1.00 26.67           O  
ATOM   1631  N   ALA H 210      15.510  14.674  32.930  1.00 26.92           N  
ATOM   1632  CA  ALA H 210      15.624  15.123  34.296  1.00 27.96           C  
ATOM   1633  CB  ALA H 210      16.959  15.831  34.595  1.00 25.94           C  
ATOM   1634  C   ALA H 210      14.523  16.099  34.600  1.00 28.28           C  
ATOM   1635  O   ALA H 210      14.013  16.787  33.719  1.00 27.49           O  
ATOM   1636  N   ARG H 211      14.132  16.188  35.891  1.00 26.20           N  
ATOM   1637  CA  ARG H 211      13.047  17.048  36.263  1.00 27.10           C  
ATOM   1638  CB  ARG H 211      11.823  16.286  36.789  1.00 28.55           C  
ATOM   1639  CG  ARG H 211      10.562  17.147  36.824  1.00 30.86           C  
ATOM   1640  CD  ARG H 211       9.561  16.665  37.869  1.00 33.58           C  
ATOM   1641  NE  ARG H 211      10.250  16.810  39.182  1.00 38.69           N  
ATOM   1642  CZ  ARG H 211       9.720  16.289  40.317  1.00 43.93           C  
ATOM   1643  NH1 ARG H 211       8.531  15.623  40.277  1.00 42.69           N1+
ATOM   1644  NH2 ARG H 211      10.381  16.419  41.506  1.00 41.52           N  
ATOM   1645  C   ARG H 211      13.523  17.939  37.374  1.00 30.53           C  
ATOM   1646  O   ARG H 211      14.374  17.557  38.174  1.00 30.10           O  
ATOM   1647  N   GLY H 212      12.980  19.173  37.446  1.00 28.74           N  
ATOM   1648  CA  GLY H 212      13.376  20.100  38.468  1.00 28.91           C  
ATOM   1649  C   GLY H 212      12.724  19.727  39.774  1.00 31.11           C  
ATOM   1650  O   GLY H 212      11.796  18.928  39.823  1.00 30.99           O  
ATOM   1651  N   ALA H 213      13.287  20.257  40.913  1.00 19.00           N  
ATOM   1652  CA  ALA H 213      12.891  19.996  42.290  1.00 18.79           C  
ATOM   1653  CB  ALA H 213      13.832  20.597  43.326  1.00 19.53           C  
ATOM   1654  C   ALA H 213      11.537  20.541  42.580  1.00 19.97           C  
ATOM   1655  O   ALA H 213      10.754  19.919  43.300  1.00 19.73           O  
ATOM   1656  N   SER H 214      11.246  21.749  42.071  1.00 19.70           N  
ATOM   1657  CA  SER H 214       9.951  22.317  42.284  1.00 20.75           C  
ATOM   1658  CB  SER H 214       9.925  23.419  43.355  1.00 20.43           C  
ATOM   1659  OG  SER H 214       8.606  23.924  43.499  1.00  0.00           O  
ATOM   1660  C   SER H 214       9.593  22.961  40.995  1.00 20.59           C  
ATOM   1661  O   SER H 214      10.456  23.185  40.148  1.00 20.37           O  
ATOM   1662  N   TRP H 215       8.297  23.237  40.780  1.00 19.83           N  
ATOM   1663  CA  TRP H 215       8.002  23.926  39.567  1.00 19.50           C  
ATOM   1664  CB  TRP H 215       6.624  23.587  38.987  1.00 21.02           C  
ATOM   1665  CG  TRP H 215       6.310  24.375  37.743  1.00 26.05           C  
ATOM   1666  CD2 TRP H 215       5.423  25.504  37.711  1.00 20.83           C  
ATOM   1667  CD1 TRP H 215       6.763  24.201  36.468  1.00 22.29           C  
ATOM   1668  NE1 TRP H 215       6.221  25.159  35.645  1.00  0.00           N  
ATOM   1669  CE2 TRP H 215       5.392  25.966  36.399  1.00 22.19           C  
ATOM   1670  CE3 TRP H 215       4.689  26.103  38.698  1.00  0.00           C  
ATOM   1671  CZ2 TRP H 215       4.622  27.039  36.048  1.00  0.00           C  
ATOM   1672  CZ3 TRP H 215       3.922  27.191  38.343  1.00  0.00           C  
ATOM   1673  CH2 TRP H 215       3.888  27.650  37.043  1.00  0.00           C  
ATOM   1674  C   TRP H 215       7.991  25.355  39.946  1.00 19.84           C  
ATOM   1675  O   TRP H 215       6.943  25.921  40.249  1.00 20.88           O  
ATOM   1676  N   ASP H 216       9.181  25.978  39.960  1.00 19.69           N  
ATOM   1677  CA  ASP H 216       9.130  27.341  40.345  1.00 20.21           C  
ATOM   1678  CB  ASP H 216       9.112  27.538  41.868  1.00 20.56           C  
ATOM   1679  CG  ASP H 216       8.555  28.925  42.092  1.00 23.06           C  
ATOM   1680  OD1 ASP H 216       7.876  29.420  41.155  1.00 43.35           O  
ATOM   1681  OD2 ASP H 216       8.796  29.511  43.182  1.00 50.86           O1-
ATOM   1682  C   ASP H 216      10.337  28.035  39.825  1.00 21.40           C  
ATOM   1683  O   ASP H 216      11.072  28.668  40.578  1.00 21.99           O  
ATOM   1684  N   ALA H 217      10.575  27.923  38.511  1.00 20.24           N  
ATOM   1685  CA  ALA H 217      11.652  28.648  37.912  1.00 20.45           C  
ATOM   1686  CB  ALA H 217      11.517  30.163  38.117  1.00 23.35           C  
ATOM   1687  C   ALA H 217      12.957  28.230  38.498  1.00 18.98           C  
ATOM   1688  O   ALA H 217      13.969  28.900  38.302  1.00 19.88           O  
ATOM   1689  N   ARG H 218      12.995  27.105  39.223  1.00 18.91           N  
ATOM   1690  CA  ARG H 218      14.276  26.711  39.717  1.00 18.47           C  
ATOM   1691  CB  ARG H 218      14.223  26.245  41.184  1.00 20.56           C  
ATOM   1692  CG  ARG H 218      13.795  27.339  42.167  1.00 23.37           C  
ATOM   1693  CD  ARG H 218      13.906  26.938  43.644  1.00  0.00           C  
ATOM   1694  NE  ARG H 218      12.803  25.982  43.961  1.00  0.00           N  
ATOM   1695  CZ  ARG H 218      12.853  25.228  45.100  1.00 23.26           C  
ATOM   1696  NH1 ARG H 218      13.931  25.319  45.930  1.00  0.00           N1+
ATOM   1697  NH2 ARG H 218      11.828  24.383  45.417  1.00  0.00           N  
ATOM   1698  C   ARG H 218      14.651  25.534  38.888  1.00 18.39           C  
ATOM   1699  O   ARG H 218      14.151  24.440  39.132  1.00 18.83           O  
ATOM   1700  N   GLY H 219      15.564  25.707  37.909  1.00 18.69           N  
ATOM   1701  CA  GLY H 219      15.807  24.615  37.015  1.00 18.17           C  
ATOM   1702  C   GLY H 219      17.050  23.902  37.398  1.00 18.46           C  
ATOM   1703  O   GLY H 219      18.118  24.096  36.824  1.00 19.39           O  
ATOM   1704  N   TRP H 220      16.904  23.004  38.370  1.00 18.47           N  
ATOM   1705  CA  TRP H 220      17.980  22.185  38.801  1.00 17.96           C  
ATOM   1706  CB  TRP H 220      18.464  22.643  40.159  1.00 19.20           C  
ATOM   1707  CG  TRP H 220      17.309  22.860  41.088  1.00 19.56           C  
ATOM   1708  CD2 TRP H 220      17.202  22.225  42.357  1.00 20.30           C  
ATOM   1709  CD1 TRP H 220      16.301  23.779  41.024  1.00 19.49           C  
ATOM   1710  NE1 TRP H 220      15.615  23.799  42.211  1.00 23.71           N  
ATOM   1711  CE2 TRP H 220      16.152  22.840  43.038  1.00 20.47           C  
ATOM   1712  CE3 TRP H 220      17.951  21.241  42.922  1.00 20.55           C  
ATOM   1713  CZ2 TRP H 220      15.840  22.485  44.313  1.00 22.46           C  
ATOM   1714  CZ3 TRP H 220      17.591  20.844  44.182  1.00 22.82           C  
ATOM   1715  CH2 TRP H 220      16.562  21.455  44.867  1.00 23.45           C  
ATOM   1716  C   TRP H 220      17.397  20.822  38.865  1.00 18.08           C  
ATOM   1717  O   TRP H 220      16.246  20.658  39.267  1.00 18.05           O  
ATOM   1718  N   SER H 221      18.186  19.808  38.468  1.00 17.82           N  
ATOM   1719  CA  SER H 221      17.594  18.514  38.311  1.00 17.66           C  
ATOM   1720  CB  SER H 221      18.187  17.752  37.116  1.00 17.69           C  
ATOM   1721  OG  SER H 221      17.961  18.483  35.918  1.00  0.00           O  
ATOM   1722  C   SER H 221      17.800  17.674  39.532  1.00 18.09           C  
ATOM   1723  O   SER H 221      18.859  17.084  39.735  1.00 18.23           O  
ATOM   1724  N   GLY H 222      16.756  17.629  40.387  1.00 17.80           N  
ATOM   1725  CA  GLY H 222      16.717  16.801  41.558  1.00 19.03           C  
ATOM   1726  C   GLY H 222      16.564  15.371  41.148  1.00 18.37           C  
ATOM   1727  O   GLY H 222      17.166  14.478  41.749  1.00 20.13           O  
ATOM   1728  N   TYR H 223      15.730  15.116  40.112  1.00 28.17           N  
ATOM   1729  CA  TYR H 223      15.508  13.749  39.720  1.00 28.08           C  
ATOM   1730  CB  TYR H 223      14.039  13.299  39.765  1.00 29.29           C  
ATOM   1731  CG  TYR H 223      13.644  13.212  41.199  1.00 33.47           C  
ATOM   1732  CD1 TYR H 223      13.928  12.079  41.931  1.00 36.67           C  
ATOM   1733  CD2 TYR H 223      13.008  14.262  41.818  1.00 33.23           C  
ATOM   1734  CE1 TYR H 223      13.577  11.980  43.256  1.00 42.15           C  
ATOM   1735  CE2 TYR H 223      12.652  14.168  43.143  1.00 39.99           C  
ATOM   1736  CZ  TYR H 223      12.937  13.031  43.863  1.00 42.96           C  
ATOM   1737  OH  TYR H 223      12.571  12.938  45.222  1.00 39.17           O  
ATOM   1738  C   TYR H 223      16.008  13.502  38.334  1.00 30.52           C  
ATOM   1739  O   TYR H 223      15.865  14.339  37.444  1.00 31.45           O  
ATOM   1740  N   TRP H 224      16.602  12.305  38.132  1.00 28.16           N  
ATOM   1741  CA  TRP H 224      17.196  11.959  36.869  1.00 27.21           C  
ATOM   1742  CB  TRP H 224      18.727  11.926  36.951  1.00 26.44           C  
ATOM   1743  CG  TRP H 224      19.330  13.279  37.186  1.00 26.03           C  
ATOM   1744  CD2 TRP H 224      20.107  13.986  36.209  1.00 22.61           C  
ATOM   1745  CD1 TRP H 224      19.286  14.072  38.296  1.00 25.19           C  
ATOM   1746  NE1 TRP H 224      19.967  15.240  38.064  1.00 25.07           N  
ATOM   1747  CE2 TRP H 224      20.483  15.199  36.785  1.00 23.62           C  
ATOM   1748  CE3 TRP H 224      20.478  13.648  34.943  1.00 23.40           C  
ATOM   1749  CZ2 TRP H 224      21.243  16.097  36.090  1.00 24.44           C  
ATOM   1750  CZ3 TRP H 224      21.237  14.560  34.242  1.00 24.21           C  
ATOM   1751  CH2 TRP H 224      21.609  15.761  34.806  1.00 24.55           C  
ATOM   1752  C   TRP H 224      16.783  10.574  36.478  1.00 27.23           C  
ATOM   1753  O   TRP H 224      16.449   9.745  37.322  1.00 29.31           O  
ATOM   1754  N   GLY H 225      16.789  10.302  35.154  1.00 26.80           N  
ATOM   1755  CA  GLY H 225      16.527   8.982  34.655  1.00 27.09           C  
ATOM   1756  C   GLY H 225      17.837   8.252  34.710  1.00 27.79           C  
ATOM   1757  O   GLY H 225      18.863   8.836  35.054  1.00 25.12           O  
ATOM   1758  N   LYS H 226      17.825   6.946  34.391  1.00 26.83           N  
ATOM   1759  CA  LYS H 226      19.005   6.128  34.399  1.00 27.22           C  
ATOM   1760  CB  LYS H 226      18.715   4.626  34.308  1.00 27.02           C  
ATOM   1761  CG  LYS H 226      18.156   4.056  35.610  1.00 29.35           C  
ATOM   1762  CD  LYS H 226      17.654   2.624  35.469  1.00 34.95           C  
ATOM   1763  CE  LYS H 226      17.194   2.023  36.796  1.00  0.00           C  
ATOM   1764  NZ  LYS H 226      18.354   1.865  37.701  1.00  0.00           N1+
ATOM   1765  C   LYS H 226      19.914   6.501  33.268  1.00 28.82           C  
ATOM   1766  O   LYS H 226      21.120   6.277  33.342  1.00 29.70           O  
ATOM   1767  N   GLY H 227      19.353   7.025  32.163  1.00 28.51           N  
ATOM   1768  CA  GLY H 227      20.167   7.404  31.041  1.00 29.34           C  
ATOM   1769  C   GLY H 227      20.042   6.354  29.980  1.00 28.74           C  
ATOM   1770  O   GLY H 227      19.885   5.169  30.276  1.00 29.89           O  
ATOM   1771  N   THR H 228      20.104   6.781  28.700  1.00 26.20           N  
ATOM   1772  CA  THR H 228      19.998   5.886  27.581  1.00 25.66           C  
ATOM   1773  CB  THR H 228      18.841   6.217  26.676  1.00 29.65           C  
ATOM   1774  OG1 THR H 228      17.612   6.160  27.389  1.00 30.61           O  
ATOM   1775  CG2 THR H 228      18.832   5.216  25.512  1.00 29.13           C  
ATOM   1776  C   THR H 228      21.238   6.035  26.749  1.00 26.29           C  
ATOM   1777  O   THR H 228      21.554   7.118  26.267  1.00 24.96           O  
ATOM   1778  N   LEU H 229      21.965   4.926  26.526  1.00 26.39           N  
ATOM   1779  CA  LEU H 229      23.176   5.002  25.758  1.00 25.97           C  
ATOM   1780  CB  LEU H 229      24.161   3.874  26.096  1.00 27.59           C  
ATOM   1781  CG  LEU H 229      25.420   3.873  25.219  1.00 30.51           C  
ATOM   1782  CD1 LEU H 229      26.200   5.186  25.370  1.00 26.80           C  
ATOM   1783  CD2 LEU H 229      26.277   2.628  25.496  1.00 31.10           C  
ATOM   1784  C   LEU H 229      22.842   4.853  24.307  1.00 27.19           C  
ATOM   1785  O   LEU H 229      22.288   3.839  23.890  1.00 28.13           O  
ATOM   1786  N   VAL H 230      23.178   5.868  23.489  1.00 26.45           N  
ATOM   1787  CA  VAL H 230      22.923   5.757  22.082  1.00 28.02           C  
ATOM   1788  CB  VAL H 230      22.141   6.914  21.531  1.00 28.62           C  
ATOM   1789  CG1 VAL H 230      22.045   6.786  20.001  1.00 27.69           C  
ATOM   1790  CG2 VAL H 230      20.778   6.941  22.239  1.00 30.11           C  
ATOM   1791  C   VAL H 230      24.244   5.734  21.381  1.00 28.96           C  
ATOM   1792  O   VAL H 230      25.058   6.646  21.534  1.00 28.48           O  
ATOM   1793  N   THR H 231      24.489   4.683  20.574  1.00 30.33           N  
ATOM   1794  CA  THR H 231      25.745   4.589  19.886  1.00 31.13           C  
ATOM   1795  CB  THR H 231      26.427   3.269  20.098  1.00 34.57           C  
ATOM   1796  OG1 THR H 231      26.646   3.049  21.482  1.00 34.45           O  
ATOM   1797  CG2 THR H 231      27.771   3.266  19.346  1.00 33.85           C  
ATOM   1798  C   THR H 231      25.472   4.721  18.422  1.00 31.48           C  
ATOM   1799  O   THR H 231      24.610   4.037  17.874  1.00 34.40           O  
ATOM   1800  N   VAL H 232      26.206   5.622  17.738  1.00 31.02           N  
ATOM   1801  CA  VAL H 232      25.983   5.767  16.332  1.00 33.55           C  
ATOM   1802  CB  VAL H 232      25.902   7.188  15.881  1.00 32.19           C  
ATOM   1803  CG1 VAL H 232      25.871   7.211  14.344  1.00 31.67           C  
ATOM   1804  CG2 VAL H 232      24.657   7.815  16.529  1.00 30.14           C  
ATOM   1805  C   VAL H 232      27.111   5.112  15.604  1.00 36.47           C  
ATOM   1806  O   VAL H 232      28.271   5.507  15.724  1.00 37.41           O  
ATOM   1807  N   SER H 233      26.778   4.078  14.811  1.00 36.58           N  
ATOM   1808  CA  SER H 233      27.788   3.358  14.099  1.00 37.29           C  
ATOM   1809  CB  SER H 233      28.503   2.303  14.962  1.00 35.79           C  
ATOM   1810  OG  SER H 233      29.455   1.594  14.182  1.00 38.14           O  
ATOM   1811  C   SER H 233      27.136   2.627  12.971  1.00 39.70           C  
ATOM   1812  O   SER H 233      25.929   2.382  12.990  1.00 42.45           O  
ATOM   1813  N   SER H 234      27.937   2.259  11.955  1.00 39.79           N  
ATOM   1814  CA  SER H 234      27.463   1.541  10.804  1.00 41.55           C  
ATOM   1815  CB  SER H 234      28.271   1.876   9.536  1.00 44.33           C  
ATOM   1816  OG  SER H 234      27.797   1.126   8.428  1.00 48.63           O  
ATOM   1817  C   SER H 234      27.639   0.044  11.069  1.00 41.43           C  
ATOM   1818  O   SER H 234      26.631  -0.714  11.048  1.00 41.49           O  
ATOM   1819  OXT SER H 234      28.811  -0.360  11.288  1.00  0.00           O1-
TER    1820      SER H 234 
CONECT  166  716
CONECT  716  166
CONECT 1034 1628
CONECT 1628 1034
END
