# Supplementary material for: Fully automated antibody structure prediction using BIOVIA tools: Validation study
Source: PLoS One. 2017 May 18;12(5):e0177923. doi: 10.1371/journal.pone.0177923 (PMC5436848; doi:10.1371/journal.pone.0177923)
Supplement: S3 Dataset — Predicted structures using the Top5 framework method, Chothia CDR definition with canonical filtering, using up to 5 CDR templates rather than the default 3, and generating 10 CDR models. (ZIP) [file pone.0177923.s005.zip › 4NNP_LH_FV_FinalModel.pdb]

REMARK   Accelrys Discovery Studio PDB file
REMARK   Created:  2015-11-30T22:03:30Z
SSBOND   1 CYS L   23    CYS L   88                                     
SSBOND   2 CYS H  128    CYS H  202                                     
ATOM      1  N   ASP L   1      24.460  33.556  27.066  1.00 81.01           N1+
ATOM      2  CA  ASP L   1      25.290  32.329  27.064  1.00 77.93           C  
ATOM      3  CB  ASP L   1      25.979  32.193  25.693  1.00 79.12           C  
ATOM      4  CG  ASP L   1      26.413  30.752  25.472  1.00 82.37           C  
ATOM      5  OD1 ASP L   1      26.188  29.914  26.384  1.00 82.53           O  
ATOM      6  OD2 ASP L   1      26.975  30.469  24.379  1.00 82.79           O1-
ATOM      7  C   ASP L   1      26.329  32.485  28.130  1.00 77.86           C  
ATOM      8  O   ASP L   1      27.392  33.059  27.898  1.00 80.12           O  
ATOM      9  N   ILE L   2      26.044  31.974  29.345  1.00 74.14           N  
ATOM     10  CA  ILE L   2      26.969  32.161  30.422  1.00 74.00           C  
ATOM     11  CB  ILE L   2      26.323  32.537  31.727  1.00 68.92           C  
ATOM     12  CG1 ILE L   2      27.335  33.248  32.628  1.00 68.68           C  
ATOM     13  CG2 ILE L   2      25.729  31.275  32.366  1.00 69.15           C  
ATOM     14  CD1 ILE L   2      27.737  34.600  32.059  1.00 76.99           C  
ATOM     15  C   ILE L   2      27.725  30.889  30.602  1.00 71.02           C  
ATOM     16  O   ILE L   2      27.158  29.798  30.545  1.00 69.06           O  
ATOM     17  N   GLN L   3      29.056  30.993  30.773  1.00 72.90           N  
ATOM     18  CA  GLN L   3      29.764  29.770  30.960  1.00 69.15           C  
ATOM     19  CB  GLN L   3      30.935  29.498  29.991  1.00 72.49           C  
ATOM     20  CG  GLN L   3      32.044  30.546  29.961  1.00 72.63           C  
ATOM     21  CD  GLN L   3      31.909  31.290  28.640  1.00 76.26           C  
ATOM     22  OE1 GLN L   3      31.473  32.438  28.591  1.00 78.86           O  
ATOM     23  NE2 GLN L   3      32.293  30.606  27.530  1.00 76.93           N  
ATOM     24  C   GLN L   3      30.254  29.680  32.363  1.00 68.33           C  
ATOM     25  O   GLN L   3      30.481  30.683  33.039  1.00 68.65           O  
ATOM     26  N   MET L   4      30.379  28.433  32.848  1.00 69.21           N  
ATOM     27  CA  MET L   4      30.839  28.225  34.182  1.00 64.91           C  
ATOM     28  CB  MET L   4      29.945  27.293  35.010  1.00 64.13           C  
ATOM     29  CG  MET L   4      28.523  27.818  35.185  1.00 63.24           C  
ATOM     30  SD  MET L   4      27.481  26.767  36.233  1.00 68.50           S  
ATOM     31  CE  MET L   4      28.195  27.356  37.795  1.00 63.82           C  
ATOM     32  C   MET L   4      32.170  27.572  34.069  1.00 67.58           C  
ATOM     33  O   MET L   4      32.303  26.498  33.484  1.00 68.51           O  
ATOM     34  N   THR L   5      33.201  28.216  34.639  1.00 66.47           N  
ATOM     35  CA  THR L   5      34.507  27.649  34.557  1.00 66.68           C  
ATOM     36  CB  THR L   5      35.581  28.658  34.281  1.00 67.00           C  
ATOM     37  OG1 THR L   5      35.305  29.342  33.066  1.00 67.43           O  
ATOM     38  CG2 THR L   5      36.924  27.918  34.172  1.00 67.09           C  
ATOM     39  C   THR L   5      34.788  27.038  35.886  1.00 65.90           C  
ATOM     40  O   THR L   5      34.813  27.722  36.908  1.00 63.40           O  
ATOM     41  N   GLN L   6      35.005  25.712  35.897  1.00 62.79           N  
ATOM     42  CA  GLN L   6      35.217  25.028  37.135  1.00 65.56           C  
ATOM     43  CB  GLN L   6      34.408  23.720  37.221  1.00 63.10           C  
ATOM     44  CG  GLN L   6      34.416  23.063  38.600  1.00 60.47           C  
ATOM     45  CD  GLN L   6      33.463  21.875  38.562  1.00 61.48           C  
ATOM     46  OE1 GLN L   6      32.626  21.753  37.668  1.00 57.30           O  
ATOM     47  NE2 GLN L   6      33.587  20.971  39.570  1.00 62.84           N  
ATOM     48  C   GLN L   6      36.674  24.707  37.243  1.00 68.05           C  
ATOM     49  O   GLN L   6      37.324  24.378  36.253  1.00 68.14           O  
ATOM     50  N   SER L   7      37.238  24.842  38.462  1.00 69.67           N  
ATOM     51  CA  SER L   7      38.625  24.530  38.661  1.00 69.36           C  
ATOM     52  CB  SER L   7      39.531  25.772  38.680  1.00 70.06           C  
ATOM     53  OG  SER L   7      39.204  26.597  39.789  1.00 74.50           O  
ATOM     54  C   SER L   7      38.740  23.890  40.008  1.00 69.55           C  
ATOM     55  O   SER L   7      37.950  24.203  40.897  1.00 71.84           O  
ATOM     56  N   PRO L   8      39.672  22.995  40.228  1.00 67.89           N  
ATOM     57  CA  PRO L   8      40.568  22.521  39.202  1.00 67.91           C  
ATOM     58  CD  PRO L   8      40.304  22.975  41.538  1.00 68.10           C  
ATOM     59  CB  PRO L   8      41.791  21.962  39.924  1.00 69.02           C  
ATOM     60  CG  PRO L   8      41.787  22.678  41.281  1.00 70.05           C  
ATOM     61  C   PRO L   8      39.877  21.457  38.408  1.00 66.83           C  
ATOM     62  O   PRO L   8      38.826  20.984  38.837  1.00 67.76           O  
ATOM     63  N   SER L   9      40.436  21.082  37.240  1.00 72.07           N  
ATOM     64  CA  SER L   9      39.872  20.030  36.444  1.00 72.21           C  
ATOM     65  CB  SER L   9      40.538  19.899  35.062  1.00 68.20           C  
ATOM     66  OG  SER L   9      41.908  19.554  35.203  1.00 74.37           O  
ATOM     67  C   SER L   9      40.040  18.728  37.171  1.00 65.43           C  
ATOM     68  O   SER L   9      39.125  17.907  37.198  1.00 66.00           O  
ATOM     69  N   SER L  10      41.224  18.503  37.782  1.00 66.20           N  
ATOM     70  CA  SER L  10      41.470  17.281  38.502  1.00 69.59           C  
ATOM     71  CB  SER L  10      42.502  16.347  37.846  1.00 68.07           C  
ATOM     72  OG  SER L  10      41.976  15.774  36.661  1.00 71.31           O  
ATOM     73  C   SER L  10      42.047  17.645  39.830  1.00 66.66           C  
ATOM     74  O   SER L  10      42.579  18.739  40.012  1.00 71.67           O  
ATOM     75  N   LEU L  11      41.929  16.727  40.811  1.00 66.23           N  
ATOM     76  CA  LEU L  11      42.442  17.007  42.119  1.00 66.54           C  
ATOM     77  CB  LEU L  11      41.463  17.885  42.918  1.00 66.10           C  
ATOM     78  CG  LEU L  11      41.860  18.188  44.370  1.00 65.90           C  
ATOM     79  CD1 LEU L  11      43.217  18.900  44.459  1.00 68.00           C  
ATOM     80  CD2 LEU L  11      40.743  18.970  45.077  1.00 65.12           C  
ATOM     81  C   LEU L  11      42.635  15.706  42.839  1.00 67.81           C  
ATOM     82  O   LEU L  11      41.837  14.782  42.691  1.00 66.74           O  
ATOM     83  N   SER L  12      43.723  15.596  43.631  1.00 67.43           N  
ATOM     84  CA  SER L  12      43.952  14.395  44.385  1.00 68.37           C  
ATOM     85  CB  SER L  12      45.237  13.648  43.987  1.00 71.66           C  
ATOM     86  OG  SER L  12      46.378  14.426  44.315  1.00 71.68           O  
ATOM     87  C   SER L  12      44.095  14.790  45.822  1.00 73.23           C  
ATOM     88  O   SER L  12      44.782  15.759  46.145  1.00 70.11           O  
ATOM     89  N   ALA L  13      43.438  14.039  46.730  1.00 68.28           N  
ATOM     90  CA  ALA L  13      43.506  14.373  48.125  1.00 68.75           C  
ATOM     91  CB  ALA L  13      42.360  15.286  48.592  1.00 67.57           C  
ATOM     92  C   ALA L  13      43.415  13.102  48.908  1.00 69.01           C  
ATOM     93  O   ALA L  13      43.065  12.051  48.375  1.00 73.45           O  
ATOM     94  N   SER L  14      43.783  13.166  50.204  1.00 69.97           N  
ATOM     95  CA  SER L  14      43.734  12.007  51.045  1.00 75.69           C  
ATOM     96  CB  SER L  14      44.916  11.931  52.025  1.00 72.71           C  
ATOM     97  OG  SER L  14      44.813  10.765  52.824  1.00 60.42           O  
ATOM     98  C   SER L  14      42.469  12.070  51.842  1.00 74.71           C  
ATOM     99  O   SER L  14      41.797  13.099  51.878  1.00 69.70           O  
ATOM    100  N   VAL L  15      42.102  10.953  52.503  1.00 74.92           N  
ATOM    101  CA  VAL L  15      40.897  10.976  53.277  1.00 71.23           C  
ATOM    102  CB  VAL L  15      40.414   9.625  53.720  1.00 72.21           C  
ATOM    103  CG1 VAL L  15      39.981   8.833  52.475  1.00 72.93           C  
ATOM    104  CG2 VAL L  15      41.520   8.934  54.533  1.00 75.27           C  
ATOM    105  C   VAL L  15      41.128  11.824  54.484  1.00 75.59           C  
ATOM    106  O   VAL L  15      42.170  11.746  55.133  1.00 76.33           O  
ATOM    107  N   GLY L  16      40.133  12.675  54.802  1.00 76.17           N  
ATOM    108  CA  GLY L  16      40.216  13.536  55.944  1.00 73.25           C  
ATOM    109  C   GLY L  16      40.603  14.916  55.506  1.00 75.47           C  
ATOM    110  O   GLY L  16      40.457  15.871  56.266  1.00 76.21           O  
ATOM    111  N   ASP L  17      41.093  15.070  54.259  1.00 75.77           N  
ATOM    112  CA  ASP L  17      41.513  16.371  53.818  1.00 72.86           C  
ATOM    113  CB  ASP L  17      42.392  16.346  52.553  1.00 75.91           C  
ATOM    114  CG  ASP L  17      43.758  15.777  52.916  1.00 81.11           C  
ATOM    115  OD1 ASP L  17      44.008  15.556  54.130  1.00 82.30           O  
ATOM    116  OD2 ASP L  17      44.574  15.560  51.980  1.00 82.64           O1-
ATOM    117  C   ASP L  17      40.305  17.197  53.506  1.00 73.28           C  
ATOM    118  O   ASP L  17      39.212  16.674  53.293  1.00 70.18           O  
ATOM    119  N   ARG L  18      40.479  18.535  53.490  1.00 71.52           N  
ATOM    120  CA  ARG L  18      39.382  19.395  53.164  1.00 70.69           C  
ATOM    121  CB  ARG L  18      39.336  20.687  53.999  1.00 72.32           C  
ATOM    122  CG  ARG L  18      37.967  21.370  53.972  1.00 67.56           C  
ATOM    123  CD  ARG L  18      37.882  22.640  54.821  1.00 70.15           C  
ATOM    124  NE  ARG L  18      36.436  22.961  54.987  1.00 76.94           N  
ATOM    125  CZ  ARG L  18      36.047  24.176  55.476  1.00 79.07           C  
ATOM    126  NH1 ARG L  18      36.983  25.132  55.747  1.00 83.29           N1+
ATOM    127  NH2 ARG L  18      34.727  24.434  55.694  1.00 77.37           N  
ATOM    128  C   ARG L  18      39.575  19.763  51.728  1.00 69.21           C  
ATOM    129  O   ARG L  18      40.646  20.228  51.338  1.00 69.19           O  
ATOM    130  N   VAL L  19      38.536  19.552  50.896  1.00 67.16           N  
ATOM    131  CA  VAL L  19      38.674  19.793  49.489  1.00 68.50           C  
ATOM    132  CB  VAL L  19      38.238  18.618  48.660  1.00 66.58           C  
ATOM    133  CG1 VAL L  19      38.334  18.993  47.174  1.00 69.56           C  
ATOM    134  CG2 VAL L  19      39.089  17.399  49.048  1.00 65.68           C  
ATOM    135  C   VAL L  19      37.810  20.954  49.109  1.00 67.36           C  
ATOM    136  O   VAL L  19      36.699  21.109  49.616  1.00 67.44           O  
ATOM    137  N   THR L  20      38.321  21.816  48.204  1.00 65.21           N  
ATOM    138  CA  THR L  20      37.572  22.966  47.778  1.00 64.50           C  
ATOM    139  CB  THR L  20      38.207  24.261  48.201  1.00 65.77           C  
ATOM    140  OG1 THR L  20      38.346  24.300  49.613  1.00 76.05           O  
ATOM    141  CG2 THR L  20      37.322  25.426  47.734  1.00 66.29           C  
ATOM    142  C   THR L  20      37.517  22.964  46.278  1.00 63.11           C  
ATOM    143  O   THR L  20      38.547  22.876  45.610  1.00 64.20           O  
ATOM    144  N   ILE L  21      36.295  23.070  45.711  1.00 66.60           N  
ATOM    145  CA  ILE L  21      36.105  23.093  44.286  1.00 60.20           C  
ATOM    146  CB  ILE L  21      35.118  22.061  43.813  1.00 60.07           C  
ATOM    147  CG1 ILE L  21      35.521  20.634  44.231  1.00 60.90           C  
ATOM    148  CG2 ILE L  21      34.982  22.222  42.291  1.00 57.60           C  
ATOM    149  CD1 ILE L  21      36.771  20.101  43.541  1.00 60.64           C  
ATOM    150  C   ILE L  21      35.477  24.420  43.976  1.00 62.80           C  
ATOM    151  O   ILE L  21      34.479  24.794  44.591  1.00 60.08           O  
ATOM    152  N   THR L  22      36.027  25.167  42.995  1.00 66.75           N  
ATOM    153  CA  THR L  22      35.502  26.478  42.728  1.00 62.86           C  
ATOM    154  CB  THR L  22      36.552  27.548  42.777  1.00 64.41           C  
ATOM    155  OG1 THR L  22      37.218  27.531  44.030  1.00 96.49           O  
ATOM    156  CG2 THR L  22      35.864  28.907  42.592  1.00 71.92           C  
ATOM    157  C   THR L  22      34.925  26.495  41.346  1.00 65.66           C  
ATOM    158  O   THR L  22      35.373  25.773  40.459  1.00 66.05           O  
ATOM    159  N   CYS L  23      33.877  27.316  41.140  1.00 65.90           N  
ATOM    160  CA  CYS L  23      33.249  27.413  39.855  1.00 66.49           C  
ATOM    161  CB  CYS L  23      31.954  26.559  39.823  1.00 67.75           C  
ATOM    162  SG  CYS L  23      31.073  26.512  38.233  1.00 76.07           S  
ATOM    163  C   CYS L  23      32.925  28.866  39.654  1.00 66.43           C  
ATOM    164  O   CYS L  23      32.193  29.448  40.452  1.00 65.77           O  
ATOM    165  N   ARG L  24      33.471  29.518  38.597  1.00 68.07           N  
ATOM    166  CA  ARG L  24      33.156  30.915  38.480  1.00 68.44           C  
ATOM    167  CB  ARG L  24      34.356  31.881  38.561  1.00 73.01           C  
ATOM    168  CG  ARG L  24      35.397  31.824  37.446  1.00 79.29           C  
ATOM    169  CD  ARG L  24      36.776  32.278  37.936  1.00 77.16           C  
ATOM    170  NE  ARG L  24      36.574  33.424  38.872  1.00 81.99           N  
ATOM    171  CZ  ARG L  24      36.872  34.711  38.516  1.00 82.63           C  
ATOM    172  NH1 ARG L  24      37.401  34.984  37.288  1.00 84.10           N1+
ATOM    173  NH2 ARG L  24      36.653  35.722  39.403  1.00 82.98           N  
ATOM    174  C   ARG L  24      32.370  31.155  37.232  1.00 67.23           C  
ATOM    175  O   ARG L  24      32.696  30.658  36.154  1.00 69.50           O  
ATOM    176  N   ALA L  25      31.264  31.909  37.388  1.00 68.83           N  
ATOM    177  CA  ALA L  25      30.372  32.213  36.309  1.00 68.49           C  
ATOM    178  CB  ALA L  25      28.945  32.544  36.776  1.00 66.62           C  
ATOM    179  C   ALA L  25      30.896  33.388  35.554  1.00 69.30           C  
ATOM    180  O   ALA L  25      31.546  34.273  36.109  1.00 69.92           O  
ATOM    181  N   SER L  26      30.601  33.435  34.231  1.00 56.69           N  
ATOM    182  CA  SER L  26      31.051  34.495  33.368  1.00 58.46           C  
ATOM    183  CB  SER L  26      30.655  34.303  31.897  1.00 58.83           C  
ATOM    184  OG  SER L  26      31.155  35.387  31.130  1.00 57.51           O  
ATOM    185  C   SER L  26      30.420  35.772  33.828  1.00 59.25           C  
ATOM    186  O   SER L  26      31.038  36.837  33.803  1.00 60.81           O  
ATOM    187  N   GLN L  27      29.140  35.695  34.235  1.00 58.38           N  
ATOM    188  CA  GLN L  27      28.475  36.854  34.741  1.00 59.03           C  
ATOM    189  CB  GLN L  27      27.649  37.655  33.715  1.00 59.63           C  
ATOM    190  CG  GLN L  27      26.399  36.955  33.187  1.00 62.41           C  
ATOM    191  CD  GLN L  27      26.008  37.645  31.888  1.00 61.85           C  
ATOM    192  OE1 GLN L  27      25.516  38.773  31.885  1.00 62.83           O  
ATOM    193  NE2 GLN L  27      26.248  36.946  30.746  1.00 62.73           N  
ATOM    194  C   GLN L  27      27.593  36.376  35.840  1.00 57.59           C  
ATOM    195  O   GLN L  27      27.410  35.171  36.023  1.00 56.04           O  
ATOM    196  N   SER L  28      27.024  37.326  36.602  1.00 57.61           N  
ATOM    197  CA  SER L  28      26.308  36.995  37.801  1.00 56.96           C  
ATOM    198  CB  SER L  28      25.944  38.207  38.682  1.00 58.43           C  
ATOM    199  OG  SER L  28      27.112  38.790  39.240  1.00 57.28           O  
ATOM    200  C   SER L  28      25.032  36.257  37.560  1.00 55.30           C  
ATOM    201  O   SER L  28      24.283  36.515  36.619  1.00 55.21           O  
ATOM    202  N   VAL L  29      24.788  35.276  38.451  1.00 53.95           N  
ATOM    203  CA  VAL L  29      23.558  34.557  38.564  1.00 52.15           C  
ATOM    204  CB  VAL L  29      23.691  33.069  38.403  1.00 50.86           C  
ATOM    205  CG1 VAL L  29      24.081  32.777  36.941  1.00 49.95           C  
ATOM    206  CG2 VAL L  29      24.714  32.553  39.429  1.00 48.18           C  
ATOM    207  C   VAL L  29      23.136  34.883  39.964  1.00 52.56           C  
ATOM    208  O   VAL L  29      23.977  35.111  40.828  1.00 52.84           O  
ATOM    209  N   SER L  30      21.828  34.971  40.242  1.00 51.56           N  
ATOM    210  CA  SER L  30      21.457  35.407  41.555  1.00 52.25           C  
ATOM    211  CB  SER L  30      19.941  35.560  41.728  1.00 52.07           C  
ATOM    212  OG  SER L  30      19.679  36.159  42.984  1.00 45.97           O  
ATOM    213  C   SER L  30      21.967  34.457  42.596  1.00 50.82           C  
ATOM    214  O   SER L  30      22.646  34.861  43.535  1.00 51.87           O  
ATOM    215  N   SER L  31      21.630  33.162  42.483  1.00 49.02           N  
ATOM    216  CA  SER L  31      22.140  32.192  43.411  1.00 47.39           C  
ATOM    217  CB  SER L  31      21.446  32.227  44.787  1.00 47.76           C  
ATOM    218  OG  SER L  31      21.745  33.428  45.479  1.00 50.09           O  
ATOM    219  C   SER L  31      21.737  30.888  42.833  1.00 44.91           C  
ATOM    220  O   SER L  31      21.794  29.853  43.497  1.00 43.66           O  
ATOM    221  N   ALA L  32      21.320  30.900  41.559  1.00 43.40           N  
ATOM    222  CA  ALA L  32      20.833  29.670  41.049  1.00 42.44           C  
ATOM    223  CB  ALA L  32      19.881  29.878  39.868  1.00 42.02           C  
ATOM    224  C   ALA L  32      21.997  28.858  40.596  1.00 41.44           C  
ATOM    225  O   ALA L  32      22.298  28.782  39.406  1.00 40.76           O  
ATOM    226  N   VAL L  33      22.669  28.187  41.554  1.00 51.21           N  
ATOM    227  CA  VAL L  33      23.749  27.321  41.161  1.00 49.38           C  
ATOM    228  CB  VAL L  33      25.092  27.944  41.449  1.00 52.56           C  
ATOM    229  CG1 VAL L  33      25.727  27.315  42.700  1.00 49.24           C  
ATOM    230  CG2 VAL L  33      25.938  27.945  40.173  1.00 49.73           C  
ATOM    231  C   VAL L  33      23.624  26.043  41.959  1.00 48.13           C  
ATOM    232  O   VAL L  33      23.332  26.078  43.157  1.00 48.89           O  
ATOM    233  N   ALA L  34      23.828  24.860  41.319  1.00 46.60           N  
ATOM    234  CA  ALA L  34      23.786  23.639  42.090  1.00 47.28           C  
ATOM    235  CB  ALA L  34      22.633  22.682  41.820  1.00 46.15           C  
ATOM    236  C   ALA L  34      25.020  22.840  41.848  1.00 48.13           C  
ATOM    237  O   ALA L  34      25.770  23.090  40.908  1.00 47.12           O  
ATOM    238  N   TRP L  35      25.274  21.863  42.743  1.00 47.50           N  
ATOM    239  CA  TRP L  35      26.429  21.025  42.628  1.00 47.05           C  
ATOM    240  CB  TRP L  35      27.416  21.175  43.797  1.00 48.00           C  
ATOM    241  CG  TRP L  35      28.192  22.466  43.787  1.00 51.36           C  
ATOM    242  CD2 TRP L  35      29.476  22.615  43.168  1.00 51.65           C  
ATOM    243  CD1 TRP L  35      27.881  23.683  44.325  1.00 53.08           C  
ATOM    244  NE1 TRP L  35      28.892  24.577  44.074  1.00 48.52           N  
ATOM    245  CE2 TRP L  35      29.882  23.934  43.363  1.00 52.88           C  
ATOM    246  CE3 TRP L  35      30.256  21.719  42.488  1.00 51.56           C  
ATOM    247  CZ2 TRP L  35      31.078  24.380  42.885  1.00 51.67           C  
ATOM    248  CZ3 TRP L  35      31.460  22.176  42.002  1.00 49.58           C  
ATOM    249  CH2 TRP L  35      31.863  23.481  42.196  1.00 51.26           C  
ATOM    250  C   TRP L  35      25.980  19.602  42.593  1.00 47.01           C  
ATOM    251  O   TRP L  35      25.066  19.210  43.318  1.00 47.93           O  
ATOM    252  N   TYR L  36      26.641  18.787  41.743  1.00 46.83           N  
ATOM    253  CA  TYR L  36      26.280  17.412  41.560  1.00 46.43           C  
ATOM    254  CB  TYR L  36      25.849  17.079  40.125  1.00 43.59           C  
ATOM    255  CG  TYR L  36      24.587  17.770  39.751  1.00 43.05           C  
ATOM    256  CD1 TYR L  36      23.374  17.209  40.069  1.00 42.39           C  
ATOM    257  CD2 TYR L  36      24.618  18.967  39.083  1.00 43.21           C  
ATOM    258  CE1 TYR L  36      22.204  17.826  39.709  1.00 43.30           C  
ATOM    259  CE2 TYR L  36      23.445  19.588  38.721  1.00 44.24           C  
ATOM    260  CZ  TYR L  36      22.239  19.013  39.031  1.00 41.51           C  
ATOM    261  OH  TYR L  36      21.025  19.623  38.662  1.00 42.63           O  
ATOM    262  C   TYR L  36      27.490  16.554  41.746  1.00 46.59           C  
ATOM    263  O   TYR L  36      28.624  16.983  41.536  1.00 48.94           O  
ATOM    264  N   GLN L  37      27.264  15.292  42.165  1.00 48.71           N  
ATOM    265  CA  GLN L  37      28.350  14.365  42.275  1.00 50.04           C  
ATOM    266  CB  GLN L  37      28.572  13.830  43.701  1.00 49.48           C  
ATOM    267  CG  GLN L  37      29.792  12.916  43.827  1.00 53.99           C  
ATOM    268  CD  GLN L  37      29.894  12.470  45.277  1.00 58.17           C  
ATOM    269  OE1 GLN L  37      29.669  11.307  45.600  1.00 55.54           O  
ATOM    270  NE2 GLN L  37      30.236  13.421  46.186  1.00 61.37           N  
ATOM    271  C   GLN L  37      28.019  13.206  41.386  1.00 50.95           C  
ATOM    272  O   GLN L  37      26.924  12.649  41.455  1.00 51.32           O  
ATOM    273  N   GLN L  38      28.960  12.829  40.491  1.00 51.03           N  
ATOM    274  CA  GLN L  38      28.737  11.714  39.613  1.00 52.36           C  
ATOM    275  CB  GLN L  38      28.859  12.008  38.109  1.00 55.18           C  
ATOM    276  CG  GLN L  38      27.637  12.631  37.450  1.00 52.63           C  
ATOM    277  CD  GLN L  38      27.856  12.491  35.949  1.00 58.70           C  
ATOM    278  OE1 GLN L  38      28.960  12.712  35.455  1.00 56.41           O  
ATOM    279  NE2 GLN L  38      26.790  12.096  35.205  1.00 52.02           N  
ATOM    280  C   GLN L  38      29.782  10.679  39.848  1.00 55.08           C  
ATOM    281  O   GLN L  38      30.971  10.975  39.942  1.00 56.30           O  
ATOM    282  N   LYS L  39      29.332   9.415  39.929  1.00 60.03           N  
ATOM    283  CA  LYS L  39      30.199   8.287  40.071  1.00 60.66           C  
ATOM    284  CB  LYS L  39      29.587   7.161  40.924  1.00 60.17           C  
ATOM    285  CG  LYS L  39      28.919   7.630  42.223  1.00 60.36           C  
ATOM    286  CD  LYS L  39      29.841   8.307  43.233  1.00 64.40           C  
ATOM    287  CE  LYS L  39      29.078   8.897  44.423  1.00 65.13           C  
ATOM    288  NZ  LYS L  39      28.593   7.819  45.313  1.00 66.79           N1+
ATOM    289  C   LYS L  39      30.287   7.726  38.685  1.00 61.69           C  
ATOM    290  O   LYS L  39      29.429   8.002  37.849  1.00 64.71           O  
ATOM    291  N   PRO L  40      31.293   6.951  38.391  1.00 63.02           N  
ATOM    292  CA  PRO L  40      31.385   6.408  37.069  1.00 63.79           C  
ATOM    293  CD  PRO L  40      32.592   7.065  39.024  1.00 62.52           C  
ATOM    294  CB  PRO L  40      32.807   5.852  36.935  1.00 67.23           C  
ATOM    295  CG  PRO L  40      33.401   5.941  38.358  1.00 64.18           C  
ATOM    296  C   PRO L  40      30.282   5.434  36.813  1.00 63.42           C  
ATOM    297  O   PRO L  40      30.002   4.599  37.671  1.00 65.46           O  
ATOM    298  N   GLY L  41      29.640   5.536  35.633  1.00 63.85           N  
ATOM    299  CA  GLY L  41      28.607   4.620  35.250  1.00 63.70           C  
ATOM    300  C   GLY L  41      27.363   4.890  36.037  1.00 65.07           C  
ATOM    301  O   GLY L  41      26.488   4.029  36.123  1.00 65.65           O  
ATOM    302  N   LYS L  42      27.230   6.090  36.633  1.00 65.28           N  
ATOM    303  CA  LYS L  42      26.042   6.282  37.408  1.00 63.76           C  
ATOM    304  CB  LYS L  42      26.301   6.036  38.901  1.00 63.88           C  
ATOM    305  CG  LYS L  42      25.043   5.772  39.715  1.00 67.74           C  
ATOM    306  CD  LYS L  42      25.344   5.007  41.001  1.00 71.15           C  
ATOM    307  CE  LYS L  42      26.717   5.332  41.586  1.00 74.99           C  
ATOM    308  NZ  LYS L  42      27.062   4.347  42.633  1.00 74.81           N1+
ATOM    309  C   LYS L  42      25.538   7.678  37.190  1.00 60.68           C  
ATOM    310  O   LYS L  42      26.272   8.550  36.729  1.00 59.53           O  
ATOM    311  N   ALA L  43      24.245   7.910  37.498  1.00 57.32           N  
ATOM    312  CA  ALA L  43      23.626   9.192  37.304  1.00 55.80           C  
ATOM    313  CB  ALA L  43      22.092   9.156  37.403  1.00 56.05           C  
ATOM    314  C   ALA L  43      24.124  10.139  38.350  1.00 55.72           C  
ATOM    315  O   ALA L  43      24.527   9.739  39.443  1.00 53.83           O  
ATOM    316  N   PRO L  44      24.093  11.405  38.027  1.00 54.82           N  
ATOM    317  CA  PRO L  44      24.540  12.439  38.918  1.00 51.61           C  
ATOM    318  CD  PRO L  44      24.081  11.841  36.643  1.00 52.22           C  
ATOM    319  CB  PRO L  44      24.619  13.720  38.078  1.00 51.72           C  
ATOM    320  CG  PRO L  44      23.923  13.365  36.751  1.00 52.38           C  
ATOM    321  C   PRO L  44      23.638  12.526  40.113  1.00 51.63           C  
ATOM    322  O   PRO L  44      22.472  12.145  40.024  1.00 53.32           O  
ATOM    323  N   LYS L  45      24.188  13.004  41.247  1.00 52.83           N  
ATOM    324  CA  LYS L  45      23.489  13.087  42.497  1.00 53.47           C  
ATOM    325  CB  LYS L  45      24.219  12.206  43.525  1.00 53.78           C  
ATOM    326  CG  LYS L  45      23.660  12.128  44.941  1.00 63.74           C  
ATOM    327  CD  LYS L  45      24.272  10.960  45.725  1.00 68.72           C  
ATOM    328  CE  LYS L  45      24.191  11.105  47.246  1.00 72.26           C  
ATOM    329  NZ  LYS L  45      25.300  11.960  47.727  1.00 73.75           N1+
ATOM    330  C   LYS L  45      23.565  14.525  42.943  1.00 51.94           C  
ATOM    331  O   LYS L  45      24.645  15.108  42.968  1.00 50.03           O  
ATOM    332  N   LEU L  46      22.413  15.131  43.313  1.00 49.86           N  
ATOM    333  CA  LEU L  46      22.353  16.521  43.692  1.00 50.36           C  
ATOM    334  CB  LEU L  46      20.925  17.076  43.612  1.00 49.26           C  
ATOM    335  CG  LEU L  46      20.780  18.552  43.998  1.00 46.02           C  
ATOM    336  CD1 LEU L  46      21.556  19.475  43.034  1.00 44.56           C  
ATOM    337  CD2 LEU L  46      19.305  18.934  44.140  1.00 46.95           C  
ATOM    338  C   LEU L  46      22.844  16.705  45.095  1.00 47.85           C  
ATOM    339  O   LEU L  46      22.339  16.078  46.026  1.00 51.08           O  
ATOM    340  N   LEU L  47      23.956  17.459  45.256  1.00 48.76           N  
ATOM    341  CA  LEU L  47      24.496  17.837  46.535  1.00 49.27           C  
ATOM    342  CB  LEU L  47      26.011  18.071  46.461  1.00 49.41           C  
ATOM    343  CG  LEU L  47      26.798  16.817  46.040  1.00 48.95           C  
ATOM    344  CD1 LEU L  47      28.306  17.106  45.986  1.00 49.89           C  
ATOM    345  CD2 LEU L  47      26.451  15.618  46.937  1.00 50.28           C  
ATOM    346  C   LEU L  47      23.900  19.100  47.103  1.00 49.93           C  
ATOM    347  O   LEU L  47      23.444  19.142  48.246  1.00 48.70           O  
ATOM    348  N   ILE L  48      23.888  20.179  46.287  1.00 46.68           N  
ATOM    349  CA  ILE L  48      23.538  21.449  46.853  1.00 46.93           C  
ATOM    350  CB  ILE L  48      24.785  22.209  47.180  1.00 49.28           C  
ATOM    351  CG1 ILE L  48      24.581  23.094  48.404  1.00 48.53           C  
ATOM    352  CG2 ILE L  48      25.182  23.004  45.925  1.00 48.13           C  
ATOM    353  CD1 ILE L  48      25.888  23.415  49.112  1.00 52.85           C  
ATOM    354  C   ILE L  48      22.736  22.212  45.836  1.00 46.32           C  
ATOM    355  O   ILE L  48      22.945  22.034  44.638  1.00 48.48           O  
ATOM    356  N   TYR L  49      21.785  23.069  46.281  1.00 48.99           N  
ATOM    357  CA  TYR L  49      21.002  23.831  45.335  1.00 47.67           C  
ATOM    358  CB  TYR L  49      19.467  23.804  45.404  1.00 51.80           C  
ATOM    359  CG  TYR L  49      18.773  22.673  46.067  1.00 50.50           C  
ATOM    360  CD1 TYR L  49      18.456  21.508  45.421  1.00 51.22           C  
ATOM    361  CD2 TYR L  49      18.383  22.836  47.374  1.00 56.58           C  
ATOM    362  CE1 TYR L  49      17.770  20.524  46.097  1.00 53.21           C  
ATOM    363  CE2 TYR L  49      17.698  21.863  48.051  1.00 52.22           C  
ATOM    364  CZ  TYR L  49      17.384  20.700  47.407  1.00 52.85           C  
ATOM    365  OH  TYR L  49      16.672  19.696  48.100  1.00 54.80           O  
ATOM    366  C   TYR L  49      21.027  25.243  45.829  1.00 50.13           C  
ATOM    367  O   TYR L  49      21.300  25.502  46.999  1.00 48.37           O  
ATOM    368  N   SER L  50      20.694  26.208  44.954  1.00 42.19           N  
ATOM    369  CA  SER L  50      20.574  27.590  45.337  1.00 42.83           C  
ATOM    370  CB  SER L  50      19.350  27.916  46.226  1.00 43.20           C  
ATOM    371  OG  SER L  50      19.498  27.380  47.532  1.00 44.36           O  
ATOM    372  C   SER L  50      21.828  28.053  46.015  1.00 43.68           C  
ATOM    373  O   SER L  50      21.795  28.861  46.941  1.00 44.01           O  
ATOM    374  N   ALA L  51      22.968  27.522  45.545  1.00 43.27           N  
ATOM    375  CA  ALA L  51      24.307  27.878  45.915  1.00 44.10           C  
ATOM    376  CB  ALA L  51      24.571  29.391  45.811  1.00 44.50           C  
ATOM    377  C   ALA L  51      24.697  27.432  47.299  1.00 44.71           C  
ATOM    378  O   ALA L  51      25.868  27.118  47.513  1.00 45.03           O  
ATOM    379  N   SER L  52      23.763  27.286  48.263  1.00 45.28           N  
ATOM    380  CA  SER L  52      24.276  26.992  49.579  1.00 46.51           C  
ATOM    381  CB  SER L  52      24.417  28.263  50.427  1.00 47.06           C  
ATOM    382  OG  SER L  52      25.301  29.169  49.785  1.00 50.38           O  
ATOM    383  C   SER L  52      23.336  26.095  50.311  1.00 45.90           C  
ATOM    384  O   SER L  52      23.634  25.630  51.411  1.00 46.47           O  
ATOM    385  N   SER L  53      22.162  25.839  49.722  1.00 55.72           N  
ATOM    386  CA  SER L  53      21.213  24.941  50.332  1.00 56.76           C  
ATOM    387  CB  SER L  53      19.814  25.059  49.696  1.00 56.39           C  
ATOM    388  OG  SER L  53      18.889  24.199  50.341  1.00 57.89           O  
ATOM    389  C   SER L  53      21.645  23.523  50.191  1.00 55.15           C  
ATOM    390  O   SER L  53      21.939  23.067  49.091  1.00 56.94           O  
ATOM    391  N   LEU L  54      21.621  22.780  51.320  1.00 57.81           N  
ATOM    392  CA  LEU L  54      22.038  21.405  51.388  1.00 56.50           C  
ATOM    393  CB  LEU L  54      22.465  20.997  52.814  1.00 57.72           C  
ATOM    394  CG  LEU L  54      22.928  19.539  52.959  1.00 62.64           C  
ATOM    395  CD1 LEU L  54      24.225  19.293  52.175  1.00 62.34           C  
ATOM    396  CD2 LEU L  54      23.033  19.121  54.434  1.00 62.26           C  
ATOM    397  C   LEU L  54      20.869  20.546  51.016  1.00 57.03           C  
ATOM    398  O   LEU L  54      19.792  20.672  51.595  1.00 60.82           O  
ATOM    399  N   TYR L  55      21.065  19.640  50.039  1.00 55.73           N  
ATOM    400  CA  TYR L  55      20.042  18.748  49.568  1.00 58.54           C  
ATOM    401  CB  TYR L  55      20.480  17.983  48.298  1.00 56.78           C  
ATOM    402  CG  TYR L  55      19.408  17.057  47.824  1.00 57.14           C  
ATOM    403  CD1 TYR L  55      18.243  17.554  47.292  1.00 57.58           C  
ATOM    404  CD2 TYR L  55      19.578  15.693  47.861  1.00 53.32           C  
ATOM    405  CE1 TYR L  55      17.249  16.719  46.839  1.00 57.90           C  
ATOM    406  CE2 TYR L  55      18.589  14.845  47.408  1.00 54.31           C  
ATOM    407  CZ  TYR L  55      17.421  15.358  46.900  1.00 57.25           C  
ATOM    408  OH  TYR L  55      16.402  14.497  46.437  1.00 56.34           O  
ATOM    409  C   TYR L  55      19.776  17.770  50.662  1.00 59.11           C  
ATOM    410  O   TYR L  55      20.700  17.343  51.355  1.00 56.22           O  
ATOM    411  N   SER L  56      18.498  17.403  50.867  1.00 60.16           N  
ATOM    412  CA  SER L  56      18.171  16.524  51.952  1.00 61.93           C  
ATOM    413  CB  SER L  56      16.664  16.251  52.103  1.00 65.44           C  
ATOM    414  OG  SER L  56      16.437  15.397  53.214  1.00 70.38           O  
ATOM    415  C   SER L  56      18.843  15.197  51.745  1.00 63.74           C  
ATOM    416  O   SER L  56      18.860  14.648  50.645  1.00 63.60           O  
ATOM    417  N   GLY L  57      19.425  14.644  52.831  1.00 59.99           N  
ATOM    418  CA  GLY L  57      20.031  13.344  52.801  1.00 62.48           C  
ATOM    419  C   GLY L  57      21.495  13.438  52.499  1.00 64.05           C  
ATOM    420  O   GLY L  57      22.195  12.427  52.539  1.00 67.27           O  
ATOM    421  N   VAL L  58      22.003  14.644  52.180  1.00 62.21           N  
ATOM    422  CA  VAL L  58      23.401  14.796  51.879  1.00 63.92           C  
ATOM    423  CB  VAL L  58      23.685  16.006  51.037  1.00 61.78           C  
ATOM    424  CG1 VAL L  58      25.204  16.152  50.862  1.00 60.10           C  
ATOM    425  CG2 VAL L  58      22.924  15.867  49.709  1.00 60.09           C  
ATOM    426  C   VAL L  58      24.133  14.970  53.175  1.00 66.46           C  
ATOM    427  O   VAL L  58      23.617  15.589  54.102  1.00 66.05           O  
ATOM    428  N   PRO L  59      25.332  14.443  53.255  1.00 66.60           N  
ATOM    429  CA  PRO L  59      26.101  14.561  54.464  1.00 67.42           C  
ATOM    430  CD  PRO L  59      25.671  13.238  52.516  1.00 65.44           C  
ATOM    431  CB  PRO L  59      27.283  13.609  54.302  1.00 66.46           C  
ATOM    432  CG  PRO L  59      26.736  12.518  53.363  1.00 66.52           C  
ATOM    433  C   PRO L  59      26.485  15.989  54.698  1.00 62.26           C  
ATOM    434  O   PRO L  59      26.696  16.722  53.735  1.00 63.16           O  
ATOM    435  N   SER L  60      26.602  16.388  55.979  1.00 64.76           N  
ATOM    436  CA  SER L  60      26.857  17.745  56.370  1.00 65.24           C  
ATOM    437  CB  SER L  60      26.778  17.944  57.891  1.00 66.71           C  
ATOM    438  OG  SER L  60      25.460  17.683  58.346  1.00 64.68           O  
ATOM    439  C   SER L  60      28.224  18.176  55.941  1.00 65.37           C  
ATOM    440  O   SER L  60      28.505  19.372  55.907  1.00 65.92           O  
ATOM    441  N   ARG L  61      29.110  17.224  55.593  1.00 65.94           N  
ATOM    442  CA  ARG L  61      30.457  17.583  55.242  1.00 67.88           C  
ATOM    443  CB  ARG L  61      31.317  16.437  54.688  1.00 66.42           C  
ATOM    444  CG  ARG L  61      31.289  15.128  55.457  1.00 64.31           C  
ATOM    445  CD  ARG L  61      32.255  14.102  54.863  1.00 64.48           C  
ATOM    446  NE  ARG L  61      31.690  12.767  55.180  1.00 66.35           N  
ATOM    447  CZ  ARG L  61      30.826  12.195  54.297  1.00 70.55           C  
ATOM    448  NH1 ARG L  61      30.680  12.727  53.047  1.00 65.12           N1+
ATOM    449  NH2 ARG L  61      30.093  11.104  54.663  1.00 66.60           N  
ATOM    450  C   ARG L  61      30.392  18.497  54.063  1.00 67.39           C  
ATOM    451  O   ARG L  61      31.204  19.411  53.935  1.00 67.56           O  
ATOM    452  N   PHE L  62      29.449  18.216  53.141  1.00 64.30           N  
ATOM    453  CA  PHE L  62      29.312  18.985  51.936  1.00 61.36           C  
ATOM    454  CB  PHE L  62      28.433  18.295  50.877  1.00 57.86           C  
ATOM    455  CG  PHE L  62      29.128  17.056  50.422  1.00 61.26           C  
ATOM    456  CD1 PHE L  62      30.060  17.112  49.412  1.00 59.40           C  
ATOM    457  CD2 PHE L  62      28.845  15.838  50.999  1.00 61.33           C  
ATOM    458  CE1 PHE L  62      30.706  15.974  48.989  1.00 60.58           C  
ATOM    459  CE2 PHE L  62      29.487  14.696  50.580  1.00 62.71           C  
ATOM    460  CZ  PHE L  62      30.416  14.763  49.570  1.00 62.19           C  
ATOM    461  C   PHE L  62      28.663  20.302  52.245  1.00 62.19           C  
ATOM    462  O   PHE L  62      27.676  20.371  52.975  1.00 63.40           O  
ATOM    463  N   SER L  63      29.213  21.396  51.676  1.00 60.18           N  
ATOM    464  CA  SER L  63      28.660  22.708  51.878  1.00 60.66           C  
ATOM    465  CB  SER L  63      29.352  23.523  52.986  1.00 62.54           C  
ATOM    466  OG  SER L  63      29.186  22.906  54.252  1.00 63.88           O  
ATOM    467  C   SER L  63      28.894  23.496  50.630  1.00 63.33           C  
ATOM    468  O   SER L  63      29.784  23.182  49.842  1.00 62.75           O  
ATOM    469  N   GLY L  64      28.097  24.564  50.433  1.00 63.85           N  
ATOM    470  CA  GLY L  64      28.257  25.389  49.271  1.00 60.43           C  
ATOM    471  C   GLY L  64      28.238  26.808  49.736  1.00 62.11           C  
ATOM    472  O   GLY L  64      27.565  27.142  50.709  1.00 64.16           O  
ATOM    473  N   SER L  65      28.988  27.685  49.039  1.00 66.12           N  
ATOM    474  CA  SER L  65      29.026  29.066  49.424  1.00 67.08           C  
ATOM    475  CB  SER L  65      30.207  29.412  50.348  1.00 66.30           C  
ATOM    476  OG  SER L  65      31.438  29.167  49.685  1.00 65.35           O  
ATOM    477  C   SER L  65      29.142  29.901  48.190  1.00 64.67           C  
ATOM    478  O   SER L  65      29.492  29.409  47.117  1.00 64.18           O  
ATOM    479  N   ARG L  66      28.828  31.206  48.321  1.00 66.08           N  
ATOM    480  CA  ARG L  66      28.841  32.088  47.190  1.00 66.31           C  
ATOM    481  CB  ARG L  66      27.422  32.525  46.799  1.00 66.48           C  
ATOM    482  CG  ARG L  66      27.373  33.689  45.811  1.00 66.00           C  
ATOM    483  CD  ARG L  66      25.994  34.350  45.745  1.00 67.64           C  
ATOM    484  NE  ARG L  66      26.109  35.548  44.869  1.00 61.34           N  
ATOM    485  CZ  ARG L  66      25.292  36.625  45.066  1.00 65.26           C  
ATOM    486  NH1 ARG L  66      24.367  36.610  46.074  1.00 64.85           N1+
ATOM    487  NH2 ARG L  66      25.408  37.719  44.264  1.00 68.06           N  
ATOM    488  C   ARG L  66      29.562  33.346  47.542  1.00 69.34           C  
ATOM    489  O   ARG L  66      29.315  33.950  48.583  1.00 71.11           O  
ATOM    490  N   SER L  67      30.500  33.765  46.670  1.00 71.95           N  
ATOM    491  CA  SER L  67      31.118  35.044  46.834  1.00 74.35           C  
ATOM    492  CB  SER L  67      32.623  34.978  47.149  1.00 74.79           C  
ATOM    493  OG  SER L  67      32.838  34.394  48.425  1.00 73.58           O  
ATOM    494  C   SER L  67      30.978  35.697  45.502  1.00 74.09           C  
ATOM    495  O   SER L  67      31.789  35.471  44.607  1.00 71.10           O  
ATOM    496  N   GLY L  68      29.943  36.541  45.338  1.00 71.48           N  
ATOM    497  CA  GLY L  68      29.741  37.181  44.074  1.00 69.29           C  
ATOM    498  C   GLY L  68      29.501  36.116  43.047  1.00 76.24           C  
ATOM    499  O   GLY L  68      28.588  35.302  43.169  1.00 68.03           O  
ATOM    500  N   THR L  69      30.304  36.162  41.970  1.00 72.50           N  
ATOM    501  CA  THR L  69      30.303  35.276  40.839  1.00 68.58           C  
ATOM    502  CB  THR L  69      31.044  35.844  39.666  1.00 69.22           C  
ATOM    503  OG1 THR L  69      32.410  36.050  39.999  1.00 68.59           O  
ATOM    504  CG2 THR L  69      30.388  37.179  39.277  1.00 63.24           C  
ATOM    505  C   THR L  69      30.933  33.951  41.164  1.00 68.92           C  
ATOM    506  O   THR L  69      30.751  32.989  40.419  1.00 67.32           O  
ATOM    507  N   ASP L  70      31.770  33.880  42.221  1.00 68.47           N  
ATOM    508  CA  ASP L  70      32.482  32.663  42.518  1.00 67.23           C  
ATOM    509  CB  ASP L  70      33.822  32.918  43.230  1.00 68.21           C  
ATOM    510  CG  ASP L  70      34.743  33.642  42.259  1.00 74.06           C  
ATOM    511  OD1 ASP L  70      34.473  33.580  41.030  1.00 74.82           O  
ATOM    512  OD2 ASP L  70      35.728  34.269  42.733  1.00 79.25           O1-
ATOM    513  C   ASP L  70      31.673  31.785  43.428  1.00 66.44           C  
ATOM    514  O   ASP L  70      31.178  32.230  44.462  1.00 69.44           O  
ATOM    515  N   PHE L  71      31.529  30.491  43.061  1.00 63.45           N  
ATOM    516  CA  PHE L  71      30.791  29.566  43.878  1.00 60.86           C  
ATOM    517  CB  PHE L  71      29.576  28.941  43.168  1.00 58.00           C  
ATOM    518  CG  PHE L  71      28.606  30.038  42.887  1.00 60.70           C  
ATOM    519  CD1 PHE L  71      28.715  30.786  41.737  1.00 56.37           C  
ATOM    520  CD2 PHE L  71      27.589  30.323  43.769  1.00 57.09           C  
ATOM    521  CE1 PHE L  71      27.825  31.799  41.470  1.00 61.91           C  
ATOM    522  CE2 PHE L  71      26.696  31.335  43.507  1.00 57.30           C  
ATOM    523  CZ  PHE L  71      26.811  32.075  42.355  1.00 61.90           C  
ATOM    524  C   PHE L  71      31.717  28.450  44.249  1.00 59.62           C  
ATOM    525  O   PHE L  71      32.507  27.990  43.426  1.00 65.04           O  
ATOM    526  N   THR L  72      31.653  27.985  45.516  1.00 62.11           N  
ATOM    527  CA  THR L  72      32.553  26.944  45.918  1.00 59.84           C  
ATOM    528  CB  THR L  72      33.646  27.411  46.838  1.00 61.73           C  
ATOM    529  OG1 THR L  72      33.086  28.066  47.966  1.00 63.60           O  
ATOM    530  CG2 THR L  72      34.595  28.351  46.083  1.00 64.69           C  
ATOM    531  C   THR L  72      31.829  25.842  46.621  1.00 61.81           C  
ATOM    532  O   THR L  72      30.908  26.063  47.406  1.00 60.29           O  
ATOM    533  N   LEU L  73      32.257  24.600  46.324  1.00 59.09           N  
ATOM    534  CA  LEU L  73      31.757  23.421  46.965  1.00 58.64           C  
ATOM    535  CB  LEU L  73      31.479  22.280  45.973  1.00 59.33           C  
ATOM    536  CG  LEU L  73      31.002  20.973  46.628  1.00 57.53           C  
ATOM    537  CD1 LEU L  73      29.636  21.145  47.309  1.00 56.97           C  
ATOM    538  CD2 LEU L  73      31.024  19.814  45.620  1.00 58.55           C  
ATOM    539  C   LEU L  73      32.860  22.967  47.867  1.00 58.43           C  
ATOM    540  O   LEU L  73      33.998  22.813  47.427  1.00 63.48           O  
ATOM    541  N   THR L  74      32.559  22.749  49.164  1.00 62.09           N  
ATOM    542  CA  THR L  74      33.595  22.377  50.085  1.00 60.89           C  
ATOM    543  CB  THR L  74      33.769  23.376  51.190  1.00 64.00           C  
ATOM    544  OG1 THR L  74      34.094  24.650  50.656  1.00 64.36           O  
ATOM    545  CG2 THR L  74      34.880  22.888  52.132  1.00 64.14           C  
ATOM    546  C   THR L  74      33.243  21.084  50.750  1.00 63.53           C  
ATOM    547  O   THR L  74      32.110  20.882  51.184  1.00 64.34           O  
ATOM    548  N   ILE L  75      34.227  20.165  50.844  1.00 61.88           N  
ATOM    549  CA  ILE L  75      34.024  18.927  51.537  1.00 62.07           C  
ATOM    550  CB  ILE L  75      34.416  17.722  50.729  1.00 65.63           C  
ATOM    551  CG1 ILE L  75      33.606  17.677  49.421  1.00 61.26           C  
ATOM    552  CG2 ILE L  75      34.219  16.473  51.605  1.00 62.09           C  
ATOM    553  CD1 ILE L  75      34.140  16.673  48.401  1.00 57.76           C  
ATOM    554  C   ILE L  75      34.923  18.998  52.733  1.00 63.88           C  
ATOM    555  O   ILE L  75      36.147  18.992  52.608  1.00 66.73           O  
ATOM    556  N   SER L  76      34.317  19.066  53.933  1.00 71.16           N  
ATOM    557  CA  SER L  76      35.031  19.261  55.163  1.00 73.56           C  
ATOM    558  CB  SER L  76      34.079  19.321  56.367  1.00 72.82           C  
ATOM    559  OG  SER L  76      34.818  19.513  57.561  1.00 74.85           O  
ATOM    560  C   SER L  76      35.999  18.145  55.409  1.00 78.56           C  
ATOM    561  O   SER L  76      37.188  18.386  55.607  1.00 80.22           O  
ATOM    562  N   SER L  77      35.509  16.893  55.420  1.00 79.61           N  
ATOM    563  CA  SER L  77      36.410  15.798  55.655  1.00 78.92           C  
ATOM    564  CB  SER L  77      36.176  15.101  57.003  1.00 80.19           C  
ATOM    565  OG  SER L  77      37.091  14.030  57.173  1.00 83.85           O  
ATOM    566  C   SER L  77      36.148  14.800  54.576  1.00 77.02           C  
ATOM    567  O   SER L  77      35.121  14.125  54.564  1.00 77.77           O  
ATOM    568  N   LEU L  78      37.120  14.646  53.663  1.00 73.91           N  
ATOM    569  CA  LEU L  78      36.946  13.798  52.526  1.00 71.05           C  
ATOM    570  CB  LEU L  78      38.120  13.946  51.536  1.00 68.01           C  
ATOM    571  CG  LEU L  78      37.919  13.284  50.165  1.00 73.74           C  
ATOM    572  CD1 LEU L  78      36.767  13.952  49.394  1.00 70.16           C  
ATOM    573  CD2 LEU L  78      39.230  13.276  49.361  1.00 76.17           C  
ATOM    574  C   LEU L  78      36.864  12.379  53.000  1.00 71.90           C  
ATOM    575  O   LEU L  78      37.629  11.959  53.867  1.00 73.81           O  
ATOM    576  N   GLN L  79      35.905  11.609  52.443  1.00 67.86           N  
ATOM    577  CA  GLN L  79      35.727  10.229  52.810  1.00 69.02           C  
ATOM    578  CB  GLN L  79      34.332   9.914  53.371  1.00 74.81           C  
ATOM    579  CG  GLN L  79      34.106  10.524  54.753  1.00 57.89           C  
ATOM    580  CD  GLN L  79      35.076   9.840  55.707  1.00 60.51           C  
ATOM    581  OE1 GLN L  79      35.337   8.643  55.595  1.00 62.87           O  
ATOM    582  NE2 GLN L  79      35.635  10.622  56.668  1.00 60.36           N  
ATOM    583  C   GLN L  79      35.937   9.400  51.580  1.00 72.22           C  
ATOM    584  O   GLN L  79      35.960   9.916  50.464  1.00 70.96           O  
ATOM    585  N   PRO L  80      36.108   8.117  51.753  1.00 74.22           N  
ATOM    586  CA  PRO L  80      36.387   7.238  50.652  1.00 73.62           C  
ATOM    587  CD  PRO L  80      36.520   7.549  53.024  1.00 76.74           C  
ATOM    588  CB  PRO L  80      36.777   5.893  51.272  1.00 74.45           C  
ATOM    589  CG  PRO L  80      36.446   6.035  52.772  1.00 77.75           C  
ATOM    590  C   PRO L  80      35.298   7.177  49.626  1.00 73.65           C  
ATOM    591  O   PRO L  80      35.605   6.944  48.457  1.00 75.83           O  
ATOM    592  N   GLU L  81      34.029   7.364  50.026  1.00 71.15           N  
ATOM    593  CA  GLU L  81      32.934   7.313  49.097  1.00 70.19           C  
ATOM    594  CB  GLU L  81      31.533   7.237  49.737  1.00 72.24           C  
ATOM    595  CG  GLU L  81      31.103   8.495  50.492  1.00 71.23           C  
ATOM    596  CD  GLU L  81      31.550   8.351  51.936  1.00 78.00           C  
ATOM    597  OE1 GLU L  81      32.224   7.335  52.251  1.00 79.31           O  
ATOM    598  OE2 GLU L  81      31.216   9.257  52.746  1.00 78.52           O1-
ATOM    599  C   GLU L  81      32.954   8.530  48.224  1.00 67.67           C  
ATOM    600  O   GLU L  81      32.368   8.535  47.145  1.00 67.06           O  
ATOM    601  N   ASP L  82      33.601   9.606  48.705  1.00 65.33           N  
ATOM    602  CA  ASP L  82      33.621  10.907  48.094  1.00 64.35           C  
ATOM    603  CB  ASP L  82      34.233  11.973  49.025  1.00 64.29           C  
ATOM    604  CG  ASP L  82      33.286  12.157  50.212  1.00 67.33           C  
ATOM    605  OD1 ASP L  82      32.127  11.672  50.124  1.00 66.22           O  
ATOM    606  OD2 ASP L  82      33.707  12.781  51.222  1.00 69.37           O1-
ATOM    607  C   ASP L  82      34.327  10.941  46.762  1.00 63.23           C  
ATOM    608  O   ASP L  82      34.106  11.878  45.996  1.00 61.21           O  
ATOM    609  N   PHE L  83      35.232   9.994  46.431  1.00 61.70           N  
ATOM    610  CA  PHE L  83      35.896  10.179  45.166  1.00 61.33           C  
ATOM    611  CB  PHE L  83      37.046   9.190  44.867  0.90 64.43           C  
ATOM    612  CG  PHE L  83      36.531   7.851  44.457  1.00 68.26           C  
ATOM    613  CD1 PHE L  83      36.227   7.622  43.135  1.00 67.83           C  
ATOM    614  CD2 PHE L  83      36.370   6.822  45.358  1.00 71.69           C  
ATOM    615  CE1 PHE L  83      35.758   6.402  42.714  1.00 69.86           C  
ATOM    616  CE2 PHE L  83      35.898   5.597  44.940  1.00 69.75           C  
ATOM    617  CZ  PHE L  83      35.590   5.383  43.618  1.00 71.34           C  
ATOM    618  C   PHE L  83      34.877  10.080  44.070  1.00 61.16           C  
ATOM    619  O   PHE L  83      34.103   9.125  44.009  1.00 60.63           O  
ATOM    620  N   ALA L  84      34.857  11.088  43.170  1.00 60.46           N  
ATOM    621  CA  ALA L  84      33.901  11.126  42.097  1.00 55.88           C  
ATOM    622  CB  ALA L  84      32.445  11.236  42.577  1.00 55.41           C  
ATOM    623  C   ALA L  84      34.188  12.360  41.301  1.00 57.48           C  
ATOM    624  O   ALA L  84      35.185  13.041  41.532  1.00 56.42           O  
ATOM    625  N   THR L  85      33.333  12.657  40.299  1.00 53.57           N  
ATOM    626  CA  THR L  85      33.521  13.867  39.556  1.00 55.08           C  
ATOM    627  CB  THR L  85      33.486  13.685  38.069  1.00 54.79           C  
ATOM    628  OG1 THR L  85      34.061  14.814  37.430  1.00 54.07           O  
ATOM    629  CG2 THR L  85      32.027  13.508  37.628  1.00 52.45           C  
ATOM    630  C   THR L  85      32.411  14.786  39.974  1.00 57.00           C  
ATOM    631  O   THR L  85      31.273  14.355  40.152  1.00 52.40           O  
ATOM    632  N   TYR L  86      32.719  16.088  40.162  1.00 50.44           N  
ATOM    633  CA  TYR L  86      31.742  17.011  40.671  1.00 50.73           C  
ATOM    634  CB  TYR L  86      32.237  17.791  41.904  1.00 48.95           C  
ATOM    635  CG  TYR L  86      32.448  16.841  43.032  1.00 53.43           C  
ATOM    636  CD1 TYR L  86      33.598  16.091  43.119  1.00 51.56           C  
ATOM    637  CD2 TYR L  86      31.493  16.712  44.015  1.00 51.52           C  
ATOM    638  CE1 TYR L  86      33.788  15.219  44.166  1.00 56.91           C  
ATOM    639  CE2 TYR L  86      31.677  15.843  45.065  1.00 51.63           C  
ATOM    640  CZ  TYR L  86      32.825  15.094  45.138  1.00 52.60           C  
ATOM    641  OH  TYR L  86      33.009  14.202  46.218  1.00 55.25           O  
ATOM    642  C   TYR L  86      31.457  18.037  39.623  1.00 49.24           C  
ATOM    643  O   TYR L  86      32.363  18.480  38.920  1.00 52.11           O  
ATOM    644  N   TYR L  87      30.172  18.439  39.486  1.00 49.71           N  
ATOM    645  CA  TYR L  87      29.820  19.407  38.487  1.00 47.69           C  
ATOM    646  CB  TYR L  87      28.849  18.881  37.413  1.00 48.14           C  
ATOM    647  CG  TYR L  87      29.398  17.675  36.733  1.00 49.03           C  
ATOM    648  CD1 TYR L  87      30.351  17.790  35.752  1.00 49.45           C  
ATOM    649  CD2 TYR L  87      28.962  16.423  37.086  1.00 50.16           C  
ATOM    650  CE1 TYR L  87      30.850  16.678  35.120  1.00 50.51           C  
ATOM    651  CE2 TYR L  87      29.456  15.304  36.456  1.00 51.12           C  
ATOM    652  CZ  TYR L  87      30.401  15.430  35.468  1.00 51.10           C  
ATOM    653  OH  TYR L  87      30.911  14.286  34.817  1.00 51.94           O  
ATOM    654  C   TYR L  87      29.048  20.518  39.136  1.00 48.25           C  
ATOM    655  O   TYR L  87      28.245  20.287  40.038  1.00 47.98           O  
ATOM    656  N   CYS L  88      29.290  21.768  38.686  1.00 50.99           N  
ATOM    657  CA  CYS L  88      28.514  22.897  39.110  1.00 50.14           C  
ATOM    658  CB  CYS L  88      29.361  24.176  39.349  1.00 51.84           C  
ATOM    659  SG  CYS L  88      30.498  24.565  37.976  1.00 66.65           S  
ATOM    660  C   CYS L  88      27.542  23.145  37.997  1.00 49.20           C  
ATOM    661  O   CYS L  88      27.790  22.755  36.858  1.00 50.89           O  
ATOM    662  N   GLN L  89      26.371  23.739  38.305  1.00 49.02           N  
ATOM    663  CA  GLN L  89      25.405  24.034  37.283  1.00 48.17           C  
ATOM    664  CB  GLN L  89      24.239  23.050  37.184  1.00 47.67           C  
ATOM    665  CG  GLN L  89      23.254  23.431  36.075  1.00 51.82           C  
ATOM    666  CD  GLN L  89      22.090  22.468  36.165  1.00 51.04           C  
ATOM    667  OE1 GLN L  89      21.161  22.485  35.361  1.00 54.18           O  
ATOM    668  NE2 GLN L  89      22.111  21.616  37.214  1.00 51.61           N  
ATOM    669  C   GLN L  89      24.794  25.361  37.586  1.00 49.18           C  
ATOM    670  O   GLN L  89      24.489  25.672  38.734  1.00 53.36           O  
ATOM    671  N   GLN L  90      24.588  26.169  36.528  1.00 49.94           N  
ATOM    672  CA  GLN L  90      24.029  27.481  36.639  1.00 49.59           C  
ATOM    673  CB  GLN L  90      24.972  28.512  35.984  1.00 47.85           C  
ATOM    674  CG  GLN L  90      24.382  29.892  35.727  1.00 51.46           C  
ATOM    675  CD  GLN L  90      23.723  29.837  34.360  1.00 53.69           C  
ATOM    676  OE1 GLN L  90      22.855  30.647  34.044  1.00 53.67           O  
ATOM    677  NE2 GLN L  90      24.147  28.859  33.520  1.00 54.88           N  
ATOM    678  C   GLN L  90      22.726  27.460  35.912  1.00 47.91           C  
ATOM    679  O   GLN L  90      22.641  27.048  34.760  1.00 50.55           O  
ATOM    680  N   SER L  91      21.797  28.138  36.596  1.00 32.46           N  
ATOM    681  CA  SER L  91      20.570  28.552  36.040  1.00 32.23           C  
ATOM    682  CB  SER L  91      19.318  27.828  36.575  1.00 31.08           C  
ATOM    683  OG  SER L  91      19.193  27.981  37.975  1.00  0.00           O  
ATOM    684  C   SER L  91      20.580  30.024  36.339  1.00 34.89           C  
ATOM    685  O   SER L  91      21.616  30.686  36.345  1.00 36.90           O  
ATOM    686  N   TYR L  92      19.422  30.602  36.592  1.00 35.71           N  
ATOM    687  CA  TYR L  92      19.341  32.013  36.842  0.95 38.03           C  
ATOM    688  CB  TYR L  92      20.354  32.587  37.852  0.95 37.08           C  
ATOM    689  CG  TYR L  92      19.859  33.957  38.171  1.00 37.35           C  
ATOM    690  CD1 TYR L  92      18.743  34.092  38.965  1.00  0.00           C  
ATOM    691  CD2 TYR L  92      20.487  35.093  37.707  1.00 23.76           C  
ATOM    692  CE1 TYR L  92      18.254  35.335  39.281  1.00 25.06           C  
ATOM    693  CE2 TYR L  92      20.002  36.341  38.018  1.00  0.00           C  
ATOM    694  CZ  TYR L  92      18.886  36.460  38.808  1.00  0.00           C  
ATOM    695  OH  TYR L  92      18.386  37.739  39.134  1.00  0.00           O  
ATOM    696  C   TYR L  92      19.512  32.726  35.538  1.00 43.08           C  
ATOM    697  O   TYR L  92      19.443  33.949  35.457  1.00 46.30           O  
ATOM    698  N   TYR L  93      19.726  31.958  34.462  1.00 46.43           N  
ATOM    699  CA  TYR L  93      19.701  32.501  33.139  1.00 48.04           C  
ATOM    700  CB  TYR L  93      21.062  32.717  32.463  1.00 52.88           C  
ATOM    701  CG  TYR L  93      21.607  34.009  32.951  1.00 56.84           C  
ATOM    702  CD1 TYR L  93      22.262  34.110  34.156  1.00  0.00           C  
ATOM    703  CD2 TYR L  93      21.459  35.134  32.175  1.00  0.00           C  
ATOM    704  CE1 TYR L  93      22.760  35.321  34.580  1.00  0.00           C  
ATOM    705  CE2 TYR L  93      21.952  36.346  32.593  1.00  0.00           C  
ATOM    706  CZ  TYR L  93      22.605  36.441  33.797  1.00  0.00           C  
ATOM    707  OH  TYR L  93      23.110  37.686  34.223  1.00  0.00           O  
ATOM    708  C   TYR L  93      18.963  31.501  32.339  1.00 44.91           C  
ATOM    709  O   TYR L  93      19.101  30.300  32.562  1.00 42.62           O  
ATOM    710  N   SER L  94      18.188  31.968  31.346  1.00 41.82           N  
ATOM    711  CA  SER L  94      17.416  31.038  30.587  1.00 40.34           C  
ATOM    712  CB  SER L  94      16.509  31.678  29.519  1.00 40.96           C  
ATOM    713  OG  SER L  94      17.269  32.320  28.507  1.00  0.00           O  
ATOM    714  C   SER L  94      18.360  30.084  29.941  1.00 41.98           C  
ATOM    715  O   SER L  94      19.578  30.254  29.991  1.00 43.40           O  
ATOM    716  N   SER L  95      17.796  29.024  29.345  1.00 43.56           N  
ATOM    717  CA  SER L  95      18.593  27.966  28.817  1.00 44.28           C  
ATOM    718  CB  SER L  95      17.748  26.927  28.074  1.00 44.42           C  
ATOM    719  OG  SER L  95      16.773  26.397  28.960  1.00  0.00           O  
ATOM    720  C   SER L  95      19.552  28.561  27.855  1.00 44.13           C  
ATOM    721  O   SER L  95      19.373  29.685  27.391  1.00 43.97           O  
ATOM    722  N   PRO L  96      20.596  27.841  27.575  1.00 40.46           N  
ATOM    723  CA  PRO L  96      20.766  26.547  28.179  1.00 38.20           C  
ATOM    724  CD  PRO L  96      21.122  27.879  26.221  1.00 38.11           C  
ATOM    725  CB  PRO L  96      21.740  25.790  27.272  1.00 36.02           C  
ATOM    726  CG  PRO L  96      21.549  26.443  25.894  1.00 35.38           C  
ATOM    727  C   PRO L  96      21.220  26.586  29.600  1.00 37.55           C  
ATOM    728  O   PRO L  96      21.892  27.534  30.005  1.00 37.10           O  
ATOM    729  N   PHE L  97      20.849  25.563  30.390  1.00 36.45           N  
ATOM    730  CA  PHE L  97      21.397  25.505  31.703  1.00 34.15           C  
ATOM    731  CB  PHE L  97      20.647  24.556  32.650  1.00 34.41           C  
ATOM    732  CG  PHE L  97      19.267  25.095  32.809  1.00 44.97           C  
ATOM    733  CD1 PHE L  97      18.302  24.789  31.882  1.00 40.18           C  
ATOM    734  CD2 PHE L  97      18.940  25.906  33.873  1.00 44.34           C  
ATOM    735  CE1 PHE L  97      17.028  25.286  32.017  1.00 20.96           C  
ATOM    736  CE2 PHE L  97      17.668  26.409  34.016  1.00 42.44           C  
ATOM    737  CZ  PHE L  97      16.710  26.093  33.083  1.00 20.48           C  
ATOM    738  C   PHE L  97      22.755  24.958  31.458  1.00 34.48           C  
ATOM    739  O   PHE L  97      22.916  23.930  30.796  1.00 33.88           O  
ATOM    740  N   THR L  98      23.791  25.659  31.950  1.00 48.07           N  
ATOM    741  CA  THR L  98      25.052  25.099  31.577  1.00 48.31           C  
ATOM    742  CB  THR L  98      25.989  26.119  31.004  1.00 49.71           C  
ATOM    743  OG1 THR L  98      27.106  25.478  30.411  1.00 51.15           O  
ATOM    744  CG2 THR L  98      26.450  27.054  32.134  1.00 50.52           C  
ATOM    745  C   THR L  98      25.723  24.511  32.783  1.00 47.31           C  
ATOM    746  O   THR L  98      25.466  24.899  33.921  1.00 48.10           O  
ATOM    747  N   PHE L  99      26.624  23.538  32.527  1.00 47.04           N  
ATOM    748  CA  PHE L  99      27.346  22.834  33.550  1.00 47.65           C  
ATOM    749  CB  PHE L  99      27.327  21.300  33.390  1.00 46.71           C  
ATOM    750  CG  PHE L  99      25.972  20.736  33.657  1.00 48.46           C  
ATOM    751  CD1 PHE L  99      24.988  20.749  32.698  1.00 45.14           C  
ATOM    752  CD2 PHE L  99      25.697  20.164  34.874  1.00 47.59           C  
ATOM    753  CE1 PHE L  99      23.748  20.214  32.959  1.00 49.59           C  
ATOM    754  CE2 PHE L  99      24.461  19.627  35.141  1.00 48.31           C  
ATOM    755  CZ  PHE L  99      23.479  19.652  34.182  1.00 45.83           C  
ATOM    756  C   PHE L  99      28.791  23.192  33.441  1.00 50.44           C  
ATOM    757  O   PHE L  99      29.264  23.653  32.402  1.00 50.12           O  
ATOM    758  N   GLY L 100      29.533  22.999  34.547  1.00 50.26           N  
ATOM    759  CA  GLY L 100      30.944  23.223  34.532  1.00 49.79           C  
ATOM    760  C   GLY L 100      31.550  22.017  33.885  1.00 51.39           C  
ATOM    761  O   GLY L 100      30.879  21.017  33.641  1.00 49.55           O  
ATOM    762  N   GLN L 101      32.863  22.097  33.620  1.00 52.34           N  
ATOM    763  CA  GLN L 101      33.631  21.097  32.939  1.00 54.17           C  
ATOM    764  CB  GLN L 101      35.082  21.567  32.759  1.00 58.19           C  
ATOM    765  CG  GLN L 101      35.758  20.979  31.530  0.80 66.37           C  
ATOM    766  CD  GLN L 101      35.270  21.831  30.369  0.80 72.95           C  
ATOM    767  OE1 GLN L 101      35.523  23.035  30.321  0.80 71.00           O  
ATOM    768  NE2 GLN L 101      34.534  21.202  29.417  0.80 77.36           N  
ATOM    769  C   GLN L 101      33.657  19.854  33.779  1.00 59.47           C  
ATOM    770  O   GLN L 101      33.670  18.742  33.254  1.00 55.22           O  
ATOM    771  N   GLY L 102      33.687  20.016  35.116  1.00 56.30           N  
ATOM    772  CA  GLY L 102      33.718  18.884  36.000  1.00 52.01           C  
ATOM    773  C   GLY L 102      35.048  18.836  36.685  1.00 54.36           C  
ATOM    774  O   GLY L 102      36.059  19.279  36.139  1.00 52.68           O  
ATOM    775  N   THR L 103      35.064  18.316  37.932  1.00 52.35           N  
ATOM    776  CA  THR L 103      36.288  18.168  38.668  1.00 55.82           C  
ATOM    777  CB  THR L 103      36.354  19.020  39.906  1.00 54.78           C  
ATOM    778  OG1 THR L 103      36.233  20.393  39.564  1.00 52.82           O  
ATOM    779  CG2 THR L 103      37.695  18.767  40.616  1.00 53.99           C  
ATOM    780  C   THR L 103      36.368  16.746  39.114  1.00 58.36           C  
ATOM    781  O   THR L 103      35.508  16.257  39.846  1.00 58.22           O  
ATOM    782  N   LYS L 104      37.427  16.034  38.690  1.00 63.74           N  
ATOM    783  CA  LYS L 104      37.527  14.664  39.084  1.00 56.19           C  
ATOM    784  CB  LYS L 104      38.112  13.772  37.975  1.00 57.96           C  
ATOM    785  CG  LYS L 104      38.107  12.277  38.288  1.00 51.99           C  
ATOM    786  CD  LYS L 104      39.077  11.892  39.400  1.00 54.12           C  
ATOM    787  CE  LYS L 104      40.525  12.232  39.047  1.00 55.88           C  
ATOM    788  NZ  LYS L 104      40.902  11.570  37.778  1.00 56.55           N1+
ATOM    789  C   LYS L 104      38.390  14.616  40.300  1.00 63.39           C  
ATOM    790  O   LYS L 104      39.543  15.040  40.283  1.00 56.24           O  
ATOM    791  N   VAL L 105      37.821  14.109  41.411  1.00 55.65           N  
ATOM    792  CA  VAL L 105      38.570  14.028  42.625  1.00 56.07           C  
ATOM    793  CB  VAL L 105      37.787  14.391  43.851  1.00 56.95           C  
ATOM    794  CG1 VAL L 105      38.645  14.070  45.088  1.00 57.72           C  
ATOM    795  CG2 VAL L 105      37.384  15.873  43.744  1.00 54.47           C  
ATOM    796  C   VAL L 105      39.019  12.617  42.778  1.00 57.15           C  
ATOM    797  O   VAL L 105      38.228  11.678  42.692  1.00 57.52           O  
ATOM    798  N   GLU L 106      40.336  12.444  42.992  1.00 58.47           N  
ATOM    799  CA  GLU L 106      40.875  11.133  43.153  1.00 61.26           C  
ATOM    800  CB  GLU L 106      42.126  10.893  42.295  1.00 62.96           C  
ATOM    801  CG  GLU L 106      42.605   9.443  42.313  1.00 75.07           C  
ATOM    802  CD  GLU L 106      43.729   9.314  41.297  1.00 75.95           C  
ATOM    803  OE1 GLU L 106      43.622   9.938  40.209  1.00 71.09           O  
ATOM    804  OE2 GLU L 106      44.708   8.579  41.595  1.00 78.75           O1-
ATOM    805  C   GLU L 106      41.275  11.014  44.616  1.00 63.02           C  
ATOM    806  O   GLU L 106      42.066  11.876  45.083  1.00 60.27           O  
ATOM    807  OXT GLU L 106      40.792  10.063  45.287  1.00  0.00           O1-
TER     808      GLU L 106 
ATOM    809  N   ILE H 107       8.821   3.729  45.571  1.00 70.65           N1+
ATOM    810  CA  ILE H 107       9.387   5.055  45.902  1.00 70.03           C  
ATOM    811  CB  ILE H 107      10.770   4.889  46.468  1.00 71.75           C  
ATOM    812  CG1 ILE H 107      11.233   6.165  47.190  1.00  0.00           C  
ATOM    813  CG2 ILE H 107      11.694   4.447  45.322  1.00  0.00           C  
ATOM    814  CD1 ILE H 107      10.433   6.469  48.457  1.00  0.00           C  
ATOM    815  C   ILE H 107       9.447   5.896  44.670  1.00 68.39           C  
ATOM    816  O   ILE H 107       8.885   5.540  43.636  1.00 68.40           O  
ATOM    817  N   LYS H 108      10.117   7.058  44.757  1.00 72.77           N  
ATOM    818  CA  LYS H 108      10.205   7.926  43.623  1.00 70.56           C  
ATOM    819  CB  LYS H 108      10.595   9.357  44.020  1.00 70.67           C  
ATOM    820  CG  LYS H 108       9.587   9.968  44.995  1.00  0.00           C  
ATOM    821  CD  LYS H 108      10.101  11.195  45.747  1.00  0.00           C  
ATOM    822  CE  LYS H 108       9.182  11.628  46.892  1.00  0.00           C  
ATOM    823  NZ  LYS H 108       9.242  10.633  47.988  1.00  0.00           N1+
ATOM    824  C   LYS H 108      11.253   7.371  42.719  1.00 67.55           C  
ATOM    825  O   LYS H 108      12.342   7.011  43.166  1.00 68.58           O  
ATOM    826  N   GLN H 109      10.944   7.272  41.411  1.00 64.17           N  
ATOM    827  CA  GLN H 109      11.925   6.720  40.525  1.00 65.22           C  
ATOM    828  CB  GLN H 109      11.913   5.183  40.544  1.00 66.85           C  
ATOM    829  CG  GLN H 109      12.984   4.525  39.675  1.00 71.97           C  
ATOM    830  CD  GLN H 109      12.823   3.018  39.814  1.00 76.91           C  
ATOM    831  OE1 GLN H 109      11.710   2.506  39.931  1.00 81.66           O  
ATOM    832  NE2 GLN H 109      13.968   2.283  39.812  1.00 77.18           N  
ATOM    833  C   GLN H 109      11.632   7.170  39.126  1.00 61.56           C  
ATOM    834  O   GLN H 109      10.478   7.368  38.749  1.00 61.00           O  
ATOM    835  N   LEU H 110      12.699   7.383  38.324  1.00 60.96           N  
ATOM    836  CA  LEU H 110      12.524   7.699  36.936  1.00 56.35           C  
ATOM    837  CB  LEU H 110      13.134   9.034  36.476  1.00 55.38           C  
ATOM    838  CG  LEU H 110      12.411  10.280  37.018  1.00 56.24           C  
ATOM    839  CD1 LEU H 110      12.622  10.440  38.528  1.00 54.42           C  
ATOM    840  CD2 LEU H 110      12.789  11.538  36.223  1.00 52.78           C  
ATOM    841  C   LEU H 110      13.207   6.622  36.161  1.00 60.18           C  
ATOM    842  O   LEU H 110      14.373   6.318  36.405  1.00 57.97           O  
ATOM    843  N   VAL H 111      12.486   5.999  35.209  1.00 57.13           N  
ATOM    844  CA  VAL H 111      13.086   4.956  34.430  1.00 59.33           C  
ATOM    845  CB  VAL H 111      12.398   3.628  34.567  1.00 60.93           C  
ATOM    846  CG1 VAL H 111      12.690   3.058  35.963  1.00 62.41           C  
ATOM    847  CG2 VAL H 111      10.896   3.839  34.320  1.00 60.93           C  
ATOM    848  C   VAL H 111      13.034   5.343  32.990  1.00 60.08           C  
ATOM    849  O   VAL H 111      11.977   5.689  32.464  1.00 62.99           O  
ATOM    850  N   GLU H 112      14.198   5.275  32.313  1.00 56.33           N  
ATOM    851  CA  GLU H 112      14.270   5.633  30.925  1.00 58.97           C  
ATOM    852  CB  GLU H 112      15.543   6.394  30.506  1.00 59.27           C  
ATOM    853  CG  GLU H 112      15.664   7.827  31.029  1.00 60.93           C  
ATOM    854  CD  GLU H 112      16.630   7.843  32.203  1.00 64.50           C  
ATOM    855  OE1 GLU H 112      16.704   6.817  32.927  1.00 62.83           O  
ATOM    856  OE2 GLU H 112      17.318   8.882  32.385  1.00 64.72           O1-
ATOM    857  C   GLU H 112      14.284   4.383  30.104  1.00 58.03           C  
ATOM    858  O   GLU H 112      14.606   3.302  30.594  1.00 60.32           O  
ATOM    859  N   SER H 113      13.899   4.516  28.815  1.00 59.78           N  
ATOM    860  CA  SER H 113      13.910   3.405  27.903  1.00 61.25           C  
ATOM    861  CB  SER H 113      12.661   2.509  27.996  1.00 58.82           C  
ATOM    862  OG  SER H 113      12.590   1.876  29.264  1.00 63.00           O  
ATOM    863  C   SER H 113      13.896   3.956  26.509  1.00 58.84           C  
ATOM    864  O   SER H 113      13.700   5.152  26.302  1.00 56.18           O  
ATOM    865  N   GLY H 114      14.108   3.071  25.511  1.00 58.50           N  
ATOM    866  CA  GLY H 114      13.999   3.460  24.132  1.00 58.74           C  
ATOM    867  C   GLY H 114      15.329   3.781  23.509  1.00 61.83           C  
ATOM    868  O   GLY H 114      15.370   4.180  22.346  1.00 64.55           O  
ATOM    869  N   GLY H 115      16.452   3.627  24.237  1.00 61.25           N  
ATOM    870  CA  GLY H 115      17.727   3.937  23.643  1.00 63.02           C  
ATOM    871  C   GLY H 115      18.195   2.758  22.845  1.00 61.78           C  
ATOM    872  O   GLY H 115      17.621   1.673  22.924  1.00 59.93           O  
ATOM    873  N   GLY H 116      19.276   2.942  22.055  1.00 61.11           N  
ATOM    874  CA  GLY H 116      19.764   1.839  21.279  1.00 58.14           C  
ATOM    875  C   GLY H 116      20.628   2.356  20.170  1.00 58.27           C  
ATOM    876  O   GLY H 116      21.073   3.503  20.183  1.00 57.24           O  
ATOM    877  N   LEU H 117      20.882   1.487  19.170  1.00 58.41           N  
ATOM    878  CA  LEU H 117      21.731   1.813  18.057  1.00 58.69           C  
ATOM    879  CB  LEU H 117      22.572   0.600  17.611  1.00 60.31           C  
ATOM    880  CG  LEU H 117      23.529   0.827  16.425  1.00 61.23           C  
ATOM    881  CD1 LEU H 117      22.771   0.976  15.103  1.00 59.51           C  
ATOM    882  CD2 LEU H 117      24.498   1.993  16.696  1.00 61.66           C  
ATOM    883  C   LEU H 117      20.850   2.269  16.932  1.00 59.21           C  
ATOM    884  O   LEU H 117      19.800   1.678  16.678  1.00 58.17           O  
ATOM    885  N   VAL H 118      21.239   3.367  16.250  1.00 60.65           N  
ATOM    886  CA  VAL H 118      20.437   3.882  15.179  1.00 65.16           C  
ATOM    887  CB  VAL H 118      19.583   5.030  15.622  1.00 62.16           C  
ATOM    888  CG1 VAL H 118      18.754   5.535  14.442  1.00 61.86           C  
ATOM    889  CG2 VAL H 118      18.728   4.562  16.794  1.00 62.55           C  
ATOM    890  C   VAL H 118      21.356   4.418  14.127  1.00 59.68           C  
ATOM    891  O   VAL H 118      22.453   4.887  14.424  1.00 67.93           O  
ATOM    892  N   GLN H 119      20.926   4.366  12.853  1.00 60.66           N  
ATOM    893  CA  GLN H 119      21.753   4.871  11.798  1.00 62.02           C  
ATOM    894  CB  GLN H 119      21.392   4.307  10.417  1.00 64.74           C  
ATOM    895  CG  GLN H 119      21.664   2.806  10.326  1.00 79.49           C  
ATOM    896  CD  GLN H 119      21.283   2.340   8.936  1.00 83.36           C  
ATOM    897  OE1 GLN H 119      20.433   2.939   8.279  1.00 86.58           O  
ATOM    898  NE2 GLN H 119      21.926   1.237   8.472  1.00 70.89           N  
ATOM    899  C   GLN H 119      21.592   6.354  11.771  1.00 60.25           C  
ATOM    900  O   GLN H 119      20.606   6.898  12.266  1.00 58.76           O  
ATOM    901  N   PRO H 120      22.557   7.027  11.216  1.00 63.71           N  
ATOM    902  CA  PRO H 120      22.473   8.457  11.165  1.00 59.93           C  
ATOM    903  CD  PRO H 120      23.934   6.566  11.281  1.00 61.27           C  
ATOM    904  CB  PRO H 120      23.853   8.937  10.725  1.00 60.83           C  
ATOM    905  CG  PRO H 120      24.793   7.842  11.266  1.00 62.07           C  
ATOM    906  C   PRO H 120      21.336   8.887  10.302  1.00 61.09           C  
ATOM    907  O   PRO H 120      21.068   8.237   9.294  1.00 64.29           O  
ATOM    908  N   GLY H 121      20.651   9.977  10.696  1.00 60.23           N  
ATOM    909  CA  GLY H 121      19.530  10.468   9.955  1.00 59.44           C  
ATOM    910  C   GLY H 121      18.320   9.730  10.437  1.00 59.28           C  
ATOM    911  O   GLY H 121      17.200  10.014  10.016  1.00 59.66           O  
ATOM    912  N   GLY H 122      18.520   8.773  11.361  1.00 58.91           N  
ATOM    913  CA  GLY H 122      17.434   7.964  11.833  1.00 60.97           C  
ATOM    914  C   GLY H 122      16.755   8.664  12.964  1.00 57.83           C  
ATOM    915  O   GLY H 122      17.078   9.803  13.294  1.00 56.56           O  
ATOM    916  N   SER H 123      15.779   7.974  13.591  1.00 57.15           N  
ATOM    917  CA  SER H 123      15.043   8.589  14.655  1.00 61.52           C  
ATOM    918  CB  SER H 123      13.635   9.011  14.209  1.00 56.27           C  
ATOM    919  OG  SER H 123      12.961   9.675  15.265  1.00 65.86           O  
ATOM    920  C   SER H 123      14.901   7.607  15.781  1.00 55.84           C  
ATOM    921  O   SER H 123      14.928   6.393  15.577  1.00 57.65           O  
ATOM    922  N   LEU H 124      14.799   8.130  17.024  1.00 59.81           N  
ATOM    923  CA  LEU H 124      14.593   7.334  18.205  1.00 56.21           C  
ATOM    924  CB  LEU H 124      15.848   7.055  19.047  1.00 56.65           C  
ATOM    925  CG  LEU H 124      16.778   5.986  18.473  1.00 58.49           C  
ATOM    926  CD1 LEU H 124      18.002   5.781  19.382  1.00 59.23           C  
ATOM    927  CD2 LEU H 124      16.016   4.675  18.216  1.00 61.10           C  
ATOM    928  C   LEU H 124      13.689   8.090  19.121  1.00 55.93           C  
ATOM    929  O   LEU H 124      13.665   9.317  19.109  1.00 55.37           O  
ATOM    930  N   ARG H 125      12.912   7.361  19.944  1.00 54.77           N  
ATOM    931  CA  ARG H 125      12.044   8.019  20.877  1.00 56.71           C  
ATOM    932  CB  ARG H 125      10.560   7.697  20.617  1.00 55.56           C  
ATOM    933  CG  ARG H 125       9.569   8.462  21.493  1.00 57.02           C  
ATOM    934  CD  ARG H 125       8.112   8.102  21.188  1.00 61.72           C  
ATOM    935  NE  ARG H 125       7.242   8.901  22.093  1.00 63.89           N  
ATOM    936  CZ  ARG H 125       5.891   8.704  22.083  1.00 66.78           C  
ATOM    937  NH1 ARG H 125       5.345   7.767  21.256  1.00 70.42           N1+
ATOM    938  NH2 ARG H 125       5.087   9.442  22.903  1.00 64.90           N  
ATOM    939  C   ARG H 125      12.394   7.509  22.240  1.00 53.68           C  
ATOM    940  O   ARG H 125      12.328   6.307  22.497  1.00 53.92           O  
ATOM    941  N   LEU H 126      12.775   8.419  23.158  1.00 52.18           N  
ATOM    942  CA  LEU H 126      13.137   8.012  24.485  1.00 52.27           C  
ATOM    943  CB  LEU H 126      14.324   8.796  25.067  1.00 50.94           C  
ATOM    944  CG  LEU H 126      15.630   8.615  24.271  1.00 55.30           C  
ATOM    945  CD1 LEU H 126      16.788   9.391  24.919  1.00 54.73           C  
ATOM    946  CD2 LEU H 126      15.954   7.129  24.049  1.00 51.85           C  
ATOM    947  C   LEU H 126      11.961   8.259  25.373  1.00 50.79           C  
ATOM    948  O   LEU H 126      11.202   9.206  25.165  1.00 52.05           O  
ATOM    949  N   SER H 127      11.775   7.387  26.385  1.00 55.49           N  
ATOM    950  CA  SER H 127      10.669   7.531  27.287  1.00 55.64           C  
ATOM    951  CB  SER H 127       9.731   6.312  27.302  1.00 52.87           C  
ATOM    952  OG  SER H 127       9.174   6.100  26.014  1.00 71.62           O  
ATOM    953  C   SER H 127      11.223   7.629  28.675  1.00 56.71           C  
ATOM    954  O   SER H 127      12.237   7.008  28.990  1.00 53.70           O  
ATOM    955  N   CYS H 128      10.576   8.438  29.533  1.00 56.31           N  
ATOM    956  CA  CYS H 128      10.985   8.536  30.907  1.00 56.70           C  
ATOM    957  CB  CYS H 128      11.617   9.906  31.263  1.00 56.70           C  
ATOM    958  SG  CYS H 128      12.147  10.063  33.000  1.00 60.47           S  
ATOM    959  C   CYS H 128       9.744   8.340  31.719  1.00 56.36           C  
ATOM    960  O   CYS H 128       8.905   9.236  31.819  1.00 50.19           O  
ATOM    961  N   ALA H 129       9.592   7.147  32.335  1.00 51.75           N  
ATOM    962  CA  ALA H 129       8.400   6.873  33.083  1.00 54.55           C  
ATOM    963  CB  ALA H 129       7.997   5.388  33.076  1.00 53.38           C  
ATOM    964  C   ALA H 129       8.653   7.269  34.497  1.00 54.38           C  
ATOM    965  O   ALA H 129       9.644   6.864  35.102  1.00 59.30           O  
ATOM    966  N   ALA H 130       7.738   8.073  35.068  1.00 54.04           N  
ATOM    967  CA  ALA H 130       7.935   8.541  36.405  1.00 57.13           C  
ATOM    968  CB  ALA H 130       7.621  10.037  36.582  1.00 52.52           C  
ATOM    969  C   ALA H 130       7.030   7.782  37.318  1.00 57.57           C  
ATOM    970  O   ALA H 130       5.903   7.445  36.958  1.00 57.27           O  
ATOM    971  N   SER H 131       7.535   7.464  38.527  1.00 59.34           N  
ATOM    972  CA  SER H 131       6.747   6.768  39.499  1.00 61.67           C  
ATOM    973  CB  SER H 131       7.118   5.281  39.640  1.00 64.05           C  
ATOM    974  OG  SER H 131       6.885   4.594  38.420  1.00 68.34           O  
ATOM    975  C   SER H 131       7.030   7.391  40.830  1.00 62.81           C  
ATOM    976  O   SER H 131       8.146   7.836  41.093  1.00 64.74           O  
ATOM    977  N   GLY H 132       5.999   7.517  41.688  1.00 44.17           N  
ATOM    978  CA  GLY H 132       6.205   8.044  43.007  1.00 45.36           C  
ATOM    979  C   GLY H 132       5.886   9.511  43.095  1.00 46.30           C  
ATOM    980  O   GLY H 132       5.786  10.035  44.204  1.00 47.99           O  
ATOM    981  N   PHE H 133       5.727  10.234  41.964  1.00 46.46           N  
ATOM    982  CA  PHE H 133       5.438  11.637  42.101  1.00 45.83           C  
ATOM    983  CB  PHE H 133       6.693  12.518  42.139  1.00 44.75           C  
ATOM    984  CG  PHE H 133       7.420  12.359  40.847  1.00 44.76           C  
ATOM    985  CD1 PHE H 133       8.362  11.369  40.687  1.00 43.89           C  
ATOM    986  CD2 PHE H 133       7.162  13.204  39.792  1.00 44.82           C  
ATOM    987  CE1 PHE H 133       9.037  11.228  39.495  1.00 43.81           C  
ATOM    988  CE2 PHE H 133       7.834  13.067  38.599  1.00 43.92           C  
ATOM    989  CZ  PHE H 133       8.773  12.076  38.447  1.00 43.60           C  
ATOM    990  C   PHE H 133       4.596  12.095  40.949  1.00 47.02           C  
ATOM    991  O   PHE H 133       4.453  11.388  39.951  1.00 47.69           O  
ATOM    992  N   ASN H 134       4.022  13.316  41.078  1.00 47.04           N  
ATOM    993  CA  ASN H 134       3.149  13.885  40.087  1.00 47.00           C  
ATOM    994  CB  ASN H 134       2.198  14.974  40.621  1.00 48.86           C  
ATOM    995  CG  ASN H 134       1.041  14.323  41.357  1.00 53.12           C  
ATOM    996  OD1 ASN H 134       0.606  13.225  41.014  1.00 56.59           O  
ATOM    997  ND2 ASN H 134       0.514  15.032  42.394  1.00 56.28           N  
ATOM    998  C   ASN H 134       3.958  14.579  39.051  1.00 46.25           C  
ATOM    999  O   ASN H 134       4.601  15.600  39.286  1.00 45.34           O  
ATOM   1000  N   PHE H 135       3.879  14.031  37.841  1.00 45.29           N  
ATOM   1001  CA  PHE H 135       4.549  14.479  36.675  1.00 45.60           C  
ATOM   1002  CB  PHE H 135       4.250  13.488  35.545  1.00 46.89           C  
ATOM   1003  CG  PHE H 135       5.124  13.813  34.402  1.00 46.90           C  
ATOM   1004  CD1 PHE H 135       6.438  13.413  34.409  1.00 47.62           C  
ATOM   1005  CD2 PHE H 135       4.625  14.504  33.329  1.00 47.44           C  
ATOM   1006  CE1 PHE H 135       7.258  13.707  33.350  1.00 50.50           C  
ATOM   1007  CE2 PHE H 135       5.443  14.803  32.268  1.00 52.52           C  
ATOM   1008  CZ  PHE H 135       6.760  14.408  32.279  1.00 50.53           C  
ATOM   1009  C   PHE H 135       4.003  15.833  36.308  1.00 44.88           C  
ATOM   1010  O   PHE H 135       4.750  16.726  35.909  1.00 43.59           O  
ATOM   1011  N   SER H 136       2.675  16.022  36.464  1.00 44.09           N  
ATOM   1012  CA  SER H 136       2.001  17.203  36.000  1.00 44.38           C  
ATOM   1013  CB  SER H 136       0.481  17.155  36.224  1.00 44.97           C  
ATOM   1014  OG  SER H 136       0.198  17.104  37.614  1.00 48.76           O  
ATOM   1015  C   SER H 136       2.528  18.431  36.668  1.00 43.63           C  
ATOM   1016  O   SER H 136       2.583  19.504  36.072  1.00 44.78           O  
ATOM   1017  N   SER H 137       2.884  18.314  37.949  1.00 42.09           N  
ATOM   1018  CA  SER H 137       3.359  19.413  38.733  1.00 42.21           C  
ATOM   1019  CB  SER H 137       3.223  19.081  40.224  1.00 44.14           C  
ATOM   1020  OG  SER H 137       3.740  20.138  41.010  1.00 46.52           O  
ATOM   1021  C   SER H 137       4.807  19.761  38.485  1.00 40.87           C  
ATOM   1022  O   SER H 137       5.200  20.907  38.686  1.00 41.04           O  
ATOM   1023  N   SER H 138       5.645  18.800  38.042  1.00 38.37           N  
ATOM   1024  CA  SER H 138       7.081  18.983  38.063  1.00 37.51           C  
ATOM   1025  CB  SER H 138       7.807  17.669  38.377  1.00 38.21           C  
ATOM   1026  OG  SER H 138       7.257  17.091  39.548  1.00 41.59           O  
ATOM   1027  C   SER H 138       7.668  19.452  36.774  1.00 36.91           C  
ATOM   1028  O   SER H 138       6.955  19.624  35.780  1.00 37.55           O  
ATOM   1029  N   SER H 139       9.018  19.693  36.776  1.00 47.62           N  
ATOM   1030  CA  SER H 139       9.530  19.983  35.471  1.00 46.55           C  
ATOM   1031  CB  SER H 139      10.279  21.323  35.415  1.00 44.69           C  
ATOM   1032  OG  SER H 139      10.764  21.568  34.106  1.00 53.63           O  
ATOM   1033  C   SER H 139      10.487  18.871  35.134  1.00 46.50           C  
ATOM   1034  O   SER H 139      11.169  18.354  36.016  1.00 47.89           O  
ATOM   1035  N   ILE H 140      10.549  18.461  33.846  1.00 44.39           N  
ATOM   1036  CA  ILE H 140      11.392  17.354  33.472  1.00 45.93           C  
ATOM   1037  CB  ILE H 140      10.647  16.238  32.796  1.00 45.94           C  
ATOM   1038  CG1 ILE H 140       9.629  15.620  33.765  1.00 47.10           C  
ATOM   1039  CG2 ILE H 140      11.674  15.224  32.261  1.00 45.62           C  
ATOM   1040  CD1 ILE H 140      10.273  14.984  34.996  1.00 53.18           C  
ATOM   1041  C   ILE H 140      12.431  17.838  32.511  1.00 46.36           C  
ATOM   1042  O   ILE H 140      12.170  18.666  31.639  1.00 42.94           O  
ATOM   1043  N   HIS H 141      13.664  17.318  32.660  1.00 45.85           N  
ATOM   1044  CA  HIS H 141      14.744  17.775  31.839  1.00 43.23           C  
ATOM   1045  ND1 HIS H 141      15.194  20.935  33.045  1.00 44.08           N  
ATOM   1046  CG  HIS H 141      15.303  19.641  33.483  1.00 46.10           C  
ATOM   1047  CB  HIS H 141      15.829  18.503  32.653  1.00 42.55           C  
ATOM   1048  NE2 HIS H 141      14.457  20.918  35.141  1.00 45.03           N  
ATOM   1049  CD2 HIS H 141      14.847  19.643  34.772  1.00 44.90           C  
ATOM   1050  CE1 HIS H 141      14.682  21.662  34.075  1.00 45.75           C  
ATOM   1051  C   HIS H 141      15.412  16.578  31.249  1.00 44.02           C  
ATOM   1052  O   HIS H 141      15.354  15.477  31.795  1.00 45.78           O  
ATOM   1053  N   TRP H 142      16.034  16.769  30.071  1.00 43.23           N  
ATOM   1054  CA  TRP H 142      16.833  15.728  29.506  1.00 44.75           C  
ATOM   1055  CB  TRP H 142      16.405  15.278  28.098  1.00 42.51           C  
ATOM   1056  CG  TRP H 142      15.140  14.453  28.099  1.00 45.17           C  
ATOM   1057  CD2 TRP H 142      15.115  13.024  28.236  1.00 42.28           C  
ATOM   1058  CD1 TRP H 142      13.841  14.853  27.989  1.00 43.30           C  
ATOM   1059  NE1 TRP H 142      13.006  13.763  28.048  1.00 44.49           N  
ATOM   1060  CE2 TRP H 142      13.777  12.629  28.200  1.00 43.71           C  
ATOM   1061  CE3 TRP H 142      16.122  12.115  28.380  1.00 44.74           C  
ATOM   1062  CZ2 TRP H 142      13.426  11.314  28.310  1.00 46.19           C  
ATOM   1063  CZ3 TRP H 142      15.766  10.788  28.489  1.00 48.36           C  
ATOM   1064  CH2 TRP H 142      14.444  10.397  28.455  1.00 48.45           C  
ATOM   1065  C   TRP H 142      18.221  16.276  29.430  1.00 44.62           C  
ATOM   1066  O   TRP H 142      18.436  17.389  28.952  1.00 45.49           O  
ATOM   1067  N   VAL H 143      19.196  15.509  29.955  1.00 45.00           N  
ATOM   1068  CA  VAL H 143      20.568  15.920  29.926  1.00 44.17           C  
ATOM   1069  CB  VAL H 143      21.125  16.220  31.288  1.00 47.06           C  
ATOM   1070  CG1 VAL H 143      22.625  16.530  31.151  1.00 44.12           C  
ATOM   1071  CG2 VAL H 143      20.311  17.368  31.906  1.00 43.71           C  
ATOM   1072  C   VAL H 143      21.342  14.765  29.371  1.00 45.45           C  
ATOM   1073  O   VAL H 143      21.064  13.612  29.695  1.00 52.24           O  
ATOM   1074  N   ARG H 144      22.343  15.038  28.510  1.00 48.49           N  
ATOM   1075  CA  ARG H 144      23.065  13.937  27.940  1.00 47.64           C  
ATOM   1076  CB  ARG H 144      22.838  13.768  26.425  1.00 49.01           C  
ATOM   1077  CG  ARG H 144      23.237  14.988  25.592  1.00 51.41           C  
ATOM   1078  CD  ARG H 144      22.948  14.822  24.098  1.00 51.51           C  
ATOM   1079  NE  ARG H 144      23.270  16.114  23.432  1.00 51.98           N  
ATOM   1080  CZ  ARG H 144      22.853  16.346  22.154  1.00 53.99           C  
ATOM   1081  NH1 ARG H 144      22.150  15.389  21.480  1.00 55.21           N1+
ATOM   1082  NH2 ARG H 144      23.134  17.537  21.550  1.00 54.49           N  
ATOM   1083  C   ARG H 144      24.529  14.124  28.169  1.00 50.78           C  
ATOM   1084  O   ARG H 144      25.010  15.245  28.326  1.00 50.20           O  
ATOM   1085  N   GLN H 145      25.273  13.000  28.252  1.00 49.39           N  
ATOM   1086  CA  GLN H 145      26.695  13.117  28.376  1.00 51.59           C  
ATOM   1087  CB  GLN H 145      27.253  12.891  29.798  1.00 57.32           C  
ATOM   1088  CG  GLN H 145      27.112  11.479  30.363  1.00 53.03           C  
ATOM   1089  CD  GLN H 145      27.729  11.502  31.757  1.00 58.60           C  
ATOM   1090  OE1 GLN H 145      27.358  10.710  32.625  1.00 54.45           O  
ATOM   1091  NE2 GLN H 145      28.693  12.432  31.989  1.00 55.18           N  
ATOM   1092  C   GLN H 145      27.333  12.164  27.423  1.00 55.91           C  
ATOM   1093  O   GLN H 145      27.098  10.957  27.459  1.00 52.90           O  
ATOM   1094  N   ALA H 146      28.171  12.711  26.520  1.00 54.85           N  
ATOM   1095  CA  ALA H 146      28.856  11.923  25.540  1.00 61.87           C  
ATOM   1096  CB  ALA H 146      29.500  12.762  24.424  1.00 57.14           C  
ATOM   1097  C   ALA H 146      29.939  11.189  26.256  1.00 63.81           C  
ATOM   1098  O   ALA H 146      30.406  11.626  27.304  1.00 62.47           O  
ATOM   1099  N   PRO H 147      30.327  10.066  25.715  1.00 64.18           N  
ATOM   1100  CA  PRO H 147      31.333   9.251  26.336  1.00 66.56           C  
ATOM   1101  CD  PRO H 147      30.231   9.824  24.286  1.00 63.69           C  
ATOM   1102  CB  PRO H 147      31.641   8.147  25.328  1.00 68.50           C  
ATOM   1103  CG  PRO H 147      31.364   8.831  23.974  1.00 63.53           C  
ATOM   1104  C   PRO H 147      32.554  10.060  26.654  1.00 67.69           C  
ATOM   1105  O   PRO H 147      33.151  10.629  25.742  1.00 65.23           O  
ATOM   1106  N   GLY H 148      32.944  10.109  27.944  1.00 67.47           N  
ATOM   1107  CA  GLY H 148      34.150  10.770  28.359  1.00 68.13           C  
ATOM   1108  C   GLY H 148      33.977  12.259  28.383  1.00 66.13           C  
ATOM   1109  O   GLY H 148      34.958  12.989  28.525  1.00 67.51           O  
ATOM   1110  N   LYS H 149      32.737  12.763  28.252  1.00 64.41           N  
ATOM   1111  CA  LYS H 149      32.545  14.188  28.270  1.00 63.37           C  
ATOM   1112  CB  LYS H 149      31.806  14.763  27.045  1.00 64.29           C  
ATOM   1113  CG  LYS H 149      32.702  15.162  25.868  1.00 66.18           C  
ATOM   1114  CD  LYS H 149      33.371  14.010  25.123  1.00 69.12           C  
ATOM   1115  CE  LYS H 149      34.245  14.490  23.961  1.00 75.35           C  
ATOM   1116  NZ  LYS H 149      34.866  13.335  23.279  1.00 76.97           N1+
ATOM   1117  C   LYS H 149      31.727  14.557  29.467  1.00 61.94           C  
ATOM   1118  O   LYS H 149      31.378  13.713  30.290  1.00 61.20           O  
ATOM   1119  N   GLY H 150      31.434  15.869  29.593  1.00 60.42           N  
ATOM   1120  CA  GLY H 150      30.686  16.395  30.700  1.00 62.41           C  
ATOM   1121  C   GLY H 150      29.224  16.360  30.384  1.00 62.09           C  
ATOM   1122  O   GLY H 150      28.805  15.809  29.368  1.00 63.71           O  
ATOM   1123  N   LEU H 151      28.396  16.957  31.272  1.00 59.54           N  
ATOM   1124  CA  LEU H 151      26.985  16.909  31.028  1.00 59.07           C  
ATOM   1125  CB  LEU H 151      26.090  16.860  32.276  1.00 57.65           C  
ATOM   1126  CG  LEU H 151      26.336  15.627  33.156  1.00 56.97           C  
ATOM   1127  CD1 LEU H 151      27.547  15.831  34.068  1.00 56.23           C  
ATOM   1128  CD2 LEU H 151      25.072  15.187  33.898  1.00 55.35           C  
ATOM   1129  C   LEU H 151      26.549  18.085  30.217  1.00 53.99           C  
ATOM   1130  O   LEU H 151      27.087  19.184  30.351  1.00 55.28           O  
ATOM   1131  N   GLU H 152      25.559  17.861  29.320  1.00 52.73           N  
ATOM   1132  CA  GLU H 152      25.019  18.956  28.567  1.00 52.63           C  
ATOM   1133  CB  GLU H 152      25.441  19.042  27.087  1.00 53.49           C  
ATOM   1134  CG  GLU H 152      24.860  17.959  26.180  1.00 57.15           C  
ATOM   1135  CD  GLU H 152      25.033  18.434  24.742  1.00 62.57           C  
ATOM   1136  OE1 GLU H 152      24.255  19.329  24.315  1.00 69.20           O  
ATOM   1137  OE2 GLU H 152      25.947  17.913  24.049  1.00 65.79           O1-
ATOM   1138  C   GLU H 152      23.523  18.865  28.594  1.00 50.86           C  
ATOM   1139  O   GLU H 152      22.941  17.794  28.424  1.00 47.37           O  
ATOM   1140  N   TRP H 153      22.861  20.015  28.816  1.00 49.81           N  
ATOM   1141  CA  TRP H 153      21.428  20.085  28.887  1.00 49.19           C  
ATOM   1142  CB  TRP H 153      20.959  21.356  29.600  1.00 48.34           C  
ATOM   1143  CG  TRP H 153      19.473  21.557  29.561  1.00 53.43           C  
ATOM   1144  CD2 TRP H 153      18.825  22.518  28.710  1.00 47.93           C  
ATOM   1145  CD1 TRP H 153      18.490  20.947  30.279  1.00 48.52           C  
ATOM   1146  NE1 TRP H 153      17.270  21.472  29.940  1.00 49.26           N  
ATOM   1147  CE2 TRP H 153      17.460  22.436  28.976  1.00 49.78           C  
ATOM   1148  CE3 TRP H 153      19.329  23.390  27.794  1.00 50.65           C  
ATOM   1149  CZ2 TRP H 153      16.570  23.239  28.321  1.00 47.67           C  
ATOM   1150  CZ3 TRP H 153      18.427  24.192  27.130  1.00 49.03           C  
ATOM   1151  CH2 TRP H 153      17.075  24.117  27.391  1.00 48.76           C  
ATOM   1152  C   TRP H 153      20.855  20.097  27.495  1.00 51.32           C  
ATOM   1153  O   TRP H 153      21.286  20.883  26.654  1.00 51.00           O  
ATOM   1154  N   VAL H 154      19.972  19.120  27.180  1.00 47.84           N  
ATOM   1155  CA  VAL H 154      19.266  19.016  25.923  1.00 46.62           C  
ATOM   1156  CB  VAL H 154      18.945  17.592  25.572  1.00 46.35           C  
ATOM   1157  CG1 VAL H 154      18.203  17.584  24.233  1.00 49.20           C  
ATOM   1158  CG2 VAL H 154      20.237  16.763  25.563  1.00 46.05           C  
ATOM   1159  C   VAL H 154      17.954  19.752  25.835  1.00 48.75           C  
ATOM   1160  O   VAL H 154      17.724  20.516  24.897  1.00 47.93           O  
ATOM   1161  N   ALA H 155      17.037  19.518  26.808  1.00 45.89           N  
ATOM   1162  CA  ALA H 155      15.714  20.088  26.691  1.00 45.47           C  
ATOM   1163  CB  ALA H 155      14.841  19.376  25.638  1.00 43.92           C  
ATOM   1164  C   ALA H 155      14.984  19.993  28.001  1.00 44.37           C  
ATOM   1165  O   ALA H 155      15.358  19.218  28.881  1.00 45.20           O  
ATOM   1166  N   SER H 156      13.913  20.806  28.158  1.00 44.81           N  
ATOM   1167  CA  SER H 156      13.140  20.818  29.372  1.00 45.25           C  
ATOM   1168  CB  SER H 156      13.443  22.016  30.284  1.00 45.61           C  
ATOM   1169  OG  SER H 156      14.815  22.061  30.624  1.00 54.76           O  
ATOM   1170  C   SER H 156      11.694  20.995  29.019  1.00 45.63           C  
ATOM   1171  O   SER H 156      11.360  21.569  27.983  1.00 47.59           O  
ATOM   1172  N   ILE H 157      10.793  20.487  29.888  1.00 44.91           N  
ATOM   1173  CA  ILE H 157       9.382  20.641  29.662  1.00 45.07           C  
ATOM   1174  CB  ILE H 157       8.761  19.430  29.022  1.00 45.80           C  
ATOM   1175  CG1 ILE H 157       7.325  19.725  28.561  1.00 47.77           C  
ATOM   1176  CG2 ILE H 157       8.881  18.254  30.006  1.00 44.58           C  
ATOM   1177  CD1 ILE H 157       6.743  18.634  27.659  1.00 44.17           C  
ATOM   1178  C   ILE H 157       8.699  20.864  30.976  1.00 47.76           C  
ATOM   1179  O   ILE H 157       9.094  20.311  32.002  1.00 46.43           O  
ATOM   1180  N   TYR H 158       7.672  21.737  30.983  1.00 47.06           N  
ATOM   1181  CA  TYR H 158       6.887  21.921  32.171  1.00 47.38           C  
ATOM   1182  CB  TYR H 158       7.156  23.305  32.800  1.00 46.70           C  
ATOM   1183  CG  TYR H 158       6.390  23.497  34.062  1.00 40.67           C  
ATOM   1184  CD1 TYR H 158       6.445  22.574  35.081  1.00 41.70           C  
ATOM   1185  CD2 TYR H 158       5.670  24.651  34.254  1.00 40.17           C  
ATOM   1186  CE1 TYR H 158       5.744  22.780  36.247  1.00 41.39           C  
ATOM   1187  CE2 TYR H 158       4.969  24.867  35.415  1.00 40.05           C  
ATOM   1188  CZ  TYR H 158       5.003  23.924  36.415  1.00 41.04           C  
ATOM   1189  OH  TYR H 158       4.286  24.136  37.611  1.00 41.88           O  
ATOM   1190  C   TYR H 158       5.466  21.778  31.722  1.00 49.66           C  
ATOM   1191  O   TYR H 158       4.931  22.661  31.062  1.00 47.88           O  
ATOM   1192  N   SER H 159       4.966  20.628  32.260  1.00 37.76           N  
ATOM   1193  CA  SER H 159       3.713  19.957  32.124  1.00 36.83           C  
ATOM   1194  CB  SER H 159       3.648  18.620  32.883  1.00 38.28           C  
ATOM   1195  OG  SER H 159       4.489  17.666  32.254  1.00 43.60           O  
ATOM   1196  C   SER H 159       2.644  20.809  32.668  1.00 38.64           C  
ATOM   1197  O   SER H 159       1.512  20.747  32.201  1.00 38.04           O  
ATOM   1198  N   TYR H 160       2.943  21.587  33.716  1.00 35.75           N  
ATOM   1199  CA  TYR H 160       1.873  22.375  34.223  1.00 38.78           C  
ATOM   1200  CB  TYR H 160       2.244  23.034  35.558  1.00 37.24           C  
ATOM   1201  CG  TYR H 160       1.011  23.624  36.139  1.00 39.92           C  
ATOM   1202  CD1 TYR H 160       0.029  22.806  36.650  1.00 40.19           C  
ATOM   1203  CD2 TYR H 160       0.846  24.985  36.201  1.00 38.41           C  
ATOM   1204  CE1 TYR H 160      -1.114  23.340  37.195  1.00 38.64           C  
ATOM   1205  CE2 TYR H 160      -0.295  25.523  36.746  1.00 41.50           C  
ATOM   1206  CZ  TYR H 160      -1.277  24.704  37.242  1.00 39.77           C  
ATOM   1207  OH  TYR H 160      -2.445  25.268  37.799  1.00 37.69           O  
ATOM   1208  C   TYR H 160       1.519  23.441  33.222  1.00 38.73           C  
ATOM   1209  O   TYR H 160       0.369  23.526  32.795  1.00 39.66           O  
ATOM   1210  N   SER H 161       2.515  24.258  32.805  1.00 37.85           N  
ATOM   1211  CA  SER H 161       2.341  25.377  31.905  1.00 37.74           C  
ATOM   1212  CB  SER H 161       3.529  26.347  31.966  1.00 39.40           C  
ATOM   1213  OG  SER H 161       4.697  25.704  31.485  1.00 38.78           O  
ATOM   1214  C   SER H 161       2.197  24.954  30.471  1.00 38.68           C  
ATOM   1215  O   SER H 161       1.294  25.366  29.748  1.00 41.58           O  
ATOM   1216  N   GLY H 162       3.095  24.068  30.040  1.00 38.54           N  
ATOM   1217  CA  GLY H 162       3.247  23.579  28.707  1.00 39.86           C  
ATOM   1218  C   GLY H 162       4.477  24.173  28.065  1.00 41.64           C  
ATOM   1219  O   GLY H 162       4.683  23.972  26.869  1.00 43.11           O  
ATOM   1220  N   TYR H 163       5.353  24.899  28.812  1.00 53.72           N  
ATOM   1221  CA  TYR H 163       6.473  25.482  28.114  1.00 51.53           C  
ATOM   1222  CB  TYR H 163       7.194  26.667  28.789  1.00 53.01           C  
ATOM   1223  CG  TYR H 163       6.351  27.888  28.685  1.00 56.59           C  
ATOM   1224  CD1 TYR H 163       5.959  28.368  27.457  1.00 58.06           C  
ATOM   1225  CD2 TYR H 163       6.001  28.589  29.812  1.00 52.16           C  
ATOM   1226  CE1 TYR H 163       5.188  29.503  27.362  1.00 57.36           C  
ATOM   1227  CE2 TYR H 163       5.231  29.724  29.727  1.00 58.43           C  
ATOM   1228  CZ  TYR H 163       4.817  30.180  28.500  1.00 60.27           C  
ATOM   1229  OH  TYR H 163       4.026  31.345  28.407  1.00 62.97           O  
ATOM   1230  C   TYR H 163       7.536  24.454  27.896  1.00 51.11           C  
ATOM   1231  O   TYR H 163       7.746  23.568  28.721  1.00 49.10           O  
ATOM   1232  N   THR H 164       8.213  24.530  26.728  1.00 50.33           N  
ATOM   1233  CA  THR H 164       9.287  23.623  26.435  1.00 49.49           C  
ATOM   1234  CB  THR H 164       8.986  22.645  25.335  1.00 52.64           C  
ATOM   1235  OG1 THR H 164       8.711  23.335  24.126  1.00 55.71           O  
ATOM   1236  CG2 THR H 164       7.786  21.776  25.738  1.00 49.84           C  
ATOM   1237  C   THR H 164      10.461  24.429  25.970  1.00 50.59           C  
ATOM   1238  O   THR H 164      10.293  25.448  25.302  1.00 50.89           O  
ATOM   1239  N   TYR H 165      11.688  23.983  26.329  1.00 50.27           N  
ATOM   1240  CA  TYR H 165      12.892  24.654  25.910  1.00 48.65           C  
ATOM   1241  CB  TYR H 165      13.706  25.336  27.028  1.00 49.21           C  
ATOM   1242  CG  TYR H 165      12.972  26.528  27.533  1.00 51.20           C  
ATOM   1243  CD1 TYR H 165      13.024  27.719  26.850  1.00 51.74           C  
ATOM   1244  CD2 TYR H 165      12.229  26.457  28.685  1.00 52.99           C  
ATOM   1245  CE1 TYR H 165      12.343  28.822  27.310  1.00 58.10           C  
ATOM   1246  CE2 TYR H 165      11.549  27.555  29.151  1.00 53.65           C  
ATOM   1247  CZ  TYR H 165      11.605  28.741  28.465  1.00 59.88           C  
ATOM   1248  OH  TYR H 165      10.907  29.870  28.940  1.00 60.01           O  
ATOM   1249  C   TYR H 165      13.824  23.642  25.311  1.00 51.32           C  
ATOM   1250  O   TYR H 165      13.853  22.485  25.725  1.00 50.26           O  
ATOM   1251  N   TYR H 166      14.624  24.067  24.308  1.00 49.07           N  
ATOM   1252  CA  TYR H 166      15.527  23.157  23.648  1.00 53.13           C  
ATOM   1253  CB  TYR H 166      15.101  22.796  22.212  1.00 48.92           C  
ATOM   1254  CG  TYR H 166      13.756  22.153  22.218  1.00 48.70           C  
ATOM   1255  CD1 TYR H 166      12.617  22.921  22.129  1.00 48.90           C  
ATOM   1256  CD2 TYR H 166      13.628  20.787  22.303  1.00 52.19           C  
ATOM   1257  CE1 TYR H 166      11.373  22.336  22.129  1.00 50.36           C  
ATOM   1258  CE2 TYR H 166      12.386  20.196  22.304  1.00 49.77           C  
ATOM   1259  CZ  TYR H 166      11.255  20.970  22.216  1.00 50.67           C  
ATOM   1260  OH  TYR H 166       9.979  20.366  22.216  1.00 51.91           O  
ATOM   1261  C   TYR H 166      16.862  23.828  23.487  1.00 49.99           C  
ATOM   1262  O   TYR H 166      16.944  25.049  23.375  1.00 53.18           O  
ATOM   1263  N   ALA H 167      17.955  23.033  23.473  1.00 51.80           N  
ATOM   1264  CA  ALA H 167      19.270  23.561  23.236  1.00 54.94           C  
ATOM   1265  CB  ALA H 167      20.405  22.581  23.579  1.00 52.29           C  
ATOM   1266  C   ALA H 167      19.352  23.876  21.770  1.00 53.40           C  
ATOM   1267  O   ALA H 167      18.632  23.306  20.955  1.00 57.95           O  
ATOM   1268  N   ASP H 168      20.253  24.802  21.398  1.00 57.87           N  
ATOM   1269  CA  ASP H 168      20.370  25.257  20.043  1.00 58.18           C  
ATOM   1270  CB  ASP H 168      21.481  26.311  19.864  1.00 58.73           C  
ATOM   1271  CG  ASP H 168      21.080  27.599  20.573  1.00 66.78           C  
ATOM   1272  OD1 ASP H 168      19.899  27.708  20.999  1.00 64.06           O  
ATOM   1273  OD2 ASP H 168      21.955  28.497  20.695  1.00 74.91           O1-
ATOM   1274  C   ASP H 168      20.735  24.103  19.162  1.00 58.35           C  
ATOM   1275  O   ASP H 168      20.238  23.975  18.044  1.00 58.05           O  
ATOM   1276  N   SER H 169      21.609  23.220  19.663  1.00 58.15           N  
ATOM   1277  CA  SER H 169      22.145  22.126  18.908  1.00 57.28           C  
ATOM   1278  CB  SER H 169      23.110  21.305  19.773  1.00 58.06           C  
ATOM   1279  OG  SER H 169      23.517  20.141  19.079  1.00 62.64           O  
ATOM   1280  C   SER H 169      21.050  21.205  18.454  1.00 56.71           C  
ATOM   1281  O   SER H 169      21.099  20.645  17.359  1.00 57.38           O  
ATOM   1282  N   VAL H 170      20.097  20.955  19.362  1.00 55.82           N  
ATOM   1283  CA  VAL H 170      18.950  20.092  19.258  1.00 58.41           C  
ATOM   1284  CB  VAL H 170      18.624  19.533  20.612  1.00 56.03           C  
ATOM   1285  CG1 VAL H 170      18.267  20.663  21.573  1.00 55.72           C  
ATOM   1286  CG2 VAL H 170      17.496  18.537  20.465  1.00 55.27           C  
ATOM   1287  C   VAL H 170      17.703  20.687  18.625  1.00 59.03           C  
ATOM   1288  O   VAL H 170      16.810  19.945  18.216  1.00 55.03           O  
ATOM   1289  N   LYS H 171      17.602  22.025  18.498  1.00 57.22           N  
ATOM   1290  CA  LYS H 171      16.357  22.734  18.281  1.00 60.14           C  
ATOM   1291  CB  LYS H 171      16.595  24.195  17.856  1.00 59.37           C  
ATOM   1292  CG  LYS H 171      17.065  25.140  18.959  1.00 66.07           C  
ATOM   1293  CD  LYS H 171      16.017  25.400  20.040  1.00 69.90           C  
ATOM   1294  CE  LYS H 171      16.362  26.585  20.943  1.00 69.57           C  
ATOM   1295  NZ  LYS H 171      16.162  27.851  20.204  1.00 68.65           N1+
ATOM   1296  C   LYS H 171      15.413  22.199  17.234  1.00 58.16           C  
ATOM   1297  O   LYS H 171      14.242  22.003  17.519  1.00 59.09           O  
ATOM   1298  N   GLY H 172      15.789  22.005  15.976  1.00 57.69           N  
ATOM   1299  CA  GLY H 172      14.757  21.574  15.067  1.00 57.75           C  
ATOM   1300  C   GLY H 172      14.376  20.133  15.243  1.00 58.22           C  
ATOM   1301  O   GLY H 172      13.210  19.759  15.125  1.00 58.56           O  
ATOM   1302  N   ARG H 173      15.396  19.284  15.457  1.00 55.79           N  
ATOM   1303  CA  ARG H 173      15.278  17.852  15.437  1.00 55.15           C  
ATOM   1304  CB  ARG H 173      16.622  17.144  15.224  1.00 55.38           C  
ATOM   1305  CG  ARG H 173      17.697  17.507  16.240  1.00 57.00           C  
ATOM   1306  CD  ARG H 173      18.800  18.375  15.638  1.00 60.15           C  
ATOM   1307  NE  ARG H 173      19.925  18.367  16.607  1.00 56.15           N  
ATOM   1308  CZ  ARG H 173      20.750  17.281  16.638  1.00 64.46           C  
ATOM   1309  NH1 ARG H 173      20.508  16.225  15.807  1.00 56.27           N1+
ATOM   1310  NH2 ARG H 173      21.800  17.242  17.508  1.00 55.88           N  
ATOM   1311  C   ARG H 173      14.570  17.182  16.579  1.00 53.58           C  
ATOM   1312  O   ARG H 173      13.893  16.179  16.355  1.00 57.31           O  
ATOM   1313  N   PHE H 174      14.718  17.666  17.827  1.00 52.25           N  
ATOM   1314  CA  PHE H 174      14.149  16.950  18.940  1.00 57.21           C  
ATOM   1315  CB  PHE H 174      15.076  16.891  20.160  1.00 56.59           C  
ATOM   1316  CG  PHE H 174      16.222  15.971  19.906  1.00 53.61           C  
ATOM   1317  CD1 PHE H 174      16.869  15.953  18.692  1.00 59.88           C  
ATOM   1318  CD2 PHE H 174      16.718  15.206  20.934  1.00 52.45           C  
ATOM   1319  CE1 PHE H 174      17.945  15.122  18.486  1.00 57.43           C  
ATOM   1320  CE2 PHE H 174      17.795  14.378  20.736  1.00 51.22           C  
ATOM   1321  CZ  PHE H 174      18.407  14.327  19.507  1.00 55.51           C  
ATOM   1322  C   PHE H 174      12.902  17.621  19.414  1.00 55.68           C  
ATOM   1323  O   PHE H 174      12.727  18.828  19.249  1.00 55.22           O  
ATOM   1324  N   THR H 175      11.983  16.813  19.994  1.00 55.90           N  
ATOM   1325  CA  THR H 175      10.781  17.350  20.555  1.00 55.08           C  
ATOM   1326  CB  THR H 175       9.563  17.086  19.719  1.00 54.03           C  
ATOM   1327  OG1 THR H 175       9.729  17.647  18.425  1.00 54.37           O  
ATOM   1328  CG2 THR H 175       8.339  17.709  20.412  1.00 51.42           C  
ATOM   1329  C   THR H 175      10.568  16.684  21.882  1.00 50.90           C  
ATOM   1330  O   THR H 175      10.650  15.462  21.996  1.00 51.00           O  
ATOM   1331  N   ILE H 176      10.281  17.493  22.921  1.00 52.50           N  
ATOM   1332  CA  ILE H 176      10.020  17.049  24.257  1.00 51.32           C  
ATOM   1333  CB  ILE H 176      10.531  17.998  25.305  1.00 50.79           C  
ATOM   1334  CG1 ILE H 176      12.053  17.949  25.440  1.00 53.11           C  
ATOM   1335  CG2 ILE H 176       9.796  17.692  26.615  1.00 51.12           C  
ATOM   1336  CD1 ILE H 176      12.538  16.637  26.039  1.00 53.00           C  
ATOM   1337  C   ILE H 176       8.544  17.103  24.415  1.00 52.79           C  
ATOM   1338  O   ILE H 176       7.916  18.085  24.022  1.00 54.12           O  
ATOM   1339  N   SER H 177       7.955  16.031  24.975  1.00 52.07           N  
ATOM   1340  CA  SER H 177       6.539  16.015  25.187  1.00 52.41           C  
ATOM   1341  CB  SER H 177       5.767  15.316  24.055  1.00 52.30           C  
ATOM   1342  OG  SER H 177       6.175  13.959  23.952  1.00 55.97           O  
ATOM   1343  C   SER H 177       6.283  15.253  26.447  1.00 52.70           C  
ATOM   1344  O   SER H 177       7.192  14.642  27.008  1.00 53.93           O  
ATOM   1345  N   ALA H 178       5.032  15.307  26.955  1.00 56.16           N  
ATOM   1346  CA  ALA H 178       4.724  14.578  28.149  1.00 55.17           C  
ATOM   1347  CB  ALA H 178       4.904  15.405  29.434  1.00 51.99           C  
ATOM   1348  C   ALA H 178       3.290  14.153  28.102  1.00 56.71           C  
ATOM   1349  O   ALA H 178       2.421  14.891  27.638  1.00 58.19           O  
ATOM   1350  N   ASP H 179       3.019  12.925  28.587  1.00 58.68           N  
ATOM   1351  CA  ASP H 179       1.682  12.415  28.661  1.00 56.94           C  
ATOM   1352  CB  ASP H 179       1.544  11.006  28.055  1.00 58.19           C  
ATOM   1353  CG  ASP H 179       0.068  10.644  27.964  1.00 60.51           C  
ATOM   1354  OD1 ASP H 179      -0.717  11.102  28.836  1.00 62.46           O  
ATOM   1355  OD2 ASP H 179      -0.295   9.905  27.011  1.00 61.71           O1-
ATOM   1356  C   ASP H 179       1.381  12.320  30.120  1.00 58.13           C  
ATOM   1357  O   ASP H 179       1.851  11.414  30.806  1.00 58.87           O  
ATOM   1358  N   THR H 180       0.577  13.267  30.632  1.00 57.05           N  
ATOM   1359  CA  THR H 180       0.298  13.324  32.034  1.00 59.47           C  
ATOM   1360  CB  THR H 180      -0.488  14.541  32.426  1.00 62.24           C  
ATOM   1361  OG1 THR H 180      -0.548  14.639  33.839  1.00 61.83           O  
ATOM   1362  CG2 THR H 180      -1.903  14.466  31.832  1.00 63.31           C  
ATOM   1363  C   THR H 180      -0.443  12.090  32.457  1.00 61.48           C  
ATOM   1364  O   THR H 180      -0.210  11.570  33.547  1.00 64.24           O  
ATOM   1365  N   SER H 181      -1.353  11.575  31.607  1.00 61.28           N  
ATOM   1366  CA  SER H 181      -2.123  10.418  31.973  1.00 62.08           C  
ATOM   1367  CB  SER H 181      -3.060   9.958  30.845  1.00 59.56           C  
ATOM   1368  OG  SER H 181      -3.974  10.995  30.522  1.00 64.34           O  
ATOM   1369  C   SER H 181      -1.186   9.279  32.252  1.00 60.82           C  
ATOM   1370  O   SER H 181      -1.339   8.566  33.242  1.00 65.15           O  
ATOM   1371  N   LYS H 182      -0.211   9.072  31.347  1.00 62.20           N  
ATOM   1372  CA  LYS H 182       0.790   8.043  31.422  1.00 61.31           C  
ATOM   1373  CB  LYS H 182       1.481   7.785  30.073  1.00 59.30           C  
ATOM   1374  CG  LYS H 182       0.529   7.122  29.073  1.00 63.66           C  
ATOM   1375  CD  LYS H 182       1.025   7.107  27.626  1.00 67.48           C  
ATOM   1376  CE  LYS H 182       0.048   6.435  26.658  1.00 69.19           C  
ATOM   1377  NZ  LYS H 182       0.592   6.467  25.282  1.00 71.82           N1+
ATOM   1378  C   LYS H 182       1.813   8.357  32.476  1.00 56.55           C  
ATOM   1379  O   LYS H 182       2.517   7.467  32.950  1.00 55.92           O  
ATOM   1380  N   ASN H 183       1.951   9.643  32.853  1.00 55.56           N  
ATOM   1381  CA  ASN H 183       2.933  10.043  33.823  1.00 55.72           C  
ATOM   1382  CB  ASN H 183       2.785   9.329  35.180  1.00 60.46           C  
ATOM   1383  CG  ASN H 183       3.554  10.121  36.232  1.00 64.79           C  
ATOM   1384  OD1 ASN H 183       4.546  10.785  35.936  1.00 67.08           O  
ATOM   1385  ND2 ASN H 183       3.079  10.058  37.503  1.00 67.56           N  
ATOM   1386  C   ASN H 183       4.287   9.741  33.261  1.00 54.54           C  
ATOM   1387  O   ASN H 183       5.196   9.312  33.972  1.00 51.18           O  
ATOM   1388  N   THR H 184       4.444   9.964  31.941  1.00 51.86           N  
ATOM   1389  CA  THR H 184       5.696   9.749  31.273  1.00 50.82           C  
ATOM   1390  CB  THR H 184       5.686   8.649  30.258  1.00 53.45           C  
ATOM   1391  OG1 THR H 184       4.580   8.822  29.388  1.00 56.56           O  
ATOM   1392  CG2 THR H 184       5.668   7.275  30.919  1.00 52.44           C  
ATOM   1393  C   THR H 184       6.048  10.955  30.468  1.00 49.52           C  
ATOM   1394  O   THR H 184       5.184  11.706  30.021  1.00 50.40           O  
ATOM   1395  N   ALA H 185       7.365  11.144  30.256  1.00 51.34           N  
ATOM   1396  CA  ALA H 185       7.867  12.204  29.433  1.00 47.85           C  
ATOM   1397  CB  ALA H 185       8.917  13.085  30.130  1.00 54.09           C  
ATOM   1398  C   ALA H 185       8.550  11.532  28.284  1.00 48.52           C  
ATOM   1399  O   ALA H 185       9.029  10.407  28.422  1.00 50.74           O  
ATOM   1400  N   TYR H 186       8.586  12.186  27.103  1.00 48.13           N  
ATOM   1401  CA  TYR H 186       9.217  11.547  25.984  1.00 47.83           C  
ATOM   1402  CB  TYR H 186       8.245  11.074  24.885  1.00 49.26           C  
ATOM   1403  CG  TYR H 186       7.218  10.155  25.462  1.00 49.69           C  
ATOM   1404  CD1 TYR H 186       7.551   8.902  25.916  1.00 48.63           C  
ATOM   1405  CD2 TYR H 186       5.912  10.565  25.577  1.00 51.63           C  
ATOM   1406  CE1 TYR H 186       6.595   8.065  26.446  1.00 50.57           C  
ATOM   1407  CE2 TYR H 186       4.950   9.734  26.102  1.00 54.49           C  
ATOM   1408  CZ  TYR H 186       5.291   8.478  26.536  1.00 52.37           C  
ATOM   1409  OH  TYR H 186       4.311   7.618  27.075  1.00 54.99           O  
ATOM   1410  C   TYR H 186      10.141  12.520  25.319  1.00 48.38           C  
ATOM   1411  O   TYR H 186       9.990  13.736  25.441  1.00 49.53           O  
ATOM   1412  N   LEU H 187      11.163  11.985  24.620  1.00 47.63           N  
ATOM   1413  CA  LEU H 187      12.063  12.812  23.871  1.00 51.23           C  
ATOM   1414  CB  LEU H 187      13.483  12.818  24.464  1.00 49.34           C  
ATOM   1415  CG  LEU H 187      14.488  13.700  23.704  1.00 48.24           C  
ATOM   1416  CD1 LEU H 187      14.085  15.181  23.766  1.00 46.49           C  
ATOM   1417  CD2 LEU H 187      15.922  13.458  24.201  1.00 49.45           C  
ATOM   1418  C   LEU H 187      12.133  12.218  22.496  1.00 54.24           C  
ATOM   1419  O   LEU H 187      12.692  11.137  22.308  1.00 50.53           O  
ATOM   1420  N   GLN H 188      11.565  12.918  21.494  1.00 50.40           N  
ATOM   1421  CA  GLN H 188      11.584  12.426  20.146  1.00 51.97           C  
ATOM   1422  CB  GLN H 188      10.387  12.916  19.307  1.00 52.81           C  
ATOM   1423  CG  GLN H 188      10.392  12.410  17.864  1.00 56.43           C  
ATOM   1424  CD  GLN H 188      10.141  10.908  17.887  1.00 59.41           C  
ATOM   1425  OE1 GLN H 188       9.221  10.427  18.548  1.00 56.43           O  
ATOM   1426  NE2 GLN H 188      10.991  10.145  17.150  1.00 58.60           N  
ATOM   1427  C   GLN H 188      12.830  12.960  19.518  1.00 52.39           C  
ATOM   1428  O   GLN H 188      13.071  14.169  19.523  1.00 52.97           O  
ATOM   1429  N   MET H 189      13.668  12.058  18.965  1.00 53.38           N  
ATOM   1430  CA  MET H 189      14.911  12.496  18.404  1.00 54.63           C  
ATOM   1431  CB  MET H 189      16.113  11.766  19.020  1.00 54.93           C  
ATOM   1432  CG  MET H 189      16.190  11.913  20.542  1.00 55.67           C  
ATOM   1433  SD  MET H 189      17.639  11.133  21.316  1.00 59.94           S  
ATOM   1434  CE  MET H 189      17.067   9.424  21.104  1.00 69.28           C  
ATOM   1435  C   MET H 189      14.902  12.160  16.946  1.00 55.73           C  
ATOM   1436  O   MET H 189      14.800  10.994  16.567  1.00 55.91           O  
ATOM   1437  N   ASN H 190      15.040  13.186  16.083  1.00 55.90           N  
ATOM   1438  CA  ASN H 190      15.015  12.956  14.668  1.00 56.29           C  
ATOM   1439  CB  ASN H 190      13.892  13.726  13.949  1.00 56.54           C  
ATOM   1440  CG  ASN H 190      12.547  13.222  14.456  1.00 57.28           C  
ATOM   1441  OD1 ASN H 190      12.271  12.024  14.446  1.00 58.35           O  
ATOM   1442  ND2 ASN H 190      11.685  14.165  14.921  1.00 57.98           N  
ATOM   1443  C   ASN H 190      16.308  13.453  14.103  1.00 56.82           C  
ATOM   1444  O   ASN H 190      17.030  14.217  14.747  1.00 56.65           O  
ATOM   1445  N   SER H 191      16.649  13.003  12.881  1.00 57.88           N  
ATOM   1446  CA  SER H 191      17.826  13.454  12.188  1.00 58.15           C  
ATOM   1447  CB  SER H 191      17.727  14.931  11.767  1.00 66.37           C  
ATOM   1448  OG  SER H 191      18.903  15.337  11.082  1.00 60.29           O  
ATOM   1449  C   SER H 191      19.028  13.291  13.070  1.00 57.30           C  
ATOM   1450  O   SER H 191      19.855  14.193  13.185  1.00 61.92           O  
ATOM   1451  N   LEU H 192      19.176  12.106  13.693  1.00 56.35           N  
ATOM   1452  CA  LEU H 192      20.273  11.862  14.591  1.00 57.01           C  
ATOM   1453  CB  LEU H 192      20.171  10.514  15.329  1.00 56.42           C  
ATOM   1454  CG  LEU H 192      19.045  10.455  16.370  1.00 58.91           C  
ATOM   1455  CD1 LEU H 192      19.003   9.086  17.062  1.00 54.75           C  
ATOM   1456  CD2 LEU H 192      19.171  11.607  17.380  1.00 55.76           C  
ATOM   1457  C   LEU H 192      21.577  11.849  13.855  1.00 58.14           C  
ATOM   1458  O   LEU H 192      21.675  11.389  12.716  1.00 60.29           O  
ATOM   1459  N   ARG H 193      22.623  12.379  14.519  1.00 59.78           N  
ATOM   1460  CA  ARG H 193      23.950  12.403  13.981  0.90 60.51           C  
ATOM   1461  CB  ARG H 193      24.417  13.809  13.552  0.90 67.38           C  
ATOM   1462  CG  ARG H 193      24.349  14.867  14.651  0.90 69.63           C  
ATOM   1463  CD  ARG H 193      24.652  16.282  14.152  0.90 69.60           C  
ATOM   1464  NE  ARG H 193      23.461  16.752  13.392  0.90 67.62           N  
ATOM   1465  CZ  ARG H 193      23.039  18.046  13.502  0.90 68.19           C  
ATOM   1466  NH1 ARG H 193      23.712  18.924  14.300  0.90 66.30           N1+
ATOM   1467  NH2 ARG H 193      21.935  18.461  12.818  0.90 70.00           N  
ATOM   1468  C   ARG H 193      24.868  11.843  15.029  1.00 61.00           C  
ATOM   1469  O   ARG H 193      24.481  11.684  16.184  1.00 60.00           O  
ATOM   1470  N   ALA H 194      26.123  11.539  14.641  1.00 61.62           N  
ATOM   1471  CA  ALA H 194      27.088  10.881  15.484  1.00 62.38           C  
ATOM   1472  CB  ALA H 194      28.451  10.687  14.798  1.00 63.11           C  
ATOM   1473  C   ALA H 194      27.314  11.705  16.711  1.00 61.90           C  
ATOM   1474  O   ALA H 194      27.542  11.181  17.799  1.00 61.71           O  
ATOM   1475  N   GLU H 195      27.238  13.029  16.551  1.00 66.60           N  
ATOM   1476  CA  GLU H 195      27.447  13.990  17.589  1.00 62.08           C  
ATOM   1477  CB  GLU H 195      27.113  15.376  17.032  1.00 63.84           C  
ATOM   1478  CG  GLU H 195      27.168  16.540  18.005  1.00 72.89           C  
ATOM   1479  CD  GLU H 195      26.566  17.697  17.228  1.00 74.49           C  
ATOM   1480  OE1 GLU H 195      27.028  17.936  16.080  1.00 75.27           O  
ATOM   1481  OE2 GLU H 195      25.622  18.339  17.757  1.00 76.84           O1-
ATOM   1482  C   GLU H 195      26.490  13.695  18.708  1.00 64.53           C  
ATOM   1483  O   GLU H 195      26.806  13.897  19.878  1.00 60.01           O  
ATOM   1484  N   ASP H 196      25.284  13.218  18.357  1.00 61.21           N  
ATOM   1485  CA  ASP H 196      24.216  12.916  19.270  1.00 58.14           C  
ATOM   1486  CB  ASP H 196      22.887  12.618  18.557  1.00 56.54           C  
ATOM   1487  CG  ASP H 196      22.354  13.935  18.012  1.00 56.82           C  
ATOM   1488  OD1 ASP H 196      22.563  14.978  18.689  1.00 55.23           O  
ATOM   1489  OD2 ASP H 196      21.737  13.920  16.913  1.00 55.05           O1-
ATOM   1490  C   ASP H 196      24.533  11.737  20.142  1.00 57.70           C  
ATOM   1491  O   ASP H 196      23.862  11.521  21.147  1.00 54.04           O  
ATOM   1492  N   THR H 197      25.510  10.892  19.769  1.00 55.41           N  
ATOM   1493  CA  THR H 197      25.743   9.725  20.575  1.00 55.29           C  
ATOM   1494  CB  THR H 197      26.829   8.841  20.033  1.00 56.65           C  
ATOM   1495  OG1 THR H 197      26.762   7.565  20.644  1.00 57.13           O  
ATOM   1496  CG2 THR H 197      28.199   9.476  20.310  1.00 56.55           C  
ATOM   1497  C   THR H 197      26.080  10.135  21.982  1.00 55.31           C  
ATOM   1498  O   THR H 197      26.934  10.991  22.211  1.00 63.71           O  
ATOM   1499  N   ALA H 198      25.379   9.538  22.975  1.00 49.00           N  
ATOM   1500  CA  ALA H 198      25.640   9.882  24.345  1.00 49.57           C  
ATOM   1501  CB  ALA H 198      25.427  11.373  24.651  1.00 49.99           C  
ATOM   1502  C   ALA H 198      24.698   9.119  25.223  1.00 48.36           C  
ATOM   1503  O   ALA H 198      23.837   8.381  24.747  1.00 50.21           O  
ATOM   1504  N   VAL H 199      24.878   9.251  26.555  1.00 46.92           N  
ATOM   1505  CA  VAL H 199      23.951   8.641  27.459  1.00 49.26           C  
ATOM   1506  CB  VAL H 199      24.569   8.137  28.734  1.00 47.28           C  
ATOM   1507  CG1 VAL H 199      25.020   9.324  29.601  1.00 46.81           C  
ATOM   1508  CG2 VAL H 199      23.559   7.202  29.417  1.00 47.67           C  
ATOM   1509  C   VAL H 199      22.949   9.707  27.780  1.00 48.71           C  
ATOM   1510  O   VAL H 199      23.308  10.840  28.098  1.00 48.46           O  
ATOM   1511  N   TYR H 200      21.649   9.371  27.697  1.00 47.73           N  
ATOM   1512  CA  TYR H 200      20.632  10.362  27.903  1.00 48.59           C  
ATOM   1513  CB  TYR H 200      19.529  10.340  26.828  1.00 49.51           C  
ATOM   1514  CG  TYR H 200      20.075  10.893  25.555  1.00 48.92           C  
ATOM   1515  CD1 TYR H 200      20.938  10.164  24.768  1.00 47.77           C  
ATOM   1516  CD2 TYR H 200      19.699  12.151  25.141  1.00 48.06           C  
ATOM   1517  CE1 TYR H 200      21.426  10.692  23.595  1.00 47.38           C  
ATOM   1518  CE2 TYR H 200      20.183  12.682  23.970  1.00 51.40           C  
ATOM   1519  CZ  TYR H 200      21.050  11.952  23.195  1.00 47.01           C  
ATOM   1520  OH  TYR H 200      21.550  12.495  21.992  1.00 48.83           O  
ATOM   1521  C   TYR H 200      19.961  10.108  29.213  1.00 49.62           C  
ATOM   1522  O   TYR H 200      19.442   9.020  29.463  1.00 48.25           O  
ATOM   1523  N   TYR H 201      19.942  11.141  30.080  1.00 46.01           N  
ATOM   1524  CA  TYR H 201      19.330  11.004  31.369  1.00 49.28           C  
ATOM   1525  CB  TYR H 201      20.190  11.483  32.556  1.00 45.09           C  
ATOM   1526  CG  TYR H 201      21.478  10.741  32.677  1.00 46.87           C  
ATOM   1527  CD1 TYR H 201      21.553   9.559  33.378  1.00 47.51           C  
ATOM   1528  CD2 TYR H 201      22.621  11.241  32.097  1.00 44.99           C  
ATOM   1529  CE1 TYR H 201      22.747   8.887  33.495  1.00 47.35           C  
ATOM   1530  CE2 TYR H 201      23.817  10.573  32.213  1.00 49.40           C  
ATOM   1531  CZ  TYR H 201      23.883   9.393  32.911  1.00 48.07           C  
ATOM   1532  OH  TYR H 201      25.110   8.708  33.032  1.00 52.10           O  
ATOM   1533  C   TYR H 201      18.146  11.922  31.418  1.00 49.07           C  
ATOM   1534  O   TYR H 201      18.165  13.013  30.848  1.00 48.57           O  
ATOM   1535  N   CYS H 202      17.058  11.471  32.075  1.00 51.26           N  
ATOM   1536  CA  CYS H 202      15.948  12.341  32.339  1.00 49.68           C  
ATOM   1537  CB  CYS H 202      14.547  11.732  32.065  1.00 48.94           C  
ATOM   1538  SG  CYS H 202      14.184  10.190  32.959  1.00 60.58           S  
ATOM   1539  C   CYS H 202      16.064  12.684  33.792  1.00 50.98           C  
ATOM   1540  O   CYS H 202      16.418  11.837  34.611  1.00 52.39           O  
ATOM   1541  N   ALA H 203      15.812  13.964  34.138  1.00 50.95           N  
ATOM   1542  CA  ALA H 203      15.936  14.415  35.497  1.00 49.73           C  
ATOM   1543  CB  ALA H 203      17.179  15.286  35.743  1.00 46.42           C  
ATOM   1544  C   ALA H 203      14.739  15.256  35.804  1.00 50.02           C  
ATOM   1545  O   ALA H 203      14.096  15.796  34.908  1.00 47.34           O  
ATOM   1546  N   ARG H 204      14.420  15.386  37.103  1.00 50.33           N  
ATOM   1547  CA  ARG H 204      13.234  16.068  37.530  1.00 48.74           C  
ATOM   1548  CB  ARG H 204      12.348  15.093  38.314  1.00 53.31           C  
ATOM   1549  CG  ARG H 204      11.225  15.734  39.107  1.00 54.87           C  
ATOM   1550  CD  ARG H 204      10.736  14.810  40.217  1.00 58.21           C  
ATOM   1551  NE  ARG H 204       9.653  15.514  40.945  1.00 60.25           N  
ATOM   1552  CZ  ARG H 204       9.151  14.965  42.092  1.00 63.05           C  
ATOM   1553  NH1 ARG H 204       9.724  13.839  42.607  1.00 63.42           N1+
ATOM   1554  NH2 ARG H 204       8.090  15.546  42.716  1.00 69.84           N  
ATOM   1555  C   ARG H 204      13.590  17.201  38.448  1.00 47.95           C  
ATOM   1556  O   ARG H 204      14.622  17.186  39.117  1.00 48.70           O  
ATOM   1557  N   GLN H 205      12.740  18.251  38.464  1.00 48.24           N  
ATOM   1558  CA  GLN H 205      12.934  19.339  39.376  1.00 45.77           C  
ATOM   1559  CB  GLN H 205      13.653  20.526  38.709  1.00 46.59           C  
ATOM   1560  CG  GLN H 205      12.899  21.224  37.582  1.00 41.81           C  
ATOM   1561  CD  GLN H 205      12.661  22.645  38.052  1.00 41.96           C  
ATOM   1562  OE1 GLN H 205      13.072  23.004  39.153  1.00 59.19           O  
ATOM   1563  NE2 GLN H 205      12.027  23.481  37.188  1.00 61.43           N  
ATOM   1564  C   GLN H 205      11.572  19.688  39.921  1.00 45.90           C  
ATOM   1565  O   GLN H 205      10.674  20.098  39.189  1.00 45.78           O  
ATOM   1566  N   SER H 206      11.615  19.741  41.260  1.00 33.99           N  
ATOM   1567  CA  SER H 206      10.532  20.076  42.096  1.00 29.31           C  
ATOM   1568  CB  SER H 206      10.800  19.885  43.593  1.00 40.85           C  
ATOM   1569  OG  SER H 206      11.647  20.919  44.072  1.00  0.00           O  
ATOM   1570  C   SER H 206      10.223  21.497  41.914  1.00 37.83           C  
ATOM   1571  O   SER H 206      10.998  22.271  41.349  1.00 40.78           O  
ATOM   1572  N   SER H 207       9.049  21.849  42.452  1.00 35.91           N  
ATOM   1573  CA  SER H 207       8.506  23.146  42.339  1.00 31.80           C  
ATOM   1574  CB  SER H 207       7.020  23.223  42.739  1.00 27.34           C  
ATOM   1575  OG  SER H 207       6.237  22.419  41.867  1.00 27.41           O  
ATOM   1576  C   SER H 207       9.322  24.022  43.208  1.00 40.86           C  
ATOM   1577  O   SER H 207      10.484  23.725  43.484  1.00 42.53           O  
ATOM   1578  N   ALA H 208       8.761  25.174  43.593  1.00 37.48           N  
ATOM   1579  CA  ALA H 208       9.521  26.074  44.390  1.00 28.56           C  
ATOM   1580  CB  ALA H 208       8.887  27.472  44.476  1.00 34.87           C  
ATOM   1581  C   ALA H 208       9.641  25.531  45.773  1.00 38.12           C  
ATOM   1582  O   ALA H 208       8.681  25.009  46.340  1.00 42.51           O  
ATOM   1583  N   GLU H 209      10.858  25.669  46.337  1.00 36.70           N  
ATOM   1584  CA  GLU H 209      11.176  25.261  47.668  1.00 29.87           C  
ATOM   1585  CB  GLU H 209      12.635  24.831  47.865  1.00 39.23           C  
ATOM   1586  CG  GLU H 209      12.879  23.387  47.441  1.00 39.54           C  
ATOM   1587  CD  GLU H 209      12.400  22.496  48.580  1.00 86.59           C  
ATOM   1588  OE1 GLU H 209      11.168  22.249  48.665  1.00  0.00           O  
ATOM   1589  OE2 GLU H 209      13.265  22.045  49.379  1.00  0.00           O1-
ATOM   1590  C   GLU H 209      10.948  26.438  48.548  1.00 41.74           C  
ATOM   1591  O   GLU H 209      10.706  27.550  48.083  1.00 42.90           O  
ATOM   1592  N   ILE H 210      11.016  26.190  49.863  1.00 41.21           N  
ATOM   1593  CA  ILE H 210      10.797  27.196  50.850  1.00 34.86           C  
ATOM   1594  CB  ILE H 210      10.923  26.658  52.243  1.00 23.93           C  
ATOM   1595  CG1 ILE H 210      12.360  26.202  52.533  1.00  0.00           C  
ATOM   1596  CG2 ILE H 210       9.903  25.518  52.396  1.00  0.00           C  
ATOM   1597  CD1 ILE H 210      12.621  25.928  54.011  1.00 25.08           C  
ATOM   1598  C   ILE H 210      11.853  28.247  50.680  1.00 47.61           C  
ATOM   1599  O   ILE H 210      11.597  29.432  50.873  1.00 46.40           O  
ATOM   1600  N   GLU H 211      13.080  27.812  50.334  1.00 51.40           N  
ATOM   1601  CA  GLU H 211      14.236  28.652  50.221  1.00 42.03           C  
ATOM   1602  CB  GLU H 211      15.513  27.851  49.947  1.00 54.10           C  
ATOM   1603  CG  GLU H 211      15.993  26.995  51.125  1.00 65.68           C  
ATOM   1604  CD  GLU H 211      15.092  25.768  51.233  1.00 82.23           C  
ATOM   1605  OE1 GLU H 211      14.338  25.505  50.260  1.00143.18           O  
ATOM   1606  OE2 GLU H 211      15.145  25.076  52.286  1.00150.36           O1-
ATOM   1607  C   GLU H 211      14.139  29.678  49.120  1.00 52.60           C  
ATOM   1608  O   GLU H 211      14.576  30.809  49.311  1.00 54.64           O  
ATOM   1609  N   SER H 212      13.558  29.335  47.950  1.00 51.84           N  
ATOM   1610  CA  SER H 212      13.647  30.167  46.770  1.00 40.50           C  
ATOM   1611  CB  SER H 212      12.783  29.605  45.630  1.00 58.53           C  
ATOM   1612  OG  SER H 212      11.434  29.466  46.057  1.00  0.00           O  
ATOM   1613  C   SER H 212      13.278  31.630  46.941  1.00 51.33           C  
ATOM   1614  O   SER H 212      14.083  32.420  47.422  1.00 55.35           O  
ATOM   1615  N   TRP H 213      12.025  32.004  46.583  1.00 50.19           N  
ATOM   1616  CA  TRP H 213      11.449  33.336  46.528  1.00 39.33           C  
ATOM   1617  CB  TRP H 213      11.645  34.162  47.800  1.00 57.09           C  
ATOM   1618  CG  TRP H 213      10.968  33.557  49.005  1.00 81.65           C  
ATOM   1619  CD2 TRP H 213       9.553  33.311  49.123  1.00 85.11           C  
ATOM   1620  CD1 TRP H 213      11.531  33.114  50.166  1.00 85.68           C  
ATOM   1621  NE1 TRP H 213      10.558  32.644  51.014  1.00  0.00           N  
ATOM   1622  CE2 TRP H 213       9.340  32.748  50.382  1.00 88.89           C  
ATOM   1623  CE3 TRP H 213       8.519  33.541  48.262  1.00  0.00           C  
ATOM   1624  CZ2 TRP H 213       8.083  32.410  50.800  1.00  0.00           C  
ATOM   1625  CZ3 TRP H 213       7.255  33.187  48.686  1.00  0.00           C  
ATOM   1626  CH2 TRP H 213       7.037  32.633  49.931  1.00  0.00           C  
ATOM   1627  C   TRP H 213      11.926  34.149  45.343  1.00 44.83           C  
ATOM   1628  O   TRP H 213      11.752  35.369  45.322  1.00 47.90           O  
ATOM   1629  N   TYR H 214      12.547  33.497  44.333  1.00 40.26           N  
ATOM   1630  CA  TYR H 214      12.884  34.165  43.102  1.00 32.52           C  
ATOM   1631  CB  TYR H 214      14.397  34.249  42.837  1.00 51.20           C  
ATOM   1632  CG  TYR H 214      14.650  35.193  41.705  1.00 81.56           C  
ATOM   1633  CD1 TYR H 214      14.686  36.554  41.919  1.00  0.00           C  
ATOM   1634  CD2 TYR H 214      14.858  34.721  40.431  1.00  0.00           C  
ATOM   1635  CE1 TYR H 214      14.936  37.425  40.880  1.00  0.00           C  
ATOM   1636  CE2 TYR H 214      15.108  35.579  39.390  1.00  0.00           C  
ATOM   1637  CZ  TYR H 214      15.144  36.933  39.609  1.00 37.13           C  
ATOM   1638  OH  TYR H 214      15.404  37.800  38.524  1.00  0.00           O  
ATOM   1639  C   TYR H 214      12.277  33.266  42.057  1.00 39.05           C  
ATOM   1640  O   TYR H 214      12.419  32.045  42.129  1.00 38.06           O  
ATOM   1641  N   TYR H 215      11.589  33.832  41.044  1.00 34.56           N  
ATOM   1642  CA  TYR H 215      10.844  32.997  40.142  1.00 27.45           C  
ATOM   1643  CB  TYR H 215       9.514  33.648  39.781  1.00 53.07           C  
ATOM   1644  CG  TYR H 215       8.919  33.853  41.139  1.00 31.13           C  
ATOM   1645  CD1 TYR H 215       8.450  32.789  41.870  1.00 62.62           C  
ATOM   1646  CD2 TYR H 215       8.861  35.107  41.691  1.00 35.24           C  
ATOM   1647  CE1 TYR H 215       7.906  32.962  43.123  1.00 34.95           C  
ATOM   1648  CE2 TYR H 215       8.321  35.296  42.942  1.00 37.35           C  
ATOM   1649  CZ  TYR H 215       7.845  34.224  43.664  1.00 35.62           C  
ATOM   1650  OH  TYR H 215       7.290  34.420  44.947  1.00 36.29           O  
ATOM   1651  C   TYR H 215      11.691  32.634  38.963  1.00 34.35           C  
ATOM   1652  O   TYR H 215      12.285  33.483  38.292  1.00 33.20           O  
ATOM   1653  N   TYR H 216      11.706  31.308  38.709  1.00 33.68           N  
ATOM   1654  CA  TYR H 216      12.668  30.657  37.876  1.00 27.64           C  
ATOM   1655  CB  TYR H 216      13.409  29.575  38.696  1.00 34.51           C  
ATOM   1656  CG  TYR H 216      12.434  28.466  39.061  1.00 44.52           C  
ATOM   1657  CD1 TYR H 216      11.542  28.545  40.108  1.00 51.44           C  
ATOM   1658  CD2 TYR H 216      12.392  27.302  38.323  1.00 52.90           C  
ATOM   1659  CE1 TYR H 216      10.685  27.492  40.379  1.00 12.66           C  
ATOM   1660  CE2 TYR H 216      11.554  26.243  38.573  1.00 10.85           C  
ATOM   1661  CZ  TYR H 216      10.688  26.340  39.621  1.00  9.60           C  
ATOM   1662  OH  TYR H 216       9.808  25.274  39.911  1.00  0.00           O  
ATOM   1663  C   TYR H 216      12.020  29.839  36.801  1.00 33.12           C  
ATOM   1664  O   TYR H 216      10.919  29.314  36.953  1.00 34.57           O  
ATOM   1665  N   SER H 217      12.693  29.718  35.641  1.00 31.96           N  
ATOM   1666  CA  SER H 217      12.199  28.796  34.664  1.00 26.59           C  
ATOM   1667  CB  SER H 217      12.818  28.955  33.280  1.00 36.64           C  
ATOM   1668  OG  SER H 217      12.209  28.023  32.399  1.00  0.00           O  
ATOM   1669  C   SER H 217      12.552  27.410  35.148  1.00 33.74           C  
ATOM   1670  O   SER H 217      11.815  26.451  34.930  1.00 35.86           O  
ATOM   1671  N   GLY H 218      13.722  27.266  35.812  1.00 33.78           N  
ATOM   1672  CA  GLY H 218      14.166  25.988  36.302  1.00 26.34           C  
ATOM   1673  C   GLY H 218      14.976  26.203  37.555  1.00 32.71           C  
ATOM   1674  O   GLY H 218      15.514  27.277  37.826  1.00 33.96           O  
ATOM   1675  N   GLU H 219      15.042  25.155  38.389  1.00 32.90           N  
ATOM   1676  CA  GLU H 219      15.747  25.243  39.627  1.00 27.20           C  
ATOM   1677  CB  GLU H 219      14.887  24.800  40.798  1.00 32.98           C  
ATOM   1678  CG  GLU H 219      13.653  25.679  40.903  1.00 35.25           C  
ATOM   1679  CD  GLU H 219      12.839  25.136  42.051  1.00 17.30           C  
ATOM   1680  OE1 GLU H 219      13.381  24.286  42.804  1.00 15.46           O  
ATOM   1681  OE2 GLU H 219      11.663  25.564  42.193  1.00 15.55           O1-
ATOM   1682  C   GLU H 219      16.875  24.284  39.493  1.00 34.79           C  
ATOM   1683  O   GLU H 219      17.889  24.573  38.858  1.00 35.51           O  
ATOM   1684  N   ALA H 220      16.733  23.112  40.130  1.00 34.33           N  
ATOM   1685  CA  ALA H 220      17.739  22.112  39.958  1.00 26.22           C  
ATOM   1686  CB  ALA H 220      18.775  22.096  41.083  1.00  7.59           C  
ATOM   1687  C   ALA H 220      17.077  20.771  39.889  1.00 31.44           C  
ATOM   1688  O   ALA H 220      15.917  20.620  40.271  1.00 33.84           O  
ATOM   1689  N   MET H 221      17.822  19.768  39.376  1.00 31.07           N  
ATOM   1690  CA  MET H 221      17.340  18.421  39.173  1.00 26.84           C  
ATOM   1691  CB  MET H 221      18.045  17.733  37.982  1.00 32.32           C  
ATOM   1692  CG  MET H 221      17.753  18.370  36.623  1.00 31.48           C  
ATOM   1693  SD  MET H 221      18.910  17.865  35.319  1.00  0.00           S  
ATOM   1694  CE  MET H 221      20.257  18.951  35.875  1.00  0.00           C  
ATOM   1695  C   MET H 221      17.642  17.585  40.401  1.00 35.50           C  
ATOM   1696  O   MET H 221      18.808  17.323  40.698  1.00 38.64           O  
ATOM   1697  N   ASP H 222      16.606  17.199  41.192  1.00 33.97           N  
ATOM   1698  CA  ASP H 222      16.804  16.361  42.359  1.00 27.04           C  
ATOM   1699  CB  ASP H 222      15.733  16.536  43.468  1.00 34.04           C  
ATOM   1700  CG  ASP H 222      14.374  16.013  43.019  1.00 47.43           C  
ATOM   1701  OD1 ASP H 222      14.126  15.989  41.783  1.00 50.44           O  
ATOM   1702  OD2 ASP H 222      13.564  15.644  43.914  1.00 47.44           O1-
ATOM   1703  C   ASP H 222      16.939  14.875  42.058  1.00 37.21           C  
ATOM   1704  O   ASP H 222      17.811  14.210  42.620  1.00 44.90           O  
ATOM   1705  N   TYR H 223      16.092  14.319  41.153  1.00 50.15           N  
ATOM   1706  CA  TYR H 223      16.058  12.908  40.864  1.00 50.09           C  
ATOM   1707  CB  TYR H 223      14.658  12.259  40.987  1.00 52.70           C  
ATOM   1708  CG  TYR H 223      14.267  12.006  42.409  1.00 53.73           C  
ATOM   1709  CD1 TYR H 223      13.753  12.994  43.215  1.00 56.06           C  
ATOM   1710  CD2 TYR H 223      14.394  10.738  42.929  1.00 54.74           C  
ATOM   1711  CE1 TYR H 223      13.394  12.723  44.518  1.00 58.53           C  
ATOM   1712  CE2 TYR H 223      14.040  10.457  44.228  1.00 55.90           C  
ATOM   1713  CZ  TYR H 223      13.533  11.453  45.025  1.00 59.75           C  
ATOM   1714  OH  TYR H 223      13.167  11.168  46.357  1.00 63.74           O  
ATOM   1715  C   TYR H 223      16.465  12.694  39.439  1.00 53.74           C  
ATOM   1716  O   TYR H 223      16.037  13.419  38.543  1.00 50.54           O  
ATOM   1717  N   TRP H 224      17.299  11.659  39.196  1.00 52.17           N  
ATOM   1718  CA  TRP H 224      17.772  11.374  37.867  1.00 48.07           C  
ATOM   1719  CB  TRP H 224      19.284  11.595  37.712  1.00 46.40           C  
ATOM   1720  CG  TRP H 224      19.706  13.042  37.783  1.00 46.19           C  
ATOM   1721  CD2 TRP H 224      20.364  13.739  36.714  1.00 44.68           C  
ATOM   1722  CD1 TRP H 224      19.608  13.923  38.818  1.00 44.75           C  
ATOM   1723  NE1 TRP H 224      20.154  15.132  38.459  1.00 54.85           N  
ATOM   1724  CE2 TRP H 224      20.628  15.031  37.167  1.00 44.53           C  
ATOM   1725  CE3 TRP H 224      20.727  13.334  35.463  1.00 44.61           C  
ATOM   1726  CZ2 TRP H 224      21.262  15.942  36.369  1.00 47.22           C  
ATOM   1727  CZ3 TRP H 224      21.361  14.255  34.658  1.00 45.31           C  
ATOM   1728  CH2 TRP H 224      21.622  15.535  35.104  1.00 43.89           C  
ATOM   1729  C   TRP H 224      17.519   9.933  37.548  1.00 50.49           C  
ATOM   1730  O   TRP H 224      17.476   9.080  38.431  1.00 53.09           O  
ATOM   1731  N   GLY H 225      17.331   9.632  36.247  1.00 51.23           N  
ATOM   1732  CA  GLY H 225      17.127   8.276  35.823  1.00 53.03           C  
ATOM   1733  C   GLY H 225      18.478   7.649  35.664  1.00 50.60           C  
ATOM   1734  O   GLY H 225      19.498   8.331  35.730  1.00 50.85           O  
ATOM   1735  N   GLN H 226      18.509   6.320  35.440  1.00 52.57           N  
ATOM   1736  CA  GLN H 226      19.735   5.589  35.283  1.00 54.39           C  
ATOM   1737  CB  GLN H 226      19.557   4.056  35.270  1.00 56.03           C  
ATOM   1738  CG  GLN H 226      18.725   3.508  34.108  1.00 66.86           C  
ATOM   1739  CD  GLN H 226      17.252   3.635  34.469  1.00 68.57           C  
ATOM   1740  OE1 GLN H 226      16.469   4.244  33.743  1.00 65.68           O  
ATOM   1741  NE2 GLN H 226      16.859   3.030  35.621  1.00 68.00           N  
ATOM   1742  C   GLN H 226      20.412   6.009  34.015  1.00 54.55           C  
ATOM   1743  O   GLN H 226      21.639   6.001  33.932  1.00 55.00           O  
ATOM   1744  N   GLY H 227      19.628   6.351  32.975  1.00 54.76           N  
ATOM   1745  CA  GLY H 227      20.193   6.811  31.737  1.00 54.45           C  
ATOM   1746  C   GLY H 227      20.110   5.725  30.713  1.00 56.83           C  
ATOM   1747  O   GLY H 227      20.189   4.539  31.029  1.00 53.86           O  
ATOM   1748  N   THR H 228      19.945   6.127  29.436  1.00 57.89           N  
ATOM   1749  CA  THR H 228      19.863   5.190  28.352  1.00 59.34           C  
ATOM   1750  CB  THR H 228      18.553   5.250  27.620  1.00 62.86           C  
ATOM   1751  OG1 THR H 228      17.479   5.021  28.517  1.00 63.83           O  
ATOM   1752  CG2 THR H 228      18.539   4.166  26.534  1.00 54.81           C  
ATOM   1753  C   THR H 228      20.934   5.569  27.376  1.00 57.43           C  
ATOM   1754  O   THR H 228      21.176   6.750  27.132  1.00 54.85           O  
ATOM   1755  N   LEU H 229      21.603   4.565  26.779  1.00 57.41           N  
ATOM   1756  CA  LEU H 229      22.691   4.827  25.881  1.00 52.45           C  
ATOM   1757  CB  LEU H 229      23.797   3.759  26.018  1.00 53.13           C  
ATOM   1758  CG  LEU H 229      25.013   3.904  25.085  1.00 57.09           C  
ATOM   1759  CD1 LEU H 229      24.657   3.499  23.651  1.00 53.45           C  
ATOM   1760  CD2 LEU H 229      25.640   5.305  25.175  1.00 53.35           C  
ATOM   1761  C   LEU H 229      22.177   4.862  24.477  1.00 54.26           C  
ATOM   1762  O   LEU H 229      21.519   3.932  24.014  1.00 51.89           O  
ATOM   1763  N   VAL H 230      22.446   5.979  23.767  1.00 51.03           N  
ATOM   1764  CA  VAL H 230      22.043   6.093  22.396  1.00 51.87           C  
ATOM   1765  CB  VAL H 230      21.222   7.317  22.112  1.00 51.88           C  
ATOM   1766  CG1 VAL H 230      20.970   7.405  20.597  1.00 52.28           C  
ATOM   1767  CG2 VAL H 230      19.935   7.246  22.953  1.00 52.38           C  
ATOM   1768  C   VAL H 230      23.292   6.194  21.575  1.00 56.19           C  
ATOM   1769  O   VAL H 230      24.109   7.093  21.774  1.00 54.56           O  
ATOM   1770  N   THR H 231      23.475   5.254  20.625  1.00 54.68           N  
ATOM   1771  CA  THR H 231      24.637   5.292  19.783  1.00 53.10           C  
ATOM   1772  CB  THR H 231      25.480   4.049  19.816  1.00 54.07           C  
ATOM   1773  OG1 THR H 231      24.675   2.912  19.552  1.00 55.80           O  
ATOM   1774  CG2 THR H 231      26.189   3.919  21.168  1.00 55.86           C  
ATOM   1775  C   THR H 231      24.181   5.444  18.375  1.00 54.24           C  
ATOM   1776  O   THR H 231      23.375   4.660  17.877  1.00 54.66           O  
ATOM   1777  N   VAL H 232      24.693   6.479  17.686  1.00 56.72           N  
ATOM   1778  CA  VAL H 232      24.315   6.636  16.318  1.00 55.73           C  
ATOM   1779  CB  VAL H 232      23.860   8.021  15.979  1.00 57.48           C  
ATOM   1780  CG1 VAL H 232      22.497   8.266  16.642  1.00 55.90           C  
ATOM   1781  CG2 VAL H 232      24.929   8.999  16.473  1.00 54.90           C  
ATOM   1782  C   VAL H 232      25.488   6.291  15.463  1.00 63.45           C  
ATOM   1783  O   VAL H 232      26.496   6.997  15.438  1.00 61.81           O  
ATOM   1784  N   SER H 233      25.373   5.169  14.729  1.00 58.84           N  
ATOM   1785  CA  SER H 233      26.433   4.751  13.863  1.00 63.40           C  
ATOM   1786  CB  SER H 233      27.448   3.807  14.531  1.00 64.76           C  
ATOM   1787  OG  SER H 233      28.145   4.487  15.563  1.00 64.72           O  
ATOM   1788  C   SER H 233      25.813   3.992  12.737  1.00 64.03           C  
ATOM   1789  O   SER H 233      24.693   3.494  12.848  1.00 64.65           O  
ATOM   1790  N   SER H 234      26.534   3.899  11.605  1.00 66.34           N  
ATOM   1791  CA  SER H 234      26.026   3.172  10.481  1.00 67.89           C  
ATOM   1792  CB  SER H 234      26.354   3.835   9.132  1.00 66.52           C  
ATOM   1793  OG  SER H 234      27.760   3.873   8.935  1.00 74.11           O  
ATOM   1794  C   SER H 234      26.685   1.801  10.498  1.00 65.66           C  
ATOM   1795  O   SER H 234      26.342   0.968   9.618  1.00 67.19           O  
ATOM   1796  OXT SER H 234      27.541   1.567  11.393  1.00  0.00           O1-
TER    1797      SER H 234 
CONECT  162  659
CONECT  659  162
CONECT  958 1538
CONECT 1538  958
END
