# Supplementary material for: Fully automated antibody structure prediction using BIOVIA tools: Validation study
Source: PLoS One. 2017 May 18;12(5):e0177923. doi: 10.1371/journal.pone.0177923 (PMC5436848; doi:10.1371/journal.pone.0177923)
Supplement: S3 Dataset — Predicted structures using the Top5 framework method, Chothia CDR definition with canonical filtering, using up to 5 CDR templates rather than the default 3, and generating 10 CDR models. (ZIP) [file pone.0177923.s005.zip › 4NP4_LH_FV_FinalModel.pdb]

REMARK   Accelrys Discovery Studio PDB file
REMARK   Created:  2015-11-30T20:09:01Z
SSBOND   1 CYS L   23    CYS L   89                                     
SSBOND   2 CYS H  130    CYS H  204                                     
ATOM      1  N   GLU L   1      24.967  32.760  26.344  1.00 55.48           N1+
ATOM      2  CA  GLU L   1      25.348  31.494  26.997  1.00 51.13           C  
ATOM      3  CB  GLU L   1      25.987  30.552  25.953  1.00 50.29           C  
ATOM      4  CG  GLU L   1      26.072  29.083  26.377  1.00 56.40           C  
ATOM      5  CD  GLU L   1      26.240  28.243  25.114  1.00 59.44           C  
ATOM      6  OE1 GLU L   1      25.991  28.790  24.007  1.00 59.06           O  
ATOM      7  OE2 GLU L   1      26.606  27.044  25.238  1.00 58.22           O1-
ATOM      8  C   GLU L   1      26.299  31.768  28.113  1.00 45.63           C  
ATOM      9  O   GLU L   1      27.378  32.319  27.904  1.00 47.97           O  
ATOM     10  N   ILE L   2      25.898  31.397  29.343  1.00 35.40           N  
ATOM     11  CA  ILE L   2      26.711  31.638  30.495  1.00 33.14           C  
ATOM     12  CB  ILE L   2      25.944  31.576  31.782  1.00 33.71           C  
ATOM     13  CG1 ILE L   2      24.751  32.544  31.750  1.00 35.84           C  
ATOM     14  CG2 ILE L   2      26.931  31.847  32.930  1.00 33.59           C  
ATOM     15  CD1 ILE L   2      25.147  33.990  31.480  1.00 33.29           C  
ATOM     16  C   ILE L   2      27.680  30.508  30.551  1.00 33.57           C  
ATOM     17  O   ILE L   2      27.286  29.342  30.529  1.00 35.43           O  
ATOM     18  N   VAL L   3      28.987  30.821  30.625  1.00 29.09           N  
ATOM     19  CA  VAL L   3      29.922  29.741  30.665  1.00 30.14           C  
ATOM     20  CB  VAL L   3      31.164  29.978  29.856  1.00 33.97           C  
ATOM     21  CG1 VAL L   3      31.996  31.077  30.537  1.00 29.22           C  
ATOM     22  CG2 VAL L   3      31.912  28.644  29.700  1.00 29.53           C  
ATOM     23  C   VAL L   3      30.344  29.552  32.088  1.00 31.62           C  
ATOM     24  O   VAL L   3      30.590  30.511  32.818  1.00 29.71           O  
ATOM     25  N   LEU L   4      30.397  28.284  32.535  1.00 26.42           N  
ATOM     26  CA  LEU L   4      30.841  28.002  33.870  1.00 26.11           C  
ATOM     27  CB  LEU L   4      29.899  27.082  34.663  1.00 25.25           C  
ATOM     28  CG  LEU L   4      28.627  27.797  35.154  1.00 28.02           C  
ATOM     29  CD1 LEU L   4      27.815  28.408  34.007  1.00 27.57           C  
ATOM     30  CD2 LEU L   4      27.781  26.854  36.016  1.00 33.37           C  
ATOM     31  C   LEU L   4      32.165  27.318  33.755  1.00 28.86           C  
ATOM     32  O   LEU L   4      32.320  26.371  32.987  1.00 29.42           O  
ATOM     33  N   THR L   5      33.165  27.805  34.517  1.00 26.67           N  
ATOM     34  CA  THR L   5      34.492  27.257  34.465  1.00 27.05           C  
ATOM     35  CB  THR L   5      35.525  28.298  34.126  1.00 30.31           C  
ATOM     36  OG1 THR L   5      35.241  28.878  32.860  1.00 35.57           O  
ATOM     37  CG2 THR L   5      36.924  27.662  34.132  1.00 32.83           C  
ATOM     38  C   THR L   5      34.830  26.752  35.834  1.00 26.60           C  
ATOM     39  O   THR L   5      34.775  27.502  36.808  1.00 29.12           O  
ATOM     40  N   GLN L   6      35.211  25.463  35.944  1.00 23.28           N  
ATOM     41  CA  GLN L   6      35.541  24.940  37.238  1.00 23.20           C  
ATOM     42  CB  GLN L   6      34.818  23.616  37.563  1.00 25.69           C  
ATOM     43  CG  GLN L   6      33.297  23.780  37.719  1.00 24.98           C  
ATOM     44  CD  GLN L   6      32.667  22.423  38.030  1.00 23.57           C  
ATOM     45  OE1 GLN L   6      31.760  21.972  37.333  1.00 26.51           O  
ATOM     46  NE2 GLN L   6      33.149  21.748  39.107  1.00 22.14           N  
ATOM     47  C   GLN L   6      37.029  24.746  37.323  1.00 27.16           C  
ATOM     48  O   GLN L   6      37.723  24.596  36.319  1.00 28.00           O  
ATOM     49  N   SER L   7      37.571  24.807  38.556  0.90 25.41           N  
ATOM     50  CA  SER L   7      38.980  24.598  38.743  0.90 29.42           C  
ATOM     51  CB  SER L   7      39.785  25.900  38.909  0.90 36.45           C  
ATOM     52  OG  SER L   7      39.632  26.744  37.777  0.90 42.81           O  
ATOM     53  C   SER L   7      39.136  23.879  40.044  0.90 29.03           C  
ATOM     54  O   SER L   7      38.365  24.122  40.975  0.90 28.28           O  
ATOM     55  N   PRO L   8      40.089  22.988  40.161  1.00 27.03           N  
ATOM     56  CA  PRO L   8      40.942  22.581  39.072  1.00 28.43           C  
ATOM     57  CD  PRO L   8      40.731  22.785  41.447  1.00 27.54           C  
ATOM     58  CB  PRO L   8      42.247  22.094  39.705  1.00 27.53           C  
ATOM     59  CG  PRO L   8      41.873  21.796  41.166  1.00 28.12           C  
ATOM     60  C   PRO L   8      40.222  21.495  38.342  1.00 27.65           C  
ATOM     61  O   PRO L   8      39.166  21.073  38.808  1.00 28.59           O  
ATOM     62  N   GLY L   9      40.756  21.043  37.192  1.00 25.54           N  
ATOM     63  CA  GLY L   9      40.138  19.972  36.465  1.00 27.64           C  
ATOM     64  C   GLY L   9      40.189  18.722  37.291  1.00 24.98           C  
ATOM     65  O   GLY L   9      39.233  17.948  37.322  1.00 24.19           O  
ATOM     66  N   THR L  10      41.333  18.473  37.957  1.00 23.79           N  
ATOM     67  CA  THR L  10      41.472  17.298  38.768  1.00 23.72           C  
ATOM     68  CB  THR L  10      42.329  16.238  38.140  1.00 27.74           C  
ATOM     69  OG1 THR L  10      41.783  15.842  36.893  1.00 28.10           O  
ATOM     70  CG2 THR L  10      42.394  15.029  39.086  1.00 19.26           C  
ATOM     71  C   THR L  10      42.152  17.704  40.029  1.00 25.16           C  
ATOM     72  O   THR L  10      42.944  18.648  40.050  1.00 25.56           O  
ATOM     73  N   LEU L  11      41.846  16.984  41.122  1.00 21.71           N  
ATOM     74  CA  LEU L  11      42.400  17.296  42.406  1.00 22.41           C  
ATOM     75  CB  LEU L  11      41.381  18.123  43.217  1.00 25.07           C  
ATOM     76  CG  LEU L  11      41.772  18.563  44.635  1.00 26.52           C  
ATOM     77  CD1 LEU L  11      43.059  19.403  44.650  1.00 27.18           C  
ATOM     78  CD2 LEU L  11      40.588  19.303  45.282  1.00 28.51           C  
ATOM     79  C   LEU L  11      42.669  15.991  43.088  1.00 26.07           C  
ATOM     80  O   LEU L  11      41.845  15.078  43.045  1.00 25.04           O  
ATOM     81  N   SER L  12      43.848  15.846  43.722  1.00 22.83           N  
ATOM     82  CA  SER L  12      44.128  14.604  44.383  1.00 22.16           C  
ATOM     83  CB  SER L  12      45.458  13.979  43.933  1.00 23.50           C  
ATOM     84  OG  SER L  12      45.398  13.680  42.545  1.00 29.03           O  
ATOM     85  C   SER L  12      44.204  14.884  45.851  1.00 22.93           C  
ATOM     86  O   SER L  12      44.968  15.743  46.289  1.00 26.08           O  
ATOM     87  N   LEU L  13      43.386  14.167  46.651  1.00 21.88           N  
ATOM     88  CA  LEU L  13      43.389  14.390  48.069  1.00 22.84           C  
ATOM     89  CB  LEU L  13      42.255  15.305  48.555  1.00 23.34           C  
ATOM     90  CG  LEU L  13      42.465  16.763  48.110  1.00 43.19           C  
ATOM     91  CD1 LEU L  13      41.328  17.671  48.596  1.00 44.21           C  
ATOM     92  CD2 LEU L  13      43.844  17.277  48.564  1.00 44.39           C  
ATOM     93  C   LEU L  13      43.293  13.082  48.790  1.00 23.09           C  
ATOM     94  O   LEU L  13      42.959  12.048  48.212  1.00 24.19           O  
ATOM     95  N   SER L  14      43.620  13.107  50.096  1.00 22.70           N  
ATOM     96  CA  SER L  14      43.581  11.925  50.906  1.00 24.21           C  
ATOM     97  CB  SER L  14      44.750  11.818  51.904  1.00 28.25           C  
ATOM     98  OG  SER L  14      45.983  11.710  51.210  1.00 34.22           O  
ATOM     99  C   SER L  14      42.329  11.980  51.714  1.00 24.60           C  
ATOM    100  O   SER L  14      41.725  13.034  51.902  1.00 24.35           O  
ATOM    101  N   PRO L  15      41.920  10.848  52.198  1.00 24.48           N  
ATOM    102  CA  PRO L  15      40.731  10.833  52.990  1.00 24.18           C  
ATOM    103  CD  PRO L  15      42.121   9.596  51.487  1.00 30.48           C  
ATOM    104  CB  PRO L  15      40.367   9.361  53.155  1.00 26.05           C  
ATOM    105  CG  PRO L  15      40.924   8.712  51.875  1.00 33.36           C  
ATOM    106  C   PRO L  15      40.959  11.585  54.260  1.00 24.87           C  
ATOM    107  O   PRO L  15      42.043  11.482  54.832  1.00 25.04           O  
ATOM    108  N   GLY L  16      39.946  12.352  54.709  1.00 22.63           N  
ATOM    109  CA  GLY L  16      40.054  13.094  55.928  1.00 23.02           C  
ATOM    110  C   GLY L  16      40.436  14.511  55.628  1.00 24.53           C  
ATOM    111  O   GLY L  16      40.321  15.380  56.491  1.00 25.93           O  
ATOM    112  N   GLU L  17      40.894  14.795  54.392  1.00 24.00           N  
ATOM    113  CA  GLU L  17      41.307  16.138  54.101  1.00 23.05           C  
ATOM    114  CB  GLU L  17      42.464  16.252  53.095  1.00 23.98           C  
ATOM    115  CG  GLU L  17      43.789  15.806  53.718  1.00 28.86           C  
ATOM    116  CD  GLU L  17      44.908  16.119  52.746  1.00 51.71           C  
ATOM    117  OE1 GLU L  17      44.653  16.057  51.515  1.00 47.03           O  
ATOM    118  OE2 GLU L  17      46.033  16.431  53.220  1.00 59.10           O1-
ATOM    119  C   GLU L  17      40.148  16.963  53.644  1.00 25.15           C  
ATOM    120  O   GLU L  17      39.067  16.456  53.348  1.00 25.83           O  
ATOM    121  N   ARG L  18      40.355  18.296  53.629  1.00 25.60           N  
ATOM    122  CA  ARG L  18      39.333  19.221  53.235  1.00 24.04           C  
ATOM    123  CB  ARG L  18      39.383  20.532  54.039  1.00 26.76           C  
ATOM    124  CG  ARG L  18      38.185  21.466  53.839  1.00 28.98           C  
ATOM    125  CD  ARG L  18      38.335  22.777  54.616  1.00 37.23           C  
ATOM    126  NE  ARG L  18      37.013  23.465  54.644  1.00 49.41           N  
ATOM    127  CZ  ARG L  18      36.970  24.822  54.782  1.00 57.53           C  
ATOM    128  NH1 ARG L  18      38.133  25.532  54.808  1.00 54.86           N1+
ATOM    129  NH2 ARG L  18      35.773  25.468  54.889  1.00 55.84           N  
ATOM    130  C   ARG L  18      39.581  19.559  51.799  1.00 26.78           C  
ATOM    131  O   ARG L  18      40.701  19.887  51.412  1.00 31.67           O  
ATOM    132  N   ALA L  19      38.527  19.483  50.963  1.00 24.10           N  
ATOM    133  CA  ALA L  19      38.704  19.754  49.567  1.00 23.91           C  
ATOM    134  CB  ALA L  19      38.241  18.604  48.656  1.00 24.19           C  
ATOM    135  C   ALA L  19      37.887  20.953  49.200  1.00 25.81           C  
ATOM    136  O   ALA L  19      36.769  21.130  49.681  1.00 25.16           O  
ATOM    137  N   THR L  20      38.459  21.813  48.329  1.00 23.82           N  
ATOM    138  CA  THR L  20      37.797  23.008  47.893  1.00 24.76           C  
ATOM    139  CB  THR L  20      38.552  24.246  48.292  1.00 31.14           C  
ATOM    140  OG1 THR L  20      38.715  24.286  49.702  1.00 38.45           O  
ATOM    141  CG2 THR L  20      37.781  25.486  47.820  1.00 35.71           C  
ATOM    142  C   THR L  20      37.755  22.979  46.392  1.00 27.88           C  
ATOM    143  O   THR L  20      38.792  22.852  45.745  1.00 27.57           O  
ATOM    144  N   LEU L  21      36.546  23.096  45.799  1.00 22.93           N  
ATOM    145  CA  LEU L  21      36.400  23.101  44.366  1.00 21.05           C  
ATOM    146  CB  LEU L  21      35.400  22.049  43.850  1.00 23.82           C  
ATOM    147  CG  LEU L  21      35.748  20.593  44.216  1.00 23.15           C  
ATOM    148  CD1 LEU L  21      35.671  20.360  45.734  1.00 30.20           C  
ATOM    149  CD2 LEU L  21      34.876  19.602  43.430  1.00 22.45           C  
ATOM    150  C   LEU L  21      35.817  24.438  44.007  1.00 24.66           C  
ATOM    151  O   LEU L  21      34.935  24.932  44.706  1.00 24.90           O  
ATOM    152  N   SER L  22      36.278  25.060  42.898  1.00 23.94           N  
ATOM    153  CA  SER L  22      35.792  26.373  42.562  1.00 24.76           C  
ATOM    154  CB  SER L  22      36.918  27.419  42.415  1.00 30.39           C  
ATOM    155  OG  SER L  22      37.762  27.091  41.320  1.00 34.83           O  
ATOM    156  C   SER L  22      35.039  26.335  41.262  1.00 26.06           C  
ATOM    157  O   SER L  22      35.317  25.522  40.384  1.00 23.72           O  
ATOM    158  N   CYS L  23      34.022  27.217  41.133  0.90 24.59           N  
ATOM    159  CA  CYS L  23      33.227  27.338  39.935  0.90 25.06           C  
ATOM    160  CB  CYS L  23      31.819  26.687  40.061  0.90 28.76           C  
ATOM    161  SG  CYS L  23      30.771  26.832  38.570  0.90 45.27           S  
ATOM    162  C   CYS L  23      33.068  28.803  39.651  0.90 28.15           C  
ATOM    163  O   CYS L  23      32.653  29.573  40.517  0.90 29.21           O  
ATOM    164  N   ARG L  24      33.406  29.227  38.414  1.00 25.32           N  
ATOM    165  CA  ARG L  24      33.318  30.621  38.072  1.00 27.69           C  
ATOM    166  CB  ARG L  24      34.661  31.225  37.659  1.00 32.62           C  
ATOM    167  CG  ARG L  24      34.547  32.701  37.297  1.00 44.86           C  
ATOM    168  CD  ARG L  24      35.868  33.274  36.798  1.00 55.73           C  
ATOM    169  NE  ARG L  24      36.376  32.339  35.756  1.00 65.56           N  
ATOM    170  CZ  ARG L  24      37.716  32.254  35.531  1.00 73.20           C  
ATOM    171  NH1 ARG L  24      38.571  33.062  36.220  1.00 72.99           N1+
ATOM    172  NH2 ARG L  24      38.206  31.350  34.633  1.00 70.41           N  
ATOM    173  C   ARG L  24      32.391  30.783  36.905  1.00 29.72           C  
ATOM    174  O   ARG L  24      32.384  29.975  35.980  1.00 30.34           O  
ATOM    175  N   ALA L  25      31.584  31.863  36.931  1.00 26.48           N  
ATOM    176  CA  ALA L  25      30.633  32.120  35.886  1.00 26.61           C  
ATOM    177  CB  ALA L  25      29.236  32.496  36.411  1.00 27.78           C  
ATOM    178  C   ALA L  25      31.140  33.263  35.057  1.00 29.27           C  
ATOM    179  O   ALA L  25      31.805  34.169  35.559  1.00 33.20           O  
ATOM    180  N   SER L  26      30.908  33.253  33.729  1.00 35.58           N  
ATOM    181  CA  SER L  26      31.426  34.313  32.901  1.00 36.82           C  
ATOM    182  CB  SER L  26      31.264  34.041  31.392  1.00 36.80           C  
ATOM    183  OG  SER L  26      29.888  34.071  31.034  1.00 39.87           O  
ATOM    184  C   SER L  26      30.688  35.576  33.209  1.00 39.28           C  
ATOM    185  O   SER L  26      31.192  36.676  32.972  1.00 39.14           O  
ATOM    186  N   GLN L  27      29.457  35.444  33.735  1.00 37.66           N  
ATOM    187  CA  GLN L  27      28.640  36.582  34.041  1.00 39.81           C  
ATOM    188  CB  GLN L  27      27.487  36.711  33.039  1.00 42.56           C  
ATOM    189  CG  GLN L  27      26.629  37.953  33.228  1.00 47.52           C  
ATOM    190  CD  GLN L  27      25.558  37.897  32.155  1.00 55.80           C  
ATOM    191  OE1 GLN L  27      25.602  38.632  31.169  1.00 60.19           O  
ATOM    192  NE2 GLN L  27      24.572  36.981  32.347  1.00 56.96           N  
ATOM    193  C   GLN L  27      28.037  36.316  35.390  1.00 41.82           C  
ATOM    194  O   GLN L  27      28.093  35.194  35.884  1.00 37.82           O  
ATOM    195  N   SER L  28      27.446  37.346  36.032  1.00 39.94           N  
ATOM    196  CA  SER L  28      26.895  37.158  37.347  1.00 42.16           C  
ATOM    197  CB  SER L  28      26.419  38.461  38.014  1.00 47.85           C  
ATOM    198  OG  SER L  28      25.911  38.187  39.310  1.00 57.57           O  
ATOM    199  C   SER L  28      25.724  36.224  37.264  1.00 40.95           C  
ATOM    200  O   SER L  28      24.939  36.263  36.319  1.00 39.71           O  
ATOM    201  N   VAL L  29      25.591  35.359  38.291  1.00 38.84           N  
ATOM    202  CA  VAL L  29      24.556  34.372  38.395  1.00 36.30           C  
ATOM    203  CB  VAL L  29      25.111  32.993  38.646  1.00 36.50           C  
ATOM    204  CG1 VAL L  29      23.961  31.979  38.785  1.00 35.97           C  
ATOM    205  CG2 VAL L  29      26.136  32.657  37.559  1.00 34.81           C  
ATOM    206  C   VAL L  29      23.815  34.710  39.646  1.00 38.54           C  
ATOM    207  O   VAL L  29      24.420  35.130  40.630  1.00 39.04           O  
ATOM    208  N   SER L  30      22.476  34.581  39.656  1.00 38.00           N  
ATOM    209  CA  SER L  30      21.869  34.785  40.936  1.00 39.71           C  
ATOM    210  CB  SER L  30      20.338  34.874  40.914  1.00 41.97           C  
ATOM    211  OG  SER L  30      19.865  35.075  42.236  1.00 47.95           O  
ATOM    212  C   SER L  30      22.255  33.593  41.754  1.00 38.09           C  
ATOM    213  O   SER L  30      22.305  32.474  41.246  1.00 37.67           O  
ATOM    214  N   SER L  31      22.539  33.808  43.054  1.00 35.57           N  
ATOM    215  CA  SER L  31      23.011  32.746  43.903  1.00 35.93           C  
ATOM    216  CB  SER L  31      23.475  33.234  45.292  1.00 37.48           C  
ATOM    217  OG  SER L  31      22.409  33.842  46.004  1.00 45.28           O  
ATOM    218  C   SER L  31      21.932  31.735  44.080  1.00 35.58           C  
ATOM    219  O   SER L  31      22.200  30.547  44.265  1.00 34.01           O  
ATOM    220  N   SER L  32      20.668  32.170  43.975  1.00 35.96           N  
ATOM    221  CA  SER L  32      19.606  31.249  44.198  1.00 36.42           C  
ATOM    222  CB  SER L  32      18.216  31.890  44.086  1.00 38.95           C  
ATOM    223  OG  SER L  32      18.034  32.840  45.124  1.00 50.23           O  
ATOM    224  C   SER L  32      19.697  30.172  43.173  1.00 34.88           C  
ATOM    225  O   SER L  32      19.058  29.135  43.336  1.00 34.07           O  
ATOM    226  N   TYR L  33      20.455  30.384  42.073  1.00 32.55           N  
ATOM    227  CA  TYR L  33      20.448  29.342  41.090  1.00 30.69           C  
ATOM    228  CB  TYR L  33      19.923  29.873  39.743  1.00 31.76           C  
ATOM    229  CG  TYR L  33      18.691  30.667  40.029  1.00 35.75           C  
ATOM    230  CD1 TYR L  33      17.524  30.072  40.447  1.00 37.20           C  
ATOM    231  CD2 TYR L  33      18.712  32.033  39.859  1.00 38.31           C  
ATOM    232  CE1 TYR L  33      16.400  30.820  40.703  1.00 39.98           C  
ATOM    233  CE2 TYR L  33      17.591  32.787  40.112  1.00 39.10           C  
ATOM    234  CZ  TYR L  33      16.432  32.183  40.536  1.00 42.52           C  
ATOM    235  OH  TYR L  33      15.284  32.964  40.793  1.00 44.24           O  
ATOM    236  C   TYR L  33      21.838  28.779  40.807  1.00 31.95           C  
ATOM    237  O   TYR L  33      22.205  28.689  39.636  1.00 29.50           O  
ATOM    238  N   LEU L  34      22.645  28.343  41.812  1.00 22.83           N  
ATOM    239  CA  LEU L  34      23.889  27.696  41.485  1.00 21.70           C  
ATOM    240  CB  LEU L  34      25.134  28.426  42.027  1.00 23.93           C  
ATOM    241  CG  LEU L  34      26.490  27.771  41.675  1.00 29.35           C  
ATOM    242  CD1 LEU L  34      26.728  26.459  42.435  1.00 29.99           C  
ATOM    243  CD2 LEU L  34      26.643  27.597  40.154  1.00 25.66           C  
ATOM    244  C   LEU L  34      23.792  26.374  42.176  1.00 22.58           C  
ATOM    245  O   LEU L  34      23.551  26.338  43.380  1.00 23.95           O  
ATOM    246  N   ALA L  35      23.955  25.253  41.439  1.00 21.83           N  
ATOM    247  CA  ALA L  35      23.810  23.962  42.056  1.00 20.89           C  
ATOM    248  CB  ALA L  35      22.607  23.161  41.542  1.00 21.97           C  
ATOM    249  C   ALA L  35      25.026  23.120  41.786  1.00 21.73           C  
ATOM    250  O   ALA L  35      25.744  23.336  40.809  1.00 21.44           O  
ATOM    251  N   TRP L  36      25.289  22.138  42.684  1.00 19.09           N  
ATOM    252  CA  TRP L  36      26.406  21.238  42.545  1.00 18.75           C  
ATOM    253  CB  TRP L  36      27.370  21.266  43.746  1.00 19.25           C  
ATOM    254  CG  TRP L  36      28.119  22.565  43.890  1.00 19.46           C  
ATOM    255  CD2 TRP L  36      29.387  22.830  43.276  1.00 19.94           C  
ATOM    256  CD1 TRP L  36      27.781  23.693  44.579  1.00 22.65           C  
ATOM    257  NE1 TRP L  36      28.761  24.645  44.430  1.00 22.12           N  
ATOM    258  CE2 TRP L  36      29.758  24.125  43.630  1.00 20.17           C  
ATOM    259  CE3 TRP L  36      30.179  22.052  42.479  1.00 21.38           C  
ATOM    260  CZ2 TRP L  36      30.934  24.666  43.192  1.00 21.46           C  
ATOM    261  CZ3 TRP L  36      31.363  22.596  42.037  1.00 21.52           C  
ATOM    262  CH2 TRP L  36      31.731  23.878  42.389  1.00 22.00           C  
ATOM    263  C   TRP L  36      25.888  19.826  42.453  1.00 20.62           C  
ATOM    264  O   TRP L  36      24.942  19.456  43.147  1.00 19.34           O  
ATOM    265  N   TYR L  37      26.522  18.999  41.587  1.00 17.53           N  
ATOM    266  CA  TYR L  37      26.120  17.628  41.383  1.00 17.05           C  
ATOM    267  CB  TYR L  37      25.590  17.341  39.960  1.00 17.78           C  
ATOM    268  CG  TYR L  37      24.360  18.152  39.725  1.00 18.92           C  
ATOM    269  CD1 TYR L  37      24.462  19.447  39.273  1.00 19.79           C  
ATOM    270  CD2 TYR L  37      23.111  17.619  39.946  1.00 18.25           C  
ATOM    271  CE1 TYR L  37      23.335  20.203  39.056  1.00 20.98           C  
ATOM    272  CE2 TYR L  37      21.980  18.371  39.730  1.00 18.50           C  
ATOM    273  CZ  TYR L  37      22.093  19.665  39.288  1.00 21.70           C  
ATOM    274  OH  TYR L  37      20.936  20.442  39.067  1.00 22.54           O  
ATOM    275  C   TYR L  37      27.327  16.742  41.541  1.00 19.24           C  
ATOM    276  O   TYR L  37      28.452  17.151  41.263  1.00 19.87           O  
ATOM    277  N   GLN L  38      27.113  15.491  42.013  1.00 17.70           N  
ATOM    278  CA  GLN L  38      28.189  14.540  42.130  1.00 18.74           C  
ATOM    279  CB  GLN L  38      28.336  13.930  43.542  1.00 19.39           C  
ATOM    280  CG  GLN L  38      29.498  12.937  43.681  1.00 20.76           C  
ATOM    281  CD  GLN L  38      29.443  12.309  45.068  1.00 25.95           C  
ATOM    282  OE1 GLN L  38      28.471  11.642  45.423  1.00 26.45           O  
ATOM    283  NE2 GLN L  38      30.516  12.524  45.873  1.00 21.50           N  
ATOM    284  C   GLN L  38      27.870  13.417  41.188  1.00 19.73           C  
ATOM    285  O   GLN L  38      26.709  13.049  41.024  1.00 20.32           O  
ATOM    286  N   GLN L  39      28.897  12.862  40.507  1.00 17.56           N  
ATOM    287  CA  GLN L  39      28.633  11.774  39.607  1.00 18.73           C  
ATOM    288  CB  GLN L  39      28.460  12.230  38.142  1.00 19.03           C  
ATOM    289  CG  GLN L  39      28.092  11.105  37.169  1.00 18.51           C  
ATOM    290  CD  GLN L  39      27.942  11.709  35.777  1.00 22.75           C  
ATOM    291  OE1 GLN L  39      28.699  12.602  35.387  1.00 24.45           O  
ATOM    292  NE2 GLN L  39      26.934  11.224  35.006  1.00 20.11           N  
ATOM    293  C   GLN L  39      29.777  10.805  39.661  1.00 18.58           C  
ATOM    294  O   GLN L  39      30.942  11.196  39.646  1.00 19.34           O  
ATOM    295  N   LYS L  40      29.456   9.494  39.728  1.00 21.71           N  
ATOM    296  CA  LYS L  40      30.461   8.467  39.741  1.00 22.69           C  
ATOM    297  CB  LYS L  40      30.274   7.421  40.853  1.00 25.90           C  
ATOM    298  CG  LYS L  40      30.474   7.998  42.254  1.00 28.73           C  
ATOM    299  CD  LYS L  40      29.964   7.082  43.365  1.00 35.30           C  
ATOM    300  CE  LYS L  40      30.150   7.657  44.770  1.00 37.09           C  
ATOM    301  NZ  LYS L  40      29.621   6.710  45.776  1.00 38.55           N1+
ATOM    302  C   LYS L  40      30.363   7.776  38.417  1.00 28.43           C  
ATOM    303  O   LYS L  40      29.373   7.917  37.704  1.00 26.83           O  
ATOM    304  N   PRO L  41      31.375   7.039  38.054  1.00 26.71           N  
ATOM    305  CA  PRO L  41      31.327   6.425  36.765  1.00 28.70           C  
ATOM    306  CD  PRO L  41      32.734   7.391  38.425  1.00 27.90           C  
ATOM    307  CB  PRO L  41      32.739   5.907  36.494  1.00 32.09           C  
ATOM    308  CG  PRO L  41      33.622   6.910  37.262  1.00 30.77           C  
ATOM    309  C   PRO L  41      30.217   5.441  36.616  1.00 30.40           C  
ATOM    310  O   PRO L  41      30.005   4.620  37.509  1.00 32.28           O  
ATOM    311  N   GLY L  42      29.482   5.541  35.492  1.00 33.29           N  
ATOM    312  CA  GLY L  42      28.425   4.634  35.154  1.00 37.88           C  
ATOM    313  C   GLY L  42      27.148   5.031  35.834  1.00 39.89           C  
ATOM    314  O   GLY L  42      26.098   4.451  35.555  1.00 39.07           O  
ATOM    315  N   GLN L  43      27.180   6.049  36.715  1.00 31.31           N  
ATOM    316  CA  GLN L  43      25.996   6.354  37.470  1.00 27.37           C  
ATOM    317  CB  GLN L  43      26.260   6.388  38.983  1.00 29.93           C  
ATOM    318  CG  GLN L  43      26.767   5.060  39.550  1.00 39.15           C  
ATOM    319  CD  GLN L  43      27.188   5.316  40.993  1.00 46.08           C  
ATOM    320  OE1 GLN L  43      27.619   6.416  41.337  1.00 47.68           O  
ATOM    321  NE2 GLN L  43      27.065   4.282  41.868  1.00 36.25           N  
ATOM    322  C   GLN L  43      25.491   7.711  37.096  1.00 25.32           C  
ATOM    323  O   GLN L  43      26.212   8.524  36.519  1.00 26.36           O  
ATOM    324  N   ALA L  44      24.203   7.975  37.407  1.00 23.87           N  
ATOM    325  CA  ALA L  44      23.592   9.247  37.135  1.00 23.83           C  
ATOM    326  CB  ALA L  44      22.055   9.226  37.188  1.00 24.63           C  
ATOM    327  C   ALA L  44      24.066  10.236  38.161  1.00 23.02           C  
ATOM    328  O   ALA L  44      24.519   9.867  39.244  1.00 23.20           O  
ATOM    329  N   PRO L  45      23.980  11.497  37.832  1.00 20.90           N  
ATOM    330  CA  PRO L  45      24.395  12.546  38.728  1.00 20.65           C  
ATOM    331  CD  PRO L  45      24.040  11.909  36.438  1.00 22.16           C  
ATOM    332  CB  PRO L  45      24.439  13.818  37.883  1.00 21.80           C  
ATOM    333  CG  PRO L  45      24.675  13.309  36.450  1.00 21.53           C  
ATOM    334  C   PRO L  45      23.430  12.657  39.871  1.00 22.97           C  
ATOM    335  O   PRO L  45      22.298  12.190  39.749  1.00 23.44           O  
ATOM    336  N   ARG L  46      23.875  13.248  40.998  1.00 20.79           N  
ATOM    337  CA  ARG L  46      23.037  13.439  42.148  1.00 22.88           C  
ATOM    338  CB  ARG L  46      23.490  12.594  43.347  1.00 27.70           C  
ATOM    339  CG  ARG L  46      22.632  12.755  44.599  1.00 38.34           C  
ATOM    340  CD  ARG L  46      23.176  11.985  45.805  1.00 46.20           C  
ATOM    341  NE  ARG L  46      24.459  12.629  46.212  1.00 48.88           N  
ATOM    342  CZ  ARG L  46      25.218  12.078  47.205  1.00 52.18           C  
ATOM    343  NH1 ARG L  46      24.786  10.956  47.851  1.00 35.28           N1+
ATOM    344  NH2 ARG L  46      26.414  12.639  47.547  1.00 50.97           N  
ATOM    345  C   ARG L  46      23.186  14.877  42.551  1.00 19.15           C  
ATOM    346  O   ARG L  46      24.271  15.444  42.438  1.00 20.04           O  
ATOM    347  N   LEU L  47      22.096  15.500  43.051  1.00 18.58           N  
ATOM    348  CA  LEU L  47      22.126  16.892  43.425  1.00 18.00           C  
ATOM    349  CB  LEU L  47      20.740  17.555  43.313  1.00 18.64           C  
ATOM    350  CG  LEU L  47      20.681  19.038  43.722  1.00 19.09           C  
ATOM    351  CD1 LEU L  47      21.568  19.907  42.814  1.00 20.03           C  
ATOM    352  CD2 LEU L  47      19.224  19.528  43.785  1.00 20.80           C  
ATOM    353  C   LEU L  47      22.572  17.010  44.859  1.00 20.84           C  
ATOM    354  O   LEU L  47      21.938  16.447  45.747  1.00 21.44           O  
ATOM    355  N   LEU L  48      23.768  17.606  45.093  1.00 19.32           N  
ATOM    356  CA  LEU L  48      24.302  17.879  46.404  1.00 19.69           C  
ATOM    357  CB  LEU L  48      25.838  17.934  46.401  1.00 19.73           C  
ATOM    358  CG  LEU L  48      26.499  16.585  46.063  1.00 21.00           C  
ATOM    359  CD1 LEU L  48      28.032  16.698  46.077  1.00 23.72           C  
ATOM    360  CD2 LEU L  48      25.974  15.469  46.978  1.00 23.46           C  
ATOM    361  C   LEU L  48      23.837  19.161  47.038  1.00 22.06           C  
ATOM    362  O   LEU L  48      23.362  19.173  48.172  1.00 23.56           O  
ATOM    363  N   ILE L  49      23.985  20.288  46.305  1.00 20.80           N  
ATOM    364  CA  ILE L  49      23.733  21.599  46.846  1.00 21.14           C  
ATOM    365  CB  ILE L  49      25.005  22.361  47.111  1.00 23.77           C  
ATOM    366  CG1 ILE L  49      25.926  21.607  48.088  1.00 24.86           C  
ATOM    367  CG2 ILE L  49      24.622  23.771  47.581  1.00 22.47           C  
ATOM    368  CD1 ILE L  49      25.317  21.371  49.467  1.00 30.03           C  
ATOM    369  C   ILE L  49      22.990  22.405  45.833  1.00 21.85           C  
ATOM    370  O   ILE L  49      23.189  22.241  44.632  1.00 21.98           O  
ATOM    371  N   TYR L  50      22.093  23.295  46.306  1.00 21.04           N  
ATOM    372  CA  TYR L  50      21.366  24.161  45.417  1.00 22.93           C  
ATOM    373  CB  TYR L  50      19.943  23.658  45.095  1.00 22.48           C  
ATOM    374  CG  TYR L  50      19.245  23.308  46.368  1.00 23.82           C  
ATOM    375  CD1 TYR L  50      18.542  24.237  47.097  1.00 25.97           C  
ATOM    376  CD2 TYR L  50      19.303  22.019  46.837  1.00 25.62           C  
ATOM    377  CE1 TYR L  50      17.908  23.876  48.265  1.00 28.61           C  
ATOM    378  CE2 TYR L  50      18.675  21.651  48.000  1.00 27.65           C  
ATOM    379  CZ  TYR L  50      17.976  22.582  48.723  1.00 31.00           C  
ATOM    380  OH  TYR L  50      17.331  22.200  49.918  1.00 30.55           O  
ATOM    381  C   TYR L  50      21.283  25.516  46.049  1.00 22.22           C  
ATOM    382  O   TYR L  50      21.408  25.650  47.266  1.00 21.65           O  
ATOM    383  N   GLY L  51      21.013  26.563  45.253  1.00 31.33           N  
ATOM    384  CA  GLY L  51      20.844  27.844  45.873  1.00 31.97           C  
ATOM    385  C   GLY L  51      22.172  28.234  46.432  1.00 34.51           C  
ATOM    386  O   GLY L  51      22.269  29.010  47.382  1.00 34.11           O  
ATOM    387  N   ALA L  52      23.232  27.635  45.871  1.00 34.41           N  
ATOM    388  CA  ALA L  52      24.594  27.950  46.177  1.00 32.98           C  
ATOM    389  CB  ALA L  52      24.865  29.463  46.110  1.00 29.74           C  
ATOM    390  C   ALA L  52      25.002  27.476  47.539  1.00 35.67           C  
ATOM    391  O   ALA L  52      26.183  27.200  47.746  1.00 36.36           O  
ATOM    392  N   SER L  53      24.069  27.291  48.496  1.00 34.38           N  
ATOM    393  CA  SER L  53      24.578  26.897  49.781  1.00 36.88           C  
ATOM    394  CB  SER L  53      24.858  28.094  50.704  1.00 40.31           C  
ATOM    395  OG  SER L  53      23.652  28.787  50.991  1.00 43.65           O  
ATOM    396  C   SER L  53      23.595  26.032  50.504  1.00 36.99           C  
ATOM    397  O   SER L  53      23.781  25.737  51.682  1.00 40.20           O  
ATOM    398  N   SER L  54      22.556  25.543  49.812  1.00 22.01           N  
ATOM    399  CA  SER L  54      21.533  24.772  50.475  1.00 22.17           C  
ATOM    400  CB  SER L  54      20.126  25.044  49.930  1.00 23.77           C  
ATOM    401  OG  SER L  54      19.786  26.404  50.136  1.00 28.99           O  
ATOM    402  C   SER L  54      21.799  23.322  50.227  1.00 25.67           C  
ATOM    403  O   SER L  54      21.957  22.896  49.086  1.00 23.21           O  
ATOM    404  N   ARG L  55      21.838  22.521  51.309  1.00 24.97           N  
ATOM    405  CA  ARG L  55      22.120  21.116  51.196  1.00 22.23           C  
ATOM    406  CB  ARG L  55      22.605  20.490  52.517  1.00 25.20           C  
ATOM    407  CG  ARG L  55      24.030  20.854  52.922  1.00 28.91           C  
ATOM    408  CD  ARG L  55      24.317  20.601  54.408  1.00 24.12           C  
ATOM    409  NE  ARG L  55      23.988  19.183  54.742  1.00 26.89           N  
ATOM    410  CZ  ARG L  55      23.512  18.875  55.987  1.00 29.61           C  
ATOM    411  NH1 ARG L  55      23.278  19.873  56.887  1.00 25.85           N1+
ATOM    412  NH2 ARG L  55      23.277  17.575  56.336  1.00 25.17           N  
ATOM    413  C   ARG L  55      20.876  20.369  50.824  1.00 23.35           C  
ATOM    414  O   ARG L  55      19.793  20.643  51.339  1.00 23.62           O  
ATOM    415  N   ALA L  56      21.022  19.371  49.924  0.90 24.17           N  
ATOM    416  CA  ALA L  56      19.917  18.532  49.531  0.90 24.03           C  
ATOM    417  CB  ALA L  56      20.214  17.597  48.346  0.90 24.89           C  
ATOM    418  C   ALA L  56      19.610  17.672  50.730  0.90 25.98           C  
ATOM    419  O   ALA L  56      20.432  17.536  51.632  0.90 24.94           O  
ATOM    420  N   THR L  57      18.421  17.039  50.749  0.90 27.75           N  
ATOM    421  CA  THR L  57      17.883  16.391  51.913  0.90 30.33           C  
ATOM    422  CB  THR L  57      16.553  15.754  51.638  0.90 36.02           C  
ATOM    423  OG1 THR L  57      15.626  16.734  51.192  0.75 30.80           O  
ATOM    424  CG2 THR L  57      16.040  15.101  52.932  0.75 27.12           C  
ATOM    425  C   THR L  57      18.766  15.332  52.514  0.90 29.64           C  
ATOM    426  O   THR L  57      19.057  15.387  53.709  0.90 30.25           O  
ATOM    427  N   GLY L  58      19.186  14.328  51.725  0.90 30.37           N  
ATOM    428  CA  GLY L  58      19.990  13.234  52.207  0.90 31.02           C  
ATOM    429  C   GLY L  58      21.392  13.668  52.528  0.90 32.79           C  
ATOM    430  O   GLY L  58      22.018  13.139  53.442  0.90 33.55           O  
ATOM    431  N   ILE L  59      21.912  14.636  51.751  1.00 28.71           N  
ATOM    432  CA  ILE L  59      23.288  15.081  51.727  1.00 25.17           C  
ATOM    433  CB  ILE L  59      23.429  16.411  51.044  1.00 25.82           C  
ATOM    434  CG1 ILE L  59      22.796  16.341  49.650  1.00 24.46           C  
ATOM    435  CG2 ILE L  59      24.914  16.810  51.023  1.00 26.26           C  
ATOM    436  CD1 ILE L  59      23.358  15.210  48.797  1.00 19.58           C  
ATOM    437  C   ILE L  59      23.909  15.227  53.095  1.00 25.40           C  
ATOM    438  O   ILE L  59      23.330  15.812  54.007  1.00 28.03           O  
ATOM    439  N   PRO L  60      25.117  14.714  53.236  1.00 26.45           N  
ATOM    440  CA  PRO L  60      25.831  14.814  54.492  1.00 27.78           C  
ATOM    441  CD  PRO L  60      25.483  13.515  52.499  1.00 27.30           C  
ATOM    442  CB  PRO L  60      26.967  13.802  54.407  1.00 30.10           C  
ATOM    443  CG  PRO L  60      26.434  12.740  53.426  1.00 30.65           C  
ATOM    444  C   PRO L  60      26.305  16.222  54.735  1.00 26.12           C  
ATOM    445  O   PRO L  60      26.552  16.938  53.770  1.00 24.93           O  
ATOM    446  N   ASP L  61      26.484  16.619  56.012  1.00 26.08           N  
ATOM    447  CA  ASP L  61      26.836  17.956  56.417  1.00 24.66           C  
ATOM    448  CB  ASP L  61      26.791  18.181  57.943  1.00 29.35           C  
ATOM    449  CG  ASP L  61      27.870  17.338  58.613  1.00 41.19           C  
ATOM    450  OD1 ASP L  61      28.128  16.208  58.129  1.00 43.64           O  
ATOM    451  OD2 ASP L  61      28.458  17.827  59.618  1.00 44.68           O1-
ATOM    452  C   ASP L  61      28.213  18.314  55.948  1.00 25.62           C  
ATOM    453  O   ASP L  61      28.559  19.493  55.880  1.00 27.55           O  
ATOM    454  N   ARG L  62      29.041  17.306  55.626  1.00 24.99           N  
ATOM    455  CA  ARG L  62      30.404  17.521  55.232  1.00 24.28           C  
ATOM    456  CB  ARG L  62      31.131  16.225  54.818  1.00 24.84           C  
ATOM    457  CG  ARG L  62      30.490  15.521  53.617  1.00 25.29           C  
ATOM    458  CD  ARG L  62      31.398  14.487  52.944  1.00 23.03           C  
ATOM    459  NE  ARG L  62      31.418  13.251  53.778  1.00 22.81           N  
ATOM    460  CZ  ARG L  62      30.477  12.282  53.583  1.00 28.39           C  
ATOM    461  NH1 ARG L  62      29.483  12.470  52.670  1.00 24.81           N1+
ATOM    462  NH2 ARG L  62      30.533  11.115  54.288  1.00 24.09           N  
ATOM    463  C   ARG L  62      30.432  18.415  54.032  1.00 23.57           C  
ATOM    464  O   ARG L  62      31.391  19.164  53.847  1.00 23.82           O  
ATOM    465  N   PHE L  63      29.401  18.323  53.165  1.00 22.81           N  
ATOM    466  CA  PHE L  63      29.340  19.121  51.974  1.00 22.00           C  
ATOM    467  CB  PHE L  63      28.430  18.519  50.887  1.00 21.24           C  
ATOM    468  CG  PHE L  63      29.068  17.290  50.341  1.00 21.67           C  
ATOM    469  CD1 PHE L  63      30.028  17.384  49.365  1.00 22.23           C  
ATOM    470  CD2 PHE L  63      28.701  16.043  50.786  1.00 23.96           C  
ATOM    471  CE1 PHE L  63      30.624  16.257  48.852  1.00 21.08           C  
ATOM    472  CE2 PHE L  63      29.289  14.908  50.281  1.00 25.99           C  
ATOM    473  CZ  PHE L  63      30.250  15.017  49.308  1.00 23.13           C  
ATOM    474  C   PHE L  63      28.749  20.460  52.295  1.00 23.83           C  
ATOM    475  O   PHE L  63      27.732  20.559  52.981  1.00 25.19           O  
ATOM    476  N   SER L  64      29.389  21.537  51.791  1.00 20.75           N  
ATOM    477  CA  SER L  64      28.878  22.863  51.983  1.00 23.37           C  
ATOM    478  CB  SER L  64      29.524  23.610  53.161  1.00 26.74           C  
ATOM    479  OG  SER L  64      30.904  23.836  52.906  1.00 30.96           O  
ATOM    480  C   SER L  64      29.178  23.640  50.739  1.00 24.23           C  
ATOM    481  O   SER L  64      30.115  23.316  50.010  1.00 25.79           O  
ATOM    482  N   GLY L  65      28.375  24.693  50.466  1.00 22.85           N  
ATOM    483  CA  GLY L  65      28.584  25.508  49.299  1.00 24.55           C  
ATOM    484  C   GLY L  65      28.551  26.943  49.717  1.00 25.35           C  
ATOM    485  O   GLY L  65      27.927  27.290  50.718  1.00 25.27           O  
ATOM    486  N   SER L  66      29.233  27.817  48.945  0.90 22.91           N  
ATOM    487  CA  SER L  66      29.247  29.214  49.270  0.90 25.37           C  
ATOM    488  CB  SER L  66      30.352  29.594  50.268  0.90 30.74           C  
ATOM    489  OG  SER L  66      31.627  29.358  49.689  0.90 35.79           O  
ATOM    490  C   SER L  66      29.513  29.992  48.018  0.90 27.59           C  
ATOM    491  O   SER L  66      29.730  29.424  46.948  0.90 27.55           O  
ATOM    492  N   GLY L  67      29.484  31.336  48.138  1.00 27.62           N  
ATOM    493  CA  GLY L  67      29.796  32.189  47.024  1.00 28.94           C  
ATOM    494  C   GLY L  67      28.566  32.821  46.447  1.00 30.98           C  
ATOM    495  O   GLY L  67      27.439  32.379  46.671  1.00 29.36           O  
ATOM    496  N   SER L  68      28.790  33.921  45.693  1.00 31.08           N  
ATOM    497  CA  SER L  68      27.749  34.630  45.006  1.00 33.04           C  
ATOM    498  CB  SER L  68      27.028  35.670  45.878  1.00 39.80           C  
ATOM    499  OG  SER L  68      27.932  36.703  46.237  1.00 47.13           O  
ATOM    500  C   SER L  68      28.402  35.367  43.872  1.00 37.15           C  
ATOM    501  O   SER L  68      29.626  35.485  43.809  1.00 40.63           O  
ATOM    502  N   GLY L  69      27.585  35.892  42.938  1.00 32.06           N  
ATOM    503  CA  GLY L  69      28.111  36.609  41.813  1.00 33.61           C  
ATOM    504  C   GLY L  69      28.733  35.641  40.857  1.00 32.28           C  
ATOM    505  O   GLY L  69      28.056  34.778  40.298  1.00 31.01           O  
ATOM    506  N   THR L  70      30.017  35.889  40.534  1.00 30.85           N  
ATOM    507  CA  THR L  70      30.780  35.065  39.646  1.00 29.73           C  
ATOM    508  CB  THR L  70      31.883  35.830  38.985  1.00 37.66           C  
ATOM    509  OG1 THR L  70      32.831  36.261  39.952  1.00 38.37           O  
ATOM    510  CG2 THR L  70      31.264  37.049  38.281  1.00 37.64           C  
ATOM    511  C   THR L  70      31.397  33.857  40.302  1.00 30.79           C  
ATOM    512  O   THR L  70      31.526  32.822  39.650  1.00 30.79           O  
ATOM    513  N   ASP L  71      31.825  33.957  41.584  1.00 27.48           N  
ATOM    514  CA  ASP L  71      32.616  32.901  42.166  1.00 28.38           C  
ATOM    515  CB  ASP L  71      33.902  33.423  42.830  1.00 33.84           C  
ATOM    516  CG  ASP L  71      34.806  33.922  41.713  1.00 48.74           C  
ATOM    517  OD1 ASP L  71      34.948  33.182  40.702  1.00 59.14           O  
ATOM    518  OD2 ASP L  71      35.349  35.050  41.842  1.00 64.51           O1-
ATOM    519  C   ASP L  71      31.873  32.095  43.193  1.00 28.15           C  
ATOM    520  O   ASP L  71      31.211  32.630  44.081  1.00 28.07           O  
ATOM    521  N   PHE L  72      32.006  30.752  43.095  1.00 24.63           N  
ATOM    522  CA  PHE L  72      31.344  29.858  44.004  1.00 23.90           C  
ATOM    523  CB  PHE L  72      30.093  29.181  43.412  1.00 23.66           C  
ATOM    524  CG  PHE L  72      29.064  30.241  43.207  1.00 23.73           C  
ATOM    525  CD1 PHE L  72      29.124  31.067  42.107  1.00 25.17           C  
ATOM    526  CD2 PHE L  72      28.036  30.411  44.107  1.00 25.51           C  
ATOM    527  CE1 PHE L  72      28.178  32.046  41.909  1.00 26.33           C  
ATOM    528  CE2 PHE L  72      27.087  31.390  43.913  1.00 26.51           C  
ATOM    529  CZ  PHE L  72      27.158  32.213  42.814  1.00 28.50           C  
ATOM    530  C   PHE L  72      32.306  28.767  44.377  1.00 26.58           C  
ATOM    531  O   PHE L  72      33.234  28.457  43.630  1.00 25.23           O  
ATOM    532  N   THR L  73      32.110  28.173  45.577  1.00 23.25           N  
ATOM    533  CA  THR L  73      32.988  27.131  46.018  0.73 22.62           C  
ATOM    534  CB  THR L  73      33.953  27.577  47.080  0.73 26.59           C  
ATOM    535  OG1 THR L  73      34.727  28.676  46.621  0.73 28.53           O  
ATOM    536  CG2 THR L  73      34.873  26.396  47.427  0.73 25.19           C  
ATOM    537  C   THR L  73      32.182  26.021  46.629  1.00 25.15           C  
ATOM    538  O   THR L  73      31.150  26.254  47.256  1.00 24.48           O  
ATOM    539  N   LEU L  74      32.646  24.766  46.429  1.00 21.25           N  
ATOM    540  CA  LEU L  74      32.061  23.619  47.065  1.00 20.83           C  
ATOM    541  CB  LEU L  74      31.698  22.478  46.095  1.00 19.05           C  
ATOM    542  CG  LEU L  74      31.078  21.258  46.804  1.00 21.39           C  
ATOM    543  CD1 LEU L  74      29.746  21.620  47.474  1.00 25.23           C  
ATOM    544  CD2 LEU L  74      30.957  20.050  45.861  1.00 24.35           C  
ATOM    545  C   LEU L  74      33.123  23.103  47.983  1.00 22.63           C  
ATOM    546  O   LEU L  74      34.264  22.910  47.565  1.00 22.54           O  
ATOM    547  N   THR L  75      32.787  22.883  49.270  1.00 21.16           N  
ATOM    548  CA  THR L  75      33.803  22.423  50.174  1.00 22.39           C  
ATOM    549  CB  THR L  75      34.060  23.369  51.309  1.00 27.14           C  
ATOM    550  OG1 THR L  75      34.450  24.636  50.801  1.00 29.96           O  
ATOM    551  CG2 THR L  75      35.179  22.792  52.194  1.00 26.47           C  
ATOM    552  C   THR L  75      33.373  21.121  50.771  1.00 25.25           C  
ATOM    553  O   THR L  75      32.209  20.940  51.124  1.00 25.59           O  
ATOM    554  N   ILE L  76      34.320  20.163  50.861  1.00 23.49           N  
ATOM    555  CA  ILE L  76      34.070  18.901  51.497  1.00 23.35           C  
ATOM    556  CB  ILE L  76      34.450  17.726  50.644  1.00 22.96           C  
ATOM    557  CG1 ILE L  76      33.687  17.769  49.311  1.00 24.82           C  
ATOM    558  CG2 ILE L  76      34.178  16.444  51.442  1.00 28.04           C  
ATOM    559  CD1 ILE L  76      34.206  16.768  48.279  1.00 25.76           C  
ATOM    560  C   ILE L  76      34.985  18.907  52.688  1.00 27.81           C  
ATOM    561  O   ILE L  76      36.206  18.867  52.541  1.00 29.06           O  
ATOM    562  N   SER L  77      34.404  18.946  53.904  0.90 26.19           N  
ATOM    563  CA  SER L  77      35.150  19.150  55.120  0.56 29.09           C  
ATOM    564  CB  SER L  77      34.244  19.328  56.354  0.56 30.58           C  
ATOM    565  OG  SER L  77      33.543  18.125  56.634  0.56 32.43           O  
ATOM    566  C   SER L  77      36.132  18.063  55.416  0.90 29.57           C  
ATOM    567  O   SER L  77      37.306  18.350  55.642  0.90 37.60           O  
ATOM    568  N   ARG L  78      35.675  16.798  55.474  0.90 29.09           N  
ATOM    569  CA  ARG L  78      36.553  15.690  55.713  0.78 29.84           C  
ATOM    570  CB  ARG L  78      36.360  15.035  57.093  0.78 32.85           C  
ATOM    571  CG  ARG L  78      37.094  13.697  57.232  1.00  0.00           C  
ATOM    572  CD  ARG L  78      36.925  13.025  58.597  1.00  0.00           C  
ATOM    573  NE  ARG L  78      37.532  11.665  58.512  1.00  0.00           N  
ATOM    574  CZ  ARG L  78      38.858  11.491  58.772  1.00  0.00           C  
ATOM    575  NH1 ARG L  78      39.623  12.558  59.145  1.00  0.00           N1+
ATOM    576  NH2 ARG L  78      39.427  10.254  58.660  1.00  0.00           N  
ATOM    577  C   ARG L  78      36.187  14.669  54.691  0.90 28.91           C  
ATOM    578  O   ARG L  78      35.133  14.041  54.776  0.90 29.89           O  
ATOM    579  N   LEU L  79      37.080  14.448  53.713  1.00 24.01           N  
ATOM    580  CA  LEU L  79      36.828  13.551  52.624  1.00 23.86           C  
ATOM    581  CB  LEU L  79      38.018  13.428  51.651  1.00 25.47           C  
ATOM    582  CG  LEU L  79      38.233  14.605  50.690  1.00 26.21           C  
ATOM    583  CD1 LEU L  79      39.557  14.448  49.929  1.00 28.34           C  
ATOM    584  CD2 LEU L  79      37.057  14.737  49.712  1.00 28.64           C  
ATOM    585  C   LEU L  79      36.619  12.163  53.132  1.00 26.23           C  
ATOM    586  O   LEU L  79      37.358  11.682  53.989  1.00 27.27           O  
ATOM    587  N   GLU L  80      35.597  11.488  52.563  1.00 23.47           N  
ATOM    588  CA  GLU L  80      35.279  10.120  52.863  1.00 24.89           C  
ATOM    589  CB  GLU L  80      33.798   9.902  53.218  1.00 25.59           C  
ATOM    590  CG  GLU L  80      33.381  10.634  54.493  1.00 28.89           C  
ATOM    591  CD  GLU L  80      34.123  10.002  55.659  1.00 37.97           C  
ATOM    592  OE1 GLU L  80      34.521   8.814  55.532  1.00 43.71           O  
ATOM    593  OE2 GLU L  80      34.303  10.699  56.693  1.00 58.94           O1-
ATOM    594  C   GLU L  80      35.552   9.358  51.599  1.00 24.30           C  
ATOM    595  O   GLU L  80      35.631   9.945  50.523  1.00 25.36           O  
ATOM    596  N   PRO L  81      35.713   8.069  51.679  0.90 25.69           N  
ATOM    597  CA  PRO L  81      36.032   7.309  50.500  0.90 26.66           C  
ATOM    598  CD  PRO L  81      36.194   7.432  52.895  1.00 29.32           C  
ATOM    599  CB  PRO L  81      36.372   5.910  51.007  0.90 29.58           C  
ATOM    600  CG  PRO L  81      36.913   6.157  52.429  1.00 35.13           C  
ATOM    601  C   PRO L  81      34.951   7.352  49.457  0.90 28.68           C  
ATOM    602  O   PRO L  81      35.259   7.176  48.279  0.90 28.79           O  
ATOM    603  N   GLU L  82      33.691   7.581  49.869  1.00 25.90           N  
ATOM    604  CA  GLU L  82      32.544   7.627  49.006  1.00 26.87           C  
ATOM    605  CB  GLU L  82      31.222   7.796  49.779  1.00 28.49           C  
ATOM    606  CG  GLU L  82      30.937   6.689  50.795  1.00 33.80           C  
ATOM    607  CD  GLU L  82      31.466   7.101  52.164  1.00 45.71           C  
ATOM    608  OE1 GLU L  82      32.679   7.419  52.277  1.00 37.30           O  
ATOM    609  OE2 GLU L  82      30.652   7.099  53.124  1.00 48.35           O1-
ATOM    610  C   GLU L  82      32.648   8.832  48.121  1.00 26.37           C  
ATOM    611  O   GLU L  82      32.107   8.848  47.018  1.00 26.62           O  
ATOM    612  N   ASP L  83      33.319   9.880  48.634  1.00 22.77           N  
ATOM    613  CA  ASP L  83      33.437  11.196  48.065  1.00 21.00           C  
ATOM    614  CB  ASP L  83      34.061  12.199  49.057  1.00 20.67           C  
ATOM    615  CG  ASP L  83      33.072  12.398  50.202  1.00 23.21           C  
ATOM    616  OD1 ASP L  83      31.851  12.180  49.973  1.00 24.51           O  
ATOM    617  OD2 ASP L  83      33.526  12.759  51.320  1.00 21.89           O1-
ATOM    618  C   ASP L  83      34.230  11.245  46.790  1.00 20.81           C  
ATOM    619  O   ASP L  83      34.070  12.191  46.020  1.00 21.18           O  
ATOM    620  N   PHE L  84      35.156  10.301  46.538  1.00 20.87           N  
ATOM    621  CA  PHE L  84      35.888  10.448  45.314  1.00 20.08           C  
ATOM    622  CB  PHE L  84      37.082   9.490  45.194  1.00 19.53           C  
ATOM    623  CG  PHE L  84      38.081  10.002  46.177  1.00 19.29           C  
ATOM    624  CD1 PHE L  84      38.902  11.053  45.842  1.00 20.32           C  
ATOM    625  CD2 PHE L  84      38.183   9.452  47.435  1.00 22.98           C  
ATOM    626  CE1 PHE L  84      39.825  11.543  46.736  1.00 22.12           C  
ATOM    627  CE2 PHE L  84      39.105   9.938  48.332  1.00 25.37           C  
ATOM    628  CZ  PHE L  84      39.927  10.985  47.986  1.00 23.19           C  
ATOM    629  C   PHE L  84      34.940  10.252  44.177  1.00 21.74           C  
ATOM    630  O   PHE L  84      34.301   9.209  44.042  1.00 23.51           O  
ATOM    631  N   ALA L  85      34.840  11.287  43.320  1.00 19.63           N  
ATOM    632  CA  ALA L  85      33.923  11.281  42.220  1.00 19.00           C  
ATOM    633  CB  ALA L  85      32.449  11.288  42.658  1.00 19.55           C  
ATOM    634  C   ALA L  85      34.157  12.553  41.465  1.00 20.06           C  
ATOM    635  O   ALA L  85      35.089  13.302  41.754  1.00 20.63           O  
ATOM    636  N   VAL L  86      33.319  12.807  40.437  1.00 18.47           N  
ATOM    637  CA  VAL L  86      33.414  14.014  39.667  1.00 16.95           C  
ATOM    638  CB  VAL L  86      33.188  13.804  38.200  1.00 18.86           C  
ATOM    639  CG1 VAL L  86      33.169  15.170  37.492  1.00 21.21           C  
ATOM    640  CG2 VAL L  86      34.273  12.849  37.677  1.00 20.45           C  
ATOM    641  C   VAL L  86      32.320  14.919  40.142  1.00 19.02           C  
ATOM    642  O   VAL L  86      31.228  14.458  40.466  1.00 20.47           O  
ATOM    643  N   TYR L  87      32.601  16.238  40.205  1.00 17.45           N  
ATOM    644  CA  TYR L  87      31.635  17.196  40.668  1.00 17.95           C  
ATOM    645  CB  TYR L  87      32.105  18.005  41.893  1.00 18.54           C  
ATOM    646  CG  TYR L  87      32.251  17.080  43.051  1.00 19.44           C  
ATOM    647  CD1 TYR L  87      33.389  16.318  43.199  1.00 20.44           C  
ATOM    648  CD2 TYR L  87      31.254  16.982  43.996  1.00 18.23           C  
ATOM    649  CE1 TYR L  87      33.526  15.462  44.268  1.00 19.60           C  
ATOM    650  CE2 TYR L  87      31.386  16.128  45.066  1.00 18.12           C  
ATOM    651  CZ  TYR L  87      32.522  15.366  45.204  1.00 19.85           C  
ATOM    652  OH  TYR L  87      32.657  14.491  46.302  1.00 20.56           O  
ATOM    653  C   TYR L  87      31.400  18.201  39.576  1.00 21.31           C  
ATOM    654  O   TYR L  87      32.341  18.642  38.915  1.00 21.16           O  
ATOM    655  N   TYR L  88      30.121  18.587  39.365  1.00 18.35           N  
ATOM    656  CA  TYR L  88      29.776  19.539  38.342  1.00 19.50           C  
ATOM    657  CB  TYR L  88      28.829  18.985  37.259  1.00 20.03           C  
ATOM    658  CG  TYR L  88      29.497  17.928  36.454  1.00 19.33           C  
ATOM    659  CD1 TYR L  88      30.264  18.271  35.367  1.00 20.51           C  
ATOM    660  CD2 TYR L  88      29.338  16.597  36.771  1.00 21.07           C  
ATOM    661  CE1 TYR L  88      30.879  17.303  34.608  1.00 20.24           C  
ATOM    662  CE2 TYR L  88      29.950  15.624  36.018  1.00 19.83           C  
ATOM    663  CZ  TYR L  88      30.724  15.977  34.938  1.00 22.22           C  
ATOM    664  OH  TYR L  88      31.353  14.979  34.165  1.00 23.51           O  
ATOM    665  C   TYR L  88      28.970  20.638  38.974  1.00 21.32           C  
ATOM    666  O   TYR L  88      28.135  20.382  39.841  1.00 21.03           O  
ATOM    667  N   CYS L  89      29.214  21.900  38.553  1.00 20.85           N  
ATOM    668  CA  CYS L  89      28.400  23.002  38.987  1.00 21.02           C  
ATOM    669  CB  CYS L  89      29.177  24.305  39.334  1.00 23.07           C  
ATOM    670  SG  CYS L  89      30.277  24.924  38.019  1.00 27.55           S  
ATOM    671  C   CYS L  89      27.441  23.272  37.869  1.00 22.91           C  
ATOM    672  O   CYS L  89      27.704  22.914  36.719  1.00 23.03           O  
ATOM    673  N   GLN L  90      26.269  23.859  38.186  1.00 20.85           N  
ATOM    674  CA  GLN L  90      25.295  24.124  37.171  1.00 20.50           C  
ATOM    675  CB  GLN L  90      24.243  23.001  37.060  1.00 23.12           C  
ATOM    676  CG  GLN L  90      23.134  23.232  36.030  1.00 26.16           C  
ATOM    677  CD  GLN L  90      21.869  23.612  36.788  1.00 32.71           C  
ATOM    678  OE1 GLN L  90      21.657  23.169  37.915  1.00 31.68           O  
ATOM    679  NE2 GLN L  90      20.999  24.444  36.154  1.00 30.50           N  
ATOM    680  C   GLN L  90      24.627  25.402  37.514  1.00 21.74           C  
ATOM    681  O   GLN L  90      24.267  25.664  38.658  1.00 22.87           O  
ATOM    682  N   GLN L  91      24.448  26.235  36.490  1.00 21.27           N  
ATOM    683  CA  GLN L  91      23.900  27.525  36.668  1.00 20.86           C  
ATOM    684  CB  GLN L  91      24.767  28.527  35.881  1.00 23.08           C  
ATOM    685  CG  GLN L  91      24.314  29.976  35.844  1.00 27.92           C  
ATOM    686  CD  GLN L  91      23.631  30.186  34.506  1.00 33.80           C  
ATOM    687  OE1 GLN L  91      23.045  31.238  34.259  1.00 34.14           O  
ATOM    688  NE2 GLN L  91      23.719  29.162  33.612  1.00 32.02           N  
ATOM    689  C   GLN L  91      22.503  27.477  36.159  1.00 24.31           C  
ATOM    690  O   GLN L  91      22.205  26.944  35.092  1.00 23.95           O  
ATOM    691  N   TYR L  92      21.499  27.796  36.999  1.00 18.45           N  
ATOM    692  CA  TYR L  92      20.117  27.917  36.588  1.00 21.83           C  
ATOM    693  CB  TYR L  92      19.113  26.986  37.291  1.00 21.17           C  
ATOM    694  CG  TYR L  92      19.157  26.915  38.777  1.00 21.11           C  
ATOM    695  CD1 TYR L  92      20.232  26.396  39.453  1.00 20.81           C  
ATOM    696  CD2 TYR L  92      18.067  27.299  39.505  1.00 22.57           C  
ATOM    697  CE1 TYR L  92      20.229  26.300  40.824  1.00 21.42           C  
ATOM    698  CE2 TYR L  92      18.052  27.205  40.875  1.00 24.23           C  
ATOM    699  CZ  TYR L  92      19.136  26.705  41.540  1.00 26.79           C  
ATOM    700  OH  TYR L  92      19.127  26.599  42.947  1.00 26.39           O  
ATOM    701  C   TYR L  92      19.602  29.306  36.332  1.00 23.46           C  
ATOM    702  O   TYR L  92      18.501  29.469  35.815  1.00 23.86           O  
ATOM    703  N   GLY L  93      20.316  30.348  36.790  1.00 24.76           N  
ATOM    704  CA  GLY L  93      19.792  31.686  36.769  1.00 26.07           C  
ATOM    705  C   GLY L  93      19.387  32.124  35.396  1.00 27.62           C  
ATOM    706  O   GLY L  93      18.370  32.807  35.267  1.00 28.63           O  
ATOM    707  N   SER L  94      20.154  31.795  34.337  1.00 24.86           N  
ATOM    708  CA  SER L  94      19.724  32.265  33.048  1.00 29.37           C  
ATOM    709  CB  SER L  94      20.583  33.410  32.478  1.00 31.30           C  
ATOM    710  OG  SER L  94      21.880  32.937  32.152  1.00 35.28           O  
ATOM    711  C   SER L  94      19.771  31.131  32.073  1.00 29.42           C  
ATOM    712  O   SER L  94      20.383  30.097  32.329  1.00 27.20           O  
ATOM    713  N   SER L  95      19.088  31.295  30.924  1.00 28.76           N  
ATOM    714  CA  SER L  95      19.065  30.257  29.934  1.00 30.98           C  
ATOM    715  CB  SER L  95      17.726  30.141  29.188  1.00 32.39           C  
ATOM    716  OG  SER L  95      17.504  31.314  28.418  1.00 46.11           O  
ATOM    717  C   SER L  95      20.100  30.603  28.913  1.00 30.35           C  
ATOM    718  O   SER L  95      20.394  31.777  28.690  1.00 31.64           O  
ATOM    719  N   THR L  96      20.698  29.581  28.267  1.00 30.78           N  
ATOM    720  CA  THR L  96      20.370  28.216  28.543  1.00 28.66           C  
ATOM    721  CB  THR L  96      20.822  27.277  27.466  1.00 31.72           C  
ATOM    722  OG1 THR L  96      20.337  25.967  27.719  1.00  0.00           O  
ATOM    723  CG2 THR L  96      22.363  27.288  27.419  1.00  0.00           C  
ATOM    724  C   THR L  96      21.084  27.823  29.794  1.00 26.61           C  
ATOM    725  O   THR L  96      22.057  28.457  30.199  1.00 24.98           O  
ATOM    726  N   TRP L  97      20.602  26.752  30.454  1.00 24.31           N  
ATOM    727  CA  TRP L  97      21.253  26.319  31.651  1.00 22.55           C  
ATOM    728  CB  TRP L  97      20.391  25.383  32.507  1.00 22.17           C  
ATOM    729  CG  TRP L  97      19.153  26.116  32.969  1.00 23.23           C  
ATOM    730  CD2 TRP L  97      17.828  25.856  32.480  1.00 23.06           C  
ATOM    731  CD1 TRP L  97      19.041  27.121  33.884  1.00 22.03           C  
ATOM    732  NE1 TRP L  97      17.728  27.521  33.983  1.00 16.74           N  
ATOM    733  CE2 TRP L  97      16.972  26.746  33.126  1.00 24.68           C  
ATOM    734  CE3 TRP L  97      17.364  24.951  31.570  1.00 21.83           C  
ATOM    735  CZ2 TRP L  97      15.631  26.741  32.872  1.00 25.82           C  
ATOM    736  CZ3 TRP L  97      16.013  24.952  31.310  1.00 24.68           C  
ATOM    737  CH2 TRP L  97      15.166  25.832  31.950  1.00 27.53           C  
ATOM    738  C   TRP L  97      22.514  25.653  31.205  1.00 23.24           C  
ATOM    739  O   TRP L  97      22.579  25.078  30.122  1.00 24.46           O  
ATOM    740  N   THR L  98      23.566  25.742  32.030  1.00 21.98           N  
ATOM    741  CA  THR L  98      24.872  25.345  31.606  1.00 22.78           C  
ATOM    742  CB  THR L  98      25.633  26.526  31.080  1.00 28.07           C  
ATOM    743  OG1 THR L  98      26.935  26.163  30.654  1.00 29.56           O  
ATOM    744  CG2 THR L  98      25.661  27.613  32.160  1.00 29.96           C  
ATOM    745  C   THR L  98      25.591  24.719  32.764  1.00 23.81           C  
ATOM    746  O   THR L  98      25.369  25.087  33.918  1.00 22.78           O  
ATOM    747  N   PHE L  99      26.481  23.742  32.465  1.00 21.41           N  
ATOM    748  CA  PHE L  99      27.207  23.032  33.482  1.00 20.57           C  
ATOM    749  CB  PHE L  99      27.145  21.497  33.360  1.00 19.82           C  
ATOM    750  CG  PHE L  99      25.763  20.970  33.545  1.00 21.06           C  
ATOM    751  CD1 PHE L  99      24.888  20.910  32.485  1.00 23.87           C  
ATOM    752  CD2 PHE L  99      25.345  20.513  34.772  1.00 21.64           C  
ATOM    753  CE1 PHE L  99      23.617  20.409  32.644  1.00 23.71           C  
ATOM    754  CE2 PHE L  99      24.077  20.011  34.939  1.00 21.71           C  
ATOM    755  CZ  PHE L  99      23.207  19.961  33.876  1.00 22.72           C  
ATOM    756  C   PHE L  99      28.665  23.337  33.328  1.00 21.52           C  
ATOM    757  O   PHE L  99      29.137  23.703  32.252  1.00 23.43           O  
ATOM    758  N   GLY L 100      29.419  23.200  34.438  1.00 20.59           N  
ATOM    759  CA  GLY L 100      30.844  23.360  34.397  1.00 21.07           C  
ATOM    760  C   GLY L 100      31.386  22.092  33.801  1.00 23.54           C  
ATOM    761  O   GLY L 100      30.656  21.116  33.634  1.00 21.39           O  
ATOM    762  N   GLN L 101      32.693  22.080  33.460  1.00 22.86           N  
ATOM    763  CA  GLN L 101      33.332  20.963  32.813  1.00 22.90           C  
ATOM    764  CB  GLN L 101      34.745  21.248  32.266  1.00 26.24           C  
ATOM    765  CG  GLN L 101      35.853  21.329  33.315  1.00 36.00           C  
ATOM    766  CD  GLN L 101      35.715  22.595  34.139  1.00 45.86           C  
ATOM    767  OE1 GLN L 101      35.103  23.576  33.721  1.00 39.80           O  
ATOM    768  NE2 GLN L 101      36.317  22.567  35.355  1.00 41.86           N  
ATOM    769  C   GLN L 101      33.446  19.807  33.761  1.00 22.91           C  
ATOM    770  O   GLN L 101      33.527  18.658  33.328  1.00 24.35           O  
ATOM    771  N   GLY L 102      33.534  20.075  35.077  1.00 21.08           N  
ATOM    772  CA  GLY L 102      33.625  19.012  36.041  1.00 21.52           C  
ATOM    773  C   GLY L 102      34.999  18.987  36.633  1.00 23.17           C  
ATOM    774  O   GLY L 102      35.986  19.343  35.989  1.00 22.90           O  
ATOM    775  N   THR L 103      35.077  18.580  37.917  1.00 20.88           N  
ATOM    776  CA  THR L 103      36.332  18.442  38.599  1.00 20.37           C  
ATOM    777  CB  THR L 103      36.487  19.377  39.767  1.00 21.80           C  
ATOM    778  OG1 THR L 103      36.375  20.726  39.339  1.00 24.60           O  
ATOM    779  CG2 THR L 103      37.856  19.141  40.430  1.00 21.34           C  
ATOM    780  C   THR L 103      36.355  17.051  39.148  1.00 20.33           C  
ATOM    781  O   THR L 103      35.424  16.635  39.836  1.00 20.82           O  
ATOM    782  N   LYS L 104      37.433  16.293  38.865  1.00 19.01           N  
ATOM    783  CA  LYS L 104      37.513  14.940  39.335  1.00 19.53           C  
ATOM    784  CB  LYS L 104      38.202  13.992  38.328  1.00 20.59           C  
ATOM    785  CG  LYS L 104      38.190  12.506  38.711  1.00 20.82           C  
ATOM    786  CD  LYS L 104      38.584  11.565  37.563  1.00 24.63           C  
ATOM    787  CE  LYS L 104      38.564  10.076  37.933  1.00 31.92           C  
ATOM    788  NZ  LYS L 104      38.841   9.243  36.735  1.00 33.80           N1+
ATOM    789  C   LYS L 104      38.322  14.940  40.590  1.00 20.75           C  
ATOM    790  O   LYS L 104      39.440  15.453  40.621  1.00 22.89           O  
ATOM    791  N   VAL L 105      37.755  14.377  41.676  1.00 20.24           N  
ATOM    792  CA  VAL L 105      38.516  14.301  42.886  1.00 18.76           C  
ATOM    793  CB  VAL L 105      37.745  14.641  44.134  1.00 21.12           C  
ATOM    794  CG1 VAL L 105      38.672  14.482  45.349  1.00 22.83           C  
ATOM    795  CG2 VAL L 105      37.200  16.073  43.990  1.00 25.17           C  
ATOM    796  C   VAL L 105      39.007  12.890  42.978  1.00 19.47           C  
ATOM    797  O   VAL L 105      38.219  11.945  43.034  1.00 20.68           O  
ATOM    798  N   GLU L 106      40.346  12.721  42.983  1.00 20.23           N  
ATOM    799  CA  GLU L 106      40.931  11.411  42.990  1.00 19.36           C  
ATOM    800  CB  GLU L 106      41.920  11.155  41.842  1.00 22.01           C  
ATOM    801  CG  GLU L 106      41.277  11.057  40.459  1.00 26.85           C  
ATOM    802  CD  GLU L 106      42.380  10.690  39.476  1.00 36.48           C  
ATOM    803  OE1 GLU L 106      43.518  10.435  39.955  1.00 33.51           O  
ATOM    804  OE2 GLU L 106      42.105  10.652  38.247  1.00 37.38           O1-
ATOM    805  C   GLU L 106      41.684  11.223  44.265  1.00 21.45           C  
ATOM    806  O   GLU L 106      41.902  12.162  45.029  1.00 22.02           O  
ATOM    807  N   ILE L 107      42.102   9.968  44.517  1.00 21.76           N  
ATOM    808  CA  ILE L 107      42.756   9.612  45.742  1.00 21.19           C  
ATOM    809  CB  ILE L 107      42.555   8.162  46.092  1.00 23.82           C  
ATOM    810  CG1 ILE L 107      41.059   7.847  46.257  1.00 26.68           C  
ATOM    811  CG2 ILE L 107      43.382   7.842  47.346  1.00 25.79           C  
ATOM    812  CD1 ILE L 107      40.746   6.351  46.310  1.00 34.72           C  
ATOM    813  C   ILE L 107      44.228   9.818  45.601  1.00 22.86           C  
ATOM    814  O   ILE L 107      44.856   9.297  44.681  1.00 23.14           O  
ATOM    815  N   LYS L 108      44.821  10.594  46.529  1.00 22.56           N  
ATOM    816  CA  LYS L 108      46.241  10.750  46.482  1.00 21.86           C  
ATOM    817  CB  LYS L 108      46.764  12.089  47.030  1.00 25.50           C  
ATOM    818  CG  LYS L 108      48.291  12.169  46.955  1.00 28.81           C  
ATOM    819  CD  LYS L 108      48.876  13.568  47.162  1.00 35.14           C  
ATOM    820  CE  LYS L 108      49.380  14.219  45.872  1.00 43.44           C  
ATOM    821  NZ  LYS L 108      50.135  15.452  46.191  1.00 49.28           N1+
ATOM    822  C   LYS L 108      46.812   9.644  47.353  1.00 24.38           C  
ATOM    823  O   LYS L 108      47.290   9.970  48.470  1.00 25.64           O  
ATOM    824  OXT LYS L 108      46.774   8.459  46.923  1.00  0.00           O1-
TER     825      LYS L 108 
ATOM    826  N   GLU H 109       8.243   5.836  45.770  1.00 51.87           N1+
ATOM    827  CA  GLU H 109       9.235   6.933  45.701  1.00 51.30           C  
ATOM    828  CB  GLU H 109      10.643   6.398  45.992  1.00 55.25           C  
ATOM    829  CG  GLU H 109      11.078   5.316  45.001  1.00 64.92           C  
ATOM    830  CD  GLU H 109      12.536   4.980  45.267  1.00 75.83           C  
ATOM    831  OE1 GLU H 109      13.105   5.528  46.249  1.00 80.39           O  
ATOM    832  OE2 GLU H 109      13.100   4.169  44.485  1.00 76.17           O1-
ATOM    833  C   GLU H 109       9.242   7.547  44.341  1.00 44.98           C  
ATOM    834  O   GLU H 109       8.682   6.994  43.394  1.00 44.53           O  
ATOM    835  N   VAL H 110       9.877   8.727  44.221  1.00 39.18           N  
ATOM    836  CA  VAL H 110       9.940   9.399  42.958  1.00 35.76           C  
ATOM    837  CB  VAL H 110      10.364  10.830  43.095  1.00 35.77           C  
ATOM    838  CG1 VAL H 110      10.536  11.433  41.693  1.00 35.06           C  
ATOM    839  CG2 VAL H 110       9.339  11.557  43.979  1.00 39.30           C  
ATOM    840  C   VAL H 110      10.969   8.718  42.125  1.00 38.93           C  
ATOM    841  O   VAL H 110      12.100   8.522  42.571  1.00 37.32           O  
ATOM    842  N   GLN H 111      10.610   8.328  40.883  1.00 37.32           N  
ATOM    843  CA  GLN H 111      11.626   7.728  40.081  1.00 35.76           C  
ATOM    844  CB  GLN H 111      11.891   6.238  40.367  1.00 42.30           C  
ATOM    845  CG  GLN H 111      10.730   5.277  40.129  1.00 48.54           C  
ATOM    846  CD  GLN H 111      11.262   3.891  40.476  1.00 57.93           C  
ATOM    847  OE1 GLN H 111      10.501   2.955  40.716  1.00 62.16           O  
ATOM    848  NE2 GLN H 111      12.615   3.760  40.510  1.00 55.53           N  
ATOM    849  C   GLN H 111      11.366   7.936  38.627  1.00 34.69           C  
ATOM    850  O   GLN H 111      10.232   8.082  38.171  1.00 31.33           O  
ATOM    851  N   LEU H 112      12.474   8.006  37.869  1.00 28.06           N  
ATOM    852  CA  LEU H 112      12.442   8.161  36.446  1.00 25.58           C  
ATOM    853  CB  LEU H 112      13.236   9.388  35.965  1.00 26.47           C  
ATOM    854  CG  LEU H 112      12.642  10.736  36.421  1.00 30.59           C  
ATOM    855  CD1 LEU H 112      13.487  11.911  35.904  1.00 31.15           C  
ATOM    856  CD2 LEU H 112      11.163  10.858  36.010  1.00 31.69           C  
ATOM    857  C   LEU H 112      13.124   6.958  35.882  1.00 28.22           C  
ATOM    858  O   LEU H 112      14.271   6.678  36.228  1.00 28.81           O  
ATOM    859  N   VAL H 113      12.427   6.207  35.004  1.00 27.07           N  
ATOM    860  CA  VAL H 113      13.034   5.044  34.426  1.00 25.96           C  
ATOM    861  CB  VAL H 113      12.251   3.783  34.647  1.00 29.22           C  
ATOM    862  CG1 VAL H 113      12.985   2.610  33.972  1.00 29.13           C  
ATOM    863  CG2 VAL H 113      12.045   3.600  36.159  1.00 32.05           C  
ATOM    864  C   VAL H 113      13.116   5.260  32.949  1.00 25.19           C  
ATOM    865  O   VAL H 113      12.130   5.607  32.300  1.00 28.31           O  
ATOM    866  N   GLN H 114      14.317   5.037  32.379  1.00 23.39           N  
ATOM    867  CA  GLN H 114      14.526   5.265  30.980  1.00 23.05           C  
ATOM    868  CB  GLN H 114      15.803   6.070  30.680  1.00 21.74           C  
ATOM    869  CG  GLN H 114      15.737   7.483  31.265  1.00 21.32           C  
ATOM    870  CD  GLN H 114      17.026   8.208  30.918  1.00 24.51           C  
ATOM    871  OE1 GLN H 114      17.617   8.895  31.756  1.00 24.01           O  
ATOM    872  NE2 GLN H 114      17.480   8.069  29.647  1.00 24.64           N  
ATOM    873  C   GLN H 114      14.594   3.954  30.257  1.00 25.15           C  
ATOM    874  O   GLN H 114      14.763   2.894  30.856  1.00 26.07           O  
ATOM    875  N   SER H 115      14.445   4.015  28.919  1.00 23.09           N  
ATOM    876  CA  SER H 115      14.449   2.847  28.085  1.00 24.82           C  
ATOM    877  CB  SER H 115      13.944   3.126  26.660  1.00 27.35           C  
ATOM    878  OG  SER H 115      14.736   4.132  26.046  1.00 28.16           O  
ATOM    879  C   SER H 115      15.843   2.298  28.004  1.00 25.75           C  
ATOM    880  O   SER H 115      16.806   2.945  28.413  1.00 24.46           O  
ATOM    881  N   GLY H 116      15.972   1.074  27.451  1.00 26.69           N  
ATOM    882  CA  GLY H 116      17.217   0.353  27.417  1.00 25.94           C  
ATOM    883  C   GLY H 116      18.156   0.896  26.384  1.00 25.67           C  
ATOM    884  O   GLY H 116      17.796   1.703  25.529  1.00 27.45           O  
ATOM    885  N   ALA H 117      19.413   0.403  26.441  1.00 25.68           N  
ATOM    886  CA  ALA H 117      20.471   0.844  25.578  1.00 25.31           C  
ATOM    887  CB  ALA H 117      21.829   0.194  25.895  1.00 26.46           C  
ATOM    888  C   ALA H 117      20.126   0.526  24.161  1.00 27.10           C  
ATOM    889  O   ALA H 117      19.450  -0.461  23.876  1.00 28.79           O  
ATOM    890  N   GLU H 118      20.582   1.390  23.229  1.00 23.94           N  
ATOM    891  CA  GLU H 118      20.272   1.193  21.843  1.00 26.36           C  
ATOM    892  CB  GLU H 118      19.345   2.282  21.272  1.00 29.12           C  
ATOM    893  CG  GLU H 118      17.958   2.328  21.922  1.00 33.52           C  
ATOM    894  CD  GLU H 118      17.129   1.165  21.394  1.00 42.41           C  
ATOM    895  OE1 GLU H 118      17.702   0.304  20.673  1.00 37.57           O  
ATOM    896  OE2 GLU H 118      15.910   1.124  21.707  1.00 42.58           O1-
ATOM    897  C   GLU H 118      21.535   1.250  21.043  1.00 25.96           C  
ATOM    898  O   GLU H 118      22.450   2.016  21.347  1.00 26.34           O  
ATOM    899  N   VAL H 119      21.630   0.389  20.013  1.00 25.49           N  
ATOM    900  CA  VAL H 119      22.731   0.482  19.103  1.00 23.36           C  
ATOM    901  CB  VAL H 119      23.599  -0.734  19.041  1.00 25.08           C  
ATOM    902  CG1 VAL H 119      24.633  -0.523  17.922  1.00 26.38           C  
ATOM    903  CG2 VAL H 119      24.235  -0.932  20.428  1.00 25.07           C  
ATOM    904  C   VAL H 119      22.100   0.678  17.764  1.00 24.63           C  
ATOM    905  O   VAL H 119      21.272  -0.126  17.336  1.00 26.55           O  
ATOM    906  N   LYS H 120      22.479   1.764  17.061  1.00 25.24           N  
ATOM    907  CA  LYS H 120      21.817   2.062  15.825  1.00 26.14           C  
ATOM    908  CB  LYS H 120      20.860   3.258  15.956  1.00 26.79           C  
ATOM    909  CG  LYS H 120      19.783   3.070  17.031  1.00 31.13           C  
ATOM    910  CD  LYS H 120      18.769   1.961  16.743  1.00 33.35           C  
ATOM    911  CE  LYS H 120      17.568   2.428  15.914  1.00 36.43           C  
ATOM    912  NZ  LYS H 120      16.553   1.354  15.831  1.00 39.36           N1+
ATOM    913  C   LYS H 120      22.841   2.412  14.792  1.00 25.53           C  
ATOM    914  O   LYS H 120      24.020   2.589  15.094  1.00 26.89           O  
ATOM    915  N   LYS H 121      22.392   2.502  13.523  1.00 27.10           N  
ATOM    916  CA  LYS H 121      23.246   2.838  12.418  1.00 28.52           C  
ATOM    917  CB  LYS H 121      22.954   2.006  11.155  1.00 33.48           C  
ATOM    918  CG  LYS H 121      23.142   0.499  11.340  1.00 40.30           C  
ATOM    919  CD  LYS H 121      22.501  -0.324  10.220  1.00 45.63           C  
ATOM    920  CE  LYS H 121      22.600  -1.839  10.419  1.00 47.44           C  
ATOM    921  NZ  LYS H 121      21.887  -2.541   9.326  1.00 52.27           N1+
ATOM    922  C   LYS H 121      22.963   4.271  12.074  1.00 29.53           C  
ATOM    923  O   LYS H 121      21.884   4.783  12.365  1.00 31.50           O  
ATOM    924  N   SER H 122      23.930   4.968  11.443  1.00 30.16           N  
ATOM    925  CA  SER H 122      23.711   6.355  11.143  1.00 31.34           C  
ATOM    926  CB  SER H 122      24.955   7.075  10.587  1.00 34.49           C  
ATOM    927  OG  SER H 122      24.659   8.439  10.322  1.00  0.00           O  
ATOM    928  C   SER H 122      22.619   6.462  10.125  1.00 33.76           C  
ATOM    929  O   SER H 122      22.485   5.612   9.246  1.00 33.05           O  
ATOM    930  N   GLY H 123      21.792   7.524  10.247  1.00 31.39           N  
ATOM    931  CA  GLY H 123      20.729   7.784   9.317  1.00 34.04           C  
ATOM    932  C   GLY H 123      19.440   7.229   9.844  1.00 34.93           C  
ATOM    933  O   GLY H 123      18.368   7.554   9.336  1.00 35.30           O  
ATOM    934  N   GLU H 124      19.495   6.373  10.883  1.00 30.36           N  
ATOM    935  CA  GLU H 124      18.285   5.787  11.395  1.00 28.81           C  
ATOM    936  CB  GLU H 124      18.510   4.432  12.085  1.00 29.33           C  
ATOM    937  CG  GLU H 124      18.914   3.313  11.121  1.00 32.28           C  
ATOM    938  CD  GLU H 124      19.279   2.088  11.948  1.00 38.45           C  
ATOM    939  OE1 GLU H 124      19.643   2.274  13.140  1.00 35.09           O  
ATOM    940  OE2 GLU H 124      19.207   0.954  11.405  1.00 47.37           O1-
ATOM    941  C   GLU H 124      17.653   6.711  12.395  1.00 31.49           C  
ATOM    942  O   GLU H 124      18.323   7.549  12.996  1.00 30.93           O  
ATOM    943  N   SER H 125      16.317   6.588  12.572  1.00 32.45           N  
ATOM    944  CA  SER H 125      15.588   7.386  13.525  0.84 30.37           C  
ATOM    945  CB  SER H 125      14.098   7.565  13.180  0.84 31.75           C  
ATOM    946  OG  SER H 125      13.947   8.350  12.007  0.84 37.05           O  
ATOM    947  C   SER H 125      15.647   6.693  14.853  1.00 30.04           C  
ATOM    948  O   SER H 125      15.924   5.499  14.921  1.00 30.06           O  
ATOM    949  N   LEU H 126      15.406   7.439  15.956  1.00 28.12           N  
ATOM    950  CA  LEU H 126      15.449   6.824  17.255  1.00 25.70           C  
ATOM    951  CB  LEU H 126      16.868   6.737  17.850  1.00 26.83           C  
ATOM    952  CG  LEU H 126      16.917   6.115  19.258  1.00 28.52           C  
ATOM    953  CD1 LEU H 126      16.442   4.655  19.246  1.00 30.36           C  
ATOM    954  CD2 LEU H 126      18.303   6.294  19.899  1.00 27.13           C  
ATOM    955  C   LEU H 126      14.625   7.634  18.206  1.00 28.69           C  
ATOM    956  O   LEU H 126      14.670   8.863  18.190  1.00 28.72           O  
ATOM    957  N   LYS H 127      13.832   6.947  19.055  1.00 26.52           N  
ATOM    958  CA  LYS H 127      13.031   7.602  20.046  1.00 26.90           C  
ATOM    959  CB  LYS H 127      11.523   7.451  19.768  1.00 28.02           C  
ATOM    960  CG  LYS H 127      10.614   8.381  20.575  1.00 32.20           C  
ATOM    961  CD  LYS H 127       9.188   8.439  20.014  1.00 35.66           C  
ATOM    962  CE  LYS H 127       8.248   9.366  20.788  1.00 42.60           C  
ATOM    963  NZ  LYS H 127       6.861   9.227  20.289  1.00 47.38           N1+
ATOM    964  C   LYS H 127      13.338   6.899  21.336  1.00 30.97           C  
ATOM    965  O   LYS H 127      13.245   5.676  21.416  1.00 32.66           O  
ATOM    966  N   ILE H 128      13.727   7.654  22.383  1.00 27.03           N  
ATOM    967  CA  ILE H 128      14.040   7.058  23.655  1.00 25.63           C  
ATOM    968  CB  ILE H 128      15.451   7.312  24.101  1.00 24.82           C  
ATOM    969  CG1 ILE H 128      15.705   8.819  24.265  1.00 23.54           C  
ATOM    970  CG2 ILE H 128      16.397   6.624  23.103  1.00 25.90           C  
ATOM    971  CD1 ILE H 128      17.032   9.134  24.950  1.00 27.45           C  
ATOM    972  C   ILE H 128      13.091   7.645  24.655  1.00 28.34           C  
ATOM    973  O   ILE H 128      12.594   8.754  24.461  1.00 28.18           O  
ATOM    974  N   SER H 129      12.792   6.906  25.748  1.00 26.29           N  
ATOM    975  CA  SER H 129      11.761   7.373  26.638  1.00 26.04           C  
ATOM    976  CB  SER H 129      10.526   6.460  26.628  1.00 28.04           C  
ATOM    977  OG  SER H 129      10.876   5.183  27.139  1.00 30.15           O  
ATOM    978  C   SER H 129      12.227   7.455  28.063  1.00 26.68           C  
ATOM    979  O   SER H 129      13.226   6.858  28.459  1.00 25.91           O  
ATOM    980  N   CYS H 130      11.475   8.244  28.867  0.86 27.42           N  
ATOM    981  CA  CYS H 130      11.717   8.442  30.269  0.86 29.18           C  
ATOM    982  CB  CYS H 130      12.372   9.809  30.552  0.86 27.37           C  
ATOM    983  SG  CYS H 130      12.652  10.154  32.315  0.86 31.49           S  
ATOM    984  C   CYS H 130      10.373   8.417  30.942  0.86 30.61           C  
ATOM    985  O   CYS H 130       9.535   9.282  30.702  0.86 30.04           O  
ATOM    986  N   LYS H 131      10.132   7.422  31.823  1.00 27.96           N  
ATOM    987  CA  LYS H 131       8.842   7.296  32.445  1.00 31.19           C  
ATOM    988  CB  LYS H 131       8.291   5.861  32.403  1.00 36.36           C  
ATOM    989  CG  LYS H 131       6.853   5.757  32.902  1.00 42.23           C  
ATOM    990  CD  LYS H 131       6.168   4.454  32.500  1.00 47.49           C  
ATOM    991  CE  LYS H 131       4.712   4.365  32.958  1.00 53.51           C  
ATOM    992  NZ  LYS H 131       4.049   3.217  32.301  1.00 56.68           N1+
ATOM    993  C   LYS H 131       8.962   7.700  33.876  1.00 30.04           C  
ATOM    994  O   LYS H 131       9.888   7.295  34.574  1.00 29.54           O  
ATOM    995  N   GLY H 132       8.006   8.514  34.362  1.00 29.21           N  
ATOM    996  CA  GLY H 132       8.098   8.955  35.720  1.00 28.96           C  
ATOM    997  C   GLY H 132       7.006   8.313  36.506  1.00 33.44           C  
ATOM    998  O   GLY H 132       5.930   8.024  35.982  1.00 35.15           O  
ATOM    999  N   SER H 133       7.278   8.058  37.804  1.00 31.43           N  
ATOM   1000  CA  SER H 133       6.270   7.507  38.657  1.00 33.61           C  
ATOM   1001  CB  SER H 133       6.183   5.972  38.612  1.00 35.98           C  
ATOM   1002  OG  SER H 133       7.402   5.398  39.053  1.00 37.92           O  
ATOM   1003  C   SER H 133       6.575   7.915  40.062  1.00 35.10           C  
ATOM   1004  O   SER H 133       7.678   8.358  40.371  1.00 35.09           O  
ATOM   1005  N   GLY H 134       5.534   7.909  40.923  1.00 41.03           N  
ATOM   1006  CA  GLY H 134       5.683   8.286  42.301  1.00 41.31           C  
ATOM   1007  C   GLY H 134       5.258   9.715  42.529  1.00 42.48           C  
ATOM   1008  O   GLY H 134       5.065  10.116  43.676  1.00 43.52           O  
ATOM   1009  N   TYR H 135       5.098  10.529  41.464  1.00 40.49           N  
ATOM   1010  CA  TYR H 135       4.731  11.909  41.669  1.00 40.68           C  
ATOM   1011  CB  TYR H 135       5.952  12.854  41.700  1.00 39.46           C  
ATOM   1012  CG  TYR H 135       6.619  12.826  40.365  1.00 37.71           C  
ATOM   1013  CD1 TYR H 135       7.570  11.881  40.073  1.00 35.81           C  
ATOM   1014  CD2 TYR H 135       6.285  13.740  39.397  1.00 37.03           C  
ATOM   1015  CE1 TYR H 135       8.186  11.854  38.843  1.00 34.08           C  
ATOM   1016  CE2 TYR H 135       6.897  13.720  38.166  1.00 34.32           C  
ATOM   1017  CZ  TYR H 135       7.850  12.775  37.886  1.00 35.31           C  
ATOM   1018  OH  TYR H 135       8.482  12.747  36.624  1.00 33.97           O  
ATOM   1019  C   TYR H 135       3.820  12.346  40.558  1.00 42.61           C  
ATOM   1020  O   TYR H 135       3.525  11.571  39.651  1.00 43.09           O  
ATOM   1021  N   SER H 136       3.328  13.606  40.612  1.00 41.99           N  
ATOM   1022  CA  SER H 136       2.448  14.086  39.578  1.00 44.67           C  
ATOM   1023  CB  SER H 136       1.557  15.263  40.021  1.00 49.65           C  
ATOM   1024  OG  SER H 136       0.724  15.674  38.947  1.00 56.16           O  
ATOM   1025  C   SER H 136       3.308  14.574  38.447  1.00 43.31           C  
ATOM   1026  O   SER H 136       4.013  15.576  38.551  1.00 43.14           O  
ATOM   1027  N   PHE H 137       3.207  13.883  37.296  1.00 40.13           N  
ATOM   1028  CA  PHE H 137       4.037  14.078  36.136  1.00 37.55           C  
ATOM   1029  CB  PHE H 137       3.752  13.031  35.042  1.00 38.24           C  
ATOM   1030  CG  PHE H 137       4.831  13.091  34.011  1.00 37.54           C  
ATOM   1031  CD1 PHE H 137       6.030  12.449  34.219  1.00 35.79           C  
ATOM   1032  CD2 PHE H 137       4.639  13.776  32.833  1.00 38.13           C  
ATOM   1033  CE1 PHE H 137       7.023  12.498  33.267  1.00 36.71           C  
ATOM   1034  CE2 PHE H 137       5.628  13.826  31.881  1.00 37.61           C  
ATOM   1035  CZ  PHE H 137       6.824  13.187  32.096  1.00 35.97           C  
ATOM   1036  C   PHE H 137       3.863  15.446  35.531  1.00 37.23           C  
ATOM   1037  O   PHE H 137       4.835  16.078  35.122  1.00 37.14           O  
ATOM   1038  N   THR H 138       2.618  15.940  35.444  1.00 38.67           N  
ATOM   1039  CA  THR H 138       2.311  17.200  34.818  1.00 39.28           C  
ATOM   1040  CB  THR H 138       0.835  17.430  34.679  1.00 44.44           C  
ATOM   1041  OG1 THR H 138       0.221  17.494  35.958  1.00 45.24           O  
ATOM   1042  CG2 THR H 138       0.234  16.276  33.859  1.00 44.26           C  
ATOM   1043  C   THR H 138       2.878  18.346  35.603  1.00 40.04           C  
ATOM   1044  O   THR H 138       3.124  19.420  35.061  1.00 43.60           O  
ATOM   1045  N   SER H 139       3.035  18.171  36.923  1.00 37.01           N  
ATOM   1046  CA  SER H 139       3.465  19.218  37.808  1.00 38.30           C  
ATOM   1047  CB  SER H 139       3.237  18.854  39.286  1.00 42.20           C  
ATOM   1048  OG  SER H 139       1.854  18.653  39.535  1.00 43.28           O  
ATOM   1049  C   SER H 139       4.922  19.571  37.662  1.00 36.98           C  
ATOM   1050  O   SER H 139       5.335  20.632  38.134  1.00 37.81           O  
ATOM   1051  N   TYR H 140       5.752  18.712  37.032  1.00 34.49           N  
ATOM   1052  CA  TYR H 140       7.164  19.005  37.011  1.00 32.64           C  
ATOM   1053  CB  TYR H 140       8.008  17.963  37.769  1.00 33.65           C  
ATOM   1054  CG  TYR H 140       7.680  17.980  39.227  1.00 36.33           C  
ATOM   1055  CD1 TYR H 140       6.545  17.366  39.712  1.00 37.03           C  
ATOM   1056  CD2 TYR H 140       8.531  18.594  40.117  1.00 36.08           C  
ATOM   1057  CE1 TYR H 140       6.261  17.379  41.059  1.00 38.14           C  
ATOM   1058  CE2 TYR H 140       8.253  18.610  41.461  1.00 38.32           C  
ATOM   1059  CZ  TYR H 140       7.115  18.003  41.935  1.00 40.88           C  
ATOM   1060  OH  TYR H 140       6.827  18.018  43.316  1.00 44.64           O  
ATOM   1061  C   TYR H 140       7.687  18.990  35.597  1.00 32.19           C  
ATOM   1062  O   TYR H 140       7.178  18.296  34.723  1.00 34.19           O  
ATOM   1063  N   TRP H 141       8.746  19.782  35.349  1.00 25.91           N  
ATOM   1064  CA  TRP H 141       9.429  19.879  34.084  1.00 24.22           C  
ATOM   1065  CB  TRP H 141      10.353  21.113  33.988  1.00 24.01           C  
ATOM   1066  CG  TRP H 141       9.686  22.467  34.128  1.00 24.97           C  
ATOM   1067  CD2 TRP H 141       9.441  23.397  33.055  1.00 27.33           C  
ATOM   1068  CD1 TRP H 141       9.248  23.074  35.267  1.00 26.29           C  
ATOM   1069  NE1 TRP H 141       8.746  24.321  34.979  1.00 29.02           N  
ATOM   1070  CE2 TRP H 141       8.856  24.530  33.622  1.00 30.17           C  
ATOM   1071  CE3 TRP H 141       9.692  23.321  31.716  1.00 30.59           C  
ATOM   1072  CZ2 TRP H 141       8.518  25.607  32.849  1.00 33.00           C  
ATOM   1073  CZ3 TRP H 141       9.326  24.398  30.937  1.00 33.38           C  
ATOM   1074  CH2 TRP H 141       8.750  25.520  31.494  1.00 31.21           C  
ATOM   1075  C   TRP H 141      10.360  18.706  33.985  1.00 24.83           C  
ATOM   1076  O   TRP H 141      10.773  18.155  35.004  1.00 24.17           O  
ATOM   1077  N   ILE H 142      10.692  18.275  32.746  0.90 22.31           N  
ATOM   1078  CA  ILE H 142      11.640  17.211  32.535  0.90 22.48           C  
ATOM   1079  CB  ILE H 142      11.066  16.009  31.833  0.90 24.81           C  
ATOM   1080  CG1 ILE H 142      10.009  15.314  32.705  0.90 27.62           C  
ATOM   1081  CG2 ILE H 142      12.234  15.088  31.446  0.90 25.18           C  
ATOM   1082  CD1 ILE H 142      10.580  14.681  33.973  0.88 29.06           C  
ATOM   1083  C   ILE H 142      12.708  17.745  31.625  0.90 24.73           C  
ATOM   1084  O   ILE H 142      12.412  18.299  30.567  0.90 25.10           O  
ATOM   1085  N   GLY H 143      13.992  17.592  32.019  1.00 23.58           N  
ATOM   1086  CA  GLY H 143      15.066  18.035  31.173  1.00 22.61           C  
ATOM   1087  C   GLY H 143      15.801  16.843  30.641  1.00 25.55           C  
ATOM   1088  O   GLY H 143      15.717  15.747  31.195  1.00 22.57           O  
ATOM   1089  N   TRP H 144      16.536  17.036  29.522  1.00 20.69           N  
ATOM   1090  CA  TRP H 144      17.328  15.980  28.946  1.00 20.66           C  
ATOM   1091  CB  TRP H 144      16.922  15.593  27.515  1.00 21.87           C  
ATOM   1092  CG  TRP H 144      15.599  14.868  27.447  1.00 21.79           C  
ATOM   1093  CD2 TRP H 144      15.447  13.446  27.593  1.00 20.94           C  
ATOM   1094  CD1 TRP H 144      14.345  15.372  27.264  1.00 25.49           C  
ATOM   1095  NE1 TRP H 144      13.423  14.355  27.291  1.00 25.90           N  
ATOM   1096  CE2 TRP H 144      14.086  13.165  27.492  1.00 25.30           C  
ATOM   1097  CE3 TRP H 144      16.369  12.455  27.789  1.00 22.91           C  
ATOM   1098  CZ2 TRP H 144      13.621  11.885  27.588  1.00 25.53           C  
ATOM   1099  CZ3 TRP H 144      15.895  11.164  27.891  1.00 23.90           C  
ATOM   1100  CH2 TRP H 144      14.548  10.888  27.793  1.00 24.19           C  
ATOM   1101  C   TRP H 144      18.747  16.459  28.917  1.00 22.56           C  
ATOM   1102  O   TRP H 144      19.014  17.620  28.601  1.00 22.97           O  
ATOM   1103  N   VAL H 145      19.693  15.558  29.264  1.00 19.44           N  
ATOM   1104  CA  VAL H 145      21.085  15.901  29.326  1.00 19.72           C  
ATOM   1105  CB  VAL H 145      21.624  15.904  30.727  1.00 21.57           C  
ATOM   1106  CG1 VAL H 145      23.130  16.202  30.660  1.00 22.18           C  
ATOM   1107  CG2 VAL H 145      20.828  16.908  31.574  1.00 23.04           C  
ATOM   1108  C   VAL H 145      21.872  14.878  28.573  1.00 22.04           C  
ATOM   1109  O   VAL H 145      21.582  13.684  28.629  1.00 23.67           O  
ATOM   1110  N   ARG H 146      22.923  15.338  27.867  1.00 21.19           N  
ATOM   1111  CA  ARG H 146      23.743  14.464  27.075  1.00 20.37           C  
ATOM   1112  CB  ARG H 146      23.907  14.964  25.626  1.00 19.70           C  
ATOM   1113  CG  ARG H 146      24.858  14.123  24.770  1.00 20.87           C  
ATOM   1114  CD  ARG H 146      24.977  14.599  23.319  1.00 24.10           C  
ATOM   1115  NE  ARG H 146      25.736  15.882  23.297  1.00 26.70           N  
ATOM   1116  CZ  ARG H 146      26.285  16.314  22.124  1.00 35.77           C  
ATOM   1117  NH1 ARG H 146      26.179  15.552  20.999  1.00 34.38           N1+
ATOM   1118  NH2 ARG H 146      26.944  17.504  22.057  1.00 29.52           N  
ATOM   1119  C   ARG H 146      25.113  14.389  27.674  1.00 22.38           C  
ATOM   1120  O   ARG H 146      25.663  15.389  28.133  1.00 22.81           O  
ATOM   1121  N   GLN H 147      25.687  13.169  27.718  1.00 20.26           N  
ATOM   1122  CA  GLN H 147      27.041  13.040  28.171  1.00 20.59           C  
ATOM   1123  CB  GLN H 147      27.194  12.424  29.574  1.00 20.65           C  
ATOM   1124  CG  GLN H 147      28.644  12.412  30.068  1.00 21.96           C  
ATOM   1125  CD  GLN H 147      28.654  11.931  31.508  1.00 22.59           C  
ATOM   1126  OE1 GLN H 147      27.987  10.961  31.864  1.00 21.79           O  
ATOM   1127  NE2 GLN H 147      29.430  12.644  32.366  1.00 20.97           N  
ATOM   1128  C   GLN H 147      27.750  12.150  27.202  1.00 21.93           C  
ATOM   1129  O   GLN H 147      27.507  10.946  27.149  1.00 21.36           O  
ATOM   1130  N   MET H 148      28.667  12.745  26.413  1.00 22.95           N  
ATOM   1131  CA  MET H 148      29.425  12.034  25.423  1.00 25.01           C  
ATOM   1132  CB  MET H 148      30.111  12.967  24.410  1.00 28.06           C  
ATOM   1133  CG  MET H 148      29.123  13.731  23.524  1.00 30.35           C  
ATOM   1134  SD  MET H 148      29.893  14.988  22.460  1.00 39.58           S  
ATOM   1135  CE  MET H 148      30.258  16.161  23.799  1.00 36.80           C  
ATOM   1136  C   MET H 148      30.469  11.248  26.147  1.00 27.01           C  
ATOM   1137  O   MET H 148      30.765  11.517  27.309  1.00 27.23           O  
ATOM   1138  N   PRO H 149      31.035  10.266  25.496  1.00 26.79           N  
ATOM   1139  CA  PRO H 149      31.980   9.440  26.179  1.00 29.38           C  
ATOM   1140  CD  PRO H 149      30.374   9.558  24.410  1.00 30.27           C  
ATOM   1141  CB  PRO H 149      32.298   8.295  25.220  1.00 31.95           C  
ATOM   1142  CG  PRO H 149      30.997   8.148  24.404  1.00 32.18           C  
ATOM   1143  C   PRO H 149      33.156  10.224  26.651  1.00 28.66           C  
ATOM   1144  O   PRO H 149      33.752  10.951  25.859  1.00 28.81           O  
ATOM   1145  N   GLY H 150      33.500  10.091  27.947  1.00 29.40           N  
ATOM   1146  CA  GLY H 150      34.653  10.739  28.500  1.00 29.60           C  
ATOM   1147  C   GLY H 150      34.430  12.218  28.593  1.00 33.98           C  
ATOM   1148  O   GLY H 150      35.390  12.983  28.672  1.00 34.62           O  
ATOM   1149  N   LYS H 151      33.164  12.677  28.600  1.00 27.91           N  
ATOM   1150  CA  LYS H 151      32.963  14.099  28.638  1.00 26.22           C  
ATOM   1151  CB  LYS H 151      32.495  14.679  27.298  1.00 27.71           C  
ATOM   1152  CG  LYS H 151      33.637  14.671  26.283  1.00 33.64           C  
ATOM   1153  CD  LYS H 151      33.201  14.824  24.829  1.00 40.90           C  
ATOM   1154  CE  LYS H 151      34.374  14.945  23.854  1.00 49.89           C  
ATOM   1155  NZ  LYS H 151      35.209  13.725  23.898  1.00 54.49           N1+
ATOM   1156  C   LYS H 151      31.990  14.461  29.717  1.00 26.82           C  
ATOM   1157  O   LYS H 151      31.519  13.606  30.466  1.00 26.15           O  
ATOM   1158  N   GLY H 152      31.696  15.775  29.832  1.00 24.89           N  
ATOM   1159  CA  GLY H 152      30.865  16.297  30.882  1.00 24.84           C  
ATOM   1160  C   GLY H 152      29.424  16.291  30.478  1.00 26.84           C  
ATOM   1161  O   GLY H 152      29.039  15.712  29.464  1.00 24.17           O  
ATOM   1162  N   LEU H 153      28.587  16.968  31.293  1.00 23.18           N  
ATOM   1163  CA  LEU H 153      27.169  17.000  31.099  1.00 21.20           C  
ATOM   1164  CB  LEU H 153      26.399  17.195  32.418  1.00 20.40           C  
ATOM   1165  CG  LEU H 153      26.634  16.101  33.475  1.00 21.27           C  
ATOM   1166  CD1 LEU H 153      25.891  16.443  34.777  1.00 21.79           C  
ATOM   1167  CD2 LEU H 153      26.255  14.706  32.949  1.00 23.31           C  
ATOM   1168  C   LEU H 153      26.814  18.170  30.227  1.00 25.55           C  
ATOM   1169  O   LEU H 153      27.391  19.251  30.357  1.00 26.70           O  
ATOM   1170  N   GLU H 154      25.844  17.962  29.306  1.00 22.63           N  
ATOM   1171  CA  GLU H 154      25.381  19.004  28.430  1.00 22.80           C  
ATOM   1172  CB  GLU H 154      25.640  18.726  26.940  1.00 24.94           C  
ATOM   1173  CG  GLU H 154      27.118  18.659  26.566  1.00 31.22           C  
ATOM   1174  CD  GLU H 154      27.185  18.321  25.085  1.00 34.41           C  
ATOM   1175  OE1 GLU H 154      26.123  18.431  24.416  1.00 34.79           O  
ATOM   1176  OE2 GLU H 154      28.285  17.942  24.602  1.00 30.20           O1-
ATOM   1177  C   GLU H 154      23.891  19.075  28.569  1.00 22.96           C  
ATOM   1178  O   GLU H 154      23.205  18.055  28.584  1.00 24.06           O  
ATOM   1179  N   TRP H 155      23.359  20.307  28.643  1.00 23.20           N  
ATOM   1180  CA  TRP H 155      21.957  20.566  28.819  1.00 23.69           C  
ATOM   1181  CB  TRP H 155      21.762  21.898  29.560  1.00 22.01           C  
ATOM   1182  CG  TRP H 155      20.343  22.357  29.569  1.00 25.25           C  
ATOM   1183  CD2 TRP H 155      19.306  21.557  30.121  1.00 26.16           C  
ATOM   1184  CD1 TRP H 155      19.748  23.451  29.020  1.00 27.63           C  
ATOM   1185  NE1 TRP H 155      18.393  23.390  29.217  1.00 28.54           N  
ATOM   1186  CE2 TRP H 155      18.111  22.224  29.889  1.00 29.71           C  
ATOM   1187  CE3 TRP H 155      19.357  20.354  30.757  1.00 28.97           C  
ATOM   1188  CZ2 TRP H 155      16.935  21.692  30.290  1.00 31.40           C  
ATOM   1189  CZ3 TRP H 155      18.162  19.826  31.180  1.00 31.69           C  
ATOM   1190  CH2 TRP H 155      16.977  20.486  30.947  1.00 31.88           C  
ATOM   1191  C   TRP H 155      21.324  20.699  27.468  1.00 25.37           C  
ATOM   1192  O   TRP H 155      21.646  21.625  26.730  1.00 26.13           O  
ATOM   1193  N   MET H 156      20.501  19.701  27.073  1.00 21.74           N  
ATOM   1194  CA  MET H 156      19.783  19.659  25.821  1.00 21.96           C  
ATOM   1195  CB  MET H 156      19.368  18.222  25.478  1.00 22.86           C  
ATOM   1196  CG  MET H 156      20.574  17.292  25.342  1.00 21.92           C  
ATOM   1197  SD  MET H 156      20.154  15.533  25.177  1.00 24.71           S  
ATOM   1198  CE  MET H 156      19.530  15.672  23.479  1.00 25.27           C  
ATOM   1199  C   MET H 156      18.548  20.527  25.755  1.00 24.37           C  
ATOM   1200  O   MET H 156      18.364  21.257  24.784  1.00 24.66           O  
ATOM   1201  N   GLY H 157      17.669  20.482  26.786  1.00 23.76           N  
ATOM   1202  CA  GLY H 157      16.415  21.199  26.728  1.00 24.06           C  
ATOM   1203  C   GLY H 157      15.449  20.603  27.719  1.00 27.01           C  
ATOM   1204  O   GLY H 157      15.730  19.583  28.346  1.00 24.83           O  
ATOM   1205  N   ILE H 158      14.264  21.241  27.873  1.00 25.51           N  
ATOM   1206  CA  ILE H 158      13.247  20.793  28.794  1.00 24.38           C  
ATOM   1207  CB  ILE H 158      13.072  21.625  30.040  1.00 24.81           C  
ATOM   1208  CG1 ILE H 158      12.894  23.108  29.675  1.00 35.92           C  
ATOM   1209  CG2 ILE H 158      14.145  21.285  31.075  1.00 36.70           C  
ATOM   1210  CD1 ILE H 158      12.435  23.979  30.845  1.00 28.41           C  
ATOM   1211  C   ILE H 158      11.902  20.805  28.152  1.00 27.02           C  
ATOM   1212  O   ILE H 158      11.685  21.390  27.094  1.00 27.89           O  
ATOM   1213  N   PHE H 159      10.963  20.110  28.824  1.00 24.49           N  
ATOM   1214  CA  PHE H 159       9.600  19.980  28.409  1.00 26.21           C  
ATOM   1215  CB  PHE H 159       9.331  18.535  27.945  1.00 27.30           C  
ATOM   1216  CG  PHE H 159       8.047  18.398  27.209  1.00  0.00           C  
ATOM   1217  CD1 PHE H 159       6.846  18.288  27.871  1.00  0.00           C  
ATOM   1218  CD2 PHE H 159       8.058  18.366  25.835  1.00 32.03           C  
ATOM   1219  CE1 PHE H 159       5.671  18.153  27.166  1.00  0.00           C  
ATOM   1220  CE2 PHE H 159       6.890  18.229  25.125  1.00  0.00           C  
ATOM   1221  CZ  PHE H 159       5.692  18.122  25.792  1.00  0.00           C  
ATOM   1222  C   PHE H 159       8.754  20.169  29.634  1.00 27.58           C  
ATOM   1223  O   PHE H 159       9.077  19.650  30.702  1.00 26.52           O  
ATOM   1224  N   TYR H 160       7.637  20.914  29.516  1.00 25.81           N  
ATOM   1225  CA  TYR H 160       6.742  21.008  30.638  1.00 26.67           C  
ATOM   1226  CB  TYR H 160       6.230  22.439  30.874  1.00 28.98           C  
ATOM   1227  CG  TYR H 160       5.588  22.504  32.218  1.00 32.24           C  
ATOM   1228  CD1 TYR H 160       6.352  22.799  33.324  1.00 21.08           C  
ATOM   1229  CD2 TYR H 160       4.242  22.277  32.380  1.00 20.85           C  
ATOM   1230  CE1 TYR H 160       5.795  22.868  34.578  1.00 20.88           C  
ATOM   1231  CE2 TYR H 160       3.678  22.345  33.633  1.00 21.55           C  
ATOM   1232  CZ  TYR H 160       4.451  22.641  34.734  1.00 23.42           C  
ATOM   1233  OH  TYR H 160       3.868  22.709  36.017  1.00 24.92           O  
ATOM   1234  C   TYR H 160       5.586  20.164  30.193  1.00 30.60           C  
ATOM   1235  O   TYR H 160       4.855  20.534  29.280  1.00 31.59           O  
ATOM   1236  N   PRO H 161       5.451  18.972  30.757  1.00 31.74           N  
ATOM   1237  CA  PRO H 161       4.482  18.003  30.292  1.00 32.15           C  
ATOM   1238  CD  PRO H 161       6.593  18.328  31.389  1.00 31.80           C  
ATOM   1239  CB  PRO H 161       4.826  16.699  31.006  1.00 32.59           C  
ATOM   1240  CG  PRO H 161       6.340  16.816  31.260  1.00 33.03           C  
ATOM   1241  C   PRO H 161       3.056  18.403  30.424  1.00 33.35           C  
ATOM   1242  O   PRO H 161       2.225  17.879  29.682  1.00 33.69           O  
ATOM   1243  N   GLY H 162       2.727  19.283  31.382  1.00 32.90           N  
ATOM   1244  CA  GLY H 162       1.351  19.647  31.500  1.00 33.05           C  
ATOM   1245  C   GLY H 162       0.914  20.379  30.260  1.00 34.56           C  
ATOM   1246  O   GLY H 162      -0.115  20.046  29.676  1.00 34.92           O  
ATOM   1247  N   ASP H 163       1.667  21.439  29.883  1.00 33.60           N  
ATOM   1248  CA  ASP H 163       1.440  22.299  28.744  1.00 33.64           C  
ATOM   1249  CB  ASP H 163       1.836  23.773  29.006  1.00 34.34           C  
ATOM   1250  CG  ASP H 163       3.296  23.900  29.424  1.00 36.57           C  
ATOM   1251  OD1 ASP H 163       4.081  22.947  29.182  1.00 36.28           O  
ATOM   1252  OD2 ASP H 163       3.638  24.959  30.020  1.00 38.09           O1-
ATOM   1253  C   ASP H 163       2.017  21.828  27.428  1.00 34.31           C  
ATOM   1254  O   ASP H 163       1.514  22.202  26.371  1.00 34.48           O  
ATOM   1255  N   SER H 164       3.084  21.002  27.470  1.00 33.25           N  
ATOM   1256  CA  SER H 164       3.901  20.489  26.391  1.00 32.86           C  
ATOM   1257  CB  SER H 164       3.103  19.797  25.263  1.00 34.37           C  
ATOM   1258  OG  SER H 164       2.420  20.744  24.455  1.00 37.81           O  
ATOM   1259  C   SER H 164       4.785  21.549  25.775  1.00 32.94           C  
ATOM   1260  O   SER H 164       5.271  21.386  24.657  1.00 32.59           O  
ATOM   1261  N   SER H 165       5.050  22.659  26.495  1.00 33.22           N  
ATOM   1262  CA  SER H 165       5.953  23.671  26.031  1.00 31.04           C  
ATOM   1263  CB  SER H 165       5.913  24.960  26.869  1.00 30.40           C  
ATOM   1264  OG  SER H 165       6.856  25.902  26.378  1.00  0.00           O  
ATOM   1265  C   SER H 165       7.343  23.124  26.106  1.00 31.24           C  
ATOM   1266  O   SER H 165       7.692  22.391  27.031  1.00 29.74           O  
ATOM   1267  N   THR H 166       8.186  23.481  25.118  1.00 29.48           N  
ATOM   1268  CA  THR H 166       9.514  22.948  25.113  1.00 29.32           C  
ATOM   1269  CB  THR H 166       9.745  21.926  24.036  1.00 33.49           C  
ATOM   1270  OG1 THR H 166       9.553  22.506  22.754  1.00 34.34           O  
ATOM   1271  CG2 THR H 166       8.769  20.755  24.241  1.00 34.17           C  
ATOM   1272  C   THR H 166      10.481  24.060  24.877  1.00 31.13           C  
ATOM   1273  O   THR H 166      10.166  25.060  24.235  1.00 32.27           O  
ATOM   1274  N   ARG H 167      11.696  23.905  25.436  1.00 29.18           N  
ATOM   1275  CA  ARG H 167      12.745  24.849  25.202  1.00 30.53           C  
ATOM   1276  CB  ARG H 167      13.089  25.746  26.396  1.00 32.60           C  
ATOM   1277  CG  ARG H 167      14.303  26.579  26.007  1.00 37.04           C  
ATOM   1278  CD  ARG H 167      15.021  27.339  27.112  1.00 30.10           C  
ATOM   1279  NE  ARG H 167      16.341  27.716  26.526  1.00 29.69           N  
ATOM   1280  CZ  ARG H 167      16.453  28.784  25.684  1.00 37.83           C  
ATOM   1281  NH1 ARG H 167      15.358  29.549  25.404  1.00 30.15           N1+
ATOM   1282  NH2 ARG H 167      17.660  29.083  25.121  1.00 28.33           N  
ATOM   1283  C   ARG H 167      13.985  24.058  24.922  1.00 30.75           C  
ATOM   1284  O   ARG H 167      14.237  23.035  25.556  1.00 29.85           O  
ATOM   1285  N   TYR H 168      14.811  24.522  23.962  1.00 27.24           N  
ATOM   1286  CA  TYR H 168      15.996  23.780  23.641  1.00 26.89           C  
ATOM   1287  CB  TYR H 168      16.057  23.242  22.199  1.00 27.00           C  
ATOM   1288  CG  TYR H 168      14.950  22.279  21.955  1.00 26.96           C  
ATOM   1289  CD1 TYR H 168      15.102  20.946  22.263  1.00 28.71           C  
ATOM   1290  CD2 TYR H 168      13.763  22.715  21.415  1.00 28.90           C  
ATOM   1291  CE1 TYR H 168      14.078  20.059  22.034  1.00 28.97           C  
ATOM   1292  CE2 TYR H 168      12.737  21.833  21.183  1.00 31.45           C  
ATOM   1293  CZ  TYR H 168      12.898  20.505  21.492  1.00 31.85           C  
ATOM   1294  OH  TYR H 168      11.841  19.605  21.254  1.00 30.58           O  
ATOM   1295  C   TYR H 168      17.173  24.696  23.756  1.00 28.89           C  
ATOM   1296  O   TYR H 168      17.067  25.904  23.545  1.00 32.31           O  
ATOM   1297  N   SER H 169      18.341  24.128  24.115  1.00 27.42           N  
ATOM   1298  CA  SER H 169      19.528  24.926  24.152  1.00 29.62           C  
ATOM   1299  CB  SER H 169      20.719  24.248  24.849  1.00 27.62           C  
ATOM   1300  OG  SER H 169      20.988  22.989  24.252  1.00 26.94           O  
ATOM   1301  C   SER H 169      19.880  25.213  22.727  1.00 34.05           C  
ATOM   1302  O   SER H 169      19.448  24.507  21.820  1.00 32.54           O  
ATOM   1303  N   PRO H 170      20.649  26.242  22.500  1.00 40.15           N  
ATOM   1304  CA  PRO H 170      20.955  26.671  21.165  1.00 41.69           C  
ATOM   1305  CD  PRO H 170      20.858  27.291  23.485  1.00 43.01           C  
ATOM   1306  CB  PRO H 170      21.765  27.955  21.324  1.00 44.01           C  
ATOM   1307  CG  PRO H 170      21.283  28.527  22.671  1.00 46.04           C  
ATOM   1308  C   PRO H 170      21.636  25.640  20.333  1.00 40.79           C  
ATOM   1309  O   PRO H 170      21.358  25.577  19.138  1.00 42.29           O  
ATOM   1310  N   SER H 171      22.528  24.828  20.922  1.00 39.54           N  
ATOM   1311  CA  SER H 171      23.242  23.859  20.144  1.00 39.51           C  
ATOM   1312  CB  SER H 171      24.374  23.188  20.943  1.00 43.33           C  
ATOM   1313  OG  SER H 171      23.851  22.513  22.077  1.00 59.32           O  
ATOM   1314  C   SER H 171      22.305  22.797  19.655  1.00 35.65           C  
ATOM   1315  O   SER H 171      22.425  22.325  18.526  1.00 38.02           O  
ATOM   1316  N   PHE H 172      21.370  22.374  20.524  1.00 31.77           N  
ATOM   1317  CA  PHE H 172      20.418  21.327  20.267  1.00 30.03           C  
ATOM   1318  CB  PHE H 172      19.927  20.607  21.530  1.00 28.20           C  
ATOM   1319  CG  PHE H 172      21.111  19.804  21.960  1.00 28.43           C  
ATOM   1320  CD1 PHE H 172      21.474  18.685  21.251  1.00 29.11           C  
ATOM   1321  CD2 PHE H 172      21.891  20.187  23.025  1.00 27.80           C  
ATOM   1322  CE1 PHE H 172      22.571  17.944  21.622  1.00 29.85           C  
ATOM   1323  CE2 PHE H 172      22.988  19.450  23.403  1.00 29.13           C  
ATOM   1324  CZ  PHE H 172      23.328  18.320  22.704  1.00 29.69           C  
ATOM   1325  C   PHE H 172      19.256  21.710  19.401  1.00 31.60           C  
ATOM   1326  O   PHE H 172      18.628  20.832  18.814  1.00 31.93           O  
ATOM   1327  N   GLN H 173      18.886  23.007  19.346  1.00 33.02           N  
ATOM   1328  CA  GLN H 173      17.741  23.420  18.574  1.00 34.62           C  
ATOM   1329  CB  GLN H 173      17.624  24.945  18.389  1.00 39.32           C  
ATOM   1330  CG  GLN H 173      17.101  25.701  19.607  1.00 40.64           C  
ATOM   1331  CD  GLN H 173      15.577  25.735  19.513  1.00 45.20           C  
ATOM   1332  OE1 GLN H 173      14.968  24.960  18.779  1.00 46.19           O  
ATOM   1333  NE2 GLN H 173      14.940  26.667  20.272  1.00 43.63           N  
ATOM   1334  C   GLN H 173      17.816  22.873  17.185  1.00 37.94           C  
ATOM   1335  O   GLN H 173      18.797  23.066  16.468  1.00 39.79           O  
ATOM   1336  N   GLY H 174      16.755  22.141  16.791  1.00 36.06           N  
ATOM   1337  CA  GLY H 174      16.612  21.634  15.458  1.00 34.76           C  
ATOM   1338  C   GLY H 174      17.341  20.334  15.327  1.00 37.56           C  
ATOM   1339  O   GLY H 174      17.191  19.642  14.323  1.00 38.96           O  
ATOM   1340  N   GLN H 175      18.206  20.007  16.306  1.00 33.26           N  
ATOM   1341  CA  GLN H 175      18.958  18.781  16.314  1.00 32.76           C  
ATOM   1342  CB  GLN H 175      20.090  18.816  17.354  1.00 34.58           C  
ATOM   1343  CG  GLN H 175      20.962  20.066  17.264  1.00 40.30           C  
ATOM   1344  CD  GLN H 175      21.606  20.091  15.893  1.00 47.79           C  
ATOM   1345  OE1 GLN H 175      22.451  19.254  15.579  1.00 49.26           O  
ATOM   1346  NE2 GLN H 175      21.201  21.083  15.056  1.00 50.70           N  
ATOM   1347  C   GLN H 175      18.088  17.624  16.716  1.00 34.27           C  
ATOM   1348  O   GLN H 175      18.166  16.545  16.130  1.00 36.47           O  
ATOM   1349  N   VAL H 176      17.233  17.833  17.741  0.90 32.99           N  
ATOM   1350  CA  VAL H 176      16.490  16.751  18.327  0.90 31.99           C  
ATOM   1351  CB  VAL H 176      17.174  16.252  19.569  0.90 34.18           C  
ATOM   1352  CG1 VAL H 176      17.075  17.342  20.647  0.90 31.84           C  
ATOM   1353  CG2 VAL H 176      16.583  14.903  19.990  0.90 35.52           C  
ATOM   1354  C   VAL H 176      15.133  17.253  18.719  0.90 33.70           C  
ATOM   1355  O   VAL H 176      14.897  18.459  18.753  0.90 31.81           O  
ATOM   1356  N   THR H 177      14.188  16.326  19.004  1.00 28.99           N  
ATOM   1357  CA  THR H 177      12.869  16.748  19.388  1.00 27.46           C  
ATOM   1358  CB  THR H 177      11.792  16.322  18.427  1.00 31.73           C  
ATOM   1359  OG1 THR H 177      10.590  17.019  18.704  1.00 34.61           O  
ATOM   1360  CG2 THR H 177      11.554  14.812  18.564  1.00 31.18           C  
ATOM   1361  C   THR H 177      12.545  16.160  20.728  1.00 29.54           C  
ATOM   1362  O   THR H 177      12.800  14.986  20.997  1.00 29.39           O  
ATOM   1363  N   ILE H 178      11.981  16.986  21.627  1.00 26.89           N  
ATOM   1364  CA  ILE H 178      11.600  16.519  22.927  1.00 26.42           C  
ATOM   1365  CB  ILE H 178      12.160  17.332  24.059  1.00 26.84           C  
ATOM   1366  CG1 ILE H 178      13.698  17.244  24.064  1.00 28.22           C  
ATOM   1367  CG2 ILE H 178      11.506  16.839  25.361  1.00 27.43           C  
ATOM   1368  CD1 ILE H 178      14.369  18.247  25.001  1.00 29.93           C  
ATOM   1369  C   ILE H 178      10.107  16.592  22.983  1.00 29.51           C  
ATOM   1370  O   ILE H 178       9.510  17.575  22.548  1.00 29.42           O  
ATOM   1371  N   SER H 179       9.461  15.524  23.494  1.00 27.08           N  
ATOM   1372  CA  SER H 179       8.026  15.503  23.548  1.00 29.29           C  
ATOM   1373  CB  SER H 179       7.403  14.788  22.337  1.00 31.49           C  
ATOM   1374  OG  SER H 179       7.853  13.443  22.299  1.00 31.57           O  
ATOM   1375  C   SER H 179       7.607  14.770  24.788  1.00 28.39           C  
ATOM   1376  O   SER H 179       8.444  14.263  25.535  1.00 28.86           O  
ATOM   1377  N   ALA H 180       6.284  14.729  25.064  1.00 30.34           N  
ATOM   1378  CA  ALA H 180       5.820  14.035  26.230  1.00 31.09           C  
ATOM   1379  CB  ALA H 180       5.780  14.920  27.489  1.00 32.54           C  
ATOM   1380  C   ALA H 180       4.422  13.552  25.997  1.00 36.55           C  
ATOM   1381  O   ALA H 180       3.662  14.142  25.229  1.00 36.74           O  
ATOM   1382  N   ASP H 181       4.070  12.425  26.652  1.00 35.19           N  
ATOM   1383  CA  ASP H 181       2.736  11.902  26.606  1.00 37.39           C  
ATOM   1384  CB  ASP H 181       2.646  10.496  25.988  1.00 38.97           C  
ATOM   1385  CG  ASP H 181       1.182  10.230  25.661  1.00 46.30           C  
ATOM   1386  OD1 ASP H 181       0.316  11.009  26.142  1.00 48.04           O  
ATOM   1387  OD2 ASP H 181       0.910   9.251  24.918  1.00 48.98           O1-
ATOM   1388  C   ASP H 181       2.318  11.808  28.040  1.00 35.91           C  
ATOM   1389  O   ASP H 181       2.674  10.863  28.741  1.00 34.76           O  
ATOM   1390  N   LYS H 182       1.534  12.799  28.505  1.00 38.57           N  
ATOM   1391  CA  LYS H 182       1.146  12.921  29.881  1.00 42.31           C  
ATOM   1392  CB  LYS H 182       0.368  14.220  30.174  1.00 46.12           C  
ATOM   1393  CG  LYS H 182      -0.960  14.347  29.423  1.00 52.65           C  
ATOM   1394  CD  LYS H 182      -1.846  15.483  29.940  1.00 56.13           C  
ATOM   1395  CE  LYS H 182      -3.187  15.604  29.211  1.00 60.33           C  
ATOM   1396  NZ  LYS H 182      -3.972  16.731  29.762  1.00 65.02           N1+
ATOM   1397  C   LYS H 182       0.310  11.758  30.310  1.00 42.13           C  
ATOM   1398  O   LYS H 182       0.365  11.346  31.467  1.00 39.28           O  
ATOM   1399  N   SER H 183      -0.497  11.195  29.398  1.00 44.79           N  
ATOM   1400  CA  SER H 183      -1.366  10.115  29.764  1.00 47.18           C  
ATOM   1401  CB  SER H 183      -2.089   9.539  28.539  1.00 46.42           C  
ATOM   1402  OG  SER H 183      -2.754  10.581  27.842  1.00 45.51           O  
ATOM   1403  C   SER H 183      -0.520   9.015  30.335  1.00 47.37           C  
ATOM   1404  O   SER H 183      -0.861   8.422  31.358  1.00 48.97           O  
ATOM   1405  N   VAL H 184       0.588   8.713  29.630  1.00 39.05           N  
ATOM   1406  CA  VAL H 184       1.600   7.721  29.890  1.00 38.56           C  
ATOM   1407  CB  VAL H 184       2.369   7.390  28.641  1.00 41.78           C  
ATOM   1408  CG1 VAL H 184       3.437   6.331  28.960  1.00 43.51           C  
ATOM   1409  CG2 VAL H 184       1.361   6.962  27.558  1.00 52.73           C  
ATOM   1410  C   VAL H 184       2.581   8.138  30.964  1.00 36.10           C  
ATOM   1411  O   VAL H 184       3.296   7.300  31.516  1.00 37.08           O  
ATOM   1412  N   ASN H 185       2.688   9.447  31.269  1.00 35.31           N  
ATOM   1413  CA  ASN H 185       3.691   9.909  32.194  1.00 32.43           C  
ATOM   1414  CB  ASN H 185       3.626   9.258  33.586  1.00 33.92           C  
ATOM   1415  CG  ASN H 185       2.576   9.974  34.418  1.00 20.46           C  
ATOM   1416  OD1 ASN H 185       2.837  10.340  35.563  1.00 23.52           O  
ATOM   1417  ND2 ASN H 185       1.363  10.184  33.840  1.00 30.69           N  
ATOM   1418  C   ASN H 185       5.036   9.613  31.615  1.00 31.87           C  
ATOM   1419  O   ASN H 185       5.957   9.201  32.322  1.00 30.43           O  
ATOM   1420  N   THR H 186       5.183   9.829  30.293  1.00 30.07           N  
ATOM   1421  CA  THR H 186       6.448   9.563  29.673  1.00 28.46           C  
ATOM   1422  CB  THR H 186       6.402   8.373  28.760  1.00 31.00           C  
ATOM   1423  OG1 THR H 186       6.024   7.217  29.494  1.00 34.97           O  
ATOM   1424  CG2 THR H 186       7.789   8.175  28.127  1.00 30.38           C  
ATOM   1425  C   THR H 186       6.891  10.753  28.869  1.00 30.33           C  
ATOM   1426  O   THR H 186       6.081  11.466  28.275  1.00 32.51           O  
ATOM   1427  N   ALA H 187       8.222  10.996  28.855  1.00 27.24           N  
ATOM   1428  CA  ALA H 187       8.838  12.059  28.105  1.00 26.31           C  
ATOM   1429  CB  ALA H 187       9.717  12.995  28.958  1.00 27.00           C  
ATOM   1430  C   ALA H 187       9.733  11.381  27.111  1.00 27.12           C  
ATOM   1431  O   ALA H 187      10.233  10.288  27.376  1.00 28.21           O  
ATOM   1432  N   TYR H 188       9.946  12.004  25.928  1.00 25.06           N  
ATOM   1433  CA  TYR H 188      10.725  11.342  24.917  1.00 23.58           C  
ATOM   1434  CB  TYR H 188       9.909  10.873  23.694  1.00 26.12           C  
ATOM   1435  CG  TYR H 188       8.830   9.934  24.115  1.00 27.32           C  
ATOM   1436  CD1 TYR H 188       9.100   8.611  24.370  1.00 29.50           C  
ATOM   1437  CD2 TYR H 188       7.540  10.382  24.265  1.00 30.34           C  
ATOM   1438  CE1 TYR H 188       8.098   7.752  24.754  1.00 32.98           C  
ATOM   1439  CE2 TYR H 188       6.534   9.527  24.648  1.00 33.76           C  
ATOM   1440  CZ  TYR H 188       6.812   8.207  24.892  1.00 35.50           C  
ATOM   1441  OH  TYR H 188       5.782   7.326  25.285  1.00 43.54           O  
ATOM   1442  C   TYR H 188      11.752  12.274  24.344  1.00 26.90           C  
ATOM   1443  O   TYR H 188      11.631  13.498  24.418  1.00 27.05           O  
ATOM   1444  N   LEU H 189      12.821  11.674  23.779  1.00 24.62           N  
ATOM   1445  CA  LEU H 189      13.835  12.401  23.071  1.00 25.39           C  
ATOM   1446  CB  LEU H 189      15.185  12.419  23.805  1.00 24.84           C  
ATOM   1447  CG  LEU H 189      16.249  13.303  23.130  1.00 27.37           C  
ATOM   1448  CD1 LEU H 189      15.776  14.762  23.027  1.00 29.42           C  
ATOM   1449  CD2 LEU H 189      17.607  13.173  23.838  1.00 24.96           C  
ATOM   1450  C   LEU H 189      13.968  11.684  21.757  1.00 28.40           C  
ATOM   1451  O   LEU H 189      14.049  10.455  21.729  1.00 29.80           O  
ATOM   1452  N   GLN H 190      13.979  12.423  20.623  1.00 26.73           N  
ATOM   1453  CA  GLN H 190      13.928  11.725  19.364  1.00 29.37           C  
ATOM   1454  CB  GLN H 190      12.478  11.658  18.844  1.00 36.08           C  
ATOM   1455  CG  GLN H 190      12.270  10.890  17.543  1.00 47.52           C  
ATOM   1456  CD  GLN H 190      10.775  10.908  17.238  1.00 53.42           C  
ATOM   1457  OE1 GLN H 190       9.964  11.344  18.052  1.00 51.64           O  
ATOM   1458  NE2 GLN H 190      10.392  10.411  16.033  1.00 55.02           N  
ATOM   1459  C   GLN H 190      14.773  12.398  18.318  1.00 31.83           C  
ATOM   1460  O   GLN H 190      14.889  13.621  18.272  1.00 29.42           O  
ATOM   1461  N   TRP H 191      15.379  11.577  17.430  1.00 27.33           N  
ATOM   1462  CA  TRP H 191      16.220  12.053  16.364  1.00 27.81           C  
ATOM   1463  CB  TRP H 191      17.662  11.516  16.451  1.00 23.83           C  
ATOM   1464  CG  TRP H 191      18.484  12.022  17.617  1.00 24.69           C  
ATOM   1465  CD2 TRP H 191      18.461  11.457  18.940  1.00 25.73           C  
ATOM   1466  CD1 TRP H 191      19.387  13.044  17.655  1.00 30.11           C  
ATOM   1467  NE1 TRP H 191      19.935  13.143  18.912  1.00 29.80           N  
ATOM   1468  CE2 TRP H 191      19.372  12.174  19.713  1.00 27.61           C  
ATOM   1469  CE3 TRP H 191      17.743  10.423  19.468  1.00 23.87           C  
ATOM   1470  CZ2 TRP H 191      19.578  11.866  21.028  1.00 26.12           C  
ATOM   1471  CZ3 TRP H 191      17.953  10.117  20.794  1.00 23.83           C  
ATOM   1472  CH2 TRP H 191      18.855  10.825  21.561  1.00 25.83           C  
ATOM   1473  C   TRP H 191      15.672  11.519  15.079  1.00 31.38           C  
ATOM   1474  O   TRP H 191      15.281  10.356  14.998  1.00 32.04           O  
ATOM   1475  N   SER H 192      15.590  12.386  14.050  1.00 31.27           N  
ATOM   1476  CA  SER H 192      15.144  11.996  12.744  1.00 31.83           C  
ATOM   1477  CB  SER H 192      14.865  13.193  11.826  1.00 37.33           C  
ATOM   1478  OG  SER H 192      14.484  12.720  10.543  1.00 44.75           O  
ATOM   1479  C   SER H 192      16.210  11.191  12.074  1.00 34.63           C  
ATOM   1480  O   SER H 192      15.931  10.159  11.468  1.00 36.87           O  
ATOM   1481  N   SER H 193      17.470  11.671  12.146  1.00 33.08           N  
ATOM   1482  CA  SER H 193      18.555  10.979  11.512  1.00 33.49           C  
ATOM   1483  CB  SER H 193      18.997  11.628  10.189  1.00 36.32           C  
ATOM   1484  OG  SER H 193      20.066  10.892   9.615  1.00 41.06           O  
ATOM   1485  C   SER H 193      19.734  11.010  12.434  1.00 32.20           C  
ATOM   1486  O   SER H 193      20.283  12.068  12.731  1.00 32.95           O  
ATOM   1487  N   LEU H 194      20.180   9.819  12.871  1.00 27.84           N  
ATOM   1488  CA  LEU H 194      21.268   9.692  13.802  1.00 29.74           C  
ATOM   1489  CB  LEU H 194      21.304   8.319  14.498  1.00 28.59           C  
ATOM   1490  CG  LEU H 194      20.135   8.069  15.469  1.00 29.15           C  
ATOM   1491  CD1 LEU H 194      20.223   6.673  16.112  1.00 29.94           C  
ATOM   1492  CD2 LEU H 194      20.054   9.184  16.526  1.00 26.60           C  
ATOM   1493  C   LEU H 194      22.586   9.849  13.111  1.00 29.72           C  
ATOM   1494  O   LEU H 194      22.738   9.555  11.927  1.00 30.72           O  
ATOM   1495  N   LYS H 195      23.583  10.347  13.872  1.00 27.70           N  
ATOM   1496  CA  LYS H 195      24.931  10.458  13.397  1.00 30.49           C  
ATOM   1497  CB  LYS H 195      25.474  11.894  13.325  1.00 33.17           C  
ATOM   1498  CG  LYS H 195      24.880  12.746  12.202  1.00 38.56           C  
ATOM   1499  CD  LYS H 195      25.336  14.207  12.245  1.00 45.87           C  
ATOM   1500  CE  LYS H 195      24.962  14.943  13.531  1.00 50.16           C  
ATOM   1501  NZ  LYS H 195      24.186  16.158  13.207  1.00 55.07           N1+
ATOM   1502  C   LYS H 195      25.784   9.743  14.395  1.00 29.97           C  
ATOM   1503  O   LYS H 195      25.378   9.514  15.532  1.00 27.72           O  
ATOM   1504  N   ALA H 196      27.014   9.386  13.994  1.00 29.11           N  
ATOM   1505  CA  ALA H 196      27.907   8.676  14.860  1.00 29.13           C  
ATOM   1506  CB  ALA H 196      29.253   8.352  14.190  1.00 29.63           C  
ATOM   1507  C   ALA H 196      28.182   9.532  16.062  1.00 27.74           C  
ATOM   1508  O   ALA H 196      28.338   9.029  17.174  1.00 26.89           O  
ATOM   1509  N   SER H 197      28.250  10.858  15.855  1.00 28.44           N  
ATOM   1510  CA  SER H 197      28.585  11.805  16.882  1.00 29.14           C  
ATOM   1511  CB  SER H 197      28.712  13.235  16.337  1.00 31.59           C  
ATOM   1512  OG  SER H 197      27.453  13.684  15.857  1.00 33.94           O  
ATOM   1513  C   SER H 197      27.539  11.820  17.958  1.00 30.87           C  
ATOM   1514  O   SER H 197      27.778  12.347  19.044  1.00 30.98           O  
ATOM   1515  N   ASP H 198      26.345  11.270  17.672  1.00 26.18           N  
ATOM   1516  CA  ASP H 198      25.245  11.203  18.597  1.00 24.13           C  
ATOM   1517  CB  ASP H 198      23.912  10.787  17.944  1.00 25.07           C  
ATOM   1518  CG  ASP H 198      23.401  11.960  17.116  1.00 29.73           C  
ATOM   1519  OD1 ASP H 198      23.873  13.105  17.355  1.00 29.28           O  
ATOM   1520  OD2 ASP H 198      22.524  11.732  16.240  1.00 29.06           O1-
ATOM   1521  C   ASP H 198      25.541  10.230  19.700  1.00 24.61           C  
ATOM   1522  O   ASP H 198      24.827  10.204  20.700  1.00 24.98           O  
ATOM   1523  N   THR H 199      26.551   9.354  19.533  1.00 24.31           N  
ATOM   1524  CA  THR H 199      26.798   8.365  20.542  1.00 23.56           C  
ATOM   1525  CB  THR H 199      27.904   7.411  20.190  1.00 21.81           C  
ATOM   1526  OG1 THR H 199      27.844   6.271  21.029  1.00 23.59           O  
ATOM   1527  CG2 THR H 199      29.261   8.103  20.356  1.00 21.84           C  
ATOM   1528  C   THR H 199      27.077   9.037  21.855  1.00 25.50           C  
ATOM   1529  O   THR H 199      27.963   9.884  21.980  1.00 26.04           O  
ATOM   1530  N   ALA H 200      26.281   8.677  22.883  1.00 20.69           N  
ATOM   1531  CA  ALA H 200      26.451   9.271  24.175  1.00 19.97           C  
ATOM   1532  CB  ALA H 200      26.155  10.780  24.201  1.00 20.75           C  
ATOM   1533  C   ALA H 200      25.473   8.637  25.106  1.00 21.60           C  
ATOM   1534  O   ALA H 200      24.651   7.811  24.708  1.00 21.69           O  
ATOM   1535  N   MET H 201      25.591   8.985  26.401  1.00 20.44           N  
ATOM   1536  CA  MET H 201      24.645   8.561  27.385  1.00 20.38           C  
ATOM   1537  CB  MET H 201      25.266   8.381  28.782  1.00 21.20           C  
ATOM   1538  CG  MET H 201      24.321   7.749  29.806  1.00 23.55           C  
ATOM   1539  SD  MET H 201      24.077   5.961  29.593  1.00 32.71           S  
ATOM   1540  CE  MET H 201      25.745   5.525  30.169  1.00 28.74           C  
ATOM   1541  C   MET H 201      23.667   9.689  27.477  1.00 19.85           C  
ATOM   1542  O   MET H 201      24.064  10.852  27.446  1.00 22.26           O  
ATOM   1543  N   TYR H 202      22.357   9.382  27.569  1.00 20.32           N  
ATOM   1544  CA  TYR H 202      21.382  10.433  27.667  1.00 19.16           C  
ATOM   1545  CB  TYR H 202      20.363  10.464  26.512  1.00 20.44           C  
ATOM   1546  CG  TYR H 202      21.094  10.876  25.277  1.00 22.87           C  
ATOM   1547  CD1 TYR H 202      21.719   9.947  24.477  1.00 21.95           C  
ATOM   1548  CD2 TYR H 202      21.164  12.202  24.921  1.00 22.99           C  
ATOM   1549  CE1 TYR H 202      22.391  10.333  23.340  1.00 22.07           C  
ATOM   1550  CE2 TYR H 202      21.836  12.596  23.787  1.00 22.40           C  
ATOM   1551  CZ  TYR H 202      22.452  11.660  22.991  1.00 24.58           C  
ATOM   1552  OH  TYR H 202      23.142  12.054  21.825  1.00 24.47           O  
ATOM   1553  C   TYR H 202      20.620  10.242  28.939  1.00 21.79           C  
ATOM   1554  O   TYR H 202      20.190   9.134  29.261  1.00 22.93           O  
ATOM   1555  N   TYR H 203      20.437  11.344  29.698  1.00 19.10           N  
ATOM   1556  CA  TYR H 203      19.748  11.272  30.953  1.00 18.55           C  
ATOM   1557  CB  TYR H 203      20.567  11.783  32.157  1.00 18.53           C  
ATOM   1558  CG  TYR H 203      21.749  10.915  32.417  1.00 18.40           C  
ATOM   1559  CD1 TYR H 203      21.609   9.703  33.055  1.00 20.24           C  
ATOM   1560  CD2 TYR H 203      23.008  11.338  32.051  1.00 19.57           C  
ATOM   1561  CE1 TYR H 203      22.711   8.917  33.296  1.00 19.75           C  
ATOM   1562  CE2 TYR H 203      24.113  10.557  32.290  1.00 19.86           C  
ATOM   1563  CZ  TYR H 203      23.962   9.343  32.913  1.00 22.71           C  
ATOM   1564  OH  TYR H 203      25.093   8.537  33.160  1.00 24.51           O  
ATOM   1565  C   TYR H 203      18.563  12.187  30.912  1.00 21.55           C  
ATOM   1566  O   TYR H 203      18.592  13.246  30.287  1.00 22.31           O  
ATOM   1567  N   CYS H 204      17.467  11.760  31.569  0.86 20.86           N  
ATOM   1568  CA  CYS H 204      16.321  12.602  31.756  0.86 21.61           C  
ATOM   1569  CB  CYS H 204      14.972  11.915  31.453  0.86 25.64           C  
ATOM   1570  SG  CYS H 204      14.661  10.435  32.461  0.86 29.02           S  
ATOM   1571  C   CYS H 204      16.347  12.963  33.210  0.86 23.70           C  
ATOM   1572  O   CYS H 204      16.855  12.192  34.025  0.86 22.38           O  
ATOM   1573  N   ALA H 205      15.850  14.163  33.582  1.00 21.03           N  
ATOM   1574  CA  ALA H 205      15.871  14.515  34.974  1.00 20.05           C  
ATOM   1575  CB  ALA H 205      17.116  15.309  35.391  1.00 21.76           C  
ATOM   1576  C   ALA H 205      14.689  15.387  35.266  1.00 22.42           C  
ATOM   1577  O   ALA H 205      14.221  16.127  34.401  1.00 22.50           O  
ATOM   1578  N   ARG H 206      14.168  15.307  36.508  1.00 21.23           N  
ATOM   1579  CA  ARG H 206      13.039  16.098  36.907  1.00 21.72           C  
ATOM   1580  CB  ARG H 206      12.193  15.420  38.002  1.00 23.82           C  
ATOM   1581  CG  ARG H 206      10.902  16.158  38.364  1.00 27.43           C  
ATOM   1582  CD  ARG H 206      10.056  15.435  39.419  1.00 30.95           C  
ATOM   1583  NE  ARG H 206      10.686  15.636  40.756  1.00 28.97           N  
ATOM   1584  CZ  ARG H 206       9.986  15.328  41.888  1.00 36.06           C  
ATOM   1585  NH1 ARG H 206       8.724  14.818  41.796  1.00 34.09           N1+
ATOM   1586  NH2 ARG H 206      10.541  15.532  43.118  1.00 28.15           N  
ATOM   1587  C   ARG H 206      13.561  17.399  37.457  1.00 23.67           C  
ATOM   1588  O   ARG H 206      14.624  17.422  38.076  1.00 24.15           O  
ATOM   1589  N   ARG H 207      12.832  18.522  37.230  1.00 22.43           N  
ATOM   1590  CA  ARG H 207      13.238  19.801  37.745  1.00 24.40           C  
ATOM   1591  CB  ARG H 207      13.036  20.951  36.751  1.00 25.65           C  
ATOM   1592  CG  ARG H 207      13.484  22.310  37.292  1.00 29.74           C  
ATOM   1593  CD  ARG H 207      13.261  23.451  36.302  1.00 33.65           C  
ATOM   1594  NE  ARG H 207      13.850  23.001  35.011  1.00  0.00           N  
ATOM   1595  CZ  ARG H 207      15.170  23.218  34.752  1.00  0.00           C  
ATOM   1596  NH1 ARG H 207      15.930  23.938  35.627  1.00  0.00           N1+
ATOM   1597  NH2 ARG H 207      15.732  22.719  33.613  1.00  0.00           N  
ATOM   1598  C   ARG H 207      12.383  20.128  38.943  1.00 26.11           C  
ATOM   1599  O   ARG H 207      11.162  20.225  38.824  1.00 25.30           O  
ATOM   1600  N   ARG H 208      13.064  20.468  40.046  1.00 34.31           N  
ATOM   1601  CA  ARG H 208      12.367  20.878  41.217  1.00 37.17           C  
ATOM   1602  CB  ARG H 208      13.276  20.970  42.453  1.00 35.98           C  
ATOM   1603  CG  ARG H 208      14.450  21.929  42.255  1.00 41.32           C  
ATOM   1604  CD  ARG H 208      15.370  22.021  43.469  1.00 51.05           C  
ATOM   1605  NE  ARG H 208      14.613  22.694  44.559  1.00 56.66           N  
ATOM   1606  CZ  ARG H 208      15.128  22.734  45.823  1.00 59.77           C  
ATOM   1607  NH1 ARG H 208      16.326  22.138  46.090  1.00 59.73           N1+
ATOM   1608  NH2 ARG H 208      14.454  23.372  46.822  1.00 61.37           N  
ATOM   1609  C   ARG H 208      11.780  22.226  40.958  1.00 37.42           C  
ATOM   1610  O   ARG H 208      12.432  23.131  40.440  1.00 37.36           O  
ATOM   1611  N   ASN H 209      10.503  22.377  41.347  1.00 37.28           N  
ATOM   1612  CA  ASN H 209       9.767  23.588  41.145  1.00 37.73           C  
ATOM   1613  CB  ASN H 209       8.279  23.425  41.485  1.00 40.80           C  
ATOM   1614  CG  ASN H 209       7.741  22.273  40.644  1.00 41.75           C  
ATOM   1615  OD1 ASN H 209       8.178  22.055  39.516  1.00  0.00           O  
ATOM   1616  ND2 ASN H 209       6.772  21.503  41.208  1.00  0.00           N  
ATOM   1617  C   ASN H 209      10.318  24.612  42.086  1.00 38.86           C  
ATOM   1618  O   ASN H 209      10.861  24.282  43.140  1.00 38.15           O  
ATOM   1619  N   TRP H 210      10.150  25.902  41.744  1.00 38.96           N  
ATOM   1620  CA  TRP H 210      10.715  26.932  42.561  1.00 40.72           C  
ATOM   1621  CB  TRP H 210       9.973  27.179  43.895  1.00 37.33           C  
ATOM   1622  CG  TRP H 210      10.709  28.116  44.819  1.00 36.71           C  
ATOM   1623  CD2 TRP H 210      11.346  29.318  44.360  1.00 35.41           C  
ATOM   1624  CD1 TRP H 210      11.075  27.962  46.125  1.00 36.29           C  
ATOM   1625  NE1 TRP H 210      11.879  29.007  46.514  1.00 23.08           N  
ATOM   1626  CE2 TRP H 210      12.061  29.844  45.434  1.00 35.71           C  
ATOM   1627  CE3 TRP H 210      11.352  29.915  43.133  1.00 16.21           C  
ATOM   1628  CZ2 TRP H 210      12.795  30.987  45.296  1.00 14.13           C  
ATOM   1629  CZ3 TRP H 210      12.074  31.079  43.005  1.00 10.37           C  
ATOM   1630  CH2 TRP H 210      12.779  31.606  44.066  1.00 12.64           C  
ATOM   1631  C   TRP H 210      12.173  26.655  42.754  1.00 42.84           C  
ATOM   1632  O   TRP H 210      12.710  26.563  43.857  1.00 44.33           O  
ATOM   1633  N   GLY H 211      12.849  26.487  41.611  1.00 40.95           N  
ATOM   1634  CA  GLY H 211      14.255  26.274  41.569  1.00 39.88           C  
ATOM   1635  C   GLY H 211      14.469  25.723  40.210  1.00 38.63           C  
ATOM   1636  O   GLY H 211      13.525  25.258  39.579  1.00 39.56           O  
ATOM   1637  N   ASN H 212      15.701  25.776  39.690  1.00 36.50           N  
ATOM   1638  CA  ASN H 212      15.891  25.189  38.404  1.00 35.74           C  
ATOM   1639  CB  ASN H 212      16.276  26.220  37.333  1.00 32.90           C  
ATOM   1640  CG  ASN H 212      15.131  27.208  37.180  1.00 36.98           C  
ATOM   1641  OD1 ASN H 212      15.212  28.344  37.647  1.00  0.00           O  
ATOM   1642  ND2 ASN H 212      14.033  26.769  36.508  1.00  0.00           N  
ATOM   1643  C   ASN H 212      17.037  24.254  38.571  1.00 34.21           C  
ATOM   1644  O   ASN H 212      18.123  24.477  38.043  1.00 33.37           O  
ATOM   1645  N   ALA H 213      16.816  23.162  39.318  1.00 31.74           N  
ATOM   1646  CA  ALA H 213      17.849  22.194  39.537  1.00 30.88           C  
ATOM   1647  CB  ALA H 213      18.353  22.145  40.986  1.00 31.52           C  
ATOM   1648  C   ALA H 213      17.223  20.875  39.247  1.00 31.03           C  
ATOM   1649  O   ALA H 213      16.006  20.738  39.359  1.00 30.56           O  
ATOM   1650  N   PHE H 214      18.031  19.872  38.839  1.00 28.51           N  
ATOM   1651  CA  PHE H 214      17.437  18.603  38.525  1.00 29.43           C  
ATOM   1652  CB  PHE H 214      18.125  17.899  37.334  1.00 30.78           C  
ATOM   1653  CG  PHE H 214      18.021  18.831  36.160  1.00 34.45           C  
ATOM   1654  CD1 PHE H 214      16.844  18.967  35.456  1.00 34.86           C  
ATOM   1655  CD2 PHE H 214      19.097  19.598  35.762  1.00 33.92           C  
ATOM   1656  CE1 PHE H 214      16.742  19.830  34.384  1.00 45.25           C  
ATOM   1657  CE2 PHE H 214      19.007  20.463  34.693  1.00 43.43           C  
ATOM   1658  CZ  PHE H 214      17.826  20.582  33.998  1.00 45.51           C  
ATOM   1659  C   PHE H 214      17.498  17.753  39.765  1.00 30.36           C  
ATOM   1660  O   PHE H 214      18.569  17.392  40.251  1.00 31.46           O  
ATOM   1661  N   ASP H 215      16.300  17.472  40.322  1.00 32.80           N  
ATOM   1662  CA  ASP H 215      16.043  16.796  41.568  1.00 33.19           C  
ATOM   1663  CB  ASP H 215      14.543  16.928  41.897  1.00 34.42           C  
ATOM   1664  CG  ASP H 215      14.363  16.921  43.395  1.00 38.22           C  
ATOM   1665  OD1 ASP H 215      15.367  16.640  44.100  1.00 38.81           O  
ATOM   1666  OD2 ASP H 215      13.229  17.215  43.856  1.00 40.76           O1-
ATOM   1667  C   ASP H 215      16.391  15.323  41.557  1.00 33.58           C  
ATOM   1668  O   ASP H 215      17.167  14.834  42.377  1.00 34.51           O  
ATOM   1669  N   ILE H 216      15.821  14.601  40.577  1.00 24.18           N  
ATOM   1670  CA  ILE H 216      15.788  13.178  40.368  1.00 23.35           C  
ATOM   1671  CB  ILE H 216      14.406  12.607  40.497  1.00 27.85           C  
ATOM   1672  CG1 ILE H 216      13.853  12.828  41.916  1.00 15.38           C  
ATOM   1673  CG2 ILE H 216      14.466  11.129  40.079  1.00 14.95           C  
ATOM   1674  CD1 ILE H 216      14.644  12.108  43.008  1.00 25.00           C  
ATOM   1675  C   ILE H 216      16.240  12.900  38.969  1.00 22.63           C  
ATOM   1676  O   ILE H 216      15.831  13.580  38.030  1.00 24.32           O  
ATOM   1677  N   TRP H 217      17.077  11.858  38.787  1.00 22.72           N  
ATOM   1678  CA  TRP H 217      17.598  11.581  37.478  1.00 22.73           C  
ATOM   1679  CB  TRP H 217      19.133  11.701  37.426  1.00 23.27           C  
ATOM   1680  CG  TRP H 217      19.641  13.096  37.695  1.00 20.24           C  
ATOM   1681  CD2 TRP H 217      20.320  13.926  36.739  1.00 20.87           C  
ATOM   1682  CD1 TRP H 217      19.591  13.811  38.855  1.00 21.54           C  
ATOM   1683  NE1 TRP H 217      20.183  15.036  38.682  1.00 21.55           N  
ATOM   1684  CE2 TRP H 217      20.638  15.119  37.386  1.00 20.83           C  
ATOM   1685  CE3 TRP H 217      20.658  13.706  35.436  1.00 20.78           C  
ATOM   1686  CZ2 TRP H 217      21.302  16.119  36.738  1.00 19.80           C  
ATOM   1687  CZ3 TRP H 217      21.316  14.723  34.782  1.00 20.95           C  
ATOM   1688  CH2 TRP H 217      21.631  15.905  35.419  1.00 20.73           C  
ATOM   1689  C   TRP H 217      17.259  10.172  37.093  1.00 25.92           C  
ATOM   1690  O   TRP H 217      17.082   9.299  37.941  1.00 26.13           O  
ATOM   1691  N   GLY H 218      17.138   9.928  35.772  1.00 21.49           N  
ATOM   1692  CA  GLY H 218      16.908   8.604  35.271  1.00 22.89           C  
ATOM   1693  C   GLY H 218      18.235   7.901  35.313  1.00 23.73           C  
ATOM   1694  O   GLY H 218      19.262   8.520  35.581  1.00 23.55           O  
ATOM   1695  N   GLN H 219      18.239   6.575  35.064  1.00 21.83           N  
ATOM   1696  CA  GLN H 219      19.439   5.779  35.115  1.00 23.92           C  
ATOM   1697  CB  GLN H 219      19.212   4.255  35.123  1.00 23.89           C  
ATOM   1698  CG  GLN H 219      18.707   3.672  33.803  1.00 24.51           C  
ATOM   1699  CD  GLN H 219      17.238   4.016  33.649  1.00 29.45           C  
ATOM   1700  OE1 GLN H 219      16.692   3.959  32.550  1.00 30.47           O  
ATOM   1701  NE2 GLN H 219      16.574   4.370  34.782  1.00 25.06           N  
ATOM   1702  C   GLN H 219      20.331   6.104  33.953  1.00 24.59           C  
ATOM   1703  O   GLN H 219      21.538   5.883  34.002  1.00 25.92           O  
ATOM   1704  N   GLY H 220      19.743   6.573  32.838  1.00 21.81           N  
ATOM   1705  CA  GLY H 220      20.511   6.921  31.677  1.00 20.60           C  
ATOM   1706  C   GLY H 220      20.282   5.880  30.629  1.00 24.06           C  
ATOM   1707  O   GLY H 220      20.029   4.715  30.934  1.00 24.63           O  
ATOM   1708  N   THR H 221      20.345   6.304  29.350  1.00 21.70           N  
ATOM   1709  CA  THR H 221      20.200   5.397  28.248  1.00 21.40           C  
ATOM   1710  CB  THR H 221      19.030   5.717  27.365  1.00 23.15           C  
ATOM   1711  OG1 THR H 221      17.826   5.696  28.117  1.00 24.08           O  
ATOM   1712  CG2 THR H 221      18.961   4.671  26.240  1.00 20.39           C  
ATOM   1713  C   THR H 221      21.425   5.551  27.406  1.00 23.08           C  
ATOM   1714  O   THR H 221      21.758   6.657  26.981  1.00 22.37           O  
ATOM   1715  N   MET H 222      22.140   4.443  27.130  1.00 22.91           N  
ATOM   1716  CA  MET H 222      23.312   4.604  26.325  1.00 23.21           C  
ATOM   1717  CB  MET H 222      24.470   3.647  26.645  1.00 23.24           C  
ATOM   1718  CG  MET H 222      25.705   3.952  25.797  1.00 30.63           C  
ATOM   1719  SD  MET H 222      26.500   5.539  26.191  1.00 22.31           S  
ATOM   1720  CE  MET H 222      27.500   5.596  24.674  1.00 22.22           C  
ATOM   1721  C   MET H 222      22.936   4.377  24.903  1.00 23.91           C  
ATOM   1722  O   MET H 222      22.290   3.388  24.556  1.00 25.94           O  
ATOM   1723  N   VAL H 223      23.328   5.328  24.037  1.00 20.91           N  
ATOM   1724  CA  VAL H 223      23.038   5.193  22.643  1.00 22.41           C  
ATOM   1725  CB  VAL H 223      22.250   6.346  22.094  1.00 23.41           C  
ATOM   1726  CG1 VAL H 223      22.080   6.154  20.577  1.00 24.26           C  
ATOM   1727  CG2 VAL H 223      20.926   6.438  22.867  1.00 23.47           C  
ATOM   1728  C   VAL H 223      24.337   5.157  21.908  1.00 24.55           C  
ATOM   1729  O   VAL H 223      25.159   6.063  22.037  1.00 22.93           O  
ATOM   1730  N   THR H 224      24.552   4.096  21.105  1.00 22.40           N  
ATOM   1731  CA  THR H 224      25.763   4.016  20.341  1.00 22.08           C  
ATOM   1732  CB  THR H 224      26.577   2.791  20.619  1.00 25.66           C  
ATOM   1733  OG1 THR H 224      26.928   2.744  21.996  1.00 30.62           O  
ATOM   1734  CG2 THR H 224      27.846   2.845  19.753  1.00 23.69           C  
ATOM   1735  C   THR H 224      25.377   3.983  18.898  1.00 24.46           C  
ATOM   1736  O   THR H 224      24.522   3.198  18.489  1.00 24.48           O  
ATOM   1737  N   VAL H 225      25.988   4.864  18.080  1.00 22.05           N  
ATOM   1738  CA  VAL H 225      25.641   4.860  16.690  1.00 21.41           C  
ATOM   1739  CB  VAL H 225      25.055   6.156  16.223  1.00 22.92           C  
ATOM   1740  CG1 VAL H 225      24.778   6.071  14.709  1.00 24.96           C  
ATOM   1741  CG2 VAL H 225      23.811   6.444  17.079  1.00 23.21           C  
ATOM   1742  C   VAL H 225      26.887   4.624  15.908  1.00 23.68           C  
ATOM   1743  O   VAL H 225      27.883   5.326  16.078  1.00 24.41           O  
ATOM   1744  N   SER H 226      26.855   3.606  15.027  1.00 23.24           N  
ATOM   1745  CA  SER H 226      27.996   3.307  14.211  1.00 23.69           C  
ATOM   1746  CB  SER H 226      29.061   2.453  14.918  1.00 25.63           C  
ATOM   1747  OG  SER H 226      29.624   3.159  16.012  1.00 27.81           O  
ATOM   1748  C   SER H 226      27.523   2.496  13.045  1.00 26.94           C  
ATOM   1749  O   SER H 226      26.451   1.892  13.081  1.00 26.26           O  
ATOM   1750  N   SER H 227      28.327   2.468  11.965  0.90 24.25           N  
ATOM   1751  CA  SER H 227      27.943   1.704  10.818  0.90 27.69           C  
ATOM   1752  CB  SER H 227      28.609   2.161   9.509  0.90 30.66           C  
ATOM   1753  OG  SER H 227      30.002   1.892   9.555  0.90 36.98           O  
ATOM   1754  C   SER H 227      28.365   0.262  11.056  0.90 28.89           C  
ATOM   1755  O   SER H 227      28.013  -0.599  10.207  0.90 28.50           O  
ATOM   1756  OXT SER H 227      29.044  -0.004  12.086  1.00  0.00           O1-
TER    1757      SER H 227 
CONECT  161  670
CONECT  670  161
CONECT  983 1570
CONECT 1570  983
END
